# Supplementary material for: Flexible mapping of homology onto structure with Homolmapper
Source: BMC Bioinformatics. 2007 Apr 11;8:123. doi: 10.1186/1471-2105-8-123 (PMC1955750; doi:10.1186/1471-2105-8-123)
Supplement: Additional file 1 — The standard homolmapper distribution (current as of March 2007), containing homolmapper itself and associated utilities and accessory files. [file 1471-2105-8-123-S1.gz]

Archive with 25 entries (20 files):
- homolmapper
- homolmapper/homolmapper
- homolmapper/lib
- homolmapper/lib/asa.dict
- homolmapper/lib/chiS.dict
- homolmapper/lib/hphob.dict
- homolmapper/lib/id.mat
- homolmapper/lib/idmat.dict
- homolmapper/lib/more_scores.tar.gz
- homolmapper/lib/sample.aalib
- homolmapper/lib/sample.slop
- homolmapper/lib/scharge.mat
- homolmapper/README
- homolmapper/utils
- homolmapper/utils/examples
- homolmapper/utils/examples/example.hmset
- homolmapper/utils/examples/example.mnemonic
- homolmapper/utils/examples/example.mut
- homolmapper/utils/examples/example.sfam
- homolmapper/utils/examples/template.list
- homolmapper/utils/README
- homolmapper/utils/scripts
- homolmapper/utils/scripts/alnfilter
- homolmapper/utils/scripts/dictbuilder
- homolmapper/utils/scripts/linecomp
