# Supplementary material for: Flexible mapping of homology onto structure with Homolmapper
Source: BMC Bioinformatics. 2007 Apr 11;8:123. doi: 10.1186/1471-2105-8-123 (PMC1955750; doi:10.1186/1471-2105-8-123)
Supplement: Additional file 1 — The standard homolmapper distribution (current as of March 2007), containing homolmapper itself and associated utilities and accessory files. [file 1471-2105-8-123-S1.gz › homolmapper/homolmapper]

#!/usr/bin/python

# organization:
#	1. module imports.
#	2. license information.
#	3. top-level variables like scoring schemes; note that global variables
#	   for settings are mostly initialized in parse_n_setup function. All 
#	   such declarations are headed by # GLOBAL INITIALIZATION lines. 
#	4. functions (mostly functional program, not object-oriented).
#	5. main right down the bottom.
#	6. license information again.

# 1. module imports.
from time import clock				# for timing runs
from time import asctime			# for timestamping outputs
from sys import argv				# for command-line parsing
from math import fabs				# only for --autoscale/q score
from math import sqrt				# for stats, vector calc.
from math import log				# for various calc.
from math import acos				# vector-angle calc.
from math import pi				# output in degrees.
from os import popen				# only for scoring imports
from os.path import exists			# various file/path checks
# note that parse_n_setup fctn can trigger another import if --lib is set; this
# is only used in the p_n_s namespace, so that is a fine place for it.

# 2. license information.
license_info = """
homolmapper is the proprietary property of The Regents of the University of 
California. Copyright (c) 2005-07 The Regents of the University of California, 
Davis campus. All Rights Reserved.  

Redistribution and use in source and binary forms, with or without 
modification, are permitted by nonprofit, research institutions for research 
use only, provided that the following conditions are met:
* Redistributions of source code must retain the above copyright notice, 
this list of conditions and the following disclaimer. 
* Redistributions in binary form must reproduce the above copyright notice, 
this list of conditions and the following disclaimer in the documentation 
and/or other materials provided with the distribution. 
* Neither the name of the The Regents of the University of California, nor the 
names of its contributors may be used to endorse or promote products derived 
from this software without specific prior written permission. 

The software program and documentation are supplied "as is," without any 
accompanying services from The Regents. The Regents does not warrant that the 
operation of the program will be uninterrupted or error-free. The end-user 
understands that the program was developed for research purposes and is advised
not to rely exclusively on the program for any reason.

IN NO EVENT SHALL THE REGENTS OF THE UNIVERSITY OF CALIFORNIA BE LIABLE TO ANY 
PARTY FOR DIRECT, INDIRECT, SPECIAL, INCIDENTAL, OR CONSEQUENTIAL DAMAGES, 
INCLUDING LOST PROFITS, ARISING OUT OF THE USE OF THIS SOFTWARE AND ITS 
DOCUMENTATION, EVEN IF THE REGENTS HAS BEEN ADVISED OF THE POSSIBILITY OF SUCH 
DAMAGE. THE REGENTS SPECIFICALLY DISCLAIMS ANY WARRANTIES, INCLUDING, BUT NOT 
LIMITED TO, THE IMPLIED WARRANTIES OF MERCHANTABILITY, FITNESS FOR A PARTICULAR
PURPOSE AND NONINFRINGEMENT. THE SOFTWARE PROVIDED HEREUNDER IS ON AN "AS IS" 
BASIS, AND THE REGENTS HAS NO OBLIGATIONS TO PROVIDE MAINTENANCE, SUPPORT, 
UPDATES, ENHANCEMENTS, OR MODIFICATIONS. 

If you do not agree to these terms, do not download or use the software.
"""

# 3. top-level variables like scoring schemes. These are analogous to C-style
#	constants but can be changed; for instance, res is the {} of permitted
#	3-letter aa codes and can be extended by .aalib input.

# GLOBAL INITIALIZATION:
#	GAP:		character used for gaps in the alignment ('-' for e.g.
#			clustal). 
#	FLAG_ID:	identifier for command-line flags.
#	ALN_TYPES:	[] of the standard extensions for the supported types
#			of alignment file.
#	UNSCORED: 	occ/B for aa's in .pdb but not in .aln (must be in res
#			{} & in a valid chain). Note this is str; also note
#			that the sigfigs are used to distinguish from 0 score.
#	NOT_SCORED:	string indicating that no score is to be written. Used
#			to distinguish one-column outputs from unscored res.
#	NO_CORR:	string value for unscored residues in --Seg=numbering.
#	NO_SIG:		string value for SegID in MI scoring iff no > mutual_Z.
#	NO_SEG:		blank string for SegIDs when there are none.
#	NO_EL:		blank string for elements.
#	NO_M_CAT:	SegID for mutations with unknown categories.
#	MULTI_MUT:	SegID for positions associated with multiple mutations.
#	NO_H_CAT:	SegID for highlights with unknown categories.
#	MULTI_HLIT:	SegID for positions with multiple highlights.
#	ALT_SFAM:	indicates presence of implicit .sfam on command line.
#	ALGO_SKIP:	matching algorithms to skip over, in the following
#			order: complete subsets, chain subsets, pepmapper, 
#			chain pepmapper, overlapper. Set via the --skip= flag.
#	MIN_CHAIN:	minimum size for something in the .pdb to be considered
#			a chain. User-accessible via the --MinChain= flag.
#	MIN_MATCH	minimum size for an overlap between .pdb and .aln to
#			be considered significant, evaluated _after_ mapping
#			is completed. User-accessible via --match= flag.
#	PEP_SIZE:	size of the fragments used in the peptide-mapping
#			algorithm. User-accessible via the --pep= flag.
#	MIN_PEP:	smallest size of the fragments used by overlapper.
#			User-accessible via the --frag= flag.
#	TID_BIT:	smallest size for tidbit fill-in with overlapper. User-
#			accessible via the --fill= flag.
#	START_TIME:	approx. time of run start.
#	MIN_SCORE:	lowest score that can fit in the float(6.2) format of
#			occupancy and B fields (by cheating on the .2 part).
#	MAX_SCORE:	highest score that can fit with consistent format. Note
#			larger values can fit, but output would vary for +/- x.
#	MAP_EXT:	default extension to add to output filenames if no 
#			--out= supplied. User-accessible via the --ext= flag.
#	EXT_CONS:	name of an externally generated consensus sequence that
#			is present within the alignment. If such is present and
#			a consensus reference is not requested, the external
#			consensus will be discarded. If an external consensus
#			is supplied and used as a reference, --global_cons is
#			automatically turned on. The name of the external
#			consensus is user-accessible via the --ext_cons= flag.
#	ln2:		the natural log of 2.
#
#	LOG_BASE:	conversion factor used to get from natural log of x to
#			log base LOG_BASE of x, equivalent to ln(LOG_BASE).
GAP = "-"
FLAG_ID = "--"
ALN_TYPES = ['.aln','.pir','.fasta','.msf','.gcg','.nxs','.nex','.phy']
UNSCORED = "  0.0 "
NOT_SCORED = "  NOT "
NO_CORR = "UNSC"
NO_SIG = "nast"
NO_SEG = "    "
NO_EL = "  "
NO_M_CAT = "UNK "
MULTI_MUT = "mMUT"
NO_H_CAT = "HLIT"
MULTI_HLIT = "mHLT"
ALT_SFAM = "iMpL1CiT!"
ALGO_SKIP = 0
MIN_CHAIN = 10
PEP_SIZE = 4
MIN_PEP = 4
MIN_MATCH = 20
TID_BIT = 2
START_TIME = clock()
MIN_SCORE = -99999
MAX_SCORE = 99999
MAP_EXT = ".map"
EXT_CONS = "consensus"
ln2 = 0.69314718055994529
LOG_BASE = ln2

# Conversion to 1-letter amino acid code from 3-letter codes.
res = {}
res['ALA']='A'
res['GLY']='G'
res['SER']='S'
res['THR']='T'
res['VAL']='V'
res['LEU']='L'
res['ILE']='I'
res ['MET']='M'
res['CYS']='C'
res['PHE']='F'
res['TYR']='Y'
res['TRP']='W'
res['PRO']='P'
res['LYS']='K'
res['ARG']='R'
res['HIS']='H'
res['ASP']='D'
res['ASN']='N'
res['GLU']='E'
res['GLN']='Q'
# next 5 are the built-in non-canonicals. disabled with the --20aa flag.
res['MSE']='M'							# seleno-Met
res['SEP']='S'							# phospho-Ser
res['PTR']='Y'  						# phospho-Tyr
res['TPO']='T'							# phospho-Thr
res['HYP']='P'							# hydroxy-Pro

# Similarity matrices and similar schemes are stored as {} using [from, to]
# aa pairs as keys. Built-in {} are BLOSUM62, PAM250, and charge.
blosum62 = {}
blosum62['A','A'] =  4
blosum62['A','R'] = -1
blosum62['A','N'] = -2
blosum62['A','D'] = -2
blosum62['A','C'] =  0
blosum62['A','Q'] = -1
blosum62['A','E'] = -1
blosum62['A','G'] =  0
blosum62['A','H'] = -2
blosum62['A','I'] = -1
blosum62['A','L'] = -1
blosum62['A','K'] = -1
blosum62['A','M'] = -1
blosum62['A','F'] = -2
blosum62['A','P'] = -1
blosum62['A','S'] =  1
blosum62['A','T'] =  0
blosum62['A','W'] = -3
blosum62['A','Y'] = -2
blosum62['A','V'] =  0
blosum62['R','R'] =  5
blosum62['R','N'] =  0
blosum62['R','D'] = -2
blosum62['R','C'] = -3
blosum62['R','Q'] =  1
blosum62['R','E'] =  0
blosum62['R','G'] = -2
blosum62['R','H'] =  0
blosum62['R','I'] = -3
blosum62['R','L'] = -2
blosum62['R','K'] =  2
blosum62['R','M'] = -1
blosum62['R','F'] = -3
blosum62['R','P'] = -2
blosum62['R','S'] = -1
blosum62['R','T'] = -1
blosum62['R','W'] = -3
blosum62['R','Y'] = -2
blosum62['R','V'] = -3
blosum62['N','N'] =  6
blosum62['N','D'] =  1
blosum62['N','C'] = -3
blosum62['N','Q'] =  0
blosum62['N','E'] =  0
blosum62['N','G'] =  0
blosum62['N','H'] =  1
blosum62['N','I'] = -3
blosum62['N','L'] = -3
blosum62['N','K'] =  0
blosum62['N','M'] = -2
blosum62['N','F'] = -3
blosum62['N','P'] = -2
blosum62['N','S'] =  1
blosum62['N','T'] =  0
blosum62['N','W'] = -4
blosum62['N','Y'] = -2
blosum62['N','V'] = -3
blosum62['D','D'] =  6
blosum62['D','C'] = -3
blosum62['D','Q'] =  0
blosum62['D','E'] =  2
blosum62['D','G'] = -1
blosum62['D','H'] = -1
blosum62['D','I'] = -3
blosum62['D','L'] = -4
blosum62['D','K'] = -1
blosum62['D','M'] = -3
blosum62['D','F'] = -3
blosum62['D','P'] = -1
blosum62['D','S'] =  0
blosum62['D','T'] = -1
blosum62['D','W'] = -4
blosum62['D','Y'] = -3
blosum62['D','V'] = -3
blosum62['C','C'] =  9
blosum62['C','Q'] = -3
blosum62['C','E'] = -4
blosum62['C','G'] = -3
blosum62['C','H'] = -3
blosum62['C','I'] = -1
blosum62['C','L'] = -1
blosum62['C','K'] = -3
blosum62['C','M'] = -1
blosum62['C','F'] = -2
blosum62['C','P'] = -3
blosum62['C','S'] = -1
blosum62['C','T'] = -1
blosum62['C','W'] = -2
blosum62['C','Y'] = -2
blosum62['C','V'] = -1
blosum62['Q','Q'] =  5
blosum62['Q','E'] =  2
blosum62['Q','G'] = -2
blosum62['Q','H'] =  0
blosum62['Q','I'] = -3
blosum62['Q','L'] = -2
blosum62['Q','K'] =  1
blosum62['Q','M'] =  0
blosum62['Q','F'] = -3
blosum62['Q','P'] = -1
blosum62['Q','S'] =  0
blosum62['Q','T'] = -1
blosum62['Q','W'] = -2
blosum62['Q','Y'] = -1
blosum62['Q','V'] = -2
blosum62['E','E'] =  5
blosum62['E','G'] = -2
blosum62['E','H'] =  0
blosum62['E','I'] = -3
blosum62['E','L'] = -3
blosum62['E','K'] =  1
blosum62['E','M'] = -2
blosum62['E','F'] = -3
blosum62['E','P'] = -1
blosum62['E','S'] =  0
blosum62['E','T'] = -1
blosum62['E','W'] = -3
blosum62['E','Y'] = -2
blosum62['E','V'] = -2
blosum62['G','G'] =  6
blosum62['G','H'] = -2
blosum62['G','I'] = -4
blosum62['G','L'] = -4
blosum62['G','K'] = -2
blosum62['G','M'] = -3
blosum62['G','F'] = -3
blosum62['G','P'] = -2
blosum62['G','S'] =  0
blosum62['G','T'] = -2
blosum62['G','W'] = -2
blosum62['G','Y'] = -3
blosum62['G','V'] = -3
blosum62['H','H'] =  8
blosum62['H','I'] = -3
blosum62['H','L'] = -3
blosum62['H','K'] = -1
blosum62['H','M'] = -2
blosum62['H','F'] = -1
blosum62['H','P'] = -2
blosum62['H','S'] = -1
blosum62['H','T'] = -2
blosum62['H','W'] = -2
blosum62['H','Y'] =  2
blosum62['H','V'] = -3
blosum62['I','I'] =  4
blosum62['I','L'] =  2
blosum62['I','K'] = -3
blosum62['I','M'] =  1
blosum62['I','F'] =  0
blosum62['I','P'] = -3
blosum62['I','S'] = -2
blosum62['I','T'] = -1
blosum62['I','W'] = -3
blosum62['I','Y'] = -1
blosum62['I','V'] =  3
blosum62['L','L'] =  4
blosum62['L','K'] = -2
blosum62['L','M'] =  2
blosum62['L','F'] =  0
blosum62['L','P'] = -3
blosum62['L','S'] = -2
blosum62['L','T'] = -1
blosum62['L','W'] = -2
blosum62['L','Y'] = -1
blosum62['L','V'] =  1
blosum62['K','K'] =  5
blosum62['K','M'] = -1
blosum62['K','F'] = -3
blosum62['K','P'] = -1
blosum62['K','S'] =  0
blosum62['K','T'] = -1
blosum62['K','W'] = -3
blosum62['K','Y'] = -2
blosum62['K','V'] = -2
blosum62['M','M'] =  5
blosum62['M','F'] =  0
blosum62['M','P'] = -2
blosum62['M','S'] = -1
blosum62['M','T'] = -1
blosum62['M','W'] = -1
blosum62['M','Y'] = -1
blosum62['M','V'] =  1
blosum62['F','F'] =  6
blosum62['F','P'] = -4
blosum62['F','S'] = -2
blosum62['F','T'] = -2
blosum62['F','W'] =  1
blosum62['F','Y'] =  3
blosum62['F','V'] = -1
blosum62['P','P'] =  7
blosum62['P','S'] = -1
blosum62['P','T'] = -1
blosum62['P','W'] = -4
blosum62['P','Y'] = -3
blosum62['P','V'] = -2
blosum62['S','S'] =  4
blosum62['S','T'] =  1
blosum62['S','W'] = -3
blosum62['S','Y'] = -2
blosum62['S','V'] = -2
blosum62['T','T'] =  5
blosum62['T','W'] = -2
blosum62['T','Y'] = -2
blosum62['T','V'] =  0
blosum62['W','W'] = 11
blosum62['W','Y'] =  2
blosum62['W','V'] = -3
blosum62['Y','Y'] =  7
blosum62['Y','V'] = -1
blosum62['V','V'] =  4

pam250 = {}
pam250['A','A'] =  2
pam250['A','R'] = -2
pam250['A','N'] =  0
pam250['A','D'] =  0
pam250['A','C'] = -2
pam250['A','Q'] =  0
pam250['A','E'] =  0
pam250['A','G'] =  1
pam250['A','H'] = -1
pam250['A','I'] = -1
pam250['A','L'] = -2
pam250['A','K'] = -1
pam250['A','M'] = -1
pam250['A','F'] = -3
pam250['A','P'] =  1
pam250['A','S'] =  1
pam250['A','T'] =  1
pam250['A','W'] = -6
pam250['A','Y'] = -3
pam250['A','V'] =  0
pam250['R','R'] =  6
pam250['R','N'] =  0
pam250['R','D'] = -1
pam250['R','C'] = -4
pam250['R','Q'] =  1
pam250['R','E'] = -1
pam250['R','G'] = -3
pam250['R','H'] =  2
pam250['R','I'] = -2
pam250['R','L'] = -3
pam250['R','K'] =  3
pam250['R','M'] =  0
pam250['R','F'] = -4
pam250['R','P'] =  0
pam250['R','S'] =  0
pam250['R','T'] = -1
pam250['R','W'] =  2
pam250['R','Y'] = -4
pam250['R','V'] = -2
pam250['N','N'] =  2
pam250['N','D'] =  2
pam250['N','C'] = -4
pam250['N','Q'] =  1
pam250['N','E'] =  1
pam250['N','G'] =  0
pam250['N','H'] =  2
pam250['N','I'] = -2
pam250['N','L'] = -3
pam250['N','K'] =  1
pam250['N','M'] = -2
pam250['N','F'] = -3
pam250['N','P'] =  0
pam250['N','S'] =  1
pam250['N','T'] =  0
pam250['N','W'] = -4
pam250['N','Y'] = -2
pam250['N','V'] = -2
pam250['D','D'] =  4
pam250['D','C'] = -5
pam250['D','Q'] =  2
pam250['D','E'] =  3
pam250['D','G'] =  1
pam250['D','H'] =  1
pam250['D','I'] = -2
pam250['D','L'] = -4
pam250['D','K'] =  0
pam250['D','M'] = -3
pam250['D','F'] = -6
pam250['D','P'] = -1
pam250['D','S'] =  0
pam250['D','T'] =  0
pam250['D','W'] = -7
pam250['D','Y'] = -4
pam250['D','V'] = -2
pam250['C','C'] = 12
pam250['C','Q'] = -5
pam250['C','E'] = -5
pam250['C','G'] = -3
pam250['C','H'] = -3
pam250['C','I'] = -2
pam250['C','L'] = -6
pam250['C','K'] = -5
pam250['C','M'] = -5
pam250['C','F'] = -4
pam250['C','P'] = -3
pam250['C','S'] =  0
pam250['C','T'] = -2
pam250['C','W'] = -8
pam250['C','Y'] =  0
pam250['C','V'] = -2
pam250['Q','Q'] =  4
pam250['Q','E'] =  2
pam250['Q','G'] = -1
pam250['Q','H'] =  3
pam250['Q','I'] = -2
pam250['Q','L'] = -2
pam250['Q','K'] =  1
pam250['Q','M'] = -1
pam250['Q','F'] = -5
pam250['Q','P'] =  0
pam250['Q','S'] = -1
pam250['Q','T'] = -1
pam250['Q','W'] = -5
pam250['Q','Y'] = -4
pam250['Q','V'] = -2
pam250['E','E'] =  4
pam250['E','G'] =  0
pam250['E','H'] =  1
pam250['E','I'] = -2
pam250['E','L'] = -3
pam250['E','K'] =  0
pam250['E','M'] = -2
pam250['E','F'] = -5
pam250['E','P'] = -1
pam250['E','S'] =  0
pam250['E','T'] =  0
pam250['E','W'] = -7
pam250['E','Y'] = -4
pam250['E','V'] = -2
pam250['G','G'] =  5
pam250['G','H'] = -2
pam250['G','I'] = -3
pam250['G','L'] = -4
pam250['G','K'] = -2
pam250['G','M'] = -3
pam250['G','F'] = -5
pam250['G','P'] =  0
pam250['G','S'] =  1
pam250['G','T'] =  0
pam250['G','W'] = -7
pam250['G','Y'] = -5
pam250['G','V'] = -1
pam250['H','H'] =  6
pam250['H','I'] = -2
pam250['H','L'] = -2
pam250['H','K'] =  0
pam250['H','M'] = -2
pam250['H','F'] = -2
pam250['H','P'] =  0
pam250['H','S'] = -1
pam250['H','T'] = -1
pam250['H','W'] = -3
pam250['H','Y'] =  0
pam250['H','V'] = -2
pam250['I','I'] =  5
pam250['I','L'] =  2
pam250['I','K'] = -2
pam250['I','M'] =  2
pam250['I','F'] =  1
pam250['I','P'] = -2
pam250['I','S'] = -1
pam250['I','T'] =  0
pam250['I','W'] = -5
pam250['I','Y'] = -1
pam250['I','V'] =  4
pam250['L','L'] =  6
pam250['L','K'] = -3
pam250['L','M'] =  4
pam250['L','F'] =  2
pam250['L','P'] = -3
pam250['L','S'] = -3
pam250['L','T'] = -2
pam250['L','W'] = -2
pam250['L','Y'] = -1
pam250['L','V'] =  2
pam250['K','K'] =  5
pam250['K','M'] =  0
pam250['K','F'] = -5
pam250['K','P'] = -1
pam250['K','S'] =  0
pam250['K','T'] =  0
pam250['K','W'] = -3
pam250['K','Y'] = -4
pam250['K','V'] = -2
pam250['M','M'] =  6
pam250['M','F'] =  0
pam250['M','P'] = -2
pam250['M','S'] = -2
pam250['M','T'] = -1
pam250['M','W'] = -4
pam250['M','Y'] = -2
pam250['M','V'] =  2
pam250['F','F'] =  9
pam250['F','P'] = -5
pam250['F','S'] = -3
pam250['F','T'] = -3
pam250['F','W'] =  0
pam250['F','Y'] =  7
pam250['F','V'] = -1
pam250['P','P'] =  6
pam250['P','S'] =  1
pam250['P','T'] =  0
pam250['P','W'] = -6
pam250['P','Y'] = -5
pam250['P','V'] = -1
pam250['S','S'] =  2
pam250['S','T'] =  1
pam250['S','W'] = -2
pam250['S','Y'] = -3
pam250['S','V'] = -1
pam250['T','T'] =  3
pam250['T','W'] = -5
pam250['T','Y'] = -3
pam250['T','V'] =  0
pam250['W','W'] = 17
pam250['W','Y'] =  0
pam250['W','V'] = -6
pam250['Y','Y'] = 10
pam250['Y','V'] = -2
pam250['V','V'] =  4

# dictionary for charge, defined as follows:
#
#       Arg and Lys are +1, Asp and Glu are -1, and His is 0.1 (His is +1 at
#       low pH and, with a pK of 6, will be about 10% ionized at neutral pH).
#       The values for Cys and Tyr are each -0.001 by a similar argument.
#       Deviation from 0 indicates conservation, but use of range will aid
#       interpretation. Made with --normalize.

charge = {} 
charge['V','A'] = 0.0
charge['V','R'] = 0.5
charge['V','N'] = 0.0
charge['V','D'] = -0.5
charge['V','C'] = -0.0005
charge['V','Q'] = 0.0
charge['V','E'] = -0.5
charge['V','G'] = 0.0
charge['V','H'] = 0.05
charge['V','I'] = 0.0
charge['V','L'] = 0.0
charge['V','K'] = 0.5
charge['V','M'] = 0.0
charge['V','F'] = 0.0
charge['V','P'] = 0.0
charge['V','S'] = 0.0
charge['V','T'] = 0.0
charge['V','W'] = 0.0
charge['V','Y'] = -0.0005
charge['V','V'] = 0.0
charge['Y','A'] = -0.0005
charge['Y','R'] = 0.4995
charge['Y','N'] = -0.0005
charge['Y','D'] = -0.5005
charge['Y','C'] = -0.001
charge['Y','Q'] = -0.0005
charge['Y','E'] = -0.5005
charge['Y','G'] = -0.0005
charge['Y','H'] = 0.0495
charge['Y','I'] = -0.0005
charge['Y','L'] = -0.0005
charge['Y','K'] = 0.4995
charge['Y','M'] = -0.0005
charge['Y','F'] = -0.0005
charge['Y','P'] = -0.0005
charge['Y','S'] = -0.0005
charge['Y','T'] = -0.0005
charge['Y','W'] = -0.0005
charge['Y','Y'] = -0.001
charge['W','A'] = 0.0
charge['W','R'] = 0.5
charge['W','N'] = 0.0
charge['W','D'] = -0.5
charge['W','C'] = -0.0005
charge['W','Q'] = 0.0
charge['W','E'] = -0.5
charge['W','G'] = 0.0
charge['W','H'] = 0.05
charge['W','I'] = 0.0
charge['W','L'] = 0.0
charge['W','K'] = 0.5
charge['W','M'] = 0.0
charge['W','F'] = 0.0
charge['W','P'] = 0.0
charge['W','S'] = 0.0
charge['W','T'] = 0.0
charge['W','W'] = 0.0
charge['T','A'] = 0.0
charge['T','R'] = 0.5
charge['T','N'] = 0.0
charge['T','D'] = -0.5
charge['T','C'] = -0.0005
charge['T','Q'] = 0.0
charge['T','E'] = -0.5
charge['T','G'] = 0.0
charge['T','H'] = 0.05
charge['T','I'] = 0.0
charge['T','L'] = 0.0
charge['T','K'] = 0.5
charge['T','M'] = 0.0
charge['T','F'] = 0.0
charge['T','P'] = 0.0
charge['T','S'] = 0.0
charge['T','T'] = 0.0
charge['S','A'] = 0.0
charge['S','R'] = 0.5
charge['S','N'] = 0.0
charge['S','D'] = -0.5
charge['S','C'] = -0.0005
charge['S','Q'] = 0.0
charge['S','E'] = -0.5
charge['S','G'] = 0.0
charge['S','H'] = 0.05
charge['S','I'] = 0.0
charge['S','L'] = 0.0
charge['S','K'] = 0.5
charge['S','M'] = 0.0
charge['S','F'] = 0.0
charge['S','P'] = 0.0
charge['S','S'] = 0.0
charge['P','A'] = 0.0
charge['P','R'] = 0.5
charge['P','N'] = 0.0
charge['P','D'] = -0.5
charge['P','C'] = -0.0005
charge['P','Q'] = 0.0
charge['P','E'] = -0.5
charge['P','G'] = 0.0
charge['P','H'] = 0.05
charge['P','I'] = 0.0
charge['P','L'] = 0.0
charge['P','K'] = 0.5
charge['P','M'] = 0.0
charge['P','F'] = 0.0
charge['P','P'] = 0.0
charge['F','A'] = 0.0
charge['F','R'] = 0.5
charge['F','N'] = 0.0
charge['F','D'] = -0.5
charge['F','C'] = -0.0005
charge['F','Q'] = 0.0
charge['F','E'] = -0.5
charge['F','G'] = 0.0
charge['F','H'] = 0.05
charge['F','I'] = 0.0
charge['F','L'] = 0.0
charge['F','K'] = 0.5
charge['F','M'] = 0.0
charge['F','F'] = 0.0
charge['M','A'] = 0.0
charge['M','R'] = 0.5
charge['M','N'] = 0.0
charge['M','D'] = -0.5
charge['M','C'] = -0.0005
charge['M','Q'] = 0.0
charge['M','E'] = -0.5
charge['M','G'] = 0.0
charge['M','H'] = 0.05
charge['M','I'] = 0.0
charge['M','L'] = 0.0
charge['M','K'] = 0.5
charge['M','M'] = 0.0
charge['K','A'] = 0.5
charge['K','R'] = 1.0
charge['K','N'] = 0.5
charge['K','D'] = 0.0
charge['K','C'] = 0.4995
charge['K','Q'] = 0.5
charge['K','E'] = 0.0
charge['K','G'] = 0.5
charge['K','H'] = 0.55
charge['K','I'] = 0.5
charge['K','L'] = 0.5
charge['K','K'] = 1.0
charge['L','A'] = 0.0
charge['L','R'] = 0.5
charge['L','N'] = 0.0
charge['L','D'] = -0.5
charge['L','C'] = -0.0005
charge['L','Q'] = 0.0
charge['L','E'] = -0.5
charge['L','G'] = 0.0
charge['L','H'] = 0.05
charge['L','I'] = 0.0
charge['L','L'] = 0.0
charge['I','A'] = 0.0
charge['I','R'] = 0.5
charge['I','N'] = 0.0
charge['I','D'] = -0.5
charge['I','C'] = -0.0005
charge['I','Q'] = 0.0
charge['I','E'] = -0.5
charge['I','G'] = 0.0
charge['I','H'] = 0.05
charge['I','I'] = 0.0
charge['H','A'] = 0.05
charge['H','R'] = 0.55
charge['H','N'] = 0.05
charge['H','D'] = -0.45
charge['H','C'] = 0.0495
charge['H','Q'] = 0.05
charge['H','E'] = -0.45
charge['H','G'] = 0.05
charge['H','H'] = 0.1
charge['G','A'] = 0.0
charge['G','R'] = 0.5
charge['G','N'] = 0.0
charge['G','D'] = -0.5
charge['G','C'] = -0.0005
charge['G','Q'] = 0.0
charge['G','E'] = -0.5
charge['G','G'] = 0.0
charge['E','A'] = -0.5
charge['E','R'] = 0.0
charge['E','N'] = -0.5
charge['E','D'] = -1.0
charge['E','C'] = -0.5005
charge['E','Q'] = -0.5
charge['E','E'] = -1.0
charge['Q','A'] = 0.0
charge['Q','R'] = 0.5
charge['Q','N'] = 0.0
charge['Q','D'] = -0.5
charge['Q','C'] = -0.0005
charge['Q','Q'] = 0.0
charge['C','A'] = -0.0005
charge['C','R'] = 0.4995
charge['C','N'] = -0.0005
charge['C','D'] = -0.5005
charge['C','C'] = -0.001
charge['D','A'] = -0.5
charge['D','R'] = 0.0
charge['D','N'] = -0.5
charge['D','D'] = -1.0
charge['N','A'] = 0.0
charge['N','R'] = 0.5
charge['N','N'] = 0.0
charge['R','A'] = 0.5
charge['R','R'] = 1.0
charge['A','A'] = 0.0

# next comes a {} used to redefine user names for flags at runtime.
equator = {}
equator['--in_tol='] = '--sftol='
equator['--out_tol='] = '--sfxtol='
equator['--output='] = '--out='
equator['--name='] = '--out='
equator['--extension='] = '--ext='
equator['--check'] = '--setup'
equator['--check_run'] = '--setup'
equator['--only_report'] = '--nopdb'
equator['--no_pdb'] = '--nopdb'
equator['--occupancy='] = '--occ='
equator['--temperature='] = '--B='
equator['--B_field='] = '--B='
equator['--B_factor='] = '--B='
equator['--canonical'] = '--20aa'
equator['--strict'] = '--20aa'
equator['--match_to='] = '--use='
equator['--match_with='] = '--use='
equator['--try='] = '--use='
equator['--match_size='] = '--match='
equator['--define_sfam='] = '--sfam='
equator['--subfamily='] = '--sfam='
equator['--union'] = '--sfOR'
equator['--SegID='] = '--Seg='
equator['--seg='] = '--Seg='
equator['--segid='] = '--Seg='
equator['--segment='] = '--Seg='
equator['--mutations='] = '--mut='
equator['--mutation='] = '--mut='
equator['--motif='] = '--mut='
equator['--highlight='] = '--mut='
equator['--silent'] = '--verbose=0'
equator['mutual_information'] = 'mutual'
equator['--matrix_punch'] = '--punch_matrix'
equator['--just_extract'] = '--extract_PDB'
equator['--no_statistics'] = '--no_stats'

# next come lists that the program uses to handle scoring:
#    suppmats is the names supplied on the command line for the {}.
#    matrices is the internal names of the dictionaries.
#    normalizable is those which should be corrected for varying values of
# 	perfect conservation. For example, a conserved Ala is considered to be
# 	less significant than a conserved Trp in PAM250. {} in this list are
#	normalized to remove this effect (disabled with --nOnORM).
#    suppfields is the list of line types in the PDB file that homolmapper will
#	treat as atoms and attempt to score.
#    passfields is the list of line types in the PDB file that homolmapper will
#	pass through unedited.
suppmats = [ "blosum62" , "pam250" , "charge"]	# supported_matrices: [] of str
matrices = [ blosum62, pam250, charge]		# actual matrices: [] of {}
normalizable = [ "blosum62", "pam250" ]		# same type as above
suppfields = [ "ATOM  ", "HETATM", "TER   " ]	# PDB record types: [] of str
passfields = ["MODEL ", "TER   ", "ENDMDL"]	# same idea as above

# codes for non-substitution mutations.
non_subs_muts = ['DEL','INS','NTR','CTR','FRM','UNK']

# valid 1-letter aa codes; used in parsing .aln files, --degen, etc.
aa_list = ['A','C','D','E','F','G','H','I','K','L']
aa_list += ['M','N','P','Q','R','S','T','V','W','Y']

# after the scoring dictionaries come general strings that are the output
# for --help, and --version.

usage = """

  Usage: Homolmapper foo.pdb bar.aln [auxiliary inputs] [flags]

Homolmapper scores homology onto a protein structure in PDB format (foo.pdb)
using an alignment in CLUSTAL format (bar.aln) or some other format. Results 
are written to a new PDB file for examination in a suitable viewing program.

Usual inputs:

    foo.pdb		PDB-format protein structure file. Parsed by column
			offset, so strict adherence to the PDB standard is 
			highly recommended.

    bar.aln		CLUSTAL-format protein sequence alignment file. Parsed
			by whitespace, so spaces in the sequence names are not
			tolerated.

More information is available on several topics by running with the following
flags (adding --help is not necessary).

	--files		information on accessory input and output files.
	--alignments	information on supported alignment formats.
	--flags		information on command-line flags.
	--mnemonics	information on renaming command-line flags.
	--scoring	information on MSA scoring (--occ=, --B=).
	--pssm		information on PSSM scoring (--occ=, --B=, --Seg=).
	--extras	information on .mut files and --Seg= scoring.
	--subfamilies	information on working with subfamilies.
	--noncanonical	information on working with nonstandard residues.
"""

file_info = """
Help info for auxiliary files and homolmapper:

Optional files are all specialized text files. The filetypes are parsed by 
extension. Examples of various auxiliary input files are included in the lib/ 
and utils/examples/ directories.

Auxiliary inputs (listed by file extension):

    .sfam		Text file containing subfamily information (explicit
			list of names as they appear in the .aln, implicit
			definition by sequence, and/or regex definition by
			sequence name). One permitted but definition types can
			be combined. Subfamilies can also be defined with the
			--sfam= flag. Example provided in utils/examples/.

    .mut		Text file containing mutation, highlight, or motif 
			data. One permitted. Such data can also be provided 
			with the --mut= flag. Example provided.

    .dict		Formatted file containing a Python dictionary for 
			scoring a single similarity matrix not included in 
			homolmapper itself. Such matrices can be constructed 
			with the dictbuilder utility in utils/scripts. Some 
			finished samples are provided (lib/*.dict).

    .mat		Text file containing a single similarity matrix for 
			scoring. Such matrices can be constructed by the user
			as an alternative to making .dict files. Samples are
			provided (lib/*.mat).

    .aalib		Text file containing custom amino acid settings for
			parsing .pdb files. This usually only adds residues;
			combine with --rEdEF to redefine meanings of standard 
			3-letter codes. To map 3-letter codes to nonstandard
			1-letter codes, use a .aalib file with the --expanded=
			flag. See lib/sample.aalib as an example.

    .hmset		Run-input file with flags and/or input files; cannot
			be specified with --lib=. Example provided.

    .slop		Text file containing definitions for sloppy scoring.
			One permitted. See lib/sample.slop as an example.

    .mnemonic		Text file containing user-supplied alternative names
			for command-line flags. Example provided.

    .disc		Text file containing definitions for sequences to be
			discarded. Syntax is the same as .sfam files.

Output file types, listed by extension:

    .pdb		The default output is a new pdb file that replaces the
			occupancy and/or B fields with information from the
			.aln file. Filename is set by --out= or derived from 
			the input .pdb filename.

    .aln		Homolmapper can also generate a .aln file; this will 
			lack any sequences removed with --discard= and will
			include any consensus sequences used in --occ= or --B=
			lists. Set by --punch=aln.

    .report		Text file containing scores in a per-residue, tabular
			format (tab-delimited) for use in other scripts, set by
			--report or --nopdb. 

    .hmset		Text file containing the run settings used with input
			files commented out. Set by --punch=run or --shout.

    .sfam		Text file containing the actual subfamily defined at
			runtime. Set by --punch=sfam, --setup, or --shout.

    .mtx		Text file containing mutual-information matrices at 
			different stages: JE, MI, or Z. "JE" is the raw joint-
			entropy score multiplied by -1. "MI" is the redundancy
			or mutual information as requested, and "Z" is the 
			Z-score derived from the "MI" stage. The stage of 
			matrix written is indicated in the filename. Set by
			--punch_matrix=STR, where STR contains 'all' 'none' or
			JE/MI/Z codes split by '.' characters, 'all'. JE files
			can be used with --rerun= to repeat runs with different
			values of --mutual_Z= or different normalizations. The 
			default is to punch the 'JE' matrix.

    .MI.log		Text file containing a list of significant mutually
			informative residues at each position where the 
			maximum score is above the significance threshold set
			by --mutual_Z= (default value 5). Residues which have
			no interactions above the cutoff are not listed. Only
			punched in MI runs, where it is punched by default and
			suppressed by the --no_MI_log flag.

    .fasta		Text file containing the sequence(s) of the input PDB
			file in FASTA format. Names will include the filename
			and the chain ID, in the form "filename|chain". Set
			by --punch=pdbaa or by --extract_PDB. The usual header
			information is by default added, commented out with ";"
			characters. The --clean_pdbaa flag will suppress the
			header and is necessary for direct import to CLUSTAL.
"""

aln_info = """

Beginning with version 14, homolmapper is no longer limited to CLUSTAL-format
alignment files. The alignment file format is determined by the extension of
the input filename, not by a strict check for the formal file definition. This
permits looser formatting (and hence a bit more flexibility) but requires the
correct filename. Homolmapper will not check the validity of an alignment, so
the GIGO principle applies. Supported filetypes and required elements for them 
are as follows:

.aln			CLUSTAL-format output file, generated by CLUSTAL or 
			MUSCLE. Lines beginning with "CLUSTAL" or "MUSCLE" are
			ignored. Names cannot contain ':' or '*' characters.
			The file is parsed by whitespace, with the first 'word'
			of each line taken as the sequence name and the second 
			as the block of sequence. '-' is the gap character.

.pir			NBRF/PIR format (not PIR/CODATA). Each line beginning 
			with a '>' character is assumed to have a sequence name
			after a ';' (and everything after the first ';' is thus
			taken as the name). Subsequent lines are read in as 
			sequence for that name until the next '>' is found.
			A ';' must be present in the name line (cf. FASTA).
			'-' is the gap character. Comment lines are permiited
			if the first word is the sequence name.

.fasta			FASTA format. Takes a sequence name as everything after
			an initial '>' character, whether or not there is a ';'
			present. Initial ';' lines are taken as comments and
			ignored. Fills in sequence until the next '>' is found.
			'-' is the gap character.

.msf			MSF format. Ignores everything until a "//" is found. 
			After that point, the first word is taken to be a name,
			and everything else on a given line is taken to be 
			sequence. Either '-' or '.' can indicate gaps.

.gcg			Takes name as first word of a line, then skips lines as
			long as the first word is the name (thereby can handle
			some translators that generate multiple header lines
			for each sequence). Then reads sequence until the next
			blank line is found. Then takes the next name, etc. 
			Can handle '-' or '.' as gap characters.

.nxs or .nex		Ignores everything until a case-insensitive "MATRIX" is
			found as the first word. Then each line is read as the
			name as first word, followed by sequence, until a ';' 
			is found by itself. Can handle either '-' or '.' as gap
			characters.

.phy			Either interleaved or sequential PHYLIP-format files 
			can be read. The first two name/sequence lines are used
			to decide which type is supplied; those are defined as
			the first two lines after a line starting with two
			integers (such a line must be present). Interleaved
			files are read by using the total number of sequences
			(first integer) to assign the lines lacking sequence
			names, while sequential files are read by assuming that
			any line with 6 words starts a new sequence. '-' is the
			gap character.

.pssm			A PSSM (position-specific scoring matrix) generated by 
			PSI-BLAST. This must be in human-readable format, which
			means that it must be generated on a local machine with
			the "-Q" option. Two matrices should be generated: the
			PSSM itself and the weighted observed percentages. Both
			are currently necessary. The user may add comment lines
			(which are so indicated by an initial '#' character), 
			but no other changes should be made. PSSM scoring is
			different from MSA scoring; the options are discussed
			under --pssm.

"""

flag_info = """
homolmapper flags: 	All start with '--'. Those that end with '=' take 
			arguments. Argument types are as follows:

			STR	string (filename, scoring matrix name, etc.)
			INT	integer
			FLOAT	floating-point number
			PATH	file path to a directory or file.
			CH	one alphanumeric character.

    --help		prints general usage info.
    --scoring		prints detailed info on MSA --occ=, --B= scoring.
    --pssm		prints detailed info on PSSM scoring (inc. --Seg=).
    --files		prints detailed info on auxiliary files.
    --alignments	prints detailed info on supported alignment formats.
    --flags		prints this list of available flags.
    --mnemonics		prints information on user names for flags.
    --extras		prints info on .mut files and --Seg=scoring.
    --subfamilies	prints info on defining and working with subfamilies.
    --noncanonical	prints info on handling nonstandard residue names.
    --version		prints the version and the current similarity matrices.
    --about, --license	prints license information.

    --out=STR		set an output filename (--out=spam yields ./spam.pdb).
    --ext=STR		set extension if no --out= (default '.map').
    --report		generates additional tabular text-file report.
    --punch=STR		punch file ('run','sfam','cons','aln','pdbaa','all'). 
    --overwrite		use to overwrite the output file(s).
    --setup		match, punch the .sfam, stop (implies --overwrite).
    --nopdb		generates report file only.
    --extract_PDB	extract sequences from PDB and die (no MSA/PSSM input).
    --clean_pdbaa	omit header from punched FASTA-format PDB sequence.
    --keep_path		include full path info in header.
    --sensitive		treat warnings as fatal errors (troubleshooting).
    --comment=STR	header comment (70 chars; '' or "" for whitespace).

    --occ=STR		select scores to be written to the occupancy and/or B 
    --B=STR		fields. --scoring gives the options with more detail.
    --no_stats		do not report statistics on scores to header.
    --synonym=STR.STR	specify shorthands for --occ=/--B= keywords.
    --radians		specify units for angle PSSM scoring (def. degrees).
    --log_base=INT	base for Shannon entropy, etc. (default 2; INT or 'e').
    --mutual_Z=FLOAT	cutoff for mutual-information groups (default 5).
    --no_MI_log		suppress reporting MI hits to the .MI.log file.
    --punch_matrix=STR	generate MI matrix (JE, MI, Z, all, none; def. JE).
    --rerun=STR		load STR .mtx (must be JE type). Needs PDB, MSA inputs.

    --verbose=INT	determine amount printed to stdout (0-4, default 1).
    	      2		generates more information than default.
    	      3		generates even more stuff; turns on --timing.
	      4		generates lots; turns on --report.
	      5		generates same as 4 but turns on --punch=all as well.
    	      0		doesn't generate any stuff to stdout (only stderr).
    --timing		send timing information to stdout.

    --zero		set occ. and B to 0.0 for unscored atoms.
    --cross_zero	if only one score is requested, set other column to 0.
    --supersloppy	allow amino acids to be in multiple sloppy definitions.
    --lib=PATH		path to load *.dict, *.mat, and/or *.aalib in PATH.
    --lib		use path set by HOMOLMAPPER_LIB environment variable.
    --20aa		do not score any non-standard aa.
    --expanded=STR	expand 1-letter aa code set (no =STR adds B, X, Z).
    --translate=CH.CH	handle 1-letter codes in .aln (see --noncanonical).
    --interpret=STR.CH	convert 3-letter STR in .pdb to 1-letter aa code CH.
    --rEdEF		.aalib import normally will not permit redefinition of
			an amino acid; this permits such redefinition.

    --use=STR		attempt to use the STR sequence name for scoring.
    --skip=INT		choose search algorithm (rarely useful; 0-3, def. 0).
    --pep=INT		fragment size for peptide mapping (> 2; def. 4).
    --frag=INT		min. pass-1 size for recursive match (> 2; default 4).
    --fill=INT		min. pass-2 size for recursive match (> 0; def. 2).
    --MinChain=INT	shortest sequence taken as valid chain (> 0; def. 10).
    --match=INT		shortest overlap taken as valid match (> 0; def. 20).

    --autoscale		scale both occ, B scores into [--low, --high].
    --low=FLOAT			low score for autoscale (default 0.2).
    --high=FLOAT		high score for autoscale (default 1.0).
    --nOaBS		turn off abs(score) if --autoscale and --score=charge.
    --Fortran		use Float6.2 (autoscale if outside [-99.99, 100.00]).
    --no_gap_penalty	score sim types relative to nongap, not all sequences.

    --nrES 		report identity scoring as #/residues at each position.
    --rAWsIM		disables normalization for #/seqs in similarity.
    --nOnORM		disables normalization for structure aa in similarity.

    --sfam=STR		sfam definition from the command line.
    --sfOR		combine implicit, regex sfam defs as OR (default AND).
    --sfNOT		inverts the subfamily definition.
    --in_tol=INT	--sfspec tolerance (#/sequences; default 1).
    --out_tol=INT	tolerance for non-members (default 2*sftol).
    --global_cons	score subfamily relative to global consensus sequence.
    --inner_cons	score entire .aln relative to subfamily consensus.
    --ext_cons=STR	use the sequence in the .aln named STR as a consensus.

    --discard=STR	defines sequences to discard from .aln (--sfam syntax).
    --discAND		combine implicit/regex discards as AND (default OR).
    --discNOT		inverts the discard definition.

    --mut=STR		mut/highlight definition from the command line.
    --Seg=STR		Scoring of mutations or extras to SegID. See --extras
			for detailed information.
    --clobber_Seg	Overwrite SegID of unscored atoms with 'UNSC'.

"""

mnemonic_info = """

The command-line flags in homolmapper can be customized at runtime by supplying
a .mnemonic file. Each line in such a file has two non-comment "words" (the '#'
character indicates comments as usual). The first word is the user-defined name
and the second is what it replaces. Thus, to make "--mayday" mean "--help", the
line could look like any of these:

mayday		help		# this is an optional comment
-mayday		-help
--mayday	--help

This is handled as a text replacement that translates the user name into the 
actual flag name, so it is not a good idea to try to redefine an existing flag.
That also means that larger replacements will be more reliable; replacing 'o'
with 'overwrite' would disable the --out= and --occ= flags, for example.

The current alternative flag names (including any in .mnemonic files specified
in this run) are as follows:
"""

score_info = """

Scores are requested with the --occ= and --B= flags, which can accept certain
inputs to tell homolmapper what to write to the occupancy and B fields of the 
output PDB file. One output per field is allowed. The built-in inputs for these
flags are as follows:

	gap	Score by gaps (positions where other sequences in the .aln have
		residues and the structure sequence does not). By length or by
		frequency (--occ=gap.len or .freq). Default length.

	ins	Score by insertions (positions where the structure sequence has
		residues and other sequences in the .aln do not). Length or
		frequency as for gap; default frequency.

	sim	Score by sequence similarity: ID (identity), similarity matrix
		(blosum62, pam250, charge, or imported .dict files), or sloppy 
		or degenerate scoring. Can be omitted.

	len	Score gaps/insertions by length.

	freq	Score gaps/insertions by frequency.

	ID	Score by percent identity relative to the reference sequence.

	degen	Score similarity by degenerate scoring, using an immediately
		subsequent definition (e.g. --occ=degen.DN would consider Asp 
		and Asn to be identical). % of non-gap sequences that are 'in'
		the definition reported for each position. If the definition
		ends with '!' or includes '^' will invert the definition. '+' 
		and '-' are synonyms for 'KR' and 'DE' respectively.

	sloppy	Score similarity using multiple degenerate definitions derived
		from a .slop file. Each residue in the structure sequence is
		assigned to a degenerate definition, and the alignment is 
		scored as % of non-gap sequences at each position that are in 
		the same degeneracy.

      blosum62	Score similarity using built-in substitution matrices. Others 
	pam250	can be imported at runtime and are specified in the same way
	charge  (e.g., --occ=blosum62 --B=asa lib/asa.dict). If only a single
		matrix is imported, it will be used for any unspecified 
		similarity analysis (but not gaps or insertions, of course).

	entropy	Score using measures derived from Shannon's entropy. Output is 
	IC	in bits (log base 2) unless some other base is specified with
		the --log_base= flag. "entropy" simply reports the Shannon 
		entropy: a perfectly conserved residue will have score 0 
		(absolutely determined). "IC" reports information content, 
		defined as (log(set size) - entropy).  Uses a .slop file if 
		one is provided.

	mutual	Overrides all other inputs to carry out a mutual information
    redundancy	analysis. A joint-entropy matrix is calculated from the MSA
	raw_MI	and used with the single-position Shannon entropies to derive
		a mutual information matrix, which can be normalized by the
		joint entropy (mutual), normalized by the sum of the single-
		position entropies (redundancy), or left without normalization
		(raw_MI). The highest Z-score for each residue is reported to 
		B-factor. Other outputs are reported if that Z-score is above a
		cutoff (default 5, accessible via the --mutual_Z= flag). All
		residue numbers with scores above the threshold at a given
		position are summed and reported to occupancy. SegID reports 
		the most N-terminal residue number (MSA numbering) associated 
		with the maximum Z-score. The number of residues summed for the
		occupancy value is reported to element. Calculated matrices can
		be punched out for further study (see --files) or for reuse. 

	range	Score by matrix to occupancy and by spanned range to B. For 
		example, --occ=charge.range gives occupancy between -1 and +1, 
		as would --occ=charge or --occ=sim.charge, but will also give
		B between 0 (no range, so total conservation of a given value)
		and 2 (total variability).

	std_dev	As for range, but report the standard deviation of the scores
		to B rather than the total range spanned.

	std_err	As for range, but report the standard error of the scores to B
		rather than the total range spanned.

	Z_score	Report Z-scores rather than raw scores. Does not affect the 
		other output. Forces reporting of statistics in header.

	sfdiff	With a defined subfamily, normal output to occupancy is scores
		for the subfamily, with B scoring the entire .aln. This will
		instead write the difference between subfamily and total to B.

	sfspec	Including this permits detection of subfamily-specific residues
		(with --sftol= and --sfxtol= flags). It must be immediately
		followed by a definition similar to that of degen above. This
		will return scores of 0 (no such residue at the position) or 1
		(a subfamily-specific residue at the current position). This 
		option uncouples --occ= and --B= and implies sim.degen.

     autoscale	Can be included as part of --occ= or --B= to select autoscaling
		of a single scoring output. Only one range can be chosen.

Some of these keywords can be recognized by synonyms which some users may find
easier to remember at the expense of more typing:

	Keyword:	Synonym(s):

	gap		gaps
	ins		insert, inserts, insertion, insertions
	len		length
	freq		frequency
	sim		similarity, homology
	ID		identity
	entropy		Shannon
	mutual		mutual_information
 	length		len (PSSM only)
	vect		vector (PSSM only)
	dist		distance (PSSM only)
	%		percent (PSSM only)

It is also possible to specify the reference sequence for scoring similarity
with matrices or identity. By default, the MSA is scored relative to the .pdb
for such schemes, but the following keywords are recognized:

     structure		score relative to the sequence matched to the .pdb
			sequence (default).

     use.NAME		score relative to the sequence whose NAME is given; the
			NAME must be an exact match to a name in the MSA file.

     consensus		score relative to a consensus sequence, which is
			calculated the same way as for --Seg=consensus (this
			also implies --Seg=consensus). With a subfamily, the
			default is to score the subfamily relative to its own
			consensus (occupancy) and the entire .aln relative to
			the global consensus (B factor), but this can be set
			with the --global_cons or --inner_cons flags. It is 
			also possible to use an externally derived consensus
			sequence if such a consensus sequence is present in the
			input alignment. By default, such a consensus sequence 
			is named 'consensus' (all lower case). This can be set 
			at runtime with the --ext_cons= flag.

Gaps and insertions are always scored relative to the structure sequence. Some
additional scoring information can be written to the SegID field of the output
PDB file as described by the --extras flag.

Statistics for the calculated occupancy and B-factor scores are by default
reported in the header file. These are mean, standard deviation, and score
diversity, where the latter is the Shannon entropy for the set of calculated
scores themselves normalized by the maximum Shannon entropy for that size of
sequence and multiplied by 100 (therefore, bigger numbers indicate more diverse
score sets).

Note that a PSSM will be scored differently, as described in --pssm. 
"""

mut_info = """

homolmapper help information for --Seg= and mutations:

Homolmapper can write information to the SegID and element fields in addition 
to the usual occupancy and B fields. The SegID field is where information about
mutations, highlights, or multiresidue motifs is written. It can also be used 
to write a consensus for each position or to report the amino acid numbering 
in the .aln file in the output .pdb. If more than one motif is specified, the
scores are written to SegID and which motif is being scored at a given position
is written to element. 

Mutation information can be supplied on the command line via --mut=, from a 
.mut file, or both; for highlighting, the command-line option is often faster 
and easier, while for many mutations or any multiposition motif, it is easier 
to write the file. An example of a .mut file is provided to illustrate the 
various uses for this file. Mutations are by default reported by writing the
.mut categories to the appropriate SegID fields. For other uses of the SegID
output, use the --Seg= flag with the following values:

For use without a .mut file:

--Seg=numbering		for each scored residue, write the corresponding 
			amino acid number from the .aln to SegID.

      consensus		given a .slop file, write the most frequent sloppy
			definition at each position to SegID. With no .slop
			file, each amino acid is considered individually.

For use with a .mut file:
			
--Seg=natural		% sequences having the mutant residue at that position.

      conservation	% sequences having the wildtype residue at that pos.

      gap		% sequences having no amino acid at that position.

      insert		% sequences having any amino acid at that position.

      Ntrunc		% sequences having no amino acids at that position or 
			N-terminal to it.

      Ctrunc		% sequences having no amino acids at that position or
			C-terminal to it.

      motif		% of sequences in .aln having the allowed degeneracies
			at every position in the .mut file (or --mut= defs).
			This case ignores the category field of the .mut file
			and uses the normal 'to' or mutant amino acid field as
			a 2-character motif ID. If no motif ID is supplied, all
			positions are taken as belonging to a single motif, and
			the element felds are unchanged. If any motif ID is
			supplied, all positions in all motifs must have a motif
			ID and the element field is overwritten.

      tolerated		handles mutations by type: substitutions by natural, 
			UNK (unknown mutation code) by conservation, DEL by 
			gap, INS by insert, NTR by Ntrunc, and CTR and FRM 
			(frameshift) by Ctrunc. 

      assignment	given a .slop file, writes which sloppy definition is
			assigned to each position in the matched sequence to 
			SegID. Without a .slop file, each amino acid is placed
			in its own set.

      autospec		looks for any subfamily-specific residues; uses a .slop
			file if one is supplied. Reports first 4 letters of the
			set definition to SegID for positions with subfamily-
			specific residues.

"""

sfam_info = """

Homolmapper information on working with subfamilies:

homolmapper can divide the sequences in a .aln into a subfamily and the total
for evaluation. This can be used to simply assess conservation in that group
relative to the total, or it can be used to look for subfamily-specific amino
acids. Subfamilies can be chosen with the --sfam= flag or via a .sfam file, and
in either case 3 types of definition are permitted:

	explicit	simply list the names as they appear in the .aln; any
			sequence so listed is automatically in the definition,
			regardless of whether it meets other criteria.

	implicit	define a subfamily by sequence at a few key positions;
			such definitions start with '@' and follow a specific
			syntax.

	regex		define a subfamily by matching patterns in the sequence
			names; such definitions start with '%' and follow a 
			specific syntax. Implicit and regex definitions are by
			default combined with AND, but this can be changed to 
			OR by the --sfOR flag.

Examples of implicit and regex syntax are supplied in the example.sfam file; it
is important to note that the structure sequence must be in the subfamily as it
is defined (that is, homolmapper will not put it in for you). Membership in the
subfamily can be inverted for the entire .aln with the --sfNOT flag.
"""

non_com = """
Noncanonical residues can occur in either the .pdb (as 3-letter code) or the
.aln (as 1-letter code). Such residues are not part of the standard 20, and are
handled differently depending on which file they are in and how the user wants
them scored:

1. 	.pdb residues that are equivalent to a standard amino acid in the .aln
	can be equated to that residue via .aalib file(s). Note that MSE, SEP, 
	PTR, TPO, and HYP are automatically converted to M, S, Y, T, and P, 
	respectively, so no .aalib is necessary for those residues. More on
	.aalib files can be found (--files), and an example is provided.

2. 	As an alternative, the --interpret= flag can be used to handle such 
	nonstandard residues in the structure. The syntax is to list the 3-
	letter code of the actual residue followed by a '.' and finally by
	the 1-letter code to use (e.g., --interpret=TYI.Y).

3.	.aln residues that are equivalent to a standard amino acid in the .pdb
	can be equated to that residue with the --translate= flag, which takes
	'from' and 'to' residues as arguments: --translate=X.Y will convert all
	instances of 'X' in the .aln into Tyr residues.

4.	Some residues cannot be adequately converted to a standard residue. For
	example, selenocysteine residues in authentic selenoproteins should not
	be equated with Cys, but rather should be handled as a valid 21st amino
	acid. This is accomplished by providing a .aalib matching the 3-letter
	and 1-letter codes (e.g., 'CSE' with 'B') and by using the --expanded=
	flag, which must list all non-standard 1-letter codes in the .aalib
	file (minimally, --expanded=B in this case). Scoring matrices handling
	such expanded sets can be generated by the dictbuilder utility with 
	the --expanded= flag, which is used the same way for both programs.

5.	While homolmapper converts certain residues to the genetically encoded
	equivalents by default, this can be suppressed by the --20aa flag. 

6.	It is also possible to redefine a standard 3-letter code to match some
	other 1-letter code with a .aalib file and the --rEdEF flag, but that 
	is usually not a good idea.
"""

pssm_info = """
PSSM scoring can utilize all four of the possible homolmapper outputs. SegID,
occupancy, and B-factor are controlled by the usual flags (--Seg=, --occ=, and
--B=). However, the meaningful values for those flags are somewhat different.
The input PSSM should have the PSSM itself, the matrix of weighted observed
percentages, information per position, and relative weight versus pseudocounts
(generated by the "-Q" option of PSI-BLAST on a local machine).

element		The element field is always used to report the consensus 
		sequence, which is derived from the matrix of weighted 
		observed percentages because it has higher reported precision.

SegID		The SegID field is optional. It can be used to report the 
		information per position ('--Seg=info') or the relative weight
		of alignments to pseudocounts per position ('--rel_wts').

occupancy	The --occ= and --B= lists can have several types of scoring for
B-factor	PSSM input: 'query', 'vector', 'charge', 'degen', and 'sloppy'
		(the latter groups amino acids in the normal fashion). These
		scoring types work with different matrices:

			PSSM scoring type	relevant matrix
			-----------------	---------------
			query			PSSM or observed-%
			vector			PSSM
			charge			observed-%
			degen			observed-%
			sloppy			observed-%

More information about these scoring types is as follows:

query		Reports the frequency of the query residue in the input matrix
		for each position. This can use either matrix; the default is
		to use the PSSM. The matrix is specified by 'log' (for the log-
		odds values of the PSSM) or by 'percent' (for the weighted 
		observed percentages). This argument should immediately follow
		'query' in the argument list, separated by a '.' character (for
		example, --occ=query.log will report the value assigned to the
		query residue in the PSSM itself to occupancy).

vector		Considers each row of the PSSM to be a 20-dimensional vector in
		a Euclidean space. Can report the length of that vector by 
		specifying 'length' as a following argument. Alternately, can
		construct query vectors of identical length to represent the
		query sequence as a series of 20-d vectors, and then reports 
		the distance between the query vector and the PSSM vector for
		each position (chosen by specifying 'distance'). Can report the
		angle between the two vectors in degrees (default) or radians 
		(with the --radians flag). For example, to report the vector 
		distances in B-factor, one would specify --B=vector.distance on
		the command line. Specifying 'polar' or 'theta' in the --occ=
		or --B= lists will set --occ=vector.distance --B=vector.angle
		(polar-coordinate difference between the two vectors). 

charge		Reports the net charge at each position, taken as (%KR - % DE)
		divided by 100. Needs no arguments.

degen		Reports observed percentage within a single user-defined group.
		Thus, this Works like degen scoring with an MSA, and requires a
		following argument in the same syntax. The usual shorthands are
		valid (e.g., --B=degen.+ is the same as --B=degen.KR).

sloppy		Reports percentage in the same sloppy group as the query at 
		each position. As with an MSA, if no .slop file is provided, 
		each amino acid is placed in its own group (such a case will
		yield identical results to the query.percent option).

If no --occ= or --B= lists are supplied, the defaults are --occ=query.log and 
--B=vector.angle. There is no default output to SegID.

"""
versioninfo = "\t homolmapper version 16.7.5 \n"

# 4. Start of the functions, arranged in blocks for different steps.
# First block of functions are for setting up runs:
#	parse_n_setup (parse command line and drive run setup)
#	filename_check (file existence tests)
#	runbuilder (load settings from .hmset)
#	path_lookup (find .dict files on --lib=)
#	dict_import (load {} from .dict)
#	mat_import (load {} from .mat)
#	dict_checker (check loaded {} for length & whether normalizable)
#	aa_import (for importing custom aa codes).
# 	verbiage (general verbosity handling).
#	any (general membership testing, two []).
#	therapy (sensitivity handling: warnings versus errors).
#	score_setup (handle --occ=, --B=). 
#	input_error (handle problems in score_setup)
#	degen_builder (build degenerate-aa inputs)
#	slop_reader (build multiple degen [] for sloppy scoring)
#	pssm_setup (build occ/B scoring lists for PSSM inputs)
def parse_n_setup(args, res):  # parses the command line and sets up the run.
	pdb = ""  			# .pdb file (no default)
	aln = ""  			# .aln file (no default)
	mapf = ""			# --out= filename (.pdb => default)
	lib_path = ""			# path to library of *.dict
	occ_str = ""			# parsed strings for scoring requests
	B_str = ""			# occ & B
	global MIN_CHAIN		# declare globals alterable by flags
	global PEP_SIZE
	global MIN_PEP
	global MIN_MATCH
	global TID_BIT
	global ALGO_SKIP
	global MAP_EXT
	global EXT_CONS
	global aa_list
	global equator
	global LOG_BASE

	# GLOBAL INITIALIZATION block: most command-line-driven settings
	global new_pdb			# output filenames are declared here
	global new_rp			# for ease of location but are set
	global new_set			# after parsing!
	global new_sfam
	global new_aln
	global new_fasta
	global help			# --help output (def. No)
	help = 0
	global score_req		# for --scoring list.
	score_req = 0
	global file_req			# for --files.
	file_req = 0
	global aln_req			# for --alignments.
	aln_req = 0
	global flag_req			# for --flags.
	flag_req = 0
	global mnemonic_req		# for --mnemonics
	mnemonic_req = 0
	global mut_req			# for --extras
	mut_req = 0
	global sfam_req			# for --subfamilies.
	sfam_req = 0
	global noncan_req		# for --noncanonical
	noncan_req = 0
	global pssm_req			# for --pssm
	pssm_req = 0
	global version_request		# for --version output (def. N)
	version_request = 0
	global about			# for --about output (def. N)
	about = 0
	global dict_files		# list of .dict to import; also header
	dict_files = []
	global mat_files		# list of .mat to import
	mat_files = []
	global aadefs			# list of aa library .aalib; header
	aadefs = []
	global redef			# permit redefinition of aa in res {}
	redef = 0
	global trans_in			# nonstd 1-ltr aa translation for .aln
	trans_in = []
	global trans_out		# convert above to canonical 1-ltr
	trans_out = []
	global selenomet		# keep non-canonical aa's? (def. Y)
	selenomet = 1
	global user_synonyms
	user_synonyms = []
	global no_pdb_run			# --nopdb output (def. N)
	no_pdb_run = 0
	global set_up_run		# --setup request (no scores, def. N)
	set_up_run = 0
	global rp			# for .report output (def. N)
	rp = 0
	global punch			# for punching run settings to .hmset
	punch = 0
	global sflog			# punch the runtime definition .sfam?
	sflog = 0
	global clusterpunch		# punch the .aln (+/- consensus)
	clusterpunch = 0
	global pdb_extract		# punch the .pdb sequence(s).
	pdb_extract = 0
	global fasta_header		# skip the header in FASTA punch (for
	fasta_header = 1		# use in CLUSTAL)? (default no skip).
	global just_extract		# ONLY punch the .pdb sequence
	just_extract = 0
	global conspunch		# punch consensus sequence(s) in .aln
	conspunch = 0
	global path_strip		# strip path info in header (def. Y)
	path_strip = 1
	global het_zero			# set HETATM (i.e. dump) occ, B to 0
	het_zero = 0
	global cross_zero		# single-score 0.0 other score col.
	cross_zero = 0
	global corr			# map .aln referent to SegID (def. N)
	corr = 0
	global consensus_req		# consensus to SegID w/.slop file
	consensus_req = 0
	global unanimous		# use global consensus to score sfam
	unanimous = 0
	global overwrite		# overwrite output file (def. N)
	overwrite = 0
	global mutf			# is there a .mut file? (def. N)
	mutf = ""
	global seg_str			# request .mut SCORING
	seg_str = ""
	global mutlist			# .mut from command line: --mut=
	mutlist = []
	global slopf			# slop file import.
	slopf = ""
	global supersloppy		# permit aa in multiple sloppy defs
	supersloppy = 0
	global timing			# --timing (def. N)
	timing = 0
	global verbose			# --verbose, &c. (def. 1, 0-4)
	verbose = 1
	global hypochondriac		# --sensitive
	hypochondriac = 0
	global user_comment		# for --comment="" (quotes usual).
	user_comment = ""
	global call_4_stat		# --statistics or Z-score calls.
	call_4_stat = 1
	global use_degrees		# angle units for PSSM vector.angle
	use_degrees = 1
	global autoscale		# --autoscale which if any (def. none)
	autoscale = ""
	global use_fort_form
	use_fort_form = 0
	global low			# --autoscale floor (float, def. 0.2)
	low = 0.2			#* provisional value for VMD NewRibbon
	global high			# --autoscale ceiling (float, def 1.0)
	high = 1.0			#* provisional value for VMD NewRibbon
	global auto_flip		# if autoscore has low > high, flip the
	auto_flip = 0			# scaled results (def. N)
	global Abs			# --autoscale with charge => info @
	Abs = 1				# extrema; report abs(score) (def. Y)
	global dictnorm			# normalize similarity {}? (def. Y)
	dictnorm = 1
	global nres			# --nrES (#/aa @ ea. pos., def. N)
	nres = 0
	global rawsim			# disable .aln normalization? (def. N)
	rawsim = 0
	global penalize			# penalize for gaps in ID/degen/{}.
	penalize = 1
	global try_name			# attempt to --use name as goodind.
	try_name = ""
	global sfamf			# .sfam file: subfamily (def. none)
	sfamf = ""
	global sfamlist			# command-line .sfam from --sfam=
	sfamlist = []
	global to_exclude		# command-line explicit exclusion
	to_exclude = []
	global union			# default for regex + implicit is to
	union = 0			# match both. --sfOR => either for sf.
	global onion			# same as above, but for --discAND.
	onion = 0
	global dinvert			# discard inverter (--discNOT).
	dinvert = 0
	global implicits		# implicit .sfam definitions
	implicits = []
	global reg_exps			# regex sfam definition
	reg_exps = []
	global discf			# .disc for file-based discard
	discf = ""
	global disclist			# explicit discard list
	disclist = []
	global discimp			# implicit discard list
	discimp = []
	global discre			# regex discard list
	discre = []
	global sftol			# 'in' sfpsec tolerance (def. later)
	sftol = -1			# note units: integer # of sequences!
	global sfxtol			# 'out' tolerance for --sfspec (")
	sfxtol = -1
	global invert 			# --sfNOT: invert subfamily? (def. N)
	invert = 0
	global all_sf_hits		# sfspec header list; put here so it's
	all_sf_hits = ""		# always defined
	global mutual_Z			# cutoff for grouping the Z scores in
	mutual_Z = 5.0			# mutual-information scoring.
	global mats_2_punch		# matrices to punch during MI runs.
	mats_2_punch =['JE']
	global mtxf			# matrix to load for --rerun= work.
	mtxf = ""
	global punch_hits		# punch the MI.log file? (def. Y)
	punch_hits = 1
	global pssm_mode		# are we running with a PSSM?
	pssm_mode = 0
	global pssmf			# PSSM filename
	pssmf = ""
	global clobber			# clobber unscored SegID fields?
	clobber = 0

	# first loop over inputs to append arguments from run-input files and
	# to read in mnemonics.
	runfiles = []
	for value in args:
		if value[-6:] == ".hmset":
			runfiles.append(value)
	for value in runfiles:
			more_args = runbuilder(value)
			for setting in more_args:
				args.insert(0, setting)

	# next block of code permits users to supply their own flag names; this
	# is a translation NOT an internal redefinition, so the new name can't
	# be one in use if you want to use the one in use. Add to global {}.
	mnemonics = []
	for value in args:
		if value[-9:] == ".mnemonic":
			mnemonics.append(value)
	for value in mnemonics:
		if exists(value):
			some_names = open(value, "r")
			for line in some_names:
				if line == '\n' or line[0] == '#':
					continue
				if line.split() == []:
					continue
				else:
					if '#' in line:
						sqw = line.index('#')
						work_line = line[:sqw]
					else:
						work_line = line
					if len(work_line.split()) != 2:
						print value
						print line
						raise 'ERROR: mnemonics file.'
					else:
						i = work_line.split()
						equator[i[0]] = i[1]
			some_names.close()

	to_translate = []
	final_args = []
	for i in args:
		for j in equator:
			if j in i:
				to_translate.append(i)
	for i in args:
		if i not in to_translate:
			final_args.append(i)
	for i in to_translate:
		tmp = i
		for j in equator:
			tmp = tmp.replace(j, equator[j])
		final_args.append(tmp)

	aa_2_add = []				# aa for expanding aa_list
	cmd_line_aa = []			# command-line .aalib aa
	cmd_line_ckstr = []

	# now loop over the command-line inputs for run setup.
	for value in final_args:
		# Input files first.
		if "." in value and FLAG_ID not in value:
			file_extension = value[value.rindex("."):]
			if file_extension in ALN_TYPES:
				aln = value
				pssm_mode = 0
			elif file_extension == ".pdb":
				pdb = value		# .pdb => structure
			elif file_extension == '.aalib':
				aadefs.append(value)
			elif file_extension == '.dict': # .dict import
				if value not in dict_files:
					dict_files.append(value)
			elif file_extension == '.mat':
				if value not in mat_files:
					mat_files.append(value)
			elif file_extension == '.slop':
				slopf = value
			elif file_extension == ".sfam":
				sfamf = value
			elif file_extension == ".disc":
				discf = value
			elif file_extension == ".mut":
				mutf = value
			elif file_extension == ".pssm":
				if exists(value):
					pssmf = value
					pssm_mode = 1
			elif file_extension == ".mtx":
				if exists(value):
					mtxf = value
				else:			# die b/c no rerun slow
					raise "ERROR: .mtx file not found."
		# alternate output flags (imply no normal run). helps first.
		elif value[-4:] == "help" or value == "-h":
			help = 1
		elif value == "--scoring":
			help = 1
			score_req = 1
		elif value == "--extras":
			help = 1
			mut_req = 1
		elif value == "--flags":
			help = 1
			flag_req = 1
		elif value == "--mnemonics":
			help = 1
			mnemonic_req = 1
		elif value == "--files":
			help = 1
			file_req = 1
		elif value == "--alignments":
			help = 1
			aln_req = 1
		elif value == "--subfamilies":
			help = 1
			sfam_req = 1
		elif value == "--noncanonical":
			help = 1
			noncan_req = 1
		elif value == "--pssm":
			help = 1
			pssm_req = 1
		elif value in  ["--version","-V","-v"]:
			version_request = 1
		elif value in ["--about","--license"]:
			about = 1

		# verbosity flags.
		elif value == "--verbose":
			verbose = 2
		elif value[:10] == "--verbose=" :
			try:
				test_int = int(value[10:])
				if test_int < 1:
					verbose = 0
				elif test_int > 5:
					verbose = 5
				else:
					verbose = test_int
				if verbose > 2:
					timing = 1
				if verbose > 3:
					rp = 1
				if verbose == 5:
					punch = 1
					sflog = 1
					clusterpunch = 1
					pdb_extract = 1
			except:
				continue
		elif value == "--timing" :	# timing info to stdout.
			timing = 1

		# pdb/aln handling.
		elif value == "--20aa" :	# turn off allowed non-std aa's
			selenomet = 0
		elif value[:10] == "--expanded":
	                if len(value) == 10:
	                        aa_2_add += ['B','X','Z']
	                else:
	                        expansion = list(value[11:].upper())
	                        for i in expansion:
					aa_2_add.append(i)
		elif value == "--zero":		# HETATM occ, B to 0.0
			het_zero = 1
		elif value == "--cross_zero":	# in single run, can 0.0 other
			cross_zero = 1
		elif value == "--rEdEF" :	# redefinition in .aalib OK
			redef = 1
		elif value[:12] == "--interpret=":	# cmd-line .aalib
			cmd_line_aa += [value[12:].split('.')]
		elif value[:12] == "--translate=":	# translate in .aln
			this_trans = value[12:].split('.')
			if len(this_trans) != 2:
				cl_ckstr = value + ' bad --translate= format.'
				cmd_line_ckstr.append(cl_ckstr)
			elif this_trans[1] in aa_list:
				trans_in.append(this_trans[0])
				trans_out.append(this_trans[1])
			else:
				cl_ckstr = value + ' bad --translate= '
				cl_ckstr += 'argument.'
				cmd_line_ckstr.append(cl_ckstr)

		# match mapping control flags.
		elif value[:6] == "--skip":	# choose matching algorithms
			if 0 <= int(value[7:]) <= 3:
				ALGO_SKIP = int(value[7:])
		elif value[:6] == "--use=":	# manually set goodind
			try_name = value[6:]
		elif value[:8] == "--match=":	# manually set min. match len.
			if int(value[8:]) > 0:
				MIN_MATCH = int(value[8:])
		elif value[:10] == "--MinChain":
			if int(value[11:]) >= 0:# min. chain length in mapping
				MIN_CHAIN = int(value[11:])
		elif value[:5] == "--pep":	# set peptide size for map.
			if int(value[6:]) > 2:
				PEP_SIZE = int(value[6:])
		elif value[:6] == "--frag" :	# frag sets hit length for
			if 2 < int(value[7:]):	# overlap eval'n
				MIN_PEP = int(value[7:])
		elif value[:6] == "--fill":	# smallest tidbit to fill in
			if int(value[7:]) > 0:
				TID_BIT = int(value[7:])

		# troubleshooting flags
		elif value == "--sensitive" :	# warnings become errors.
			hypochondriac = 1
		elif value[:10] == '--comment=':
			user_comment = "REMARK\t " + value[10:81]
			if '\n' not in user_comment:
				user_comment += "\n"
		elif value == "--setup" :	# parse but do not score
			set_up_run = 1
			overwrite = 1
		elif value == "--nopdb" :	# .report but no .pdb output
			no_pdb_run = 1
			rp = 1

		# dangerous flags for the unwary!
		elif value == "--rAWsIM" :	# similarity scores not
			rawsim = 1		# normalized for #/seqs
		elif value == "--nOnORM" :	# do NOT correct sim matrices
			dictnorm = 0		# in normalizable
		elif value == "--nrES" :	# score by #/aa at pos'n
			nres = 1		# (.aln-skewed)
		elif value == "--no_gap_penalty":
			penalize = 0

		# scoring imports and sloppy handling
		elif value == '--lib':
			from os import environ
			try:
				lib_path = environ['HOMOLMAPPER_LIB']
			except:
				cl_ckstr="HOMOLMAPPER_LIB environment "
				cl_ckstr += "variable has not been set."
				cmd_line_ckstr.append(cl_ckstr)
		elif value[:6] == '--lib=':		# import *.dict
			lib_path = value[6:]
		elif value == "--supersloppy":
			supersloppy = 1

		# scoring requests: --occ=, --B= flags, --statistics, --synonym
		elif value[:5] == "--occ":
			occ_str = value[6:]
		elif value[:4] == "--B=":
			B_str = value[4:]
		elif value == "--no_stats":
			call_4_stat = 0
		elif value == "--radians":
			use_degrees = 0
		elif value == "--no_MI_log":
			punch_hits = 0
		elif value[:11] == "--mutual_Z=":
			mutual_Z = float(value[11:])
			if mutual_Z < 3:
				cl_ckstr = "silly value for --mutual_Z= flag."
				cmd_line_ckstr.append(cl_ckstr)
		elif value[:11] == "--log_base=":
			if value[11:] == 'e':
				LOG_BASE = 1.0
			else:
				LOG_BASE = log(int(value[11:]))
		elif value[:15] == "--punch_matrix=":
			mat_sets = value[15:].split('.')
			if 'none' in mat_sets:
				mats_2_punch = []
			elif 'all' in mat_sets:
				mat_sets = ['JE','MI','Z']
			for each in mat_sets:
				if each in ['JE','MI','Z']:
					if each not in mats_2_punch:
						mats_2_punch.append(each)
		elif value[:10] == "--synonym=" and len(value) > 10:
			user_synonyms.append(value[10:].split('.'))

		# subfamily flags
		elif value[:7] == "--sfam=":	# command-line .sfam input
			this_sfam = value[7:].split('.')
			if this_sfam[0] == '@':
				implicits.append(this_sfam[1:])
			elif this_sfam[0] == '%':
				reg_exps.append(this_sfam[1:])
			elif this_sfam[-1] not in ['NOT','!']:
				for i in this_sfam:
					sfamlist.append(i)
			else:
				for i in this_sfam[:-1]:
					to_exclude.append(i)
		elif value == "--sfNOT": 	# invert subfamily def.
			invert = 1		# --sfNOT for --sf std.
		elif value[:7] == "--sftol":	# set the tolerance for sfspec
			sftol = int(value[8:])
		elif value[:8] == "--sfxtol":	# set the tolerance for sfspec
			sfxtol = int(value[9:])
		elif value == "--sfOR":		# regex OR implicit (def. AND)
			union = 1
		elif value == "--global_cons":	# score sfam with all consensus
			unanimous = 1
		elif value == "--inner_cons":	# score all with sfam consensus
			unanimous = -1
		elif value[:11] == "--ext_cons=":
			EXT_CONS = value[11:]	# name of external consensus.

		# .aln discard flags:
		elif value[:10] == "--discard=" :
			this_disc = value[10:].split('.')
			if this_disc[0] == '@':
				discimp.append(this_disc[1:])
			elif this_disc[0] == '%':
				discre.append(this_disc[1:])
			else:
				for i in this_disc:
					disclist.append(i)
		elif value == "--discAND":
			onion = 1
		elif value == "--discNOT":
			dinvert = 1

		# accessory .mut file and related flags:
		elif value[:6] == "--mut=":	# command-line .mut input
			mutlist.append(value[6:].split('.'))
		elif value[:6] == "--Seg=":	# score mutations to SegID
			seg_str = value[6:]
			if seg_str == 'consensus':
				consensus_req = 1
			elif seg_str == 'numbering':
				corr = 1
		elif value == "--clobber_Seg":	# clobber the SegID on unscored
			clobber = 1

		# flags for autoscaling and output formatting.
		elif value == "--autoscale":	# autoscaling on
			autoscale = "occB"
		elif value == "--Fortran":	# force true 6.2
			use_fort_form = 1
		elif value == "--nOaBS":	# turn off abs(score) for the
			Abs = 0			# autoscale/score=q combo
		elif value[:5] == "--low":	# user setting a'scale floor
			try:
				low = float(value[6:])
			except:
				cl_ckstr = value + ' --low= format.'
				cmd_line_ckstr.append(cl_ckstr)
		elif value[:6] == "--high":	# user setting a'scale ceiling
			try:
				high = float(value[7:])
			except:
				cl_ckstr = value + ' --high= format.'
				cmd_line_ckstr.append(cl_ckstr)

		# output file options
		elif value[:6] == "--out=" and len(value) !=6 :
			mapf = value[6:]	# set output filenames ...
		elif value[:6] == "--ext=" and len(value) != 6:
			MAP_EXT = value[6:]	# or set extension for same.
		elif value == "--overwrite":	# overwrite outputs
			overwrite = 1
		elif value == "--report" :	# make tabular .report
			rp = 1	
		elif value == "--extract_PDB":	# extract PDB sequence only.
			just_extract = 1
			pdb_extract = 1
		elif value == "--clean_pdbaa":
			fasta_header = 0
			pdb_extract = 1
		elif value[:8] == "--punch=" :	# punch out run settings
			punch_sets = value[8:].split('.')
			if 'all' in punch_sets:
				punch = 1
				sflog = 1
				clusterpunch = 1
				pdb_extract = 1
			else:
				if 'run' in punch_sets:
					punch = 1
				if 'sfam' in punch_sets:
					sflog = 1
				if 'aln' in punch_sets:
					clusterpunch = 1
				if 'cons' in punch_sets:
					conspunch = 1
				if 'pdbaa' in punch_sets:
					pdb_extract = 1
		elif value == "--keep_path" :	# keep paths in header
			path_strip = 0

	# Now handle some spurious flag values from the command line:
	if cmd_line_ckstr != []:
		for cl_ckstr in cmd_line_ckstr:
			therapy(cl_ckstr)

	# don't repunch JE matrices:
	if mtxf != "":
		tmp = []
		for each in mats_2_punch:
			if each != 'JE':
				tmp.append(each)
		mats_2_punch = tmp
		if occ_str == B_str == "":
			occ_str = "mutual"

	# now do several things to set up the run before returning:
	#	1. for --setup set verbosity, timing.
	#	2. define the pdb aa's to use.
	#	3. scoring imports & validation (function calls).
	#	4. some default scoring settings.
	# 	5. --autoscale and overlapper handling.
	#	6. error trapping and filename checking (call).

	if set_up_run:
		if 0 < verbose < 2:
			verbose = 3
			timing = 1
		if disclist !=[] or discimp !=[] or discre !=[] or discf !="":
			clusterpunch = 1
		elif 'consensus' in (occ_str + B_str):
			clusterpunch = 1
		if sfamf!="" or sfamlist!=[] or implicits!=[] or reg_exps!=[]:
			sflog = 1

	# expand the 1-letter code set if requested.
	if aa_2_add != []:
		for i in aa_2_add:
			if i not in aa_list:
				aa_list.append(i)
			else:
				ckstr = i + " present."
				therapy(ckstr)

	# import from .aalib if one was supplied (or from --lib)
	if len(aa_list) != 20 and verbose > 1:
	                print "Expanded amino acid set includes"
	                print verbiage(aa_list, verbose-1), "amino acids."
	if lib_path != "":
			if 'mat' not in lib_path and 'dict' not in lib_path:
				lib_aalib = path_lookup(lib_path, '.aalib')
				aadefs += lib_aalib
	if aadefs != []:
		selenomet = 1
		for each in aadefs:
			res = aa_import(each, res) # RT imported aa in 3-ltr {}
			if verbose >= 2:
				print "Successful aa import from ", each
	if cmd_line_aa != []:
		selenomet = 1
		res = aa_import(cmd_line_aa, res)  # RT cmd-line aa in 3-ltr {}

	# --20aa implemented here (but not with any .aalib input).
	if not selenomet:
		del res['MSE']
		del res['SEP']
		del res['PTR']
		del res['TPO']
		del res['HYP']

	# import scoring schemes if requested (for pairing with dictbuilder).
	if lib_path != "" and 'aalib' not in lib_path:	# import PATH/*.dict
		if 'mat' not in lib_path:
			lib_dict = path_lookup(lib_path, '.dict')
			dict_files += lib_dict
		if 'dict' not in lib_path:
			lib_mat = path_lookup(lib_path, '.mat')
			mat_files += lib_mat
	check_value = 0                         	# overall import QC
	for dict_file in dict_files:			# import one by one
        	check_value += dict_import(dict_file)
	for mat_file in mat_files:			# as above
		check_value += mat_import(mat_file)
	if check_value > 0:				# was it OK?
        	ckstr = str(check_value)
		if check_value > 1:
			ckstr += " problems during .dict import."
		else:
			ckstr += " problem during .dict import."
		therapy(ckstr)
	elif verbose > 1 and dict_files != []:		# report success
		print "Successful import. Current schemes are:"
		print "\t", suppmats

	# prep for score_setup: establish some defaults and trap error.
	if (implicits != [] or reg_exps != []) and sfamlist == []:
		sfamlist.append(ALT_SFAM)
	if occ_str == "" and B_str == "" and not pssm_mode:
		if sfamf != "" or sfamlist != []:
			if slopf != "":
				occ_str = 'sim.sloppy'
			else:
				occ_str = 'sim'
		else:
			occ_str = "gap.len"
		if len(dict_files + mat_files) == 1:
			B_str = "sim"
		elif slopf != "":
			B_str = "sim.sloppy"
		else:
			B_str = "sim.ID"
	elif occ_str == "" and B_str == "" and pssm_mode:
		occ_str = "query.log"
		B_str = "vector.angle"
	if 'sloppy' in (occ_str+B_str) and slopf == "" :
		ckstr = "no .slop file provided."
		therapy(ckstr)

	# handle parameters for overlapper
	if TID_BIT + 2 > MIN_PEP:
		TID_BIT = max([1, MIN_PEP-2])
		ckstr = "--fill, --frag too close."
		if verbose > 0 and not hypochondriac:
			print "WARNING:",ckstr," Rescaling."
			print " --frag=", MIN_PEP, " --fill=", TID_BIT
		else:
			therapy(ckstr)

	# handle autoscaling setup
	if autoscale != "":
		if low == high:				# trap silly input
			raise "ERROR: --autoscale: Low cannot equal High."
		if low > high:				# handle low > high
			auto_flip = 1			# (cannot disable this)
			ckstr = "--autoscale: low > high."
			therapy(ckstr)
			if verbose > 0:
				print "Reversing the scaled scores."

	# build output filenames and check them
	if mapf == "":					# follows path
		new_pdb = pdb[:-4] + MAP_EXT + ".pdb"
		new_rp = pdb[:-4] + MAP_EXT + ".report"
		new_set = pdb[:-4] + MAP_EXT + ".hmset"
		new_sfam = pdb[:-4] + MAP_EXT + ".sfam"
		new_aln = pdb[:-4] + MAP_EXT + ".aln"
		new_fasta = pdb[:-4] + MAP_EXT + '.fasta'
	elif mapf[-4:] == '.pdb':			# no .pdb.pdb please
		new_pdb = mapf
		new_rp = mapf[:-4] + '.report'
		new_set = mapf[:-4] + '.hmset'
		new_sfam = mapf[:-4] + ".sfam"
		new_aln = mapf[:-4] + ".aln"
		new_fasta = mapf[:-4] + '.fasta'
	else:						# adds extensions
		new_pdb = mapf + ".pdb"
		new_rp = mapf + ".report"
		new_set = mapf + ".hmset"
		new_sfam = mapf + ".sfam"
		new_aln = mapf + ".aln"
		new_fasta = mapf + '.fasta'
	in_file_tuple = pdb, aln, sfamf, mutf, slopf, discf
	out_file_tuple = new_pdb, new_rp, new_set, new_sfam, new_aln, new_fasta
	if not help and not version_request and not about:
		filename_check(in_file_tuple, out_file_tuple)

	# and if we're here we have valid inputs so return.
	return (pdb, aln, res, occ_str, B_str)

# check existence of input, output filenames; .dict separate.
def filename_check(in_file_tuple, out_file_tuple):
	global version_request
	pdb, aln, sfamf, mutf, slopf, discf = in_file_tuple
	new_pdb, new_rp, new_set, new_sfam, new_aln, new_fasta = out_file_tuple

	oopscount = 0					# minimum input files
	if pdb == "" :		
		print "\n\t no structure supplied."
		oopscount = 1
	if aln == "":
		if not pssm_mode and not just_extract:
			print "\t no alignment supplied."
			oopscount = 1
	if oopscount > 0:
		version_request = 1
		return

	if pssm_mode:
		return

	if not exists(pdb):
		raise 'ERROR: input .pdb file not found.'
	if not exists(aln) and not just_extract:
		raise 'ERROR: input .aln file not found.'
	if sfamf != "" and not exists(sfamf):		# .sfam existence 
		raise 'ERROR: .sfam file not found.'
	if mutf != "" and not exists(mutf):		# .mut existence
		raise 'ERROR: .mut file not found.'
	if slopf != "" and not exists(slopf):		# .slop existence
		raise 'ERROR: .slop file not found.'
	if discf != "" and not exists(discf):		# .disc existence
		raise 'ERROR: .disc file not found.'
	if not overwrite and not no_pdb_run:		# output pdb
		if exists(new_pdb):
			raise 'ERROR: output pdb exists.'
	if rp and not overwrite and exists(new_rp):	# output .report
		raise 'ERROR: .report exists. '
	if punch and not overwrite and exists(new_set):	# & the punches
		raise 'ERROR: .hmset exists. '
	if sflog and not overwrite and exists(new_sfam):
		raise 'ERROR: .sfam log exists. '
	if clusterpunch and not overwrite and exists(new_aln):
		raise 'ERROR: .aln exists. '
	if pdb_extract and not overwrite and exists(new_fasta):
		raise 'ERROR: .fasta exists.'
	# at this point, we're OK so we can now...
	return

# add arguments from a run-settings file.
open_settings_file = []
def runbuilder(hmset_file):
	if not exists(hmset_file):
		raise "ERROR: cannot find ", hmset_file

	global open_settings_file
	these_settings = []
	recursive_settings = []			# permit recursive .hmset calls
	settings_file = open(hmset_file, "r")
	open_settings_file.append(hmset_file)

	for line in settings_file:
		if line[0] == '#' or line == '\n':
			continue
		if '#' in line:
			line = line[:line.index('#')]
		if "--comment=" in line:
			line_of_settings = [str(line)]
		else:
			line_of_settings = line.split(None)
		for word in line_of_settings:
			if word in open_settings_file:	# don't infinite.
				continue
			elif word[-6:] == '.hmset' and exists(word):
				tmp_settings = runbuilder(word)
				for each in tmp_settings:
					recursive_settings.append(each)
			else:
				these_settings.append(word)
	settings_file.close()
	to_zap = open_settings_file.index(hmset_file)
	del open_settings_file[to_zap]

	for each in recursive_settings:
		these_settings.insert(-1, each)	# will be reversed at p_n_s lvl
	return these_settings

# test --lib= and RT list of files to import.
def path_lookup(lib_path, file_type):
	found_files = []

	# check the path: 1. strip off extension-only calls
	to_cut_off = ['/.aalib', '/.dict', '/.mat', '/aalib', '/dict', '/mat']
	for short_hand in to_cut_off:
		if short_hand in lib_path:
			lib_path = lib_path[:lib_path.rindex('/')]

	# and 2. check existence
	if not exists(lib_path):		# check existence of path.
		raise 'ERROR: --lib not found', lib_path

	# now path exists, so build the string to import requested filetype.
	if lib_path[-1] == '/':			# end with '/'? add *.(type)
		lib_path += '*' + file_type
	elif file_type in lib_path:		# or end with intended type
		pass
	else:					# no other ending, so full.
		lib_path += '/*' + file_type
	cmdstr = "ls " + lib_path		# cmd: 'ls path/*.(type)'
	if verbose == 4:
		print "Checking with: ", cmdstr
	any_files = popen(cmdstr).read().split()	# if no .dict, bombs.
	for value in any_files:
		found_files.append(value)	# append those to return list
	if verbose > 1 and file_type == '.dict':
		print "Found scoring dictionaries:"
		print verbiage(found_files, verbose)
	elif verbose > 1:
		print "Found aa libraries:"
		print verbiage(found_files, verbose)
	return found_files

def dict_import(dict_file):			# import a scoring dictionary
	global suppmats
	global matrices
	if not exists(dict_file):
		raise 'ERROR: cannot find', dict_file
	incoming = open(dict_file, "r")
	this_dict = ""				# build the import as str!
	for lines in incoming:
		this_dict += lines		# catenate to the str
	incoming.close()

	# now compile the imported stuff and execute it.
	imported = compile(this_dict, dict_file,'exec')
	exec(imported)

	# then need to assign a name; use the filename because dictbuilder
	# uses the filename as the {} name, and that's the likely input source.
	#	1. strip '.dict'
	# 	2. remove any path info that might be there
	#	3. and eval the result to get a string to append.
	this_dict_name = dict_file[:(dict_file.index('.dict'))]
	this_dict_name = this_dict_name[(this_dict_name.rfind('/')+1):]
	this_name = eval(this_dict_name)

	# now convert to float because file import means all str; note that
	# this iterates over keys not values.
	for item in this_name:
		this_name[item] = float(this_name[item])

	# now QC on the imported {}
	check_code = dict_checker(this_dict_name, this_name)

	# and append to the key lists (suppmats & matrices; normalizable is
	# handled by dict_checker). Preserves sync b/t the 2 lists.
	suppmats.append(this_dict_name)		
	matrices.append(this_name)

	if verbose > 2:
		print "\tImported ", this_dict_name
	return check_code			# return value of QC.

# importing .mat files is easier; most of function is checks for good input.
def mat_import(mat_file):
	global suppmats
	global matrices
	new_name = mat_file[:mat_file.index('.mat')]
	new_name = new_name[(new_name.rfind('/')+1):]
	this_dict = {}

	if not exists(mat_file):
		raise "ERROR: .mat file not found", mat_file
	mat_to_load = open(mat_file, "r")
	for line in mat_to_load:
		if line.split(None) == [] or line[0] == '#':
			continue
		elif '#' in line:
			workingline = line[:line.index('#')]
		else:
			workingline = line
		to_add = workingline.split(None)
		if len(to_add) != 3:
			print workingline
			raise "ERROR: .mat format", mat_file
		if to_add[0] not in aa_list or to_add[1] not in aa_list:
			print workingline
			raise "ERROR: bad aa", mat_file
		try:
			this_dict[to_add[0],to_add[1]] = float(to_add[2])
		except:
			print workingline
			raise "ERROR: bad value", mat_file
	mat_to_load.close()

	suppmats.append(new_name)
	matrices.append(this_dict)
	check_code = dict_checker(new_name, this_dict)

	return check_code

def dict_checker(test_name, test_dict):	# QC checks on loaded dictionary:
	if verbose == 4:				# 1. len OK?
		print "checking ", test_name

	global normalizable
	test_length = len(test_dict)
	can_norm = 0
	check_code = 0					# RT value for .dict.
	runt_aas = len(aa_list)
	small_mat = int((runt_aas * runt_aas - runt_aas)/2.0) + runt_aas
	large_mat = runt_aas * runt_aas
	valid_lengths = [small_mat, large_mat]		# [] of valid lengths

	# check length as list-membership test
	if test_length not in valid_lengths:
		ckstr = "bad length for " + test_name
		therapy(ckstr)
		check_code = 1

	# if a,a = 0, cannot normalize so test; if OK, add to normalizable.
	for a_a in aa_list:
		if test_dict[a_a,a_a] == 0:
			can_norm += 1
	if can_norm == 0:
		normalizable.append(test_name)
		if verbose > 1:
			print test_name,'will be normalized.'
	elif verbose > 1:
		print test_name,'will not be normalized.'
	return check_code

# now the function for importing custom amino acids.
def aa_import(aadefs, res):
	if type(aadefs) == type([]):			# [] => cmd-line input
		temp_aa = aadefs
	else:						# else filename
		temp_aa = []
		if not exists(aadefs):			# test the filename
			raise 'ERROR: aa library not found', aadefs
		aa_lib = open(aadefs, 'r')
		for line in aa_lib:			# work through file
			if line[0] == '#' or line == '\n':
				continue
			if '#' in line:
				line = line[:line.index('#')]
			this_aa = line.split(None)	# whitespace parse here
			if len(this_aa) != 2:		# handle spurious lines
				print this_aa
				raise 'ERROR: Format in ', aadefs
			else:				# good input to tmp []
				temp_aa.append([this_aa[0], this_aa[1]])
		aa_lib.close()

	# now go over the list for QC and handle --rEdEF case:
	for this_aa in temp_aa:
		if this_aa[0] in res and not redef:	# aa  def'd?
			print this_aa
			raise 'ERROR: cannot redefine', this_aa[0]
		elif this_aa[1] not in aa_list:	# bad 1-ltr @ [1]
			print this_aa
			raise 'ERROR: cannot assign', this_aa[0]
		else:
			res[this_aa[0]] = this_aa[1]

	# prep for RT
	if verbose > 2:
		print "Successful aa import:"
		print verbiage(temp_aa, verbose-1)
	return res

# general function for output as function of verbosity; takes iterable input.
def verbiage(in_put, verbosity):
	if verbosity > 2:
		print [value for value in in_put]
	return len(in_put)

# general function for finding whether any of a list_of_candidates are found
# in a list_to_check; if so, return the first hit found. if not, return 0.
def any(list_of_candidates, list_to_check):
	error_flag = "ERROR: type mismatch in the any() function."
	if type(list_of_candidates) != type([]) != type(list_to_check):
		raise error_flag
	for each in list_of_candidates:
		if each in list_to_check:
			return each
	return 0

# general function for handling warning messages; takes string input.
def therapy(in_string):
	low_string = "WARNING: "
	high_string = "ERROR: "
	out_string = ""
	if hypochondriac:
		out_string = high_string + in_string
		raise out_string
	elif verbose > 0:
		out_string = low_string + in_string
		print out_string
	return

# convert --occ and --B flags into compiled function calls (after imports).
def score_setup(occ_str, B_str):
	# GLOBAL INITIALIZATION BLOCK: scoring stuff.
	global sfdiff			# subfamily difference scoring (def. N)
	sfdiff = 0
	global sfspec			# toggling current definition
	sfspec = ""
	global use_range		# whether to toggle for range
	use_range = 0
	global ranger			# range toggle
	ranger = ""
	global degenlist		# toggled list for dual defs
	degenlist = []
	global scorstr			# just here for toggling
	scorstr = ""
	global slopdefs			# [] of [] for sloppy scoring
	slopdefs = []
	global occ_Z			# report occupancy scoring as Z score.
	occ_Z = 0
	global B_Z			# report B-factor scoring as Z score.
	B_Z = 0
	global mutual_type		# report which mutual information value
	mutual_type = ""
	global el_4_hdr			# describe use of element field in hdr.
	el_4_hdr = ""

	# stuff that may need to be reset
	global sftol
	global sfxtol
	global autoscale
	global low
	global high
	global consensus_req
	global het_zero
	global call_4_stat
	global clusterpunch
	global conspunch
	global seg_str
	global slopf

	# variables to construct the compiled function calls
	coupled = 0
	occ_class = ""
	occ_type = ""
	occ_degen = ""
	occ_anchor = "placeholder"
	occ_2_comp = ""
	occ_call = ""
	B_class = ""
	B_type = ""
	B_degen = ""
	B_anchor = "placeholder"
	B_2_comp = ""
	B_call = ""
	make_sloppy_call = 0				# do we need slopdefs?

	if pssm_mode:
		het_zero = 1				# stuff for PSSM; e.g.,
		clusterpunch = 0			# cannot punch this
		conspunch = 0				# stuff w/o an MSA.
		occ_Z = B_Z = 0				# no Z-scores w/PSSM
		occ_class = B_class = "PSSM"		# set class to PSSM

		if any(['polar','theta'],occ_str.split('.')+B_str.split('.')):
			occ_str = "vector.distance"
			B_str = "vector.angle"
		if occ_str != "":
			occ_type, occ_degen, occ_anchor = pssm_setup(occ_str)
		if B_str != "":
			B_type, B_degen, B_anchor = pssm_setup(B_str)
		if seg_str not in ['rel_wts','info']:
			seg_str = ""
		el_4_hdr = "PSSM (observed-percentage consensus)"
		occ_score = [occ_call,occ_class,occ_type,occ_degen,occ_anchor]
		B_score = [B_call, B_class, B_type, B_degen, B_anchor]
		if occ_type == B_type == "":
			raise "ERROR: no valid PSSM scoring types."
		if 'sloppy' in [occ_type, B_type]:
			slopdefs = slop_reader(slopf)
		scoring_tuple = occ_score, B_score
		return scoring_tuple

	# fctn keys are tuples of class:gap/ins/sim and type:len/freq or 
	# degen/ID/{} so define those possibilities.
	score_classes = ['gap', 'ins', 'sim']

	gi_types = ['len','freq']
	sim_types = ['degen', 'ID', 'sloppy', 'entropy', 'IC']
	MI_types = ['mutual', 'redundancy', 'raw_MI']
	sim_types += MI_types
	for i in suppmats:
		sim_types.append(i)
	score_types = gi_types + sim_types
	gi_inputs = gi_types + ['gap', 'ins']

	# synonoyms for those who like typing:
	synonym = {}
	synonym['gaps'] = "gap"
	synonym['insert'] = "ins"
	synonym['insertion'] = "ins"
	synonym['inserts'] = "ins"
	synonym['insertions'] = "ins"
	synonym['similarity'] = "sim"
	synonym['homology'] = "sim"
	synonym['identity'] = "ID"
	synonym['length'] = "len"
	synonym['frequency'] = "freq"
	synonym['Shannon'] = "entropy"

	# and allow user-specified shorthands.
	for value in user_synonyms:
		if value[1] in score_classes or value[1] in score_types:
			synonym[value[0]] = value[1]

	# also need to parse reference sequences out of the inputs
	anchor_types = ['structure','consensus','use']

	# {} to get which function is going to be called.
	lookup = {}
	lookup['gap','len'] = "glcalc"
	lookup['gap','freq'] = "gfcalc"
	lookup['ins','len'] = "ilcalc"
	lookup['ins','freq'] = "ifcalc"
	lookup['sim','degen'] = "degencalc"
	lookup['sim','ID'] = "hardcalc"
	lookup['sim','sloppy'] = "slop_driver"
	lookup['sim','sfspec'] = "sfspec_calc"
	lookup['sim','entropy'] = "infcalc"
	lookup['sim','IC'] = "infcalc"
	lookup['sim','mutual'] = "mutualism"

	for i in suppmats:
		lookup['sim', i] = "dictcalc"

	# these are the arguments that will be passed to the scoring functions
	full_with = "(sequences, goodind, gapmapper)"
	full_without = "(sequences, goodind)"
	sfam_with = "(sfseqs, newind, sfgaps)"
	sfam_without = "(sfseqs, newind)"

	# and {} to link function and full/sfam to the arguments.
	arguments = {}
	arguments['glcalc','full'] = full_with
	arguments['gfcalc','full'] = full_with
	arguments['ilcalc','full'] = full_with
	arguments['ifcalc','full'] = full_without
	arguments['hardcalc','full'] = full_without
	arguments['degencalc','full'] = full_without
	arguments['dictcalc','full'] = full_without
	arguments['slop_driver','full'] = full_with
	arguments['glcalc','sfam'] = sfam_with
	arguments['gfcalc','sfam'] = sfam_with
	arguments['ilcalc','sfam'] = sfam_with
	arguments['ifcalc','sfam'] = sfam_without
	arguments['hardcalc','sfam'] = sfam_without
	arguments['degencalc','sfam'] = sfam_without
	arguments['dictcalc','sfam'] = sfam_without
	arguments['slop_driver','sfam'] = sfam_with
	arguments['sfspec_calc','full'] = "(sf_c_t)"
	arguments['sfspec_calc','sfam'] = "(sf_c_t)"
	arguments['infcalc','full'] = full_without
	arguments['infcalc','sfam'] = sfam_without
	arguments['mutualism','full'] = full_with

	# now do stuff: split inputs by . separators & substitute synonyms.
	occ_inputs = occ_str.split('.')
	B_inputs = B_str.split('.')
	t_o_is = []
	for each in occ_inputs:
		tmp = each
		if each in synonym:
			tmp = each.replace(each, synonym[each])
		t_o_is.append(tmp)
	t_B_is = []
	for each in B_inputs:
		tmp = each
		if each in synonym:
			tmp = each.replace(each, synonym[each])
		t_B_is.append(tmp)
	occ_inputs = t_o_is
	B_inputs = t_B_is
	all_inputs = occ_inputs + B_inputs

	# set autoscaling; Z-scores
	if 'autoscale' in occ_inputs:
		autoscale += "occ"
	if 'autoscale' in B_inputs:
		autoscale += "B"
	if "Z_score" in occ_inputs:
		occ_Z = 1
		call_4_stat = 1
	if "Z_score" in B_inputs:
		B_Z = 1
		call_4_stat = 1

	if mtxf != "" and not any(MI_types, all_inputs):
		raise "ERROR: --rerun= is only for MI scoring."

	# check for coupled cases and for special-case scoring flags:
	if any(MI_types, all_inputs):
		call_4_stat = 0
		el_4_hdr = "size of MI group"
		ckstr = "mutual scoring ignores all other requested inputs."
		therapy(ckstr)
		mutual_type = any(MI_types, all_inputs)
		all_inputs = occ_inputs = ['mutual']
		B_inputs = []
		global sfamf
		global mutf
		global implicits
		global reg_exps
		global mutlist
		global sfamlist
 		sfamf = mutf = slopf = seg_str = ""
		implicits = reg_exps = mutlist = sfamlist = []
		make_sloppy_call = 1
		het_zero = 1

	variations = ['range','std_dev','std_err']
	if any(variations, all_inputs):
		coupled = 1
		use_range = 1
		ranger = any(variations, all_inputs)
		if sfamf !="" or sfamlist !=[]:
			ie_t = occ_str,occ_class,occ_type,B_str,B_class,B_type
			input_error(ie_t)
		trig_err = 0
		for i in all_inputs:
			if i in gi_inputs:
				trig_err = 1				
		if trig_err:
			ie_t = occ_str,occ_class,occ_type,B_str,B_class,B_type
			input_error(ie_t)

	if (sfamf != "" or sfamlist != []) and 'sfspec' not in all_inputs:
		coupled = 1
		if 'sfdiff' in all_inputs:
			sfdiff = 1
	elif sfamf != "" or sfamlist != []:
		if 'sfspec' in occ_inputs:
			occ_class = 'sim'
			occ_type = "sfspec"
		if 'sfspec' in B_inputs:
			B_class = 'sim'
			B_type = "sfspec"
		sfdiff = 0				# incompatible
		if sftol < 0 or sfxtol < 0:		# --sfspec tolerances
			if sftol < 0 and sfxtol < 0:
				sftol = 1		# here < 0 defaults
				sfxtol = 2		# permit setting to 0.
			elif sftol >= 0:		# if sftol but no req'd
				sfxtol = 2 * sftol	# sfxtol, = 2*sftol
			else:
				sftol = 1
		if verbose > 2 and 'sfspec' in all_inputs:	# int. #/seqs
			print "Requested tolerances (as #/sequences):"
			print sftol, sfxtol

	# build degen/sfspec lists.
	if 'degen' in occ_inputs:
		occ_ind = occ_inputs.index('degen')
		if occ_inputs[occ_ind] != occ_inputs[-1]:
			occ_degen = occ_inputs[occ_ind + 1]
		elif 'sfspec' in B_inputs:
			B_ind = B_inputs.index('sfspec')
			if B_inputs[B_ind] != B_inputs[-1]:
				occ_degen = B_inputs[B_ind+1]
		else:
			ie_t = occ_str,occ_class,occ_type,B_str,B_class,B_type
			input_error(ie_t)
		occ_degen = degen_builder(occ_degen)
	if 'sfspec' in occ_inputs:
		occ_ind = occ_inputs.index('sfspec')
		if occ_inputs[occ_ind] != occ_inputs[-1]:
			occ_degen = occ_inputs[occ_ind + 1]
		elif 'degen' in B_inputs:
			B_ind = B_inputs.index('degen')
			if B_inputs[B_ind] != B_inputs[-1]:
				occ_degen = B_inputs[B_ind+1]
		else:
			ie_t = occ_str,occ_class,occ_type,B_str,B_class,B_type
			input_error(ie_t)
		occ_degen = degen_builder(occ_degen)
	if 'degen' in B_inputs:
		B_ind = B_inputs.index('degen')
		if B_inputs[B_ind] != B_inputs[-1]:
			B_degen = B_inputs[B_ind + 1]
		elif 'sfspec' in occ_inputs:
			occ_ind = occ_inputs.index('sfspec')
			if occ_inputs[occ_ind] != occ_inputs[-1]:
				B_degen = occ_inputs[occ_ind + 1]
		else:
			ie_t = occ_str,occ_class,occ_type,B_str,B_class,B_type
			input_error(ie_t)
		B_degen = degen_builder(B_degen)
	if 'sfspec' in B_inputs:
		B_ind = B_inputs.index('sfspec')
		if B_inputs[B_ind] != B_inputs[-1]:
			B_degen = B_inputs[B_ind + 1]
		elif 'degen' in occ_inputs:
			occ_ind = occ_inputs.index('degen')
			if occ_inputs[B_ind] != occ_inputs[-1]:
				B_degen = occ_inputs[occ_ind + 1]
		else:
			ie_t = occ_str,occ_class,occ_type,B_str,B_class,B_type
			input_error(ie_t)
		B_degen = degen_builder(B_degen)

	# do we need to build sloppy definitions?
	imply_call = ['sloppy','entropy','IC','consensus']
	if any(imply_call, all_inputs):
		make_sloppy_call = 1
	if seg_str in ['assignment','autospec']:
		make_sloppy_call = 1
		if seg_str == 'autospec':
			het_zero = 1
	if unanimous != 0:
		make_sloppy_call = 1
	if make_sloppy_call or consensus_req:
		slopdefs = slop_reader(slopf)

	# start parsing: assign score classes & types
	for each in occ_inputs:
		if each in score_classes:
			occ_class = each
		elif each in score_types:
			occ_type = each
		elif each in anchor_types:
			if occ_class == "":
				occ_class = 'sim'
			if each != 'use':
				occ_anchor = each
			else:
				o_a_ind = occ_inputs.index(each)
				occ_anchor = each + '.' + occ_inputs[o_a_ind+1]

	for each in B_inputs:
		if each in score_classes:
			B_class = each
		if each in score_types:
			B_type = each
		elif each in anchor_types:
			if B_class == "":
				B_class = 'sim'
			if each != 'use':
				B_anchor = each
			else:
				o_a_ind = B_inputs.index(each)
				B_anchor = each + '.' + B_inputs[o_a_ind+1]

	# now start handling some non-errors:
	if use_range == 1:
 		if occ_class != 'sim' or B_class != 'sim':
			occ_class = B_class = 'sim'
		if occ_type == B_type == "":
			if len(dict_files + mat_files) == 1:
				occ_type = B_type = suppmats[-1]
			else:
				occ_type = B_type = 'charge'
		elif B_type == "":
			B_type = occ_type
		elif occ_type == "":
			occ_type = B_type
		else:
			ie_t = occ_str,occ_class,occ_type,B_str,B_class,B_type
			input_error(ie_t)
		if ranger == 0:
			ranger = "range"
		if occ_type not in suppmats or B_type not in suppmats:
			ie_t = occ_str,occ_class,occ_type,B_str,B_class,B_type
			input_error(ie_t)

	if occ_class == "" and occ_type in sim_types:
		occ_class = "sim"
	elif occ_class == "":
		if B_class in ['gap','ins'] and occ_type in gi_types:
			occ_class = B_class
	if B_class == "" and B_type in sim_types:
		B_class = "sim"
	elif B_class == "":
		if occ_class in ['gap','ins'] and B_type in gi_types:
			B_class = occ_class
	if mutf != "" and B_class == "":
		B_class = 'sim'
		B_type = 'blosum62'

	# handle unset defaults
	if occ_anchor == 'placeholder':
		if unanimous != 0:
			occ_anchor = 'consensus' 
		elif B_anchor != 'placeholder':
			occ_anchor = B_anchor
		else:
			occ_anchor = 'structure'
	if B_anchor == 'placeholder':
		if unanimous != 0:
			B_anchor = 'consensus'
		elif occ_anchor != 'placeholder':
			B_anchor = occ_anchor
		else:
			B_anchor = 'structure'
	if occ_class == 'gap' and occ_type == "":
		occ_type = 'len'
	if occ_class == 'ins' and occ_type == "":
		occ_type = 'freq'
	if occ_class == 'sim' and occ_type == "":
		if len(dict_files + mat_files) == 1:
			occ_type = suppmats[-1]
		else:
			occ_type = 'ID'
	if B_class == 'gap' and B_type == "":
		B_type = 'len'
	if B_class == 'ins' and B_type == "":
		B_type = 'freq'
	if B_class == 'sim' and B_type == "":
		if len(dict_files + mat_files) == 1:
			B_type = suppmats[-1]
		else:
			B_type = 'ID'

	# and errors:
	if occ_class == B_class == "":
		if occ_anchor != "" or B_anchor != "":
			occ_class = 'gap'
			occ_type = 'len'
			B_class = 'sim'
			B_type = 'ID'
		else:
			ie_t = occ_str,occ_class,occ_type,B_str,B_class,B_type
			input_error(ie_t)
	if occ_type in sim_types and occ_class != 'sim':
		ie_t = occ_str,occ_class,occ_type,B_str,B_class,B_type
		input_error(ie_t)
	if B_type in sim_types and B_class != 'sim':
		ie_t = occ_str,occ_class,occ_type,B_str,B_class,B_type
		input_error(ie_t)
	if occ_type in gi_types and occ_class == 'sim':
		ie_t = occ_str,occ_class,occ_type,B_str,B_class,B_type
		input_error(ie_t)
	if B_type in gi_types and B_class == 'sim':
		ie_t = occ_str,occ_class,occ_type,B_str,B_class,B_type
		input_error(ie_t)

	# now handle coupled cases:
	if coupled and (occ_class, occ_type) != (B_class, B_type):
		if occ_class == "":
			occ_class = B_class
			occ_type = B_type
			occ_degen = B_degen
		elif B_class == "":
			B_class = occ_class
			B_type = occ_type
			B_degen = occ_degen
		elif occ_type == "":
			occ_type = B_type
			occ_degen = B_degen
		elif B_type == "":
			B_type = occ_type
			B_degen = occ_degen
		else:
			ie_t = occ_str,occ_class,occ_type,B_str,B_class,B_type
			input_error(ie_t)
	if coupled and occ_degen != B_degen:
		ie_t = occ_str,occ_class,occ_type,B_str,B_class,B_type
		input_error(ie_t)
	if coupled and occ_anchor != B_anchor:
		ie_t = occ_str,occ_class,occ_anchor,B_str,B_class,B_anchor
		input_error(ie_t)

	# and now the actual compiling:
	if occ_class != "":
		occ_fctn = lookup[(occ_class, occ_type)]
		if sfamf != "" or sfamlist != []:
			occ_args = arguments[(occ_fctn, 'sfam')]
		else:
			occ_args = arguments[(occ_fctn, 'full')]
		occ_2_comp = occ_fctn + occ_args
		occ_call = compile(occ_2_comp, 'dummy', 'eval')
	if B_class != "":
		B_fctn = lookup[(B_class, B_type)]
		B_args = arguments[(B_fctn, 'full')]
		B_2_comp = B_fctn + B_args
		B_call = compile(B_2_comp, 'dummy', 'eval')

	if autoscale != "":		# handle autoscaling stuff here, too.
		if het_zero == 0:
			het_zero = 1
		if Abs and verbose > 0:
			if ranger != "" and autoscale == "B":
				pass
			elif occ_type == 'charge' or B_type == 'charge':
				ckstr = " --autoscale and charge scoring."
				therapy(ckstr)
				if verbose > 0:
					print '\treported as abs(score).'

	# and ready to leave.
	if verbose > 1:
		print "\nScoring settings:"
		print occ_2_comp, occ_type, occ_degen, occ_anchor
		print B_2_comp, B_type, B_degen, B_anchor, '\n'
	occ_score = [occ_call, occ_class, occ_type, occ_degen, occ_anchor]
	B_score = [B_call, B_class, B_type, B_degen, B_anchor]
	scoring_tuple = occ_score, B_score
	return scoring_tuple

# small function to give minimal info on --occ/--B errors.
def input_error(ie_tuple):
	occ_str, occ_class, occ_type, B_str, B_class, B_type = ie_tuple
	sfstr = sfamf
	mtstr = mutf
	print '\n\t', occ_str, '\n\t', occ_class, '\t', occ_type
	print '\n\t', B_str, '\n\t', B_class, '\t', B_type
	if sfamf == "":
		if sfamlist != [] or implicits != [] or reg_exps != []:
			sfstr = "manual"
		else:
			sfstr = 'none'
	if mutf == "":
		if mutlist != []:
			mtstr = 'manual'
		else:
			mtstr = 'none'
	print ".sfam: ", sfstr, '\t', ".mut: ", mtstr, '\n\n'
	raise "ERROR: Invalid scoring inputs."
	return

# build valid degen/sfspec lists
def degen_builder(in_str):
	RT_degen = ""
	inverter = 0

	if '+' in in_str:
		in_str = in_str.replace('+','KR')
	if '-' in in_str:		# NOT taken as a gap in degen. defs!
		in_str = in_str.replace('-','DE')
	if in_str in  ['@','*']:
		for item in aa_list:
			RT_degen += item
	elif in_str.upper() == in_str:	# all-caps: parse as 1-ltr
		temp_list = list(in_str)
		for item in temp_list:
			if item in aa_list:
				RT_degen += item
			elif item in ['!','^']:
				inverter = 1
	elif in_str.upper() in res:	# support 3-letter code for non-degen
		RT_degen = res.get(in_str.upper())	# uses (implicits, &c.)

	if inverter:
		temp_str = ""
		for each in aa_list:
			if each not in RT_degen:
				temp_str += each
		RT_degen = temp_str

	if RT_degen == "":
		print in_str
		raise 'ERROR: Bad sfspec/degen list.'
	return RT_degen

def slop_reader(slopf):
	if slopf == "":
		return [i for i in aa_list]
	if verbose > 1:
		print "\nParsing .slop file."
	all_slop = []
	line_defs = []
	def_d_aa = ""

	# parse the file into lines.
	slop_file = open(slopf, "r")
	for line in slop_file:
		if line[0] == '#' or line == '\n':
			continue
		if '#' in line:
			line = line[:line.index('#')]
		line_of_aa = line.split(None)
		line_defs.append(line_of_aa)
	slop_file.close()

	# now build each line into a degen list via str and degen_builder
	for each in line_defs:
		t_dg = ""
		for word in each:
			if word in (aa_list +  ['!','^','+','-','*','@']):
				t_dg += word
			elif word in res:
				t_dg += res[word]
			elif word.upper() in res:
				t_dg += res[word.upper()]
			else:
				ckstr = "bad aa in " + str(each)
				therapy(ckstr)
		t_dg = degen_builder(t_dg)
		all_slop.append(t_dg)
		def_d_aa += t_dg

	# now raise if aa multiply defined and add single-aa blocks for undef.
	for i in aa_list:
		if def_d_aa.count(i) > 1 and not supersloppy:
			print i, slopf
			raise 'ERROR: multiply defined aa', slopf
		elif i not in def_d_aa:
			all_slop.append(i)

	if verbose > 1:
		pstr = "Definitions from " + slopf + ":"
		print pstr
		print verbiage(all_slop, verbose)
	return all_slop

def pssm_setup(input_STR):				# set up PSSM options
	RT_type = ""					# class is set to PSSM
	RT_anchor = ""					# algorithm or matrix
	RT_degen = ""					# for degen option

	pssm_types = ['query','vector','charge','degen','sloppy']
	query_anchors = ['percent','log']
	vec_anchors = ['distance','length','angle']
	pssm_anchors = query_anchors + vec_anchors
	synonymous = {}					# permit a few synonyms
	synonymous['dist'] = 'distance'
	synonymous['len'] = 'length'
	synonymous['%'] = 'percent'
	synonymous['vec'] = 'vector'
	for value in user_synonyms:			# permit --synonym=
		if value[1] in pssm_types or value[1] in pssm_anchors:
			synonymous[value[0]] = value[1]

	input_list = input_STR.split('.')		# split; build final []
	f_ip = []
	for each in input_list:
		tmp = each
		if each in synonymous:
			tmp = each.replace(each, synonymous[each])
		f_ip.append(tmp)

	ip_ind = 0					# loop & assign types
	while ip_ind < len(f_ip):
		if f_ip[ip_ind] in pssm_types:		# handle +1 refs
			RT_type = f_ip[ip_ind]
			if ip_ind+1 < len(f_ip):
				if RT_type == 'query':
					if f_ip[ip_ind+1] in query_anchors:
						RT_anchor = f_ip[ip_ind+1]
					else:
						RT_anchor = 'log'
				elif RT_type == 'vector':
					if f_ip[ip_ind+1] in vec_anchors:
						RT_anchor = f_ip[ip_ind+1]
					else:
						RT_anchor = 'distance'
				elif RT_type == 'degen':
					to_dg = f_ip[ip_ind+1]
					RT_degen = degen_builder(to_dg)
			elif RT_type == 'query':	# set defaults
				RT_anchor = 'log'
			elif RT_type == 'vector':
				RT_anchor = 'distance'
			elif RT_type == 'degen':
				raise "ERROR: no degen list supplied."
		ip_ind += 1

	return RT_type, RT_degen, RT_anchor

# Next block of functions is for parsing the input files:
#		pdbparse (parse the .pdb file)
#		aln_parse (parse the .aln file)
#		pssm_parse (parse the .pssm file as an alternative to an MSA)
#	and a block of accessort functions for pssm_parse:
#		P_query_calc (report observed of query in PSSM or obs %)
#		P_vec_calc (20-d lengths and distances on PSSM)
#		P_q_calc (net charge from obs %)
#		P_dg_calc (degen defs on obs %)
#		P_sl_calc (sloppy scoring on obs %)
def pdbparse(input_pdb): # parse pdb into scorable and not; make 1-letter seq
	if verbose > 1:
		print "Parsing .pdb file."
	START_F = clock()
	goodlines = []			# goodlines: scorable records in PDB
	dumplines = []			# dumplines: unscorable atoms
	passlines = []			# passlines: pass through blind
	strucseq = ""			# protein sequence of the PDB file.
	pdb_res_ID = []			# [] of []: which res is which chain
	chainseqs = []			# [] of str: seqs of each chain
	
	# reading the pdb file in comes next:
	pdbfile = open(input_pdb, "r")
	seqpos = 0			# current res. # (used to read seq.)
	line_num = 0
	for line in pdbfile :
		line_num += 1
		if line[:6] in passfields : # record type one for output?
			passlines.append([line, line_num])
		# for lines that will be evaluated for scoring, need to decide:
		# 1. full 80 characters? if not, pad out to 80.
		# 2. whether this is a scorable residue (line[17:20] = resname)
		# 	Y: append to goodlines, N. to dumplines
		# 3. whether this is already in sequence (int([22:26]) = res.#)
		#	N: append to lists & strucseq, reset seqpos
		elif line[:6] in suppfields :
			if len(line) < 81:
				line = line[:line.index('\n')]
				while len(line) < 80:
					line += " "
				line += '\n'
			if line[17:20] in res :
				goodlines.append([line, line_num])
				if int(line[22:26]) != seqpos :
					next_aa = res.get(line[17:20])
					seqpos = int(line[22:26])
					cur_chn = line[21]
					strucseq += next_aa
					this_res = [cur_chn, seqpos, next_aa]
					pdb_res_ID.append(this_res)
				else :
					continue
			else :
				dumplines.append([line, line_num])
		else:
			continue
	pdbfile.close()

	# now build sequence of each chain as [] of str
	chain_names = []			# for verbosity at stdout
	curr_chain = ""
	for residue in pdb_res_ID:		# build chain seq. blocks
		if residue[0] != curr_chain:	# (handle next chain)
			chainseqs.append("")
			curr_chain = residue[0]
			chain_names.append(curr_chain)
		chainseqs[-1] += residue[2]	# add aa to latest chain.

	# now remove chains that are shorter than cutoff value MIN_CHAIN:
	bad_chain_names = []			# names: chain_names, chainseqs
	bad_res_ = []				# offsets: strucseq
	bad_res_key = []			# str's: goodlines, pdb_res_ID

	# first part:
	# 	1. find them by checking the length of the chainseqs str's
	#	2. append offending offsets from pdb_res_ID
	#	3. clean up chain_names and chainseqs
	for i in range(len(chainseqs)):
		if len(chainseqs[i]) < MIN_CHAIN:
			bad_chain_names.append(chain_names[i])
	for bad in bad_chain_names:
		for residue in pdb_res_ID:
			if residue[0] == bad:
				bad_res_.append(pdb_res_ID.index(residue))
				if residue not in bad_res_key:
					bad_res_key.append(residue)
		this_bad = chain_names.index(bad)
		del chain_names[this_bad]
		del chainseqs[this_bad]

	# now clean up strucseq; sort/reverse permits arbitrarily weird pdb
	# numbering and chain IDs to hold together, I think...
	bad_res_.sort()
	bad_res_.reverse()
	for offset in bad_res_:
		strucseq = strucseq[:offset] + strucseq[(offset+1):]

	# list out the atoms to move to core and then move them
	atoms_to_dump = []
	for atomline in goodlines:
		atom = atomline[0]
		aa_name = res.get(atom[17:20])
		aa_num = int(atom[22:26])
		aa_chain = atom[21]
		this_aa = [aa_chain, aa_num, aa_name]
		if this_aa in bad_res_key:
			atoms_to_dump.append(atomline)
	for atomline in atoms_to_dump:
		dumplines.append(atomline)
		rm_ind = goodlines.index(atomline)
		del goodlines[rm_ind]

	# and last clean up pdb_res_ID itself:
	for bad in bad_res_key:
		del pdb_res_ID[pdb_res_ID.index(bad)]

	if verbose > 1:
		a = "Short chains:"
		b = " at min. length: " + str(MIN_CHAIN)
		print a, verbiage(bad_chain_names, verbose), b
		print "Valid chains:\n", verbiage(chain_names, verbose), '\n'

	# and we are ready to leave.
	if verbose > 2:				# report progress upon request.
		print "pdb parsed."
	if timing:
		print 'pdb read time:', clock()-START_F, '\trunning total:',
		print clock() - START_TIME
	RT = goodlines, dumplines, passlines, strucseq, pdb_res_ID, chainseqs
	return RT

# .aln parse to sequence names, sequences +/- gaps, and map of gaps.
def aln_parse(input_aln):
	global verbose
	global invert					# toggle w/discard
	global unanimous
	global external_consensus			# GLOBAL INITIALIZATION
	external_consensus = ""				# (external consensus)
	if verbose > 1:	
		print "Parsing alignment file."
	START_F = clock()

	seqnames = []					# list of names
	sequences = []					# list of seqs w/gaps
	gapmapper = []					# list of non-gap #'s
	aaseqs = []					# list of aa seqs.

	file_type = input_aln[input_aln.rindex("."):]	# now ID file type
	if file_type == ".aln":				# & call translator
		seqnames, sequences, gapmapper = aln_translate(input_aln)
	elif file_type == ".pir":
		seqnames, sequences, gapmapper = pir_translate(input_aln)
	elif file_type == ".fasta":
		seqnames, sequences, gapmapper = fasta_translate(input_aln)
	elif file_type == ".msf":
		seqnames, sequences, gapmapper = msf_translate(input_aln)
	elif file_type == ".gcg":
		seqnames, sequences, gapmapper = gcg_translate(input_aln)
	elif file_type in [".nxs",".nex"]:
		seqnames, sequences, gapmapper = nex_translate(input_aln)
	elif file_type == ".phy":
		seqnames, sequences, gapmapper = phy_translate(input_aln)

	gap_ck = gap_reset(sequences)			# handle variable GAP
	t_sq = len(sequences[0])

	if EXT_CONS in seqnames:			# external consensus?
		e_cond_ind = seqnames.index(EXT_CONS)
		external_consensus = sequences[e_cond_ind]
		del seqnames[e_cond_ind]
		del sequences[e_cond_ind]
		del gapmapper[e_cond_ind]
		if verbose > 1:
			print "Removing external consensus sequence from .aln."
	if verbose > 1 :
		print "Found", len(sequences), " sequences in", aln
		print "Length of first:", t_sq, " positions."
	for i in range(len(sequences)):			# QC on alignment: all
		if len(sequences[i]) != t_sq:		# seqs same length?
			ckstr =  "position lengths in " + aln
			therapy(ckstr)
		if verbose == 4:
			print seqnames[i], len(sequences[i]), " positions."

	# at this point, have sequence names and sequences with gaps. Now need
	# to fill in actual aa sequences and the correspondence b/t those and 
	# the positions in the .aln (via gapmapper).
	tr_os = []
	sqpos = 0			
	for sqcnt in range(len(sequences)):	# outer: loop over sequences
		workstr = ""
		seqstr = sequences[sqcnt]
		while sqpos < len(seqstr) :	# inner: loop over pos. in seq.
			if seqstr[sqpos] == GAP:
				sqpos += 1	# skip gaps
			else :			# add aa and append pos. to g-m
				t_aa = seqstr[sqpos]
				gapmapper[sqcnt].append(sqpos)
				if t_aa not in aa_list:
					if t_aa in trans_in:
						trans_off =trans_in.index(t_aa)
						t_aa = trans_out[trans_off]
						if sqpos not in tr_os:
							tr_os.append(sqpos)
					else:
						wmsg = 'non-canonical'
						wmsg +=' aa: ' + t_aa + " at " 
						wmsg += str(len(workstr))
						wmsg += " in "+ seqnames[sqcnt]
						therapy(wmsg)
				workstr += t_aa
				sqpos += 1
		aaseqs.append(workstr)		# append stuff at end of each
		sqpos = 0			# reset the seq. pos'n counter

	if tr_os != []:				# apply --translate= here.
		redef_seqs = []
		for offset in tr_os:
			for each in sequences:
				if each[offset] in trans_in:
					to_redef = each[:offset]
					trans_off= trans_in.index(each[offset])
					to_redef += trans_out[trans_off]
					to_redef += each[offset+1:]
					redef_seqs.append(to_redef)
				else:
					redef_seqs.append(each)
		sequences = redef_seqs

	# now apply any --discard requests: first, build the stuff to discard
	tmp_vrb = str(verbose)
	tmp_inv = str(invert)
	if verbose != 0:
		verbose = 1
	invert = dinvert

	if disclist != [] or discimp != [] or discre != [] or discf != "":
		disc_tuple = discf, seqnames, sequences, aaseqs, gapmapper
		if onion:
			todisc = disclist, discimp, discre, -1
			d_names, d_seqs, d_aa, d_gm = sfer(disc_tuple,todisc,1)
		else:
			d_names = []
			all_defs = disclist + discimp + discre
			for each in all_defs:
				if each in disclist:
					t_tuple = [each], [], [], -1
				elif each in discimp:
					t_tuple = [], [each], [], -1
				else:
					t_tuple = [], [], [each], -1
				i, j, k, l = sfer(disc_tuple, t_tuple, 1)
				for all in i:
					if all not in d_names:
						d_names.append(all)

		# and get rid of it here
		for i in d_names:
			del sequences[seqnames.index(i)]
			del aaseqs[seqnames.index(i)]
			del gapmapper[seqnames.index(i)]
			del seqnames[seqnames.index(i)]
		if int(tmp_vrb) > 1:
			print "Sequences removed by --discard:"
			print verbiage(d_names, int(tmp_vrb))
	verbose = int(tmp_vrb)
	invert = int(tmp_inv)
	if seqnames == []:
		raise 'ERROR: no remaining sequences after --discard=.'

	if verbose > 2 :			# to stdout for troubleshoot
		namecntr = 0
		while namecntr < len(seqnames) :
			seqlngth = aaseqs[namecntr]
			alnlngth = len(sequences[namecntr])
			print seqnames[namecntr], len(seqlngth), "aa",
			print alnlngth, "pos."
			namecntr += 1
	if timing:
		print 'MSA read time:', clock()-START_F, '\trunning total:',
		print clock() - START_TIME
	aln_tuple = seqnames, sequences, gapmapper, aaseqs
	return aln_tuple

def pssm_parse(pssmf, score_tuple):
	if verbose > 0:	
		print "\tParsing and scoring PSSM file."
	START_F = clock()

	global occ_mean				# GLOBAL INITIALIZATION of 
	occ_mean = ""				# dummies for header.
	global occ_SD
	occ_SD = ""
	global occ_ShEnt
	occ_ShEnt = ""
	global B_mean
	B_mean = ""
	global B_SD
	B_SD = ""
	global B_ShEnt
	B_ShEnt = ""

	occ_call = score_tuple[0][0]			# unpack score_tuple.
	occ_class = score_tuple[0][1]
	occ_type = score_tuple[0][2]
	occ_degen = score_tuple[0][3]
	occ_anchor = score_tuple[0][4]
	B_call = score_tuple[1][0]
	B_class = score_tuple[1][1]
	B_type = score_tuple[1][2]
	B_degen = score_tuple[1][3]
	B_anchor = score_tuple[1][4]

	occlist = []
	blist = []
	seglist = []
	elements = []
	seqnames = ['query']				# only one name here.
	sequences = []					# dup RT for aaseqs
	gapmapper = [[]]

	query_seq = ""					# line-by-line build
	pssm = []					# log-odds values: LHS
	obs_p = []					# obs. %: RHS matrix
	matrix_key = []					# aa order for above
	IC_pos = []					# information @ pos.
	rel_wts = []					# rel wt to pseudocount

	in_seq = 0					# parse over the file
	curr_res_num = 0				# this is pretty much
	p_file = open(pssmf, "r")			# for PSI-BLAST human-
	for line in p_file:				# readable (-Q) output
		if line == '\n' or line[0] == '#':	# only.
			if in_seq:
				in_seq = 0
			continue
		thisline = line.split()
		if thisline[0] in ['Last','Standard','PSI']:
			continue
		elif in_seq:				# process matrix lines
			pssm.append([])
			obs_p.append([])
			pos_n = 0
			offset = 2
			m_dim = len(matrix_key)
			if int(thisline[0]) != curr_res_num + 1:
				ckstr = "chain break in PSSM numbering."
				therapy(ckstr)
			curr_res_num = int(thisline[0])
			query_seq += thisline[1]	# build query sequence
			IC_pos.append(float(thisline[-2]))
			rel_wts.append(float(thisline[-1]))
			while pos_n < m_dim:		# fill in both matrices
				this_pssm = float(thisline[pos_n+offset])
				pssm[-1].append(this_pssm)
				this_op = float(thisline[pos_n+offset+m_dim])
				obs_p[-1].append(this_op)
				pos_n += 1
		else:					# check for line with
			key_line = 1			# aa [] as key to the
			for each in thisline:		# matrices
				if each not in aa_list:
					key_line = 0
			if key_line:
				for each in thisline:
					if each not in matrix_key:
						matrix_key.append(each)
				in_seq = 1
	p_file.close()

	if len(matrix_key) == 0:			# QC on the results.
		raise "ERROR: could not parse PSSM file", pssmf
	elif len(matrix_key) != len(aa_list):
		ckstr = "missing amino acids in PSSM."
	if len(query_seq) != curr_res_num:
		ckstr = "missing residues in PSSM."
		therapy(ckstr)

	sequences.append(query_seq)			# build equiv to conv.
	offset = 0					# aln-parse outputs.
	while offset < len(query_seq):
		gapmapper[0].append(offset)
		offset += 1

	if occ_type == "query":				# calls for --occ=
		if occ_anchor == "log":
			mat_2_use = pssm
		else:
			mat_2_use = obs_p
		occlist = P_query_calc(query_seq, matrix_key, mat_2_use)
	elif occ_type == "vector":
		occlist = P_vec_calc(query_seq, matrix_key, pssm, occ_anchor)
	elif occ_type == "charge":
		occlist = P_q_calc(matrix_key, obs_p)
	elif occ_type == "degen":
		occlist = P_dg_calc(matrix_key, obs_p, occ_degen)
	elif occ_type == "sloppy":
		occlist = P_sl_calc(query_seq, matrix_key, obs_p)

	if B_type == "query":				# calls for --B=
		if B_anchor == "log":
			mat_2_use = pssm
		else:
			mat_2_use = obs_p
		blist = P_query_calc(query_seq, matrix_key, mat_2_use)
	elif B_type == "vector":
		blist = P_vec_calc(query_seq, matrix_key, pssm, B_anchor)
	elif B_type == "charge":
		blist = P_q_calc(matrix_key, obs_p)
	elif B_type == "degen":
		blist = P_dg_calc(matrix_key, obs_p, B_degen)
	elif B_type == "sloppy":
		blist = P_sl_calc(query_seq, matrix_key, obs_p)

	seglist = []					# build SegID, elements
	elements = []
	pos = 0
	while pos < len(query_seq):
		this_res = query_seq[pos]
		curr_mat_ind = matrix_key.index(this_res)
		if seg_str == "rel_wts":
			seglist.append(format_seg(rel_wts[pos]))
		elif seg_str == "info":
			seglist.append(format_seg(IC_pos[pos]))
		this_cons = obs_p[pos].index(max(obs_p[pos]))
		elements.append(format_element(matrix_key[this_cons]))
		pos += 1

	if call_4_stat:					# scoring statistics
		if occlist != []:
			tmp_RT_list = score_statter(occlist, "occ")
			if tmp_RT_list != []:
				occlist = tmp_RT_list
		if blist != []:
			tmp_RT_list = score_statter(blist, "B")
			if tmp_RT_list != []:
				blist = tmp_RT_list

	if occlist != []:				# score formatting
		occlist = format_scores(occlist, "sim", "pssm")
	else:
		occlist = [NOT_SCORED for i in query_seq]
	if blist != []:
		blist = format_scores(blist, "sim", "pssm")
	else:
		blist = [NOT_SCORED for i in query_seq]
	if seglist == []:
		seglist = [NO_SEG for i in query_seq]

	if timing:					# prep & RT
		print 'pssm read time:', clock()-START_F, '\trunning total:',
		print clock() - START_TIME
	aln_tuple = seqnames, sequences, gapmapper, sequences
	tupelo_scores = occlist, blist, seglist, elements
	return aln_tuple, tupelo_scores

# block of PSSM scoring functions called from pssm_parse
def P_query_calc(query_seq, matrix_key, to_score):	# simple extraction
	START_F = clock()
	if verbose > 0 :
		print "\tCalculating query PSSM scores."
	scorelist = []
	row_res = 0
	while row_res < len(query_seq):
		residue = query_seq[row_res]
		resind = matrix_key.index(residue)
		scorelist.append(to_score[row_res][resind])
		row_res += 1
	if timing and verbose > 1:
		print 'query score time:', clock()-START_F, '\trunning total:',
		print clock() - START_TIME
	return scorelist

def P_vec_calc(query_seq, matrix_key, pssm, calctype):	# consider each row of 
	START_F = clock()				# the PSSM to be 20-d
	if verbose > 0 :				# vector in Euclidean
		print "\tCalculating vector PSSM scores:", calctype
	lenlist = []					# space; calc length
	query_vectors = []
	distlist = []
	anglist = []
	for each in pssm:
		this_sum = 0.0
		query_vectors.append([])		# build zero matrix
		for every in each:			# with = dimension
			this_sum += every*every
			query_vectors[-1].append(0.0)
		lenlist.append(sqrt(this_sum))
	if calctype == 'length':			# can RT length
		if timing and verbose > 1:		# usual cleanup
			print 'len time:',clock()-START_F,'\trunning total:',
			print clock() - START_TIME
		return lenlist

	indvar = 0
	while indvar < len(query_seq):			# now set lengths in
		this_res = matrix_key.index(query_seq[indvar])
		this_vec = query_vectors[indvar]	# zero matrix by query
		this_len = lenlist[indvar]		# residue; result gives
		this_vec[this_res] = this_len		# two vectors @ each
		indvar += 1				# query pos.: PSSM vec
							# and query vector.
	if calctype == 'distance':
		i = 0
		while i < len(pssm):			# calc. dist b/t those
			rowscore = 0.0			# two vectors @ all pos
			j = 0
			while j < len(pssm[i]):
				dim_dist = pssm[i][j]-query_vectors[i][j]
				rowscore += dim_dist*dim_dist
				j += 1
			distlist.append(sqrt(rowscore))
			i += 1
		if timing and verbose > 1:
			print 'dist time:',clock()-START_F,'\trunning total:',
			print clock() - START_TIME
		return distlist

	if calctype == 'angle':
		i = 0
		while i < len(pssm):			# calc. dist b/t those
			dot_product = 0.0		# two vectors @ all pos
			j = 0
			while j < len(pssm[i]):
				dim_comp = pssm[i][j]*query_vectors[i][j]
				dot_product += dim_comp
				j += 1
			angle_arg = dot_product/(lenlist[i]*lenlist[i])
			angle = acos(angle_arg)
			if use_degrees:
				anglist.append(angle*360/(2*pi))
			else:
				anglist.append(angle)
			i += 1
		if timing and verbose > 1:
			print 'angle time:',clock()-START_F,'\trunning total:',
			print clock() - START_TIME
		return anglist

def P_q_calc(matrix_key, obs_p):			# charge as +/- 1 only
	START_F = clock()
	if verbose > 0 :
		print "\tCalculating charge PSSM scores."
	scorelist = []
	K_ind = matrix_key.index('K')
	R_ind = matrix_key.index('R')
	D_ind = matrix_key.index('D')
	E_ind = matrix_key.index('E')
	for each_row in obs_p:				# sum charged, correct
		pluses = each_row[K_ind] + each_row[R_ind]
		minuses = each_row[D_ind] + each_row[E_ind]
		pos_q = pluses/100.0 - minuses/100.0	# for % in matrix.
		scorelist.append(pos_q)
	if timing and verbose > 1:
		print 'charge time:', clock()-START_F, '\trunning total:',
		print clock() - START_TIME
	return scorelist

def P_dg_calc(matrix_key, obs_p, this_degen):		# degen calc for PSSM
	START_F = clock()
	if verbose > 0 :
		print "\tCalculating degen PSSM scores."
	scorelist = []
	for each_row in obs_p:
		row_score = 0.0
		for each_res in matrix_key:
			if each_res in this_degen:	# build hits
				hitind = matrix_key.index(each_res)
				row_score += each_row[hitind]
		scorelist.append(row_score)
	if timing and verbose > 1:
		print 'degen time:', clock()-START_F, '\trunning total:',
		print clock() - START_TIME
	return scorelist

def P_sl_calc(query_seq, matrix_key, obs_p):		# sloppy in PSSM
	START_F = clock()
	if verbose > 0 :
		print "\tCalculating sloppy PSSM scores."
	scorelist = []
	posind = 0
	while posind < len(query_seq):
		c_res = query_seq[posind]
		row_score = 0
		slind = -1
		for each in slopdefs:
			if c_res in each:		# get current slopdef
				slind = slopdefs.index(each)
				c_sl_def = slopdefs[slind]
		for residue in matrix_key:
			if residue in c_sl_def:		# build sum of that
				hitind = matrix_key.index(residue)
				row_score += obs_p[posind][hitind]
		scorelist.append(row_score)
		posind += 1
	if timing and verbose > 1:
		print 'sloppy time:', clock()-START_F, '\trunning total:',
		print clock() - START_TIME
	return scorelist

# next block of functions is the alignment translators. These are validated on
# files converted by clustal [1] and/or by the readseq web interface [2].
#	aln_translate (.aln; clustal-format .aln files)			[1]
#	pir_translate (.pir; NBRF/PIR format, _not_ PIR/CODATA format!) [1]
#	fasta_translate (.fasta; FASTA format)				[2]
#	msf_translate (.msf; clustal's GCG/MSF output)			[1,2]
#	gcg_translate (.gcg; readseq's GCG output)			[2]
#	nex_translate (.nxs; NEXUS, w/clustal or readseq which !=)	[1,2]
#	phy_translate (.phy; PHYLIP output files)			[1,2]
#	ilv_translate (interleaved PHYLIP files)			[1]
#	seq_translate (sequential PHYLIP files)				[2]
#	gap_reset (handles choosing "-" or "." as the gap character)
def aln_translate(input_aln):
	seqnames = []					# initialize RT stuff
	sequences = []
	gapmapper = []
	alifile = open(input_aln, "r")
	for line in alifile :
		linelist = line.split(None)		# whitespace split
		if len(linelist) < 2 :		      	# ignore empty lines...
			continue
		elif linelist[0] in ["CLUSTAL","MUSCLE"]: # ... and intro line
			continue
		elif ("." in linelist[1:] or ":" in line or "*" in line) :
			continue		      	# ... and .:* lines
		else :
			thisseq = linelist[0]
			thisblock = linelist[1]		# #'s if any in [2]
			if thisseq in seqnames :      	# ck whether seq in aln
				whichseq = seqnames.index(thisseq)
				sequences[whichseq] += thisblock
			else :
				seqnames.append(thisseq) 	# append new
				sequences.append(thisblock)
				gapmapper.append([])	# append []: gap map
	alifile.close()
	return seqnames, sequences, gapmapper

def pir_translate(input_aln):
	seqnames = []					# initialize
	sequences = []
	gapmapper = []
	alifile = open(input_aln, "r")
	for line in alifile :
		linelist = line.split(None)		# split by whitespace
		if line == "\n" :		      	# ignore empty lines...
			continue
		if linelist[0][0] == ">":		# > indicates name line
			sequences.append("")
			gapmapper.append([])		# prep for new seq.
			name_start=line.index(';')+1	# get name (note ';')
			name_stop = line.index('\n')
			t_name = line[name_start:name_stop]
			seqnames.append(t_name)
		elif linelist[0] == seqnames[-1]:	# permit comment iff
			continue			# 1st word = name
		else:					# handle sequence end.
			thisblock =  ""
			for every_1 in linelist:
				thisblock += every_1
			if '*' in thisblock:
				to_add = thisblock[:thisblock.index('*')]
			else:
				to_add = thisblock
			sequences[-1] += to_add		# add aa to this seq.
	alifile.close
	return seqnames, sequences, gapmapper

def fasta_translate(input_aln):
	seqnames = []					# initialize
	sequences = []
	gapmapper = []
	alifile = open(input_aln, "r")
	for line in alifile :
		linelist = line.split(None)		# split by whitespace
		if line == "\n" or linelist[0][0] == ";" :
			continue			# skip comments too!
		if linelist[0][0] == ">":		# this is a name line.
			sequences.append("")
			gapmapper.append([])
			name_stop = line.index('\n')
			if len(linelist) > 1:
				t_name = linelist[0][1:]
			else:
				t_name = line[1:name_stop]
			seqnames.append(t_name)
		else:					# sequence line.
			sequences[-1] += linelist[0]
	alifile.close
	return seqnames, sequences, gapmapper

def msf_translate(input_aln):
	seqnames = []					# initialize
	sequences = []
	gapmapper = []
	alifile = open(input_aln, "r")
	in_seqs = 0					# past header yet?
	for line in alifile :
		linelist = line.split(None)		# whitespace parse
		thisblock = ""
		if line == "\n":
			continue
		if "//" in line:			# signals end of header
			in_seqs = 1
		elif in_seqs :
			num_nums = 0			# Some .msf files have
			for each in linelist:		# lines indicating seq.
				try:			# numbering; handle
					cr_t_dummy = int(each)
					num_nums += 1	# those.
				except:
					continue
			if num_nums == len(linelist):
				continue
			thisseq = linelist[0]		# current name
			these_blocks = linelist[1:]	# build current seq
			for each in these_blocks:
				thisblock += each
			if thisseq in seqnames :      	# current name not new?
				whichseq = seqnames.index(thisseq)
				sequences[whichseq] += thisblock
			else :				# handle new name
				seqnames.append(thisseq)
				sequences.append(thisblock)
				gapmapper.append([])
	alifile.close()
	return seqnames, sequences, gapmapper

def gcg_translate(input_aln):
	seqnames = []					# initialize
	sequences = []
	gapmapper = []
	alifile = open(input_aln, "r")
	in_seqs = 0					# reading sequence?
	skipper = 0					# skip 1 line?
	for line in alifile :
		linelist = line.split(None)		# whitespace parse
		thisblock = ""
		if line == "\n":			# blank line => end of 
			if in_seqs:			# sequence iff we're
				in_seqs = 0		# reading
			continue
		if not in_seqs:				# if not blank and not
			seqnames.append(linelist[0])	# reading, handle a new
			sequences.append("")		# name, ...
			gapmapper.append([])
			in_seqs = 1			# ... and read seq.
			continue
		else:
			if linelist[0] == seqnames[-1]:
				continue
			these = linelist[1:]		# fall-through is the
			for each in these:		# sequence line: build
				thisblock += each
			sequences[-1] += thisblock	# and add to sequences
	return seqnames, sequences, gapmapper

def nex_translate(input_aln):
	seqnames = []					# initialize
	sequences = []
	gapmapper = []
	alifile = open(input_aln, "r")
	in_seqs = 0					# trying to read seqs?
	for line in alifile :
		if line == "\n":			# skip blanks
			continue
		linelist = line.split(None)		# whitespace parse
		thisblock = ""
		if not in_seqs:				# matrix => start read
			if linelist[0].upper() == "MATRIX":
				in_seqs = 1
			continue
		elif in_seqs :
			if linelist == [';']:		# ';' line => stop
				in_seqs = 0
				continue
			thisseq = linelist[0]		# current name
			these_blocks = linelist[1:]	# build current seq
			for each in these_blocks:
				thisblock += each
			if thisseq in seqnames :      	# current name not new?
				whichseq = seqnames.index(thisseq)
				sequences[whichseq] += thisblock
			else :				# handle new name
				seqnames.append(thisseq)
				sequences.append(thisblock)
				gapmapper.append([])
	alifile.close
	return seqnames, sequences, gapmapper

# block of three functions handles PHYLIP formats:
#	phy_translate	(choose b/t sequential or interleaved formats)
#	ilv_translate 	(read an interleaved file)
#	seq_translate 	(read a sequential file)
def phy_translate(input_aln):				# decide whether we've
	seqnames = []					# got interleaved or
	sequences = []					# sequential phylip
	gapmapper = []
	alifile = open(input_aln, "r")
	nonums = 1					# number line found?
	last_len = 0					# length of last line
	phy_format = ""
	for line in alifile:
		if line == "\n" or phy_format != "":
			continue
		thisline = line.split()
		if nonums:
			try:
				num_seqs = int(thisline[0])
				len_seq = int(thisline[1])
				nonums = 0
			except:
				continue		# ignore all till found
		else:
			thisline = line.split()
			if last_len == 0:
				last_len = len(thisline)
			elif last_len != len(thisline):
				phy_format = "sequential"
			else:
				phy_format = "interleaved"
	alifile.close()
	if verbose >= 2:
		print input_aln + ": " + phy_format + " PHYLIP format."
	if phy_format == "interleaved":
		seqnames, sequences, gapmapper = ilv_translate(input_aln)
	elif phy_format == "sequential":
		seqnames, sequences, gapmapper = seq_translate(input_aln)
	else:
		raise "ERROR: .phy file could not be translated."
	return seqnames, sequences, gapmapper

def ilv_translate(input_aln):				# handle interleaved 
	seqnames = []					# phylip format
	sequences = []
	gapmapper = []
	alifile = open(input_aln, "r")
	no_names = 1					# found names yet?
	num_seqs = 0					# how many seqs?
	seq_cntr = 0					# curr. seq, NOT OFFSET
	len_seq = 0					# how long are they?
	for line in alifile:
		thisblock = ""
		if line == "\n":			# skip blank lines
			if no_names and seq_cntr == num_seqs:
				no_names = 0
				seq_cntr = 0
			elif seq_cntr == num_seqs:
				seq_cntr = 0
			continue			# but reset at need.
		thisline = line.split()
		if num_seqs == len_seq == 0:		# handle info line
			try:				# try int conversions
				num_seqs = int(thisline[0])
				len_seq = int(thisline[1])
			except:
				continue		# ignore all till found
		elif no_names:				# build name lines
			seq_cntr += 1			# inc cntr
			seqnames.append(thisline[0])	# add the name
			sequences.append("")		# add empty string
			gapmapper.append([])		# add empty []
			theseblocks = thisline[1:]	# build seq. block
			for every in theseblocks:
				thisblock += every
			sequences[-1] += thisblock	# and append it.
		else:
			seq_cntr += 1			# have names
			for every in thisline:
				thisblock += every
			sequences[seq_cntr-1] += thisblock
	alifile.close()
	return seqnames, sequences, gapmapper

def seq_translate(input_aln):				# handle sequential
	seqnames = []					# phylip format (3.2).
	sequences = []
	gapmapper = []
	alifile = open(input_aln, "r")
	num_seqs = 0					# how many seqs?
	len_seq = 0					# how long are they?
	for line in alifile:
		if line == "\n":
			continue
		thisline = line.split()
		thisblock = ""
		if num_seqs == len_seq == 0:		# look for #'s in info
			try:
				num_seqs = int(thisline[0])
				len_seq = int(thisline[1])
			except:
				continue		# skip til found.
		elif len(thisline) == 6:		# len(6) => name @ [0].
			seqnames.append(thisline[0])
			gapmapper.append([])
			theseblocks = thisline[1:]
			for each in theseblocks:
				thisblock += each
			sequences.append(thisblock)
		else:					# seq only is here.
			for each in thisline:
				thisblock += each
			sequences[-1] += thisblock
	alifile.close()
	return seqnames, sequences, gapmapper

def gap_reset(sequences):				# small function for
	global GAP					# alignment formats w/
	std_gaps = 0					# "." instead of "-"
	dot_gaps = 0					# as GAP character.
	for each in sequences:
		if GAP in each:
			std_gaps += 1
		if '.' in each:
			dot_gaps += 1
	if std_gaps == 0 and dot_gaps > 0:		# one or the other or
		GAP = "."				# raise & die.
	elif dot_gaps != 0:
		raise "ERROR: multiple gap characters in use", input_aln
	return GAP

# Next block of functions is concerned with matching the .pdb sequence to a
# .aln sequence (controlled by --skip= flag). 
#	matchmaker (handles simple existence cases and calls alternatives)
#	adjuster (repetitive index-setting in above cases)
#	pepmapper (peptide-mapping algorithm)
#	overlapper (recursive algorithm)
#	fragmapper (accessory for overlapper)
def matchmaker(strucseq, aln_tuple, chainseqs):
	START_F = clock()
	seqnames, sequences, gapmapper, aaseqs = aln_tuple
	global overlap_length			# GLOBAL INITIALIZATION for hdr
	overlap_length = 0
	if verbose > 1 and try_name == "":
		print "\nLooking for sequence matches at --skip=", ALGO_SKIP
	goodind = -1				# integer index for match
	found_frags = []			# [] of strings: overlaps

	if try_name in seqnames:			# 1. check --use=
		goodind = seqnames.index(try_name)
		if verbose > 1:
			print "--use: using ", seqnames[goodind]
	elif try_name != "":
		ckstr = try_name + "not found."

	if goodind == -1:				# 2. set search list.
		seqs_to_eval = aaseqs
		names_to_eval = seqnames
	else:
		seqs_to_eval = [aaseqs[goodind]]
		names_to_eval = [seqnames[goodind]]

	# now the actual matching tests. --skip=0: check for exact match.
	if ALGO_SKIP == 0:				# loop & test.
		for aa_seq in seqs_to_eval:
			if strucseq in aa_seq:
				found_frags.append(strucseq)
				work_index = seqs_to_eval.index(aa_seq)
				break
			elif aa_seq in strucseq:
				found_frags.append(aa_seq)
				work_index = seqs_to_eval.index(aa_seq)
				break
		if found_frags != []:
			adj = work_index,names_to_eval,seqnames,"Full-sequence"
			goodind = adjuster(adj)
		elif verbose > 2:
			print "No full-sequence match."

	# --skip=0/1: chain match tests. Nested loops: outer over .aln, inner
	# over chains. Uses found_frags (NOT goodind) to assess whether above
	# was successful (because goodind is also used to handle --use=).
	if ALGO_SKIP < 2 and found_frags == []:
		for aa_seq in seqs_to_eval:
			if found_frags != []:		# limit to a single hit
				break
			for chain_block in chainseqs:
				if chain_block in aa_seq:
					found_frags.append(chain_block)
					work_index = seqs_to_eval.index(aa_seq)
					break
		if found_frags != []:
			adj =work_index,names_to_eval,seqnames,"Chain-sequence"
			goodind = adjuster(adj)		
		elif verbose > 2:
			print "No chain-sequence match."

	# now time to call out to pepmapper.
	if ALGO_SKIP < 3 and found_frags == []:
		best_per_chain = []
		ind_per_chain = []
		lens_per_chain = []
		for each in chainseqs:			# pepmapper calls by 
			c_length = 0			# chain sequence.
			ind, c_frags = pepmapper(each, seqs_to_eval)
			best_per_chain.append(c_frags)
			ind_per_chain.append(ind)
			for every in c_frags:
				c_length += len(every)
			lens_per_chain.append(c_length)	# get biggest per usual
		best_len = lens_per_chain.index(max(lens_per_chain))
		work_index = ind_per_chain[best_len]
		found_frags = best_per_chain[best_len]
		pep_QC = 0
		if found_frags != []: 			# ensure no repetitive-
			for fragment in found_frags:	# chains bug passed on.
				try:
					chosen = seqs_to_eval[work_index]
					aln_start = chosen.index(fragment)
					pdb_start = strucseq.index(fragment)
				except:
					if verbose > 1:
						print "autofault engaged."
					pep_QC = 1
					break
		if pep_QC:
			found_frags = []
		if found_frags != []:
			adj = work_index,names_to_eval,seqnames,"Chain-peptide"
			goodind = adjuster(adj)
		elif verbose > 2:
			print "No chain-peptide match."

	# and now there's nothing for it but the recursive joy of overlapper.
	if found_frags == []:
		work_index, found_frags = overlapper(strucseq, seqs_to_eval)
		if found_frags != []:
			adj = work_index,names_to_eval,seqnames,"Overlapper"
			goodind = adjuster(adj)
		elif verbose > 2:
			print "No overlapper match."

	total_frag = ""				# test vs. MIN_MATCH
	for seq_frag in found_frags:
		total_frag += seq_frag
	if len(total_frag) < MIN_MATCH:
		str1 = "SETTINGS: "
		str1 += "\t--skip= " + str(ALGO_SKIP)
		str1 += "\t--match=" + str(MIN_MATCH)
		if try_name != "":
			str1 += "\t--use=" + try_name
		print str1
		raise "ERROR: Insufficient overlap at above settings."
	elif verbose > 0:
		print "\n\tChosen sequence (amino acid overlap)"
		print '\t', seqnames[goodind], "(", len(total_frag), ")\n"
	overlap_length = len(total_frag)
	if timing:
		print 'matching time:', clock()-START_F, '\trunning total:',
		print clock() - START_TIME
	return goodind, found_frags

# accessory function that sets goodind from working index of matchmaker
def adjuster(adj_tuple):
	work_index, names_to_eval, seqnames, match_method = adj_tuple
	work_name = names_to_eval[work_index]
	goodind = seqnames.index(work_name)
	if verbose > 1:
		fronting = match_method + " match:"
		print fronting
		print seqnames[goodind]
	return goodind

# the "peptide" matching algorithm (short blocks).
def pepmapper(strucseq, seqs_to_eval):
	frags_of_seqs = []			# first match PEP_SIZE blocks.
	for test_seq in seqs_to_eval:		# not sliding here!
		frags_of_seqs.append([])
		pep_ind = 0
		while pep_ind < len(strucseq):
			this_pep = strucseq[pep_ind:(pep_ind + PEP_SIZE)]
			if this_pep in test_seq:
				frags_of_seqs[-1].append(this_pep)
			pep_ind += PEP_SIZE

	lentester = []				# now find the longest 1st-pass
	for j in range(len(frags_of_seqs)) :	# overlap; that is chosen
		lentester.append(0)
		for k in frags_of_seqs[j]:
			lentester[-1] += len(k)
	longest = max(lentester)
	work_ind = lentester.index(longest)
	chosen = seqs_to_eval[work_ind]
	del frags_of_seqs

	# pass 2: use chosen, build into continuous frags, and slide.
	in_n_out = 0				# 0/1 for inside a block; 0 out
	pep_ind = 0
	goodfrags = []
	while pep_ind < len(strucseq):
		this_pep = strucseq[pep_ind:(pep_ind + PEP_SIZE)]
		if this_pep in chosen:
			if in_n_out:
				this1 = chosen.index(this_pep)
				last1 = chosen.index(goodfrags[-1][-PEP_SIZE:])
				if this1 - last1 != PEP_SIZE:
					goodfrags.append(this_pep)
				else:
					goodfrags[-1] += this_pep
			else:
				in_n_out = 1
				goodfrags.append(this_pep)
			pep_ind += PEP_SIZE
		else:
			if in_n_out:
				in_n_out = 0
			pep_ind += 1

	# now remove all frags of length < PEP_SIZE
	too_little = []
	for each in goodfrags:
		if len(each) < PEP_SIZE:
			too_little.append(each)
	for each in too_little:
		remover = goodfrags.index(each)
		del goodfrags[remover]
	del too_little

	# and check whether the remaining ones can be extended C-terminally
	# by < PEP_SIZE amount
	for j in range(len(goodfrags)):
		pdb_stop = strucseq.index(goodfrags[j]) + len(goodfrags[j])
		aln_stop = chosen.index(goodfrags[j]) + len(goodfrags[j])
		i = 0
		ext_counter = 0				# how many aa to add
		while i < PEP_SIZE:
			bit = strucseq[pdb_stop-PEP_SIZE+i:pdb_stop+i]
			aln_1 = aln_stop-PEP_SIZE+1
			aln_2 = aln_stop+PEP_SIZE-1
			if bit in chosen[aln_1:aln_2]:
				ext_counter += 1
			i += 1
		if ext_counter > 0:			# and add them
			goodfrags[j] += strucseq[pdb_stop:pdb_stop+ext_counter]

	return work_ind, goodfrags

# recursive algorithm (slow).
def overlapper(strucseq, seqs_to_eval) :
	if verbose > 1:
		print "Recursive overlap searching underway (slow...)"

	seq_ = 0				# variables for the initial 
	frags = []				# overlap detection (>4 aa
	mapped = []				# is default). This will loop
	indices = []				# over fragments with repeated
	for seq_ in range(len(seqs_to_eval)) :	# calls to fragmapper
		fragl,maps,indl=fragmapper(strucseq,seqs_to_eval[seq_],0)
		frags.append(fragl)		# make the output lists longer
		mapped.append(maps)		# for this sequence: frags &
		indices.append(indl)		# indices are lists of lists
		if verbose > 2:
			print "Finished with:", seq_+1

	lentester = []			# now find the longest 1st-pass
	for j in range(len(mapped)) :	# overlap; that is chosen
		 lentester.append(len(mapped[j]))
	longest = max(lentester)	# and filled in in the second
	goodind = lentester.index(longest)	# pass...
	goodfrag = frags[goodind]
	gdx = indices[goodind]

	del frags			# clean up a bit for memory usage
	del mapped
	del indices

	mvt = 1				# fill in short bits in the breaks by
	while mvt < len(gdx):		# repeated fragmapper calls
		if gdx[mvt][0]-gdx[mvt-1][1] >= TID_BIT :
			ckfrag = strucseq[(gdx[mvt-1][1]):(gdx[mvt][0])]
			inss,x,insi=fragmapper(ckfrag,seqs_to_eval[goodind], 1)
			inscnt = 0
			while inscnt < len(inss):
				spot = len(inss)-inscnt
				goodfrag.insert(mvt, inss[spot-1])
				x = insi[spot-1][0]+gdx[mvt-1][1]
				y = insi[spot-1][1]+gdx[mvt-1][1]
				z = [x,y]
				gdx.insert(mvt, z)
				inscnt += 1
		mvt += 1
	return goodind, goodfrag

# inner workings of overlapper happen in fragmapper.
def fragmapper(ckseq, seqblock, flooring):
	if flooring:
		cutoff = TID_BIT
	else:
		cutoff = MIN_PEP

	length = len(ckseq)
	fragl = []
	maps = ""
	indl = []
	stres = 0			
	while stres < length :			# loop over starting residue
		endres = length			# reset ending residue
		while endres - stres > cutoff:		# loop over ending res
			testseq = ckseq[stres:endres]	# slice out this frag
			if testseq in seqblock:		# is it in the aaseq?
				fragl.append(testseq)	# yes: append
				maps += testseq
				indl.append([stres, endres])
				stres = endres
				endres = length
			else :				# no: shorten C-term
				endres -= 1		# and keep looping
		stres += 1		# & if no hit, shorten N-term
	if verbose == 4 and maps != "":
		print "found fragments ", maps
	return fragl, maps, indl

# Next block of functions handles scoring process:
#	driver (score the .aln; RT formatted strings, not floats!)
#	accessory functions for driver (post-processing of the scores):
#		autoscaler (scales output scores with --low=, --high=)
#		sfdiff_calc (for sfdiff, oddly enough)
#		format_scores (converting to readable occ/B formats)
#		score_statter (statistics and Z scores)
#	functions for mutual-information runs:
#		mutualism (handles the mutual-information request)
#		mtxloader (loads previously calculated matrices for reruns)
#		stepover (slices the alignment for JE_calc)
#		JE_calc (calculates joint entropies at each position)
#		BB_gun (sums Z-scores for the group identifier)
#	functions for handling auxiliary inputs (.sfam, .mut, .slop):
#		sfer (builds the subfamily; explicit names are here)
#		implication (builds implicit subfamilies)
#		regulator (builds regex subfamilies)
#		regex_split (breaks regex down into molecules)
#		re_filter (filters seqnames by atoms in each molecule)
#		mutparser (handles .mut file; drives scoring)
#		one_hl (does one highlight at a time)
#		one_mut (does one mutation at a time)
#		seg_gn_calc (gap, ins, nat, cons mutation scoring)
#		motocaster (build multiple motif definitions)
#		format_element (format motif IDs for the element field).
#		seg_mot_calc (multi-residue motifs)
#		seg_trunc_calc (CTR, NTR scoring)
#		format_seg (format numerical mutation scores for SegID)
#		slop_driver (degen defs and calls for sloppy scoring)
#		consensus_builder (makes consensus sequences)
#		spec_driver (sfspec defs and calls for autospec)
#	the scoring functions themselves:
#		glcalc (gaps by length)
#		gfcalc (gaps by frequency)
#		ifcalc (insertions by frequency)
#		ilcalc (insertions by length)
#		degencalc (degen scoring)
#		dictcalc (matrix, i.e. {}, lookup)
#		hardcalc (% ID, number of residues)
#		sfspec_calc (autospec or --sfspec=; use --sftol= and --sfxtol=)
#		infcalc (Shannon entropy or information content)
def driver(score_tuple, aln_tuple, goodind):
	START_F = clock()
	global ranger				# globals to toggle during eval
	global degenlist
	global scorstr
	global sfspec
	global scoring_tuple			# can change with sfam cases

	# GLOBAL INITIALIZATION: sloppy/sfspec verbosity, reference sequence
	# definition, inf-theory scoring mode, scoring statistics variables, 
	# and subfamily names (last point as a global is just for header).
	global in_slop
	in_slop = 0
	global in_auto 
	in_auto = 0
	global ref_seq
	ref_seq = ""
	global sf_names
	sf_names = 0
	global inf_theory_mode
	inf_theory_mode = 0
	global occ_mean
	occ_mean = ""				# if not STR, add to header
	global occ_SD
	occ_SD = ""
	global occ_ShEnt
	occ_ShEnt = ""
	global B_mean
	B_mean = ""
	global B_SD
	B_SD = ""
	global B_ShEnt
	B_ShEnt = ""

	occ_ref = ""
	B_ref = ""
	newind = -1
	occlist = []				# list for occupancy scores.
	blist = []				# list for the B field scores.
	seglist = []				# SegIDs
	elements = []				# elements for multi-motif

	occ_call = score_tuple[0][0]		# unpack score_tuple.
	occ_class = score_tuple[0][1]
	occ_type = score_tuple[0][2]
	occ_degen = score_tuple[0][3]
	occ_anchor = score_tuple[0][4]
	B_call = score_tuple[1][0]
	B_class = score_tuple[1][1]
	B_type = score_tuple[1][2]
	B_degen = score_tuple[1][3]
	B_anchor = score_tuple[1][4]

	if verbose > 1 :
		print "Starting scoring calls."

	# build the subfamily, so that the arguments are defined for eval
	if sfamf != "" or sfamlist != []:
		sfam_tuple = (sfamf, seqnames, sequences, aaseqs, gapmapper)
		tosfam = sfamlist, implicits, reg_exps, goodind
		sfnames, sfseqs, sfaa, sfgaps = sfer(sfam_tuple, tosfam, union)
		sfin_tuple = sfnames, sfseqs, sfgaps, sfaa
		if sflog:
			sf_error_code = whole_punch(sfnames, new_sfam)
		if verbose > 0:
			print "\n\tWorking subfamily:\t",
			print verbiage(sfnames, verbose)
		if seqnames[goodind] in sfnames:
			newind = sfnames.index(seqnames[goodind])
		else:
			newind = -2
			classes = [occ_class, B_class]
			if any(['gap','ins'],classes):
				e_s = "ERROR: structure not within subfamily"
				c_s = "required for gaps or insertions."
				raise e_s, c_s
			elif 'structure' in [occ_anchor, B_anchor]:
				t_g_l = []
				for each in sfseqs:
					t_g_l.append(each.count(GAP))
				newind = t_g_l.index(min(t_g_l))
				ckstr = "structure not in subfamily."
				therapy(ckstr)
				scoring_tuple[0][4] = sfnames[newind]
				if verbose > 0:
					print "Using: ", sfnames[newind],
					print " (lowest total gaps)."
	else:
		sfnames = []

	# now set anchor sequences: occ, then B
	tmp_occ_list = tmp_B_list = []
	if occ_anchor == "structure" or occ_anchor in sfnames:
		if newind != -1:
			occ_ref = sfseqs[newind]
		else:
			occ_ref = sequences[goodind]
	elif occ_anchor.split('.')[0] == "use":
		try:
			o_a_ind = seqnames.index(occ_anchor.split('.')[1])
			occ_ref = sequences[o_a_ind]
		except:
			ckstr = "reference sequence name not found."
			therapy(ckstr)
			occ_ref = sequences[goodind]
			scoring_tuple[0][4] = "structure"
			if verbose > 0:
				print "Defaulting to structure sequence."
	elif occ_anchor == "consensus" and type(occ_call) != type("a"):
		if external_consensus != "":
			print "\tUsing external consensus for occupancy."
			for i in gapmapper[goodind]:
				this_e_c =  "%-4s" % external_consensus[i][:4]
				tmp_occ_list.append(this_e_c)
		elif newind == -1 or unanimous == 1:
			tmp_occ_list = consensus_builder(aln_tuple, goodind)
		else:
			tmp_occ_list = consensus_builder(sfin_tuple, goodind)
		i = 0
		while i < len(sequences[goodind]):
			if sequences[goodind][i] == GAP:
				occ_ref += GAP
			else:
				t_ind = gapmapper[goodind].index(i)
				t_bit = tmp_occ_list[t_ind].strip()
				occ_ref += t_bit[:1]
			i += 1
	if B_anchor == "structure":
		B_ref = sequences[goodind]
	elif B_anchor.split('.')[0] == "use":
		try:
			o_a_ind = seqnames.index(B_anchor.split('.')[1])
			B_ref = sequences[o_a_ind]
		except:
			ckstr = "anchor sequence name not found."
			therapy(ckstr)
			B_ref = sequences[goodind]
			scoring_tuple[1][4] = "structure"
			if verbose > 0:
				print "Defaulting to structure sequence."
	elif B_anchor == "consensus" and type(B_call) != type("a"):
		if external_consensus != "":			# ext. cons.
			print "\tUsing external consensus for B factor."
			for i in gapmapper[goodind]:
				this_e_c =  "%-4s" % external_consensus[i][:4]
				tmp_B_list.append(this_e_c)
		elif unanimous == -1 and sfnames != []:
			tmp_B_list = consensus_builder(sfin_tuple, goodind)
		else:
			tmp_B_list = consensus_builder(aln_tuple, goodind)
		i = 0
		while i < len(sequences[goodind]):
			if sequences[goodind][i] == GAP:	# note gaps in
				B_ref += GAP			# structure are
			else:					# not scored!
				t_ind = gapmapper[goodind].index(i)
				t_bit = tmp_B_list[t_ind].strip()
				B_ref += t_bit[:1]
			i += 1

	# now generate SegID list for consensus sequence scoring.
	if occ_anchor == "consensus" and occ_call != "":
		if B_anchor == "consensus" and B_call != "":
			fronts = [i.strip()[:1] for i in tmp_occ_list]
			backs = [i.strip()[:1] for i in tmp_B_list]
			i = 0
			while i < len(fronts):
				seglist.append(fronts[i] + "  " + backs[i])
				i += 1
		else:
			seglist = tmp_occ_list
	elif B_anchor == "consensus":
		seglist = tmp_B_list

	# now handle aln_punch option (done here to be able to generate the
	# consensus sequence(s) if they were requested). 
	if clusterpunch:
		extra_names = []
		extra_seqs = []
		if occ_anchor == "consensus" and occ_call != "":
			extra_names.append("occ_cons")
			extra_seqs.append(occ_ref)
		if B_anchor == "consensus" and B_call != "":
			extra_names.append("B_cons")
			extra_seqs.append(B_ref)
		ap_c = cluster_punch(seqnames,sequences,extra_names,extra_seqs)
	elif conspunch and "consensus" in [occ_anchor, B_anchor]:
		extra_names = []
		extra_seqs = []
		if occ_anchor == "consensus" and occ_call != "":
			extra_names.append("occ_cons")
			extra_seqs.append(occ_ref)
		if B_anchor == "consensus" and B_call != "":
			extra_names.append("B_cons")
			extra_seqs.append(B_ref)
		ap_c = cluster_punch(extra_names,extra_seqs,[],[])

	# return here allows --setup to evaluate sfam definition
	if set_up_run:
		dummy_RT = [], [], [], []
		return dummy_RT

	# now do the toggles and eval the compiled calls from score_setup
	if occ_type == "mutual":
		occlist, blist, seglist, elements = eval(occ_call)
		global seg_str
		seg_str = "MI: residue # with highest significant Z-score"
		occ_degen = occ_anchor = ""
		B_degen = B_anchor = ""
		occ_class = B_class = "MI"
		occ_Z = B_Z = 0
		occ_type = "(sum of significant-residues group)"
		B_type = "(maximum observed Z-score)"
		occ_score = [occ_call,occ_class,occ_type,occ_degen,occ_anchor]
		B_score = [B_call, B_class, B_type, B_degen, B_anchor]
		scoring_tuple = occ_score, B_score

	else:
		if occ_call != "":
			ref_seq = occ_ref
			if occ_class in ['gap','ins']:
				if occ_anchor != "structure":
					print occ_class, occ_type, occ_anchor
					ckstr = "Gaps/insertions scored "
					ckstr += "relative to structure."
					therapy(ckstr)
			if use_range:
				tmp_range_type = ranger
				ranger = 0
			if occ_type == 'degen':
				degenlist = occ_degen
			if occ_type == 'sfspec':
				sfspec = occ_degen
				occlist = [0 for i in aaseqs[goodind]]
				sf_c_t = newind, sfseqs, sfgaps, occlist
			if occ_type == 'entropy':
				inf_theory_mode = 0
			elif occ_type == "IC":
				inf_theory_mode = 1
			if occ_type in suppmats:
				scorstr = occ_type
			occlist = eval(occ_call)
			if "occ" in autoscale and not use_fort_form:
				occlist = autoscaler(occlist)

		if B_call != "":
			ref_seq = B_ref
			if B_class in ['gap','ins']:
				if B_anchor != "structure":
					print B_class, B_type, B_anchor
					ckstr = "Gaps/insertions scored "
					ckstr += "relative to structure."
					therapy(ckstr)
			if use_range:
				ranger = tmp_range_type
			if B_type == 'degen':
				degenlist = B_degen
			if B_type == 'sfspec':
				sfspec = B_degen
				blist = [0 for i in aaseqs[goodind]]
				sf_c_t = newind, sfseqs, sfgaps, blist
			if B_type == 'entropy':
				inf_theory_mode = 0
			elif B_type == "IC":
				inf_theory_mode = 1
			if B_type in suppmats:
				scorstr = B_type
			blist = eval(B_call)
			if "B" in autoscale and not use_fort_form:
				blist = autoscaler(blist)

	# handle sfdiff call and statistics calls.
	if sfdiff:
		blist = sfdiff_calc(occlist, blist)
	if call_4_stat:
		if occlist != []:
			tmp_RT_list = score_statter(occlist, "occ")
			if tmp_RT_list != []:
				occlist = tmp_RT_list
		if blist != []:
			tmp_RT_list = score_statter(blist, "B")
			if tmp_RT_list != []:
				blist = tmp_RT_list

	# now for the .mut case; formatting handled in mutparser
	if mutf != "" or mutlist != []:
		seglist, elements = mutparser(mutf, aln_tuple, goodind)
	elif seg_str == "assignment":
		loc_nm = seqnames[goodind]
		loc_sq = [sequences[goodind]]
		loc_gm = gapmapper[goodind]
		loc_aa = aaseqs[goodind]
		loc_tuple = loc_nm, loc_sq, loc_gm, loc_aa
		seglist = consensus_builder(loc_tuple, goodind)
	elif seg_str == "autospec":
		if sfnames == []:
			ckstr = "Cannot run autospec with no subfamily."
			therapy(ckstr)
		else:
			seglist = spec_driver(sfseqs, newind, sfgaps)
	elif consensus_req and "consensus" not in [occ_anchor, B_anchor]:
		if external_consensus != "":			# can report
			seglist = []				# an external 
			for i in gapmapper[goodind]:		# consensus
				this_e_c =  "%-4s" % external_consensus[i][:4]
				seglist.append(this_e_c)
		else:
			seglist = consensus_builder(aln_tuple, goodind)

	# format_scores hits here.
	if occlist != []:
		occlist = format_scores(occlist, occ_class, occ_type)
	elif cross_zero:
		occlist = [UNSCORED for i in aaseqs[goodind]]
	if blist != []:
		blist = format_scores(blist, B_class, B_type)	
	elif cross_zero:
		blist = [UNSCORED for i in aaseqs[goodind]]

	# now for later convenience set all lists to same length.
	max_val = max([len(occlist), len(blist), len(seglist)])
	if occlist == []: 
		occlist = [NOT_SCORED for i in range(max_val)]
	if blist == []:
		blist = [NOT_SCORED for i in range(max_val)]
	if seglist == []:
		seglist = [NO_SEG for i in range(max_val)]
	if elements == []:
		elements = [NO_EL for i in range(max_val)]
	# now final stuff for scoring: verbosity, timing, RT
	if verbose > 1:
		print "scoring complete."
	if timing:
		print 'MSA scoring time:', clock()-START_F, '\trunning total:',
		print clock() - START_TIME
	RT_tuple = occlist, blist, seglist, elements
	return RT_tuple

# Next block of functions is accessories for driver as described above.
def autoscaler(scorelist):		# allows scores to be put over a range
	if auto_flip:			# specified by the user, for instance
		loc_low = high		# to use as radii for sausage rep.
		loc_high = low
	else:				# this bit allows the scores to be 
		loc_low = low		# flipped if so requested.
		loc_high = high
	if verbose > 2:
		print "Rescaling scores with ", loc_low, loc_high
	worklist = []			# temporary list for float scores
	rangedlist = []			# temporary list for scaled scores
	for i in scorelist:
		if (scorstr == 'charge' and Abs):
			worklist.append(fabs(i))
		else:
			worklist.append(i)
	lowval = min(worklist)		# get the low, high scores for
	highval = max(worklist)		# determining the calc'd range
	obsrange = highval - lowval	# this is the calculated range
	reqrange = loc_high - loc_low		# this is the requested range
	if verbose == 4:
		print loc_low, loc_high
		print lowval, highval
		print obsrange, reqrange
	for j in worklist:
		init = j - lowval		# shift such that min. is now 0
		init *= (reqrange/obsrange)	# scale by ranges
		init += loc_low			# and shift to the req'd bottom
		if auto_flip:
			init = loc_high - init
		rangedlist.append(init)
	if verbose == 4:
		print min(rangedlist), max(rangedlist)
        return rangedlist

def sfdiff_calc(occlist, blist):		# short fctn to give difference
	sfd_ind = 0				# in B (thus areas with diff.
	while sfd_ind < len(blist):		# scores in family, subfamily)
		diff_score = occlist[sfd_ind] - blist[sfd_ind]
		blist[sfd_ind] = diff_score
		sfd_ind += 1
	return blist

def format_scores(score_list, score_class, score_type):
	global low
	global high

	# first make sure that the scores at this point will not overflow
	float_list = []
	for item in score_list:
		if str(item) != item:
			float_list.append(item)
	min_val = min(float_list)
	max_val = max(float_list)

	# handle --Fortran here: first figure out whether needs to be scaled
	if use_fort_form:
		if verbose > 1:
			print "Fitting scores to strict Float6.2 format."
		low = min_val			# preserve as much as possible
		high = max_val
		if score_class != 'sim':	# gap/ins should run from 0.
			l_low = max(0.0, min_val)
			l_high = min(100.00, max_val)
		elif score_type == 'ID':	# ID b/t 0, 100
			l_low = 0.0
			l_high = 100.0
		elif score_type == 'charge':	# charge b/t +/- 1
			l_low = -1.0
			l_high = 1.0
		else :				# available range for others.
			l_low = -99.99
			l_high = 100.00
		if l_low > low or l_high != high:
			if l_low != low:
				low = l_low
			if l_high != high:
				high = l_high
			score_list = autoscaler(score_list)

	# handle other overflows here
	elif min_val < MIN_SCORE or max_val > MAX_SCORE:
		ckstr = "value overflow: " + str(min_val) 
		ckstr += '\t' + str(max_val)
		therapy(ckstr)
		if verbose > 0:
			print "Rescaling with ", low, high
		low = max(MIN_SCORE, min_val)
		high = min(MAX_SCORE, max_val)
		score_list = autoscaler(score_list)

	# and now ready for the actual string conversions, etc.
	formatted = []
	i = 0
	while i < len(score_list):
		if score_list[i] != UNSCORED:
			value = score_list[i]
			if value <= -10000.0:
				initstr = "%6.0f" % score_list[i]
				this = initstr[:6]
			elif value <= -1000.0:
				initstr = "%5.0f" % score_list[i]
				this = " " + initstr[:5]
			elif value <= -100.0:
				initstr = "%6.1f" % score_list[i]
				this = initstr[:6]
			elif value <= -10.0:
				initstr = "%6.2f" % score_list[i]
				this = initstr[:6]
			elif value < 0.0:
				initstr = "%5.2f" % score_list[i]
				this = " " + initstr[:5]
			elif value < 10.0:
				initstr = "%4.2f" % score_list[i]
				this = "  " + initstr[:4]
			elif value < 100.0:
				initstr = "%5.2f" % score_list[i]
				this = " " + initstr[:5]
			elif value < 1000.0:
				if not use_fort_form:
					initstr = "%5.1f" % score_list[i]
					this = " " + initstr[:5]
				else:
					initstr = "%6.2f" % score_list[i]
					this = initstr[:6]
			elif value < 10000.0:
				initstr = "%4.0f" % score_list[i]
				this = "  " + initstr[:4]
			else:
				initstr = "%5.0f" % score_list[i]
				this = " " + initstr[:5]
			formatted.append(this)
		else:
			formatted.append(score_list[i])
		i += 1
	return formatted

# next do statistics on a score: mean, std. dev. This function also calculates
# Z-scores; one could modify the globals occ_Z and B_Z to take values rather
# than simple Booleans, and then implement alternatives to Z-scores here by
# referencing those values. One would also need to modify score_setup in that
# case to set occ_Z, B_Z.
def score_statter(input_scores, which_score):
	START_F = clock()
	if verbose > 0:
		print "\tCalculating scoring statistics:", which_score
	global occ_mean					# may need to set these
	global occ_SD
	global occ_ShEnt
	global B_mean
	global B_SD
	global B_ShEnt

	this_N = len(input_scores)			# what's your N?
	num_scores = float(this_N)
	local_mean = 0.0				# mean of input []
	local_SD = 0.0					# SD of input []
	RT_scores = []					# can RT Z scores

	sum_of_scores = 0.0				# calc mean and bin the
	bins = []					# scores first
	binned_scores = []
	counted_scores = 0
	for each in input_scores:
		if verbose > 1 and this_N > 10000:
			if counted_scores % 1000 == 0:
				print "Progress: ", 
				print counted_scores, " out of ",
				print this_N		
		sum_of_scores += each
		counted_scores += 1
		if each not in binned_scores:
			binned_scores.append(each)
			bins.append(1)
		else:
			wanted_bin = binned_scores.index(each)
			bins[wanted_bin] += 1
	local_mean = (sum_of_scores/num_scores)
	if verbose > 2:
		print "mean calculated."

	inner_sum = 0					# now calc SD and 
	distances = []					# build for Z scores
	for each in input_scores:
		this_distance = each - local_mean
		distances.append(this_distance)
		inner_sum += (this_distance*this_distance)
	local_SD = sqrt((inner_sum/num_scores))
	if verbose > 2:
		print "SD calculated."

	scoring_entropy = 0.0				# calc Shannon entropy
	for each in bins:				# of the scores
		if each != 0:
			P_i = each/num_scores
			ln_P_i = log(P_i)
			scoring_entropy += (P_i*ln_P_i)/LOG_BASE

	P_max = 1/num_scores				# normalize to maximal
	ln_P_max = log(P_max)				# entropy for this size
	indiv_term = (P_max*ln_P_max)/LOG_BASE		# as N indiv. scores.
	max_entropy = num_scores*indiv_term		# Note that -1 factors
	local_entropy = scoring_entropy/max_entropy*100	# will cancel, so they
	if verbose > 2:					# are absent here.
		print "score diversity calculated."

	if verbose > 1:
		as = "\t\tStatistics on " + which_score
		print as
		print "\t\tMean:\t",local_mean
		print "\t\tStandard deviation:\t",local_SD
		print "\t\tScore diversity:\t",local_entropy

	calc_Z = 0					# Set for header; are Z
	if which_score == "occ":			# scores req'd?
		occ_mean = local_mean
		occ_SD = local_SD
		occ_ShEnt = local_entropy
		if occ_Z:
			calc_Z = 1
	elif which_score == "B":
		B_mean = local_mean
		B_SD = local_SD
		B_ShEnt = local_entropy
		if B_Z:
			calc_Z = 1

	if calc_Z:					# RT [] if no Z scores.
		if verbose > 0:
			print "\tCalculating Z scores:", which_score
		for each in distances:
			Z_score = each / local_SD
			RT_scores.append(Z_score)
	if timing and verbose > 1:
		print 'stats time', clock()-START_F, '\t', '\trunning total',
		print clock()-START_TIME
	return RT_scores

# next block of functions are the mutual-information code. 
def mutualism(sequences, goodind, gapmapper):
	if verbose > 0:
		p_str = "\tScoring by mutual information using '" + mutual_type
		p_str += "'.\n"
		print p_str
	if verbose > 1:
		print "\tWill punch: ", mats_2_punch
	START_F = clock()
	p_tp = len(sequences), len(sequences[goodind]), len(gapmapper[goodind])
	occlist = []
	blist = []
	seglist = []
	elements = []
	sposlist = infcalc(sequences, goodind)		# 1. get entropies
	mat_dim = len(sposlist)				# and set matrix dim.

	global occ_mean
	global occ_SD

	global outcomes					# GLOBAL INITIALIZATION
	outcomes = []					# of pair-outcomes @
	for i in s_outcs:				# runtime for .slops.
		for j in s_outcs:
			outcomes.append([i,j])

	STEP_T = clock()
	if mtxf != "":					# 2. get JE matrix
		if verbose > 0:				#    (can punch that)
			print "\tLoading .mtx file for rerun:", mtxf
		joint_entropies = mtxloader(mtxf, p_tp)
	else:
		joint_entropies = stepover(sequences, goodind)
	if 'JE' in mats_2_punch:
		p_err_code = matpuncher(joint_entropies, 'JE', p_tp)
	if timing or verbose > 1:
		print 'joint-entropy matrix step time:', clock()-STEP_T

	STEP_T = clock()
	row = 0						# 3. sum pos. H into
	column = 0					# JE for raw MI scores
	while row < mat_dim:
		while column < mat_dim:
			if row == column:
				column += 1
			else:
				joint_entropies[row][column] += sposlist[row]
				joint_entropies[row][column] +=sposlist[column]
				column += 1
		column = 0
		row += 1
	if timing or verbose > 1:
		print 'mutual-information matrix step time:', clock()-STEP_T

	STEP_T = clock()
	row = 0						# 4. normalize the MI
	column = 0					# per mutual_type
	while row < mat_dim:
		while column < mat_dim:
			if row == column:
				column += 1
			else:
				red = sposlist[row] + sposlist[column]
				if mutual_type == 'mutual':
					norm = joint_entropies[row][column]
					norm -= red
					norm *= -1
				elif mutual_type == 'redundancy':
					norm = red
				elif mutual_type == 'raw_MI':
					norm = 1.0
				joint_entropies[row][column]
				if norm != 0:
					joint_entropies[row][column] /= norm
				column += 1
		column = 0
		row += 1
	if 'MI' in mats_2_punch:			# and can punch that.
		p_err_code = matpuncher(joint_entropies, 'MI', p_tp)
	if timing or verbose > 1:
		print 'normalization step time:', clock()-STEP_T

	STEP_T = clock()
	row = 0						# 5. calc mean here.
	column = 0
	mat_as_list = []
	matrix_sum = 0.0
	matrix_count = 0
	while row < mat_dim:
		while column < mat_dim:
			if row == column:
				column += 1
			else:
				entry = joint_entropies[row][column]
				mat_as_list.append(entry)
				matrix_sum += entry
				matrix_count += 1
				column += 1
		column = 0
		row += 1

	MI_mean = matrix_sum/matrix_count
	inner_sum = 0					# now calc SD
	for each in mat_as_list:
		this_distance = each - MI_mean
		inner_sum += (this_distance*this_distance)
	MI_SD = sqrt((inner_sum/matrix_count))
	del mat_as_list
	occ_mean = MI_mean
	occ_SD = MI_SD
	if timing or verbose > 1:
		print 'matrix statistics step time:', clock()-STEP_T

	STEP_T = clock()
	row = 0						# 6. calc. Z-scores in
	column = 0					# place.
	while row < mat_dim:
		while column < mat_dim:
			if row == column:
				column += 1
			else:
				entry = joint_entropies[row][column]
				Z_score = (entry - MI_mean)
				Z_score /= MI_SD
				joint_entropies[row][column] = Z_score
				column += 1
		column = 0
		row += 1
	if 'Z' in mats_2_punch:				# and can punch that.
		p_err_code = matpuncher(joint_entropies, 'Z', p_tp)
	if timing or verbose > 1:
		print 'Z-score step time:', clock()-STEP_T

	STEP_T = clock()
	blist = []					# 7. build B, SegID []
	seglist = []
	row = 0
	while row < mat_dim:
		winner = max(joint_entropies[row])	# report last 4 digits
		blist.append(winner)			# of best hit to SegID.
		if winner >= mutual_Z:
			residue = str(1+joint_entropies[row].index(winner))
			seg_EQ = "%-4s" % residue[-4:]
			seglist.append(seg_EQ)
		else:
			seglist.append(NO_SIG)
		row += 1
							# call out: occ, els.
	occlist, elements, hits = BB_gun(joint_entropies)
	if punch_hits:
		ph_err_code = hitpuncher(hits)
	if timing or verbose > 1:
		print 'score encoding step time:', clock()-STEP_T
	if timing:
		print 'total MI time', clock()-START_F, '\trunning total',
		print clock()-START_TIME
	return occlist, blist, seglist, elements

def mtxloader(mtxfile, QC_tuple):			# load for rerun.
	numseqs, alnlen, hitlen = QC_tuple		# values for run.

	readin = []
	ck_fname = ""					# check versus .aln
	mtx_type = ""					# matrix type to RT
	num_of_seqs = ""				# check vs numseqs
	len_of_aln = ""					# check vs alnlen
	len_of_hit = ""					# check vs hitlen
	mfile = open(mtxfile, "r")
	for line in mfile:
		if line == '\n':
			continue
		thisline = line[:line.index('\n')].split()
		if thisline[0] == '#INFO':		# get .aln, type 
			ck_fname = thisline[1]
			mtx_type = thisline[2]
		elif thisline[0] == "#ALN":		# QC data
			num_of_seqs = int(thisline[1])
			len_of_aln = int(thisline[2])
			len_of_hit = int(thisline[3])
		elif line[0] == '#':			# permit user comments.
			continue
		else:					# matrix line.
			readin.append([])
			for each in thisline:
				readin[-1].append(float(each))
	mfile.close()

	# now handle incomplete headers.
	if ck_fname == "" or mtx_type not in ['JE','MI','Z']:
		raise "ERROR: Cannot verify filename and/or matrix type."
	if num_of_seqs == "" or len_of_aln == "" or len_of_hit == "":
		raise "ERROR: Cannot verify alignment parameters."
	if mtx_type in ['MI','Z']:
		raise "ERROR: --rerun uses joint-entropy .mtx files only."

	# check for a good square matrix.
	for each in readin:
		if len(each) != len(readin[0]):
			raise "ERROR: line length in", mtxf
	if len(readin) != len(readin[0]):
		raise "ERROR: matrix is not square", mtxf

	# now check header info versus this run.
	if ck_fname != aln:
		ckstr = ".mtx file made with: " + ck_fname + ", "
		ckstr += "input: " + aln
		therapy(ckstr)
	if numseqs != num_of_seqs:
		ckstr = "number-of-sequences mismatch."
		therapy(ckstr)
	if alnlen != len_of_aln:
		ckstr = "alignment-length mismatch"
		therapy(ckstr)
	if hitlen != len_of_hit:
		ckstr = "matched sequences of different lengths."
		therapy(ckstr)
	if hitlen != len(readin):
		raise "ERROR: matrix dimension mismatch."

	# set up and RT.
	if mtx_type not in ['JE','MI','Z']:
		mtx_type = 'JE'
	return readin

def stepover(sequences, goodind):			# joint-entropy matrix
	if verbose > 0:					# slicing function.
		print "\tConstructing joint-entropy matrix.\n"
	START_F = clock()
	RT_matrix = []
	end_pt = len(sequences[goodind])
	ten_percent = end_pt/10
	if ten_percent > 100:
		when_to_spiel = ten_percent - ten_percent % 10
	else:
		when_to_spiel = ten_percent - ten_percent % 1

	row = 0
	while row < end_pt:				# build half the matrix
		if verbose > 0 and row % when_to_spiel == 0:
			print "Progress: row", row, "\tout of", end_pt,
			print "\telapsed:", clock() - START_F
		if sequences[goodind][row] == GAP:
			row += 1
		else:
			column = 0
			RT_matrix.append([])
			pos_1 = []
			for each in sequences:
				pos_1.append(each[row])
			while column <= row:		# stop at half + diag
				if row == column:	# set diagonal to 0.0
					RT_matrix[-1].append(0.0)
				elif sequences[goodind][column] != GAP:
					pos_2 = []
					for each in sequences:
						pos_2.append(each[column])
					pos_score = JE_calc(pos_1, pos_2)
					RT_matrix[-1].append(pos_score)
				column += 1		# gaps fall through
			row += 1

	if timing:
		post_build = clock()
		print 'JE build time',clock()-START_F, '\t', '\trunning total',
		print clock()-START_TIME

	dimension = len(RT_matrix)			# fill in other half
	row = 0
	while row < dimension:
		col = row + 1				# e.g, 0,1 => 1,0
		while len(RT_matrix[row]) < dimension:
			RT_matrix[row].append(RT_matrix[col][row])
			col += 1
		row += 1

	if timing:
		print 'JE fill time',clock()-post_build,'\t','\trunning total',
		print clock()-START_TIME
	return RT_matrix

def JE_calc(pos_1, pos_2):				# calculate a single
	if len(pos_1) != len(pos_2):			# joint entropy.
		raise "ERROR: variable lengths in alignment."
	else:
		input_dim = len(pos_1)
		num_outs = float(input_dim)

	out_dim = len(outcomes)				# bin across outcomes
	bins = [0 for i in outcomes]
	p_ndx = 0
	while p_ndx < input_dim:
		this_outcome = [ pos_1[p_ndx], pos_2[p_ndx]]
		which_bin = outcomes.index(this_outcome)
		bins[which_bin] += 1
		p_ndx += 1

	entropy_at_pair = 0.0
	sum_of_P_space = 0.0
	for each in bins:				# now calc Shannon 
		if each != 0:				# entropy terms; omit
			P_i = each/num_outs		# -1 b/c will be -1
			sum_of_P_space += P_i		# again @ next step
			ln_P_i = log(P_i)
			entropy_at_pair += (P_i*ln_P_i)
	if verbose == 4:
		print "sum over P:", sum_of_P_space
	joint_entropy = (entropy_at_pair/LOG_BASE)
	return joint_entropy

def BB_gun(joint_entropies):
	occlist = []
	elements = []
	hits = [[] for each in joint_entropies]
	row = 0
	while row < len(joint_entropies):
		checksum = 0
		hit_count = 0
		column = 0
		while column < len(joint_entropies[row]):
			if joint_entropies[row][column] >= mutual_Z:
				checksum += (column+1)
				hit_count += 1
				hits[row].append(column+1)
			column += 1
		if checksum > 0:
			checksum += (row+1)
			hit_count += 1
		this_el = format_element(str(hit_count))
		occlist.append(checksum)
		elements.append(this_el)
		row += 1
	return occlist, elements, hits

# next block handles auxiliary inputs (subfamilies, mutations, etc.). See the
# description above driver.
def sfer(sfam_tuple, toparse, bool_op):
	if verbose > 1:					 # supplied subfamilies
		print "parsing subfamilies."
	START_F = clock()
	sfamf, seqnames, sequences, aaseqs, gapmapper = sfam_tuple
	sfamlist, implicits, reg_exps, goodind = toparse
	global sf_names
	global to_exclude

	if sfamf != "":
		sfamfile = open(sfamf, "r")
		for line in sfamfile:
			if (line == "\n") or (line[0] == '#'):
				continue
			if '#' in line:
				line = line[:line.index('#')]
			thisline = line.split(None)
			if thisline[0] == '@':
				implicits.append(thisline[1:])
			elif thisline[0] == '%':
				reg_exps.append(thisline[1:])
			else:
				if thisline[-1] not in ['NOT','!']:
					for i in thisline:
						sfamlist.append(i)
				else:
					for i in thisline[:-1]:
						to_exclude.append(i)
		sfamfile.close()

	if verbose > 1 and to_exclude != []:
		print "Excluding ", to_exclude
	subfamnames = []
	if implicits != []:
		implicit_sfam = implication(sfam_tuple, implicits)
		for i in implicit_sfam:
			subfamnames.append(i)
	if reg_exps != []:
		re_sfam = regulator(seqnames, reg_exps)
		for i in re_sfam:
			subfamnames.append(i)
	if reg_exps != [] and implicits != [] and not bool_op:
		dummies = []
		for i in subfamnames:
			if subfamnames.count(i) == 2 and i not in dummies:
				dummies.append(i)
		subfamnames = dummies
	elif bool_op:
		dummies = []
		for i in subfamnames:
			if i not in dummies:
				dummies.append(i)
		subfamnames = dummies

	for name in sfamlist:
		if name == ALT_SFAM:
			continue
		if name in seqnames:
			if name not in subfamnames:
				subfamnames.append(name)
				if verbose == 4:
					print name, ' added.'
			else:
				ckstr =  name +  " duplicated."
				therapy(ckstr)
		else:
			ckstr =  name +  " not found."
			therapy(ckstr)

	for name in to_exclude:				# explicit exclusion
		if name in subfamnames:
			if seqnames.index(name) == goodind:
				ckstr = "Matched sequence explicitly excluded."
				therapy(ckstr)
			zap_index = subfamnames.index(name)
			del subfamnames[zap_index]

	if invert:					# --sfNOT implemented
		if verbose > 1:
			print "generating inverse selection."
		dummylist = []
		for i in range(len(seqnames)):
			if seqnames[i] not in subfamnames:
				dummylist.append(seqnames[i])
		subfamnames = dummylist

	if subfamnames == []:
		raise "ERROR: Invalid subfamily definition has no members."
	subfamseqs = []	
	subfamaa = []
	subfamgapmap = []			# build the lists for scoring
	for j in range(len(subfamnames)):
		workind = seqnames.index(subfamnames[j])
		subfamseqs.append(sequences[workind])
		subfamaa.append(aaseqs[workind])
		subfamgapmap.append(gapmapper[workind])

	# now set length of the subfamily for header
	sf_names = len(subfamnames)
	if timing:
		print 'sfam build time:', clock()-START_F, '\trunning total:',
		print clock() - START_TIME
	return subfamnames, subfamseqs, subfamaa, subfamgapmap

def implication(aln_tuple, implicits):			# build implicits
	AND_defs = []
	NOT_defs = []
	sfamf, seqnames, sequences, aaseqs, gapmapper = aln_tuple
	if verbose > 1:
		print "\nBuilding implicit subfamily."
	# loop over each implicit definition. check name, degen def; build
	# tuple of sequences offset and degen list and append to Boolean.
	for imp in implicits:
		if imp[0] not in seqnames:
			ckstr = "implicit name not found: " + imp[0]
			therapy(ckstr)
		else:
			imp_aas = degen_builder(imp[2])
			imp_res = int(imp[1])-1			# offset conv.
			ck_ind = seqnames.index(imp[0])
			if aaseqs[ck_ind][imp_res] not in imp_aas:
				ckstr = "bad implicit aa:\n" + str(imp)
				therapy(ckstr)
				continue
			seq_posn = gapmapper[ck_ind][imp_res]
			this_imp = (seq_posn, imp_aas)
			if len(imp) > 3 and  imp[3] in ['NOT','!','^']:
				NOT_defs.append(this_imp)
			elif len(imp) == 3 or imp[3] in ['AND','&'] :
				AND_defs.append(this_imp)

	if AND_defs == NOT_defs:
		ckstr = "null implicit definitions."
		therapy(ckstr)
		return []

	if verbose > 1:
		print "\nNOT criteria:"
		print verbiage(NOT_defs, verbose-1), '\n'
		print "\nAND criteria:"
		print verbiage(AND_defs, verbose-1), '\n'

	# now start with all seqnames, then apply the AND filters, then NOT.
	working_names = []
	for i in seqnames:
		working_names.append(i)
	for each in AND_defs:
		survivors = []
		i = 0
		while i < len(working_names):
			j = seqnames.index(working_names[i])
			if sequences[j][each[0]] in each[1]:
				survivors.append(working_names[i])
			i += 1
		working_names = survivors
	for each in NOT_defs:
		survivors = []
		i = 0
		while i < len(working_names):
			j = seqnames.index(working_names[i])
			if sequences[j][each[0]] not in each[1]:
				survivors.append(working_names[i])
			i += 1
		working_names = survivors

	if verbose > 1:
		print "Names from implicit subfamily definitions:"
		print verbiage(working_names, verbose-1)
	return working_names

# parse regexes. Language notes:
#	1. each .sfam regex line starts with '%', then REGEX, BOOLEAN. Parsing
#	   is by whitespace, and the BOOLEAN determines whether those matching
#	   REGEX are included or excluded from the final definition. Parsing
#	   from the command line is by '.' characters.
#	2. each REGEX is parsed as things in atoms and things outside them.
#	   Each block outside is considered a required fragment. Atoms can be
#	   set off with (), [], or {}. The left end can be specified by <], <),
#	   etc., and the right end can be specified with [>, etc. Atoms can
#	   also be toggled in/out with % or " characters (double quote!), to
#	   permit limited function from the command line (most shells will not
#	   handle < > correctly, for example). Stuff within an atom is taken as
#	   a list of allowed characters unless the first character in the atom
#	   is ^ or ! (indicating list of forbidden characters), or @ or * (both
#	   are wildcards; they can be followed by integer values to specify any
#	   characters in a fixed length), or unless the characters are enclosed
#	   in single quotes ('), in which case they are matched exactly.
#	3. The use of the equal sign (=) in an inexact atom will permit use of
#	   any digit. Its use in an exact atom (e.g., ['=p']), will look for
#	   patterns containing '=' (e.g., ['=p'> will permit JRK=p but not
#	   JRKp or JRK1, while [=p> will permit all 3 (JRK=p ends with 'p').
#	4. Implementation note: each REGEX is broken into 'molecules' of atoms
#	   ending in non-wildcard blocks; the molecules are tested left-to-
#	   right, with the order of testing within a molecule determined by
#	   the molecule and its position in the REGEX. This operationally
#	   means that there can be an implied wildcard to the left of some
#	   molecules.
def regulator(seqnames, reg_exps):			# build [] of regex's
	if verbose > 1:
		print "\nBuilding regex subfamily."
	AND_defs = []
	NOT_defs = []
	start_keys = ['(','[','{']			# open re atom
	end_keys = [')',']','}']			# close re atom
	LEFT_END = '<'
	RIGHT_END = '>'
	start_keys.append(LEFT_END)
	end_keys.append(RIGHT_END)

	# loop over the inputs and parse. IN/OUT on atom; type/length/filter
	# tuples are appended to give a single list of criteria, which is then
	# assigned to NOT or AND by the BOOLEAN in the input. Type catenated;
	# e.g., 'leftexactallow' will require the left end to be something.
	for each in reg_exps:
		this_regex = []				# start this regex
		in_atom= 0
		in_exact = 0
		filter = ""				# filter: str of chars
		i = 0
		l_cnt = r_cnt = 0
		while i < len(each[0]):			# run across REGEX
			curr_char = each[0][i]
			if in_atom:
				if curr_char in end_keys:
					if curr_char == RIGHT_END:
						if 'exact' in at_type:
							length = len(filter)
						else:
							length = 1
						at_type += 'right'
						r_cnt += 1
					if filter[0] in ['^','!']:
						filter = filter[1:]
						at_type += 'forbid'
						if 'exact' in at_type:
							length = len(filter)
						else:
							length = 1
					elif filter[0] in ['@','*']:
						if len(filter) > 1:
							length=int(filter[1:])
						else:
							length = 0
						at_type += 'wildcard'
					else:
						if 'exact' in at_type:
							length = len(filter)
						else:
							length = 1
						at_type += 'allow'
					r_t = at_type, length, filter
					this_regex.append(r_t)
					filter = ""
					in_atom = 0
				elif curr_char in ['"', "'"] and not in_exact:
					in_exact = 1
					at_type += 'exact'
				elif curr_char in ["'",'"']:
					in_exact = 0
				else:
					if curr_char == '=' and not in_exact:
						length = 1
						filter += '0123456789'
					else:
						filter += curr_char
			else:
				if curr_char in start_keys:
					if filter != "":
						at_type = 'exactallow'
						t_l = len(filter)
						r_t = at_type, t_l, filter
						this_regex.append(r_t)
						filter = ""
					if curr_char == LEFT_END:
						at_type = 'left'
						l_cnt += 1
					else:
						at_type = ''
					in_atom = 1
				else:
					filter += curr_char
			i += 1


		if filter != "":
			if this_regex == []:
				this_regex.insert(0,('wildcard',0,'@'))
			if 'right' not in this_regex[-1][0]:
				pad = ('exactallow',len(filter), filter)
				this_regex.append(pad)

		# now assign the parsed REGEX by BOOLEAN
		if l_cnt > 1 or r_cnt > 1:
			print each
			raise "ERROR: incoherent regex ends."
		if l_cnt == 1 and 'left' not in this_regex[0][0]:
			print each
			raise "ERROR: left end defined internally."
		if r_cnt == 1 and 'right' not in this_regex[-1][0]:
			print each
			raise "ERROR: right end defined internally."
		if len(each) == 1 or each[1] in ['AND','&']:
			AND_defs.append(this_regex)
		elif each[1] in ['NOT','^','!']:
			NOT_defs.append(this_regex)

	if verbose == 4:
		print 'AND'
		for i in AND_defs:
			print i
		print 'NOT'
		for j in NOT_defs:
			print j

	# call down for the actual filtering.
	workingnames = []
	for i in seqnames:
		workingnames.append(i)
	yes_names = workingnames
	no_names = []

	# loop over the definitions and trim things down.
	if AND_defs != []:
		for regex in AND_defs:
			yes_names = regex_split(yes_names, regex)
		if verbose > 2:
			print "Regex results, AND definitions:"
			print verbiage(yes_names, verbose-1)
	if NOT_defs != []:
		for regex in NOT_defs:
			tmp_list = regex_split(workingnames, regex)
			for i in tmp_list:
				if i not in no_names:
					no_names.append(i)
		if verbose > 2:
			print "Regex results, NOT definitions:"
			print verbiage(no_names, verbose-1)

	if yes_names == []:
		ckstr = 'null regex subfamily definition.'
		therapy(ckstr)
		return []

	# build RT list.
	subfamnames = []
	if no_names != []:
		for each in yes_names:
			if each not in no_names:
				subfamnames.append(each)
	else:
		subfamnames = yes_names

	if verbose > 1:
		print "Results of regex parse:"
		print verbiage(subfamnames, verbose)
	return subfamnames

def regex_split(workingnames, regex):
	re_molecules = []
	at_types = [each[0] for each in regex]
	brk = 'exactallow'
	i = 0
	last = next = 0	

	if 'left' in at_types[0] and len(at_types) > 2:
		j = 1
		while 'wildcard' in at_types[j]:
			j += 1
		last = j+1	# add 1 for offset, 1 b/c not added in while
		re_molecules.append([regex[0:last], 'left'])
	while i < len(at_types):				# loop for req
		if brk in at_types[last:]:
			next = at_types.index(brk, last) + 1
			re_molecules.append([regex[last:next], 'right'])
			last = next
		i += 1

	if regex[last:] != []:					# add end atom
		if 'right' in at_types[-1]:
			st_side = 'right'
		else:
			st_side = 'left'
		re_molecules.append([regex[last:],st_side])

	snp_frags = workingnames
	for i in re_molecules:
		workingnames, snp_frags = re_filter(workingnames, snp_frags, i)
	return workingnames

def re_filter(workingnames, snip_frags, mol_st_s):
	survivors = []
	RT_frags = []
	molecule = mol_st_s[0]
	start_side = mol_st_s[1]
	if start_side == 'right':			# right-to-left parse:
		start_left = 0				# reverse, ck -1
		molecule.reverse()
	else:						# else ck 0 offset
		start_left = 1

	i = 0
	while i < len(snip_frags):
		unparsed = ""
		full_n = workingnames[i]
		cand_ = snip_frags[i]			# unparsed frag of name
		sr_fr = cand_			# searched fragment
		include_it = 1				# survive this call?
		fuzzy  = 0				# variable-length wc?
		parsed = ""
		j = 0					# now go over molecule
		while j < len(molecule):
			at_type = molecule[j][0]	# extract info per atom
			length = molecule[j][1]
			filter = molecule[j][2]
			if fuzzy:			# variable-len wildcard
				sr_ch = sr_fr
			else:				# per-char
				if start_left:
					sr_ch = sr_fr[:length]
				else:
					sr_ch = sr_fr[-length:]

			if 'wildcard' in at_type and include_it:
				if length == 0:
					fuzzy = 1
				elif start_left:
					sr_fr = sr_fr[length:]
				else:
					sr_fr = sr_fr[:-length]
			if 'allow' in at_type and include_it:
				if 'left' in at_type:
					if 'exact' in at_type:
						if filter != full_n[:length]:
							include_it = 0
							break
						else:
							parsed += filter
							sr_fr = sr_fr[length:]
					else:
						if full_n[0] not in filter:
							include_it = 0
							break
						else:
							parsed += full_n[0]
							sr_fr = sr_fr[length:]
				elif 'right' in at_type:
					if 'exact' in at_type:
						if filter != full_n[-length:]:
							include_it = 0
							break
						else:
							parsed = filter+parsed
							sr_fr = sr_fr[-length:]
					else:
						if full_n[-1] not in filter:
							include_it = 0
							break
						else:
							t_c = full_n[-1]
							parsed = t_c + parsed
							sr_fr = sr_fr[:-length]
				elif not fuzzy:
					if 'exact' in at_type:
						if filter not in sr_fr:
							include_it = 0
							break
						elif start_left:
							a = sr_fr.index(filter)
							start = a
							a += length
							sr_fr = sr_fr[a:]
							parsed += filter
						else:
							a =sr_fr.rindex(filter)
							sr_fr = sr_fr[:a]
							b =full_n.index(filter)
							b += length
							unparsed = full_n[b:]
							parsed = filter+parsed
					else:
						if sr_ch not in filter:
							include_it = 0
							break
						elif start_left:
							sr_fr = sr_fr[length:]
							parsed += sr_ch
						else:
							sr_fr = sr_fr[:length]
							parsed = sr_ch + parsed
				elif fuzzy:
					f_p = 0
					any_hit = ""
					while f_p < len(filter):
						if filter[f_p] in sr_fr:
							any_hit = filter[f_p]
							break
						f_p += 1
					if any_hit == "":
						include_it = 0
						break
					elif start_left:
						a = sr_fr.index(any_hit)
						a += length
						sr_fr = sr_fr[a:]
						parsed += filter[f_p]
					else:
						a = sr_fr.rindex(any_hit)
						sr_fr = sr_fr[:a]
						parsed = filter[f_p] + parsed
			elif 'forbid' in at_type and include_it:
				if 'left' in at_type:
					if 'exact' in at_type:
						if full_n[:length] == filter:
							include_it = 0
							break
					else:
						if full_n[:length] in filter:
							include_it = 0
							break
				elif 'right' in at_type:
					if 'exact' in at_type:
						if full_n[-length:] == filter:
							include_it = 0
							break
					else:
						if full_n[-length:] in filter:
							include_it = 0
							break
			if fuzzy and 'wildcard' not in at_type:
				fuzzy = 0
			j += 1

		if include_it:
			ps_pos = 0
			ps_offs = []
			while ps_pos < len(parsed):
				psn = workingnames[i].index(parsed[ps_pos])
				ps_offs.append(psn)
				ps_pos += 1
			if unparsed == "" and parsed != "":
				unparsed = workingnames[i][max(ps_offs)+1:]
			elif unparsed == "":
				unparsed = workingnames[i]
			survivors.append(workingnames[i])
			RT_frags.append(unparsed)
		i += 1
	# now can RT the stuff after single pass through seqname fragments
	return survivors, RT_frags

# mutation stuff is here.
def mutparser(mutf, aln_tuple, goodind):
	global seg_str
	if verbose > 0:
		print "\tEvaluating .mut information using",
		if seg_str == "":
			print "categories"
		else:
			print seg_str
	START_F = clock()
	global mutlist						# cmd-line .mut
	seglist = []						# RT seglist
	seg_d = {}						# internal {}

	if mutf != "":
		mutfile = open(mutf, "r")
		for line in mutfile:
			if (line == "\n") or (line[0] == '#'):	# skip blanks &
				continue			# comments (#)
			if '#' in line:
				line = line[:line.index('#')]
			thisline = line.split(None)
			mutlist.append(thisline)
		mutfile.close()

	# now handle mutation/highlight scoring.
	if seg_str == 'motif':				# motif case: spec fctn
		seg_d = motocaster(mutlist, aln_tuple, goodind)

	elif seg_str == 'tolerated':			# tol case: toggle/call
		for each in mutlist:
			if each[3] == 'DEL':
				seg_str = 'gap'
				seg_d = one_mut(each,aln_tuple,seg_d,goodind)
			elif each[3] == 'INS':
				seg_str = 'insert'
				seg_d = one_mut(each,aln_tuple,seg_d,goodind)
			elif each[3] == 'NTR':
				seg_str = 'Ntrunc'
				seg_d = one_mut(each,aln_tuple,seg_d,goodind)
			elif each[3] in ['CTR','FRM']:
				seg_str = 'Ctrunc'
				seg_d = one_mut(each,aln_tuple,seg_d,goodind)
			elif each[3] == 'UNK':
				seg_str = 'conservation'
				seg_d = one_mut(each,aln_tuple,seg_d,goodind)
			else:
				seg_str = 'natural'
				seg_d = one_mut(each,aln_tuple,seg_d,goodind)
		seg_str = 'tolerated'

	else:						# other cases: call
		for each in mutlist:
			if verbose == 4:
				print "Parsing ", verbiage(each, verbose)
			if each[1] == 'ALL':
				seg_d = one_hl(each,aln_tuple,seg_d,goodind)
			else:
				seg_d = one_mut(each,aln_tuple,seg_d,goodind)

	if seg_d == {}:
		raise "ERROR: no mappable data ", mutf

	# now build the final lists.
	seglist = [NO_SEG for i in range(len(aaseqs[goodind]))]
	elements = [NO_EL for i in range(len(aaseqs[goodind]))]
	i = 0
	while i < len(seglist):
		if i in seg_d:
			seglist[i] = seg_d[i][0]
			if len(seg_d[i]) > 2:
				elements[i] = seg_d[i][2]
		i += 1
	if elements.count(NO_EL) != len(elements):
		global el_4_hdr
		el_4_hdr = "motif ID"
	if timing:
		print '.mut/--Seg= time:', clock()-START_F, '\trunning total:',
		print clock() - START_TIME
	return seglist, elements

def one_hl(thisline, aln_tuple, all_segs, goodind):
	# first set the category and precedence for this one.
	try:
		this_cat = "%-4s" % thisline[3][:4]
		precedence = 4
	except:
		this_cat = NO_H_CAT
		precedence = 3

	if thisline[0] not in seqnames:				# valid name?
		ckstr = ".mut name not found.\n" + str(thisline)
		therapy(ckstr)
		return all_segs
	else:
		this_ind = seqnames.index(thisline[0])

	if thisline[2] in res:					# valid aa?
		hl_aa = res.get(thisline[2])			# .aalib OK
	elif thisline[2].upper() in res:
		hl_aa = res.get(thisline[2].upper())
	elif thisline[2] in aa_list:
		hl_aa = thisline[2]
	else:
		ckstr = ".mut residue not found.\n" + str(thisline)
		therapy(ckstr)
		return all_segs

	i = 0							# loop & hl
	while i < len(aaseqs[this_ind]):
		if aaseqs[this_ind][i] == hl_aa:
			pos = gapmapper[this_ind][i]
			if pos in gapmapper[goodind]:
				aa_to_hl = gapmapper[goodind].index(pos)
				this_hl = [this_cat, precedence]
				if aa_to_hl in all_segs:	# previous ici
					prev_prec = all_segs[aa_to_hl][1]
					prev_cat = all_segs[aa_to_hl][0]
					if this_cat == prev_cat:
						this_hl = [this_cat, 5]
					elif 2 < prev_prec < 5:
						this_hl = [MULTI_HLIT, 5]
					elif prev_prec >= 5:
						this_hl = all_segs[aa_to_hl]
				all_segs[aa_to_hl] = this_hl
		i += 1
	return all_segs

def one_mut(thisline, aln_tuple, all_segs, goodind):
	# handle a single mutation
	if thisline[0] not in seqnames:				# valid name?
		ckstr = ".mut name not found.\n" + str(thisline)
		therapy(ckstr)
		return all_segs
	else:
		this_ind = seqnames.index(thisline[0])
	if thisline[2] in res:					# valid wt aa?
		from_aa = res.get(thisline[2])
	elif thisline[2].upper() in res:
		from_aa = res.get(thisline[2].upper())
	elif thisline[2] in aa_list:
		from_aa = thisline[2]
	else:
		ckstr = ".mut residue not found.\n" + str(thisline)
		therapy(ckstr)
		return all_segs

	if seg_str != "":					# parse mutant
		if thisline[3] in res:				# if scoring it
			to_aa = res.get(thisline[3])
		elif thisline[3].upper() in res:
			to_aa = res.get(thisline[3].upper())
		elif thisline[3] in aa_list:
			to_aa = thisline[3]
		elif thisline[3] in non_subs_muts:
			to_aa = thisline[3][0] + '*'
		else:
			ckstr = ".mut residue not found.\n" + str(thisline)
			therapy(ckstr)
			return all_segs

	# now check the number/wt aa combination
	try:
		mut_off = int(thisline[1]) - 1			# offset here.
	except:
		ckstr = ".mut format error.\n" + str(thisline)
		therapy(ckstr)
		return all_segs
	if aaseqs[this_ind][mut_off] != from_aa:		# wt aa right?
		ckstr = ".mut sequence mismatch.\n" + str(thisline)
		therapy(ckstr)
		return all_segs

	# check whether in gap in structure and set the .aln pos
	mut_pos = gapmapper[this_ind][mut_off]
	if mut_pos in gapmapper[goodind]:
		aa_to_seg = gapmapper[goodind].index(mut_pos)
	else:
		ckstr = "mutation in gap in structure.\n" + str(thisline)
		therapy(ckstr)
		return all_segs

	# now set category and precedence; for scoring, call seg_XX_calc.
	if seg_str != "":
		if seg_str == 'conservation':
			this_cat = seg_gn_calc(mut_pos, from_aa, sequences)
		elif seg_str in ['natural', 'gap', 'insert']:
			this_cat = seg_gn_calc(mut_pos, to_aa, sequences)
		elif seg_str in ['Ntrunc', 'Ctrunc']:
			this_cat = seg_trunc_calc(mut_pos, seg_str, sequences)
		else:
			raise 'ERROR: unknown SegID scoring format.'
		precedence = 6
	else:
		try:
			this_cat = "%-4s" % thisline[4][:4]
			precedence = 1
		except:
			this_cat = NO_M_CAT
			precedence = 0

	this_mut = [this_cat, precedence]		# handle precedence.
	if aa_to_seg in all_segs:
		prev_prec = all_segs[aa_to_seg][1]
		prev_cat = all_segs[aa_to_seg][0]
		if prev_cat == this_cat:
			this_mut = [this_cat, 2]
		elif prev_prec <= 2:
			this_mut = [MULTI_MUT, 2]
		elif prev_prec > 2 and precedence != 6:
			this_mut = all_segs[aa_to_seg]

	all_segs[aa_to_seg] = this_mut
	return all_segs

def seg_gn_calc(mut_pos, target, sequences):
	gap_c = 0.0
	non_c = 0.0
	hit_c = 0.0
	for i in sequences:
		if i[mut_pos] == GAP:
			gap_c += 1
		else:
			non_c += 1
			if i[mut_pos] == target:
				hit_c += 1
	if seg_str == 'gap':
		score = gap_c/len(sequences)*100
	elif seg_str == 'insert':
		score = non_c/len(sequences)*100
	else:
		score = hit_c/non_c*100
	return format_seg(score)

def motocaster(mutlist, aln_tuple, goodind):
	# first make sure don't have mixed w/ & w/o motif ID.
	length_ck = []
	for i in mutlist:
		length_ck.append(len(i))
	if length_ck.count(length_ck[0]) != len(length_ck):
		raise "ERROR: inconsistent motif ID usage."

	# now if no motif ID given, run it & be done; else build list of each.
	if length_ck[0] == 3:
		seg_d = seg_mot_calc(mutlist, aln_tuple, goodind)
		return seg_d
	parsed_motifs = []
	found_IDs = []
	for i in mutlist:
		motID = format_element(i[3])
		this_line = i[:3]
		this_line.append(motID)
		if motID in found_IDs:
			mot_ind = found_IDs.index(motID)
			parsed_motifs[mot_ind].append(this_line)
		else:
			found_IDs.append(motID)
			parsed_motifs.append([])
			parsed_motifs[-1].append(this_line)

	# now loop over the individual motifs & get individual {}
	indiv_mots = []
	for each in parsed_motifs:
		e_ind = parsed_motifs.index(each)
		tmp = seg_mot_calc(each, aln_tuple, goodind)
		indiv_mots.append([tmp, found_IDs[e_ind]])

	# now build list of positions
	all_pos = []
	seg_d = {}
	for i in indiv_mots:
		tmp_d = i[0]
		for each in tmp_d:
			th_ps_t = tmp_d[each][0], tmp_d[each][1], i[1]
			seg_d[each] = th_ps_t
			if verbose == 4:
				print each, tmp_d[each][0], i[1]
			if each not in all_pos:
				all_pos.append(each)
			else:
				ckstr ="position " + str(each) + " in multiple"
				ckstr += " motifs."
				therapy(ckstr)

	return seg_d

def format_element(el_str):
	formatted = "%2s" % el_str[:2]
	return formatted

def seg_mot_calc(mutlist, aln_tuple, goodind):
	pos_dg = []
	seg_d = {}
	for mot_pos in mutlist:
		if mot_pos[0] not in seqnames:
			print mot_pos
			raise "ERROR: name not found for motif scoring."
		this_dg = degen_builder(mot_pos[2])
		this_aa_num = int(mot_pos[1])-1			# offset conv
		this_ind = seqnames.index(mot_pos[0])
		if aaseqs[this_ind][this_aa_num] not in this_dg:
			print mot_pos
			raise "ERROR: sequence mismatch for motif scoring."
		this_s_pos = gapmapper[this_ind][this_aa_num]
		if this_s_pos not in gapmapper[goodind]:
			hit_pos = -1
		else:
			hit_pos = gapmapper[goodind].index(this_s_pos)
		pos_dg.append([this_s_pos, this_dg, hit_pos])
	have_mot = [1 for i in sequences]
	for mot_pos in pos_dg:
		a_pos = mot_pos[0]
		a_dg = mot_pos[1]
		for i in range(len(sequences)):
			if sequences[i][a_pos] not in a_dg:
				have_mot[i] = 0
	score = format_seg(have_mot.count(1)/float(len(sequences))*100)
	for each in pos_dg:
		if each[-1] != -1:
			seg_d[each[-1]] = (score, 6)
	return seg_d

def seg_trunc_calc(mut_pos, type_str, sequences):
	trunc_d = 0.0
	i = 0
	while i < len(sequences):
		if type_str == "Ntrunc":
			test_frag = sequences[i][:mut_pos+1]	# +1: aa, ! off
		else:
			test_frag = sequences[i][mut_pos:]
		if test_frag.count(GAP) == len(test_frag):
			trunc_d += 1
		i += 1
	score = trunc_d/len(sequences)*100
	return format_seg(score)

def format_seg(score):
	if score < 10.0:
		value = "%4.2f" % score
	elif score < 100.0:
		value = "%4.1f" % score
	else:
		value = "%-4.0f" % score
	return value

def slop_driver(sequences, goodidn, gapmapper):
	if verbose > 0:
		repstr = '\tCalculating sloppy scores'
		if slopf != "":
			repstr += ' using ' + slopf + '.'
		else:
			repstr += '.'
		print repstr
	scorelist = []
	posind = 0
	while posind < len(sequences[goodind]):
		if sequences[goodind][posind] == GAP:
			posind += 1
		else:
			c_res = ref_seq[posind]
			hits = 0.0
			have_aa = 0
			slind = -1
			c_sl_def = ""
			for each in slopdefs:
				if c_res in each:	# get current slopdef
					slind = slopdefs.index(each)
					c_sl_def = slopdefs[slind]
			for each in sequences:
				if each[posind] != GAP:
					have_aa += 1
				if each[posind] in c_sl_def:
					hits += 1
			if penalize:
				pos_score = hits/len(sequences)*100
			else:
				pos_score = hits/have_aa*100
			scorelist.append(pos_score)
			posind += 1

	if timing and verbose > 1:
		print 'sloppy time:', clock()-START_F, '\trunning total:',
		print clock() - START_TIME
	return scorelist

def consensus_builder(in_tuple, goodind):
	in_names, inseqs, ingaps, inaa = in_tuple
	if verbose > 0:
		print "\tCalculating consensus using",
		if slopf != "":
			repstr = slopf + '.'
			print repstr
		else:
			print "single-aa defs."

	START_F = clock()

	c_segs = ["" for each in gapmapper[goodind]]
	i = 0
	while i < len(sequences[goodind]):
		if sequences[goodind][i] == GAP:
			i += 1
		else:
			bin_count = [0 for each in slopdefs]
			this_pos = []
			for each in inseqs:
				if each[i] != GAP:
					this_pos.append(each[i])
			for each in this_pos:
				for s_def in slopdefs:
					if each in s_def:
						this_bin =slopdefs.index(s_def)
						bin_count[this_bin] += 1
						break
			if max(bin_count) > 0:
				winner = bin_count.index(max(bin_count))
				pos_score = '%-4s' % slopdefs[winner][:4]
			else:
				pos_score = '%-4s' % GAP
			this_off = gapmapper[goodind].index(i)
			c_segs[this_off] = pos_score
			i += 1
	if timing:
		print 'consensus time:', clock()-START_F, '\trunning total:',
		print clock() - START_TIME
	return c_segs

# autospec is here: drive over the slopdefs.
def spec_driver(sfseqs, newind, sfgaps):
	START_F = clock()
	if verbose > 0:
		repstr = '\tRunning autospec'
		if slopf != "":
			repstr += ' using ' + slopf + '.'
		else:
			repstr += '.'
		print repstr
	global in_auto
	in_auto = 1
	global sfspec
	scorelist = [NO_SEG for i in gapmapper[goodind]]
	# loop over slopdefs: toggle, score, and write to final scores.
	for each in slopdefs:
		sfspec = each
		dummy = [-1.0 for i in gapmapper[goodind]]
		input_tuple = newind, sfseqs, sfgaps, dummy
		temp_list = sfspec_calc(input_tuple)
		i = 0
		while i < len(temp_list):
			if temp_list[i] != 0.0:
				scorelist[i] =  '%-4s' % each[:4]
			i += 1

	# clean up and RT
	sfspec = ""
	in_auto = 0
	if timing:
		print 'autospec time:', clock()-START_F, '\trunning total:',
		print clock() - START_TIME
	return scorelist

# the block of scoring functions for MSA occupancy, B fields are here.
def glcalc(sequences, goodind, gapmapper):
	START_F = clock()
	if verbose > 0 :
		print "\tCalculating gap scores by length."
	scorelist = []					# variables for gap
	slicecount = 0
	while slicecount < len(sequences[goodind]) :
		a = 0				# variables for summing;
		b = 0				# gapmapper list is used to
		c = 0				# get the list offsets for 
		suma = 0			# each residue in the actual
		sumb = 0			# sequence and the ones on
		scoreatspot = 0			# either side, then sums the
		rtscore = ""			# sums to get a score
		if slicecount in gapmapper[goodind] :
			alnind = gapmapper[goodind].index(slicecount)
			if alnind == 0 :			# for N-term
				suma = gapmapper[goodind][alnind]
				c =  gapmapper[goodind][(alnind+1)]
				sumb = abs(c-suma) + 1	
			elif alnind == (len(gapmapper[goodind])-1):	# C-t.
				a = gapmapper[goodind][alnind]
				sumb = abs(a-len(sequences[goodind]))
				suma = abs(a-gapmapper[goodind][(alnind-1)])
			else :					# gen'l case
				a = gapmapper[goodind][(alnind-1)]
				b =  gapmapper[goodind][alnind]
				c =  gapmapper[goodind][(alnind+1)]
				suma = abs(b-a)
				sumb = abs(c-b)
		scoreatspot = suma + sumb - 2			# correct to 0
		if scoreatspot != -2 :
			scorelist.append(scoreatspot)		# append good
		slicecount += 1
	if timing:
		print 'gap.len time:', clock()-START_F, '\trunning total:',
		print clock() - START_TIME
	return scorelist

def gfcalc(sequences, goodind, gapmapper):
	START_F = clock()
	if verbose > 0:
		print "\tCalculating gap scores by frequency."
	scorelist = [0.0 for i in gapmapper[goodind]]
	i = next = 0
	last = -1
	while i < len(sequences[goodind]):
		if i < next:
			i = next
			continue
		if sequences[goodind][i] != GAP:	# not a gap
			last = i
			i += 1
			continue
		if i < gapmapper[goodind][0]:		# N-terminal gap
			next = gapmapper[goodind][0]
		elif i > gapmapper[goodind][-1]:	# C-terminal gap
			next = -1
		else:					# default
			l_off = gapmapper[goodind].index(last)
			next = gapmapper[goodind][l_off+1]
		non_gap = 0.0
		l_in = 0
		for j in sequences:
			t_sl = j[last+1:next]
			if t_sl.count(GAP) != len(t_sl):
				non_gap += 1
		gf_score = non_gap/len(sequences)*100
		if last != -1:
			l_in = gapmapper[goodind].index(last)
		if scorelist[l_in] < gf_score:
			scorelist[l_in] = gf_score
		if (l_in+1) < len(scorelist) and l_in != 0:
			scorelist[l_in+1] = gf_score
		i += 1
	if timing:
		print 'gap.freq time',clock()-START_F, '\t', '\trunning total',
		print clock()-START_TIME
	return scorelist

def ifcalc(sequences, goodind):				# insertion by freq.
	START_F = clock()
	if verbose > 0 :
		print "\tCalculating insertion scores by frequency."

	scorepos = 0
	numseqs = len(sequences)
	scorelist = []
	while scorepos < len(sequences[goodind]) :
		nongap = 0
		all = 0
		if sequences[goodind][scorepos] == GAP :
			scorepos += 1
		else :
			while all < numseqs :
				if sequences[all][scorepos] != GAP :
					nongap += 1
				all += 1
			totalresatpos = float(nongap)
			score = 100-((totalresatpos/numseqs)*100)
			scorelist.append(score)
			scorepos += 1
	if timing:
		print 'ins.freq time:', clock()-START_F, '\trunning total:',
		print clock() - START_TIME
	return scorelist

def ilcalc(sequences, goodind, gapmapper):		# insertion by length
	START_F = clock()
	if verbose > 0:
		print "\tCalculating insertion scores by length."
	i = 0
	scorelist = [0 for all in gapmapper[goodind]]
	lsg = len(sequences[goodind])
	while i < lsg:					# while over seq[g]
		if sequences[goodind][i] == GAP:
			i += 1
		elif i+1 < lsg:				# handle non-gap blocks
			j = i + 1
			while j < lsg and sequences[goodind][j] != GAP:
				j += 1
			these_offs = []
			k = i
			while k < j:			# set which scores =
				a = gapmapper[goodind].index(k)
				these_offs.append(a)
				k += 1
			for each in sequences:		# over sequences: 1, no
				frag_2_sc = each[i:j]	# gaps => no struc ins.
				if GAP not in frag_2_sc:
					continue	# 2. all gap => score
				elif frag_2_sc.count(GAP) == len(frag_2_sc):
					for each in these_offs:
						scorelist[each] =len(frag_2_sc)
					break
				else:			# 3. toggle in/out, +=
					in_g = 0
					l = 0
					ws = [0 for k in frag_2_sc]
					l_s = []
					k = 0
					while k < len(frag_2_sc):
						if frag_2_sc[k] == GAP:
							l_s.append(k)
							if in_g:
								l += 1

							else:
								in_g = 1
								l = 1
						else:
							if in_g:
								in_g = 0
								for m in l_s:
									ws[m]=l
								l_s = []
						k += 1
					if l_s != []:
						for m in l_s:
							ws[m] = l
				for each in these_offs:	# now replace < scores
					k = these_offs.index(each)
					if scorelist[each] < ws[k]:
						scorelist[each] = ws[k]
			# end this block by shifting i to the end
			i = j

	for i in scorelist:
		i = float(i)
	if timing:
		print 'ins.len time:', clock()-START_F, '\trunning total:',
		print clock() - START_TIME
	return scorelist

def degencalc(sequences, goodind):			# degen scoring
	START_F = clock()
	if verbose > 0 and not in_slop:
		print "\tCalculating similarity using degenerate scoring."
		if verbose > 1:
			print verbiage(degenlist, verbose)
	scorelist = []
	pos_index = 0
	while pos_index < len(sequences[goodind]):
		if sequences[goodind][pos_index] == GAP:
			pos_index += 1
		else:					# aa in strucseq
			point_score = 0.0
			non_gaps = 0.0
			for i in sequences:		# loop over non-gap
				if i[pos_index] != GAP:
					non_gaps += 1	# and in/all = score
				if i[pos_index] in degenlist:
					point_score += 1
			if penalize:
				score = (point_score/float(len(sequences)))*100
			else:
				score = 100*point_score/non_gaps
			scorelist.append(score)
			pos_index += 1
	if timing:
		print 'degen time:', clock()-START_F, '\trunning total:',
		print clock() - START_TIME
	return scorelist

def dictcalc(inseqs, workind):		# function uses similarity {}
	START_F = clock()
	if verbose > 0:
		repstr = "\tCalculating homology using " + scorstr +'.'
		print repstr
	dictind = suppmats.index(scorstr)		# choose the working {}
	workdict = matrices[dictind]
	blolist = []
	posctr = 0
	if not rawsim :					# norm. for #/seqs
		seqnbr = float(len(inseqs))
	else :
		seqnbr = 1
	while posctr < len(sequences[goodind]) :	# now just loop
		posscore = 0
		if sequences[goodind][posctr] == GAP :	# don't score gaps in
			posctr += 1			# structure
		else :
			innerloop = 0
			nongaps = 0
			c = 0.0
			d = []
			while innerloop < len(inseqs) :
				if ref_seq[posctr] == GAP:
					posscore = 0
					innerloop += 1
				else :			# lookup non-gaps
					a = ref_seq[posctr]
					b = inseqs[innerloop][posctr]
					if b == GAP :	# a, b aa's to cmp
						innerloop += 1
						continue
					nongaps += 1
					try :		# allows symmetric {}
						c += workdict[a,b]
						d.append(workdict[a,b])
					except :	# c is sum @ pos.
						c += workdict[b,a]
						d.append(workdict[b,a])
					innerloop += 1
			if not ranger:			# report score
				if not penalize:
					posscore = c/nongaps
				else:
					posscore = c/seqnbr
			elif ranger == 'range':		# report range: a sort
				d.sort()
				if d != []:		# then max-min
					posscore = d[-1] - d[0]
					if scorstr not in normalizable:
						posscore *= 2
				else:			# and fix norm. {}
					posscore = 0
			elif ranger in ['std_dev','std_err']:	# SD/SErr here
				if scorstr in normalizable:
					fudge_factor = 1	# .dict norm?
				else:
					fudge_factor = 2
				if d != []:			# calc SD/SErr.
					mn_pos = fudge_factor*(c/len(d))
					nN = float(len(d))
					summed_pos = 0.0
					for each_val in d:
						fud = each_val*fudge_factor
						s_d=(fud-mn_pos)*(fud-mn_pos)
						summed_pos += s_d
					tmp_sc = sqrt(summed_pos/nN)
					if ranger == 'std_err':
						posscore = tmp_sc/sqrt(nN)
					else:
						posscore = tmp_sc
				else:
					posscore = 0
			if scorstr in normalizable and dictnorm and not ranger:
				if posscore != 0:
					posscore /= workdict[a,a]
				posscore *= 100		# --nOnORM here
			blolist.append(posscore)
			posctr += 1
	if timing:
		print 'lookup time:', clock()-START_F, '\trunning total:',
		print clock() - START_TIME
	return blolist

def hardcalc(inseqs, workind):			# function returns %ID
	START_F = clock()
	if verbose > 0 and not nres :			# or NRes as called.
		print "\tCalculating percent identity."
	elif verbose > 0 and nres:
		print "\tCalculating homology as number of residues."
	pos = 0
	scorelist = []
	while pos < len(sequences[goodind]) :		# relative to .pdb!
		miss = []
		ID = 0
		nongap = 0
		all = 0
		numaa = 1
		if sequences[goodind][pos] == GAP :
			pos += 1
		else :
			for each in inseqs:
				if each[pos] == ref_seq[pos]:
					ID += 1
					nongap += 1
				elif each[pos] != GAP :
					if each[pos] not in miss:
						miss.append(each[pos])
					nongap += 1
				all += 1
			numaa += len(miss)		# miss is for NRes
			if nres :
				scorelist.append(numaa)
			else :
				totalresatpos = float(nongap)
				if totalresatpos == 0:
					score = 0
				elif penalize:
					score = (ID/float(len(inseqs)))*100
				else:
					score = (ID/totalresatpos)*100
				scorelist.append(score)
			pos += 1
	if timing:
		print '%ID time:', clock()-START_F, '\trunning total:',
		print clock() - START_TIME
	return scorelist

def sfspec_calc(sfspec_tuple):
	START_F = clock()
	if verbose > 0:
		print "\tEvaluating sfspec:", sfspec

	global all_sf_hits
	newind, in_list, sfgaps, passed_list = sfspec_tuple
	out_list = []
	for each in sequences:			# here build an "out" list
		if each not in in_list:		# sfseqs is passed as "in"
			out_list.append(each)

	pos_ind = 0				# pass 1: find "in" hits
	pass_1 = []
	score_aa = []
	while pos_ind < len(sequences[goodind]):
		if sequences[goodind][pos_ind] == GAP:
			pos_ind += 1
		elif in_list[newind][pos_ind] in sfspec:
			this_pos_out = 0
			for each in in_list:
				if each[pos_ind] not in sfspec:
					this_pos_out += 1
			if this_pos_out <= sftol:
				pass_1.append(pos_ind)
				score_aa.append(sfgaps[newind].index(pos_ind))
			pos_ind += 1
		else:
			pos_ind += 1

	if verbose >= 2:
		print "First sfspec pass complete. Amino acids:"
		print verbiage(score_aa, verbose)

	pass_2 = []		# 2nd pass: 'out' w/bad scores
	pos_n = 0
	for pos_n in pass_1:
		this_pos_in = 0
		for each in out_list:
			if each[pos_n] in sfspec:
				this_pos_in += 1
		if verbose == 4:
			print this_pos_in, sfxtol
		if this_pos_in <= sfxtol:
			pass_2.append(gapmapper[goodind].index(pos_n))

	# now build the all-hits list for stdout and for header.
	if not in_auto:
		all_sf_hits += sfspec + ": "
		for i in pass_2:
			all_sf_hits += str(i+1) + ', '
		all_sf_hits += '; '

	if verbose >= 2:
		print "Second sfspec pass complete. Structure amino acids:"
		print verbiage(all_sf_hits, verbose)

	# last loop over the passed_list and set to 1 (yes) or 0 (no).
	yes_score = 1.0
	no_score = 0.0
	rescore_ind = 0
	while rescore_ind < len(passed_list):
		if rescore_ind in pass_2:
			passed_list[rescore_ind] = yes_score
		else:
			passed_list[rescore_ind] = no_score
		rescore_ind += 1
	if timing:
		print 'sfspec time:', clock()-START_F, '\trunning total:',
		print clock() - START_TIME
	return passed_list

# here is the basic function for information-theory scoring schemes.
def infcalc(sequences, goodind):
	START_F = clock()
	if verbose > 0:
		print "\tCalculating entropy score using",
		if inf_theory_mode == 0:
			print "Shannon's entropy."
		elif inf_theory_mode == 1:
			print "information content."

	global s_outcs					# GLOBAL INITIALIZATION
	s_outcs = slopdefs + [GAP]			# of single outcomes at
	scorelist = []					# runtime for slops.
	num_seqs = len(sequences)
	num_bins = len(s_outcs)
	ln_bins = log(len(s_outcs))
	ln_bins /= LOG_BASE
	if num_seqs < 100:				# warn on small .aln
		ckstr = "alignment has insufficient sequences."
		therapy(ckstr)

	seqpos = 0					# loop over length of
	while seqpos < len(sequences[goodind]):		# the alignment.
		bins = [0.0 for i in s_outcs]
		sum_of_P_space = 0.0
		have_aa_at_pos = 0
		entropy_at_pos = 0.0
		if sequences[goodind][seqpos] != GAP:
			for each in sequences:		# loop over seqs @ posn
				if each[seqpos] != GAP:	# & bin into aa sets.
					have_aa_at_pos += 1
				for i in s_outcs:
					if each[seqpos] in i:
						ndx = s_outcs.index(i)
						bins[ndx] += 1
			for each in bins:		# now calc Shannon 
				if each != 0:		# entropy terms
					if not penalize:
						P_i = each/have_aa_at_pos
					else:
						P_i = each/num_seqs
					sum_of_P_space += P_i
					ln_P_i = log(P_i)
					entropy_at_pos += (P_i*ln_P_i)/LOG_BASE

			if entropy_at_pos != 0.0:	# final entropy calc.
				entropy_at_pos *= -1
			if inf_theory_mode == 0:	# report req'd score
				scorelist.append(entropy_at_pos)
			elif inf_theory_mode == 1:	# allow add-in later
				IC_at_pos = ln_bins - entropy_at_pos
				scorelist.append(IC_at_pos)
			if verbose == 4:
				print "sum over P:",sum_of_P_space
		seqpos += 1
	if timing:
		print 'inf-theory time:', clock()-START_F, '\trunning total:',
		print clock() - START_TIME
	return scorelist

# Last block of functions builds the outputs.
#	assembler (builds {} of (chain, #, name) -> [occ, B, seg])
#	atomizer (assembles the lines for the output pdb file)
#	creation_of_atom (builds each atom)
#	headerer (builds the header for output files)
#	composer (writes the output .pdb file)
#	report_writer (writes .report file)
#	whole_punch (writes for --punch=run.sfam)
#	cluster_punch (writes for --punch=aln)
#	matpuncher (punches calculated MI matrices on request)
#	hitpuncher (punches significant MI hits)
#	sep_funnel (for writing out the PDB sequences)
def assembler(pdb_res_ID, strucseq, found_frags, aaseq, scoredlists):
	START_F = clock()
	if verbose > 1:
		print "Assembling scoring dictionary."

	# GLOBAL INITIALIZATION: toggle to wipe out element.
	global wipe_el
	wipe_el = 0

	occlist = scoredlists[0]
	blist = scoredlists[1]
	seglist = scoredlists[2]
	elements = scoredlists[3]
	if elements.count(NO_EL) != len(elements):
		wipe_el = 1

	scoring_dict = {}				# {} of per-res scores
	for fragment in found_frags:			# loop over frags
		aln_start = aaseq.index(fragment)
		pdb_start = strucseq.index(fragment)
		i = 0
		while i < len(fragment):		# build for this frag
			cr_aln = "%-4s" % str(aln_start+i+1)[-4:] # --corr
			cr_res = pdb_res_ID[pdb_start+i]
			cr_occ = occlist[aln_start+i]
			cr_B = blist[aln_start+i]
			cr_seg = seglist[aln_start + i]
			cr_el = elements[aln_start + i]
			curr_scores = [cr_occ, cr_B, cr_seg, cr_aln, cr_el]
			scoring_dict[tuple(cr_res)] = curr_scores
			i += 1				# note tuple conversion
	if timing:
		print 'assembler time:', clock()-START_F, '\trunning total:',
		print clock() - START_TIME
	return scoring_dict

def atomizer(scoring_dict, scorable, unscorable, passlines):
	START_F = clock()				# make the new atoms
	if verbose > 1:
		print "Assembling new atoms."
	new_atoms = []
	passed_through = []
	for atom in scorable:				# call for building
		new_atom = creation_of_atom(atom[0], scoring_dict)
		new_atoms.append([new_atom, atom[1]])
	if verbose > 2:
		print "Finished with scorable atoms."
	if het_zero:					# --zero here
		for atom in unscorable:
			new_atom = creation_of_atom(atom[0], scoring_dict)
			passed_through.append([new_atom, atom[1]])
	else:
		for atom in unscorable:
			passed_through.append(atom)

	all_atoms = new_atoms + passed_through + passlines
	all_atoms.sort(lambda x,y: cmp(x[1], y[1]))	# and sort all atoms
	RT_atoms = []
	for each in all_atoms:
		RT_atoms.append(each[0])
	if verbose > 2:
		print "New atoms completed."
	if timing:
		print 'atom build time:', clock()-START_F, '\trunning total:',
		print clock() - START_TIME
	return RT_atoms

# build a single atom. Does not edit TER records. If unscored, say so.
def creation_of_atom(atom, scoring_dict):
	if atom[:6] == "TER   ":
		return atom
	curr_aa = res.get(atom[17:20])
	seqpos = int(atom[22:26])
	cur_chn = atom[21]
	this_res = (cur_chn, seqpos, curr_aa)
	if this_res in scoring_dict:			# scoring_dict gives
		this_score = scoring_dict[this_res]	# lookup; 1-pass write
	else:
		this_score = [UNSCORED, UNSCORED, NO_SEG, NO_CORR, NO_EL]

	new_atom = atom[:54]				# keep immutable part
	if this_score[0] != NOT_SCORED:
		new_atom += this_score[0]
	else:						# build by field: occ
		new_atom += atom[54:60]
	if this_score[1] != NOT_SCORED:			# now B factor
		new_atom += this_score[1]
	else:
		new_atom += atom[60:66]
	new_atom += atom[66:72]				# space b/t B, SegID
	if (this_score[2] != NO_SEG) or (mutf != ""):
		new_atom += this_score[2]		# build SegID
	elif corr or (clobber and this_score[3] == NO_CORR):
		new_atom += this_score[3]
	else:
		new_atom += atom[72:76]
	if wipe_el:					# build element
		new_atom += this_score[4]
	else:
		new_atom += atom[76:78]
	new_atom += atom[78:]				# build past element
	return new_atom

def headerer(new_pdb):				# header for .pdb, .report
	pdb_str = str(pdb)
	if pssm_mode:
		aln_str = str(pssmf)
	else:
		aln_str = str(aln)
	header = []
	sfam_str = str(sfamf)
	mut_str = str(mutf)
	mtx_str = str(mtxf)
	slop_str = str(slopf)
	disc_str = str(discf)
	if path_strip:
		if '/' in pdb:
			pdb_str = pdb[pdb.rindex('/')+1:]
		if '/' in aln_str:
			aln_str = aln_str[aln_str.rindex('/')+1:]
		if '/' in sfamf:
			sfam_str = sfamf[sfamf.rindex('/')+1:]
		if '/' in mutf:
			mut_str = mutf[mutf.rindex('/')+1:]
		if '/' in mtxf:
			mtx_str = mtxf[mutf.rindex('/')+1:]
		if '/' in slopf:
			slop_str = slopf[slopf.rindex('/')+1:]
		if '/' in discf:
			disc_str = discf[discf.rindex('/')+1:]
	if sfam_str == "":
		if sfamlist != [] or implicits != [] or reg_exps != []:
			sfam_str = "--sfam"
	if disc_str == "":
		if disclist != [] or discimp != [] or discre != []:
			disc_str = "--disc"
	if sfam_str != "":
		sfam_str += " (" + str(sf_names) + ")"
	if mutlist != [] and mutf == "":
		mut_str = "--mut"
	vernstr = "REMARK  This file generated by" + versioninfo 
	inputstr = "REMARK  using " + pdb_str + ", " + aln_str + '\t'
	inputstr += sfam_str + ' ' + slop_str + ' '
	if mtx_str != "":
		inputstr += mtx_str + ' '
	if len(aadefs) > 0:
		inputstr += str(len(aadefs)) + " .aalib used."
	inputstr += '\n'
	alnstr = "REMARK  " + aln_str + ": " + str(len(aln_tuple[0]))
	alnstr += ' sequences. Matched: ' +  aln_tuple[0][goodind] + ' ('
	alnstr += str(overlap_length) + ' aa). '
	alnstr += disc_str + '\n'
	occsetstr = "REMARK  occupancy: " + scoring_tuple[0][1] + '\t'
	occsetstr += scoring_tuple[0][2] + '\t' + scoring_tuple[0][3] + '\t'
	if scoring_tuple[0][2] != "sfspec":
		if scoring_tuple[0][0] != "" or scoring_tuple[0][1] == "PSSM":
			occsetstr += scoring_tuple[0][4]
	if occ_Z == 1:
		occsetstr += " (Z-score) "
	occsetstr += '\n'
	Bsetstr = "REMARK  B-factor: " + scoring_tuple[1][1] + '\t'
	Bsetstr += scoring_tuple[1][2] + '\t' + scoring_tuple[1][3] + '\t'
	if scoring_tuple[1][2] != "sfspec":
		if scoring_tuple[1][0] != "" or scoring_tuple[1][1] == "PSSM":
			Bsetstr += scoring_tuple[1][4]
	if sfdiff:
		Bsetstr += '\tsfdiff'
	elif use_range:
		Bsetstr += '\t' + ranger
	if B_Z == 1:
		Bsetstr += " (Z-score) "
	Bsetstr += '\n'
	Segsetstr = "REMARK  SegID: " + mut_str
	if seg_str != "":
		Segsetstr += " (" + seg_str + ')\n'
	elif mut_str != "":
		Segsetstr += " (" + 'cat/hl' + ')\n'
	else:
		Segsetstr += '\t(none)\n'
	if scoring_tuple[0][1] == "MI":
		occ_stat_str = "REMARK  MI-matrix statistics: "
	else:
		occ_stat_str = "REMARK  occupancy statistics: "
	if occ_mean != "":
		occ_stat_str += "mean, " + "%5.2f" % occ_mean
		occ_stat_str += "; SD, " + "%5.2f" % occ_SD
	if occ_ShEnt != "":
		occ_stat_str += "; score diversity, " + "%5.2f" % occ_ShEnt
		occ_stat_str += "\n"
	else:
		occ_stat_str += "\n"
	if scoring_tuple[0][1] == "MI":
		B_stat_str = "REMARK  MI normalization: " + mutual_type
		B_stat_str += "\tZ-score cutoff: " + str(mutual_Z)
	else:
		B_stat_str = "REMARK  B-factor statistics: "
	if B_mean != "":
		B_stat_str += "mean, " + "%5.2f" % B_mean
		B_stat_str += "; SD, " + "%5.2f" % B_SD
		B_stat_str += "; score diversity, " + "%5.2f" % B_ShEnt
		B_stat_str += "\n"
	else:
		B_stat_str += "\n"
	timestamp = "REMARK\t" + asctime() + '\tRuntime: '
	timestamp += str(clock() - START_TIME) + " sec.\n"
	filler_line = "REMARK\t\n"
	if 'sfspec' in [scoring_tuple[0][2], scoring_tuple[1][2]]:
		full_sfline = "REMARK\t" + str(all_sf_hits) + '\n'
	else:
		full_sfline = filler_line
	header.append(vernstr)
	header.append(inputstr)
	header.append(alnstr)
	header.append(occsetstr)
	header.append(Bsetstr)
	header.append(Segsetstr)
	if call_4_stat or occ_SD != "":
		header.append(occ_stat_str)
		header.append(B_stat_str)
	else:
		header.append(filler_line)
		header.append(filler_line)
	header.append(timestamp)
	if full_sfline != filler_line:
		header.append(full_sfline)
	else:
		header.append(filler_line)
	if user_comment != "":
		header.append(user_comment)
	else:
		header.append(filler_line)
	if el_4_hdr != "":
		element_hdr = "REMARK\tElement: " + el_4_hdr + '\n'
	else:
		element_hdr = filler_line
	header.append(element_hdr)
	if verbose == 4:
		print "Header generated:"
		for i in header:
			print i
	return header

def composer(new_pdb, all_atoms, header):		# write new pdb file
	if verbose > 1 :
		print "Writing output file", new_pdb
	START_F = clock()
	outfile = open(new_pdb, "w")
	for i in header:
		outfile.write(i)
	for j in range(len(all_atoms)):
		thisline = str(all_atoms[j])
		try:
			placeholder = thisline.index("\n")
		except:
			thisline += "\n"
		outfile.write(thisline)
	outfile.write("END   ")					# provide good
	outfile.write("\n")					# ending stuff
	outfile.close						# and close
	if timing:
		print 'PDB write time:', clock()-START_F, '\trunning total:',
		print clock() - START_TIME
	return

def report_writer(new_rp, scoring_dict, header):
	if verbose > 1:
		print "\tWriting .report file."
	START_F = clock()
	titles = "chain\tres.#\tres\tocc\tB\tSegID\tcorr\telement\n"
	res2rep = []
	for residue in scoring_dict:
		this_residue = []
		i = 0
		while i < len(residue):	
			this_residue.append(residue[i])
			i += 1
		j = 0
		while j < len(scoring_dict[residue]): 
			this_residue.append(scoring_dict[residue][j])
			j += 1
		res2rep.append(this_residue)
	res2rep.sort(lambda x,y: cmp(x[1], y[1]))
	res2rep.sort(lambda x,y: cmp(x[0], y[0]))
	res_by_line = []
	for res in res2rep:
		str_res = ""
		for item in res:
			str_res += str(item) + "\t"
		res_by_line.append((str_res[:-1]+"\n"))
	outfile = open(new_rp, "w")
	for line in header:
		outfile.write(line)
	outfile.write(titles)
	for each in res_by_line:
		outfile.write(each)
	outfile.close()
	if timing:
		print 'report write time:',clock()-START_F, '\trunning total:',
		print clock() - START_TIME
	return

# for --punch=run, --punch=sfam
def whole_punch(args, new_set):
	START_F = clock()
	if verbose > 1:
		print "\tPunching settings."
	header = headerer(new_set)
	comment_out = [".pdb",".sfam",".mut",".slop",".hmset",".pssm"]
	comment_out += ALN_TYPES
	punchfile = open(new_set, "w")
	for i in header:
		j = '# ' + i
		punchfile.write(j)
	for value in args:
		if "homolmapper" in value or '--punch' in value:
			continue	# change to --punch= above to replicate
		try:			# --punch-matrix= settings.
			if value[(value.rindex(".")):] in comment_out:
				to_write = "# " + value + '\n'
			else:
				to_write = value + '\n'
		except:
			to_write = value + '\n'
		punchfile.write(to_write)
	punchfile.close()
	if timing:
		print 'punch time:', clock()-START_F, '\trunning total:',
		print clock() - START_TIME
	return

# for --punch=aln (iff 'consensus' in ==occ= or --B=, the consensus sequence(s)
# is(are) interleaved into the .aln). Output is Clustal-readable.
def cluster_punch(name_list, sequence_list, extra_names, extra_seqs):
	local_header = "CLUSTAL format from homolmapper"
	if GAP != "-":
		local_header += " (gaps redefined as: " + GAP + ')\n'
	else:
		local_header += '\n'
	block_size = 60
	the_names = []
	the_seqs = []

	for i in name_list:				# pad out names & make
		tmp = i
		while len(tmp) < 17:			# 1 pair of lists
			tmp += " "
		the_names.append(tmp)
	for j in extra_names:
		tmp = j
		while len(tmp) < 17:
			 tmp += " "
		the_names.append(tmp)
	for k in sequence_list:
		the_seqs.append(k)
	for l in extra_seqs:
		the_seqs.append(l)

	out_aln = open(new_aln, "w")			# write the lead lines
	out_aln.write(local_header)
	out_aln.write("\n")
	out_aln.write("\n")

	start_pos = 0
	while start_pos < len(the_seqs[0]):
		sqi = 0
		while sqi < len(the_names):
			build_str = the_names[sqi]
			tv = the_seqs[sqi][start_pos:start_pos+block_size]
			build_str += tv + '\n'
			out_aln.write(build_str)
			sqi += 1
		out_aln.write('\n')
		start_pos += block_size
	tmp_var = out_aln.close()
	return tmp_var

def matpuncher(matrix, stage, QC_tuple):
	outfile = new_pdb[:-4] + "." + stage + ".mtx"
	if exists(outfile) and not overwrite:
		ckstr = "ERROR: " + outfile + " already exists."
		raise ckstr
	header = "#INFO " + aln + ' ' + stage + " (" + asctime() + ") \n" 
	header2 = "#ALN "
	for i in QC_tuple:			# QC_tuple is #/seqs, len(aln),
		header2 += str(i) + " "		# len(gapmapper[goodind])
	header2 += '\n'
	write_to = open(outfile, "w")
	write_to.write(header)
	write_to.write(header2)
	for each in matrix:
		next_line = ""
		for every in each:
			next_line += str(every) + " "
		next_line += "\n"
		write_to.write(next_line)
	write_to.write("#END\n")
	write_to.close()
	return

def hitpuncher(hits):					# punch all MI hits.
	header = headerer(new_pdb)
	hitfile = new_pdb[:-4] + '.MI.log'
	if exists(hitfile) and not overwrite:
		raise 'ERROR: .MI.log file already exists.'
	logfile = open(hitfile, "w")
	for each in header:
		logfile.write(each)
	resnum = 0
	while resnum < len(hits):
		if hits[resnum] != []:
			hitstr = str(resnum+1) + '\t'
			for each in hits[resnum]:
				hitstr += str(each) + ', '
			hitstr = hitstr[:-2] + '\n'
			logfile.write(hitstr)
		resnum += 1
	logfile.write('\n')
	logfile.close()
	return

def sep_funnel(pdb_res_ID):				# punch the PDB seq(s)
	if just_extract:				# GLOBAL INITIALIZATION
		global aln_tuple			# of header dummies.
		aln_tuple = ["null"],["null"],["null"],["null"]
		global aln
		aln = "null"
		global scoring_tuple
		scoring_tuple = ["","","","",""],["","","","",""]
		global goodind
		goodind = 0
		global overlap_length
		overlap_length = "null"
		global occ_mean
		global occ_SD
		global occ_ShEnt
		global B_mean
		global B_SD
		global B_ShEnt
		occ_mean = occ_SD = occ_ShEnt = B_mean = B_SD = B_ShEnt = 0.0
	if '/' in pdb:
		stripped =  pdb[pdb.rindex('/')+1:]
	else:
		stripped = pdb

	front_end = "> " + stripped[:-4] + "|"
	chain_names = []
	chain_seqs = []
	block_size = 60
	exfile = open(new_fasta, "w")
	for each in pdb_res_ID:				# build [] post parse
		if (front_end + each[0]) not in chain_names:
			chain_names.append(front_end + each[0])
			chain_seqs.append("")
		chain_seqs[-1] += each[2]		# note indent & order

	if fasta_header:				# add usual header info
		tmp = headerer(new_pdb)			# by default, but that
		header = []				# screws up CLUSTAL so
		for each in tmp:			# can disable by flag.
			header.append("; " + each)
		for each in header:
			exfile.write(each)
		exfile.write('\n')

	for each in chain_names:
		exfile.write(each + '\n')
		offset = chain_names.index(each)
		start_pos = 0
		to_punch = chain_seqs[offset]
		while to_punch[start_pos:start_pos+block_size] != "":
			chunk = to_punch[start_pos:start_pos+block_size] + '\n'
			exfile.write(chunk)
			start_pos += block_size
	exfile.write('\n')
	exfile.close()
	return

# 5. top-level stuff at last (main in C terms).
args = argv
[pdb, aln, res, occ_str, B_str] = parse_n_setup(args, res)

# loop over possible requested outputs.
if not help and not version_request and not about:
	scoring_tuple = score_setup(occ_str, B_str)
	pdb_tuple = pdbparse(pdb)
	core, dump, passel, strucseq, pdb_res_ID, chainseqs = pdb_tuple
	if pdb_extract:
		pf_err_code = sep_funnel(pdb_res_ID)
	if just_extract:
		raise "STOP: terminating in response to --extract_PDB."
	if pssm_mode:
		aln_tuple, tupelo_scores = pssm_parse(pssmf, scoring_tuple)
		seqnames, sequences, gapmapper, aaseqs = aln_tuple
		goodind, goodfrags = matchmaker(strucseq, aln_tuple, chainseqs)
	else:
		aln_tuple = aln_parse(aln)
		seqnames, sequences, gapmapper, aaseqs = aln_tuple
		goodind,goodfrags = matchmaker(strucseq, aln_tuple, chainseqs)
		tupelo_scores = driver(scoring_tuple,aln_tuple,goodind)
	occlist, blist, seglist, elements = tupelo_scores
	if punch:
		s_err_code = whole_punch(args, new_set)
	if set_up_run:
		raise "STOP: terminating in response to --setup."
	slists = [occlist, blist, seglist, elements]
	hit_seq = aaseqs[goodind]
	scoring_dict = assembler(pdb_res_ID,strucseq,goodfrags,hit_seq,slists)
	all_atoms = atomizer(scoring_dict, core, dump, passel)
	header = headerer(new_pdb)
	if rp:
		r_err_code = report_writer(new_rp, scoring_dict, header)
	if no_pdb_run:
		raise "STOP: terminating in response to --nopdb."
	else:
		p_err_code = composer(new_pdb, all_atoms, header)
	if verbose > 0:					# final stdout stuff
		print "\n\tComplete.\n"
	if timing :
		endt = clock()
		print "Total elapsed time", endt-START_TIME, "seconds."
elif not help and not about:				# this is --version
	print						# gives both the
	print versioninfo				# version string and
	print suppmats					# supported scoring.
elif about:
	print license_info				# --about.
else :							# and --help.
	print usage
	if file_req:
		print file_info
	if aln_req:
		print aln_info
	if flag_req:
		print flag_info
	if mnemonic_req:
		print mnemonic_info
		for i in equator:
			j = i
			while len(j) < 15:
				j += " " 
			print j, '\t', equator[i]
	if score_req:
		print score_info
	if mut_req:
		print mut_info
	if sfam_req:
		print sfam_info
	if noncan_req:
		print non_com
	if pssm_req:
		print pssm_info

license_bottom = """
homolmapper is the proprietary property of The Regents of the University of 
California. Copyright (c) 2005-07 The Regents of the University of California, 
Davis campus. All Rights Reserved.  

Redistribution and use in source and binary forms, with or without 
modification, are permitted by nonprofit, research institutions for research 
use only, provided that the following conditions are met:
* Redistributions of source code must retain the above copyright notice, 
this list of conditions and the following disclaimer. 
* Redistributions in binary form must reproduce the above copyright notice, 
this list of conditions and the following disclaimer in the documentation 
and/or other materials provided with the distribution. 
* Neither the name of the The Regents of the University of California, nor the 
names of its contributors may be used to endorse or promote products derived 
from this software without specific prior written permission. 

The software program and documentation are supplied "as is," without any 
accompanying services from The Regents. The Regents does not warrant that the 
operation of the program will be uninterrupted or error-free. The end-user 
understands that the program was developed for research purposes and is advised
not to rely exclusively on the program for any reason.

IN NO EVENT SHALL THE REGENTS OF THE UNIVERSITY OF CALIFORNIA BE LIABLE TO ANY 
PARTY FOR DIRECT, INDIRECT, SPECIAL, INCIDENTAL, OR CONSEQUENTIAL DAMAGES, 
INCLUDING LOST PROFITS, ARISING OUT OF THE USE OF THIS SOFTWARE AND ITS 
DOCUMENTATION, EVEN IF THE REGENTS HAS BEEN ADVISED OF THE POSSIBILITY OF SUCH 
DAMAGE. THE REGENTS SPECIFICALLY DISCLAIMS ANY WARRANTIES, INCLUDING, BUT NOT 
LIMITED TO, THE IMPLIED WARRANTIES OF MERCHANTABILITY, FITNESS FOR A PARTICULAR
PURPOSE AND NONINFRINGEMENT. THE SOFTWARE PROVIDED HEREUNDER IS ON AN "AS IS" 
BASIS, AND THE REGENTS HAS NO OBLIGATIONS TO PROVIDE MAINTENANCE, SUPPORT, 
UPDATES, ENHANCEMENTS, OR MODIFICATIONS. 

If you do not agree to these terms, do not download or use the software.
"""
