# Supplementary material for: Flexible mapping of homology onto structure with Homolmapper
Source: BMC Bioinformatics. 2007 Apr 11;8:123. doi: 10.1186/1471-2105-8-123 (PMC1955750; doi:10.1186/1471-2105-8-123)
Supplement: Additional file 1 — The standard homolmapper distribution (current as of March 2007), containing homolmapper itself and associated utilities and accessory files. [file 1471-2105-8-123-S1.gz › homolmapper/lib/asa.dict]

#	asa:	Is the difference in the nonpolar, solvent-accessible surface 
#		area for the amino acids. Made with --difference flag of 
#		dictbuilder. Nonpolar ASA is roughly proportional to the 
#		hydrophobic term in the free energy of folding. Values of 0 
#		indicate conservation. Values taken from Creighton (2nd ed., 
#		Table 4.4); original citation is S. Miller et al. (1987), 
#		JMB 196: 641.

asa = {} 
asa['A','A'] = 0.0
asa['A','R'] = 22.0
asa['A','N'] = -23.0
asa['A','D'] = -19.0
asa['A','C'] = -32.0
asa['A','Q'] = -14.0
asa['A','E'] = -6.0
asa['A','G'] = -67.0
asa['A','H'] = 35.0
asa['A','I'] = 73.0
asa['A','L'] = 70.0
asa['A','K'] = 52.0
asa['A','M'] = 50.0
asa['A','F'] = 108.0
asa['A','P'] = 38.0
asa['A','S'] = -23.0
asa['A','T'] = 7.0
asa['A','W'] = 123.0
asa['A','Y'] = 77.0
asa['A','V'] = 50.0
asa['R','A'] = -22.0
asa['R','R'] = 0.0
asa['R','N'] = -45.0
asa['R','D'] = -41.0
asa['R','C'] = -54.0
asa['R','Q'] = -36.0
asa['R','E'] = -28.0
asa['R','G'] = -89.0
asa['R','H'] = 13.0
asa['R','I'] = 51.0
asa['R','L'] = 48.0
asa['R','K'] = 30.0
asa['R','M'] = 28.0
asa['R','F'] = 86.0
asa['R','P'] = 16.0
asa['R','S'] = -45.0
asa['R','T'] = -15.0
asa['R','W'] = 101.0
asa['R','Y'] = 55.0
asa['R','V'] = 28.0
asa['N','A'] = 23.0
asa['N','R'] = 45.0
asa['N','N'] = 0.0
asa['N','D'] = 4.0
asa['N','C'] = -9.0
asa['N','Q'] = 9.0
asa['N','E'] = 17.0
asa['N','G'] = -44.0
asa['N','H'] = 58.0
asa['N','I'] = 96.0
asa['N','L'] = 93.0
asa['N','K'] = 75.0
asa['N','M'] = 73.0
asa['N','F'] = 131.0
asa['N','P'] = 61.0
asa['N','S'] = 0.0
asa['N','T'] = 30.0
asa['N','W'] = 146.0
asa['N','Y'] = 100.0
asa['N','V'] = 73.0
asa['D','A'] = 19.0
asa['D','R'] = 41.0
asa['D','N'] = -4.0
asa['D','D'] = 0.0
asa['D','C'] = -13.0
asa['D','Q'] = 5.0
asa['D','E'] = 13.0
asa['D','G'] = -48.0
asa['D','H'] = 54.0
asa['D','I'] = 92.0
asa['D','L'] = 89.0
asa['D','K'] = 71.0
asa['D','M'] = 69.0
asa['D','F'] = 127.0
asa['D','P'] = 57.0
asa['D','S'] = -4.0
asa['D','T'] = 26.0
asa['D','W'] = 142.0
asa['D','Y'] = 96.0
asa['D','V'] = 69.0
asa['C','A'] = 32.0
asa['C','R'] = 54.0
asa['C','N'] = 9.0
asa['C','D'] = 13.0
asa['C','C'] = 0.0
asa['C','Q'] = 18.0
asa['C','E'] = 26.0
asa['C','G'] = -35.0
asa['C','H'] = 67.0
asa['C','I'] = 105.0
asa['C','L'] = 102.0
asa['C','K'] = 84.0
asa['C','M'] = 82.0
asa['C','F'] = 140.0
asa['C','P'] = 70.0
asa['C','S'] = 9.0
asa['C','T'] = 39.0
asa['C','W'] = 155.0
asa['C','Y'] = 109.0
asa['C','V'] = 82.0
asa['Q','A'] = 14.0
asa['Q','R'] = 36.0
asa['Q','N'] = -9.0
asa['Q','D'] = -5.0
asa['Q','C'] = -18.0
asa['Q','Q'] = 0.0
asa['Q','E'] = 8.0
asa['Q','G'] = -53.0
asa['Q','H'] = 49.0
asa['Q','I'] = 87.0
asa['Q','L'] = 84.0
asa['Q','K'] = 66.0
asa['Q','M'] = 64.0
asa['Q','F'] = 122.0
asa['Q','P'] = 52.0
asa['Q','S'] = -9.0
asa['Q','T'] = 21.0
asa['Q','W'] = 137.0
asa['Q','Y'] = 91.0
asa['Q','V'] = 64.0
asa['E','A'] = 6.0
asa['E','R'] = 28.0
asa['E','N'] = -17.0
asa['E','D'] = -13.0
asa['E','C'] = -26.0
asa['E','Q'] = -8.0
asa['E','E'] = 0.0
asa['E','G'] = -61.0
asa['E','H'] = 41.0
asa['E','I'] = 79.0
asa['E','L'] = 76.0
asa['E','K'] = 58.0
asa['E','M'] = 56.0
asa['E','F'] = 114.0
asa['E','P'] = 44.0
asa['E','S'] = -17.0
asa['E','T'] = 13.0
asa['E','W'] = 129.0
asa['E','Y'] = 83.0
asa['E','V'] = 56.0
asa['G','A'] = 67.0
asa['G','R'] = 89.0
asa['G','N'] = 44.0
asa['G','D'] = 48.0
asa['G','C'] = 35.0
asa['G','Q'] = 53.0
asa['G','E'] = 61.0
asa['G','G'] = 0.0
asa['G','H'] = 102.0
asa['G','I'] = 140.0
asa['G','L'] = 137.0
asa['G','K'] = 119.0
asa['G','M'] = 117.0
asa['G','F'] = 175.0
asa['G','P'] = 105.0
asa['G','S'] = 44.0
asa['G','T'] = 74.0
asa['G','W'] = 190.0
asa['G','Y'] = 144.0
asa['G','V'] = 117.0
asa['H','A'] = -35.0
asa['H','R'] = -13.0
asa['H','N'] = -58.0
asa['H','D'] = -54.0
asa['H','C'] = -67.0
asa['H','Q'] = -49.0
asa['H','E'] = -41.0
asa['H','G'] = -102.0
asa['H','H'] = 0.0
asa['H','I'] = 38.0
asa['H','L'] = 35.0
asa['H','K'] = 17.0
asa['H','M'] = 15.0
asa['H','F'] = 73.0
asa['H','P'] = 3.0
asa['H','S'] = -58.0
asa['H','T'] = -28.0
asa['H','W'] = 88.0
asa['H','Y'] = 42.0
asa['H','V'] = 15.0
asa['I','A'] = -73.0
asa['I','R'] = -51.0
asa['I','N'] = -96.0
asa['I','D'] = -92.0
asa['I','C'] = -105.0
asa['I','Q'] = -87.0
asa['I','E'] = -79.0
asa['I','G'] = -140.0
asa['I','H'] = -38.0
asa['I','I'] = 0.0
asa['I','L'] = -3.0
asa['I','K'] = -21.0
asa['I','M'] = -23.0
asa['I','F'] = 35.0
asa['I','P'] = -35.0
asa['I','S'] = -96.0
asa['I','T'] = -66.0
asa['I','W'] = 50.0
asa['I','Y'] = 4.0
asa['I','V'] = -23.0
asa['L','A'] = -70.0
asa['L','R'] = -48.0
asa['L','N'] = -93.0
asa['L','D'] = -89.0
asa['L','C'] = -102.0
asa['L','Q'] = -84.0
asa['L','E'] = -76.0
asa['L','G'] = -137.0
asa['L','H'] = -35.0
asa['L','I'] = 3.0
asa['L','L'] = 0.0
asa['L','K'] = -18.0
asa['L','M'] = -20.0
asa['L','F'] = 38.0
asa['L','P'] = -32.0
asa['L','S'] = -93.0
asa['L','T'] = -63.0
asa['L','W'] = 53.0
asa['L','Y'] = 7.0
asa['L','V'] = -20.0
asa['K','A'] = -52.0
asa['K','R'] = -30.0
asa['K','N'] = -75.0
asa['K','D'] = -71.0
asa['K','C'] = -84.0
asa['K','Q'] = -66.0
asa['K','E'] = -58.0
asa['K','G'] = -119.0
asa['K','H'] = -17.0
asa['K','I'] = 21.0
asa['K','L'] = 18.0
asa['K','K'] = 0.0
asa['K','M'] = -2.0
asa['K','F'] = 56.0
asa['K','P'] = -14.0
asa['K','S'] = -75.0
asa['K','T'] = -45.0
asa['K','W'] = 71.0
asa['K','Y'] = 25.0
asa['K','V'] = -2.0
asa['M','A'] = -50.0
asa['M','R'] = -28.0
asa['M','N'] = -73.0
asa['M','D'] = -69.0
asa['M','C'] = -82.0
asa['M','Q'] = -64.0
asa['M','E'] = -56.0
asa['M','G'] = -117.0
asa['M','H'] = -15.0
asa['M','I'] = 23.0
asa['M','L'] = 20.0
asa['M','K'] = 2.0
asa['M','M'] = 0.0
asa['M','F'] = 58.0
asa['M','P'] = -12.0
asa['M','S'] = -73.0
asa['M','T'] = -43.0
asa['M','W'] = 73.0
asa['M','Y'] = 27.0
asa['M','V'] = 0.0
asa['F','A'] = -108.0
asa['F','R'] = -86.0
asa['F','N'] = -131.0
asa['F','D'] = -127.0
asa['F','C'] = -140.0
asa['F','Q'] = -122.0
asa['F','E'] = -114.0
asa['F','G'] = -175.0
asa['F','H'] = -73.0
asa['F','I'] = -35.0
asa['F','L'] = -38.0
asa['F','K'] = -56.0
asa['F','M'] = -58.0
asa['F','F'] = 0.0
asa['F','P'] = -70.0
asa['F','S'] = -131.0
asa['F','T'] = -101.0
asa['F','W'] = 15.0
asa['F','Y'] = -31.0
asa['F','V'] = -58.0
asa['P','A'] = -38.0
asa['P','R'] = -16.0
asa['P','N'] = -61.0
asa['P','D'] = -57.0
asa['P','C'] = -70.0
asa['P','Q'] = -52.0
asa['P','E'] = -44.0
asa['P','G'] = -105.0
asa['P','H'] = -3.0
asa['P','I'] = 35.0
asa['P','L'] = 32.0
asa['P','K'] = 14.0
asa['P','M'] = 12.0
asa['P','F'] = 70.0
asa['P','P'] = 0.0
asa['P','S'] = -61.0
asa['P','T'] = -31.0
asa['P','W'] = 85.0
asa['P','Y'] = 39.0
asa['P','V'] = 12.0
asa['S','A'] = 23.0
asa['S','R'] = 45.0
asa['S','N'] = 0.0
asa['S','D'] = 4.0
asa['S','C'] = -9.0
asa['S','Q'] = 9.0
asa['S','E'] = 17.0
asa['S','G'] = -44.0
asa['S','H'] = 58.0
asa['S','I'] = 96.0
asa['S','L'] = 93.0
asa['S','K'] = 75.0
asa['S','M'] = 73.0
asa['S','F'] = 131.0
asa['S','P'] = 61.0
asa['S','S'] = 0.0
asa['S','T'] = 30.0
asa['S','W'] = 146.0
asa['S','Y'] = 100.0
asa['S','V'] = 73.0
asa['T','A'] = -7.0
asa['T','R'] = 15.0
asa['T','N'] = -30.0
asa['T','D'] = -26.0
asa['T','C'] = -39.0
asa['T','Q'] = -21.0
asa['T','E'] = -13.0
asa['T','G'] = -74.0
asa['T','H'] = 28.0
asa['T','I'] = 66.0
asa['T','L'] = 63.0
asa['T','K'] = 45.0
asa['T','M'] = 43.0
asa['T','F'] = 101.0
asa['T','P'] = 31.0
asa['T','S'] = -30.0
asa['T','T'] = 0.0
asa['T','W'] = 116.0
asa['T','Y'] = 70.0
asa['T','V'] = 43.0
asa['W','A'] = -123.0
asa['W','R'] = -101.0
asa['W','N'] = -146.0
asa['W','D'] = -142.0
asa['W','C'] = -155.0
asa['W','Q'] = -137.0
asa['W','E'] = -129.0
asa['W','G'] = -190.0
asa['W','H'] = -88.0
asa['W','I'] = -50.0
asa['W','L'] = -53.0
asa['W','K'] = -71.0
asa['W','M'] = -73.0
asa['W','F'] = -15.0
asa['W','P'] = -85.0
asa['W','S'] = -146.0
asa['W','T'] = -116.0
asa['W','W'] = 0.0
asa['W','Y'] = -46.0
asa['W','V'] = -73.0
asa['Y','A'] = -77.0
asa['Y','R'] = -55.0
asa['Y','N'] = -100.0
asa['Y','D'] = -96.0
asa['Y','C'] = -109.0
asa['Y','Q'] = -91.0
asa['Y','E'] = -83.0
asa['Y','G'] = -144.0
asa['Y','H'] = -42.0
asa['Y','I'] = -4.0
asa['Y','L'] = -7.0
asa['Y','K'] = -25.0
asa['Y','M'] = -27.0
asa['Y','F'] = 31.0
asa['Y','P'] = -39.0
asa['Y','S'] = -100.0
asa['Y','T'] = -70.0
asa['Y','W'] = 46.0
asa['Y','Y'] = 0.0
asa['Y','V'] = -27.0
asa['V','A'] = -50.0
asa['V','R'] = -28.0
asa['V','N'] = -73.0
asa['V','D'] = -69.0
asa['V','C'] = -82.0
asa['V','Q'] = -64.0
asa['V','E'] = -56.0
asa['V','G'] = -117.0
asa['V','H'] = -15.0
asa['V','I'] = 23.0
asa['V','L'] = 20.0
asa['V','K'] = 2.0
asa['V','M'] = 0.0
asa['V','F'] = 58.0
asa['V','P'] = -12.0
asa['V','S'] = -73.0
asa['V','T'] = -43.0
asa['V','W'] = 73.0
asa['V','Y'] = 27.0
asa['V','V'] = 0.0
