# Supplementary material for: Flexible mapping of homology onto structure with Homolmapper
Source: BMC Bioinformatics. 2007 Apr 11;8:123. doi: 10.1186/1471-2105-8-123 (PMC1955750; doi:10.1186/1471-2105-8-123)
Supplement: Additional file 1 — The standard homolmapper distribution (current as of March 2007), containing homolmapper itself and associated utilities and accessory files. [file 1471-2105-8-123-S1.gz › homolmapper/lib/chiS.dict]

#	chiS:	Is the entropic cost of folding sidechains relative to each
#		other, using the values reported by Pickett and Sternberg (JMB
#		231:825). Thus, Gly has a delS(fold) of 0 and Met has a 
#		delS(fold) of -1.61 kcal/mol. A Gly -> Met substitution in the
#		.aln file would be 1.61 kcal/mol LESS favorable. Made with
#		--difference, so a score of 0 indicates conservation.
#

chiS = {} 
chiS['A','A'] = 0.0
chiS['A','R'] = -2.03
chiS['A','N'] = -1.57
chiS['A','D'] = -1.25
chiS['A','C'] = -0.55
chiS['A','Q'] = -2.11
chiS['A','E'] = -1.81
chiS['A','G'] = 0.0
chiS['A','H'] = -0.96
chiS['A','I'] = -0.89
chiS['A','L'] = -0.78
chiS['A','K'] = -1.94
chiS['A','M'] = -1.61
chiS['A','F'] = -0.58
chiS['A','P'] = 0.0
chiS['A','S'] = -1.71
chiS['A','T'] = -1.63
chiS['A','W'] = -0.97
chiS['A','Y'] = -0.98
chiS['A','V'] = -0.51
chiS['R','A'] = 2.03
chiS['R','R'] = 0.0
chiS['R','N'] = 0.46
chiS['R','D'] = 0.78
chiS['R','C'] = 1.48
chiS['R','Q'] = -0.08
chiS['R','E'] = 0.22
chiS['R','G'] = 2.03
chiS['R','H'] = 1.07
chiS['R','I'] = 1.14
chiS['R','L'] = 1.25
chiS['R','K'] = 0.09
chiS['R','M'] = 0.42
chiS['R','F'] = 1.45
chiS['R','P'] = 2.03
chiS['R','S'] = 0.32
chiS['R','T'] = 0.4
chiS['R','W'] = 1.06
chiS['R','Y'] = 1.05
chiS['R','V'] = 1.52
chiS['N','A'] = 1.57
chiS['N','R'] = -0.46
chiS['N','N'] = 0.0
chiS['N','D'] = 0.32
chiS['N','C'] = 1.02
chiS['N','Q'] = -0.54
chiS['N','E'] = -0.24
chiS['N','G'] = 1.57
chiS['N','H'] = 0.61
chiS['N','I'] = 0.68
chiS['N','L'] = 0.79
chiS['N','K'] = -0.37
chiS['N','M'] = -0.04
chiS['N','F'] = 0.99
chiS['N','P'] = 1.57
chiS['N','S'] = -0.14
chiS['N','T'] = -0.06
chiS['N','W'] = 0.6
chiS['N','Y'] = 0.59
chiS['N','V'] = 1.06
chiS['D','A'] = 1.25
chiS['D','R'] = -0.78
chiS['D','N'] = -0.32
chiS['D','D'] = 0.0
chiS['D','C'] = 0.7
chiS['D','Q'] = -0.86
chiS['D','E'] = -0.56
chiS['D','G'] = 1.25
chiS['D','H'] = 0.29
chiS['D','I'] = 0.36
chiS['D','L'] = 0.47
chiS['D','K'] = -0.69
chiS['D','M'] = -0.36
chiS['D','F'] = 0.67
chiS['D','P'] = 1.25
chiS['D','S'] = -0.46
chiS['D','T'] = -0.38
chiS['D','W'] = 0.28
chiS['D','Y'] = 0.27
chiS['D','V'] = 0.74
chiS['C','A'] = 0.55
chiS['C','R'] = -1.48
chiS['C','N'] = -1.02
chiS['C','D'] = -0.7
chiS['C','C'] = 0.0
chiS['C','Q'] = -1.56
chiS['C','E'] = -1.26
chiS['C','G'] = 0.55
chiS['C','H'] = -0.41
chiS['C','I'] = -0.34
chiS['C','L'] = -0.23
chiS['C','K'] = -1.39
chiS['C','M'] = -1.06
chiS['C','F'] = -0.03
chiS['C','P'] = 0.55
chiS['C','S'] = -1.16
chiS['C','T'] = -1.08
chiS['C','W'] = -0.42
chiS['C','Y'] = -0.43
chiS['C','V'] = 0.04
chiS['Q','A'] = 2.11
chiS['Q','R'] = 0.08
chiS['Q','N'] = 0.54
chiS['Q','D'] = 0.86
chiS['Q','C'] = 1.56
chiS['Q','Q'] = 0.0
chiS['Q','E'] = 0.3
chiS['Q','G'] = 2.11
chiS['Q','H'] = 1.15
chiS['Q','I'] = 1.22
chiS['Q','L'] = 1.33
chiS['Q','K'] = 0.17
chiS['Q','M'] = 0.5
chiS['Q','F'] = 1.53
chiS['Q','P'] = 2.11
chiS['Q','S'] = 0.4
chiS['Q','T'] = 0.48
chiS['Q','W'] = 1.14
chiS['Q','Y'] = 1.13
chiS['Q','V'] = 1.6
chiS['E','A'] = 1.81
chiS['E','R'] = -0.22
chiS['E','N'] = 0.24
chiS['E','D'] = 0.56
chiS['E','C'] = 1.26
chiS['E','Q'] = -0.3
chiS['E','E'] = 0.0
chiS['E','G'] = 1.81
chiS['E','H'] = 0.85
chiS['E','I'] = 0.92
chiS['E','L'] = 1.03
chiS['E','K'] = -0.13
chiS['E','M'] = 0.2
chiS['E','F'] = 1.23
chiS['E','P'] = 1.81
chiS['E','S'] = 0.1
chiS['E','T'] = 0.18
chiS['E','W'] = 0.84
chiS['E','Y'] = 0.83
chiS['E','V'] = 1.3
chiS['G','A'] = 0.0
chiS['G','R'] = -2.03
chiS['G','N'] = -1.57
chiS['G','D'] = -1.25
chiS['G','C'] = -0.55
chiS['G','Q'] = -2.11
chiS['G','E'] = -1.81
chiS['G','G'] = 0.0
chiS['G','H'] = -0.96
chiS['G','I'] = -0.89
chiS['G','L'] = -0.78
chiS['G','K'] = -1.94
chiS['G','M'] = -1.61
chiS['G','F'] = -0.58
chiS['G','P'] = 0.0
chiS['G','S'] = -1.71
chiS['G','T'] = -1.63
chiS['G','W'] = -0.97
chiS['G','Y'] = -0.98
chiS['G','V'] = -0.51
chiS['H','A'] = 0.96
chiS['H','R'] = -1.07
chiS['H','N'] = -0.61
chiS['H','D'] = -0.29
chiS['H','C'] = 0.41
chiS['H','Q'] = -1.15
chiS['H','E'] = -0.85
chiS['H','G'] = 0.96
chiS['H','H'] = 0.0
chiS['H','I'] = 0.07
chiS['H','L'] = 0.18
chiS['H','K'] = -0.98
chiS['H','M'] = -0.65
chiS['H','F'] = 0.38
chiS['H','P'] = 0.96
chiS['H','S'] = -0.75
chiS['H','T'] = -0.67
chiS['H','W'] = -0.01
chiS['H','Y'] = -0.02
chiS['H','V'] = 0.45
chiS['I','A'] = 0.89
chiS['I','R'] = -1.14
chiS['I','N'] = -0.68
chiS['I','D'] = -0.36
chiS['I','C'] = 0.34
chiS['I','Q'] = -1.22
chiS['I','E'] = -0.92
chiS['I','G'] = 0.89
chiS['I','H'] = -0.07
chiS['I','I'] = 0.0
chiS['I','L'] = 0.11
chiS['I','K'] = -1.05
chiS['I','M'] = -0.72
chiS['I','F'] = 0.31
chiS['I','P'] = 0.89
chiS['I','S'] = -0.82
chiS['I','T'] = -0.74
chiS['I','W'] = -0.08
chiS['I','Y'] = -0.09
chiS['I','V'] = 0.38
chiS['L','A'] = 0.78
chiS['L','R'] = -1.25
chiS['L','N'] = -0.79
chiS['L','D'] = -0.47
chiS['L','C'] = 0.23
chiS['L','Q'] = -1.33
chiS['L','E'] = -1.03
chiS['L','G'] = 0.78
chiS['L','H'] = -0.18
chiS['L','I'] = -0.11
chiS['L','L'] = 0.0
chiS['L','K'] = -1.16
chiS['L','M'] = -0.83
chiS['L','F'] = 0.2
chiS['L','P'] = 0.78
chiS['L','S'] = -0.93
chiS['L','T'] = -0.85
chiS['L','W'] = -0.19
chiS['L','Y'] = -0.2
chiS['L','V'] = 0.27
chiS['K','A'] = 1.94
chiS['K','R'] = -0.09
chiS['K','N'] = 0.37
chiS['K','D'] = 0.69
chiS['K','C'] = 1.39
chiS['K','Q'] = -0.17
chiS['K','E'] = 0.13
chiS['K','G'] = 1.94
chiS['K','H'] = 0.98
chiS['K','I'] = 1.05
chiS['K','L'] = 1.16
chiS['K','K'] = 0.0
chiS['K','M'] = 0.33
chiS['K','F'] = 1.36
chiS['K','P'] = 1.94
chiS['K','S'] = 0.23
chiS['K','T'] = 0.31
chiS['K','W'] = 0.97
chiS['K','Y'] = 0.96
chiS['K','V'] = 1.43
chiS['M','A'] = 1.61
chiS['M','R'] = -0.42
chiS['M','N'] = 0.04
chiS['M','D'] = 0.36
chiS['M','C'] = 1.06
chiS['M','Q'] = -0.5
chiS['M','E'] = -0.2
chiS['M','G'] = 1.61
chiS['M','H'] = 0.65
chiS['M','I'] = 0.72
chiS['M','L'] = 0.83
chiS['M','K'] = -0.33
chiS['M','M'] = 0.0
chiS['M','F'] = 1.03
chiS['M','P'] = 1.61
chiS['M','S'] = -0.1
chiS['M','T'] = -0.02
chiS['M','W'] = 0.64
chiS['M','Y'] = 0.63
chiS['M','V'] = 1.1
chiS['F','A'] = 0.58
chiS['F','R'] = -1.45
chiS['F','N'] = -0.99
chiS['F','D'] = -0.67
chiS['F','C'] = 0.03
chiS['F','Q'] = -1.53
chiS['F','E'] = -1.23
chiS['F','G'] = 0.58
chiS['F','H'] = -0.38
chiS['F','I'] = -0.31
chiS['F','L'] = -0.2
chiS['F','K'] = -1.36
chiS['F','M'] = -1.03
chiS['F','F'] = 0.0
chiS['F','P'] = 0.58
chiS['F','S'] = -1.13
chiS['F','T'] = -1.05
chiS['F','W'] = -0.39
chiS['F','Y'] = -0.4
chiS['F','V'] = 0.07
chiS['P','A'] = 0.0
chiS['P','R'] = -2.03
chiS['P','N'] = -1.57
chiS['P','D'] = -1.25
chiS['P','C'] = -0.55
chiS['P','Q'] = -2.11
chiS['P','E'] = -1.81
chiS['P','G'] = 0.0
chiS['P','H'] = -0.96
chiS['P','I'] = -0.89
chiS['P','L'] = -0.78
chiS['P','K'] = -1.94
chiS['P','M'] = -1.61
chiS['P','F'] = -0.58
chiS['P','P'] = 0.0
chiS['P','S'] = -1.71
chiS['P','T'] = -1.63
chiS['P','W'] = -0.97
chiS['P','Y'] = -0.98
chiS['P','V'] = -0.51
chiS['S','A'] = 1.71
chiS['S','R'] = -0.32
chiS['S','N'] = 0.14
chiS['S','D'] = 0.46
chiS['S','C'] = 1.16
chiS['S','Q'] = -0.4
chiS['S','E'] = -0.1
chiS['S','G'] = 1.71
chiS['S','H'] = 0.75
chiS['S','I'] = 0.82
chiS['S','L'] = 0.93
chiS['S','K'] = -0.23
chiS['S','M'] = 0.1
chiS['S','F'] = 1.13
chiS['S','P'] = 1.71
chiS['S','S'] = 0.0
chiS['S','T'] = 0.08
chiS['S','W'] = 0.74
chiS['S','Y'] = 0.73
chiS['S','V'] = 1.2
chiS['T','A'] = 1.63
chiS['T','R'] = -0.4
chiS['T','N'] = 0.06
chiS['T','D'] = 0.38
chiS['T','C'] = 1.08
chiS['T','Q'] = -0.48
chiS['T','E'] = -0.18
chiS['T','G'] = 1.63
chiS['T','H'] = 0.67
chiS['T','I'] = 0.74
chiS['T','L'] = 0.85
chiS['T','K'] = -0.31
chiS['T','M'] = 0.02
chiS['T','F'] = 1.05
chiS['T','P'] = 1.63
chiS['T','S'] = -0.08
chiS['T','T'] = 0.0
chiS['T','W'] = 0.66
chiS['T','Y'] = 0.65
chiS['T','V'] = 1.12
chiS['W','A'] = 0.97
chiS['W','R'] = -1.06
chiS['W','N'] = -0.6
chiS['W','D'] = -0.28
chiS['W','C'] = 0.42
chiS['W','Q'] = -1.14
chiS['W','E'] = -0.84
chiS['W','G'] = 0.97
chiS['W','H'] = 0.01
chiS['W','I'] = 0.08
chiS['W','L'] = 0.19
chiS['W','K'] = -0.97
chiS['W','M'] = -0.64
chiS['W','F'] = 0.39
chiS['W','P'] = 0.97
chiS['W','S'] = -0.74
chiS['W','T'] = -0.66
chiS['W','W'] = 0.0
chiS['W','Y'] = -0.01
chiS['W','V'] = 0.46
chiS['Y','A'] = 0.98
chiS['Y','R'] = -1.05
chiS['Y','N'] = -0.59
chiS['Y','D'] = -0.27
chiS['Y','C'] = 0.43
chiS['Y','Q'] = -1.13
chiS['Y','E'] = -0.83
chiS['Y','G'] = 0.98
chiS['Y','H'] = 0.02
chiS['Y','I'] = 0.09
chiS['Y','L'] = 0.2
chiS['Y','K'] = -0.96
chiS['Y','M'] = -0.63
chiS['Y','F'] = 0.4
chiS['Y','P'] = 0.98
chiS['Y','S'] = -0.73
chiS['Y','T'] = -0.65
chiS['Y','W'] = 0.01
chiS['Y','Y'] = 0.0
chiS['Y','V'] = 0.47
chiS['V','A'] = 0.51
chiS['V','R'] = -1.52
chiS['V','N'] = -1.06
chiS['V','D'] = -0.74
chiS['V','C'] = -0.04
chiS['V','Q'] = -1.6
chiS['V','E'] = -1.3
chiS['V','G'] = 0.51
chiS['V','H'] = -0.45
chiS['V','I'] = -0.38
chiS['V','L'] = -0.27
chiS['V','K'] = -1.43
chiS['V','M'] = -1.1
chiS['V','F'] = -0.07
chiS['V','P'] = 0.51
chiS['V','S'] = -1.2
chiS['V','T'] = -1.12
chiS['V','W'] = -0.46
chiS['V','Y'] = -0.47
chiS['V','V'] = 0.0
