# Supplementary material for: Flexible mapping of homology onto structure with Homolmapper
Source: BMC Bioinformatics. 2007 Apr 11;8:123. doi: 10.1186/1471-2105-8-123 (PMC1955750; doi:10.1186/1471-2105-8-123)
Supplement: Additional file 1 — The standard homolmapper distribution (current as of March 2007), containing homolmapper itself and associated utilities and accessory files. [file 1471-2105-8-123-S1.gz › homolmapper/lib/hphob.dict]

#	hphob:	Is an energetic scale; free energies of transfer between 
#		aqueous and organic solvents (reported by Nozaki & Tanford, JBC
#		246:2211, and by Levitt, JMB 104:59) for each amino acid were 
#		used to derive the del-delG for substitutions. Most proteins 
#		should thus have negative values on the inside and positive 
#		values on the outside as a general rule. Actual values are from
#		Creighton (2nd ed., Table 4.8, 3rd column of values). Made with
#		--normalize. This matrix cannot be normalized in homolmapper, 
#		because the Gly-Gly substitution value is 0.

hphob = {} 
hphob['Y','A'] = -1.4
hphob['Y','C'] = -1.65
hphob['Y','D'] = 0.1
hphob['Y','E'] = 0.1
hphob['Y','F'] = -2.4
hphob['Y','G'] = -1.15
hphob['Y','H'] = -1.4
hphob['Y','I'] = -2.05
hphob['Y','K'] = 0.35
hphob['Y','L'] = -2.05
hphob['Y','M'] = -1.8
hphob['Y','N'] = -1.05
hphob['Y','P'] = -1.85
hphob['Y','Q'] = -1.05
hphob['Y','R'] = 0.35
hphob['Y','S'] = -1.0
hphob['Y','T'] = -1.35
hphob['Y','V'] = -1.9
hphob['Y','W'] = -2.85
hphob['Y','Y'] = -2.3
hphob['W','A'] = -1.95
hphob['W','C'] = -2.2
hphob['W','D'] = -0.45
hphob['W','E'] = -0.45
hphob['W','F'] = -2.95
hphob['W','G'] = -1.7
hphob['W','H'] = -1.95
hphob['W','I'] = -2.6
hphob['W','K'] = -0.2
hphob['W','L'] = -2.6
hphob['W','M'] = -2.35
hphob['W','N'] = -1.6
hphob['W','P'] = -2.4
hphob['W','Q'] = -1.6
hphob['W','R'] = -0.2
hphob['W','S'] = -1.55
hphob['W','T'] = -1.9
hphob['W','V'] = -2.45
hphob['W','W'] = -3.4
hphob['V','A'] = -1.0
hphob['V','C'] = -1.25
hphob['V','D'] = 0.5
hphob['V','E'] = 0.5
hphob['V','F'] = -2.0
hphob['V','G'] = -0.75
hphob['V','H'] = -1.0
hphob['V','I'] = -1.65
hphob['V','K'] = 0.75
hphob['V','L'] = -1.65
hphob['V','M'] = -1.4
hphob['V','N'] = -0.65
hphob['V','P'] = -1.45
hphob['V','Q'] = -0.65
hphob['V','R'] = 0.75
hphob['V','S'] = -0.6
hphob['V','T'] = -0.95
hphob['V','V'] = -1.5
hphob['T','A'] = -0.45
hphob['T','C'] = -0.7
hphob['T','D'] = 1.05
hphob['T','E'] = 1.05
hphob['T','F'] = -1.45
hphob['T','G'] = -0.2
hphob['T','H'] = -0.45
hphob['T','I'] = -1.1
hphob['T','K'] = 1.3
hphob['T','L'] = -1.1
hphob['T','M'] = -0.85
hphob['T','N'] = -0.1
hphob['T','P'] = -0.9
hphob['T','Q'] = -0.1
hphob['T','R'] = 1.3
hphob['T','S'] = -0.05
hphob['T','T'] = -0.4
hphob['S','A'] = -0.1
hphob['S','C'] = -0.35
hphob['S','D'] = 1.4
hphob['S','E'] = 1.4
hphob['S','F'] = -1.1
hphob['S','G'] = 0.15
hphob['S','H'] = -0.1
hphob['S','I'] = -0.75
hphob['S','K'] = 1.65
hphob['S','L'] = -0.75
hphob['S','M'] = -0.5
hphob['S','N'] = 0.25
hphob['S','P'] = -0.55
hphob['S','Q'] = 0.25
hphob['S','R'] = 1.65
hphob['S','S'] = 0.3
hphob['R','A'] = 1.25
hphob['R','C'] = 1.0
hphob['R','D'] = 2.75
hphob['R','E'] = 2.75
hphob['R','F'] = 0.25
hphob['R','G'] = 1.5
hphob['R','H'] = 1.25
hphob['R','I'] = 0.6
hphob['R','K'] = 3.0
hphob['R','L'] = 0.6
hphob['R','M'] = 0.85
hphob['R','N'] = 1.6
hphob['R','P'] = 0.8
hphob['R','Q'] = 1.6
hphob['R','R'] = 3.0
hphob['Q','A'] = -0.15
hphob['Q','C'] = -0.4
hphob['Q','D'] = 1.35
hphob['Q','E'] = 1.35
hphob['Q','F'] = -1.15
hphob['Q','G'] = 0.1
hphob['Q','H'] = -0.15
hphob['Q','I'] = -0.8
hphob['Q','K'] = 1.6
hphob['Q','L'] = -0.8
hphob['Q','M'] = -0.55
hphob['Q','N'] = 0.2
hphob['Q','P'] = -0.6
hphob['Q','Q'] = 0.2
hphob['P','A'] = -0.95
hphob['P','C'] = -1.2
hphob['P','D'] = 0.55
hphob['P','E'] = 0.55
hphob['P','F'] = -1.95
hphob['P','G'] = -0.7
hphob['P','H'] = -0.95
hphob['P','I'] = -1.6
hphob['P','K'] = 0.8
hphob['P','L'] = -1.6
hphob['P','M'] = -1.35
hphob['P','N'] = -0.6
hphob['P','P'] = -1.4
hphob['N','A'] = -0.15
hphob['N','C'] = -0.4
hphob['N','D'] = 1.35
hphob['N','E'] = 1.35
hphob['N','F'] = -1.15
hphob['N','G'] = 0.1
hphob['N','H'] = -0.15
hphob['N','I'] = -0.8
hphob['N','K'] = 1.6
hphob['N','L'] = -0.8
hphob['N','M'] = -0.55
hphob['N','N'] = 0.2
hphob['M','A'] = -0.9
hphob['M','C'] = -1.15
hphob['M','D'] = 0.6
hphob['M','E'] = 0.6
hphob['M','F'] = -1.9
hphob['M','G'] = -0.65
hphob['M','H'] = -0.9
hphob['M','I'] = -1.55
hphob['M','K'] = 0.85
hphob['M','L'] = -1.55
hphob['M','M'] = -1.3
hphob['L','A'] = -1.15
hphob['L','C'] = -1.4
hphob['L','D'] = 0.35
hphob['L','E'] = 0.35
hphob['L','F'] = -2.15
hphob['L','G'] = -0.9
hphob['L','H'] = -1.15
hphob['L','I'] = -1.8
hphob['L','K'] = 0.6
hphob['L','L'] = -1.8
hphob['K','A'] = 1.25
hphob['K','C'] = 1.0
hphob['K','D'] = 2.75
hphob['K','E'] = 2.75
hphob['K','F'] = 0.25
hphob['K','G'] = 1.5
hphob['K','H'] = 1.25
hphob['K','I'] = 0.6
hphob['K','K'] = 3.0
hphob['I','A'] = -1.15
hphob['I','C'] = -1.4
hphob['I','D'] = 0.35
hphob['I','E'] = 0.35
hphob['I','F'] = -2.15
hphob['I','G'] = -0.9
hphob['I','H'] = -1.15
hphob['I','I'] = -1.8
hphob['H','A'] = -0.5
hphob['H','C'] = -0.75
hphob['H','D'] = 1.0
hphob['H','E'] = 1.0
hphob['H','F'] = -1.5
hphob['H','G'] = -0.25
hphob['H','H'] = -0.5
hphob['G','A'] = -0.25
hphob['G','C'] = -0.5
hphob['G','D'] = 1.25
hphob['G','E'] = 1.25
hphob['G','F'] = -1.25
hphob['G','G'] = 0.0
hphob['F','A'] = -1.5
hphob['F','C'] = -1.75
hphob['F','D'] = 0.0
hphob['F','E'] = 0.0
hphob['F','F'] = -2.5
hphob['E','A'] = 1.0
hphob['E','C'] = 0.75
hphob['E','D'] = 2.5
hphob['E','E'] = 2.5
hphob['D','A'] = 1.0
hphob['D','C'] = 0.75
hphob['D','D'] = 2.5
hphob['C','A'] = -0.75
hphob['C','C'] = -1.0
hphob['A','A'] = -0.5
