# Supplementary material for: Flexible mapping of homology onto structure with Homolmapper
Source: BMC Bioinformatics. 2007 Apr 11;8:123. doi: 10.1186/1471-2105-8-123 (PMC1955750; doi:10.1186/1471-2105-8-123)
Supplement: Additional file 1 — The standard homolmapper distribution (current as of March 2007), containing homolmapper itself and associated utilities and accessory files. [file 1471-2105-8-123-S1.gz › homolmapper/lib/idmat.dict]

#	matrix generated from matrix_lib.mat with --name=idmat
#	Fri Oct 20 23:13:34 2006
#	dictbuilder version 6.1 (amino acid set: canonical)

idmat = {} 
idmat['D', 'C'] = 0
idmat['F', 'D'] = 0
idmat['W', 'K'] = 0
idmat['R', 'R'] = 10
idmat['P', 'I'] = 0
idmat['I', 'A'] = 0
idmat['K', 'F'] = 0
idmat['M', 'K'] = 0
idmat['P', 'M'] = 0
idmat['I', 'E'] = 0
idmat['T', 'S'] = 0
idmat['M', 'G'] = 0
idmat['P', 'A'] = 0
idmat['I', 'I'] = 10
idmat['M', 'C'] = 0
idmat['P', 'E'] = 0
idmat['V', 'P'] = 0
idmat['Y', 'N'] = 0
idmat['V', 'L'] = 0
idmat['T', 'G'] = 0
idmat['R', 'F'] = 0
idmat['V', 'H'] = 0
idmat['T', 'C'] = 0
idmat['A', 'A'] = 10
idmat['Y', 'L'] = 0
idmat['R', 'N'] = 0
idmat['T', 'K'] = 0
idmat['Y', 'P'] = 0
idmat['W', 'V'] = 0
idmat['G', 'C'] = 0
idmat['G', 'G'] = 10
idmat['Y', 'D'] = 0
idmat['Y', 'H'] = 0
idmat['Q', 'N'] = 0
idmat['S', 'M'] = 0
idmat['H', 'A'] = 0
idmat['Q', 'H'] = 0
idmat['S', 'I'] = 0
idmat['H', 'E'] = 0
idmat['L', 'K'] = 0
idmat['S', 'E'] = 0
idmat['T', 'H'] = 0
idmat['W', 'S'] = 0
idmat['L', 'G'] = 0
idmat['S', 'A'] = 0
idmat['W', 'W'] = 10
idmat['L', 'C'] = 0
idmat['N', 'D'] = 0
idmat['N', 'L'] = 0
idmat['Q', 'P'] = 0
idmat['S', 'Q'] = 0
idmat['N', 'H'] = 0
idmat['D', 'D'] = 10
idmat['F', 'C'] = 0
idmat['Q', 'F'] = 0
idmat['Q', 'D'] = 0
idmat['K', 'E'] = 0
idmat['W', 'I'] = 0
idmat['M', 'L'] = 0
idmat['K', 'A'] = 0
idmat['I', 'F'] = 0
idmat['P', 'N'] = 0
idmat['M', 'H'] = 0
idmat['M', 'D'] = 0
idmat['K', 'I'] = 0
idmat['V', 'S'] = 0
idmat['P', 'F'] = 0
idmat['T', 'D'] = 0
idmat['R', 'A'] = 0
idmat['V', 'K'] = 0
idmat['R', 'E'] = 0
idmat['T', 'L'] = 0
idmat['V', 'G'] = 0
idmat['R', 'I'] = 0
idmat['C', 'A'] = 0
idmat['V', 'C'] = 0
idmat['R', 'M'] = 0
idmat['Y', 'S'] = 0
idmat['E', 'E'] = 10
idmat['Y', 'W'] = 0
idmat['E', 'A'] = 0
idmat['G', 'D'] = 0
idmat['Y', 'C'] = 0
idmat['W', 'A'] = 0
idmat['Y', 'G'] = 0
idmat['Y', 'K'] = 0
idmat['W', 'C'] = 0
idmat['L', 'L'] = 10
idmat['S', 'N'] = 0
idmat['L', 'H'] = 0
idmat['H', 'F'] = 0
idmat['T', 'R'] = 0
idmat['L', 'D'] = 0
idmat['W', 'P'] = 0
idmat['S', 'F'] = 0
idmat['Q', 'G'] = 0
idmat['W', 'T'] = 0
idmat['N', 'G'] = 0
idmat['V', 'T'] = 0
idmat['N', 'C'] = 0
idmat['Y', 'T'] = 0
idmat['N', 'K'] = 0
idmat['S', 'R'] = 0
idmat['D', 'A'] = 0
idmat['F', 'F'] = 10
idmat['I', 'C'] = 0
idmat['K', 'D'] = 0
idmat['M', 'M'] = 10
idmat['P', 'K'] = 0
idmat['I', 'G'] = 0
idmat['T', 'Q'] = 0
idmat['M', 'I'] = 0
idmat['V', 'V'] = 10
idmat['M', 'E'] = 0
idmat['P', 'C'] = 0
idmat['V', 'R'] = 0
idmat['K', 'H'] = 0
idmat['M', 'A'] = 0
idmat['P', 'G'] = 0
idmat['V', 'N'] = 0
idmat['T', 'E'] = 0
idmat['T', 'A'] = 0
idmat['R', 'D'] = 0
idmat['V', 'F'] = 0
idmat['T', 'M'] = 0
idmat['R', 'H'] = 0
idmat['T', 'I'] = 0
idmat['R', 'L'] = 0
idmat['Q', 'K'] = 0
idmat['E', 'D'] = 0
idmat['W', 'G'] = 0
idmat['G', 'A'] = 0
idmat['G', 'E'] = 0
idmat['Y', 'F'] = 0
idmat['W', 'F'] = 0
idmat['V', 'D'] = 0
idmat['H', 'C'] = 0
idmat['L', 'I'] = 0
idmat['S', 'K'] = 0
idmat['H', 'G'] = 0
idmat['W', 'Q'] = 0
idmat['L', 'E'] = 0
idmat['S', 'G'] = 0
idmat['L', 'A'] = 0
idmat['S', 'C'] = 0
idmat['N', 'F'] = 0
idmat['Q', 'C'] = 0
idmat['W', 'M'] = 0
idmat['N', 'N'] = 10
idmat['W', 'E'] = 0
idmat['Q', 'A'] = 0
idmat['S', 'S'] = 10
idmat['Y', 'R'] = 0
idmat['F', 'E'] = 0
idmat['F', 'A'] = 0
idmat['W', 'H'] = 0
idmat['Y', 'V'] = 0
idmat['P', 'H'] = 0
idmat['K', 'G'] = 0
idmat['P', 'L'] = 0
idmat['K', 'C'] = 0
idmat['I', 'D'] = 0
idmat['M', 'F'] = 0
idmat['Q', 'L'] = 0
idmat['I', 'H'] = 0
idmat['P', 'D'] = 0
idmat['K', 'K'] = 10
idmat['V', 'Q'] = 0
idmat['R', 'C'] = 0
idmat['T', 'F'] = 0
idmat['V', 'M'] = 0
idmat['R', 'G'] = 0
idmat['V', 'I'] = 0
idmat['P', 'P'] = 10
idmat['R', 'K'] = 0
idmat['T', 'N'] = 0
idmat['V', 'E'] = 0
idmat['C', 'C'] = 10
idmat['V', 'A'] = 0
idmat['T', 'T'] = 10
idmat['Y', 'Q'] = 0
idmat['E', 'C'] = 0
idmat['Y', 'Y'] = 10
idmat['W', 'N'] = 0
idmat['G', 'F'] = 0
idmat['Y', 'A'] = 0
idmat['R', 'Q'] = 0
idmat['Y', 'E'] = 0
idmat['T', 'P'] = 0
idmat['Y', 'I'] = 0
idmat['R', 'P'] = 0
idmat['Y', 'M'] = 0
idmat['S', 'L'] = 0
idmat['Q', 'I'] = 0
idmat['H', 'D'] = 0
idmat['S', 'H'] = 0
idmat['Q', 'M'] = 0
idmat['H', 'H'] = 10
idmat['S', 'D'] = 0
idmat['L', 'F'] = 0
idmat['W', 'R'] = 0
idmat['Q', 'E'] = 0
idmat['W', 'D'] = 0
idmat['N', 'E'] = 0
idmat['W', 'L'] = 0
idmat['N', 'A'] = 0
idmat['Q', 'Q'] = 10
idmat['N', 'M'] = 0
idmat['S', 'P'] = 0
idmat['N', 'I'] = 0
