# Supplementary material for: Flexible mapping of homology onto structure with Homolmapper
Source: BMC Bioinformatics. 2007 Apr 11;8:123. doi: 10.1186/1471-2105-8-123 (PMC1955750; doi:10.1186/1471-2105-8-123)
Supplement: Additional file 1 — The standard homolmapper distribution (current as of March 2007), containing homolmapper itself and associated utilities and accessory files. [file 1471-2105-8-123-S1.gz › homolmapper/lib/sample.aalib]

# User-defined amino acid codes for use in parsing the .pdb file, so that
# modified amino acids can be scored in the .aln and not skipped. Custom
# amino acids are assumed to reside in a single library file with the extension
# '.aalib' (for amino acid library). 
#
# The .aalib file can contain comments (anything on a given line after a '#')
# and lines of the format:
#
# 3-letter	1-letter	# this comment is not required.

TYI		Y		# diiodoTyr (3,5 or di-ortho, found in 2AXE)

# Note that 3-letter codes need not be in upper case, unlike the PDB standard,
# and that 1-letter codes must be one of the standard 20. Thus, ASX must map to
# either D or N to be compared to sequence alignments that will only have one
# or the other. Of course, one can comment out lines at need. Parsing is by
# whitespace, but the tabs make for easy reading. Providing a comment at the
# end of each line is probably good practice to keep track of what's what.
