# Supplementary material for: Flexible mapping of homology onto structure with Homolmapper
Source: BMC Bioinformatics. 2007 Apr 11;8:123. doi: 10.1186/1471-2105-8-123 (PMC1955750; doi:10.1186/1471-2105-8-123)
Supplement: Additional file 1 — The standard homolmapper distribution (current as of March 2007), containing homolmapper itself and associated utilities and accessory files. [file 1471-2105-8-123-S1.gz › homolmapper/README]

This is the README file for homolmapper, a utility for mapping homology onto 
pdb structure files.

CONTENTS:
1. Installation.
2. Documentation.
3. Contact info for the developer.
4. Citation info for homolmapper.
5. Strict pdb format as used by homolmapper.
6. Version history.

1. INSTALLATION:

Confirm the location of your python executable (e.g., which python). Match the
first line of your homolmapper script to that location using a text editor. 
chmod to make homolmapper executable and copy it into your path. Or, you could 
link it, or... (well, it is unix; there's gotta be more than one way to do it!)
More details (and stuff for other platforms) are available in the User's Guide.

2. DOCUMENTATION AND LICENSE:

Homolmapper itself can provide terse information about its many options, input
files, and accessory files (start with homolmapper --help). The standard 
distribution also contains example files to help explain various features of 
the program along with several utilities. A User's Guide is available in the 
form of a tutorial with a number of examples. 

The license for homolmapper and the related utilities can be read by running 
homolmapper --about (or, for linecomp, linecomp --about, etc.).

3. CONTACT INFO:

ncrockwell AT ucdavis.edu

4. CITATION INFO:

	Rockwell, N. C., and Lagarias, J. C. XXXXXXXX

5. PDB format:

	Columns		Definition		Format
	-------		----------		------

	1-6		record (ATOM, etc.)	string
	7-11(12)	atom number		integer
	13-16		atom name		string
	17		alt. rotamer, etc.	string
	18-20(21)	residue name		string
	22		chain ID		string
	23-26		residue number		integer
	27(28-30)	insertion code		string
	31-38		x coord			float(8.3)
	39-46		y coord			float(8.3)
	47-54		z coord			float(8.3)
	55-60		OCCUPANCY		float(6.2)
	61-66		B-FACTOR		float(6.2)
	73-76		segment ID		left-justified string
	77-78		element			right-justified string
	79-80		charge			string

This format is used to identify the residue, chain, and so forth as well as to
write out the scoring information. Therefore, having the chain in the wrong
column would be a problem, for instance (remembering that ' ' is actually a 
valid chainID), as would having too many sigfigs on the Z coordinate, such that
it spills over into occupancy. And so forth...

6. VERSION HISTORY:

Version		date	description
-------		----	-----------

v1.0		Jul 05	initial version able to run ubiquitin test set.
v1.1		"	fixed bugs in .aln parsing and scoring.
v1.2		"	revamped command-line flags & added BLOSUM 62.
v1.3		"	fixed bugs and added gap scoring.
v2.0		"	fixed subset-of-aln bug and added --setup.
v2.1		"	added identity plus homology.
v2.2		"	fixed the subset-of-pdb bug.
v2.2.1		"	minor changes and improved docs.
v2.3		"	implemented crude multi-chain handling.
v2.3.1		"	recommented the code & cleaned up 1 bit.
v2.4		"	added the --frag flag.
v3.0		"	added code to handle chain breaks.
v3.1		"	added functional --report flag.
v3.2		"	added PAM250.
v3.2.1		"	better modularity for adding other matrices.
v3.2.2		"	bug fix with output format 9.
v3.3		" 	better fix; changed --score=nres to --nres.
v3.3.1		"	another out-9 bug fix; hopefully the last.
v3.3.2		"	added --rawsim & tweaked the --help info.
v3.3.3		" 	added more commenting; type conversion in dictcalc.
v3.4		"	added charge, chiS, and hphob. Now command-path script.
v3.4.1		"	fixed overlapper bug & added info in output header.
v3.5		"	.report now follows pdb output path; updated --help.
v3.5.1		Aug05	minor bug fix for big .aln files.
v3.6		"	overlapper bug fix; more .aln info to stdout, header.
v3.6.1		"	revamped scoring; bildicmat.py improved.
v3.6.2		"	cleanup & added --overwrite.
v3.6.3		"	bug fix in overlapper; cleaned up composer.
v4.0		"	multi-chain now handled in overlapper.
v4.1		"	added --multi to permit chain handling w/o --report.
v4.1.1		"	docs overhauled and help info rewritten.
v4.1.2		"	removed --multi and automated multi-chain handling.
v4.1.3		"	slight tweak to improve scorer.
v4.1.4		"	added --fast and --slow.
v4.1.5		"	added --nopdb.
v4.1.6		"	added --prolix, --long-winded, and --quiet.
v4.2		Sep05	added possibility of subfamily scoring by homology.
v4.3		"	gap and insertion subfamily scoring with cleaner flags.
v4.3.1		"	added support for MSE as selenomethionine.
v4.3.2		"	added 4 other non-standard aa.
v4.3.3		"	fixed matbuilder bug and reinstalled chiS, asa.
v4.4		"	fixed bug in nres calc.
v4.5		"	normalization for structure sequence in similarity.
v4.5.1		"	minor bug fix with --score=hphob.
v4.5.2		"	improved header lines in output pdb file.
v4.5.3		"	added --preserve to retain fields beyond B Factor.
v4.6		Oct05	added possibility of scoring mutations.
v4.6.1		"	bug fix in using mutations with slow algorithm.
v4.6.2		"	bug fix in handling categories in slow algorithm.
v4.6.3		"	changed error-handling in .list parsing.
v4.6.4		"	added --global for use with .mut input.
v4.6.5		"	added gap-error warning for .mut input.
v4.6.6		"	improved header. pwidgets in distribution. New docs.
v4.6.7		"	fixed case 2/.mut combination bug.
v4.6.8		"	fixed bug in handling erroneous .mut input.
v4.7		"	added highlighting (alternate .mut format).
v4.7.1		"	bug fixes in highlighting.
v4.7.2		" 	support for comments in .list; bug fix in long-winded.
v4.8		"	added --range ability.
v4.8.1		"	changed to .sfam and -400; added 'FRM' mutation.
v4.8.2		"	tweak to header format.
v4.8.3		"	tweak to header format; chainer added to pwidgets.
v5.0		Nov 05	initial version with --allgap; NRes, RawSim w/case.
v5.1		"	rewritten --allgap w/better performance by subfunction.
v5.2		"	added --allins.
v5.2.1		"	header rewrites.
v5.2.2		"	sigfig change (.mut), recomment, verbosify new bits.
v5.2.3		"	added --about spiel; -900 penalty for mutcodes.
v5.2.4		Dec 05	changed comment format in .sfam, .mut; pdbextract 1.5.
v5.2.5		Jan 06	fixed newline bug with --preserve & HETATM.
v5.3		Jun 06	added autoscaling; bug fix with --out=3/4/5.
v5.3.1		Jul 06  added missing flags to --help.
v5.4		Aug 06  added --sfdiff (and some prep for --sfspec).
v5.4.1		"	handling of --autoscale and --score=charge (& --NoAbs).
v5.4.2		"	redid verbosity to make --quiet --silent (< default).
v5.4.3		"	added auto-flip handling of low > high w/--autoscale.
v5.5		"	added --sfspec and header changes (inc. 01 --sfabsent).
v6.0		"	import: custom scoring w/o editing homolmapper itself.
v6.1		"	import: custom aa definitions for PDB's; matbuilder.
v6.1.1		"	--map=fred.pdb gives fred.pdb, not fred.pdb.pdb; other.
v6.1.2		"	aa lib's by file not flag; simpler --help info.
v6.1.3		"	header now adds info on .dict, .aalibs (01 only).
v6.1.4		"	general cleanup and improvement underway.
v6.1.5		" 	continuing; also find .aalib with --path=.
v6.1.6		"	continuing; add --ReDef option for .aalib imports.
v6.2		"	continuing; stopped left-justifying occ, B scores.
v6.2.1		"	continuing; changed --dev to --timing (times only now).
v6.2.2		"	continuing cleanup. started adding --use=, --match=.
v6.2.3		"	continuing; --corr, --skip, --fill, --pep roughed in.
v6.3		"	--path= renamed --lib=; .hmset support added.
v7.0		"	major rework; new atom creation, peptide algorithm, ...
v7.1		"	added --punch. scaling & formatting in place.
v7.1.1		"	more flexible .sfam files; rEVcASE for dangerous flags.
v7.2.0		"	added --degen= scoring; need to clean up --sfspec.
v7.3		"	revamped --sfspec; removed --sfabsent.
v8.0		"	switched to --occ=, --B= (.mut broken). 
v8.1		"	.mut working (highlights only); --truncate.
v8.2		Sep 06	added --sfam= and --mut= for fast cmd-line cases.
v8.3 		"	added implicit subfamily definition and --sfpunch.
v8.4		"	added regex subfamily definition.
v8.4.1		"	tweaks to header; --keep_path added.
v8.5		"	rewrote regex: end definitions, better wildcards.
v8.5.1		"	rounding/formatting bug fixed; '=' in regex.
v8.6		"	mutation scoring: nat, cons, gap.
v8.7		"	added --union; mutation scoring: mot.
v8.7.1		"	mutation scoring: ins. scaffolding for tol.
v8.7.2		"	improved regex handling (bug fix, better '=').
v8.8		"	mutation scoring: NTR/CTR
v9.0		"	mutation scoring by tol; comment/doc later changes.
v9.0.1		"	commenting; changes to example.sfam.
v9.1		"	better calculation of gaps by frequency.
v9.2		"	better calculation of insertions by length.
v9.3		"	new-style help info with --flags, etc. added.
v9.3.1		"	new-style timing; other minor stuff for future work.
v9.3.2		"	--setup now implies --sfpunch where appropriate.
v9.3.3		"	tweaks to verbosity for consistency, etc.
v9.4		"	added sloppy scoring (and sample.slop in lib/).
v9.4.1		"	use a single .dict import with range; segwriter v2.1.
v9.4.2		"	PAM250 now ClustalW standard values.
v9.5		"	dictbuilder reads protein matrices from .h files.
v9.6		"	--consensus (most common slopdef @ each position).
v9.6.1		Oct 06	bug fixes on defaults & --consensus w/o .slop given.
v9.7		"	--consensus and --corr unified into --Seg= scheme.
v9.7.1		"	bug fix on normalizable imports; checked extra scores.
v9.7.2		"	whitespace padding with --Seg=; altered --truncate.
v9.8		"	non-canonical aa in .aln via --expanded and .aalib.
v9.8.1		"	bug fix on length checking for non-canonical .dict.
v9.8.2		"	documented --expanded in --flags.
v9.9		"	added --translate. flag for non-canonical aa in .aln.
v9.9.1		"	bugfix on --translate; --noncanonical to --help set.
v9.9.2		"	header tweaks for --sfam= and --mut= cases.
v9.9.3		"	slight changes to the --help suite information.
v9.9.4		"	slight changes to warnings for clarity.
v9.9.5		"	bugfix: .mut and --punch; --punch not written to hmset.
v9.9.6		"	cross-definition with sfspec & degen; range in header.
v10		"	sfspec handling more efficient & new header.
v10.1		"	possible to autoscale only one score output.
v10.1.1		"	added --cross_zero; sloppy w/o .slop permitted.
v11.0		"	scoring relative to sequences other than structure.
v11.1		"	allow subfamilies lacking the structure sequence.
v11.2		"	consensus sequence options with subfamilies.
v11.2.1		"	bugfixes on version-11 stuff, especially sfspec.
v11.2.2		"	one append is an insert; alnfilter v3.6 added.
v11.3		"	added --sensitive (can trap warnings as errors).
v11.3.1		"	permit synonyms in --occ=, --B= fields.
v11.3.2		"	better --scoring for version-11 stuff; added --ext=.
v11.3.3		"	added --synonym= for user-defined scoring keywords.
v11.3.4		"	bugfix in SegID when scoring relative to consensus.
v11.3.5		"	better fix for avoiding needless consensus calcs.
v11.3.6		"	bugfix on relative-sequence choices.
v11.3.7		"	permit C-style help/version requests (-h, -v).
v11.3.8		"	bugfixes (multiple consensus writing, consensus calls).
v11.3.9		"	last bug w/unnecessary consensus call fixed.
v11.4		"	added sloppy scoring with reference sequences.
v11.4.1		"	header only lists reference sequence when relevant.
v11.4.2		"	bugfix with .slop and consensus reference.
v11.4.3		" 	bugfix with --sfam= or .slop and --punch.
v11.4.4		"	bugfix with esoteric normalization case.
v11.5		"	added --Seg=assignment to aid in .slop setup.
v11.5.1		"	redefined reference sequences are now named in header.
v11.5.2		"	bugfix in handling of bad use.NAME reference value.
v11.5.3		"	header tweaks (above and sfspec); added warning.
v11.5.4		"	changed result w/no inputs; error-message tweaks.
v11.5.5		"	added 2 synonyms; --setup => --overwrite now.
v11.5.6		"	added @ or * as degen wildcards for any residue.
v11.5.7		Nov 06 	header tweaks and bug fixes; --comment=.
v11.6		"	mnemonic files and built-ins are added.
v11.6.1		"	added --discard= capability.
v11.7		"	new --punch= syntax and can punch .aln files.
v11.8		"	can handle multiple motifs with element field.
v11.8.1		"	bugfixes & added --punch=cons.
v11.8.2		"	bugfixes; --discAND, better --discard implementation.
v11.8.3		"	--verbose= syntax (--silent preserved via equator).
v11.8.4		"	bugfixes; added --discNOT.
v11.8.5		"	now wipes element field for multi-motif.
v11.8.6		"	added --gap_penalty for ID/degen scoring wrt #/seqs.
v11.8.7		"	switched to --no_gap_penalty & applied to matrices too.
v11.8.8		Dec 06	added --Fortran, --supersloppy
v12.0		"	supports .mat and .disc files; header change.
v12.1		"	added --interpret= command-line alternative to .aalib.
v12.2		"	added std-dev, std_err scoring schemes.
v12.3		"	.report sorted by chain; faster atom-creation code.
v12.3.1		"	changes to .report titles line & to Abs() warning.
v12.3.2		"	recursive .hmset calls work right.
v12.3.3		"	bugfix: better namespaces in sim scoring fctns.
v12.3.4		Jan 07	--license synonymous with --about & in all scripts.
v13		"	scaffolding for recognition of multiple MSA formats.
v14		"	recognize > 1 alignment format: PIR/NBRF.
v14.0.1		"	bugfix on PIR format.
v14.0.2		"	supports FASTA and MSF formats.
v14.0.3		"	supports NEXUS format.
v14.0.4		"	supports interleaved and sequential PHYLIP formats.
v14.0.5		"	bugfix: support clustal-format from MUSCLE.
v14.1		"	added --alignments to describe supported formats.
v14.1.1		"	handle .msf files with sequence numbering.
v14.1.2		"	bugfixes: punched .aln header.
v14.1.3		"	bugfix: .fasta handles weight/check stuff if present.
v14.1.4		"	bugfix: handle variation in .pir files.
v14.1.5		"	streamlined and cleaned up input file parsing.
v14.2 		Feb 07	permits --lib to reference an environment variable.
v14.2.1 	"	cleans up errors & warnings on the command line.
v14.3		"	permit explicit exclusion from subfamilies.
v15.0		"	added --Seg=autospec
v15.1		"	added --ext_cons= for an external consensus sequence.
v15.1.1		"	internal cleanup & some scaffolding added.
v15.2		"	added Shannon's entropy and information content.
v15.2.1 	"	bugfix on information content units.
v15.3		"	added Z-score option and scoring statistics to header.
v15.3.1		"	added score-diversity calculation to header statistics.
v15.3.2		"	changed --statistics to --no_stats.
v15.3.3		"	improved reporting for some scoring-input error cases.
v16.0		"	added mutual information code.
v16.0.1 	"	better mutual-information reporting and header tweaks.
v16.1		"	better mutual-information speed & inf-theory scoring.
v16.2		"	additional speedup on mutual-information.
v16.2.1		"	minor bugfixes and slight changes to documentation.
v16.3    	"	hard-wired scoring from PSSM inputs.
v16.3.1  	"	general header tweak to report use of element field.
v16.3.2  	"	header tweaks for mutual-information runs.
v16.3.3  	"	added PSSM information to the internal help files.
v16.3.4		"	added --log_base= (units of Shannon entropy, etc.)
v16.3.5         "       added --punch=pdbaa.
v16.4           "       autofault and chain-peptide added to matching.
v16.4.1         "       add total overlap to header.
v16.4.2         "       add --clobber_Seg and --verbose=5.
v16.5           "       cleaned up passthroughs; MODEL/ENDMDL OK.
v16.6           "       flexible PSSM scoring scaffold & query calc.
v16.6.1         "       filled in the other PSSM scoring functions.
v16.6.2         "       verbosity, timing, and comments on those.
v16.6.3         "       bugfix: short-chain removal code.
v16.6.4         "       added vector.angle & polar PSSM scoring.
v16.6.5         "       changed timing reports; runtime in header.
v16.6.6         "       supply .mtx file on command line w/o flag.
v16.7           "       faster sloppy scoring.
v16.7.1         "       only apply peptide-match algorithm to chains.
v16.7.2         "       tweak to some of the help info; fast JE.mtx builds.
v16.7.3		"	extracted PDB sequences now have optional header.
v16.7.4		"	tweaks to overwrite checking; mutual_Z in header.

So that's it. Happy mapping and good luck!

nr
