# Supplementary material for: Flexible mapping of homology onto structure with Homolmapper
Source: BMC Bioinformatics. 2007 Apr 11;8:123. doi: 10.1186/1471-2105-8-123 (PMC1955750; doi:10.1186/1471-2105-8-123)
Supplement: Additional file 1 — The standard homolmapper distribution (current as of March 2007), containing homolmapper itself and associated utilities and accessory files. [file 1471-2105-8-123-S1.gz › homolmapper/utils/examples/example.hmset]

# This is a sample .hmset file. The .hmset format is free-format except that
# the '#' sign is taken to indicate a comment. Everything else appears just 
# as it would on the command line. Filenames and flags can both be present, 
# and one or more words can appear per line. Parsing is by whitespace. This
# file can actually be used for an actual run, assuming the accessory files
# are in the right place (lib/asa.dict is implied here as a relative path) and
# assuming that the last line makes any sense in the context of the .aln (in
# the fcr example in the test suite, this is valid and gives a subfamily with
# 44 members, which will be listed in settest.sfam).
--verbose
--timing
--lib=lib	--score=asa	# imports from lib/ and uses asa.dict
--out=settest			# sets output filename to settest.pdb in pwd.
--sfpunch
--sfam=@.drbphp.24.C
