# Supplementary material for: Flexible mapping of homology onto structure with Homolmapper
Source: BMC Bioinformatics. 2007 Apr 11;8:123. doi: 10.1186/1471-2105-8-123 (PMC1955750; doi:10.1186/1471-2105-8-123)
Supplement: Additional file 1 — The standard homolmapper distribution (current as of March 2007), containing homolmapper itself and associated utilities and accessory files. [file 1471-2105-8-123-S1.gz › homolmapper/utils/examples/example.mnemonic]

# Because the flag names in homolmapper are sometimes only intuitive to the
# developer, a mechanism exists to interpret user-supplied synonyms at runtime
# via .mnemonic files. The '#' is a comment indicator as usual. Each line 
# defines a single user-supplied mnemonic as:
# user-name (whitespace) 	actual-name

# for example, to use "-o=" for "--out=" (i.e. specify output filename with a
# more C-style syntax):
-o=				--out=		# note '=' is still required!
 
# the '=' is still required for flags that take arguments (i.e. -o foo will not
# work!), but it need not be part of the substitution pattern.
