# Supplementary material for: Flexible mapping of homology onto structure with Homolmapper
Source: BMC Bioinformatics. 2007 Apr 11;8:123. doi: 10.1186/1471-2105-8-123 (PMC1955750; doi:10.1186/1471-2105-8-123)
Supplement: Additional file 1 — The standard homolmapper distribution (current as of March 2007), containing homolmapper itself and associated utilities and accessory files. [file 1471-2105-8-123-S1.gz › homolmapper/utils/examples/example.mut]

# This is a sample .mut file for supplying mutations to homolmapper. This can
# also be used to highlight residues, such that all Cys residues in Jrk1, e.g.,
# can be scored onto Jrk2 (assuming a suitable .aln), and for multi-residue 
# motifs. Since there are three uses for this file, there are three slightly 
# different formats. This file is not intended for use as an actual .mut file. 
# Everything after a '#' sign on each line is taken as a comment and ignored.

# Case 1: scoring mutations. The .mut format is a specialized text format, as 
# shown here:
# Name		residue #	wildtype	mutant		[category]
#
# "Name" must match the name found in the .aln (case-sensitive)
#
# "residue #" should be counted from the N-terminus of the aligned sequence
# as found in the .aln, starting with 1.
#
# "wildtype" is the wildtype amino acid (1-letter or 3-letter code)
#
# "mutant" is the mutation; 1-letter or 3-letter codes for substitutions, or
# codes as follows: NTR (N-t truncation), CTR (C-t truncation), DEL (deletion),
# FRM (frameshift), INS (insertion), or UNK (unknown). For --Seg=mot scoring,
# it is possible to leave this out and not trigger errors.
#
# "category" is a user-specified field that can describe the phenotype, e.g., 
# and will be written onto the segmentID field in the pdb output. Therefore, it
# should be 1-4 columns wide. Mutations that lack categories will be assigned
# a category of "UNK " to indicate that no category was supplied. If a position
# has multiple categories assigned in the .mut file, it will be given a value
# of 'mMUT' (multiple mutations).
#
# so, examples:

JRK1	25	Y	F	SLNT

# this is OK; it will not work if JRK1 is jrk1 in the .aln, nor will it work if
# the Tyr in question is actually the 20th residue in the alignment because the
# first few were deleted. 

JRK1	25	Y	INSERT	ARG

# this will give an error; INSERT should be INS. This would also put ARG on the
# category rather than inserting the Arg into the alignment. It is not possible
# to add the inserted residue to the .aln at runtime.

JRK1	25	Tyr	DEL	UNFOLDED

# this will not trigger an error. However, UNFOLDED will be truncated to UNFO
# because it's > 4 characters.

JRK1	25	TYR	TRP	GOF

# this is also OK (three-letter code is not case-sensitive for reading .mut).
# in this case, the GOF category is < 4 letters, so it will be left-justified
# for the output (that's the PDB standard).

JRK1	25	y	TRP	GoF

# this is an error. the category field is not case-sensitive, but 1-letter code
# is, so "y" should be "Y" but "GoF" is OK.


# Case 2: using a .mut file to highlight residues. in this case, the format is
# modified to look like this:
#
# name	ALL	wt aa		category
#
# here, ALL indicates that format 2 is being used. The same criteria apply in
# evaluating the target amino acid and in supplying the category. For these, 
# if no category is supplied the requested residues will be given the category
# 'HLIT' to indicate they are being highlighted. It is possible to mix the two
# formats in a single .mut file; if that occurs, the mutation categories are
# overwritten by the highlight categories if they occur at the same spot. If a
# position gets multiple highlights at the same spot, it will be given a SegID
# of 'mHLT' (multiple highlights).

# example for format 2:
JRK1	ALL	Lys		JLYS

# this would allow one to show where the JRK1 Lys residues fall on a homologous
# structure, for example to assess their accessibility for spin-labeling. It is
# not actually necessary to use 2 tabs, but it makes it easier to see the 
# differences between case 1 and case 2 and to read the .mut file.

# Case 3: multi-residue motifs. If a single motif is supplied in the run, it is
# not necessary or advantageous to supply 'to' amino acids or categories. If 
# multiple motifs are being scored, the 'to' amino acid field of format 1 is 
# used to specify a 1-2 character motif ID which is written to element to keep
# track of which position is in whhich motif. The category field is unused, but
# it is important to note that .mut files are parsed by whitespace, so if a
# category is supplied without a motif ID, it will be interpreted as a motif ID
# instead. Each line therefore looks like this:
#
# Name		residue #	allowed aa's	[motif ID]
JRPP1		110		ST		PP
JRPP1		111		P		PP
JRPP2		176		DNE		Y
JRPP2		179		Y		Y
JRPP2		324		RK		Y

# here there are two motifs. One is named 'PP' and is defined by two adjacent 
# residues as (Ser/Thr)-(Pro). The other is defined by three residues that are
# not adjacent in the sequence, is named 'Y', and is (Asp/Asn/Glu)-(2 aa's)-
# (Tyr)-(many aa's)-(Arg/Lys). Note that the 'from' field is in this case a 
# list of the allowed amino acids at that position, all strung together in
# one-letter code.
#
# If the same position is defined in more than one motif, the last one to be
# scored is reported and a warning is triggered. If a motif ID is only one
# character, the final motif ID will have a single space to the left (element
# fields are right-justified). If a motif ID is longer than two characters, it 
# will be truncated BEFORE scoring takes place; therefore, different motif IDs
# which have the same first two characters will be considered part of a single
# motif for scoring.
