# Supplementary material for: Flexible mapping of homology onto structure with Homolmapper
Source: BMC Bioinformatics. 2007 Apr 11;8:123. doi: 10.1186/1471-2105-8-123 (PMC1955750; doi:10.1186/1471-2105-8-123)
Supplement: Additional file 1 — The standard homolmapper distribution (current as of March 2007), containing homolmapper itself and associated utilities and accessory files. [file 1471-2105-8-123-S1.gz › homolmapper/utils/examples/example.sfam]

# This is an example file for the .sfam format used by homolmapper to define a
# subfamily (or some other subset of the .aln). Everything after the '#' sign
# on each line is considered a comment and ignored. There are three ways to
# define a subfamily. The structure sequence must always be part of the 
# subfamily. This file is intended as a tutorial and not as an actual .sfam 
# file to use in a run.
#
# 1. Explicit definition.
#
# Sequences must be listed exactly as they are named in the .aln and can appear
# one sequence per line or more. The alnfilter utility can extract all the 
# names from a .aln (the default alnfilter output), and this can then be
# combined with standard command-line text-processing tools to give a good
# starting point. Finally, the --sfNOT flag in homolmapper inverts the .sfam
# definition, so that everything not present in the .sfam file would be defined
# as the desired subset.

snot1
snot2
snot3	# this is a comment; this block is OK.

snit1	snit2	snit3	# snit4

# above, snit4 would not be included, because it has been commented out.
#
# Explicit definition can also be done on the command line, as --sfam=snit1
# or --sfam=snit1.snit2.snit3. Here, '.' characters are taken as separators,
# so --sfam=snit.4 would be interpreted as 2 names ('snit' and '4'). Therefore,
# names with '.' in them must be supplied in a file.
#
#
# 2. Implicit definition.
#
# This defines a subfamily by presence or absence of residues. 1 name per line,
# with a residue name and number. A terminal Boolean (AND, NOT) can follow; if
# none is supplied, 'AND' is assumed. homolmapper will take these lines and
# build a list of sequences that satisfy the supplied criteria. Note that the 
# structure sequence must still be in the final subset, so it must satisfy all
# the criteria. Also note that there is currently no hierarchical structure to
# the Booleans (no parenthetical groupings, e.g.), so some thought should be 
# applied to constructing complicated cases. Each such line should start with
# a '@' character by itself:

@	pabphp	248	C
@	pabphp	247	H	AND	# AND, & are both fine
@	Cph1	259	C	NOT	# NOT, ^, ! are all fine

# Subfamilies can be defined this way as well (e.g. --sfam=@.Cph1.259.C.NOT is
# equivalent to the last example above), but note that use of shorthands for
# the Booleans can cause problems on the command line because they can mean
# things to the shell.
#
#
# 3. Regular-expression (pattern-matching, or regex) definition.
#
# This technique matches patterns in the sequence names (not the actual amino
# acid sequences, but the names as they appear in the .aln) to define the 
# subfamily. The regular expression syntax used is a very simplistic one which
# is unique to homolmapper, in an attempt to provide something that can be at
# least partially functional on the command line without confusing the shell.
# Regex subfamily definitions are indicated by an initial '%' character. Notes
# on the homolmapper regex language are as follows:
#	A. each .sfam regex line starts with '%', then REGEX, BOOLEAN. Parsing
#	   is by whitespace, and the BOOLEAN determines whether those matching
#	   REGEX are included or excluded from the final definition. Parsing
#	   from the command line is by '.' characters. BOOLEAN can either be
#	   AND (or &) or NOT (or ^, !).
#	B. each REGEX is parsed as things in atoms and things outside them.
#	   Each outside block is considered a required fragment. Atoms can be
#	   set off with []. The left end can be specified by <],and the right 
#	   end can be specified with [>. Stuff within an atom is taken as
#	   a list of allowed characters unless the first character in the atom
#	   is ^ or ! (indicating list of forbidden characters) or @ or * (both
#	   are wildcards; they can be followed by integer values to specify any
#	   characters in a fixed length), or unless the characters are enclosed
#	   in single quotes ('), in which case they are matched exactly.
#	3. The use of the equal sign (=) in an inexact atom will permit use of
#	   any digit. Its use in an exact atom (e.g., ['=p']), will look for
#	   patterns containing '=' (e.g., ['=p'> will permit JRK=p but not
#	   JRKp or JRK1, while [=p> will permit all 3, as JRK=p ends with 'p').
#	4. Implementation note: each REGEX is broken into 'molecules' of atoms
#	   ending in non-wildcard blocks; the molecules are tested left-to-
#	   right, with the order of testing within a molecule determined by
#	   the molecule and its position in the REGEX. This operationally
#	   means that there can be an implied wildcard to the left of some
#	   molecules.
#
# So, boiling that down into some examples using the test suite, consider the
# 'fcr' group: a structure (1ZTU.pdb) and an extensive .aln of 122 proteins
# (clean122.aln). The following line defines a working family of 41 sequences:

%       [BbCc]ph[Pp=]   &

# This is an 'AND' definition, meaning that names must match this pattern to be
# included. All names must contain 'ph', with one of 'B', 'b', 'C', or 'c' to 
# the left of the 'ph' and 'P', 'p', or any digit to the right. Alternately, 
# the following 2 lines give a subfamily of 50 members:

%       phy             ^
%       FPH             !

# Here, both are NOT, so things that match will be excluded. Both are exact
# fragments. With the same example .aln, the following 2 lines give a 32-member
# subfamily:

%       [Bb]ph[PpN=>    &
%       [!'4N'>

# Here, the right end must end with 'P', 'p', a digit, or 'N' (first line), but
# things ending with '4N' (exactly) are excluded.
#
# Regex definitions can be supplied on the command line (--sfam=%.phy.NOT), but
# it is usually necessary to enclose the flag in quotes to protect it from the 
# shell.
#
#
# 4. Combining definitions.
#
# It is possible to combine definitions in a single .sfam file; for example,
# using the 122-sequence example from above, the following lines give a 36-
# sequence subfamily:

%       FPH     !
%       phy     !
%       [!'4N'>
@       drbphp  24      C
cph1

# Here, line 1 excludes everything with an 'FPH' in the name, while line 2 does
# the same for 'phy' (both have NOT as their Boolean). The third line excludes
# names ending in '4N', and the fourth line permits everything that has a Cys
# residue in the same position as Cys24 in drbphp (obviously, this is dependent
# on the .aln). The last line adds cph1 to the subfamily.
#
# This then begs the question of how such definitions are combined. The rules
# are simple: any explicitly named sequence will be in the working definition.
# Other stuff must match ALL criteria (implicit and regex if specified), with
# implicits and regex evaluated independently. There are two exceptions to 
# these rules, which are controlled by the --sfNOT and --union flags. --sfNOT
# will, after ALL evaluation, invert the definition (such that all that failed
# are included and vice versa). --union will combine the implicit and regex 
# sets as OR rather than AND (giving 58 rather than 36 in the last example, and
# also permitting the FPH members to be in the subfamily because they meet the
# implicit requirement even though they are excluded by regex).
#
# There is also the rule that the structure sequence must be in the subfamily.
# It is possible to use the --use= flag to subvert that requirement, at the 
# cost of scoring less structure.
# 
#
# 5. Seeing what definition is actually used.
#
# With complicated subfamily definitions, it is often useful to be able to look
# at the actual definition homolmapper generates. This is easy to do by running
# with --sfpunch (which punches out a text file listing the subfamily members
# along with the usual header commented out) or with --shout (which does that
# along with other stuff). It is also possible to check a subfamily definition
# without doing the scoring and output, by running with --setup (which implies
# --sfpunch). 
