# Supplementary material for: Flexible mapping of homology onto structure with Homolmapper
Source: BMC Bioinformatics. 2007 Apr 11;8:123. doi: 10.1186/1471-2105-8-123 (PMC1955750; doi:10.1186/1471-2105-8-123)
Supplement: Additional file 1 — The standard homolmapper distribution (current as of March 2007), containing homolmapper itself and associated utilities and accessory files. [file 1471-2105-8-123-S1.gz › homolmapper/utils/examples/template.list]

# template for per-residue work with dictbuilder.
Ala
Arg
Asn
Asp
Cys
Gln
Glu
Gly
His
Ile
Leu
Lys
Met
Phe
Pro
Ser
Thr
Trp
Tyr
Val
