# Supplementary material for: Flexible mapping of homology onto structure with Homolmapper
Source: BMC Bioinformatics. 2007 Apr 11;8:123. doi: 10.1186/1471-2105-8-123 (PMC1955750; doi:10.1186/1471-2105-8-123)
Supplement: Additional file 1 — The standard homolmapper distribution (current as of March 2007), containing homolmapper itself and associated utilities and accessory files. [file 1471-2105-8-123-S1.gz › homolmapper/utils/README]

README for homolmapper/utils:

This folder contains utilities and sample files that can make your life 
easier while using homolmapper. All are released under the same terms as 
homolmapper and homolmapper documentation itself. Contents are as follows:

examples	contains samples of the various accessory files that can be
		used with homolmapper, as follows:

	example.hmset		sample .hmset file (permitting quick repeats of
				long command lines). Can be used as a template.

	example.mnemonic	sample .mnemonic file for permitting users to
				rename flags. Can be used as a template.

	example.mut		sample .mut file, containing examples of good 
				and bad syntax. Not a template!

	example.sfam		sample .sfam file for subfamily definition. Can
				be used as a template in a pinch.

	template.list		sample .list file for building matrices from 
				per-residue properties via dictbuilder.

scripts		contains some additonal utilities that can aid in preparing
		accessory input files, in troubleshooting, or in processing
		automated sfspec runs.

	alnfilter	extracts sequences, sequence names, or subsets from 
			.aln files. Good for building .sfam files (especially
			in combination with grep. etc.). Results to stdout.

	dictbuilder	used to generate .dict files from similarity matrices
			or per-residue lists. Saves lots of typing.

	linecomp	compares input text files line-by-line. Differs from
			diff in that multiple files can be handled in one go, 
			and output can be more terse if so desired. Can aid
			in validating a new scoring matrix, for example.

	sfspecdriver	given a suitable .hmset file, can evaluate all standard
			amino acids for subfamily-specific residues, generating
			10 .pdb and 10 .report files.

	stitchit	combines the output .pdb files from sfspecdriver into a
			single .pdb file with the hit residue name written to
			the SegID field.
