# Supplementary material for: Flexible mapping of homology onto structure with Homolmapper
Source: BMC Bioinformatics. 2007 Apr 11;8:123. doi: 10.1186/1471-2105-8-123 (PMC1955750; doi:10.1186/1471-2105-8-123)
Supplement: Additional file 1 — The standard homolmapper distribution (current as of March 2007), containing homolmapper itself and associated utilities and accessory files. [file 1471-2105-8-123-S1.gz › homolmapper/utils/scripts/alnfilter]

#!/usr/bin/python
import sys

license_info = """
alnfilter is the proprietary property of The Regents of the University of 
California. Copyright (c) 2006-07 The Regents of the University of California, 
Davis campus. All Rights Reserved.  

Redistribution and use in source and binary forms, with or without 
modification, are permitted by nonprofit, research institutions for research 
use only, provided that the following conditions are met:
* Redistributions of source code must retain the above copyright notice, 
this list of conditions and the following disclaimer. 
* Redistributions in binary form must reproduce the above copyright notice, 
this list of conditions and the following disclaimer in the documentation 
and/or other materials provided with the distribution. 
* Neither the name of the The Regents of the University of California, nor the 
names of its contributors may be used to endorse or promote products derived 
from this software without specific prior written permission. 

The software program and documentation are supplied "as is," without any 
accompanying services from The Regents. The Regents does not warrant that the 
operation of the program will be uninterrupted or error-free. The end-user 
understands that the program was developed for research purposes and is advised
not to rely exclusively on the program for any reason.

IN NO EVENT SHALL THE REGENTS OF THE UNIVERSITY OF CALIFORNIA BE LIABLE TO ANY 
PARTY FOR DIRECT, INDIRECT, SPECIAL, INCIDENTAL, OR CONSEQUENTIAL DAMAGES, 
INCLUDING LOST PROFITS, ARISING OUT OF THE USE OF THIS SOFTWARE AND ITS 
DOCUMENTATION, EVEN IF THE REGENTS HAS BEEN ADVISED OF THE POSSIBILITY OF SUCH 
DAMAGE. THE REGENTS SPECIFICALLY DISCLAIMS ANY WARRANTIES, INCLUDING, BUT NOT 
LIMITED TO, THE IMPLIED WARRANTIES OF MERCHANTABILITY, FITNESS FOR A PARTICULAR
PURPOSE AND NONINFRINGEMENT. THE SOFTWARE PROVIDED HEREUNDER IS ON AN "AS IS" 
BASIS, AND THE REGENTS HAS NO OBLIGATIONS TO PROVIDE MAINTENANCE, SUPPORT, 
UPDATES, ENHANCEMENTS, OR MODIFICATIONS. 

If you do not agree to these terms, do not download or use the software.
"""

# small script for working with CLUSTAL-format .aln files; 1 .aln at a time

aalist=['A','C','D','E','F','G','H','I','K','L','M','N','P','Q']
aalist += ['R','S','T','V','W','Y']

def cmdparser(values):	# parse the command line; toggle global settings, &c.
	listf = ""
	alnf = ""
	global help
	help = 0
	global about
	about = 0
	global version
	version = 0
	global header
	header = 1
	global length
	length = 0
	global verbose
	verbose = 1
	global onestep	# permits canonical extraction w/o list
	onestep = 0
	global invert	# permits --NOT flag with .list input
	invert = 0
	global convert	# for conversion option
	convert = 0
	global filter
	filter = 1
	global canon	# canonical aa's only toggle
	canon = 0
	global cntr
	cntr = 0
	global reallist
	reallist = []
	for arg in values:
		if arg == "--help":
			help = 1
		if arg == "--version":
			version = 1
		if arg in ["--about","--license"]:
			about = 1
		if arg == "--noheader":
			header = 0
		if arg == "--1step" :
			onestep = 1
		if arg == "--silent":
			verbose = 0
		if arg == "--NOT":
			invert = 1
		if arg == "--convert":
			filter = 1
			convert = 1
			header = 1
		if arg == "--length":
			length = 1
			filter = 0
		if arg == "--extract":
			filter = 0
		if arg[:7] == "--name=":
			tmp = arg[7:].split('.')
			for i in tmp:
				reallist.append(i)
		if arg == "--canon":
			canon = 1
		if arg == "--filter":
			filter = 1
		if arg == "--count":
			cntr = 1
		if arg[-4:] == ".aln":	# check for existence while parsing
			try:
				testfile = open(arg, "r")
				testfile.close
				alnf = arg
			except:		# & die if it's not there
				print "File ",arg," not found."
				continue
		if arg[-5:] == ".list" or arg[-5:] == ".sfam" :	# .list file
			try:
				testfile = open(arg, "r")
				testfile.close
				listf = arg
			except:
				print "File ",arg," not found."
				continue
	if not help and not version and not about and alnf == "":
		raise "Please supply a .aln file."
	return alnf, listf

def alnparser(alnfile):
	alifile = open(alnfile, "r")
	seqnames = []				# variables for .aln parsing
	sequences = []
	seqblocks = []
	linelist = []
	numseq = 0
	for line in alifile :		# this is derived from homolmapper
		linelist = line.split(None)
		if linelist == [] :
			continue
		elif linelist[0][:7] == "CLUSTAL" :
			continue
		elif ("." in linelist[1:] or ":" in line or "*" in line) :
			continue
		else :
			thisseq = str(linelist[0])
			thisblock = str(linelist[1])
			if thisseq in seqnames :
				whichseq = int(seqnames.index(thisseq))
				sequences[whichseq] += thisblock
				seqblocks[whichseq].append(thisblock)
			else :
				seqnames.append(thisseq)
				sequences.append(thisblock)
				seqblocks.append([])
				whichseq = int(seqnames.index(thisseq))
				seqblocks[whichseq].append(thisblock)
				numseq += 1
		del linelist[:]
	alifile.close
	aaseqs = []			# list for aligned sequences
	sqcnt = 0			# initialize variables for generating
	sqpos = 0			# the aligned sequences without gaps
	while sqcnt < len(sequences) :  	# loop over the sequence list
		workstr = ""
		seqstr = sequences[sqcnt]
		while sqpos < len(seqstr) :	# loop over each sequence
			if seqstr[sqpos] == "-":
				sqpos += 1
				continue
			else :
				workstr += seqstr[sqpos]
				sqpos += 1
		aaseqs.append(workstr)	
		sqpos = 0
		sqcnt += 1
	if canon:			# here look for non-canonical in .aln
		removelist = []
		for i in range(len(aaseqs)):
			for k in range(len(aaseqs[i])):
				try:
					dm = aalist.index(aaseqs[i][k])
				except:
					if seqnames[i] in removelist:
						continue
					else:
						removelist.append(seqnames[i])
		if not invert:		# handle any --NOT that's here
			for j in range(len(removelist)):
				thisind = seqnames.index(removelist[j])
				del seqnames[thisind]
				del aaseqs[thisind]
				del seqblocks[thisind]
		else:
			badnames = []
			badseqs = []
			badblocks = []
			for j in range(len(removelist)):
				thisind =  seqnames.index(removelist[j])
				badnames.append(seqnames[thisind])
				badseqs.append(aaseqs[thisind])
				badblocks.append(seqblocks[thisind])
			seqnames = badnames
			aaseqs = badseqs
			seqblocks = badblocks
	return seqnames, aaseqs, seqblocks

def listbuilder(listf, seqnames):	# build the requested .list stuff
	global reallist
	if listf == "":
		if onestep and reallist == []:
			return seqnames
		elif reallist != []:
			crap_list = []
			for i in reallist:
				if i not in seqnames:
					crap_list.append(i)
			for i in crap_list:
				j = reallist.index(i)
				del reallist[j]
			if reallist != []:
				return reallist
			else:
				print "ERROR: no valid --name= info.",
				print "Valid names are:"
				for i in seqnames:
					print "\t", i
				raise "No valid names."
		else:
			return []

	listfile = open(listf, "r")
	for lines in listfile:
		thisline = lines.split(None)
		if thisline == []:
			continue
		else:
			for i in thisline:
				if i in seqnames:
					reallist.append(i)
				elif verbose:
					print "WARNING: ", i, "not found."
	listfile.close()
	if invert:		# handling --NOT as needed; also above
		dummylist = []
		for i in range(len(seqnames)):
			if seqnames[i] not in reallist:
				dummylist.append(seqnames[i])
		reallist = dummylist

	if reallist == []:
		print "No overlap; switching to default output."
	return reallist

def alnprinter(seqblocks, seqnames, targets):	# print out requested subset
	if header:
		print "CLUSTAL format from alnfilter"
		print ; print 
	for i in range(len(seqblocks[0])):
		for j in range(len(seqnames)):
			if seqnames[j] in targets:
				lstr = '%-12s' % seqnames[j]
				outstr = lstr + "\t" + seqblocks[j][i]
				print outstr	# 2nd \t above for clustalw
		print "\n"			# compatibility!
	return

def extractor(aaseqs, seqnames, targets):	# here instead extract to PIR
	for i in range(len(seqnames)):
		if seqnames[i] in targets:
			if not length:
				print "> " , seqnames[i]
				print aaseqs[i]
			else:
				print "> ", seqnames[i], "\t\t", len(aaseqs[i])
	return

# global strings here
usage = """

Script for extracting sequences or names from .aln files. This can:
1. return the names of all the sequences in the alignment.
2. return only requested sequences from the alignment (with gaps intact).
3. extract the requested sequences from the alignment (no gaps) in PIR format.
4. strip out sequences with non-canonical residues for any of the above.
5. return how many sequences are in an alignment.
6. convert a .aln file into something Clustal can read (sometimes).

All output is written to stdout. Inputs are a text file ending in .list with
requested sequences (one sequence name per line, case sensitive, matching the
alignment) and a single CLUSTAL-format file ending in .aln. Lists of names can
be supplied with the --name= flag as an alternative to the .list file. Flags:

	--help			prints this spiel.
	--version		prints the version.
	--about, --license	prints the license info.
	--silent		suppress stdout warnings during runtime.
	--filter (default)	print requested sequences as in the .aln.
	--extract		print the original amino acid sequences.
	--NOT			invert the sequence selection (.list, --canon)
	--canon			remove sequences with non-standard residues.
	--count			print number of sequences.
	--length		print length of requested sequences.
	--1step			return full --filter without .list file.
	--noheader		do not add a CLUSTAL-style header line.
	--convert		convert the .aln to Clustal standard.
	--name=NAME1.NAME2	request sequence names (separated with '.').

Flags can be combined to generate a subset of sequences without a .list file.

"""

versioninfo = "\n\t version 3.9 \n"

# and main at last...
params = sys.argv
alnf, listf = cmdparser(params)
if not help and not version and not about:	# do work as needed only:
	seqnames, aaseqs, seqblocks = alnparser(alnf)	# parse .aln
	if convert:
		reallist = seqnames
	else:
		reallist = listbuilder(listf, seqnames)	# parse .list
	if cntr:					# for count of seqs
		if reallist == []:
			print len(seqnames) , " sequences in " , alnf	
		else:
			print len(reallist) , " sequences in " , alnf
	elif reallist == [] and filter:			# for subsets
		for i in range(len(seqnames)):
			print seqnames[i]		# names-only
	elif filter:					# full subset
		alnprinter(seqblocks, seqnames, reallist)
	elif reallist == [] :				# extract sequences
		extractor(aaseqs, seqnames, seqnames)
	else:
		extractor(aaseqs, seqnames, reallist)
elif version:
	print versioninfo
elif about:
	print license_info
else:
	print usage

license_bottom = """
alnfilter is the proprietary property of The Regents of the University of 
California. Copyright (c) 2006-07 The Regents of the University of California, 
Davis campus. All Rights Reserved.  

Redistribution and use in source and binary forms, with or without 
modification, are permitted by nonprofit, research institutions for research 
use only, provided that the following conditions are met:
* Redistributions of source code must retain the above copyright notice, 
this list of conditions and the following disclaimer. 
* Redistributions in binary form must reproduce the above copyright notice, 
this list of conditions and the following disclaimer in the documentation 
and/or other materials provided with the distribution. 
* Neither the name of the The Regents of the University of California, nor the 
names of its contributors may be used to endorse or promote products derived 
from this software without specific prior written permission. 

The software program and documentation are supplied "as is," without any 
accompanying services from The Regents. The Regents does not warrant that the 
operation of the program will be uninterrupted or error-free. The end-user 
understands that the program was developed for research purposes and is advised
not to rely exclusively on the program for any reason.

IN NO EVENT SHALL THE REGENTS OF THE UNIVERSITY OF CALIFORNIA BE LIABLE TO ANY 
PARTY FOR DIRECT, INDIRECT, SPECIAL, INCIDENTAL, OR CONSEQUENTIAL DAMAGES, 
INCLUDING LOST PROFITS, ARISING OUT OF THE USE OF THIS SOFTWARE AND ITS 
DOCUMENTATION, EVEN IF THE REGENTS HAS BEEN ADVISED OF THE POSSIBILITY OF SUCH 
DAMAGE. THE REGENTS SPECIFICALLY DISCLAIMS ANY WARRANTIES, INCLUDING, BUT NOT 
LIMITED TO, THE IMPLIED WARRANTIES OF MERCHANTABILITY, FITNESS FOR A PARTICULAR
PURPOSE AND NONINFRINGEMENT. THE SOFTWARE PROVIDED HEREUNDER IS ON AN "AS IS" 
BASIS, AND THE REGENTS HAS NO OBLIGATIONS TO PROVIDE MAINTENANCE, SUPPORT, 
UPDATES, ENHANCEMENTS, OR MODIFICATIONS. 

If you do not agree to these terms, do not download or use the software.
"""
