# Supplementary material for: Flexible mapping of homology onto structure with Homolmapper
Source: BMC Bioinformatics. 2007 Apr 11;8:123. doi: 10.1186/1471-2105-8-123 (PMC1955750; doi:10.1186/1471-2105-8-123)
Supplement: Additional file 1 — The standard homolmapper distribution (current as of March 2007), containing homolmapper itself and associated utilities and accessory files. [file 1471-2105-8-123-S1.gz › homolmapper/utils/scripts/linecomp]

#!/usr/bin/python
import sys

license_info = """
linecomp is the proprietary property of The Regents of the University of 
California. Copyright (c) 2006-07 The Regents of the University of California, 
Davis campus. All Rights Reserved.  

Redistribution and use in source and binary forms, with or without 
modification, are permitted by nonprofit, research institutions for research 
use only, provided that the following conditions are met:
* Redistributions of source code must retain the above copyright notice, 
this list of conditions and the following disclaimer. 
* Redistributions in binary form must reproduce the above copyright notice, 
this list of conditions and the following disclaimer in the documentation 
and/or other materials provided with the distribution. 
* Neither the name of the The Regents of the University of California, nor the 
names of its contributors may be used to endorse or promote products derived 
from this software without specific prior written permission. 

The software program and documentation are supplied "as is," without any 
accompanying services from The Regents. The Regents does not warrant that the 
operation of the program will be uninterrupted or error-free. The end-user 
understands that the program was developed for research purposes and is advised
not to rely exclusively on the program for any reason.

IN NO EVENT SHALL THE REGENTS OF THE UNIVERSITY OF CALIFORNIA BE LIABLE TO ANY 
PARTY FOR DIRECT, INDIRECT, SPECIAL, INCIDENTAL, OR CONSEQUENTIAL DAMAGES, 
INCLUDING LOST PROFITS, ARISING OUT OF THE USE OF THIS SOFTWARE AND ITS 
DOCUMENTATION, EVEN IF THE REGENTS HAS BEEN ADVISED OF THE POSSIBILITY OF SUCH 
DAMAGE. THE REGENTS SPECIFICALLY DISCLAIMS ANY WARRANTIES, INCLUDING, BUT NOT 
LIMITED TO, THE IMPLIED WARRANTIES OF MERCHANTABILITY, FITNESS FOR A PARTICULAR
PURPOSE AND NONINFRINGEMENT. THE SOFTWARE PROVIDED HEREUNDER IS ON AN "AS IS" 
BASIS, AND THE REGENTS HAS NO OBLIGATIONS TO PROVIDE MAINTENANCE, SUPPORT, 
UPDATES, ENHANCEMENTS, OR MODIFICATIONS. 

If you do not agree to these terms, do not download or use the software.
"""


usage = """
Compares text files line-by-line. Number of mismatches is printed to stdout.

flags:
	--help		prints this information.
	--version	prints the version.
	--license	prints the licensing information.
	--verbose	print the lines and the sum.
	--same		print the sum of identical lines.
	--terse		don't (default).
"""

versioninfo = "\n\t linecomp version 4.2 \n"

params = sys.argv				# next bit parses the command
help = 0					# line; turns on flags, then
verbose = 0					# removes flags from list
version = 0
about = 0
same_lines = 0
values = []
for i in range(len(params)):			# shuffle command-line params
	values.append(str(params[i]))		# to deletable list values
for j in range(len(values)) :
	if values[j] == "--help":
		help = 1
	if values[j] == "--verbose":
		verbose = 1
	if values[j] == "--terse":
		verbose = 0
	if values[j] == "--version":
		version = 1
	if values[j] in ["--about","--license"]:
		about = 1
	if values[j] == "--same":
		same_lines = 1
	if values[j][:2] == "--":		# set flags to empty strings
		values[j] = ""			# for the next bit

for i in range(len(values)):			# this removes the ex-flags
	try:
		values.remove("")
	except:
		continue
del values[0]					# remove the invocation call
						# result is clean list of input
if version:					# files for handling
	print versioninfo
if about:
	print license_info
if help:
	print usage

compare = []
for k in range(len(values)):		# now build a list of valid filenames
	try:
		compare.append(open(values[k], "r"))
	except:
		print values[k],' not found.'
		raise "File Error."	# die on missing file

complines = []				# now build list of the file contents
for m in range(len(compare)):		# as compound list
	complines.append([])
	for lines in compare[m]:
		complines[m].append(lines)
	compare[m].close()

for n in range(len(compare)):		# actual comparison here
	for o in range(len(compare)):
		if n >= o:		# don't re-compare twice
			continue
		if len(complines[n]) != len(complines[o]):
			print 'Unequal file length for ', values[n], values[o]
			continue	# no line-by-line w/ != length
		else:
			miscount = 0	# here comparison; count misses
			samecount = 0
			for i in range(len(complines[n])):
				one = complines[n][i]
				two = complines[o][i]
				if one != two:	# if != lines, += miscount
					if verbose and not same_lines:
						print one
						print two
						print "\n"
					miscount += 1
				else:
					samecount += 1
					if same_lines and verbose:
						print one
		if same_lines:
			headline = "total identical in " + str(values[n])
			headline += " and " + str(values[o]) + ":"
			print headline, samecount
		else:
			headline = "total mismatches in " + str(values[n])
			headline += " and " + str(values[o]) + ":"
			print headline, miscount

license_bottom = """
linecomp is the proprietary property of The Regents of the University of 
California. Copyright (c) 2006-07 The Regents of the University of California, 
Davis campus. All Rights Reserved.  

Redistribution and use in source and binary forms, with or without 
modification, are permitted by nonprofit, research institutions for research 
use only, provided that the following conditions are met:
* Redistributions of source code must retain the above copyright notice, 
this list of conditions and the following disclaimer. 
* Redistributions in binary form must reproduce the above copyright notice, 
this list of conditions and the following disclaimer in the documentation 
and/or other materials provided with the distribution. 
* Neither the name of the The Regents of the University of California, nor the 
names of its contributors may be used to endorse or promote products derived 
from this software without specific prior written permission. 

The software program and documentation are supplied "as is," without any 
accompanying services from The Regents. The Regents does not warrant that the 
operation of the program will be uninterrupted or error-free. The end-user 
understands that the program was developed for research purposes and is advised
not to rely exclusively on the program for any reason.

IN NO EVENT SHALL THE REGENTS OF THE UNIVERSITY OF CALIFORNIA BE LIABLE TO ANY 
PARTY FOR DIRECT, INDIRECT, SPECIAL, INCIDENTAL, OR CONSEQUENTIAL DAMAGES, 
INCLUDING LOST PROFITS, ARISING OUT OF THE USE OF THIS SOFTWARE AND ITS 
DOCUMENTATION, EVEN IF THE REGENTS HAS BEEN ADVISED OF THE POSSIBILITY OF SUCH 
DAMAGE. THE REGENTS SPECIFICALLY DISCLAIMS ANY WARRANTIES, INCLUDING, BUT NOT 
LIMITED TO, THE IMPLIED WARRANTIES OF MERCHANTABILITY, FITNESS FOR A PARTICULAR
PURPOSE AND NONINFRINGEMENT. THE SOFTWARE PROVIDED HEREUNDER IS ON AN "AS IS" 
BASIS, AND THE REGENTS HAS NO OBLIGATIONS TO PROVIDE MAINTENANCE, SUPPORT, 
UPDATES, ENHANCEMENTS, OR MODIFICATIONS. 

If you do not agree to these terms, do not download or use the software.
"""
