# Supplementary material for: Flexible mapping of homology onto structure with Homolmapper
Source: BMC Bioinformatics. 2007 Apr 11;8:123. doi: 10.1186/1471-2105-8-123 (PMC1955750; doi:10.1186/1471-2105-8-123)
Supplement: Additional file 2 — Alternative homolmapper distribution for operation as a batch file under Windows, current as of March 2007. [file 1471-2105-8-123-S2.gz]

Archive with 26 entries (21 files):
- w32_hm
- w32_hm/.DS_Store
- w32_hm/homolmapper.bat
- w32_hm/lib
- w32_hm/lib/asa.dict
- w32_hm/lib/chiS.dict
- w32_hm/lib/hphob.dict
- w32_hm/lib/id.mat
- w32_hm/lib/idmat.dict
- w32_hm/lib/more_scores.tar.gz
- w32_hm/lib/sample.aalib
- w32_hm/lib/sample.slop
- w32_hm/lib/scharge.mat
- w32_hm/README
- w32_hm/utils
- w32_hm/utils/examples
- w32_hm/utils/examples/example.hmset
- w32_hm/utils/examples/example.mnemonic
- w32_hm/utils/examples/example.mut
- w32_hm/utils/examples/example.sfam
- w32_hm/utils/examples/template.list
- w32_hm/utils/README
- w32_hm/utils/scripts
- w32_hm/utils/scripts/alnfilter.bat
- w32_hm/utils/scripts/dictbuilder.bat
- w32_hm/utils/scripts/linecomp.bat
