# Supplementary material for: Flexible mapping of homology onto structure with Homolmapper
Source: BMC Bioinformatics. 2007 Apr 11;8:123. doi: 10.1186/1471-2105-8-123 (PMC1955750; doi:10.1186/1471-2105-8-123)
Supplement: Additional file 2 — Alternative homolmapper distribution for operation as a batch file under Windows, current as of March 2007. [file 1471-2105-8-123-S2.gz › w32_hm/lib/sample.slop]

# Sample file for sloppy scoring option in homolmapper. This option examines
# each amino acid in the matched .aln sequence (i.e. the sequence chosen as the
# best match to the structure) and assigns it to a user-defined set of amino
# acids that are considered equivalent. The entire .aln is then scored as the %
# of amino acids that are in the same grouping as the structure. Writing the 
# consensus sequence to the SegID field (--Seg=consensus; see the --extras flag
# for more info) can also use .slop definitions if provided.

# The definitions for this option are presented in a .slop file, which simply
# has a list of amino acids on each line with the usual convention that any
# stuff after '#' is taken as comments and ignored. The amino acids in each
# line are considered to be one degenerate group, as though they were defined
# by a "degen.XZ" definition. Amino acids can be in 1-letter or 3-letter codes,
# and 3-letter code is case-insensitive. The special characters available in
# degen definitions are still available, although inverted definitions will 
# usually trigger errors. Amino acids not defined in the .slop file are each 
# assigned to their own definition (i.e. they remain unique), and no amino acid
# can be multiply defined.

D	E	# considers Asp, Glu equivalent.
+		# equivalent to K	R (degen.+ is the same as degen.KR).
N	Q
Y	F
M I L V
Ser Thr
GLY	PRO

# In this example, H, C, W, A are absent and will each be assigned to their 
# own block. The result is therefore as follows:
# [D,E]; [K,R]; [N,Q]; [Y,F]; [M,I,L,V]; [S,T]; [G,P]
#
# Note that any definition is feasible, as long as each amino acid is in only
# one degenerate group.
