# Supplementary material for: Flexible mapping of homology onto structure with Homolmapper
Source: BMC Bioinformatics. 2007 Apr 11;8:123. doi: 10.1186/1471-2105-8-123 (PMC1955750; doi:10.1186/1471-2105-8-123)
Supplement: Additional file 2 — Alternative homolmapper distribution for operation as a batch file under Windows, current as of March 2007. [file 1471-2105-8-123-S2.gz › w32_hm/utils/scripts/dictbuilder.bat]

@echo off
rem="""
if "%OS%" == "Windows_NT" goto WinNT
python -x "C:\Documents and Settings\ncrockwell\w32_hm\%0".bat %1 %2 %3 %4 %5
goto endofpython
:WinNT
python -x "C:\Documents and Settings\ncrockwell\w32_hm\%0".bat %*
if NOT "%COMSPEC%" == "%SystemRoot%\system32\cmd.exe" goto endofpython
if %errorlevel% == 9009 echo ERROR: You do not have Python in your PATH.
goto endofpython
rem """

# python script starts here
#!/usr/bin/python
# not really needed IMHO, but if you're making a ton of matrices it'll be nice
# to have the #! present. Slainte! NCR 7 Dec 06.

from sys import argv
from os.path import exists
from time import asctime

license_info = """
dictbuilder is the proprietary property of The Regents of the University of 
California. Copyright (c) 2006-07 The Regents of the University of California, 
Davis campus. All Rights Reserved.  

Redistribution and use in source and binary forms, with or without 
modification, are permitted by nonprofit, research institutions for research 
use only, provided that the following conditions are met:
* Redistributions of source code must retain the above copyright notice, 
this list of conditions and the following disclaimer. 
* Redistributions in binary form must reproduce the above copyright notice, 
this list of conditions and the following disclaimer in the documentation 
and/or other materials provided with the distribution. 
* Neither the name of the The Regents of the University of California, nor the 
names of its contributors may be used to endorse or promote products derived 
from this software without specific prior written permission. 

The software program and documentation are supplied "as is," without any 
accompanying services from The Regents. The Regents does not warrant that the 
operation of the program will be uninterrupted or error-free. The end-user 
understands that the program was developed for research purposes and is advised
not to rely exclusively on the program for any reason.

IN NO EVENT SHALL THE REGENTS OF THE UNIVERSITY OF CALIFORNIA BE LIABLE TO ANY 
PARTY FOR DIRECT, INDIRECT, SPECIAL, INCIDENTAL, OR CONSEQUENTIAL DAMAGES, 
INCLUDING LOST PROFITS, ARISING OUT OF THE USE OF THIS SOFTWARE AND ITS 
DOCUMENTATION, EVEN IF THE REGENTS HAS BEEN ADVISED OF THE POSSIBILITY OF SUCH 
DAMAGE. THE REGENTS SPECIFICALLY DISCLAIMS ANY WARRANTIES, INCLUDING, BUT NOT 
LIMITED TO, THE IMPLIED WARRANTIES OF MERCHANTABILITY, FITNESS FOR A PARTICULAR
PURPOSE AND NONINFRINGEMENT. THE SOFTWARE PROVIDED HEREUNDER IS ON AN "AS IS" 
BASIS, AND THE REGENTS HAS NO OBLIGATIONS TO PROVIDE MAINTENANCE, SUPPORT, 
UPDATES, ENHANCEMENTS, OR MODIFICATIONS. 

If you do not agree to these terms, do not download or use the software.
"""


# dictionary creation for building the list
res = {}
res['ALA']='A'
res['GLY']='G'
res['SER']='S'
res['THR']='T'
res['VAL']='V'
res['LEU']='L'
res['ILE']='I'
res['MET']='M'
res['CYS']='C'
res['PHE']='F'
res['TYR']='Y'
res['TRP']='W'
res['PRO']='P'
res['LYS']='K'
res['ARG']='R'
res['HIS']='H'
res['ASP']='D'
res['ASN']='N'
res['GLU']='E'
res['GLN']='Q'

# list of valid aa's to permit 1-letter code input
aalist=['A','C','D','E','F','G','H','I','K']
aalist += ['L','M','N','P','Q','R','S','T','V','W','Y']

# global strings for user-friendly output stuff:
WARNING = "# WARNING: matrix is not correct length.\n"

usage = """

	dictbuilder [flags] [foo.list] [bar.mat]

This utility generates .dict files for use with homolmapper. It takes a single
input ending in either .list or .mat and generates a .dict file for use as a 
homolmapper scoring scheme (a template .list file is provided in utils/examples
and examples of finished .dict files are provided in lib/). If the result is 
not the correct length (usually 210 or 400), dictbuilder will print a warning 
to stdout and to the .dict file. Such .dict files are extremely likely to 
trigger errors in homolmapper. Non-canonical amino acids and wildcards such as 
'X' are normally ignored, but can be included with the --expanded= flag. Such
codes are only handled in 1-letter format (e.g., --expanded=X adds 'X', but
--expanded=UNK will add 'U' and trigger warning messages).

All material on a given line after a '#' character is considered a comment and
ignored. If a line starts with '#', the line will be passed to the final .dict
file intact; this permits documentation of the .dict file at generation. The
choice of input files depends on what type of score is being generated:

1. 	Substitution matrices (PAM250, BLOSUM62) assign a value to each pair of
	amino acids; these can either be normalized or not. These matrices are 
	usually represented as tables of substitution values, and dictbuilder 
	can read matrices in a format related to that found in C header files 
	for some open-source alignment programs. The input file is assumed to 
	end in '.mat' and the actual requested matrix and .dict filename are 
	specified by the --name= flag.

2.	Scoring schemes that depend on the values of properties associated with
	each amino acid, like charge, are input as .list files that have a
	value for each amino acid. Default handling of .list files is correct.
	Values can be divided by 2 or some other number by running with the 
	--normalize flag; thus, for charge, giving a value of +1 for Arg in the
	.list file would give a value of +2 for a conserved Arg at scoring,
	while --normalize will set that to +1 as expected.

3.	Scoring schemes that report the sign of the _change_ in the property,
	such as sidechain surface area, also are input as .list files, but
	these are run with the --difference flag. No normalization is needed.

4.	Scoring schemes that report an 'on/off' property, such as potential
	phosphorylation sites, are prepared by setting 'on' residues (e.g.,
	Ser, Thr for S/T kinases) to some number and 'off' residues to a
	smaller number (e.g., 1 for 'on' and 0 for 'off') in the .list file,
	and then running with the --binary flag.

	Flags:

	--help		prints this stuff out.
	--normalize	normalizes values by dividing by 2 if no --difference.
	--normalize=4	will divide by 4 (or other number, etc.).
	--difference	subtracts values for each pair rather than summing.
	--binary	gives back 0 or 1 scoring (off/on properties).
	--name=		specifies the desired matrix for a .mat input file.
	--expand=	specify non-canonical 1-letter codes (def. BXZ).
	--version	prints the version info.
	--license	prints license info.

"""

versioninfo = "\tdictbuilder version 6.2"

# functions come next:
#	listreader	parses .list files
#	mat_r_w		parses .mat files and writes results (single fctn)
#	sumwriter	writes .list w/o --difference (--norm, --binary here)
#	diffwriter	writes .list w/ --difference
def listreader(filename):
	listfile = open(filename, "r")		# now do start doing stuff
	workingline = []			# list for the current line
	residues = []				# list of the parsed aa's
	properties = []				# & of the parsed numbers
	global comment_lines
	comment_lines = []			# comment lines (pass through)
	global header
	header = newname + " = {} \n"
	description = "#\tmatrix generated from " + filename + '\n'
	timestamp = "#\t" + asctime() + '\n'
	verstamp = "#" + versioninfo + ' '
	aa_set = "(amino acid set: "
	if len(aalist) != 20:
		for i in aalist:
			aa_set += i
	else:
		aa_set += "canonical"
	aa_set += ')\n'
	comment_lines.append(description)	# add minimal comment
	comment_lines.append(timestamp)
	comment_lines.append(verstamp + aa_set)
	comment_lines.append("#\n")
	for line in listfile:				# read the .list file
		if line == '\n':
			continue
		elif line[0] == '#':			# comments
			comment_lines.append(line)
		else:
			if '#' in line:
				real_line = line[:line.index('#')]
			workingline = line.split()
			thisres = str(workingline[0])
			if thisres in res:
				resname = res.get(thisres)
			elif thisres.upper() in res:
				resname = res.get(thisres.upper())
			elif thisres in aalist :
				resname = thisres
			residues.append(resname)
			try:
				properties.append(float(workingline[1]))
			except:
				raise '.list error','missing value'
	listfile.close()

	if len(residues) != len(aalist):
		print "WARNING: Residue list is not correct length."
		for dbug in range(len(residues)):	# print the values
			print residues[dbug], properties[dbug]
	return residues, properties

# handling .mat files done here.
def mat_r_w(filename):
	global header
	header = newname + " = {} \n"
	errtrap = 0

	# now parse the actual file.
	comment_lines, aa_order, clean_mat = mat_reader(filename)

	# check that length of the longest matrix line = aa order
	longest_len = 0
	for i in clean_mat:
		if len(i) > longest_len:
			longest_len = len(i)
	while len(aa_order) > longest_len:
		print 'WARNING: amino acid order differs from matrix size.'
		print 'Assuming last values are spurious. Check input.'
		if aa_order[-1] not in res and aa_order[-1] not in aalist:
			aa_order = aa_order[:-1]
		else:
			break
	if len(aa_order) != longest_len:
		print aa_order
		raise 'ERROR: matrix sizing. Check input', filename

	# build the matrix, working over aalist.
	scores = {}
	for row in aalist:
		work_row = clean_mat[aa_order.index(row)]	# row for aa
		for col in aalist:
			if (row, col) not in scores:
				work_col = aa_order.index(col)	# col for aa
				try:			# in this order or rev?
					scores[(row, col)]=work_row[work_col]
				except:
					continue

	# build formatted list of values for file
	done_dict = []
	done_dict.append(header)
	as = newname+"["
	bs = "] = "
	for i in scores:
		val_str = as + str(i)[1:-1] + bs + scores[i] + '\n'
		done_dict.append(val_str)

	# writing time
	newfile = newname+".dict"
	output = open(newfile, "w")

	for comm in comment_lines:
		output.write(comm)
	output.write('\n')
	for line in done_dict:
		output.write(line)

	if len(scores) != right_len(aalist):
		output.write(WARNING)
		errtrap += 1
	else:
		print newname,".dict created successfully."
	output.write("\n")
	output.close()
    	return errtrap

# parsing .mat files done here.
def mat_reader(filename):
	comment_lines = []
	aa_order = []
	temp_mat = []

	# is a --name= value present?
	if requested == "":
		raise 'ERROR: no --name= specified.'	
	else:
		description = "#\tmatrix generated from " + filename + " with "
		description += "--name=" + requested + '\n'
		timestamp = "#\t" + asctime() + '\n'
		verstamp = "#" + versioninfo + ' '
		aa_set = "(amino acid set: "
		if len(aalist) != 20:
			for i in aalist:
				aa_set += i
		else:
			aa_set += "canonical"
		aa_set += ')\n'
		comment_lines.append(description)	# add minimal comment
		comment_lines.append(timestamp)
		comment_lines.append(verstamp + aa_set)
#		comment_lines.append(aa_set)
		comment_lines.append("#\n")
		in_req = 0				# toggle: in target?
		done = 0				# was target found?
		hfile = open(filename, "r")
		for line in hfile:
			if line == "":
				continue
			elif line[0] == '#':
				comment_lines.append(line)
			elif not done:			# hunt aa order, target
				if 'amino' in line and 'order' in line:
					start = line.index('"')
					end = line.index('"', start+1)
					i = start+1
					while i < end:	# build aa order []
						aa_order.append(line[i])
						i += 1
				if not in_req:		# here find the target
					if requested in line:
						in_req = 1
				if in_req:		# build target matrix
					if '#' in line:
						line = line[:line.index('#')]
					temp_mat.append(line)
					if '};' in line:
						in_req = 0
						done = 1
		hfile.close()
		if not done:				# raise if not found
			raise 'ERROR: could not find', requested

	# now strip to numbers themselves; values are set as float not int.
	h_separators = [',', '}',';']
	clean_mat = []
	for line in temp_mat:
		words = line.split()			# first split each line
		temp_line = []
		for each in words:			# build each word
			temp_str = ""
			for char in each:		# 1 character @ a time
				if char not in h_separators:
					temp_str += char
			try:				# .mat likely has aa
				dummy = float(temp_str)
				temp_line.append(temp_str)
			except:
				continue
		if temp_line != []:			# add if has some #'s
			clean_mat.append(temp_line)
		elif words[0] in aalist and aa_order == []:
			aa_order = words		# else test for aa ord.

	return comment_lines, aa_order, clean_mat

def sumwriter (residues, properties, newname):
	errtrap = 0
	as = newname+"['"
	bs = "'] = "
	matlen = 0
	newfile = newname+".dict"

	output = open(newfile, "w")
	for comm in comment_lines:
		output.write(comm)
	output.write('\n')
	output.write(header)

	if delta_out:
		start_max = max(properties)
	while len(residues) > 0:
		for index in range(len(residues)):
			a = (properties[index])/normalize
			b = (properties[-1])/normalize
			c = as + residues[-1] + "','" + residues[index] + bs
			if delta_out:
				if a == b:
					if a == start_max:
						d = 1.0
					else:
						d = 0.0
				else:
					d = 0.0
			else:
				d = a + b
			e = c + str(d) + "\n"
			output.write(e)
			matlen += 1
		del residues[-1]
		del properties[-1]
	if matlen != right_len(aalist) :
		output.write(WARNING)
		errtrap += 1
	else :
		print newname,".dict created successfully."
	output.write("\n")
	output.close()
    	return errtrap

def diffwriter (residues, properties, newname):
	errtrap = 0
	as = newname+"['"
	bs = "'] = "
	matlen = 0
	newfile = newname+".dict"

	output = open(newfile, "w")
	for comm in comment_lines:
		output.write(comm)
	output.write('\n')
	output.write(header)

	for i in range(len(residues)):
		for j in range(len(residues)):
			a = properties[i]
			b = properties[j]
			c = as + residues[i] +"','" + residues[j] + bs
			d = b - a
			e = c + str(d) + "\n"
			output.write(e)
			matlen += 1
	if matlen != len(aalist)*len(aalist) :
		errtrap += 1
		output.write(WARNING)
	else :
		print newname,".dict created successfully."
	output.write("\n")
	output.close()
	return errtrap

# short fctn to calculate correct length of 'short' matrix
def right_len(aa_list):
	full_len = float(len(aa_list)*len(aa_list))
	off_diag = int((full_len-len(aa_list))/2)
	correct_length = off_diag+len(aa_list)
	return correct_length

# main function starts here; set up to parse the command line
normalize = 1.0					# always use normalization
difference = 0
delta_out = 0					# for 0/1 schemes: --binary
help = 0
version = 0
about = 0
args = argv					# parse the command line for
filename = ""					# the .list files, then
newname = ""					# pass those on...
requested = ""
for value in args:				
	if value[-5:] == ".list":
		if exists(value):
			filename = value
			if '/' in filename:
				start_o_name = value.rindex('/')+1
				newname = value[start_o_name:-5]
			else:
				newname = value[:-5]
	elif value[-4:] == ".mat":
		if exists(value):
			filename = value
	elif value[:7] == '--name=':
		requested = newname = value[7:]
	elif value == "--help" or value[-4:] == 'help':
		help = 1
	elif value == "--version":
		version = 1
	elif value in ["--about","--license"]:
		about = 1
	elif value == "--difference":
		difference = 1
	elif value == "--binary":
		delta_out = 1
	elif value[:10] == "--expanded":
		if len(value) == 10:
			aalist += ['B','X','Z']
		else:
			expansion = list(value[11:].upper())
			for i in expansion:
				if i not in aalist:
					aalist.append(i)
				else:
					print "WARNING: ",i,"already present."
		print 'expanded aa set includes:'
		print aalist
	elif value[:11] == "--normalize":
		if len(value) == 11:
			normalize = 2.0
		else:
			normalize = float(value[12:])

if not help and not version and not about:
	if filename == "":				# trap a no-name case
		raise 'File error','Please supply a valid .list or .mat file'
	errtrap = 0
	if '.list' in filename:
		residues, properties = listreader(filename)
		if not difference:
			errtrap = sumwriter(residues, properties, newname)
		else:
			errtrap = diffwriter(residues, properties, newname)
	else:
		errtrap = mat_r_w(filename)
	if errtrap > 0:
		print WARNING
elif version:
	print '\n\n', versioninfo, '\n'
elif about:
	print license_info
else:
	print usage

license_bottom = """
dictbuilder is the proprietary property of The Regents of the University of 
California. Copyright (c) 2006-07 The Regents of the University of California, 
Davis campus. All Rights Reserved.  

Redistribution and use in source and binary forms, with or without 
modification, are permitted by nonprofit, research institutions for research 
use only, provided that the following conditions are met:
* Redistributions of source code must retain the above copyright notice, 
this list of conditions and the following disclaimer. 
* Redistributions in binary form must reproduce the above copyright notice, 
this list of conditions and the following disclaimer in the documentation 
and/or other materials provided with the distribution. 
* Neither the name of the The Regents of the University of California, nor the 
names of its contributors may be used to endorse or promote products derived 
from this software without specific prior written permission. 

The software program and documentation are supplied "as is," without any 
accompanying services from The Regents. The Regents does not warrant that the 
operation of the program will be uninterrupted or error-free. The end-user 
understands that the program was developed for research purposes and is advised
not to rely exclusively on the program for any reason.

IN NO EVENT SHALL THE REGENTS OF THE UNIVERSITY OF CALIFORNIA BE LIABLE TO ANY 
PARTY FOR DIRECT, INDIRECT, SPECIAL, INCIDENTAL, OR CONSEQUENTIAL DAMAGES, 
INCLUDING LOST PROFITS, ARISING OUT OF THE USE OF THIS SOFTWARE AND ITS 
DOCUMENTATION, EVEN IF THE REGENTS HAS BEEN ADVISED OF THE POSSIBILITY OF SUCH 
DAMAGE. THE REGENTS SPECIFICALLY DISCLAIMS ANY WARRANTIES, INCLUDING, BUT NOT 
LIMITED TO, THE IMPLIED WARRANTIES OF MERCHANTABILITY, FITNESS FOR A PARTICULAR
PURPOSE AND NONINFRINGEMENT. THE SOFTWARE PROVIDED HEREUNDER IS ON AN "AS IS" 
BASIS, AND THE REGENTS HAS NO OBLIGATIONS TO PROVIDE MAINTENANCE, SUPPORT, 
UPDATES, ENHANCEMENTS, OR MODIFICATIONS. 

If you do not agree to these terms, do not download or use the software.
"""

# end of python script
rem="""
:endofpython
rem """
