# Supplementary material for: Flexible mapping of homology onto structure with Homolmapper
Source: BMC Bioinformatics. 2007 Apr 11;8:123. doi: 10.1186/1471-2105-8-123 (PMC1955750; doi:10.1186/1471-2105-8-123)
Supplement: Additional file 3 — Additional documentation for homolmapper, including the PDF User Guide and example structure, alignment, and accessory files, current as of March 2007. [file 1471-2105-8-123-S3.gz]

Archive with 138 entries (130 files):
- user_guide
- user_guide/cutinase
- user_guide/cutinase/2AXE.aalib
- user_guide/cutinase/2AXE.pdb
- user_guide/cutinase/cutinase.aln
- user_guide/cutinase/def_ID.hmset
- user_guide/cutinase/header.hmset
- user_guide/cutinase/idmat.dict
- user_guide/cutinase/mnemonic.hmset
- user_guide/cutinase/mnemonic.mnemonic
- user_guide/cutinase/no_gap_ID.hmset
- user_guide/cutinase/no_lib.hmset
- user_guide/cutinase/syn.hmset
- user_guide/cutinase/yes_lib.hmset
- user_guide/FDH
- user_guide/FDH/2IV2.pdb
- user_guide/FDH/aln_trans.hmset
- user_guide/FDH/alternate.aalib
- user_guide/FDH/default.hmset
- user_guide/FDH/expanded.hmset
- user_guide/FDH/FDH.aln
- user_guide/FDH/psite.dict
- user_guide/FDH/psite.hmset
- user_guide/FDH/psite.list
- user_guide/FDH/README
- user_guide/FDH/seleno.aalib
- user_guide/FDH/selFDH.aln
- user_guide/FDH/selpsite.dict
- user_guide/FDH/selpsite.hmset
- user_guide/FDH/selpsite.list
- user_guide/FDH/val_trans.hmset
- user_guide/HO
- user_guide/HO/1DVE.pdb
- user_guide/HO/default_MI.hmset
- user_guide/HO/example.fasta
- user_guide/HO/example.gcg
- user_guide/HO/example.ilv.phy
- user_guide/HO/example.JE.mtx
- user_guide/HO/example.msf
- user_guide/HO/example.nxs
- user_guide/HO/example.pir
- user_guide/HO/example.seq.phy
- user_guide/HO/fasta.hmset
- user_guide/HO/gcg.hmset
- user_guide/HO/ilv_phy.hmset
- user_guide/HO/msf.hmset
- user_guide/HO/nxs.hmset
- user_guide/HO/pir.hmset
- user_guide/HO/rerun375.hmset
- user_guide/HO/seq_phy.hmset
- user_guide/HO/standard.aln
- user_guide/HO/standard.hmset
- user_guide/PcyA
- user_guide/PcyA/2D1E.pdb
- user_guide/PcyA/alternate.disc
- user_guide/PcyA/alternate.hmset
- user_guide/PcyA/assign.hmset
- user_guide/PcyA/big70.aln
- user_guide/PcyA/complex.hmset
- user_guide/PcyA/ex_cons.hmset
- user_guide/PcyA/ex_degen.hmset
- user_guide/PcyA/Hbond.slop
- user_guide/PcyA/PcyA.sfam
- user_guide/PcyA/shorthand.hmset
- user_guide/PcyA/simple.hmset
- user_guide/phytochrome
- user_guide/phytochrome/1ZTU.pdb
- user_guide/phytochrome/2model.pdb
- user_guide/phytochrome/asa.dict
- user_guide/phytochrome/asa.hmset
- user_guide/phytochrome/BvCE.hmset
- user_guide/phytochrome/combined.hmset
- user_guide/phytochrome/combo.sfam
- user_guide/phytochrome/cons_phy.hmset
- user_guide/phytochrome/corrected.aln
- user_guide/phytochrome/corrected.hmset
- user_guide/phytochrome/def_phy.hmset
- user_guide/phytochrome/entropy.hmset
- user_guide/phytochrome/explicit.hmset
- user_guide/phytochrome/explicit.sfam
- user_guide/phytochrome/fastauto.hmset
- user_guide/phytochrome/highlight.hmset
- user_guide/phytochrome/implicit.hmset
- user_guide/phytochrome/implicit.sfam
- user_guide/phytochrome/init.mut
- user_guide/phytochrome/lacking.hmset
- user_guide/phytochrome/m_s.slop
- user_guide/phytochrome/modelgi.hmset
- user_guide/phytochrome/motif.mut
- user_guide/phytochrome/mult_mot.hmset
- user_guide/phytochrome/multimot.mut
- user_guide/phytochrome/mut_cat.hmset
- user_guide/phytochrome/mut_tol.hmset
- user_guide/phytochrome/one_mot.hmset
- user_guide/phytochrome/range.hmset
- user_guide/phytochrome/realgi.hmset
- user_guide/phytochrome/regex.hmset
- user_guide/phytochrome/regex.sfam
- user_guide/phytochrome/SD.hmset
- user_guide/phytochrome/SD_rad.hmset
- user_guide/phytochrome/spec_C.hmset
- user_guide/phytochrome/spec_Y.hmset
- user_guide/phytochrome/strict.hmset
- user_guide/phytochrome/translate.aln
- user_guide/phytochrome/translate.hmset
- user_guide/phytochrome/typo.aln
- user_guide/phytochrome/typo.hmset
- user_guide/phytochrome/use_phy.hmset
- user_guide/phytochrome/zero.hmset
- user_guide/proteasome
- user_guide/proteasome/1FNT.pdb
- user_guide/proteasome/gap_err.hmset
- user_guide/proteasome/gap_warn.hmset
- user_guide/proteasome/match_big.hmset
- user_guide/proteasome/match_def.hmset
- user_guide/proteasome/psome.aln
- user_guide/proteasome/README
- user_guide/proteasome/use_pre.hmset
- user_guide/proteasome/use_psm.hmset
- user_guide/proteasome/use_scl.hmset
- user_guide/README
- user_guide/ubiquitin
- user_guide/ubiquitin/1BT0.pdb
- user_guide/ubiquitin/1BT0.pssm
- user_guide/ubiquitin/1UBQ.pdb
- user_guide/ubiquitin/1WM3.pdb
- user_guide/ubiquitin/botch.aln
- user_guide/ubiquitin/botch.hmset
- user_guide/ubiquitin/default.hmset
- user_guide/ubiquitin/pam250.hmset
- user_guide/ubiquitin/pssm.hmset
- user_guide/ubiquitin/ref_cons.hmset
- user_guide/ubiquitin/ref_struc.hmset
- user_guide/ubiquitin/ref_use.hmset
- user_guide/ubiquitin/seg_cons.hmset
- user_guide/ubiquitin/seg_num.hmset
- user_guide/ubiquitin/ubiqs.aln
- user_guide/UserGuide.16.7.pdf
