# Supplementary material for: Flexible mapping of homology onto structure with Homolmapper
Source: BMC Bioinformatics. 2007 Apr 11;8:123. doi: 10.1186/1471-2105-8-123 (PMC1955750; doi:10.1186/1471-2105-8-123)
Supplement: Additional file 3 — Additional documentation for homolmapper, including the PDF User Guide and example structure, alignment, and accessory files, current as of March 2007. [file 1471-2105-8-123-S3.gz › user_guide/cutinase/2AXE.pdb]

HEADER    HYDROLASE                               01-SEP-98   2AXE              
TITLE     IODINATED COMPLEX OF ACETYL XYLAN ESTERASE AT 1.80 ANGSTROMS          
COMPND    MOL_ID: 1;                                                            
COMPND   2 MOLECULE: ACETYL XYLAN ESTERASE;                                     
COMPND   3 CHAIN: NULL;                                                         
COMPND   4 EC: 3.1.1.6;                                                         
COMPND   5 BIOLOGICAL_UNIT: MONOMER                                             
SOURCE    MOL_ID: 1;                                                            
SOURCE   2 ORGANISM_SCIENTIFIC: PENICILLIUM PURPUROGENUM                        
KEYWDS    HYDROLASE, IODOTYROSINES, ESTERASE                                    
EXPDTA    X-RAY DIFFRACTION                                                     
AUTHOR    D.GHOSH,M.ERMAN,M.W.SAWICKI,P.LALA,D.R.WEEKS,N.LI,                    
AUTHOR   2 W.PANGBORN,D.J.THIEL,H.JORNVALL,J.EYZAGUIRRE                         
REVDAT   1   18-MAY-99 2AXE    0                                                
JRNL        AUTH   D.GHOSH,M.ERMAN,M.SAWICKI,P.LALA,D.R.WEEKS,N.LI,             
JRNL        AUTH 2 W.PANGBORN,D.J.THIEL,H.JORNVALL,R.GUTIERREZ,                 
JRNL        AUTH 3 J.EYZAGUIRRE                                                 
JRNL        TITL   DETERMINATION OF A PROTEIN STRUCTURE BY IODINATION:          
JRNL        TITL 2 THE STRUCTURE OF IODINATED ACETYLXYLAN ESTERASE              
JRNL        REF    ACTA CRYSTALLOGR.,SECT.D      V.  55   779 1999              
JRNL        REFN   ASTM ABCRE6  DK ISSN 0907-4449                 0766          
REMARK   1                                                                      
REMARK   2                                                                      
REMARK   2 RESOLUTION. 1.80 ANGSTROMS.                                          
REMARK   3                                                                      
REMARK   3 REFINEMENT.                                                          
REMARK   3   PROGRAM     : SHELXL-97                                            
REMARK   3   AUTHORS     : G.M.SHELDRICK                                        
REMARK   3                                                                      
REMARK   3  DATA USED IN REFINEMENT.                                            
REMARK   3   RESOLUTION RANGE HIGH (ANGSTROMS) : 1.80                           
REMARK   3   RESOLUTION RANGE LOW  (ANGSTROMS) : 99.00                          
REMARK   3   DATA CUTOFF            (SIGMA(F)) : 0.0                            
REMARK   3   COMPLETENESS FOR RANGE        (%) : 99.9                           
REMARK   3   CROSS-VALIDATION METHOD           : FREE R                         
REMARK   3   FREE R VALUE TEST SET SELECTION   : RANDOM                         
REMARK   3                                                                      
REMARK   3  FIT TO DATA USED IN REFINEMENT (NO CUTOFF).                         
REMARK   3   R VALUE   (WORKING + TEST SET, NO CUTOFF) : 0.1733                 
REMARK   3   R VALUE          (WORKING SET, NO CUTOFF) : 0.1768                 
REMARK   3   FREE R VALUE                  (NO CUTOFF) : 0.2369                 
REMARK   3   FREE R VALUE TEST SET SIZE (%, NO CUTOFF) : 5.1                    
REMARK   3   FREE R VALUE TEST SET COUNT   (NO CUTOFF) : 763                    
REMARK   3   TOTAL NUMBER OF REFLECTIONS   (NO CUTOFF) : 15003                  
REMARK   3                                                                      
REMARK   3  FIT/AGREEMENT OF MODEL FOR DATA WITH F>4SIG(F).                     
REMARK   3   R VALUE   (WORKING + TEST SET, F>4SIG(F)) : 0.1490                 
REMARK   3   R VALUE          (WORKING SET, F>4SIG(F)) : 0.1523                 
REMARK   3   FREE R VALUE                  (F>4SIG(F)) : 0.2137                 
REMARK   3   FREE R VALUE TEST SET SIZE (%, F>4SIG(F)) : 5.2                    
REMARK   3   FREE R VALUE TEST SET COUNT   (F>4SIG(F)) : 594                    
REMARK   3   TOTAL NUMBER OF REFLECTIONS   (F>4SIG(F)) : 11490                  
REMARK   3                                                                      
REMARK   3  NUMBER OF NON-HYDROGEN ATOMS USED IN REFINEMENT.                    
REMARK   3   PROTEIN ATOMS      : 1422                                          
REMARK   3   NUCLEIC ACID ATOMS : 0                                             
REMARK   3   HETEROGEN ATOMS    : 33                                            
REMARK   3   SOLVENT ATOMS      : 91                                            
REMARK   3                                                                      
REMARK   3  MODEL REFINEMENT.                                                   
REMARK   3   OCCUPANCY SUM OF NON-HYDROGEN ATOMS      : 1540.25                 
REMARK   3   OCCUPANCY SUM OF HYDROGEN ATOMS          : 1182.00                 
REMARK   3   NUMBER OF DISCRETELY DISORDERED RESIDUES : 2                       
REMARK   3   NUMBER OF LEAST-SQUARES PARAMETERS       : 6189                    
REMARK   3   NUMBER OF RESTRAINTS                     : 6009                    
REMARK   3                                                                      
REMARK   3  RMS DEVIATIONS FROM RESTRAINT TARGET VALUES.                        
REMARK   3   BOND LENGTHS                         (A) : 0.013                   
REMARK   3   ANGLE DISTANCES                      (A) : 0.0578                  
REMARK   3   SIMILAR DISTANCES (NO TARGET VALUES) (A) : NULL                    
REMARK   3   DISTANCES FROM RESTRAINT PLANES      (A) : NULL                    
REMARK   3   ZERO CHIRAL VOLUMES               (A**3) : NULL                    
REMARK   3   NON-ZERO CHIRAL VOLUMES           (A**3) : NULL                    
REMARK   3   ANTI-BUMPING DISTANCE RESTRAINTS     (A) : NULL                    
REMARK   3   RIGID-BOND ADP COMPONENTS         (A**2) : NULL                    
REMARK   3   SIMILAR ADP COMPONENTS            (A**2) : NULL                    
REMARK   3   APPROXIMATELY ISOTROPIC ADPS      (A**2) : NULL                    
REMARK   3                                                                      
REMARK   3  BULK SOLVENT MODELING.                                              
REMARK   3   METHOD USED: MOEWS & KRETSINGER, J.MOL.BIOL.91(1973)201-2          
REMARK   3                                                                      
REMARK   3  STEREOCHEMISTRY TARGET VALUES : ENGH AND HUBER                      
REMARK   3   SPECIAL CASE: NULL                                                 
REMARK   3                                                                      
REMARK   3  OTHER REFINEMENT REMARKS: C-I BONDS WERE NOT RESTRAINED             
REMARK   4                                                                      
REMARK   4 2AXE COMPLIES WITH FORMAT V. 2.3, 09-JULY-1998                       
REMARK   6                                                                      
REMARK   6 TYROSINES 33 AND 177 ARE IODOTYROSINES.  THREE C-I                   
REMARK   6 DISTANCES RANGE BETWEEN 2.09 AND 2.12 ANGSTROMS.  ONE C-I            
REMARK   6 DISTANCE FOR TYR 33 IS 2.43 ANGSTROMS.                               
REMARK 200                                                                      
REMARK 200 EXPERIMENTAL DETAILS                                                 
REMARK 200  EXPERIMENT TYPE                : X-RAY DIFFRACTION                  
REMARK 200  DATE OF DATA COLLECTION        : DEC-1997                           
REMARK 200  TEMPERATURE           (KELVIN) : 287                                
REMARK 200  PH                             : 6.0                                
REMARK 200  NUMBER OF CRYSTALS USED        : 1                                  
REMARK 200                                                                      
REMARK 200  SYNCHROTRON              (Y/N) : N                                  
REMARK 200  RADIATION SOURCE               : NULL                               
REMARK 200  BEAMLINE                       : NULL                               
REMARK 200  X-RAY GENERATOR MODEL          : RIGAKU RU200                       
REMARK 200  MONOCHROMATIC OR LAUE    (M/L) : M                                  
REMARK 200  WAVELENGTH OR RANGE        (A) : 1.5418                             
REMARK 200  MONOCHROMATOR                  : GRAPHITE                           
REMARK 200  OPTICS                         : NULL                               
REMARK 200                                                                      
REMARK 200  DETECTOR TYPE                  : IMAGE PLATE                        
REMARK 200  DETECTOR MANUFACTURER          : NULL                               
REMARK 200  INTENSITY-INTEGRATION SOFTWARE : DENZO                              
REMARK 200  DATA SCALING SOFTWARE          : NULL                               
REMARK 200                                                                      
REMARK 200  NUMBER OF UNIQUE REFLECTIONS   : 15046                              
REMARK 200  RESOLUTION RANGE HIGH      (A) : 1.80                               
REMARK 200  RESOLUTION RANGE LOW       (A) : 99.00                              
REMARK 200  REJECTION CRITERIA  (SIGMA(I)) : NONE                               
REMARK 200                                                                      
REMARK 200 OVERALL.                                                             
REMARK 200  COMPLETENESS FOR RANGE     (%) : 99.8                               
REMARK 200  DATA REDUNDANCY                : 6.7                                
REMARK 200  R MERGE                    (I) : 0.11                               
REMARK 200  R SYM                      (I) : NONE                               
REMARK 200  <I/SIGMA(I)> FOR THE DATA SET  : NULL                               
REMARK 200                                                                      
REMARK 200 IN THE HIGHEST RESOLUTION SHELL.                                     
REMARK 200  HIGHEST RESOLUTION SHELL, RANGE HIGH (A) : 1.80                     
REMARK 200  HIGHEST RESOLUTION SHELL, RANGE LOW  (A) : 1.90                     
REMARK 200  COMPLETENESS FOR SHELL     (%) : 99                                 
REMARK 200  DATA REDUNDANCY IN SHELL       : NULL                               
REMARK 200  R MERGE FOR SHELL          (I) : NULL                               
REMARK 200  R SYM FOR SHELL            (I) : NULL                               
REMARK 200  <I/SIGMA(I)> FOR SHELL         : 2                                  
REMARK 200                                                                      
REMARK 200 DIFFRACTION PROTOCOL: NULL                                           
REMARK 200 METHOD USED TO DETERMINE THE STRUCTURE: SIRAS                        
REMARK 200 SOFTWARE USED: SHELX                                                 
REMARK 200 STARTING MODEL: NONE                                                 
REMARK 200                                                                      
REMARK 200 REMARK: NULL                                                         
REMARK 280                                                                      
REMARK 280 CRYSTAL                                                              
REMARK 280 SOLVENT CONTENT, VS   (%): 22.9                                      
REMARK 280 MATTHEWS COEFFICIENT, VM (ANGSTROMS**3/DA): 1.60                     
REMARK 280                                                                      
REMARK 280 CRYSTALLIZATION CONDITIONS: NULL                                     
REMARK 290                                                                      
REMARK 290 CRYSTALLOGRAPHIC SYMMETRY                                            
REMARK 290 SYMMETRY OPERATORS FOR SPACE GROUP: P 21 21 21                       
REMARK 290                                                                      
REMARK 290      SYMOP   SYMMETRY                                                
REMARK 290     NNNMMM   OPERATOR                                                
REMARK 290       1555   X,Y,Z                                                   
REMARK 290       2555   1/2-X,-Y,1/2+Z                                          
REMARK 290       3555   -X,1/2+Y,1/2-Z                                          
REMARK 290       4555   1/2+X,1/2-Y,-Z                                          
REMARK 290                                                                      
REMARK 290     WHERE NNN -> OPERATOR NUMBER                                     
REMARK 290           MMM -> TRANSLATION VECTOR                                  
REMARK 290                                                                      
REMARK 290 CRYSTALLOGRAPHIC SYMMETRY TRANSFORMATIONS                            
REMARK 290 THE FOLLOWING TRANSFORMATIONS OPERATE ON THE ATOM/HETATM             
REMARK 290 RECORDS IN THIS ENTRY TO PRODUCE CRYSTALLOGRAPHICALLY                
REMARK 290 RELATED MOLECULES.                                                   
REMARK 290   SMTRY1   1  1.000000  0.000000  0.000000        0.00000            
REMARK 290   SMTRY2   1  0.000000  1.000000  0.000000        0.00000            
REMARK 290   SMTRY3   1  0.000000  0.000000  1.000000        0.00000            
REMARK 290   SMTRY1   2 -1.000000  0.000000  0.000000       17.45018            
REMARK 290   SMTRY2   2  0.000000 -1.000000  0.000000        0.00000            
REMARK 290   SMTRY3   2  0.000000  0.000000  1.000000       36.26868            
REMARK 290   SMTRY1   3 -1.000000  0.000000  0.000000        0.00000            
REMARK 290   SMTRY2   3  0.000000  1.000000  0.000000       30.63913            
REMARK 290   SMTRY3   3  0.000000  0.000000 -1.000000       36.26868            
REMARK 290   SMTRY1   4  1.000000  0.000000  0.000000       17.45018            
REMARK 290   SMTRY2   4  0.000000 -1.000000  0.000000       30.63913            
REMARK 290   SMTRY3   4  0.000000  0.000000 -1.000000        0.00000            
REMARK 290                                                                      
REMARK 290 REMARK: NULL                                                         
REMARK 400                                                                      
REMARK 400 COMPOUND                                                             
REMARK 400 TYR 177 IS A DIIODO- AND TYR 33 IS PARTIALLY A MONO- AND             
REMARK 400 PARTIALLY A DIIODO-TYROSINE.  THEREFORE, THERE ARE 4 IODINE          
REMARK 400 ATOMS IN THE COORDINATE FILE.                                        
REMARK 450                                                                      
REMARK 450 SOURCE                                                               
REMARK 450 THE PROTEIN WAS NON-ENZYMATICALLY IODINATED IN THE                   
REMARK 450 CRYSTALLINE STATE BY ADDING A SOLUTION OF MOLECULAR IODINE           
REMARK 450 IN KI TO THE CRYSTAL.                                                
REMARK 600                                                                      
REMARK 600 HETEROGEN                                                            
REMARK 600 IODOTYROSINES 33 AND 177 ARE NAMED TYI                               
REMARK 800                                                                      
REMARK 800 SITE                                                                 
REMARK 800 SITE_IDENTIFIER: CAT                                                 
REMARK 800 SITE_DESCRIPTION:                                                    
REMARK 800 THESE RESIDUES FORM THE CATALYTIC TRIAD.                             
REMARK 999                                                                      
REMARK 999 SEQUENCE                                                             
REMARK 999 2AXE       GB      2944191      1 -    27 NOT IN ATOMS LIST          
DBREF  2AXE      1   207  GB     2944191  AAC39371        28    234             
SEQADV 2AXE TYI     33  GB   2944191   TYR    60 MODIFIED                       
SEQADV 2AXE TYI    177  GB   2944191   TYR   204 MODIFIED                       
SEQRES   1    207  SER CYS PRO ALA ILE HIS VAL PHE GLY ALA ARG GLU THR          
SEQRES   2    207  THR ALA SER PRO GLY TYR GLY SER SER SER THR VAL VAL          
SEQRES   3    207  ASN GLY VAL LEU SER ALA TYI PRO GLY SER THR ALA GLU          
SEQRES   4    207  ALA ILE ASN TYR PRO ALA CYS GLY GLY GLN SER SER CYS          
SEQRES   5    207  GLY GLY ALA SER TYR SER SER SER VAL ALA GLN GLY ILE          
SEQRES   6    207  ALA ALA VAL ALA SER ALA VAL ASN SER PHE ASN SER GLN          
SEQRES   7    207  CYS PRO SER THR LYS ILE VAL LEU VAL GLY TYR SER GLN          
SEQRES   8    207  GLY GLY GLU ILE MET ASP VAL ALA LEU CYS GLY GLY GLY          
SEQRES   9    207  ASP PRO ASN GLN GLY TYR THR ASN THR ALA VAL GLN LEU          
SEQRES  10    207  SER SER SER ALA VAL ASN MET VAL LYS ALA ALA ILE PHE          
SEQRES  11    207  MET GLY ASP PRO MET PHE ARG ALA GLY LEU SER TYR GLU          
SEQRES  12    207  VAL GLY THR CYS ALA ALA GLY GLY PHE ASP GLN ARG PRO          
SEQRES  13    207  ALA GLY PHE SER CYS PRO SER ALA ALA LYS ILE LYS SER          
SEQRES  14    207  TYR CYS ASP ALA SER ASP PRO TYI CYS CYS ASN GLY SER          
SEQRES  15    207  ASN ALA ALA THR HIS GLN GLY TYR GLY SER GLU TYR GLY          
SEQRES  16    207  SER GLN ALA LEU ALA PHE VAL LYS SER LYS LEU GLY              
MODRES 2AXE TYI     33  TYR  3,5-DIIODOTRYROSINE                                
MODRES 2AXE TYI    177  TYR  3,5-DIIODOTRYROSINE                                
HET    TYI     33      14                                                       
HET    TYI    177      14                                                       
HET    SO4    209       5                                                       
HETNAM     TYI 3,5-DIIODOTRYROSINE                                              
HETNAM     SO4 SULFATE ION                                                      
FORMUL   1  TYI    2(C9 H9 N1 O3 I2)                                            
FORMUL   2  SO4    O4 S1 2-                                                     
FORMUL   3  HOH   *91(H2 O1)                                                    
HELIX    1   1 GLY     20  SER     31  5                                  12    
HELIX    2   2 SER     50  CYS     52  5                                   3    
HELIX    3   3 TYR     57  GLN     78  1                                  22    
HELIX    4   4 SER     90  CYS    101  5                                  12    
HELIX    5   5 PRO    106  GLN    108  5                                   3    
HELIX    6   6 SER    119  MET    124  1                                   6    
HELIX    7   7 ALA    164  LYS    166  5                                   3    
HELIX    8   8 ALA    184  GLN    188  1                                   5    
HELIX    9   9 TYR    190  LYS    205  1                                  16    
SHEET    1   A 5 THR    37  ALA    40  0                                        
SHEET    2   A 5 ILE     5  ALA    10  1  N  VAL     7   O  THR    37           
SHEET    3   A 5 LYS    83  TYR    89  1  N  LYS    83   O  HIS     6           
SHEET    4   A 5 VAL   125  MET   131  1  N  LYS   126   O  ILE    84           
SHEET    5   A 5 ILE   167  TYR   170  1  N  LYS   168   O  ALA   128           
SSBOND   1 CYS      2    CYS     79                                             
SSBOND   2 CYS     46    CYS     52                                             
SSBOND   3 CYS    101    CYS    161                                             
SSBOND   4 CYS    147    CYS    179                                             
SSBOND   5 CYS    171    CYS    178                                             
LINK         N   TYI    33                 C   ALA    32                        
LINK         C   TYI    33                 N   PRO    34                        
LINK         N   TYI   177                 C   PRO   176                        
LINK         C   TYI   177                 N   CYS   178                        
SITE     1 CAT  3 SER    90  ASP   175  HIS   187                               
CRYST1   34.900   61.278   72.538  90.00  90.00  90.00 P 21 21 21    4          
ORIGX1      1.000000  0.000000  0.000000        0.00000                         
ORIGX2      0.000000  1.000000  0.000000        0.00000                         
ORIGX3      0.000000  0.000000  1.000000        0.00000                         
SCALE1      0.028653  0.000000  0.000000        0.00000                         
SCALE2      0.000000  0.016319  0.000000        0.00000                         
SCALE3      0.000000  0.000000  0.013786        0.00000                         
ATOM      1  N   SER     1      27.446   8.021  35.175  1.00 47.80           N  
ATOM      2  CA  SER     1      26.145   7.819  35.805  1.00 52.30           C  
ATOM      3  C   SER     1      25.069   7.542  34.759  1.00 38.78           C  
ATOM      4  O   SER     1      25.367   7.568  33.564  1.00 67.10           O  
ATOM      5  CB  SER     1      25.765   9.040  36.644  1.00 63.44           C  
ATOM      6  OG  SER     1      24.777   8.749  37.614  1.00 78.10           O  
ATOM      7  N   CYS     2      23.846   7.283  35.209  1.00 27.21           N  
ATOM      8  CA  CYS     2      22.686   7.160  34.340  1.00 19.01           C  
ATOM      9  C   CYS     2      21.786   8.383  34.446  1.00 15.90           C  
ATOM     10  O   CYS     2      21.505   8.868  35.534  1.00 21.47           O  
ATOM     11  CB  CYS     2      21.828   5.944  34.668  1.00 11.67           C  
ATOM     12  SG  CYS     2      22.685   4.382  34.397  1.00 15.17           S  
ATOM     13  N   PRO     3      21.313   8.837  33.297  1.00 12.28           N  
ATOM     14  CA  PRO     3      20.380   9.971  33.268  1.00 15.01           C  
ATOM     15  C   PRO     3      18.989   9.551  33.715  1.00 14.18           C  
ATOM     16  O   PRO     3      18.675   8.360  33.750  1.00 13.85           O  
ATOM     17  CB  PRO     3      20.401  10.331  31.775  1.00 17.60           C  
ATOM     18  CG  PRO     3      20.580   8.995  31.108  1.00 15.76           C  
ATOM     19  CD  PRO     3      21.607   8.289  31.963  1.00 14.73           C  
ATOM     20  N   ALA     4      18.081  10.462  34.064  1.00 13.49           N  
ATOM     21  CA  ALA     4      16.713  10.034  34.351  1.00 15.03           C  
ATOM     22  C   ALA     4      15.948   9.682  33.075  1.00 12.67           C  
ATOM     23  O   ALA     4      15.057   8.836  33.071  1.00 11.37           O  
ATOM     24  CB  ALA     4      15.932  11.102  35.088  1.00 12.34           C  
ATOM     25  N   ILE     5      16.308  10.365  32.002  1.00  8.84           N  
ATOM     26  CA  ILE     5      15.654  10.189  30.712  1.00  7.80           C  
ATOM     27  C   ILE     5      16.708  10.048  29.627  1.00  6.95           C  
ATOM     28  O   ILE     5      17.675  10.810  29.609  1.00  9.58           O  
ATOM     29  CB  ILE     5      14.729  11.371  30.384  1.00 14.95           C  
ATOM     30  CG1 ILE     5      13.517  11.442  31.317  1.00 22.14           C  
ATOM     31  CG2 ILE     5      14.270  11.357  28.931  1.00  8.37           C  
ATOM     32  CD1 ILE     5      13.202  12.796  31.894  1.00 32.36           C  
ATOM     33  N   HIS     6      16.511   9.079  28.753  1.00  8.69           N  
ATOM     34  CA  HIS     6      17.460   8.917  27.630  1.00 10.08           C  
ATOM     35  C   HIS     6      16.658   8.803  26.340  1.00 12.20           C  
ATOM     36  O   HIS     6      15.599   8.169  26.339  1.00 11.47           O  
ATOM     37  CB  HIS     6      18.358   7.736  27.901  1.00 11.38           C  
ATOM     38  CG  HIS     6      19.284   7.258  26.844  1.00 13.18           C  
ATOM     39  ND1 HIS     6      20.357   7.945  26.367  1.00 13.59           N  
ATOM     40  CD2 HIS     6      19.311   6.095  26.149  1.00 19.46           C  
ATOM     41  CE1 HIS     6      21.017   7.288  25.440  1.00 18.61           C  
ATOM     42  NE2 HIS     6      20.380   6.139  25.288  1.00 21.39           N  
ATOM     43  N   VAL     7      17.111   9.415  25.236  1.00  6.00           N  
ATOM     44  CA  VAL     7      16.291   9.266  24.035  1.00  5.43           C  
ATOM     45  C   VAL     7      17.131   8.672  22.899  1.00  8.87           C  
ATOM     46  O   VAL     7      18.338   8.863  22.812  1.00 11.78           O  
ATOM     47  CB  VAL     7      15.597  10.557  23.584  1.00 14.60           C  
ATOM     48  CG1 VAL     7      15.694  11.641  24.648  1.00 17.16           C  
ATOM     49  CG2 VAL     7      16.136  11.060  22.259  1.00 34.75           C  
ATOM     50  N   PHE     8      16.442   7.919  22.051  1.00  5.70           N  
ATOM     51  CA  PHE     8      17.014   7.249  20.901  1.00 10.56           C  
ATOM     52  C   PHE     8      16.323   7.796  19.643  1.00 10.34           C  
ATOM     53  O   PHE     8      15.094   7.797  19.601  1.00  9.57           O  
ATOM     54  CB  PHE     8      16.844   5.742  20.921  1.00  9.51           C  
ATOM     55  CG  PHE     8      17.527   4.960  22.031  1.00 11.54           C  
ATOM     56  CD1 PHE     8      16.908   4.808  23.261  1.00  9.92           C  
ATOM     57  CD2 PHE     8      18.765   4.374  21.839  1.00 13.96           C  
ATOM     58  CE1 PHE     8      17.518   4.076  24.266  1.00 13.43           C  
ATOM     59  CE2 PHE     8      19.390   3.652  22.841  1.00 13.08           C  
ATOM     60  CZ  PHE     8      18.758   3.513  24.066  1.00 13.35           C  
ATOM     61  N   GLY     9      17.122   8.242  18.685  1.00  9.15           N  
ATOM     62  CA  GLY     9      16.611   8.784  17.436  1.00  8.00           C  
ATOM     63  C   GLY     9      17.118   8.013  16.241  1.00  8.75           C  
ATOM     64  O   GLY     9      18.282   7.631  16.164  1.00  6.87           O  
ATOM     65  N   ALA    10      16.227   7.770  15.294  1.00  6.95           N  
ATOM     66  CA  ALA    10      16.601   7.018  14.106  1.00  8.67           C  
ATOM     67  C   ALA    10      16.241   7.843  12.866  1.00  8.99           C  
ATOM     68  O   ALA    10      15.125   8.355  12.796  1.00  7.38           O  
ATOM     69  CB  ALA    10      15.940   5.657  14.092  1.00 12.36           C  
ATOM     70  N   ARG    11      17.196   7.976  11.953  1.00 10.80           N  
ATOM     71  CA  ARG    11      17.129   8.885  10.821  1.00  6.28           C  
ATOM     72  C   ARG    11      16.493   8.228   9.601  1.00 13.16           C  
ATOM     73  O   ARG    11      16.327   7.009   9.551  1.00 10.32           O  
ATOM     74  CB  ARG    11      18.526   9.377  10.464  1.00  7.04           C  
ATOM     75  CG  ARG    11      19.364   8.405   9.648  1.00 10.66           C  
ATOM     76  CD  ARG    11      20.783   8.907   9.514  1.00 11.45           C  
ATOM     77  NE  ARG    11      21.700   8.040   8.797  1.00 16.06           N  
ATOM     78  CZ  ARG    11      22.231   6.903   9.213  1.00 20.40           C  
ATOM     79  NH1 ARG    11      21.946   6.413  10.413  1.00 14.29           N  
ATOM     80  NH2 ARG    11      23.064   6.222   8.429  1.00 14.66           N  
ATOM     81  N   GLU    12      16.145   9.049   8.621  1.00 17.09           N  
ATOM     82  CA  GLU    12      15.568   8.586   7.372  1.00 17.85           C  
ATOM     83  C   GLU    12      16.633   8.172   6.362  1.00 10.84           C  
ATOM     84  O   GLU    12      17.828   8.337   6.523  1.00  8.57           O  
ATOM     85  CB  GLU    12      14.701   9.669   6.719  1.00 11.97           C  
ATOM     86  CG  GLU    12      15.489  10.857   6.204  1.00 12.26           C  
ATOM     87  CD  GLU    12      15.708  11.919   7.263  1.00 22.00           C  
ATOM     88  OE1 GLU    12      15.895  11.562   8.449  1.00 22.44           O  
ATOM     89  OE2 GLU    12      15.710  13.120   6.923  1.00 22.46           O  
ATOM     90  N   THR    13      16.124   7.617   5.268  1.00 14.53           N  
ATOM     91  CA  THR    13      16.970   7.038   4.230  1.00 15.15           C  
ATOM     92  C   THR    13      17.831   8.118   3.575  1.00  7.18           C  
ATOM     93  O   THR    13      17.304   9.163   3.211  1.00 10.67           O  
ATOM     94  CB  THR    13      16.120   6.308   3.174  1.00 16.97           C  
ATOM     95  OG1 THR    13      15.194   5.388   3.775  1.00 17.67           O  
ATOM     96  CG2 THR    13      17.001   5.462   2.261  1.00 17.32           C  
ATOM     97  N   THR    14      19.106   7.838   3.444  1.00 13.04           N  
ATOM     98  CA  THR    14      20.194   8.607   2.875  1.00 16.70           C  
ATOM     99  C   THR    14      20.617   9.781   3.747  1.00 16.31           C  
ATOM    100  O   THR    14      21.583  10.480   3.437  1.00 13.22           O  
ATOM    101  CB  THR    14      19.884   9.159   1.463  1.00 20.09           C  
ATOM    102  OG1 THR    14      18.806  10.096   1.519  1.00 16.18           O  
ATOM    103  CG2 THR    14      19.454   8.017   0.555  1.00 19.97           C  
ATOM    104  N   ALA    15      19.921  10.003   4.860  1.00 16.76           N  
ATOM    105  CA  ALA    15      20.388  11.055   5.753  1.00 10.80           C  
ATOM    106  C   ALA    15      21.776  10.733   6.295  1.00 12.31           C  
ATOM    107  O   ALA    15      22.105   9.553   6.477  1.00 13.33           O  
ATOM    108  CB  ALA    15      19.413  11.246   6.909  1.00 11.67           C  
ATOM    109  N   SER    16      22.574  11.767   6.560  1.00 10.85           N  
ATOM    110  CA  SER    16      23.902  11.546   7.130  1.00 14.08           C  
ATOM    111  C   SER    16      23.770  11.008   8.555  1.00 17.73           C  
ATOM    112  O   SER    16      22.771  11.249   9.236  1.00 10.58           O  
ATOM    113  CB  SER    16      24.753  12.813   7.155  1.00 17.46           C  
ATOM    114  OG  SER    16      24.693  13.555   5.954  1.00 26.61           O  
ATOM    115  N   PRO    17      24.774  10.264   8.992  1.00 17.88           N  
ATOM    116  CA  PRO    17      24.787   9.718  10.357  1.00 13.34           C  
ATOM    117  C   PRO    17      24.458  10.763  11.415  1.00 12.85           C  
ATOM    118  O   PRO    17      24.875  11.918  11.382  1.00 14.17           O  
ATOM    119  CB  PRO    17      26.225   9.208  10.476  1.00 17.92           C  
ATOM    120  CG  PRO    17      26.535   8.751   9.075  1.00 18.31           C  
ATOM    121  CD  PRO    17      25.955   9.841   8.215  1.00 21.09           C  
ATOM    122  N   GLY    18      23.660  10.304  12.365  1.00 11.13           N  
ATOM    123  CA  GLY    18      23.009  11.090  13.380  1.00 12.34           C  
ATOM    124  C   GLY    18      21.502  10.820  13.368  1.00 10.30           C  
ATOM    125  O   GLY    18      21.060   9.721  13.049  1.00 10.48           O  
ATOM    126  N   TYR    19      20.737  11.834  13.714  1.00 12.20           N  
ATOM    127  CA  TYR    19      19.315  11.821  13.961  1.00 13.68           C  
ATOM    128  C   TYR    19      18.464  12.155  12.742  1.00 17.93           C  
ATOM    129  O   TYR    19      17.268  11.856  12.742  1.00 13.27           O  
ATOM    130  CB  TYR    19      18.998  12.861  15.053  1.00 19.66           C  
ATOM    131  CG  TYR    19      19.753  12.670  16.351  1.00 16.31           C  
ATOM    132  CD1 TYR    19      19.496  11.605  17.202  1.00 15.29           C  
ATOM    133  CD2 TYR    19      20.740  13.572  16.730  1.00 20.24           C  
ATOM    134  CE1 TYR    19      20.199  11.452  18.385  1.00 17.70           C  
ATOM    135  CE2 TYR    19      21.454  13.439  17.907  1.00 33.69           C  
ATOM    136  CZ  TYR    19      21.169  12.368  18.726  1.00 22.47           C  
ATOM    137  OH  TYR    19      21.882  12.242  19.885  1.00 25.18           O  
ATOM    138  N   GLY    20      19.073  12.781  11.739  1.00 15.07           N  
ATOM    139  CA  GLY    20      18.340  13.224  10.559  1.00 10.17           C  
ATOM    140  C   GLY    20      17.124  14.031  10.996  1.00 15.80           C  
ATOM    141  O   GLY    20      17.232  14.856  11.909  1.00 19.21           O  
ATOM    142  N   SER    21      15.979  13.777  10.375  1.00 13.77           N  
ATOM    143  CA  SER    21      14.768  14.530  10.678  1.00 13.93           C  
ATOM    144  C   SER    21      14.141  14.140  12.003  1.00 17.17           C  
ATOM    145  O   SER    21      13.143  14.761  12.392  1.00 16.05           O  
ATOM    146  CB  SER    21      13.730  14.344   9.559  1.00 12.70           C  
ATOM    147  OG  SER    21      14.210  15.006   8.397  1.00 16.40           O  
ATOM    148  N   SER    22      14.688  13.150  12.717  1.00 11.86           N  
ATOM    149  CA  SER    22      14.090  12.930  14.037  1.00  5.58           C  
ATOM    150  C   SER    22      14.584  13.989  15.006  1.00 14.66           C  
ATOM    151  O   SER    22      14.142  14.092  16.153  1.00 17.65           O  
ATOM    152  CB  SER    22      14.402  11.517  14.520  1.00  9.42           C  
ATOM    153  OG  SER    22      15.758  11.455  14.929  1.00 19.88           O  
ATOM    154  N   SER    23      15.520  14.826  14.575  1.00 12.96           N  
ATOM    155  CA  SER    23      16.106  15.841  15.447  1.00 17.32           C  
ATOM    156  C   SER    23      15.105  16.777  16.103  1.00 16.65           C  
ATOM    157  O   SER    23      15.254  17.252  17.233  1.00 17.32           O  
ATOM    158  CB  SER    23      17.088  16.684  14.607  1.00 17.41           C  
ATOM    159  OG  SER    23      16.325  17.483  13.711  1.00 28.51           O  
ATOM    160  N   THR    24      14.028  17.106  15.397  1.00 15.15           N  
ATOM    161  CA  THR    24      13.073  18.072  15.925  1.00 14.23           C  
ATOM    162  C   THR    24      12.481  17.613  17.237  1.00 15.06           C  
ATOM    163  O   THR    24      12.429  18.338  18.235  1.00 14.80           O  
ATOM    164  CB  THR    24      11.930  18.305  14.916  1.00 21.02           C  
ATOM    165  OG1 THR    24      12.418  19.042  13.792  1.00 32.44           O  
ATOM    166  CG2 THR    24      10.828  19.158  15.527  1.00 32.77           C  
ATOM    167  N   VAL    25      11.975  16.370  17.313  1.00 14.80           N  
ATOM    168  CA  VAL    25      11.425  16.087  18.652  1.00 18.83           C  
ATOM    169  C   VAL    25      12.549  15.580  19.545  1.00 17.46           C  
ATOM    170  O   VAL    25      12.425  15.655  20.773  1.00 20.25           O  
ATOM    171  CB  VAL    25      10.195  15.168  18.655  1.00 22.26           C  
ATOM    172  CG1 VAL    25       9.567  15.083  17.270  1.00 17.95           C  
ATOM    173  CG2 VAL    25      10.534  13.795  19.196  1.00 23.62           C  
ATOM    174  N   VAL    26      13.665  15.099  18.986  1.00 12.18           N  
ATOM    175  CA  VAL    26      14.723  14.678  19.906  1.00 10.61           C  
ATOM    176  C   VAL    26      15.209  15.879  20.709  1.00 16.68           C  
ATOM    177  O   VAL    26      15.336  15.826  21.934  1.00 14.72           O  
ATOM    178  CB  VAL    26      15.900  14.036  19.166  1.00 14.90           C  
ATOM    179  CG1 VAL    26      17.120  14.027  20.077  1.00 18.10           C  
ATOM    180  CG2 VAL    26      15.541  12.631  18.687  1.00 12.89           C  
ATOM    181  N   ASN    27      15.447  16.961  19.976  1.00 14.89           N  
ATOM    182  CA  ASN    27      15.920  18.201  20.586  1.00 17.56           C  
ATOM    183  C   ASN    27      14.877  18.838  21.483  1.00 18.75           C  
ATOM    184  O   ASN    27      15.161  19.525  22.468  1.00 16.74           O  
ATOM    185  CB  ASN    27      16.331  19.184  19.488  1.00 23.25           C  
ATOM    186  CG  ASN    27      17.690  18.809  18.914  1.00 27.75           C  
ATOM    187  OD1 ASN    27      18.341  17.891  19.410  1.00 28.68           O  
ATOM    188  ND2 ASN    27      18.089  19.537  17.880  1.00 51.99           N  
ATOM    189  N   GLY    28      13.612  18.605  21.132  1.00 13.01           N  
ATOM    190  CA  GLY    28      12.540  19.122  21.957  1.00 14.49           C  
ATOM    191  C   GLY    28      12.568  18.534  23.360  1.00 17.56           C  
ATOM    192  O   GLY    28      12.390  19.279  24.323  1.00 17.51           O  
ATOM    193  N   VAL    29      12.777  17.228  23.462  1.00 12.98           N  
ATOM    194  CA  VAL    29      12.822  16.533  24.745  1.00 13.01           C  
ATOM    195  C   VAL    29      14.025  16.951  25.575  1.00 14.63           C  
ATOM    196  O   VAL    29      13.926  17.282  26.761  1.00 14.27           O  
ATOM    197  CB  VAL    29      12.832  15.008  24.532  1.00 11.78           C  
ATOM    198  CG1 VAL    29      12.900  14.300  25.871  1.00 13.45           C  
ATOM    199  CG2 VAL    29      11.608  14.603  23.727  1.00 18.01           C  
ATOM    200  N   LEU    30      15.187  16.946  24.929  1.00 16.95           N  
ATOM    201  CA  LEU    30      16.430  17.326  25.579  1.00 15.93           C  
ATOM    202  C   LEU    30      16.357  18.711  26.212  1.00 19.58           C  
ATOM    203  O   LEU    30      16.881  18.958  27.300  1.00 22.46           O  
ATOM    204  CB  LEU    30      17.576  17.312  24.565  1.00 16.22           C  
ATOM    205  CG  LEU    30      18.139  15.960  24.129  1.00 17.85           C  
ATOM    206  CD1 LEU    30      19.348  16.166  23.223  1.00 20.90           C  
ATOM    207  CD2 LEU    30      18.522  15.089  25.310  1.00 26.95           C  
ATOM    208  N   SER    31      15.704  19.647  25.521  1.00 13.35           N  
ATOM    209  CA  SER    31      15.670  21.018  26.027  1.00 21.11           C  
ATOM    210  C   SER    31      14.545  21.185  27.044  1.00 20.18           C  
ATOM    211  O   SER    31      14.546  22.138  27.824  1.00 20.54           O  
ATOM    212  CB ASER    31      15.508  22.027  24.886  0.59 18.70           C  
ATOM    213  CB BSER    31      15.535  22.021  24.878  0.41 18.93           C  
ATOM    214  OG ASER    31      14.214  21.959  24.314  0.59 20.23           O  
ATOM    215  OG BSER    31      16.810  22.251  24.294  0.41 15.48           O  
ATOM    216  N   ALA    32      13.610  20.241  27.007  1.00 16.48           N  
ATOM    217  CA  ALA    32      12.498  20.257  27.944  1.00 21.86           C  
ATOM    218  C   ALA    32      12.915  19.630  29.275  1.00 20.28           C  
ATOM    219  O   ALA    32      12.291  19.908  30.299  1.00 16.38           O  
ATOM    220  CB  ALA    32      11.286  19.507  27.412  1.00 20.32           C  
HETATM  221  N   TYI    33      13.939  18.800  29.191  1.00 11.40           N  
HETATM  222  CA  TYI    33      14.463  18.037  30.315  1.00 11.43           C  
HETATM  223  CB  TYI    33      14.056  16.568  30.164  1.00 10.97           C  
HETATM  224  CG  TYI    33      12.562  16.370  30.203  1.00 15.23           C  
HETATM  225  CD1 TYI    33      11.811  16.344  29.032  1.00 10.62           C  
HETATM  226  CE1 TYI    33      10.455  16.163  29.126  1.00 14.81           C  
HETATM  227  CD2 TYI    33      11.897  16.214  31.409  1.00 13.79           C  
HETATM  228  CE2 TYI    33      10.526  16.033  31.484  1.00 21.34           C  
HETATM  229  CZ  TYI    33       9.797  16.010  30.316  1.00 15.02           C  
HETATM  230  OH  TYI    33       8.433  15.827  30.349  1.00 16.40           O  
HETATM  231  C   TYI    33      15.978  18.124  30.406  1.00 15.90           C  
HETATM  232  O   TYI    33      16.676  17.173  30.037  1.00 14.89           O  
HETATM  233  I1  TYI    33       9.263  16.273  27.404  1.00 29.41           I  
HETATM  234  I2  TYI    33       9.618  14.987  33.441  0.25 49.96           I  
ATOM    235  N   PRO    34      16.462  19.261  30.888  1.00 13.79           N  
ATOM    236  CA  PRO    34      17.910  19.432  31.064  1.00 15.35           C  
ATOM    237  C   PRO    34      18.467  18.266  31.881  1.00 15.97           C  
ATOM    238  O   PRO    34      17.807  17.784  32.808  1.00 20.33           O  
ATOM    239  CB  PRO    34      18.017  20.769  31.794  1.00 24.51           C  
ATOM    240  CG  PRO    34      16.776  21.509  31.408  1.00 21.47           C  
ATOM    241  CD  PRO    34      15.704  20.452  31.296  1.00 17.51           C  
ATOM    242  N   GLY    35      19.654  17.804  31.516  1.00 15.31           N  
ATOM    243  CA  GLY    35      20.297  16.627  32.066  1.00 14.69           C  
ATOM    244  C   GLY    35      19.942  15.360  31.319  1.00  8.45           C  
ATOM    245  O   GLY    35      20.641  14.352  31.394  1.00 18.17           O  
ATOM    246  N   SER    36      18.841  15.386  30.564  1.00 10.92           N  
ATOM    247  CA  SER    36      18.576  14.200  29.740  1.00  9.43           C  
ATOM    248  C   SER    36      19.605  14.113  28.617  1.00 20.36           C  
ATOM    249  O   SER    36      20.249  15.097  28.226  1.00 12.94           O  
ATOM    250  CB  SER    36      17.148  14.231  29.215  1.00 10.72           C  
ATOM    251  OG  SER    36      16.944  15.316  28.327  1.00 21.70           O  
ATOM    252  N   THR    37      19.797  12.892  28.100  1.00 12.65           N  
ATOM    253  CA  THR    37      20.791  12.682  27.051  1.00 14.36           C  
ATOM    254  C   THR    37      20.212  11.857  25.907  1.00 12.74           C  
ATOM    255  O   THR    37      19.187  11.195  26.048  1.00 11.07           O  
ATOM    256  CB  THR    37      22.043  12.019  27.623  1.00 15.71           C  
ATOM    257  OG1 THR    37      21.715  10.790  28.258  1.00 17.00           O  
ATOM    258  CG2 THR    37      22.631  12.839  28.771  1.00 19.91           C  
ATOM    259  N   ALA    38      20.864  11.898  24.751  1.00 10.90           N  
ATOM    260  CA  ALA    38      20.318  11.223  23.576  1.00  8.48           C  
ATOM    261  C   ALA    38      21.420  10.519  22.799  1.00 10.72           C  
ATOM    262  O   ALA    38      22.587  10.878  22.928  1.00 11.89           O  
ATOM    263  CB  ALA    38      19.611  12.248  22.702  1.00  9.97           C  
ATOM    264  N   GLU    39      21.058   9.536  21.994  1.00 13.49           N  
ATOM    265  CA  GLU    39      21.979   8.850  21.098  1.00 12.09           C  
ATOM    266  C   GLU    39      21.230   8.524  19.799  1.00 14.55           C  
ATOM    267  O   GLU    39      20.026   8.260  19.847  1.00  9.05           O  
ATOM    268  CB  GLU    39      22.569   7.583  21.695  1.00 11.93           C  
ATOM    269  CG  GLU    39      21.644   6.404  21.907  1.00 19.05           C  
ATOM    270  CD  GLU    39      22.298   5.265  22.666  1.00 25.21           C  
ATOM    271  OE1 GLU    39      22.268   5.248  23.917  1.00 18.89           O  
ATOM    272  OE2 GLU    39      22.869   4.346  22.031  1.00 27.69           O  
ATOM    273  N   ALA    40      21.977   8.560  18.710  1.00 15.36           N  
ATOM    274  CA  ALA    40      21.473   8.189  17.397  1.00 12.45           C  
ATOM    275  C   ALA    40      21.632   6.692  17.192  1.00  9.34           C  
ATOM    276  O   ALA    40      22.638   6.093  17.563  1.00 17.62           O  
ATOM    277  CB  ALA    40      22.192   8.963  16.303  1.00 10.69           C  
ATOM    278  N   ILE    41      20.630   6.081  16.587  1.00  9.15           N  
ATOM    279  CA  ILE    41      20.736   4.685  16.177  1.00 11.56           C  
ATOM    280  C   ILE    41      21.717   4.543  15.016  1.00 14.35           C  
ATOM    281  O   ILE    41      21.634   5.262  14.016  1.00 17.41           O  
ATOM    282  CB  ILE    41      19.365   4.122  15.770  1.00 12.28           C  
ATOM    283  CG1 ILE    41      18.355   4.088  16.924  1.00 16.17           C  
ATOM    284  CG2 ILE    41      19.508   2.742  15.147  1.00 10.99           C  
ATOM    285  CD1 ILE    41      18.855   3.243  18.085  1.00 17.16           C  
ATOM    286  N   ASN    42      22.650   3.612  15.145  1.00 13.24           N  
ATOM    287  CA  ASN    42      23.633   3.345  14.101  1.00 16.33           C  
ATOM    288  C   ASN    42      23.090   2.253  13.179  1.00 15.54           C  
ATOM    289  O   ASN    42      22.976   1.094  13.564  1.00 13.23           O  
ATOM    290  CB  ASN    42      24.981   2.932  14.685  1.00 16.11           C  
ATOM    291  CG  ASN    42      25.667   3.993  15.517  1.00 21.08           C  
ATOM    292  OD1 ASN    42      25.998   3.719  16.675  1.00 28.39           O  
ATOM    293  ND2 ASN    42      25.889   5.181  14.977  1.00 23.40           N  
ATOM    294  N   TYR    43      22.726   2.595  11.949  1.00 10.77           N  
ATOM    295  CA  TYR    43      22.245   1.574  11.014  1.00  5.31           C  
ATOM    296  C   TYR    43      22.383   2.189   9.621  1.00  9.46           C  
ATOM    297  O   TYR    43      22.592   3.406   9.548  1.00 10.63           O  
ATOM    298  CB  TYR    43      20.841   1.132  11.336  1.00  9.72           C  
ATOM    299  CG  TYR    43      19.735   1.996  10.770  1.00 10.84           C  
ATOM    300  CD1 TYR    43      19.514   3.297  11.203  1.00 11.44           C  
ATOM    301  CD2 TYR    43      18.906   1.486   9.790  1.00  9.46           C  
ATOM    302  CE1 TYR    43      18.493   4.057  10.665  1.00 12.51           C  
ATOM    303  CE2 TYR    43      17.886   2.239   9.245  1.00 14.39           C  
ATOM    304  CZ  TYR    43      17.685   3.526   9.687  1.00 14.52           C  
ATOM    305  OH  TYR    43      16.657   4.254   9.133  1.00 14.50           O  
ATOM    306  N   PRO    44      22.318   1.379   8.585  1.00  8.17           N  
ATOM    307  CA  PRO    44      22.568   1.903   7.231  1.00  9.26           C  
ATOM    308  C   PRO    44      21.699   3.073   6.818  1.00  5.93           C  
ATOM    309  O   PRO    44      22.276   3.948   6.149  1.00 11.22           O  
ATOM    310  CB  PRO    44      22.309   0.682   6.338  1.00 13.35           C  
ATOM    311  CG  PRO    44      22.725  -0.451   7.234  1.00 12.71           C  
ATOM    312  CD  PRO    44      22.099  -0.077   8.555  1.00  9.70           C  
ATOM    313  N   ALA    45      20.429   3.144   7.152  1.00  7.55           N  
ATOM    314  CA  ALA    45      19.523   4.177   6.659  1.00 11.86           C  
ATOM    315  C   ALA    45      19.698   4.312   5.149  1.00  8.29           C  
ATOM    316  O   ALA    45      19.966   5.393   4.636  1.00  9.22           O  
ATOM    317  CB  ALA    45      19.723   5.528   7.329  1.00 12.43           C  
ATOM    318  N   CYS    46      19.577   3.173   4.471  1.00 11.22           N  
ATOM    319  CA  CYS    46      19.913   3.185   3.047  1.00 13.12           C  
ATOM    320  C   CYS    46      18.820   2.488   2.240  1.00 14.72           C  
ATOM    321  O   CYS    46      18.016   1.753   2.793  1.00 11.13           O  
ATOM    322  CB  CYS    46      21.240   2.485   2.777  1.00 12.55           C  
ATOM    323  SG  CYS    46      22.149   2.986   1.303  1.00 11.79           S  
ATOM    324  N   GLY    47      18.845   2.735   0.940  1.00 15.79           N  
ATOM    325  CA  GLY    47      17.940   2.139  -0.020  1.00 13.32           C  
ATOM    326  C   GLY    47      18.685   1.790  -1.304  1.00 14.46           C  
ATOM    327  O   GLY    47      18.091   1.962  -2.359  1.00 13.20           O  
ATOM    328  N   GLY    48      19.925   1.336  -1.192  1.00 15.34           N  
ATOM    329  CA  GLY    48      20.737   0.885  -2.301  1.00 14.96           C  
ATOM    330  C   GLY    48      21.684   1.927  -2.829  1.00 12.99           C  
ATOM    331  O   GLY    48      22.552   1.637  -3.649  1.00 21.66           O  
ATOM    332  N   GLN    49      21.586   3.174  -2.394  1.00 12.22           N  
ATOM    333  CA  GLN    49      22.510   4.195  -2.872  1.00  9.43           C  
ATOM    334  C   GLN    49      23.933   3.959  -2.393  1.00  8.46           C  
ATOM    335  O   GLN    49      24.178   3.496  -1.277  1.00 15.11           O  
ATOM    336  CB  GLN    49      22.052   5.572  -2.397  1.00  9.86           C  
ATOM    337  CG  GLN    49      20.633   5.937  -2.768  1.00  9.95           C  
ATOM    338  CD  GLN    49      19.554   5.386  -1.869  1.00 12.28           C  
ATOM    339  OE1 GLN    49      19.782   4.644  -0.920  1.00 14.28           O  
ATOM    340  NE2 GLN    49      18.312   5.734  -2.191  1.00 19.67           N  
ATOM    341  N   SER    50      24.936   4.298  -3.203  1.00  6.94           N  
ATOM    342  CA  SER    50      26.293   4.035  -2.703  1.00 16.07           C  
ATOM    343  C   SER    50      26.685   4.991  -1.586  1.00 14.42           C  
ATOM    344  O   SER    50      27.546   4.678  -0.761  1.00 11.95           O  
ATOM    345  CB  SER    50      27.302   4.110  -3.855  1.00 17.24           C  
ATOM    346  OG  SER    50      27.556   5.470  -4.165  1.00 31.12           O  
ATOM    347  N   SER    51      26.064   6.170  -1.544  1.00 10.05           N  
ATOM    348  CA  SER    51      26.409   7.154  -0.521  1.00 17.90           C  
ATOM    349  C   SER    51      26.200   6.574   0.873  1.00 17.49           C  
ATOM    350  O   SER    51      26.935   6.914   1.800  1.00 13.17           O  
ATOM    351  CB  SER    51      25.598   8.440  -0.692  1.00 17.40           C  
ATOM    352  OG  SER    51      24.249   8.261  -0.280  1.00 18.45           O  
ATOM    353  N   CYS    52      25.204   5.696   1.029  1.00 12.70           N  
ATOM    354  CA  CYS    52      24.980   5.190   2.389  1.00  9.63           C  
ATOM    355  C   CYS    52      25.418   3.751   2.525  1.00 10.84           C  
ATOM    356  O   CYS    52      24.939   3.003   3.374  1.00 13.16           O  
ATOM    357  CB  CYS    52      23.508   5.349   2.766  1.00 12.53           C  
ATOM    358  SG  CYS    52      22.303   5.002   1.476  1.00 12.14           S  
ATOM    359  N   GLY    53      26.355   3.333   1.679  1.00 12.01           N  
ATOM    360  CA  GLY    53      26.923   2.011   1.839  1.00 10.33           C  
ATOM    361  C   GLY    53      26.347   0.978   0.893  1.00 17.31           C  
ATOM    362  O   GLY    53      26.763  -0.182   0.913  1.00 20.39           O  
ATOM    363  N   GLY    54      25.395   1.366   0.052  1.00 12.38           N  
ATOM    364  CA  GLY    54      24.849   0.484  -0.953  1.00 12.54           C  
ATOM    365  C   GLY    54      23.936  -0.595  -0.445  1.00 19.27           C  
ATOM    366  O   GLY    54      23.442  -1.442  -1.194  1.00 17.93           O  
ATOM    367  N   ALA    55      23.639  -0.638   0.857  1.00 15.51           N  
ATOM    368  CA  ALA    55      22.684  -1.662   1.282  1.00 10.20           C  
ATOM    369  C   ALA    55      21.284  -1.413   0.746  1.00  8.03           C  
ATOM    370  O   ALA    55      20.720  -0.318   0.700  1.00 14.55           O  
ATOM    371  CB  ALA    55      22.688  -1.724   2.799  1.00 17.95           C  
ATOM    372  N   SER    56      20.632  -2.483   0.309  1.00  8.09           N  
ATOM    373  CA  SER    56      19.238  -2.364  -0.084  1.00 10.74           C  
ATOM    374  C   SER    56      18.355  -1.962   1.092  1.00 12.32           C  
ATOM    375  O   SER    56      18.684  -2.120   2.266  1.00 10.28           O  
ATOM    376  CB  SER    56      18.730  -3.702  -0.637  1.00 13.85           C  
ATOM    377  OG  SER    56      18.648  -4.659   0.406  1.00 13.54           O  
ATOM    378  N   TYR    57      17.189  -1.438   0.745  1.00 12.58           N  
ATOM    379  CA  TYR    57      16.183  -1.095   1.738  1.00 13.71           C  
ATOM    380  C   TYR    57      15.921  -2.282   2.659  1.00 11.82           C  
ATOM    381  O   TYR    57      15.925  -2.169   3.890  1.00 11.58           O  
ATOM    382  CB  TYR    57      14.909  -0.613   1.045  1.00 11.79           C  
ATOM    383  CG  TYR    57      13.968   0.071   2.019  1.00 11.69           C  
ATOM    384  CD1 TYR    57      14.086   1.425   2.278  1.00 15.12           C  
ATOM    385  CD2 TYR    57      12.979  -0.649   2.672  1.00 14.19           C  
ATOM    386  CE1 TYR    57      13.227   2.042   3.168  1.00 11.88           C  
ATOM    387  CE2 TYR    57      12.118  -0.041   3.566  1.00 10.47           C  
ATOM    388  CZ  TYR    57      12.257   1.308   3.803  1.00 10.70           C  
ATOM    389  OH  TYR    57      11.412   1.941   4.689  1.00 12.33           O  
ATOM    390  N   SER    58      15.720  -3.458   2.069  1.00  8.09           N  
ATOM    391  CA  SER    58      15.462  -4.651   2.874  1.00  6.66           C  
ATOM    392  C   SER    58      16.598  -4.961   3.825  1.00 12.46           C  
ATOM    393  O   SER    58      16.446  -5.262   5.004  1.00 13.40           O  
ATOM    394  CB  SER    58      15.226  -5.826   1.915  1.00 11.07           C  
ATOM    395  OG  SER    58      15.355  -7.043   2.617  1.00 29.70           O  
ATOM    396  N   SER    59      17.831  -4.910   3.326  1.00  7.91           N  
ATOM    397  CA  SER    59      18.952  -5.183   4.210  1.00  7.32           C  
ATOM    398  C   SER    59      19.128  -4.089   5.251  1.00 10.35           C  
ATOM    399  O   SER    59      19.482  -4.382   6.400  1.00 12.93           O  
ATOM    400  CB  SER    59      20.198  -5.349   3.335  1.00 18.59           C  
ATOM    401  OG  SER    59      21.368  -5.371   4.120  1.00 22.90           O  
ATOM    402  N   SER    60      18.893  -2.832   4.891  1.00 11.18           N  
ATOM    403  CA  SER    60      18.999  -1.709   5.829  1.00  9.47           C  
ATOM    404  C   SER    60      17.989  -1.864   6.960  1.00 13.09           C  
ATOM    405  O   SER    60      18.292  -1.691   8.145  1.00  9.63           O  
ATOM    406  CB  SER    60      18.793  -0.398   5.070  1.00  9.21           C  
ATOM    407  OG  SER    60      18.850   0.761   5.884  1.00  9.06           O  
ATOM    408  N   VAL    61      16.743  -2.207   6.596  1.00 10.09           N  
ATOM    409  CA  VAL    61      15.725  -2.384   7.641  1.00 10.75           C  
ATOM    410  C   VAL    61      16.084  -3.510   8.613  1.00 11.51           C  
ATOM    411  O   VAL    61      15.968  -3.347   9.830  1.00  9.89           O  
ATOM    412  CB  VAL    61      14.329  -2.666   7.063  1.00 12.60           C  
ATOM    413  CG1 VAL    61      13.362  -3.070   8.170  1.00 14.75           C  
ATOM    414  CG2 VAL    61      13.766  -1.460   6.329  1.00 15.40           C  
ATOM    415  N   ALA    62      16.520  -4.656   8.103  1.00 14.06           N  
ATOM    416  CA  ALA    62      16.876  -5.812   8.911  1.00 11.61           C  
ATOM    417  C   ALA    62      17.951  -5.435   9.922  1.00 14.39           C  
ATOM    418  O   ALA    62      17.814  -5.766  11.095  1.00 15.09           O  
ATOM    419  CB  ALA    62      17.329  -6.973   8.028  1.00 16.55           C  
ATOM    420  N   GLN    63      18.987  -4.747   9.435  1.00  8.97           N  
ATOM    421  CA  GLN    63      20.090  -4.311  10.278  1.00 12.61           C  
ATOM    422  C   GLN    63      19.651  -3.258  11.290  1.00 12.41           C  
ATOM    423  O   GLN    63      20.108  -3.200  12.434  1.00 11.60           O  
ATOM    424  CB  GLN    63      21.195  -3.790   9.357  1.00 16.67           C  
ATOM    425  CG  GLN    63      21.872  -4.896   8.540  1.00 16.70           C  
ATOM    426  CD  GLN    63      23.109  -4.336   7.857  1.00 25.61           C  
ATOM    427  OE1 GLN    63      24.024  -3.823   8.510  1.00 25.63           O  
ATOM    428  NE2 GLN    63      23.143  -4.408   6.533  1.00 39.28           N  
ATOM    429  N   GLY    64      18.731  -2.391  10.867  1.00  7.45           N  
ATOM    430  CA  GLY    64      18.220  -1.367  11.750  1.00  7.45           C  
ATOM    431  C   GLY    64      17.416  -1.947  12.894  1.00  6.91           C  
ATOM    432  O   GLY    64      17.541  -1.489  14.026  1.00 14.11           O  
ATOM    433  N   ILE    65      16.587  -2.950  12.618  1.00 10.61           N  
ATOM    434  CA  ILE    65      15.799  -3.534  13.705  1.00 11.94           C  
ATOM    435  C   ILE    65      16.692  -4.146  14.770  1.00 13.91           C  
ATOM    436  O   ILE    65      16.489  -4.006  15.973  1.00 15.07           O  
ATOM    437  CB  ILE    65      14.843  -4.591  13.157  1.00 11.35           C  
ATOM    438  CG1 ILE    65      13.785  -3.999  12.225  1.00 12.53           C  
ATOM    439  CG2 ILE    65      14.208  -5.376  14.301  1.00 14.66           C  
ATOM    440  CD1 ILE    65      13.135  -5.048  11.342  1.00 10.81           C  
ATOM    441  N   ALA    66      17.733  -4.836  14.321  1.00 14.79           N  
ATOM    442  CA  ALA    66      18.708  -5.407  15.239  1.00 14.15           C  
ATOM    443  C   ALA    66      19.485  -4.350  16.006  1.00 18.00           C  
ATOM    444  O   ALA    66      19.783  -4.472  17.196  1.00 15.80           O  
ATOM    445  CB  ALA    66      19.684  -6.280  14.457  1.00 11.31           C  
ATOM    446  N   ALA    67      19.837  -3.281  15.307  1.00 12.56           N  
ATOM    447  CA  ALA    67      20.526  -2.158  15.909  1.00 14.49           C  
ATOM    448  C   ALA    67      19.688  -1.495  16.996  1.00 15.26           C  
ATOM    449  O   ALA    67      20.176  -1.156  18.074  1.00 10.92           O  
ATOM    450  CB  ALA    67      20.857  -1.159  14.809  1.00 14.90           C  
ATOM    451  N   VAL    68      18.407  -1.280  16.735  1.00  7.89           N  
ATOM    452  CA  VAL    68      17.538  -0.674  17.743  1.00  8.96           C  
ATOM    453  C   VAL    68      17.466  -1.541  18.996  1.00 14.38           C  
ATOM    454  O   VAL    68      17.552  -1.102  20.141  1.00 10.83           O  
ATOM    455  CB  VAL    68      16.118  -0.482  17.189  1.00 11.39           C  
ATOM    456  CG1 VAL    68      15.144  -0.089  18.293  1.00 16.94           C  
ATOM    457  CG2 VAL    68      16.093   0.567  16.093  1.00 12.86           C  
ATOM    458  N   ALA    69      17.294  -2.835  18.755  1.00 14.11           N  
ATOM    459  CA  ALA    69      17.135  -3.830  19.802  1.00 11.63           C  
ATOM    460  C   ALA    69      18.373  -3.909  20.684  1.00 11.32           C  
ATOM    461  O   ALA    69      18.310  -3.948  21.912  1.00 17.55           O  
ATOM    462  CB  ALA    69      16.842  -5.189  19.181  1.00 17.83           C  
ATOM    463  N   SER    70      19.520  -3.924  20.013  1.00 10.24           N  
ATOM    464  CA  SER    70      20.773  -4.049  20.747  1.00  9.66           C  
ATOM    465  C   SER    70      21.036  -2.807  21.577  1.00 10.52           C  
ATOM    466  O   SER    70      21.406  -2.917  22.744  1.00 13.03           O  
ATOM    467  CB ASER    70      21.939  -4.293  19.784  0.50  9.58           C  
ATOM    468  CB BSER    70      21.944  -4.303  19.792  0.50  9.60           C  
ATOM    469  OG ASER    70      21.808  -5.562  19.169  0.50 16.12           O  
ATOM    470  OG BSER    70      23.004  -4.911  20.511  0.50 19.44           O  
ATOM    471  N   ALA    71      20.855  -1.644  20.964  1.00  8.71           N  
ATOM    472  CA  ALA    71      21.202  -0.408  21.659  1.00 12.99           C  
ATOM    473  C   ALA    71      20.255  -0.134  22.822  1.00 14.47           C  
ATOM    474  O   ALA    71      20.698   0.339  23.876  1.00 10.75           O  
ATOM    475  CB  ALA    71      21.237   0.758  20.680  1.00 15.49           C  
ATOM    476  N   VAL    72      18.968  -0.416  22.647  1.00 13.42           N  
ATOM    477  CA  VAL    72      17.975  -0.149  23.689  1.00 13.04           C  
ATOM    478  C   VAL    72      18.075  -1.187  24.806  1.00 13.33           C  
ATOM    479  O   VAL    72      18.036  -0.861  25.995  1.00 13.25           O  
ATOM    480  CB  VAL    72      16.541  -0.134  23.140  1.00 15.40           C  
ATOM    481  CG1 VAL    72      15.511  -0.017  24.263  1.00 16.16           C  
ATOM    482  CG2 VAL    72      16.303   1.015  22.169  1.00 12.06           C  
ATOM    483  N   ASN    73      18.226  -2.455  24.427  1.00  8.74           N  
ATOM    484  CA  ASN    73      18.349  -3.525  25.408  1.00  7.28           C  
ATOM    485  C   ASN    73      19.619  -3.353  26.239  1.00 14.70           C  
ATOM    486  O   ASN    73      19.646  -3.535  27.453  1.00 13.94           O  
ATOM    487  CB  ASN    73      18.331  -4.887  24.715  1.00  7.11           C  
ATOM    488  CG  ASN    73      16.964  -5.303  24.238  1.00  9.16           C  
ATOM    489  OD1 ASN    73      15.934  -4.723  24.599  1.00 14.62           O  
ATOM    490  ND2 ASN    73      16.938  -6.329  23.400  1.00 12.79           N  
ATOM    491  N   SER    74      20.733  -2.998  25.600  1.00  9.32           N  
ATOM    492  CA  SER    74      21.955  -2.846  26.382  1.00 16.00           C  
ATOM    493  C   SER    74      21.855  -1.639  27.303  1.00 14.24           C  
ATOM    494  O   SER    74      22.256  -1.684  28.466  1.00 14.36           O  
ATOM    495  CB  SER    74      23.174  -2.713  25.463  1.00 19.83           C  
ATOM    496  OG  SER    74      22.831  -2.002  24.291  1.00 53.34           O  
ATOM    497  N   PHE    75      21.317  -0.540  26.772  1.00  9.54           N  
ATOM    498  CA  PHE    75      21.213   0.659  27.592  1.00  7.62           C  
ATOM    499  C   PHE    75      20.351   0.335  28.811  1.00 12.16           C  
ATOM    500  O   PHE    75      20.747   0.673  29.925  1.00 14.20           O  
ATOM    501  CB  PHE    75      20.668   1.844  26.800  1.00  8.10           C  
ATOM    502  CG  PHE    75      20.493   3.070  27.677  1.00 10.32           C  
ATOM    503  CD1 PHE    75      21.565   3.890  27.958  1.00 16.59           C  
ATOM    504  CD2 PHE    75      19.251   3.379  28.217  1.00 12.98           C  
ATOM    505  CE1 PHE    75      21.417   5.002  28.774  1.00 17.53           C  
ATOM    506  CE2 PHE    75      19.093   4.473  29.043  1.00 14.61           C  
ATOM    507  CZ  PHE    75      20.184   5.280  29.327  1.00 18.03           C  
ATOM    508  N   ASN    76      19.206  -0.307  28.593  1.00 11.62           N  
ATOM    509  CA  ASN    76      18.319  -0.642  29.706  1.00 13.04           C  
ATOM    510  C   ASN    76      19.002  -1.503  30.762  1.00 11.74           C  
ATOM    511  O   ASN    76      18.805  -1.299  31.966  1.00 11.27           O  
ATOM    512  CB  ASN    76      17.067  -1.341  29.176  1.00 13.05           C  
ATOM    513  CG  ASN    76      16.224  -1.927  30.296  1.00  8.66           C  
ATOM    514  OD1 ASN    76      16.187  -3.144  30.454  1.00 10.54           O  
ATOM    515  ND2 ASN    76      15.579  -1.036  31.031  1.00 10.77           N  
ATOM    516  N   SER    77      19.821  -2.474  30.358  1.00 12.32           N  
ATOM    517  CA  SER    77      20.528  -3.279  31.355  1.00 13.68           C  
ATOM    518  C   SER    77      21.520  -2.470  32.173  1.00 16.98           C  
ATOM    519  O   SER    77      21.800  -2.714  33.349  1.00 13.89           O  
ATOM    520  CB  SER    77      21.255  -4.420  30.628  1.00 13.09           C  
ATOM    521  OG  SER    77      20.245  -5.297  30.130  1.00 21.82           O  
ATOM    522  N   GLN    78      22.096  -1.456  31.530  1.00 11.33           N  
ATOM    523  CA  GLN    78      23.030  -0.585  32.214  1.00 14.64           C  
ATOM    524  C   GLN    78      22.316   0.398  33.139  1.00 18.29           C  
ATOM    525  O   GLN    78      22.823   0.671  34.227  1.00 12.29           O  
ATOM    526  CB  GLN    78      23.860   0.204  31.193  1.00 16.02           C  
ATOM    527  CG  GLN    78      25.213   0.646  31.727  1.00 36.30           C  
ATOM    528  CD  GLN    78      26.339   0.131  30.849  1.00 51.64           C  
ATOM    529  OE1 GLN    78      26.622   0.742  29.816  1.00 84.00           O  
ATOM    530  NE2 GLN    78      26.959  -0.974  31.246  1.00 35.23           N  
ATOM    531  N   CYS    79      21.187   0.923  32.696  1.00 13.44           N  
ATOM    532  CA  CYS    79      20.428   1.974  33.360  1.00  7.97           C  
ATOM    533  C   CYS    79      18.958   1.606  33.515  1.00 11.24           C  
ATOM    534  O   CYS    79      18.073   2.198  32.899  1.00 11.37           O  
ATOM    535  CB  CYS    79      20.553   3.262  32.545  1.00 10.71           C  
ATOM    536  SG  CYS    79      22.220   3.957  32.472  1.00 14.64           S  
ATOM    537  N   PRO    80      18.698   0.602  34.352  1.00 13.71           N  
ATOM    538  CA  PRO    80      17.377  -0.011  34.462  1.00 10.73           C  
ATOM    539  C   PRO    80      16.272   0.901  34.972  1.00  9.99           C  
ATOM    540  O   PRO    80      15.086   0.601  34.813  1.00 11.47           O  
ATOM    541  CB  PRO    80      17.567  -1.134  35.484  1.00 12.24           C  
ATOM    542  CG  PRO    80      18.946  -1.010  36.021  1.00 13.61           C  
ATOM    543  CD  PRO    80      19.700  -0.001  35.233  1.00 11.57           C  
ATOM    544  N   SER    81      16.613   2.022  35.597  1.00 10.59           N  
ATOM    545  CA  SER    81      15.532   2.864  36.100  1.00 12.09           C  
ATOM    546  C   SER    81      15.393   4.120  35.245  1.00 13.14           C  
ATOM    547  O   SER    81      14.642   5.036  35.574  1.00 10.71           O  
ATOM    548  CB  SER    81      15.778   3.192  37.572  1.00 18.78           C  
ATOM    549  OG  SER    81      16.968   3.931  37.782  1.00 15.08           O  
ATOM    550  N   THR    82      16.107   4.160  34.124  1.00 12.02           N  
ATOM    551  CA  THR    82      16.024   5.297  33.207  1.00 10.64           C  
ATOM    552  C   THR    82      14.820   5.183  32.279  1.00  6.18           C  
ATOM    553  O   THR    82      14.593   4.128  31.690  1.00  8.83           O  
ATOM    554  CB  THR    82      17.299   5.427  32.352  1.00 10.39           C  
ATOM    555  OG1 THR    82      18.378   5.727  33.240  1.00 10.01           O  
ATOM    556  CG2 THR    82      17.207   6.573  31.355  1.00 10.79           C  
ATOM    557  N   LYS    83      14.085   6.284  32.164  1.00  8.25           N  
ATOM    558  CA  LYS    83      12.928   6.322  31.267  1.00 10.12           C  
ATOM    559  C   LYS    83      13.411   6.544  29.834  1.00 10.93           C  
ATOM    560  O   LYS    83      14.290   7.373  29.580  1.00  9.87           O  
ATOM    561  CB  LYS    83      11.915   7.389  31.658  1.00  9.95           C  
ATOM    562  CG  LYS    83      11.194   7.091  32.968  1.00 12.79           C  
ATOM    563  CD  LYS    83      10.209   8.189  33.321  1.00 15.59           C  
ATOM    564  CE  LYS    83       9.401   7.785  34.554  1.00 26.89           C  
ATOM    565  NZ  LYS    83       8.731   8.971  35.167  1.00 32.74           N  
ATOM    566  N   ILE    84      12.805   5.772  28.932  1.00 11.52           N  
ATOM    567  CA  ILE    84      13.268   5.807  27.545  1.00 10.72           C  
ATOM    568  C   ILE    84      12.249   6.399  26.591  1.00 11.02           C  
ATOM    569  O   ILE    84      11.054   6.150  26.682  1.00 11.74           O  
ATOM    570  CB  ILE    84      13.626   4.382  27.086  1.00  8.45           C  
ATOM    571  CG1 ILE    84      14.833   3.864  27.856  1.00 12.84           C  
ATOM    572  CG2 ILE    84      13.817   4.334  25.576  1.00 15.35           C  
ATOM    573  CD1 ILE    84      14.893   2.370  28.042  1.00 16.64           C  
ATOM    574  N   VAL    85      12.749   7.198  25.660  1.00  8.00           N  
ATOM    575  CA  VAL    85      11.905   7.725  24.601  1.00  5.67           C  
ATOM    576  C   VAL    85      12.500   7.322  23.250  1.00 10.13           C  
ATOM    577  O   VAL    85      13.708   7.455  23.040  1.00 10.14           O  
ATOM    578  CB  VAL    85      11.787   9.251  24.665  1.00  6.06           C  
ATOM    579  CG1 VAL    85      10.847   9.719  23.568  1.00  9.98           C  
ATOM    580  CG2 VAL    85      11.327   9.688  26.046  1.00 11.81           C  
ATOM    581  N   LEU    86      11.668   6.830  22.343  1.00 10.10           N  
ATOM    582  CA  LEU    86      12.134   6.505  20.997  1.00  8.74           C  
ATOM    583  C   LEU    86      11.578   7.501  19.984  1.00 12.10           C  
ATOM    584  O   LEU    86      10.392   7.852  20.075  1.00  8.78           O  
ATOM    585  CB  LEU    86      11.706   5.089  20.610  1.00  9.00           C  
ATOM    586  CG  LEU    86      11.949   3.986  21.638  1.00 14.15           C  
ATOM    587  CD1 LEU    86      11.356   2.656  21.197  1.00 19.49           C  
ATOM    588  CD2 LEU    86      13.439   3.815  21.890  1.00 14.81           C  
ATOM    589  N   VAL    87      12.412   7.915  19.035  1.00  7.75           N  
ATOM    590  CA  VAL    87      11.934   8.775  17.950  1.00  7.12           C  
ATOM    591  C   VAL    87      12.474   8.281  16.615  1.00 11.18           C  
ATOM    592  O   VAL    87      13.676   8.119  16.439  1.00  9.51           O  
ATOM    593  CB  VAL    87      12.359  10.235  18.134  1.00 14.22           C  
ATOM    594  CG1 VAL    87      11.761  11.095  17.026  1.00 13.91           C  
ATOM    595  CG2 VAL    87      11.934  10.758  19.500  1.00 14.29           C  
ATOM    596  N   GLY    88      11.570   8.049  15.668  1.00 10.41           N  
ATOM    597  CA  GLY    88      12.017   7.519  14.382  1.00  8.83           C  
ATOM    598  C   GLY    88      11.255   8.171  13.233  1.00 10.05           C  
ATOM    599  O   GLY    88      10.041   8.288  13.241  1.00  8.18           O  
ATOM    600  N   TYR    89      11.996   8.597  12.227  1.00 14.19           N  
ATOM    601  CA  TYR    89      11.496   9.257  11.037  1.00 13.95           C  
ATOM    602  C   TYR    89      11.615   8.336   9.826  1.00  8.33           C  
ATOM    603  O   TYR    89      12.711   7.865   9.519  1.00 10.05           O  
ATOM    604  CB  TYR    89      12.272  10.568  10.825  1.00 16.16           C  
ATOM    605  CG  TYR    89      11.430  11.610  10.119  1.00 18.22           C  
ATOM    606  CD1 TYR    89      11.208  11.493   8.753  1.00 16.95           C  
ATOM    607  CD2 TYR    89      10.852  12.682  10.780  1.00 15.40           C  
ATOM    608  CE1 TYR    89      10.444  12.415   8.064  1.00 13.02           C  
ATOM    609  CE2 TYR    89      10.083  13.611  10.100  1.00 10.13           C  
ATOM    610  CZ  TYR    89       9.884  13.473   8.743  1.00 11.00           C  
ATOM    611  OH  TYR    89       9.130  14.380   8.034  1.00 18.58           O  
ATOM    612  N   SER    90      10.491   8.096   9.172  1.00  5.75           N  
ATOM    613  CA  SER    90      10.429   7.304   7.955  1.00  8.50           C  
ATOM    614  C   SER    90      10.995   5.910   8.146  1.00 11.09           C  
ATOM    615  O   SER    90      10.464   5.153   8.962  1.00 11.84           O  
ATOM    616  CB  SER    90      11.168   8.051   6.826  1.00 10.83           C  
ATOM    617  OG  SER    90      10.727   7.539   5.570  1.00 19.10           O  
ATOM    618  N   GLN    91      12.049   5.521   7.418  1.00 11.19           N  
ATOM    619  CA  GLN    91      12.622   4.198   7.628  1.00  6.33           C  
ATOM    620  C   GLN    91      13.014   4.012   9.096  1.00  6.25           C  
ATOM    621  O   GLN    91      12.935   2.903   9.624  1.00  9.66           O  
ATOM    622  CB  GLN    91      13.853   3.915   6.764  1.00  9.01           C  
ATOM    623  CG  GLN    91      14.394   2.518   7.013  1.00 15.26           C  
ATOM    624  CD  GLN    91      15.648   2.126   6.275  1.00 15.45           C  
ATOM    625  OE1 GLN    91      16.314   1.143   6.625  1.00 12.19           O  
ATOM    626  NE2 GLN    91      16.009   2.878   5.247  1.00 14.22           N  
ATOM    627  N   GLY    92      13.436   5.119   9.701  1.00  4.57           N  
ATOM    628  CA  GLY    92      13.800   5.089  11.110  1.00  6.33           C  
ATOM    629  C   GLY    92      12.611   4.756  11.988  1.00 11.65           C  
ATOM    630  O   GLY    92      12.726   4.111  13.033  1.00 13.70           O  
ATOM    631  N   GLY    93      11.438   5.215  11.544  1.00  8.91           N  
ATOM    632  CA  GLY    93      10.203   4.849  12.197  1.00  8.42           C  
ATOM    633  C   GLY    93       9.901   3.377  12.010  1.00 13.34           C  
ATOM    634  O   GLY    93       9.491   2.702  12.953  1.00 10.08           O  
ATOM    635  N   GLU    94      10.103   2.848  10.807  1.00 10.33           N  
ATOM    636  CA  GLU    94       9.743   1.460  10.532  1.00  9.68           C  
ATOM    637  C   GLU    94      10.575   0.482  11.346  1.00  7.41           C  
ATOM    638  O   GLU    94      10.083  -0.541  11.818  1.00 10.25           O  
ATOM    639  CB  GLU    94       9.932   1.162   9.044  1.00  5.32           C  
ATOM    640  CG  GLU    94       9.670  -0.277   8.638  1.00 11.73           C  
ATOM    641  CD  GLU    94       9.488  -0.415   7.129  1.00 12.01           C  
ATOM    642  OE1 GLU    94       9.597   0.619   6.444  1.00 10.70           O  
ATOM    643  OE2 GLU    94       9.234  -1.523   6.609  1.00  8.29           O  
ATOM    644  N   ILE    95      11.867   0.790  11.518  1.00  7.93           N  
ATOM    645  CA  ILE    95      12.692  -0.174  12.268  1.00 12.13           C  
ATOM    646  C   ILE    95      12.333  -0.198  13.751  1.00 11.77           C  
ATOM    647  O   ILE    95      12.458  -1.250  14.393  1.00  8.03           O  
ATOM    648  CB  ILE    95      14.186   0.110  12.054  1.00  6.50           C  
ATOM    649  CG1 ILE    95      14.703   1.446  12.596  1.00  7.66           C  
ATOM    650  CG2 ILE    95      14.504  -0.008  10.566  1.00 12.01           C  
ATOM    651  CD1 ILE    95      16.183   1.673  12.361  1.00 10.60           C  
ATOM    652  N   MET    96      11.875   0.924  14.301  1.00  9.93           N  
ATOM    653  CA  MET    96      11.488   0.977  15.714  1.00  9.93           C  
ATOM    654  C   MET    96      10.127   0.320  15.936  1.00 13.57           C  
ATOM    655  O   MET    96       9.844  -0.355  16.927  1.00 12.23           O  
ATOM    656  CB  MET    96      11.473   2.428  16.198  1.00  8.25           C  
ATOM    657  CG  MET    96      12.805   2.962  16.697  1.00 15.57           C  
ATOM    658  SD  MET    96      12.757   4.750  16.948  1.00 21.40           S  
ATOM    659  CE  MET    96      14.480   5.066  17.335  1.00 19.91           C  
ATOM    660  N   ASP    97       9.245   0.532  14.974  1.00  7.71           N  
ATOM    661  CA  ASP    97       7.922  -0.065  14.903  1.00  8.42           C  
ATOM    662  C   ASP    97       8.045  -1.575  15.031  1.00 11.42           C  
ATOM    663  O   ASP    97       7.418  -2.213  15.879  1.00 10.15           O  
ATOM    664  CB  ASP    97       7.268   0.370  13.594  1.00  8.21           C  
ATOM    665  CG  ASP    97       5.780   0.144  13.498  1.00 10.13           C  
ATOM    666  OD1 ASP    97       5.226  -0.668  14.267  1.00 10.51           O  
ATOM    667  OD2 ASP    97       5.130   0.776  12.635  1.00  8.82           O  
ATOM    668  N   VAL    98       8.880  -2.191  14.182  1.00 12.40           N  
ATOM    669  CA  VAL    98       9.016  -3.642  14.293  1.00 12.26           C  
ATOM    670  C   VAL    98       9.631  -4.037  15.632  1.00 11.91           C  
ATOM    671  O   VAL    98       9.192  -4.977  16.273  1.00 11.33           O  
ATOM    672  CB  VAL    98       9.874  -4.241  13.171  1.00 10.01           C  
ATOM    673  CG1 VAL    98       9.979  -5.742  13.369  1.00 17.58           C  
ATOM    674  CG2 VAL    98       9.276  -3.923  11.812  1.00  9.14           C  
ATOM    675  N   ALA    99      10.664  -3.317  16.046  1.00 14.93           N  
ATOM    676  CA  ALA    99      11.402  -3.678  17.246  1.00 14.38           C  
ATOM    677  C   ALA    99      10.495  -3.660  18.464  1.00  7.77           C  
ATOM    678  O   ALA    99      10.548  -4.526  19.333  1.00 12.75           O  
ATOM    679  CB  ALA    99      12.561  -2.711  17.447  1.00 14.61           C  
ATOM    680  N   LEU   100       9.661  -2.628  18.499  1.00 10.89           N  
ATOM    681  CA  LEU   100       8.809  -2.438  19.673  1.00 12.75           C  
ATOM    682  C   LEU   100       7.486  -3.187  19.578  1.00 15.39           C  
ATOM    683  O   LEU   100       6.990  -3.676  20.603  1.00 12.02           O  
ATOM    684  CB  LEU   100       8.593  -0.933  19.882  1.00 11.49           C  
ATOM    685  CG  LEU   100       7.570  -0.554  20.959  1.00 14.47           C  
ATOM    686  CD1 LEU   100       8.077  -0.971  22.333  1.00 13.74           C  
ATOM    687  CD2 LEU   100       7.253   0.931  20.956  1.00 14.85           C  
ATOM    688  N   CYS   101       6.884  -3.293  18.395  1.00 11.34           N  
ATOM    689  CA  CYS   101       5.557  -3.881  18.245  1.00  9.60           C  
ATOM    690  C   CYS   101       5.604  -5.323  17.748  1.00 12.41           C  
ATOM    691  O   CYS   101       4.597  -6.034  17.814  1.00 13.20           O  
ATOM    692  CB  CYS   101       4.671  -3.051  17.299  1.00 11.28           C  
ATOM    693  SG  CYS   101       4.122  -1.471  17.986  1.00 14.49           S  
ATOM    694  N   GLY   102       6.742  -5.803  17.255  1.00  7.60           N  
ATOM    695  CA  GLY   102       6.827  -7.162  16.755  1.00  5.65           C  
ATOM    696  C   GLY   102       6.112  -7.235  15.410  1.00  9.18           C  
ATOM    697  O   GLY   102       5.956  -6.238  14.705  1.00 10.88           O  
ATOM    698  N   GLY   103       5.676  -8.434  15.076  1.00 10.58           N  
ATOM    699  CA  GLY   103       4.904  -8.690  13.883  1.00 17.31           C  
ATOM    700  C   GLY   103       5.713  -8.892  12.622  1.00 15.83           C  
ATOM    701  O   GLY   103       5.095  -9.198  11.604  1.00 12.68           O  
ATOM    702  N   GLY   104       7.022  -8.739  12.673  1.00 13.45           N  
ATOM    703  CA  GLY   104       7.919  -8.825  11.540  1.00 18.40           C  
ATOM    704  C   GLY   104       7.652  -7.745  10.495  1.00 20.48           C  
ATOM    705  O   GLY   104       6.864  -6.835  10.771  1.00 12.77           O  
ATOM    706  N   ASP   105       8.289  -7.838   9.335  1.00 14.41           N  
ATOM    707  CA  ASP   105       8.216  -6.936   8.195  1.00 10.07           C  
ATOM    708  C   ASP   105       8.298  -7.780   6.920  1.00 12.78           C  
ATOM    709  O   ASP   105       9.335  -7.843   6.264  1.00 12.09           O  
ATOM    710  CB  ASP   105       9.325  -5.892   8.202  1.00 13.04           C  
ATOM    711  CG  ASP   105       8.945  -4.621   7.465  1.00  7.75           C  
ATOM    712  OD1 ASP   105       8.015  -4.645   6.639  1.00 13.84           O  
ATOM    713  OD2 ASP   105       9.591  -3.587   7.717  1.00 11.25           O  
ATOM    714  N   PRO   106       7.202  -8.457   6.629  1.00 10.30           N  
ATOM    715  CA  PRO   106       7.233  -9.517   5.627  1.00 12.54           C  
ATOM    716  C   PRO   106       7.677  -8.984   4.279  1.00 12.46           C  
ATOM    717  O   PRO   106       8.314  -9.703   3.518  1.00 13.83           O  
ATOM    718  CB  PRO   106       5.781  -9.976   5.537  1.00 17.73           C  
ATOM    719  CG  PRO   106       4.997  -8.856   6.124  1.00 19.81           C  
ATOM    720  CD  PRO   106       5.859  -8.306   7.214  1.00 15.47           C  
ATOM    721  N   ASN   107       7.331  -7.729   4.002  1.00 14.61           N  
ATOM    722  CA  ASN   107       7.700  -7.243   2.665  1.00 12.31           C  
ATOM    723  C   ASN   107       9.197  -7.067   2.530  1.00 15.57           C  
ATOM    724  O   ASN   107       9.749  -7.074   1.428  1.00 14.26           O  
ATOM    725  CB  ASN   107       6.950  -5.953   2.367  1.00 12.50           C  
ATOM    726  CG  ASN   107       5.662  -5.971   1.597  1.00 17.05           C  
ATOM    727  OD1 ASN   107       5.102  -4.896   1.325  1.00 16.27           O  
ATOM    728  ND2 ASN   107       5.089  -7.094   1.186  1.00 13.85           N  
ATOM    729  N   GLN   108       9.873  -6.908   3.660  1.00  8.51           N  
ATOM    730  CA  GLN   108      11.314  -6.690   3.606  1.00 11.08           C  
ATOM    731  C   GLN   108      12.097  -7.948   3.941  1.00 10.68           C  
ATOM    732  O   GLN   108      13.323  -7.931   4.024  1.00 13.70           O  
ATOM    733  CB  GLN   108      11.690  -5.543   4.552  1.00  9.54           C  
ATOM    734  CG  GLN   108      10.923  -4.283   4.166  1.00 10.15           C  
ATOM    735  CD  GLN   108      11.079  -3.901   2.708  1.00 13.02           C  
ATOM    736  OE1 GLN   108      10.194  -3.281   2.100  1.00 16.47           O  
ATOM    737  NE2 GLN   108      12.208  -4.241   2.104  1.00 11.51           N  
ATOM    738  N   GLY   109      11.407  -9.066   4.119  1.00 12.95           N  
ATOM    739  CA  GLY   109      12.046 -10.330   4.397  1.00 10.76           C  
ATOM    740  C   GLY   109      12.388 -10.536   5.857  1.00 19.15           C  
ATOM    741  O   GLY   109      13.130 -11.470   6.193  1.00 18.72           O  
ATOM    742  N   TYR   110      11.886  -9.705   6.771  1.00 16.47           N  
ATOM    743  CA  TYR   110      12.190  -9.940   8.194  1.00 12.38           C  
ATOM    744  C   TYR   110      11.092 -10.825   8.776  1.00 12.09           C  
ATOM    745  O   TYR   110       9.941 -10.408   8.904  1.00 13.72           O  
ATOM    746  CB  TYR   110      12.340  -8.639   8.965  1.00 14.16           C  
ATOM    747  CG  TYR   110      12.879  -8.811  10.371  1.00 16.13           C  
ATOM    748  CD1 TYR   110      12.027  -9.012  11.450  1.00 15.00           C  
ATOM    749  CD2 TYR   110      14.240  -8.770  10.613  1.00 17.66           C  
ATOM    750  CE1 TYR   110      12.542  -9.166  12.718  1.00 18.06           C  
ATOM    751  CE2 TYR   110      14.766  -8.924  11.886  1.00 22.75           C  
ATOM    752  CZ  TYR   110      13.898  -9.125  12.936  1.00 19.67           C  
ATOM    753  OH  TYR   110      14.398  -9.277  14.211  1.00 32.01           O  
ATOM    754  N   THR   111      11.475 -12.053   9.083  1.00 13.25           N  
ATOM    755  CA  THR   111      10.542 -13.154   9.263  1.00 15.01           C  
ATOM    756  C   THR   111      10.112 -13.354  10.703  1.00 19.50           C  
ATOM    757  O   THR   111       9.011 -13.827  10.981  1.00 19.04           O  
ATOM    758  CB  THR   111      11.211 -14.437   8.728  1.00 17.70           C  
ATOM    759  OG1 THR   111      12.452 -14.644   9.415  1.00 21.57           O  
ATOM    760  CG2 THR   111      11.548 -14.252   7.249  1.00 23.61           C  
ATOM    761  N   ASN   112      11.004 -12.982  11.604  1.00 16.88           N  
ATOM    762  CA  ASN   112      10.739 -13.043  13.034  1.00 21.28           C  
ATOM    763  C   ASN   112       9.621 -12.093  13.437  1.00 20.90           C  
ATOM    764  O   ASN   112       9.670 -10.878  13.228  1.00 15.43           O  
ATOM    765  CB  ASN   112      12.028 -12.692  13.783  1.00 24.71           C  
ATOM    766  CG  ASN   112      11.988 -13.132  15.233  1.00 29.25           C  
ATOM    767  OD1 ASN   112      10.960 -13.640  15.679  1.00 24.85           O  
ATOM    768  ND2 ASN   112      13.093 -12.928  15.943  1.00 40.48           N  
ATOM    769  N   THR   113       8.571 -12.633  14.045  1.00 19.13           N  
ATOM    770  CA  THR   113       7.451 -11.782  14.450  1.00 15.92           C  
ATOM    771  C   THR   113       7.510 -11.392  15.922  1.00 19.00           C  
ATOM    772  O   THR   113       6.612 -10.715  16.430  1.00 16.60           O  
ATOM    773  CB  THR   113       6.132 -12.518  14.176  1.00 17.52           C  
ATOM    774  OG1 THR   113       6.120 -13.744  14.920  1.00 16.49           O  
ATOM    775  CG2 THR   113       6.042 -12.906  12.712  1.00 22.39           C  
ATOM    776  N   ALA   114       8.548 -11.801  16.646  1.00 12.86           N  
ATOM    777  CA  ALA   114       8.624 -11.465  18.063  1.00 15.13           C  
ATOM    778  C   ALA   114       8.983  -9.996  18.270  1.00 15.45           C  
ATOM    779  O   ALA   114       9.709  -9.411  17.472  1.00 12.69           O  
ATOM    780  CB  ALA   114       9.662 -12.298  18.787  1.00 15.95           C  
ATOM    781  N   VAL   115       8.462  -9.458  19.371  1.00 12.61           N  
ATOM    782  CA  VAL   115       8.951  -8.171  19.859  1.00 16.78           C  
ATOM    783  C   VAL   115      10.453  -8.325  20.099  1.00 15.89           C  
ATOM    784  O   VAL   115      10.855  -9.357  20.648  1.00 14.06           O  
ATOM    785  CB  VAL   115       8.179  -7.744  21.115  1.00 12.14           C  
ATOM    786  CG1 VAL   115       8.860  -6.574  21.810  1.00 12.91           C  
ATOM    787  CG2 VAL   115       6.738  -7.388  20.761  1.00 10.78           C  
ATOM    788  N   GLN   116      11.304  -7.381  19.699  1.00 12.61           N  
ATOM    789  CA  GLN   116      12.748  -7.561  19.838  1.00 12.32           C  
ATOM    790  C   GLN   116      13.348  -6.900  21.072  1.00  8.89           C  
ATOM    791  O   GLN   116      14.413  -7.308  21.536  1.00 15.20           O  
ATOM    792  CB  GLN   116      13.467  -7.002  18.608  1.00 15.52           C  
ATOM    793  CG  GLN   116      12.983  -7.676  17.323  1.00 16.76           C  
ATOM    794  CD  GLN   116      13.513  -9.099  17.300  1.00 18.20           C  
ATOM    795  OE1 GLN   116      12.731 -10.040  17.259  1.00 23.98           O  
ATOM    796  NE2 GLN   116      14.833  -9.193  17.340  1.00 23.85           N  
ATOM    797  N   LEU   117      12.682  -5.886  21.588  1.00 11.58           N  
ATOM    798  CA  LEU   117      13.080  -5.272  22.843  1.00 11.15           C  
ATOM    799  C   LEU   117      12.811  -6.274  23.961  1.00 14.69           C  
ATOM    800  O   LEU   117      11.845  -7.033  23.867  1.00 14.14           O  
ATOM    801  CB  LEU   117      12.314  -3.985  23.110  1.00 12.76           C  
ATOM    802  CG  LEU   117      12.423  -2.868  22.074  1.00 17.31           C  
ATOM    803  CD1 LEU   117      11.864  -1.559  22.612  1.00 13.60           C  
ATOM    804  CD2 LEU   117      13.870  -2.709  21.639  1.00 19.72           C  
ATOM    805  N   SER   118      13.650  -6.258  24.985  1.00 14.46           N  
ATOM    806  CA  SER   118      13.424  -7.116  26.148  1.00 14.75           C  
ATOM    807  C   SER   118      12.201  -6.654  26.931  1.00 11.77           C  
ATOM    808  O   SER   118      11.760  -5.515  26.792  1.00 10.71           O  
ATOM    809  CB  SER   118      14.663  -7.083  27.036  1.00  8.93           C  
ATOM    810  OG  SER   118      14.800  -5.784  27.594  1.00 14.00           O  
ATOM    811  N   SER   119      11.639  -7.521  27.774  1.00 21.28           N  
ATOM    812  CA  SER   119      10.505  -7.142  28.614  1.00 19.93           C  
ATOM    813  C   SER   119      10.844  -5.969  29.532  1.00 13.72           C  
ATOM    814  O   SER   119       9.970  -5.144  29.775  1.00 15.72           O  
ATOM    815  CB  SER   119      10.029  -8.308  29.490  1.00 19.10           C  
ATOM    816  OG  SER   119      10.026  -9.503  28.731  1.00 33.93           O  
ATOM    817  N   SER   120      12.082  -5.925  30.028  1.00  9.36           N  
ATOM    818  CA  SER   120      12.466  -4.835  30.918  1.00  9.91           C  
ATOM    819  C   SER   120      12.488  -3.535  30.129  1.00 11.02           C  
ATOM    820  O   SER   120      12.056  -2.491  30.592  1.00  9.91           O  
ATOM    821  CB  SER   120      13.843  -5.053  31.551  1.00 10.69           C  
ATOM    822  OG  SER   120      14.152  -6.415  31.741  1.00 34.25           O  
ATOM    823  N   ALA   121      13.031  -3.638  28.912  1.00 10.32           N  
ATOM    824  CA  ALA   121      13.173  -2.440  28.084  1.00  8.02           C  
ATOM    825  C   ALA   121      11.813  -1.919  27.661  1.00  7.05           C  
ATOM    826  O   ALA   121      11.537  -0.726  27.697  1.00 14.78           O  
ATOM    827  CB  ALA   121      14.065  -2.728  26.887  1.00 12.89           C  
ATOM    828  N   VAL   122      10.932  -2.819  27.256  1.00 10.51           N  
ATOM    829  CA  VAL   122       9.587  -2.363  26.911  1.00 14.22           C  
ATOM    830  C   VAL   122       8.911  -1.628  28.058  1.00 14.37           C  
ATOM    831  O   VAL   122       8.218  -0.637  27.871  1.00 10.68           O  
ATOM    832  CB  VAL   122       8.693  -3.555  26.527  1.00 17.42           C  
ATOM    833  CG1 VAL   122       7.272  -3.059  26.323  1.00 10.28           C  
ATOM    834  CG2 VAL   122       9.241  -4.253  25.297  1.00 21.37           C  
ATOM    835  N   ASN   123       9.100  -2.126  29.277  1.00 11.06           N  
ATOM    836  CA  ASN   123       8.523  -1.488  30.456  1.00  9.78           C  
ATOM    837  C   ASN   123       8.996  -0.052  30.647  1.00 10.27           C  
ATOM    838  O   ASN   123       8.226   0.817  31.050  1.00 15.60           O  
ATOM    839  CB  ASN   123       8.890  -2.320  31.690  1.00 10.03           C  
ATOM    840  CG  ASN   123       8.320  -1.779  32.978  1.00 17.44           C  
ATOM    841  OD1 ASN   123       9.007  -1.627  33.988  1.00 30.47           O  
ATOM    842  ND2 ASN   123       7.030  -1.491  32.952  1.00 16.86           N  
ATOM    843  N   MET   124      10.267   0.232  30.372  1.00  7.35           N  
ATOM    844  CA  MET   124      10.837   1.555  30.598  1.00 10.36           C  
ATOM    845  C   MET   124      10.761   2.461  29.374  1.00 13.92           C  
ATOM    846  O   MET   124      11.006   3.663  29.478  1.00  9.37           O  
ATOM    847  CB  MET   124      12.293   1.407  31.073  1.00  9.89           C  
ATOM    848  CG  MET   124      12.339   0.868  32.507  1.00 14.95           C  
ATOM    849  SD  MET   124      11.260   1.811  33.613  1.00 28.76           S  
ATOM    850  CE  MET   124      12.036   3.405  33.509  1.00 13.34           C  
ATOM    851  N   VAL   125      10.393   1.912  28.218  1.00 14.94           N  
ATOM    852  CA  VAL   125       9.994   2.774  27.101  1.00 14.62           C  
ATOM    853  C   VAL   125       8.668   3.422  27.491  1.00 12.78           C  
ATOM    854  O   VAL   125       7.681   2.713  27.680  1.00 13.97           O  
ATOM    855  CB  VAL   125       9.835   2.036  25.763  1.00 10.46           C  
ATOM    856  CG1 VAL   125       9.338   2.990  24.676  1.00 16.22           C  
ATOM    857  CG2 VAL   125      11.122   1.404  25.280  1.00 11.56           C  
ATOM    858  N   LYS   126       8.620   4.737  27.633  1.00 10.71           N  
ATOM    859  CA  LYS   126       7.439   5.467  28.064  1.00  8.48           C  
ATOM    860  C   LYS   126       6.702   6.160  26.918  1.00 11.97           C  
ATOM    861  O   LYS   126       5.515   6.455  27.028  1.00 13.02           O  
ATOM    862  CB  LYS   126       7.817   6.556  29.082  1.00 11.10           C  
ATOM    863  CG  LYS   126       8.616   6.030  30.263  1.00 19.48           C  
ATOM    864  CD  LYS   126       7.715   5.183  31.144  1.00 20.64           C  
ATOM    865  CE  LYS   126       8.112   3.726  31.120  1.00 31.54           C  
ATOM    866  NZ  LYS   126       7.612   3.036  32.348  1.00 32.79           N  
ATOM    867  N   ALA   127       7.412   6.436  25.825  1.00 13.17           N  
ATOM    868  CA  ALA   127       6.819   7.073  24.660  1.00 12.32           C  
ATOM    869  C   ALA   127       7.645   6.790  23.403  1.00 10.74           C  
ATOM    870  O   ALA   127       8.873   6.860  23.454  1.00 12.47           O  
ATOM    871  CB  ALA   127       6.702   8.579  24.843  1.00 12.75           C  
ATOM    872  N   ALA   128       6.930   6.493  22.326  1.00  9.98           N  
ATOM    873  CA  ALA   128       7.541   6.279  21.022  1.00 11.45           C  
ATOM    874  C   ALA   128       6.837   7.143  19.970  1.00 10.77           C  
ATOM    875  O   ALA   128       5.615   7.131  19.896  1.00 11.49           O  
ATOM    876  CB  ALA   128       7.506   4.815  20.642  1.00  8.97           C  
ATOM    877  N   ILE   129       7.624   7.877  19.203  1.00  9.04           N  
ATOM    878  CA  ILE   129       7.151   8.824  18.205  1.00  9.00           C  
ATOM    879  C   ILE   129       7.660   8.335  16.847  1.00  8.32           C  
ATOM    880  O   ILE   129       8.869   8.239  16.647  1.00  8.70           O  
ATOM    881  CB  ILE   129       7.609  10.266  18.462  1.00 12.45           C  
ATOM    882  CG1 ILE   129       7.204  10.856  19.815  1.00 10.53           C  
ATOM    883  CG2 ILE   129       7.118  11.200  17.360  1.00 17.00           C  
ATOM    884  CD1 ILE   129       5.710  10.983  20.008  1.00 13.33           C  
ATOM    885  N   PHE   130       6.731   8.012  15.967  1.00  8.67           N  
ATOM    886  CA  PHE   130       7.029   7.654  14.588  1.00  8.19           C  
ATOM    887  C   PHE   130       6.456   8.705  13.635  1.00 10.75           C  
ATOM    888  O   PHE   130       5.295   9.088  13.766  1.00 10.10           O  
ATOM    889  CB  PHE   130       6.462   6.296  14.187  1.00  8.54           C  
ATOM    890  CG  PHE   130       6.790   5.152  15.122  1.00 11.58           C  
ATOM    891  CD1 PHE   130       7.930   5.186  15.906  1.00 12.57           C  
ATOM    892  CD2 PHE   130       5.945   4.063  15.189  1.00 16.35           C  
ATOM    893  CE1 PHE   130       8.232   4.147  16.764  1.00 11.82           C  
ATOM    894  CE2 PHE   130       6.253   3.020  16.042  1.00 19.60           C  
ATOM    895  CZ  PHE   130       7.384   3.063  16.828  1.00  8.19           C  
ATOM    896  N   MET   131       7.267   9.148  12.678  1.00  8.44           N  
ATOM    897  CA  MET   131       6.781  10.081  11.667  1.00  9.19           C  
ATOM    898  C   MET   131       7.033   9.543  10.269  1.00  8.74           C  
ATOM    899  O   MET   131       8.171   9.193   9.973  1.00  9.59           O  
ATOM    900  CB  MET   131       7.471  11.427  11.871  1.00  6.17           C  
ATOM    901  CG  MET   131       6.961  12.138  13.121  1.00 11.02           C  
ATOM    902  SD  MET   131       7.880  13.664  13.409  1.00 18.49           S  
ATOM    903  CE  MET   131       6.771  14.535  14.511  1.00 27.46           C  
ATOM    904  N   GLY   132       6.004   9.461   9.428  1.00  7.51           N  
ATOM    905  CA  GLY   132       6.237   9.011   8.061  1.00 11.15           C  
ATOM    906  C   GLY   132       6.553   7.538   7.915  1.00  9.64           C  
ATOM    907  O   GLY   132       7.168   7.157   6.917  1.00 10.71           O  
ATOM    908  N   ASP   133       6.157   6.707   8.863  1.00 10.26           N  
ATOM    909  CA  ASP   133       6.405   5.270   8.952  1.00  8.43           C  
ATOM    910  C   ASP   133       5.712   4.493   7.842  1.00  9.90           C  
ATOM    911  O   ASP   133       4.490   4.408   7.819  1.00  8.48           O  
ATOM    912  CB  ASP   133       5.930   4.777  10.316  1.00 10.31           C  
ATOM    913  CG  ASP   133       6.123   3.321  10.626  1.00 12.94           C  
ATOM    914  OD1 ASP   133       6.607   2.561   9.767  1.00  9.86           O  
ATOM    915  OD2 ASP   133       5.785   2.925  11.768  1.00 13.60           O  
ATOM    916  N   PRO   134       6.456   3.924   6.901  1.00  8.91           N  
ATOM    917  CA  PRO   134       5.840   3.158   5.822  1.00 10.19           C  
ATOM    918  C   PRO   134       5.007   1.975   6.294  1.00 15.43           C  
ATOM    919  O   PRO   134       4.305   1.425   5.440  1.00 13.11           O  
ATOM    920  CB  PRO   134       7.048   2.645   5.026  1.00 11.11           C  
ATOM    921  CG  PRO   134       8.084   3.684   5.295  1.00 12.16           C  
ATOM    922  CD  PRO   134       7.914   4.000   6.762  1.00  9.17           C  
ATOM    923  N   MET   135       5.046   1.583   7.567  1.00  9.41           N  
ATOM    924  CA  MET   135       4.173   0.525   8.060  1.00  7.50           C  
ATOM    925  C   MET   135       2.821   1.081   8.480  1.00  5.57           C  
ATOM    926  O   MET   135       1.980   0.357   9.016  1.00  9.97           O  
ATOM    927  CB  MET   135       4.823  -0.225   9.225  1.00  9.79           C  
ATOM    928  CG  MET   135       6.239  -0.698   8.916  1.00 13.06           C  
ATOM    929  SD  MET   135       6.719  -2.027  10.040  1.00 16.39           S  
ATOM    930  CE  MET   135       5.770  -3.377   9.352  1.00 19.25           C  
ATOM    931  N   PHE   136       2.597   2.379   8.249  1.00  7.61           N  
ATOM    932  CA  PHE   136       1.334   2.984   8.658  1.00  7.25           C  
ATOM    933  C   PHE   136       0.158   2.301   7.965  1.00 12.60           C  
ATOM    934  O   PHE   136       0.182   2.015   6.766  1.00  7.83           O  
ATOM    935  CB  PHE   136       1.343   4.473   8.353  1.00  8.77           C  
ATOM    936  CG  PHE   136       0.238   5.334   8.938  1.00 11.71           C  
ATOM    937  CD1 PHE   136      -0.981   5.461   8.294  1.00 10.05           C  
ATOM    938  CD2 PHE   136       0.403   6.037  10.119  1.00  9.75           C  
ATOM    939  CE1 PHE   136      -1.996   6.257   8.799  1.00 10.77           C  
ATOM    940  CE2 PHE   136      -0.599   6.833  10.633  1.00 11.27           C  
ATOM    941  CZ  PHE   136      -1.808   6.957   9.972  1.00 10.68           C  
ATOM    942  N   ARG   137      -0.862   2.061   8.785  1.00  9.34           N  
ATOM    943  CA  ARG   137      -2.147   1.595   8.312  1.00  6.40           C  
ATOM    944  C   ARG   137      -3.281   2.220   9.121  1.00  9.86           C  
ATOM    945  O   ARG   137      -3.394   1.960  10.317  1.00 12.24           O  
ATOM    946  CB  ARG   137      -2.247   0.068   8.359  1.00 10.58           C  
ATOM    947  CG  ARG   137      -3.321  -0.423   7.406  1.00 18.78           C  
ATOM    948  CD  ARG   137      -4.043  -1.656   7.900  1.00 32.99           C  
ATOM    949  NE  ARG   137      -5.038  -2.058   6.894  1.00 44.22           N  
ATOM    950  CZ  ARG   137      -4.846  -2.919   5.904  1.00 41.48           C  
ATOM    951  NH1 ARG   137      -3.673  -3.519   5.737  1.00 23.42           N  
ATOM    952  NH2 ARG   137      -5.841  -3.195   5.061  1.00 30.33           N  
ATOM    953  N   ALA   138      -4.096   3.033   8.453  1.00  7.99           N  
ATOM    954  CA  ALA   138      -5.183   3.725   9.141  1.00 13.39           C  
ATOM    955  C   ALA   138      -6.046   2.749   9.930  1.00 16.43           C  
ATOM    956  O   ALA   138      -6.298   1.618   9.514  1.00 12.86           O  
ATOM    957  CB  ALA   138      -6.033   4.519   8.161  1.00 12.12           C  
ATOM    958  N   GLY   139      -6.507   3.175  11.103  1.00 18.30           N  
ATOM    959  CA  GLY   139      -7.404   2.343  11.888  1.00 17.99           C  
ATOM    960  C   GLY   139      -6.744   1.814  13.146  1.00 17.05           C  
ATOM    961  O   GLY   139      -7.388   1.094  13.911  1.00 17.20           O  
ATOM    962  N   LEU   140      -5.475   2.145  13.372  1.00 12.85           N  
ATOM    963  CA  LEU   140      -4.805   1.720  14.602  1.00 15.25           C  
ATOM    964  C   LEU   140      -4.933   2.796  15.672  1.00 15.87           C  
ATOM    965  O   LEU   140      -4.917   3.990  15.375  1.00 14.57           O  
ATOM    966  CB  LEU   140      -3.341   1.381  14.310  1.00 17.39           C  
ATOM    967  CG  LEU   140      -3.083   0.208  13.365  1.00 16.56           C  
ATOM    968  CD1 LEU   140      -1.591   0.015  13.106  1.00 13.42           C  
ATOM    969  CD2 LEU   140      -3.692  -1.064  13.934  1.00 30.05           C  
ATOM    970  N   SER   141      -5.075   2.409  16.944  1.00 14.62           N  
ATOM    971  CA  SER   141      -5.380   3.390  17.983  1.00 15.97           C  
ATOM    972  C   SER   141      -4.273   4.405  18.201  1.00 14.38           C  
ATOM    973  O   SER   141      -4.486   5.504  18.718  1.00 18.06           O  
ATOM    974  CB  SER   141      -5.677   2.660  19.305  1.00 19.30           C  
ATOM    975  OG  SER   141      -4.495   2.047  19.810  1.00 21.13           O  
ATOM    976  N   TYR   142      -3.047   4.056  17.821  1.00 12.08           N  
ATOM    977  CA  TYR   142      -1.928   4.944  18.110  1.00 10.26           C  
ATOM    978  C   TYR   142      -1.589   5.880  16.963  1.00 10.94           C  
ATOM    979  O   TYR   142      -0.565   6.554  16.951  1.00 16.99           O  
ATOM    980  CB  TYR   142      -0.697   4.122  18.457  1.00 13.20           C  
ATOM    981  CG  TYR   142      -0.375   2.854  17.725  1.00 12.50           C  
ATOM    982  CD1 TYR   142      -0.951   1.649  18.103  1.00 17.75           C  
ATOM    983  CD2 TYR   142       0.519   2.831  16.665  1.00 14.50           C  
ATOM    984  CE1 TYR   142      -0.668   0.470  17.455  1.00 16.13           C  
ATOM    985  CE2 TYR   142       0.812   1.653  16.004  1.00 12.22           C  
ATOM    986  CZ  TYR   142       0.223   0.481  16.401  1.00 14.16           C  
ATOM    987  OH  TYR   142       0.493  -0.702  15.762  1.00 17.85           O  
ATOM    988  N   GLU   143      -2.452   5.955  15.955  1.00  8.61           N  
ATOM    989  CA  GLU   143      -2.073   6.773  14.811  1.00 11.90           C  
ATOM    990  C   GLU   143      -2.816   8.091  14.769  1.00 16.08           C  
ATOM    991  O   GLU   143      -3.971   8.242  15.172  1.00 15.02           O  
ATOM    992  CB  GLU   143      -2.340   5.962  13.529  1.00 11.40           C  
ATOM    993  CG  GLU   143      -1.484   4.704  13.457  1.00 11.45           C  
ATOM    994  CD  GLU   143      -1.837   3.849  12.254  1.00 14.01           C  
ATOM    995  OE1 GLU   143      -3.034   3.808  11.909  1.00 10.37           O  
ATOM    996  OE2 GLU   143      -0.913   3.239  11.684  1.00 12.16           O  
ATOM    997  N   VAL   144      -2.111   9.081  14.231  1.00 12.13           N  
ATOM    998  CA  VAL   144      -2.784  10.363  14.024  1.00 13.33           C  
ATOM    999  C   VAL   144      -2.394  10.897  12.656  1.00 13.79           C  
ATOM   1000  O   VAL   144      -1.326  10.587  12.116  1.00 12.40           O  
ATOM   1001  CB  VAL   144      -2.471  11.310  15.195  1.00 18.53           C  
ATOM   1002  CG1 VAL   144      -1.204  10.849  15.892  1.00 35.57           C  
ATOM   1003  CG2 VAL   144      -2.371  12.761  14.750  1.00 12.99           C  
ATOM   1004  N   GLY   145      -3.276  11.691  12.065  1.00 12.99           N  
ATOM   1005  CA  GLY   145      -3.019  12.263  10.756  1.00 16.62           C  
ATOM   1006  C   GLY   145      -4.146  12.015   9.781  1.00 13.06           C  
ATOM   1007  O   GLY   145      -5.095  11.280  10.056  1.00 11.99           O  
ATOM   1008  N   THR   146      -4.045  12.625   8.600  1.00 15.73           N  
ATOM   1009  CA  THR   146      -5.174  12.507   7.674  1.00 14.97           C  
ATOM   1010  C   THR   146      -5.124  11.302   6.746  1.00 16.59           C  
ATOM   1011  O   THR   146      -6.064  11.066   5.968  1.00 15.49           O  
ATOM   1012  CB  THR   146      -5.299  13.830   6.886  1.00 16.54           C  
ATOM   1013  OG1 THR   146      -4.046  14.315   6.460  1.00 20.77           O  
ATOM   1014  CG2 THR   146      -5.776  14.944   7.817  1.00 17.12           C  
ATOM   1015  N   CYS   147      -4.090  10.473   6.771  1.00  9.65           N  
ATOM   1016  CA  CYS   147      -4.041   9.275   5.943  1.00  4.30           C  
ATOM   1017  C   CYS   147      -5.140   8.283   6.274  1.00  7.57           C  
ATOM   1018  O   CYS   147      -5.232   7.810   7.412  1.00 11.33           O  
ATOM   1019  CB  CYS   147      -2.672   8.595   6.098  1.00  8.71           C  
ATOM   1020  SG  CYS   147      -2.529   7.075   5.129  1.00 10.74           S  
ATOM   1021  N   ALA   148      -5.994   7.935   5.310  1.00  8.65           N  
ATOM   1022  CA  ALA   148      -7.045   6.960   5.596  1.00  6.67           C  
ATOM   1023  C   ALA   148      -6.779   5.641   4.877  1.00 11.82           C  
ATOM   1024  O   ALA   148      -7.671   4.799   4.757  1.00 10.69           O  
ATOM   1025  CB  ALA   148      -8.413   7.514   5.234  1.00  9.37           C  
ATOM   1026  N   ALA   149      -5.543   5.471   4.406  1.00 11.01           N  
ATOM   1027  CA  ALA   149      -5.158   4.236   3.714  1.00  9.10           C  
ATOM   1028  C   ALA   149      -3.954   3.598   4.396  1.00 10.63           C  
ATOM   1029  O   ALA   149      -4.053   3.133   5.540  1.00 19.02           O  
ATOM   1030  CB  ALA   149      -4.920   4.495   2.233  1.00 12.63           C  
ATOM   1031  N   GLY   150      -2.785   3.530   3.774  1.00  9.45           N  
ATOM   1032  CA  GLY   150      -1.635   2.944   4.450  1.00 12.93           C  
ATOM   1033  C   GLY   150      -0.435   2.980   3.509  1.00 12.72           C  
ATOM   1034  O   GLY   150      -0.686   3.308   2.347  1.00  9.97           O  
ATOM   1035  N   GLY   151       0.749   2.671   4.004  1.00 13.08           N  
ATOM   1036  CA  GLY   151       2.020   2.746   3.303  1.00 10.38           C  
ATOM   1037  C   GLY   151       2.465   1.493   2.590  1.00  8.11           C  
ATOM   1038  O   GLY   151       1.779   0.465   2.568  1.00  9.82           O  
ATOM   1039  N   PHE   152       3.657   1.515   1.990  1.00 10.83           N  
ATOM   1040  CA  PHE   152       4.094   0.408   1.139  1.00 11.77           C  
ATOM   1041  C   PHE   152       4.421  -0.844   1.947  1.00  9.22           C  
ATOM   1042  O   PHE   152       4.439  -1.951   1.412  1.00 12.58           O  
ATOM   1043  CB  PHE   152       5.228   0.883   0.241  1.00  8.40           C  
ATOM   1044  CG  PHE   152       6.562   1.276   0.827  1.00 10.01           C  
ATOM   1045  CD1 PHE   152       7.425   0.376   1.430  1.00 10.39           C  
ATOM   1046  CD2 PHE   152       6.962   2.604   0.760  1.00 14.16           C  
ATOM   1047  CE1 PHE   152       8.641   0.758   1.959  1.00 11.87           C  
ATOM   1048  CE2 PHE   152       8.178   3.012   1.285  1.00 12.96           C  
ATOM   1049  CZ  PHE   152       9.011   2.090   1.894  1.00 11.34           C  
ATOM   1050  N   ASP   153       4.668  -0.717   3.241  1.00  8.18           N  
ATOM   1051  CA  ASP   153       4.866  -1.856   4.126  1.00  7.72           C  
ATOM   1052  C   ASP   153       3.790  -1.897   5.212  1.00 13.04           C  
ATOM   1053  O   ASP   153       4.033  -2.303   6.352  1.00 11.21           O  
ATOM   1054  CB  ASP   153       6.236  -1.811   4.801  1.00 12.96           C  
ATOM   1055  CG  ASP   153       7.423  -2.097   3.909  1.00 13.88           C  
ATOM   1056  OD1 ASP   153       7.220  -2.662   2.817  1.00 10.58           O  
ATOM   1057  OD2 ASP   153       8.566  -1.761   4.299  1.00  8.29           O  
ATOM   1058  N   GLN   154       2.576  -1.465   4.876  1.00 15.84           N  
ATOM   1059  CA  GLN   154       1.510  -1.327   5.867  1.00 10.06           C  
ATOM   1060  C   GLN   154       1.260  -2.570   6.691  1.00  9.32           C  
ATOM   1061  O   GLN   154       1.261  -3.724   6.266  1.00 10.25           O  
ATOM   1062  CB  GLN   154       0.196  -0.956   5.160  1.00  9.72           C  
ATOM   1063  CG  GLN   154      -0.499  -2.151   4.534  1.00 13.00           C  
ATOM   1064  CD  GLN   154      -1.599  -1.782   3.559  1.00 23.49           C  
ATOM   1065  OE1 GLN   154      -2.125  -2.600   2.802  1.00 48.73           O  
ATOM   1066  NE2 GLN   154      -2.000  -0.530   3.535  1.00 15.86           N  
ATOM   1067  N   ARG   155       0.992  -2.340   7.981  1.00 10.58           N  
ATOM   1068  CA  ARG   155       0.546  -3.474   8.783  1.00 11.49           C  
ATOM   1069  C   ARG   155      -0.741  -4.049   8.192  1.00 11.25           C  
ATOM   1070  O   ARG   155      -1.528  -3.415   7.483  1.00  9.02           O  
ATOM   1071  CB  ARG   155       0.293  -3.065  10.235  1.00 15.00           C  
ATOM   1072  CG  ARG   155       1.476  -2.499  10.994  1.00 14.39           C  
ATOM   1073  CD  ARG   155       2.407  -3.591  11.467  1.00 12.90           C  
ATOM   1074  NE  ARG   155       3.434  -3.137  12.410  1.00 13.26           N  
ATOM   1075  CZ  ARG   155       4.361  -3.970  12.881  1.00  9.28           C  
ATOM   1076  NH1 ARG   155       4.366  -5.238  12.495  1.00 20.09           N  
ATOM   1077  NH2 ARG   155       5.293  -3.596  13.727  1.00 11.24           N  
ATOM   1078  N   PRO   156      -0.959  -5.319   8.503  1.00 12.10           N  
ATOM   1079  CA  PRO   156      -2.201  -5.962   8.086  1.00 17.06           C  
ATOM   1080  C   PRO   156      -3.385  -5.473   8.922  1.00 19.34           C  
ATOM   1081  O   PRO   156      -3.208  -4.923  10.008  1.00 17.42           O  
ATOM   1082  CB  PRO   156      -1.955  -7.439   8.367  1.00 13.45           C  
ATOM   1083  CG  PRO   156      -0.843  -7.484   9.346  1.00 20.77           C  
ATOM   1084  CD  PRO   156      -0.063  -6.207   9.245  1.00 17.52           C  
ATOM   1085  N   ALA   157      -4.574  -5.693   8.375  1.00 17.94           N  
ATOM   1086  CA  ALA   157      -5.820  -5.372   9.058  1.00 23.86           C  
ATOM   1087  C   ALA   157      -5.897  -6.187  10.346  1.00 23.98           C  
ATOM   1088  O   ALA   157      -5.553  -7.372  10.291  1.00 28.03           O  
ATOM   1089  CB  ALA   157      -7.027  -5.664   8.178  1.00 19.51           C  
ATOM   1090  N   GLY   158      -6.319  -5.542  11.421  1.00 23.50           N  
ATOM   1091  CA  GLY   158      -6.480  -6.228  12.694  1.00 27.38           C  
ATOM   1092  C   GLY   158      -5.197  -6.357  13.477  1.00 30.78           C  
ATOM   1093  O   GLY   158      -5.118  -7.053  14.491  1.00 30.81           O  
ATOM   1094  N   PHE   159      -4.141  -5.682  13.021  1.00 23.72           N  
ATOM   1095  CA  PHE   159      -2.899  -5.737  13.781  1.00 20.76           C  
ATOM   1096  C   PHE   159      -3.099  -5.046  15.120  1.00 15.68           C  
ATOM   1097  O   PHE   159      -3.811  -4.049  15.176  1.00 19.52           O  
ATOM   1098  CB  PHE   159      -1.772  -5.041  13.033  1.00 21.58           C  
ATOM   1099  CG  PHE   159      -0.428  -5.067  13.734  1.00 15.90           C  
ATOM   1100  CD1 PHE   159       0.349  -6.216  13.743  1.00 19.53           C  
ATOM   1101  CD2 PHE   159       0.047  -3.943  14.377  1.00 17.57           C  
ATOM   1102  CE1 PHE   159       1.572  -6.228  14.385  1.00 19.08           C  
ATOM   1103  CE2 PHE   159       1.280  -3.946  15.010  1.00 15.51           C  
ATOM   1104  CZ  PHE   159       2.052  -5.085  15.004  1.00 12.38           C  
ATOM   1105  N   SER   160      -2.455  -5.568  16.149  1.00 12.56           N  
ATOM   1106  CA  SER   160      -2.435  -4.893  17.440  1.00 20.72           C  
ATOM   1107  C   SER   160      -1.015  -4.877  18.008  1.00 17.51           C  
ATOM   1108  O   SER   160      -0.322  -5.895  17.977  1.00 16.15           O  
ATOM   1109  CB  SER   160      -3.394  -5.565  18.426  1.00 28.80           C  
ATOM   1110  OG  SER   160      -3.331  -4.958  19.705  1.00 60.08           O  
ATOM   1111  N   CYS   161      -0.590  -3.728  18.514  1.00 14.23           N  
ATOM   1112  CA  CYS   161       0.715  -3.596  19.152  1.00 14.10           C  
ATOM   1113  C   CYS   161       0.589  -3.696  20.666  1.00 14.42           C  
ATOM   1114  O   CYS   161      -0.185  -2.898  21.206  1.00 18.06           O  
ATOM   1115  CB  CYS   161       1.343  -2.246  18.827  1.00 18.28           C  
ATOM   1116  SG  CYS   161       2.972  -1.993  19.573  1.00 13.98           S  
ATOM   1117  N   PRO   162       1.289  -4.599  21.334  1.00 18.70           N  
ATOM   1118  CA  PRO   162       1.178  -4.643  22.802  1.00 14.12           C  
ATOM   1119  C   PRO   162       1.475  -3.291  23.424  1.00 14.73           C  
ATOM   1120  O   PRO   162       0.866  -2.969  24.443  1.00 21.55           O  
ATOM   1121  CB  PRO   162       2.235  -5.660  23.217  1.00 16.04           C  
ATOM   1122  CG  PRO   162       2.449  -6.517  22.017  1.00 15.14           C  
ATOM   1123  CD  PRO   162       2.198  -5.636  20.825  1.00 17.57           C  
ATOM   1124  N   SER   163       2.371  -2.493  22.844  1.00 13.99           N  
ATOM   1125  CA  SER   163       2.679  -1.202  23.452  1.00 10.69           C  
ATOM   1126  C   SER   163       1.951  -0.027  22.813  1.00  8.85           C  
ATOM   1127  O   SER   163       2.459   1.100  22.894  1.00 11.54           O  
ATOM   1128  CB  SER   163       4.197  -0.954  23.389  1.00 13.90           C  
ATOM   1129  OG  SER   163       4.880  -1.974  24.097  1.00 14.01           O  
ATOM   1130  N   ALA   164       0.792  -0.254  22.208  1.00 10.73           N  
ATOM   1131  CA  ALA   164      -0.047   0.774  21.617  1.00 12.94           C  
ATOM   1132  C   ALA   164      -0.143   2.062  22.417  1.00 14.55           C  
ATOM   1133  O   ALA   164      -0.037   3.177  21.894  1.00 12.17           O  
ATOM   1134  CB  ALA   164      -1.457   0.220  21.419  1.00 12.26           C  
ATOM   1135  N   ALA   165      -0.363   1.974  23.728  1.00  9.70           N  
ATOM   1136  CA  ALA   165      -0.638   3.194  24.478  1.00 13.66           C  
ATOM   1137  C   ALA   165       0.585   4.081  24.656  1.00 13.54           C  
ATOM   1138  O   ALA   165       0.424   5.207  25.136  1.00 15.64           O  
ATOM   1139  CB  ALA   165      -1.215   2.858  25.850  1.00 25.84           C  
ATOM   1140  N   LYS   166       1.766   3.602  24.284  1.00 10.37           N  
ATOM   1141  CA  LYS   166       2.980   4.390  24.430  1.00  8.70           C  
ATOM   1142  C   LYS   166       3.380   5.102  23.151  1.00  9.00           C  
ATOM   1143  O   LYS   166       4.386   5.798  23.119  1.00 10.64           O  
ATOM   1144  CB  LYS   166       4.147   3.502  24.854  1.00 11.31           C  
ATOM   1145  CG  LYS   166       4.022   3.060  26.300  1.00 21.62           C  
ATOM   1146  CD  LYS   166       4.871   1.824  26.550  1.00 27.19           C  
ATOM   1147  CE  LYS   166       4.788   1.449  28.028  1.00 31.35           C  
ATOM   1148  NZ  LYS   166       6.059   0.830  28.490  1.00 26.21           N  
ATOM   1149  N   ILE   167       2.580   4.902  22.115  1.00 10.57           N  
ATOM   1150  CA  ILE   167       2.978   5.376  20.804  1.00  6.33           C  
ATOM   1151  C   ILE   167       2.076   6.425  20.205  1.00  8.82           C  
ATOM   1152  O   ILE   167       0.862   6.393  20.358  1.00 10.35           O  
ATOM   1153  CB  ILE   167       2.997   4.172  19.823  1.00 11.68           C  
ATOM   1154  CG1 ILE   167       3.868   3.022  20.314  1.00  8.86           C  
ATOM   1155  CG2 ILE   167       3.392   4.625  18.426  1.00 27.10           C  
ATOM   1156  CD1 ILE   167       3.616   1.702  19.637  1.00 13.72           C  
ATOM   1157  N   LYS   168       2.713   7.344  19.480  1.00 14.22           N  
ATOM   1158  CA  LYS   168       2.033   8.174  18.498  1.00 14.49           C  
ATOM   1159  C   LYS   168       2.706   8.054  17.130  1.00 11.70           C  
ATOM   1160  O   LYS   168       3.911   8.237  16.991  1.00  9.41           O  
ATOM   1161  CB  LYS   168       1.994   9.633  18.948  1.00 14.69           C  
ATOM   1162  CG  LYS   168       0.929   9.901  19.997  1.00 15.71           C  
ATOM   1163  CD  LYS   168      -0.460   9.869  19.386  1.00 22.19           C  
ATOM   1164  CE  LYS   168      -1.507  10.472  20.310  1.00 34.41           C  
ATOM   1165  NZ  LYS   168      -2.576   9.484  20.634  1.00 32.18           N  
ATOM   1166  N   SER   169       1.950   7.746  16.085  1.00 11.34           N  
ATOM   1167  CA  SER   169       2.530   7.580  14.752  1.00  5.31           C  
ATOM   1168  C   SER   169       1.797   8.498  13.791  1.00  9.15           C  
ATOM   1169  O   SER   169       0.568   8.410  13.724  1.00  9.71           O  
ATOM   1170  CB  SER   169       2.419   6.107  14.360  1.00  8.00           C  
ATOM   1171  OG  SER   169       2.860   5.930  13.021  1.00  9.85           O  
ATOM   1172  N   TYR   170       2.507   9.368  13.085  1.00 10.02           N  
ATOM   1173  CA  TYR   170       1.904  10.417  12.289  1.00  7.90           C  
ATOM   1174  C   TYR   170       2.069  10.217  10.782  1.00 11.62           C  
ATOM   1175  O   TYR   170       3.183   9.956  10.330  1.00  9.30           O  
ATOM   1176  CB  TYR   170       2.517  11.777  12.663  1.00 11.35           C  
ATOM   1177  CG  TYR   170       2.371  12.165  14.114  1.00 12.88           C  
ATOM   1178  CD1 TYR   170       1.248  12.850  14.558  1.00 13.69           C  
ATOM   1179  CD2 TYR   170       3.349  11.853  15.045  1.00  9.65           C  
ATOM   1180  CE1 TYR   170       1.102  13.208  15.889  1.00 20.59           C  
ATOM   1181  CE2 TYR   170       3.202  12.213  16.368  1.00  7.87           C  
ATOM   1182  CZ  TYR   170       2.088  12.888  16.798  1.00 17.56           C  
ATOM   1183  OH  TYR   170       1.963  13.238  18.125  1.00 16.12           O  
ATOM   1184  N   CYS   171       0.982  10.372  10.035  1.00 10.48           N  
ATOM   1185  CA  CYS   171       0.962  10.243   8.576  1.00  8.04           C  
ATOM   1186  C   CYS   171      -0.244  10.916   7.928  1.00  8.92           C  
ATOM   1187  O   CYS   171      -1.376  10.695   8.367  1.00  7.09           O  
ATOM   1188  CB  CYS   171       0.969   8.767   8.171  1.00  8.62           C  
ATOM   1189  SG  CYS   171       1.030   8.464   6.394  1.00 11.69           S  
ATOM   1190  N   ASP   172      -0.002  11.712   6.891  1.00 10.40           N  
ATOM   1191  CA  ASP   172      -1.072  12.369   6.138  1.00  8.77           C  
ATOM   1192  C   ASP   172      -1.292  11.717   4.768  1.00  5.03           C  
ATOM   1193  O   ASP   172      -0.421  11.014   4.260  1.00  9.40           O  
ATOM   1194  CB  ASP   172      -0.762  13.848   5.989  1.00  6.89           C  
ATOM   1195  CG  ASP   172      -0.876  14.670   7.257  1.00 15.89           C  
ATOM   1196  OD1 ASP   172      -1.390  14.187   8.284  1.00 11.60           O  
ATOM   1197  OD2 ASP   172      -0.435  15.847   7.223  1.00 14.95           O  
ATOM   1198  N   ALA   173      -2.433  11.909   4.152  1.00 15.65           N  
ATOM   1199  CA  ALA   173      -3.087  11.357   3.001  1.00 15.18           C  
ATOM   1200  C   ALA   173      -2.225  11.570   1.766  1.00  8.16           C  
ATOM   1201  O   ALA   173      -2.136  10.672   0.945  1.00  9.52           O  
ATOM   1202  CB  ALA   173      -4.462  11.965   2.719  1.00  7.02           C  
ATOM   1203  N   SER   174      -1.625  12.756   1.670  1.00 10.15           N  
ATOM   1204  CA  SER   174      -0.891  12.992   0.430  1.00  7.72           C  
ATOM   1205  C   SER   174       0.496  12.372   0.469  1.00 12.63           C  
ATOM   1206  O   SER   174       1.246  12.461  -0.508  1.00 15.49           O  
ATOM   1207  CB  SER   174      -0.815  14.492   0.169  1.00 10.75           C  
ATOM   1208  OG  SER   174      -0.241  15.127   1.299  1.00 27.53           O  
ATOM   1209  N   ASP   175       0.877  11.727   1.567  1.00 11.73           N  
ATOM   1210  CA  ASP   175       2.201  11.108   1.656  1.00 10.52           C  
ATOM   1211  C   ASP   175       2.322   9.896   0.739  1.00 15.50           C  
ATOM   1212  O   ASP   175       1.458   9.019   0.779  1.00 13.70           O  
ATOM   1213  CB  ASP   175       2.488  10.660   3.087  1.00  9.07           C  
ATOM   1214  CG  ASP   175       3.951  10.345   3.312  1.00 11.16           C  
ATOM   1215  OD1 ASP   175       4.469   9.397   2.690  1.00  9.34           O  
ATOM   1216  OD2 ASP   175       4.555  11.059   4.144  1.00 11.48           O  
ATOM   1217  N   PRO   176       3.363   9.815  -0.085  1.00 11.92           N  
ATOM   1218  CA  PRO   176       3.509   8.676  -0.992  1.00 14.81           C  
ATOM   1219  C   PRO   176       4.094   7.431  -0.347  1.00 15.29           C  
ATOM   1220  O   PRO   176       4.125   6.356  -0.964  1.00 11.12           O  
ATOM   1221  CB  PRO   176       4.501   9.197  -2.041  1.00 14.54           C  
ATOM   1222  CG  PRO   176       5.282  10.260  -1.356  1.00 19.28           C  
ATOM   1223  CD  PRO   176       4.446  10.797  -0.237  1.00 15.28           C  
HETATM 1224  N   TYI   177       4.565   7.556   0.895  1.00 10.95           N  
HETATM 1225  CA  TYI   177       5.250   6.390   1.454  1.00 14.66           C  
HETATM 1226  CB  TYI   177       6.708   6.707   1.811  1.00 15.75           C  
HETATM 1227  CG  TYI   177       7.464   7.294   0.641  1.00 13.99           C  
HETATM 1228  CD1 TYI   177       8.002   8.569   0.743  1.00  9.24           C  
HETATM 1229  CE1 TYI   177       8.690   9.123  -0.315  1.00 21.09           C  
HETATM 1230  CD2 TYI   177       7.619   6.575  -0.550  1.00  5.41           C  
HETATM 1231  CE2 TYI   177       8.309   7.162  -1.581  1.00 10.60           C  
HETATM 1232  CZ  TYI   177       8.845   8.417  -1.490  1.00 16.30           C  
HETATM 1233  OH  TYI   177       9.537   8.978  -2.541  1.00 15.97           O  
HETATM 1234  C   TYI   177       4.520   5.845   2.669  1.00 10.28           C  
HETATM 1235  O   TYI   177       4.447   4.623   2.784  1.00 12.08           O  
HETATM 1236  I1  TYI   177       9.546  11.041  -0.334  1.00 28.52           I  
HETATM 1237  I2  TYI   177       8.295   6.147  -3.434  1.00 21.62           I  
ATOM   1238  N   CYS   178       3.982   6.699   3.537  1.00  9.76           N  
ATOM   1239  CA  CYS   178       3.268   6.080   4.678  1.00 11.03           C  
ATOM   1240  C   CYS   178       1.785   5.972   4.354  1.00  3.71           C  
ATOM   1241  O   CYS   178       1.035   5.272   5.024  1.00 11.58           O  
ATOM   1242  CB  CYS   178       3.535   6.849   5.964  1.00  9.26           C  
ATOM   1243  SG  CYS   178       3.007   8.577   5.932  1.00 11.35           S  
ATOM   1244  N   CYS   179       1.381   6.674   3.304  1.00  9.19           N  
ATOM   1245  CA  CYS   179       0.030   6.668   2.778  1.00 11.13           C  
ATOM   1246  C   CYS   179       0.059   6.308   1.293  1.00  9.98           C  
ATOM   1247  O   CYS   179       1.096   5.807   0.863  1.00 10.56           O  
ATOM   1248  CB  CYS   179      -0.675   8.018   2.959  1.00 10.51           C  
ATOM   1249  SG  CYS   179      -2.461   7.795   3.209  1.00  9.88           S  
ATOM   1250  N   ASN   180      -1.008   6.553   0.546  1.00 11.93           N  
ATOM   1251  CA  ASN   180      -0.995   6.243  -0.886  1.00 13.11           C  
ATOM   1252  C   ASN   180      -1.196   7.490  -1.744  1.00 15.40           C  
ATOM   1253  O   ASN   180      -1.870   7.435  -2.776  1.00 15.16           O  
ATOM   1254  CB  ASN   180      -2.086   5.224  -1.234  1.00 12.43           C  
ATOM   1255  CG  ASN   180      -3.452   5.771  -0.842  1.00 15.65           C  
ATOM   1256  OD1 ASN   180      -3.511   6.807  -0.172  1.00 14.06           O  
ATOM   1257  ND2 ASN   180      -4.471   5.047  -1.278  1.00 14.57           N  
ATOM   1258  N   GLY   181      -0.610   8.584  -1.288  1.00 15.88           N  
ATOM   1259  CA  GLY   181      -0.640   9.873  -1.938  1.00 16.65           C  
ATOM   1260  C   GLY   181       0.520  10.042  -2.907  1.00 15.61           C  
ATOM   1261  O   GLY   181       1.249   9.120  -3.265  1.00 10.08           O  
ATOM   1262  N   SER   182       0.680  11.285  -3.347  1.00 21.76           N  
ATOM   1263  CA  SER   182       1.655  11.550  -4.392  1.00 25.03           C  
ATOM   1264  C   SER   182       2.351  12.878  -4.188  1.00 21.94           C  
ATOM   1265  O   SER   182       2.852  13.484  -5.134  1.00 28.97           O  
ATOM   1266  CB  SER   182       0.915  11.563  -5.739  1.00 30.41           C  
ATOM   1267  OG  SER   182      -0.014  12.639  -5.671  1.00 33.61           O  
ATOM   1268  N   ASN   183       2.398  13.369  -2.952  1.00 11.23           N  
ATOM   1269  CA  ASN   183       3.144  14.605  -2.724  1.00 11.54           C  
ATOM   1270  C   ASN   183       4.272  14.344  -1.740  1.00 12.51           C  
ATOM   1271  O   ASN   183       4.131  14.316  -0.523  1.00 16.69           O  
ATOM   1272  CB  ASN   183       2.250  15.735  -2.227  1.00 24.39           C  
ATOM   1273  CG  ASN   183       3.052  16.996  -1.952  1.00 36.65           C  
ATOM   1274  OD1 ASN   183       3.909  17.032  -1.066  1.00 36.30           O  
ATOM   1275  ND2 ASN   183       2.774  18.034  -2.733  1.00 55.92           N  
ATOM   1276  N   ALA   184       5.466  14.168  -2.293  1.00 18.44           N  
ATOM   1277  CA  ALA   184       6.618  13.850  -1.457  1.00 19.88           C  
ATOM   1278  C   ALA   184       6.915  14.928  -0.431  1.00 15.19           C  
ATOM   1279  O   ALA   184       7.504  14.667   0.619  1.00 21.57           O  
ATOM   1280  CB  ALA   184       7.817  13.628  -2.374  1.00 26.73           C  
ATOM   1281  N   ALA   185       6.516  16.157  -0.742  1.00 19.41           N  
ATOM   1282  CA  ALA   185       6.816  17.275   0.146  1.00 20.94           C  
ATOM   1283  C   ALA   185       6.236  16.987   1.530  1.00 14.59           C  
ATOM   1284  O   ALA   185       6.855  17.271   2.552  1.00 17.28           O  
ATOM   1285  CB  ALA   185       6.297  18.576  -0.425  1.00 19.36           C  
ATOM   1286  N   THR   186       5.046  16.393   1.495  1.00 10.37           N  
ATOM   1287  CA  THR   186       4.362  16.036   2.727  1.00 11.34           C  
ATOM   1288  C   THR   186       5.246  15.171   3.613  1.00 16.37           C  
ATOM   1289  O   THR   186       5.295  15.375   4.819  1.00 16.02           O  
ATOM   1290  CB  THR   186       3.052  15.278   2.456  1.00 16.28           C  
ATOM   1291  OG1 THR   186       2.206  16.107   1.643  1.00 16.00           O  
ATOM   1292  CG2 THR   186       2.315  15.002   3.759  1.00 13.52           C  
ATOM   1293  N   HIS   187       5.938  14.209   3.019  1.00 16.13           N  
ATOM   1294  CA  HIS   187       6.794  13.315   3.785  1.00 13.98           C  
ATOM   1295  C   HIS   187       7.847  14.067   4.584  1.00 17.40           C  
ATOM   1296  O   HIS   187       8.340  13.592   5.608  1.00 13.17           O  
ATOM   1297  CB  HIS   187       7.489  12.325   2.844  1.00 13.98           C  
ATOM   1298  CG  HIS   187       8.007  11.104   3.540  1.00 12.46           C  
ATOM   1299  ND1 HIS   187       7.193  10.192   4.166  1.00 10.66           N  
ATOM   1300  CD2 HIS   187       9.265  10.653   3.712  1.00 12.10           C  
ATOM   1301  CE1 HIS   187       7.929   9.222   4.692  1.00 16.59           C  
ATOM   1302  NE2 HIS   187       9.193   9.480   4.429  1.00 13.22           N  
ATOM   1303  N   GLN   188       8.213  15.256   4.108  1.00 14.18           N  
ATOM   1304  CA  GLN   188       9.331  15.940   4.757  1.00 17.74           C  
ATOM   1305  C   GLN   188       8.908  16.954   5.800  1.00 15.51           C  
ATOM   1306  O   GLN   188       9.751  17.628   6.412  1.00 16.79           O  
ATOM   1307  CB  GLN   188      10.194  16.632   3.688  1.00 23.31           C  
ATOM   1308  CG  GLN   188      10.971  15.697   2.779  1.00 25.49           C  
ATOM   1309  CD  GLN   188      11.641  14.531   3.463  1.00 27.92           C  
ATOM   1310  OE1 GLN   188      11.603  13.391   2.988  1.00 49.47           O  
ATOM   1311  NE2 GLN   188      12.288  14.785   4.595  1.00 49.41           N  
ATOM   1312  N   GLY   189       7.627  17.154   6.100  1.00 16.57           N  
ATOM   1313  CA  GLY   189       7.292  18.253   6.989  1.00 18.56           C  
ATOM   1314  C   GLY   189       6.637  17.935   8.311  1.00 17.98           C  
ATOM   1315  O   GLY   189       6.142  18.849   8.984  1.00 17.87           O  
ATOM   1316  N   TYR   190       6.638  16.661   8.676  1.00 13.96           N  
ATOM   1317  CA  TYR   190       6.008  16.184   9.895  1.00 11.42           C  
ATOM   1318  C   TYR   190       6.622  16.836  11.130  1.00 12.61           C  
ATOM   1319  O   TYR   190       5.956  17.005  12.154  1.00 14.29           O  
ATOM   1320  CB  TYR   190       6.132  14.654   9.971  1.00 13.88           C  
ATOM   1321  CG  TYR   190       5.297  13.946   8.930  1.00 12.60           C  
ATOM   1322  CD1 TYR   190       3.955  14.283   8.772  1.00 16.63           C  
ATOM   1323  CD2 TYR   190       5.821  12.958   8.113  1.00  9.93           C  
ATOM   1324  CE1 TYR   190       3.145  13.670   7.838  1.00 12.41           C  
ATOM   1325  CE2 TYR   190       5.025  12.332   7.172  1.00  9.53           C  
ATOM   1326  CZ  TYR   190       3.697  12.688   7.041  1.00 10.50           C  
ATOM   1327  OH  TYR   190       2.906  12.074   6.104  1.00  9.41           O  
ATOM   1328  N   GLY   191       7.897  17.195  11.047  1.00 11.35           N  
ATOM   1329  CA  GLY   191       8.577  17.825  12.161  1.00 17.36           C  
ATOM   1330  C   GLY   191       7.928  19.128  12.575  1.00 23.23           C  
ATOM   1331  O   GLY   191       7.594  19.377  13.735  1.00 15.34           O  
ATOM   1332  N   SER   192       7.726  20.016  11.608  1.00 14.63           N  
ATOM   1333  CA  SER   192       7.084  21.286  11.906  1.00 12.51           C  
ATOM   1334  C   SER   192       5.591  21.115  12.116  1.00 14.41           C  
ATOM   1335  O   SER   192       4.945  21.780  12.919  1.00 23.91           O  
ATOM   1336  CB  SER   192       7.363  22.249  10.742  1.00 17.48           C  
ATOM   1337  OG  SER   192       6.161  22.458  10.011  1.00 60.93           O  
ATOM   1338  N   GLU   193       4.969  20.194  11.376  1.00 16.32           N  
ATOM   1339  CA  GLU   193       3.524  20.030  11.509  1.00 14.89           C  
ATOM   1340  C   GLU   193       3.087  19.386  12.822  1.00 12.27           C  
ATOM   1341  O   GLU   193       2.075  19.799  13.401  1.00 11.72           O  
ATOM   1342  CB  GLU   193       3.035  19.192  10.322  1.00 13.91           C  
ATOM   1343  CG  GLU   193       1.545  18.918  10.262  1.00 12.07           C  
ATOM   1344  CD  GLU   193       1.166  17.894   9.216  1.00 16.02           C  
ATOM   1345  OE1 GLU   193       2.058  17.258   8.617  1.00 13.84           O  
ATOM   1346  OE2 GLU   193      -0.047  17.706   8.997  1.00 18.44           O  
ATOM   1347  N   TYR   194       3.787  18.373  13.322  1.00 12.22           N  
ATOM   1348  CA  TYR   194       3.333  17.587  14.461  1.00 15.37           C  
ATOM   1349  C   TYR   194       4.310  17.570  15.635  1.00 14.83           C  
ATOM   1350  O   TYR   194       4.029  16.930  16.656  1.00 12.81           O  
ATOM   1351  CB  TYR   194       3.074  16.125  14.047  1.00 14.95           C  
ATOM   1352  CG  TYR   194       1.884  15.912  13.133  1.00 15.32           C  
ATOM   1353  CD1 TYR   194       0.601  16.269  13.524  1.00 16.55           C  
ATOM   1354  CD2 TYR   194       2.038  15.351  11.866  1.00 13.00           C  
ATOM   1355  CE1 TYR   194      -0.500  16.087  12.710  1.00 16.12           C  
ATOM   1356  CE2 TYR   194       0.949  15.156  11.035  1.00  7.95           C  
ATOM   1357  CZ  TYR   194      -0.300  15.526  11.460  1.00  9.14           C  
ATOM   1358  OH  TYR   194      -1.376  15.331  10.626  1.00 14.13           O  
ATOM   1359  N   GLY   195       5.447  18.242  15.519  1.00 14.36           N  
ATOM   1360  CA  GLY   195       6.461  18.205  16.564  1.00 17.79           C  
ATOM   1361  C   GLY   195       5.908  18.599  17.922  1.00 17.56           C  
ATOM   1362  O   GLY   195       6.177  17.929  18.919  1.00 18.36           O  
ATOM   1363  N   SER   196       5.137  19.684  17.935  1.00 18.07           N  
ATOM   1364  CA  SER   196       4.560  20.211  19.168  1.00 21.90           C  
ATOM   1365  C   SER   196       3.591  19.215  19.800  1.00 20.56           C  
ATOM   1366  O   SER   196       3.604  19.002  21.018  1.00 15.90           O  
ATOM   1367  CB  SER   196       3.885  21.552  18.878  1.00 22.17           C  
ATOM   1368  OG  SER   196       2.563  21.569  19.392  1.00 45.44           O  
ATOM   1369  N   GLN   197       2.750  18.584  18.982  1.00 17.20           N  
ATOM   1370  CA  GLN   197       1.840  17.539  19.427  1.00 15.94           C  
ATOM   1371  C   GLN   197       2.593  16.358  20.031  1.00 10.90           C  
ATOM   1372  O   GLN   197       2.262  15.793  21.070  1.00 17.22           O  
ATOM   1373  CB  GLN   197       1.001  17.001  18.261  1.00 18.55           C  
ATOM   1374  CG  GLN   197      -0.141  17.903  17.854  1.00 22.17           C  
ATOM   1375  CD  GLN   197      -1.226  17.177  17.079  1.00 27.87           C  
ATOM   1376  OE1 GLN   197      -1.528  16.014  17.360  1.00 32.72           O  
ATOM   1377  NE2 GLN   197      -1.798  17.881  16.106  1.00 43.26           N  
ATOM   1378  N   ALA   198       3.650  16.003  19.303  1.00 13.89           N  
ATOM   1379  CA  ALA   198       4.492  14.888  19.719  1.00 12.86           C  
ATOM   1380  C   ALA   198       5.099  15.187  21.086  1.00 10.29           C  
ATOM   1381  O   ALA   198       5.025  14.335  21.975  1.00 11.75           O  
ATOM   1382  CB  ALA   198       5.542  14.594  18.663  1.00 15.78           C  
ATOM   1383  N   LEU   199       5.680  16.369  21.246  1.00 13.02           N  
ATOM   1384  CA  LEU   199       6.305  16.751  22.515  1.00 11.33           C  
ATOM   1385  C   LEU   199       5.321  16.717  23.673  1.00 12.34           C  
ATOM   1386  O   LEU   199       5.633  16.305  24.793  1.00 14.90           O  
ATOM   1387  CB  LEU   199       6.909  18.139  22.406  1.00 13.30           C  
ATOM   1388  CG  LEU   199       7.905  18.610  23.457  1.00 29.39           C  
ATOM   1389  CD1 LEU   199       8.582  17.465  24.194  1.00 38.06           C  
ATOM   1390  CD2 LEU   199       8.976  19.492  22.819  1.00 35.31           C  
ATOM   1391  N   ALA   200       4.096  17.172  23.420  1.00 15.64           N  
ATOM   1392  CA  ALA   200       3.097  17.194  24.490  1.00 18.77           C  
ATOM   1393  C   ALA   200       2.798  15.782  24.979  1.00 18.75           C  
ATOM   1394  O   ALA   200       2.589  15.504  26.159  1.00 15.71           O  
ATOM   1395  CB  ALA   200       1.827  17.880  24.008  1.00 14.87           C  
ATOM   1396  N   PHE   201       2.777  14.872  24.003  1.00 17.82           N  
ATOM   1397  CA  PHE   201       2.487  13.474  24.292  1.00 16.18           C  
ATOM   1398  C   PHE   201       3.604  12.899  25.153  1.00  8.42           C  
ATOM   1399  O   PHE   201       3.369  12.289  26.195  1.00 16.02           O  
ATOM   1400  CB  PHE   201       2.317  12.679  23.001  1.00 15.88           C  
ATOM   1401  CG  PHE   201       2.126  11.190  23.212  1.00 10.44           C  
ATOM   1402  CD1 PHE   201       0.916  10.687  23.644  1.00 14.09           C  
ATOM   1403  CD2 PHE   201       3.168  10.316  22.978  1.00 12.63           C  
ATOM   1404  CE1 PHE   201       0.741   9.332  23.841  1.00 14.66           C  
ATOM   1405  CE2 PHE   201       2.993   8.960  23.165  1.00 13.82           C  
ATOM   1406  CZ  PHE   201       1.787   8.463  23.599  1.00 11.44           C  
ATOM   1407  N   VAL   202       4.828  13.122  24.685  1.00  9.52           N  
ATOM   1408  CA  VAL   202       5.982  12.635  25.448  1.00 18.11           C  
ATOM   1409  C   VAL   202       5.929  13.200  26.868  1.00 21.36           C  
ATOM   1410  O   VAL   202       6.153  12.469  27.836  1.00 12.77           O  
ATOM   1411  CB  VAL   202       7.305  12.994  24.747  1.00 23.04           C  
ATOM   1412  CG1 VAL   202       8.525  12.694  25.602  1.00 14.69           C  
ATOM   1413  CG2 VAL   202       7.412  12.241  23.424  1.00 15.93           C  
ATOM   1414  N   LYS   203       5.627  14.491  26.964  1.00 18.87           N  
ATOM   1415  CA  LYS   203       5.503  15.176  28.247  1.00 19.84           C  
ATOM   1416  C   LYS   203       4.476  14.482  29.124  1.00 17.04           C  
ATOM   1417  O   LYS   203       4.707  14.207  30.306  1.00 22.17           O  
ATOM   1418  CB  LYS   203       5.137  16.642  28.033  1.00 26.25           C  
ATOM   1419  CG  LYS   203       5.379  17.541  29.228  1.00 50.42           C  
ATOM   1420  CD  LYS   203       6.661  18.358  29.105  1.00 73.85           C  
ATOM   1421  CE  LYS   203       7.069  18.960  30.445  1.00 82.40           C  
ATOM   1422  NZ  LYS   203       8.516  19.307  30.530  1.00 79.65           N  
ATOM   1423  N   SER   204       3.309  14.175  28.559  1.00 17.06           N  
ATOM   1424  CA  SER   204       2.297  13.536  29.407  1.00 22.86           C  
ATOM   1425  C   SER   204       2.727  12.156  29.883  1.00 21.72           C  
ATOM   1426  O   SER   204       2.243  11.608  30.879  1.00 26.28           O  
ATOM   1427  CB  SER   204       0.961  13.455  28.640  1.00 15.79           C  
ATOM   1428  OG  SER   204       1.065  12.365  27.730  1.00 24.12           O  
ATOM   1429  N   LYS   205       3.659  11.505  29.194  1.00 17.10           N  
ATOM   1430  CA  LYS   205       4.073  10.166  29.579  1.00 17.77           C  
ATOM   1431  C   LYS   205       5.248  10.181  30.546  1.00 18.46           C  
ATOM   1432  O   LYS   205       5.461   9.193  31.247  1.00 27.41           O  
ATOM   1433  CB  LYS   205       4.476   9.358  28.342  1.00 22.81           C  
ATOM   1434  CG  LYS   205       3.488   9.382  27.194  1.00 26.53           C  
ATOM   1435  CD  LYS   205       2.057   9.225  27.668  1.00 42.75           C  
ATOM   1436  CE  LYS   205       1.667   7.783  27.915  1.00 52.95           C  
ATOM   1437  NZ  LYS   205       2.567   6.790  27.246  1.00 82.28           N  
ATOM   1438  N   LEU   206       5.994  11.272  30.562  1.00 17.99           N  
ATOM   1439  CA  LEU   206       7.211  11.399  31.344  1.00 23.71           C  
ATOM   1440  C   LEU   206       7.003  12.048  32.709  1.00 35.35           C  
ATOM   1441  O   LEU   206       7.715  11.708  33.655  1.00 42.12           O  
ATOM   1442  CB  LEU   206       8.257  12.242  30.602  1.00 19.64           C  
ATOM   1443  CG  LEU   206       9.002  11.622  29.432  1.00 15.89           C  
ATOM   1444  CD1 LEU   206      10.113  12.551  28.978  1.00 14.84           C  
ATOM   1445  CD2 LEU   206       9.589  10.254  29.753  1.00 27.51           C  
ATOM   1446  N   GLY   207       6.068  12.984  32.814  1.00 45.14           N  
ATOM   1447  CA  GLY   207       5.884  13.696  34.076  1.00 50.02           C  
ATOM   1448  C   GLY   207       6.547  15.063  33.992  1.00 59.51           C  
ATOM   1449  O   GLY   207       6.879  15.475  32.857  1.00 43.76           O  
ATOM   1450  OXT GLY   207       6.723  15.700  35.051  1.00 74.91           O  
TER    1451      GLY   207                                                      
HETATM 1452  S   SO4   209      -3.087  16.008   3.214  1.00 38.43           S  
HETATM 1453  O1  SO4   209      -1.972  15.125   3.299  1.00 36.85           O  
HETATM 1454  O2  SO4   209      -3.599  16.279   4.512  1.00 34.03           O  
HETATM 1455  O3  SO4   209      -3.793  15.796   1.993  1.00 65.95           O  
HETATM 1456  O4  SO4   209      -2.739  17.359   3.472  1.00 57.80           O  
HETATM 1457  O   HOH   301       4.189   7.383  11.009  1.00 15.18           O  
HETATM 1458  O   HOH   302       9.210  -8.772  14.563  1.00 14.82           O  
HETATM 1459  O   HOH   303      15.887   1.816  31.146  1.00 12.92           O  
HETATM 1460  O   HOH   304      20.096   7.233  12.851  1.00 11.88           O  
HETATM 1461  O   HOH   305      11.778  -2.146  33.523  1.00 19.47           O  
HETATM 1462  O   HOH   306      -4.402   9.201   0.401  1.00 15.74           O  
HETATM 1463  O   HOH   307      28.949   8.728   2.647  1.00 13.65           O  
HETATM 1464  O   HOH   308       5.407  -4.203  22.727  1.00 17.92           O  
HETATM 1465  O   HOH   309       2.443  -0.593  13.833  1.00 13.84           O  
HETATM 1466  O   HOH   310      -9.791   4.352   6.492  1.00 15.72           O  
HETATM 1467  O   HOH   311      13.100   7.100   4.441  1.00 16.12           O  
HETATM 1468  O   HOH   312      19.213   3.608  35.779  1.00 18.22           O  
HETATM 1469  O   HOH   313      23.681   7.425  13.106  1.00 27.53           O  
HETATM 1470  O   HOH   314      22.527   7.145   5.555  1.00 16.63           O  
HETATM 1471  O   HOH   315      21.315  14.424   6.237  1.00 22.41           O  
HETATM 1472  O   HOH   316       2.388   4.204  -1.094  1.00 18.80           O  
HETATM 1473  O   HOH   317      16.194  -1.191  -2.167  1.00 25.02           O  
HETATM 1474  O   HOH   318      24.805   9.700  18.943  1.00 35.19           O  
HETATM 1475  O   HOH   319      10.125  17.284   9.355  1.00 23.46           O  
HETATM 1476  O   HOH   320       7.281  -5.525  29.649  1.00 28.82           O  
HETATM 1477  O   HOH   321      -2.968  -1.639  18.736  1.00 19.20           O  
HETATM 1478  O   HOH   322       2.217   1.002  11.940  1.00 19.36           O  
HETATM 1479  O   HOH   323      -6.129   6.268  11.596  1.00 28.82           O  
HETATM 1480  O   HOH   324       3.901  17.339   6.455  1.00 20.23           O  
HETATM 1481  O   HOH   325      23.001   1.750  23.778  1.00 26.85           O  
HETATM 1482  O   HOH   326      13.801  23.437  29.819  1.00 30.54           O  
HETATM 1483  O   HOH   327      17.334  -5.076  28.657  1.00 21.70           O  
HETATM 1484  O   HOH   328      16.895  -4.175  32.769  1.00 20.13           O  
HETATM 1485  O   HOH   329      24.842   4.988  11.333  1.00 23.67           O  
HETATM 1486  O   HOH   330      19.667  17.629  27.835  1.00 14.84           O  
HETATM 1487  O   HOH   331      11.149  14.895  14.268  1.00 29.46           O  
HETATM 1488  O   HOH   332      -1.279   5.920  21.913  1.00 23.67           O  
HETATM 1489  O   HOH   333      23.563  15.786   5.460  1.00 26.24           O  
HETATM 1490  O   HOH   334       3.830  -6.460   9.723  1.00 18.48           O  
HETATM 1491  O   HOH   335      25.682   3.747   9.122  1.00 19.56           O  
HETATM 1492  O   HOH   336       4.593 -11.079  18.306  1.00 37.33           O  
HETATM 1493  O   HOH   337      -5.013  -0.587  17.586  0.50 14.43           O  
HETATM 1494  O   HOH   338      12.174  17.278  11.215  1.00 23.49           O  
HETATM 1495  O   HOH   339      22.934  12.988   3.174  1.00 24.18           O  
HETATM 1496  O   HOH   340       1.425  17.354  27.874  1.00 30.55           O  
HETATM 1497  O   HOH   341      19.247  -8.051  18.096  1.00 37.06           O  
HETATM 1498  O   HOH   342      11.979 -16.616  11.528  1.00 17.64           O  
HETATM 1499  O   HOH   343      14.308  -1.785  33.823  1.00 12.39           O  
HETATM 1500  O   HOH   344       6.193  -5.667   5.190  1.00 21.05           O  
HETATM 1501  O   HOH   345      22.950   2.098  17.625  1.00 19.53           O  
HETATM 1502  O   HOH   346      23.788   8.944   2.333  1.00 22.41           O  
HETATM 1503  O   HOH   347       4.194   5.115  29.093  1.00 21.62           O  
HETATM 1504  O   HOH   348      23.576   9.004  28.834  1.00 25.73           O  
HETATM 1505  O   HOH   349      -5.052   8.554  10.524  1.00 23.54           O  
HETATM 1506  O   HOH   350       6.569 -10.927  21.117  1.00 31.02           O  
HETATM 1507  O   HOH   351       2.037   3.335  12.463  1.00 26.15           O  
HETATM 1508  O   HOH   352      22.591   3.885  19.165  1.00 29.89           O  
HETATM 1509  O   HOH   353      -4.349   0.781   2.283  1.00 20.56           O  
HETATM 1510  O   HOH   354       5.564  -6.455  24.554  1.00 18.02           O  
HETATM 1511  O   HOH   355      20.983  18.438  25.606  1.00 24.66           O  
HETATM 1512  O   HOH   356       6.471   7.835  33.406  1.00 29.03           O  
HETATM 1513  O   HOH   357      26.874  13.058   9.960  1.00 23.53           O  
HETATM 1514  O   HOH   358      -0.726  -0.716  25.070  1.00 29.59           O  
HETATM 1515  O   HOH   359      17.250  -8.110  16.693  1.00 25.88           O  
HETATM 1516  O   HOH   360      -0.785  13.947  18.871  1.00 18.35           O  
HETATM 1517  O   HOH   361      -5.047  -6.819   4.913  1.00 29.47           O  
HETATM 1518  O   HOH   362      22.984  -0.857  18.102  1.00 20.50           O  
HETATM 1519  O   HOH   363      -8.887   1.602   5.805  1.00 29.42           O  
HETATM 1520  O   HOH   364       3.701  -5.314   7.241  1.00 27.40           O  
HETATM 1521  O   HOH   365      17.847  21.333  22.154  1.00 32.02           O  
HETATM 1522  O   HOH   366       4.482  21.654  15.910  1.00 27.44           O  
HETATM 1523  O   HOH   367       3.095  -8.392  18.584  1.00 32.53           O  
HETATM 1524  O   HOH   368      24.685   7.706  -3.852  1.00 24.29           O  
HETATM 1525  O   HOH   369      -0.347  15.124  21.588  0.50  9.15           O  
HETATM 1526  O   HOH   370      -3.832   7.929  18.299  1.00 34.57           O  
HETATM 1527  O   HOH   371       0.077  17.548   5.474  1.00 47.23           O  
HETATM 1528  O   HOH   372       2.906  -8.402  10.523  1.00 49.58           O  
HETATM 1529  O   HOH   373       6.102 -11.080  -0.493  1.00 48.43           O  
HETATM 1530  O   HOH   374      -1.948  13.127  -3.065  1.00 32.00           O  
HETATM 1531  O   HOH   375      15.959  -1.276  -6.468  1.00 44.77           O  
HETATM 1532  O   HOH   376      21.360  15.318   8.812  1.00 34.12           O  
HETATM 1533  O   HOH   377      23.707  -6.452  28.652  1.00 55.57           O  
HETATM 1534  O   HOH   378       4.406  -1.704  30.784  1.00 48.70           O  
HETATM 1535  O   HOH   379      23.796  15.198  11.244  1.00 54.32           O  
HETATM 1536  O   HOH   380      22.109  -6.081   0.316  1.00 35.19           O  
HETATM 1537  O   HOH   381       3.667  -8.665  -0.583  1.00 39.27           O  
HETATM 1538  O   HOH   382      -2.780  12.931  -5.835  1.00 44.00           O  
HETATM 1539  O   HOH   383      18.605  -1.988  -4.092  1.00 45.12           O  
HETATM 1540  O   HOH   384      -6.038  12.364  13.297  1.00 38.30           O  
HETATM 1541  O   HOH   385      21.687  13.441  10.343  1.00 25.49           O  
HETATM 1542  O   HOH   386      24.496  -3.341  28.968  1.00 49.43           O  
HETATM 1543  O   HOH   387      -8.054  12.216   4.631  1.00 21.59           O  
HETATM 1544  O   HOH   388       5.295   0.058  31.228  1.00 31.08           O  
HETATM 1545  O   HOH   389      26.623  10.449   2.722  1.00 24.72           O  
HETATM 1546  O   HOH   390      22.487  -4.083  13.118  1.00 28.91           O  
HETATM 1547  O   HOH   391      19.611  16.080  12.364  1.00 42.29           O  
CONECT   12   11  536                                                           
CONECT  218  217  219  221                                                      
CONECT  221  218  222                                                           
CONECT  222  221  223  231                                                      
CONECT  223  222  224                                                           
CONECT  224  223  225  227                                                      
CONECT  225  224  226                                                           
CONECT  226  225  229  233                                                      
CONECT  227  224  228                                                           
CONECT  228  227  229  234                                                      
CONECT  229  226  228  230                                                      
CONECT  230  229                                                                
CONECT  231  222  232  235                                                      
CONECT  232  231                                                                
CONECT  233  226                                                                
CONECT  234  228                                                                
CONECT  235  231  236  241                                                      
CONECT  323  322  358                                                           
CONECT  358  323  357                                                           
CONECT  536   12  535                                                           
CONECT  693  692 1116                                                           
CONECT 1020 1019 1249                                                           
CONECT 1116  693 1115                                                           
CONECT 1189 1188 1243                                                           
CONECT 1219 1218 1220 1224                                                      
CONECT 1224 1219 1225                                                           
CONECT 1225 1224 1226 1234                                                      
CONECT 1226 1225 1227                                                           
CONECT 1227 1226 1228 1230                                                      
CONECT 1228 1227 1229                                                           
CONECT 1229 1228 1232 1236                                                      
CONECT 1230 1227 1231                                                           
CONECT 1231 1230 1232 1237                                                      
CONECT 1232 1229 1231 1233                                                      
CONECT 1233 1232                                                                
CONECT 1234 1225 1235 1238                                                      
CONECT 1235 1234                                                                
CONECT 1236 1229                                                                
CONECT 1237 1231                                                                
CONECT 1238 1234 1239                                                           
CONECT 1243 1189 1242                                                           
CONECT 1249 1020 1248                                                           
CONECT 1452 1453 1454 1455 1456                                                 
CONECT 1453 1452                                                                
CONECT 1454 1452                                                                
CONECT 1455 1452                                                                
CONECT 1456 1452                                                                
MASTER      178    0    3    9    5    0    1    6 1546    1   47   16          
END                                                                             
