# Supplementary material for: Flexible mapping of homology onto structure with Homolmapper
Source: BMC Bioinformatics. 2007 Apr 11;8:123. doi: 10.1186/1471-2105-8-123 (PMC1955750; doi:10.1186/1471-2105-8-123)
Supplement: Additional file 3 — Additional documentation for homolmapper, including the PDF User Guide and example structure, alignment, and accessory files, current as of March 2007. [file 1471-2105-8-123-S3.gz › user_guide/cutinase/cutinase.aln]

CLUSTAL W (1.81) multiple sequence alignment


PpAXE           MHSKFFAASLLGLG----AAAIPLEGVMEKRSCPAIHVFGARETTASPGYGSSSTVVNGV
AfAXE           MLFTAVTLALLGQ-----ALAGPVELEERQSSCPNIHVFGARETTAPTGYGSSSTAVNLI
NcCUT           MWPSPKAAYLLLLARSALVGASPVELEERQ-SCPSIHVFGARETTVSPGFGTAGVVVNLI
mycAXE2         MRALSLSLPLSLS-------LLAASSTAATTCAKGLYMVVARGSEEPAGTGVTGNLTSQI
                *     :  *            . .      ..  :::. ** :  ..* * :.  .. :

PpAXE           LSAYPGSTAEAINYPACGGQSSCGGASYSSSVAQGIAAVASAVNSFNSQCPSTKIVLVGY
AfAXE           LNAYPGSTSEAINYPACGGQSSCGGVSYANSVVAGINAVVSAVNSFNQRCPNTQLVLVGY
NcCUT           LQAYPGATSEAIVYPACGGQSSCGGVQYGDSARQGTNAVATAVNSLNARCPDTQIVLVGY
mycAXE2         AAKVPGSEVVAVDYPASFDD-------YEDSEGDGVKAMRQLLNSYAEACPGNKIAVLGY
                    **:   *: ***. .:       * .*   *  *:   :**    **..::.::**

PpAXE           SQGGEIMDVALCGGGDPNQGYTNTAVQLSSSAVNMVKAAIFMGDPMFRAGLSYEVGTCAA
AfAXE           SQGGQIMDNALCGGGDPNQGYTNTAVPLSSSAVNMIKAAIFMGDPRYVAGLPYNVGTCKA
NcCUT           SQGGQIMDNAVCGGPDSGAGITTSTPGINASALNQVKAVIMMGNPRYRAGLSYNVGTCTA
mycAXE2         SQGAQVATDTICGGAG---DPFTSDKGMSDDVMDDVVAVAIFGDPTHVANMTYDRGTSIH
                ***.::   ::*** .   .  .:   :. ..:: : *. ::*:* . *.:.*: **.  

PpAXE           GGFDQRPAG---FSCPSAAKIKSYCDASDPYCCNGSNAATHQGYGSEYGSQALAFVKSKL
AfAXE           GGFDPRPPG---FSCPSASKIQSYCDAADPYCCNGNDANTHQGYGTEYGQAALTFVKSKL
NcCUT           YGFDPRPAG---YTCASASKLQNYCDSPDPYCCTGNDANTHQGYGSKYGQQALAFVKSKL
mycAXE2         NGLFNRSSSSIEVCKSYASRIVSYCDTGDIYCDAGSNSTVHHMYIQRYGDEIVDFVVSQF
                 *:  *...      . *::: .***: * **  *.:: .*: *  .**.  : ** *::

PpAXE           G-----------------------------------------------------------
AfAXE           SSSGSGGGSGGG-----SGGSGGSG----GSGGTVAHYGQCGGQGWTGATSCQSPYTCTV
NcCUT           SSGGGGGGGSTP-----TTPSNPSTPTNPSTGNCAAKWGQCGGQGWTGATCCQSGSTCQA
mycAXE2         EKSTSSGSGSGTNATTTTAPAPTVSPTTTSGGNSTVPTRTGGPTTSSTQGSGASALTSSL
                                                                            

PpAXE           ----------------
AfAXE           ISQWYSQCL-------
NcCUT           ANQWYSQCI-------
mycAXE2         MLGGLLTVLTAVSQML
                                
