# Supplementary material for: Flexible mapping of homology onto structure with Homolmapper
Source: BMC Bioinformatics. 2007 Apr 11;8:123. doi: 10.1186/1471-2105-8-123 (PMC1955750; doi:10.1186/1471-2105-8-123)
Supplement: Additional file 3 — Additional documentation for homolmapper, including the PDF User Guide and example structure, alignment, and accessory files, current as of March 2007. [file 1471-2105-8-123-S3.gz › user_guide/cutinase/def_ID.hmset]

# REMARK  This file generated by	 homolmapper version 11.8.4 
# REMARK  using 2AXE.pdb, cutinase.aln	  1 .aalib used.
# REMARK  cutinase.aln: 4 sequences. Matched with PpAXE.
# REMARK  occupancy: gap	len		structure
# REMARK  B-factor: sim	ID		structure
# REMARK  SegID: 	(none)
# REMARK	
# REMARK	
# REMARK	Wed Nov 15 16:51:19 2006
# REMARK	
# REMARK	
# REMARK	
2AXE.aalib
 2AXE.pdb
 cutinase.aln
--out=def_ID
--occ=idmat
--B=ID
idmat.dict
