# Supplementary material for: Flexible mapping of homology onto structure with Homolmapper
Source: BMC Bioinformatics. 2007 Apr 11;8:123. doi: 10.1186/1471-2105-8-123 (PMC1955750; doi:10.1186/1471-2105-8-123)
Supplement: Additional file 3 — Additional documentation for homolmapper, including the PDF User Guide and example structure, alignment, and accessory files, current as of March 2007. [file 1471-2105-8-123-S3.gz › user_guide/cutinase/header.hmset]

# REMARK  This file generated by	 homolmapper version 11.8.4 
# REMARK  using 2AXE.pdb, cutinase.aln	--sfam(3)  1 .aalib used.
# REMARK  cutinase.aln: 4 sequences. Matched with PpAXE.
# REMARK  occupancy: sim	sfspec	E	
# REMARK  B-factor: sim	sfspec	H	
# REMARK  SegID: --mut (cat/hl)
# REMARK	
# REMARK	
# REMARK	Wed Nov 15 15:59:04 2006
# REMARK	E: 21, 39, 66, 220, ; H: 33, 214, ; 
# REMARK	 This is a full header.
# REMARK	
2AXE.aalib
 2AXE.pdb
 cutinase.aln
--mut=mycAXE2.20.T.m1
--mut=mycAXE2.23.T.m1
--mut=PpAXE.36.G.m2
--Seg=motif
--sfam=%.myc.NOT
--occ=sfspec.DE
--B=degen.^GP
--comment=This is a full header.
--out=header
--no_gap_penalty
--discard=NcCUT
