# Supplementary material for: Flexible mapping of homology onto structure with Homolmapper
Source: BMC Bioinformatics. 2007 Apr 11;8:123. doi: 10.1186/1471-2105-8-123 (PMC1955750; doi:10.1186/1471-2105-8-123)
Supplement: Additional file 3 — Additional documentation for homolmapper, including the PDF User Guide and example structure, alignment, and accessory files, current as of March 2007. [file 1471-2105-8-123-S3.gz › user_guide/cutinase/yes_lib.hmset]

# REMARK  This file generated by	 homolmapper version 9.9.3 
# REMARK  using 2AXE.pdb, cutinase.aln	   
# REMARK  cutinase.aln: 4 sequences. Matched with PpAXE.
# REMARK  occupancy: gap	len	
# REMARK  B-factor: sim	ID	
# REMARK	Mon Oct  2 15:56:50 2006
 2AXE.pdb
 cutinase.aln
--out=yes_lib
2AXE.aalib
--zero
--Seg=numbering
--no_gap_penalty
