# Supplementary material for: Flexible mapping of homology onto structure with Homolmapper
Source: BMC Bioinformatics. 2007 Apr 11;8:123. doi: 10.1186/1471-2105-8-123 (PMC1955750; doi:10.1186/1471-2105-8-123)
Supplement: Additional file 3 — Additional documentation for homolmapper, including the PDF User Guide and example structure, alignment, and accessory files, current as of March 2007. [file 1471-2105-8-123-S3.gz › user_guide/FDH/2IV2.pdb]

HEADER    OXIDOREDUCTASE                          08-JUN-06   2IV2              
TITLE     REINTERPRETATION OF REDUCED FORM OF FORMATE DEHYDROGENASE H           
TITLE    2 FROM E. COLI                                                         
COMPND    MOL_ID: 1;                                                            
COMPND   2 MOLECULE: FORMATE DEHYDROGENASE H;                                   
COMPND   3 SYNONYM: FORMATE-HYDROGEN-LYASE-LINKED, SELENOCYSTEINE-              
COMPND   4  CONTAINING POLYPEPTIDE, FORMATE DEHYDROGENASE-H ALPHA               
COMPND   5  SUBUNIT, FDH-H;                                                     
COMPND   6 CHAIN: X;                                                            
COMPND   7 EC: 1.2.1.2;                                                         
COMPND   8 OTHER_DETAILS: REDUCED FORM (MO(IV),FE4S4(RED)) OF FDH-H             
SOURCE    MOL_ID: 1;                                                            
SOURCE   2 SYNTHETIC: YES;                                                      
SOURCE   3 ORGANISM_SCIENTIFIC: ESCHERICHIA COLI;                               
SOURCE   4 STRAIN: FM911;                                                       
SOURCE   5 OTHER_DETAILS: FDH-H WAS EXPRESSED ANAEROBICALLY                     
KEYWDS    4FE-4S, ANAEROBIC, COMPLETE PROTEOME,                                 
KEYWDS   2 DEHYDROGENASE, DIRECT PROTEIN SEQUENCING, FE4S4, FORMATE,            
KEYWDS   3 IRON, IRON SULFUR CLUSTER, IRON-SULFUR, METAL-BINDING, MGD,          
KEYWDS   4  MOLYBDENUM, MOLYBDOPTERIN, MOLYBDOPTERIN GUANINE                    
KEYWDS   5 DINUCLEOTIDE, MPT, NAD, OXIDOREDUCTASE, SECYS, SELENIUM,             
KEYWDS   6 SELENOCYSTEINE                                                       
EXPDTA    X-RAY DIFFRACTION                                                     
AUTHOR    H.C.A.RAAIJMAKERS,M.J.ROMAO                                           
REVDAT   1   12-JUN-06 2IV2    0                                                
JRNL        AUTH   H.C.A.RAAIJMAKERS,M.J.ROMAO                                  
JRNL        TITL   FORMATE-REDUCED E. COLI FORMATE DEHYDROGENASE H:             
JRNL        TITL 2 THE REINTERPRETATION OF THE CRYSTAL STRUCTURE                
JRNL        TITL 3 SUGGESTS A NEW REACTION MECHANISM.                           
JRNL        REF    TO BE PUBLISHED                                              
JRNL        REFN                                                                
REMARK   1                                                                      
REMARK   1 REFERENCE 1                                                          
REMARK   1  AUTH   J.C.BOYINGTON,V.N.GLADYSHEV,S.V.KHANGULOV,                   
REMARK   1  AUTH 2 T.C.STADTMAN,P.D.SUN                                         
REMARK   1  TITL   CRYSTAL STRUCTURE OF FORMATE DEHYDROGENASE                   
REMARK   1  TITL 2 H:CATALYSIS INVOLVING MO, MOLYBDOPTERIN,                     
REMARK   1  TITL 3 SELENOCYSTEINE, AND AN FE4S4 CLUSTER                         
REMARK   1  REF    SCIENCE                       V. 275  1305 1997              
REMARK   1  REFN   ASTM SCIEAS  US ISSN 0036-8075                               
REMARK   2                                                                      
REMARK   2 RESOLUTION. 2.27 ANGSTROMS.                                          
REMARK   3                                                                      
REMARK   3 REFINEMENT.                                                          
REMARK   3   PROGRAM     : REFMAC 5.2.0019                                      
REMARK   3   AUTHORS     : MURSHUDOV,VAGIN,DODSON                               
REMARK   3                                                                      
REMARK   3   REFINEMENT TARGET : MAXIMUM LIKELIHOOD                             
REMARK   3                                                                      
REMARK   3  DATA USED IN REFINEMENT.                                            
REMARK   3   RESOLUTION RANGE HIGH (ANGSTROMS) : 2.27                           
REMARK   3   RESOLUTION RANGE LOW  (ANGSTROMS) : 34.50                          
REMARK   3   DATA CUTOFF            (SIGMA(F)) : NONE                           
REMARK   3   COMPLETENESS FOR RANGE        (%) : 88.54                          
REMARK   3   NUMBER OF REFLECTIONS             : 34111                          
REMARK   3                                                                      
REMARK   3  FIT TO DATA USED IN REFINEMENT.                                     
REMARK   3   CROSS-VALIDATION METHOD          : THROUGHOUT                      
REMARK   3   FREE R VALUE TEST SET SELECTION  : RANDOM                          
REMARK   3   R VALUE     (WORKING + TEST SET) : 0.17787                         
REMARK   3   R VALUE            (WORKING SET) : 0.17550                         
REMARK   3   FREE R VALUE                     : 0.22607                         
REMARK   3   FREE R VALUE TEST SET SIZE   (%) :  4.6                            
REMARK   3   FREE R VALUE TEST SET COUNT      : 1645                            
REMARK   3                                                                      
REMARK   3  FIT IN THE HIGHEST RESOLUTION BIN.                                  
REMARK   3   TOTAL NUMBER OF BINS USED           : 20                           
REMARK   3   BIN RESOLUTION RANGE HIGH       (A) : 2.271                        
REMARK   3   BIN RESOLUTION RANGE LOW        (A) : 2.330                        
REMARK   3   REFLECTION IN BIN     (WORKING SET) : 1244                         
REMARK   3   BIN R VALUE           (WORKING SET) : 0.171                        
REMARK   3   BIN FREE R VALUE SET COUNT          : 60                           
REMARK   3   BIN FREE R VALUE                    : 0.236                        
REMARK   3                                                                      
REMARK   3  NUMBER OF NON-HYDROGEN ATOMS USED IN REFINEMENT.                    
REMARK   3   PROTEIN ATOMS            : 5440                                    
REMARK   3   NUCLEIC ACID ATOMS       : 0                                       
REMARK   3   HETEROGEN ATOMS          : 110                                     
REMARK   3   SOLVENT ATOMS            : 267                                     
REMARK   3                                                                      
REMARK   3  B VALUES.                                                           
REMARK   3   FROM WILSON PLOT           (A**2) : NULL                           
REMARK   3   MEAN B VALUE      (OVERALL, A**2) : 22.574                         
REMARK   3   OVERALL ANISOTROPIC B VALUE.                                       
REMARK   3    B11 (A**2) : -1.50                                                
REMARK   3    B22 (A**2) : -1.50                                                
REMARK   3    B33 (A**2) : 3.00                                                 
REMARK   3    B12 (A**2) : 0.00                                                 
REMARK   3    B13 (A**2) : 0.00                                                 
REMARK   3    B23 (A**2) : 0.00                                                 
REMARK   3                                                                      
REMARK   3  ESTIMATED OVERALL COORDINATE ERROR.                                 
REMARK   3   ESU BASED ON R VALUE                            (A): 0.309         
REMARK   3   ESU BASED ON FREE R VALUE                       (A): 0.224         
REMARK   3   ESU BASED ON MAXIMUM LIKELIHOOD                 (A): 0.142         
REMARK   3   ESU FOR B VALUES BASED ON MAXIMUM LIKELIHOOD (A**2): 10.984        
REMARK   3                                                                      
REMARK   3  CORRELATION COEFFICIENTS.                                           
REMARK   3   CORRELATION COEFFICIENT FO-FC      : 0.943                         
REMARK   3   CORRELATION COEFFICIENT FO-FC FREE : 0.897                         
REMARK   3                                                                      
REMARK   3  RMS DEVIATIONS FROM IDEAL VALUES    COUNT    RMS    WEIGHT          
REMARK   3   BOND LENGTHS REFINED           (A):  5689 ; 0.013 ; 0.022          
REMARK   3   BOND LENGTHS OTHERS            (A):  3794 ; 0.002 ; 0.020          
REMARK   3   BOND ANGLES REFINED      (DEGREES):  7729 ; 1.482 ; 1.993          
REMARK   3   BOND ANGLES OTHERS       (DEGREES):  9215 ; 0.895 ; 3.001          
REMARK   3   TORSION ANGLES, PERIOD 1 (DEGREES):   695 ; 7.364 ; 5.000          
REMARK   3   TORSION ANGLES, PERIOD 2 (DEGREES):   262 ;36.633 ;24.084          
REMARK   3   TORSION ANGLES, PERIOD 3 (DEGREES):   921 ;17.250 ;15.000          
REMARK   3   TORSION ANGLES, PERIOD 4 (DEGREES):    38 ;20.186 ;15.000          
REMARK   3   CHIRAL-CENTER RESTRAINTS    (A**3):   834 ; 0.079 ; 0.200          
REMARK   3   GENERAL PLANES REFINED         (A):  6326 ; 0.004 ; 0.020          
REMARK   3   GENERAL PLANES OTHERS          (A):  1143 ; 0.001 ; 0.020          
REMARK   3   NON-BONDED CONTACTS REFINED    (A):  1332 ; 0.191 ; 0.200          
REMARK   3   NON-BONDED CONTACTS OTHERS     (A):  4275 ; 0.202 ; 0.200          
REMARK   3   NON-BONDED TORSION REFINED     (A):  2741 ; 0.180 ; 0.200          
REMARK   3   NON-BONDED TORSION OTHERS      (A):  2999 ; 0.089 ; 0.200          
REMARK   3   H-BOND (X...Y) REFINED         (A):   296 ; 0.165 ; 0.200          
REMARK   3   SYMMETRY VDW REFINED           (A):    13 ; 0.209 ; 0.200          
REMARK   3   SYMMETRY VDW OTHERS            (A):    31 ; 0.237 ; 0.200          
REMARK   3   SYMMETRY H-BOND REFINED        (A):     8 ; 0.137 ; 0.200          
REMARK   3                                                                      
REMARK   3  ISOTROPIC THERMAL FACTOR RESTRAINTS. COUNT  RMS   WEIGHT            
REMARK   3   MAIN-CHAIN BOND REFINED   (A**2):  4185 ; 0.765 ; 1.500            
REMARK   3   MAIN-CHAIN ANGLE REFINED  (A**2):  5562 ; 0.971 ; 2.000            
REMARK   3   SIDE-CHAIN BOND REFINED   (A**2):  2592 ; 1.470 ; 3.000            
REMARK   3   SIDE-CHAIN ANGLE REFINED  (A**2):  2159 ; 2.163 ; 4.500            
REMARK   3                                                                      
REMARK   3  NCS RESTRAINTS STATISTICS                                           
REMARK   3   NUMBER OF NCS GROUPS : NULL                                        
REMARK   3                                                                      
REMARK   3  TLS DETAILS                                                         
REMARK   3   NUMBER OF TLS GROUPS  : 1                                          
REMARK   3                                                                      
REMARK   3   TLS GROUP :     1                                                  
REMARK   3    NUMBER OF COMPONENTS GROUP :    1                                 
REMARK   3    COMPONENTS        C SSSEQI   TO  C SSSEQI                         
REMARK   3    RESIDUE RANGE :   X     1        X   804                          
REMARK   3    ORIGIN FOR THE GROUP (A):  83.3490  34.7750  27.9540              
REMARK   3    T TENSOR                                                          
REMARK   3      T11:  -0.1329 T22:  -0.1903                                     
REMARK   3      T33:   0.0332 T12:   0.0051                                     
REMARK   3      T13:  -0.0269 T23:   0.0266                                     
REMARK   3    L TENSOR                                                          
REMARK   3      L11:   0.8360 L22:   0.7460                                     
REMARK   3      L33:   1.3265 L12:   0.0238                                     
REMARK   3      L13:  -0.2533 L23:   0.5632                                     
REMARK   3    S TENSOR                                                          
REMARK   3      S11:  -0.0108 S12:  -0.0111 S13:   0.0720                       
REMARK   3      S21:  -0.1430 S22:  -0.0667 S23:   0.1125                       
REMARK   3      S31:  -0.2889 S32:  -0.1018 S33:   0.0776                       
REMARK   3                                                                      
REMARK   3  BULK SOLVENT MODELLING.                                             
REMARK   3   METHOD USED : MASK                                                 
REMARK   3   PARAMETERS FOR MASK CALCULATION                                    
REMARK   3   VDW PROBE RADIUS   :1.40                                           
REMARK   3   ION PROBE RADIUS   : 0.80                                          
REMARK   3   SHRINKAGE RADIUS   : 0.80                                          
REMARK   3                                                                      
REMARK   3  OTHER REFINEMENT REMARKS: HYDROGENS HAVE BEEN ADDED IN THE          
REMARK   3   RIDING POSITIONS.                                                  
REMARK   3   THIS IS A REINTERPRETATION OF ENTRY 1AA6. THE MAIN                 
REMARK   3   DIFFERENCES ARE LOCATED IN RESIDUES 138-146. 297-302 HAVE          
REMARK   3   BEEN REMODELED AS WELL, BUT MIGHT BE PARTIALLY IN THE OLD (        
REMARK   3   1AA6) CONFORMATION. POOR FIT FOR RESIDUES 408-412, 631-632,        
REMARK   3   653-657                                                            
REMARK   4                                                                      
REMARK   4 2IV2 COMPLIES WITH FORMAT V. 2.3, 09-JULY-1998                       
REMARK 100                                                                      
REMARK 100 THIS ENTRY HAS BEEN PROCESSED BY EBI  ON  8-JUN-2006.                
REMARK 100 THE EBI ID CODE IS EBI-28963.                                        
REMARK 200                                                                      
REMARK 200 EXPERIMENTAL DETAILS                                                 
REMARK 200  EXPERIMENT TYPE                : X-RAY DIFFRACTION                  
REMARK 200  DATE OF DATA COLLECTION        : NULL                               
REMARK 200  TEMPERATURE           (KELVIN) : NULL                               
REMARK 200  PH                             : NULL                               
REMARK 200  NUMBER OF CRYSTALS USED        : NULL                               
REMARK 200                                                                      
REMARK 200  SYNCHROTRON              (Y/N) : Y                                  
REMARK 200  RADIATION SOURCE               : NULL                               
REMARK 200  BEAMLINE                       : NULL                               
REMARK 200  X-RAY GENERATOR MODEL          : NULL                               
REMARK 200  MONOCHROMATIC OR LAUE    (M/L) : M                                  
REMARK 200  WAVELENGTH OR RANGE        (A) : NULL                               
REMARK 200  MONOCHROMATOR                  : NULL                               
REMARK 200  OPTICS                         : NULL                               
REMARK 200                                                                      
REMARK 200  DETECTOR TYPE                  : NULL                               
REMARK 200  DETECTOR MANUFACTURER          : NULL                               
REMARK 200  INTENSITY-INTEGRATION SOFTWARE : NULL                               
REMARK 200  DATA SCALING SOFTWARE          : NULL                               
REMARK 200                                                                      
REMARK 200  NUMBER OF UNIQUE REFLECTIONS   : NULL                               
REMARK 200  RESOLUTION RANGE HIGH      (A) : NULL                               
REMARK 200  RESOLUTION RANGE LOW       (A) : NULL                               
REMARK 200  REJECTION CRITERIA  (SIGMA(I)) : NULL                               
REMARK 200                                                                      
REMARK 200 OVERALL.                                                             
REMARK 200  COMPLETENESS FOR RANGE     (%) : NULL                               
REMARK 200  DATA REDUNDANCY                : NULL                               
REMARK 200  R MERGE                    (I) : NULL                               
REMARK 200  R SYM                      (I) : NULL                               
REMARK 200  <I/SIGMA(I)> FOR THE DATA SET  : NULL                               
REMARK 200                                                                      
REMARK 200 IN THE HIGHEST RESOLUTION SHELL.                                     
REMARK 200  HIGHEST RESOLUTION SHELL, RANGE HIGH (A) : NULL                     
REMARK 200  HIGHEST RESOLUTION SHELL, RANGE LOW  (A) : NULL                     
REMARK 200  COMPLETENESS FOR SHELL     (%) : NULL                               
REMARK 200  DATA REDUNDANCY IN SHELL       : NULL                               
REMARK 200  R MERGE FOR SHELL          (I) : NULL                               
REMARK 200  R SYM FOR SHELL            (I) : NULL                               
REMARK 200  <I/SIGMA(I)> FOR SHELL         : NULL                               
REMARK 200                                                                      
REMARK 200 DIFFRACTION PROTOCOL: SINGLE WAVELENGTH                              
REMARK 200 METHOD USED TO DETERMINE THE STRUCTURE: OTHER                        
REMARK 200 SOFTWARE USED: NULL                                                  
REMARK 200 STARTING MODEL: PDB ENTRY 1AA6                                       
REMARK 200                                                                      
REMARK 200 REMARK: AUTHOR USED THE SF DATA FROM ENTRY 1AA6.                     
REMARK 280                                                                      
REMARK 280 CRYSTAL                                                              
REMARK 280 SOLVENT CONTENT, VS   (%): 56                                        
REMARK 280 MATTHEWS COEFFICIENT, VM (ANGSTROMS**3/DA): 2.77                     
REMARK 280                                                                      
REMARK 280 CRYSTALLIZATION CONDITIONS: SEE 1AA6                                 
REMARK 290                                                                      
REMARK 290 CRYSTALLOGRAPHIC SYMMETRY                                            
REMARK 290 SYMMETRY OPERATORS FOR SPACE GROUP: P 41 21 2                        
REMARK 290                                                                      
REMARK 290      SYMOP   SYMMETRY                                                
REMARK 290     NNNMMM   OPERATOR                                                
REMARK 290       1555   X,Y,Z                                                   
REMARK 290       2555   -X,-Y,1/2+Z                                             
REMARK 290       3555   1/2-Y,1/2+X,1/4+Z                                       
REMARK 290       4555   1/2+Y,1/2-X,3/4+Z                                       
REMARK 290       5555   1/2-X,1/2+Y,1/4-Z                                       
REMARK 290       6555   1/2+X,1/2-Y,3/4-Z                                       
REMARK 290       7555   Y,X,-Z                                                  
REMARK 290       8555   -Y,-X,1/2-Z                                             
REMARK 290                                                                      
REMARK 290     WHERE NNN -> OPERATOR NUMBER                                     
REMARK 290           MMM -> TRANSLATION VECTOR                                  
REMARK 290                                                                      
REMARK 290 CRYSTALLOGRAPHIC SYMMETRY TRANSFORMATIONS                            
REMARK 290 THE FOLLOWING TRANSFORMATIONS OPERATE ON THE ATOM/HETATM             
REMARK 290 RECORDS IN THIS ENTRY TO PRODUCE CRYSTALLOGRAPHICALLY                
REMARK 290 RELATED MOLECULES.                                                   
REMARK 290   SMTRY1   1  1.000000  0.000000  0.000000        0.00000            
REMARK 290   SMTRY2   1  0.000000  1.000000  0.000000        0.00000            
REMARK 290   SMTRY3   1  0.000000  0.000000  1.000000        0.00000            
REMARK 290   SMTRY1   2 -1.000000  0.000000  0.000000        0.00000            
REMARK 290   SMTRY2   2  0.000000 -1.000000  0.000000        0.00000            
REMARK 290   SMTRY3   2  0.000000  0.000000  1.000000       40.63500            
REMARK 290   SMTRY1   3  0.000000 -1.000000  0.000000       73.20000            
REMARK 290   SMTRY2   3  1.000000  0.000000  0.000000       73.20000            
REMARK 290   SMTRY3   3  0.000000  0.000000  1.000000       20.31750            
REMARK 290   SMTRY1   4  0.000000  1.000000  0.000000       73.20000            
REMARK 290   SMTRY2   4 -1.000000  0.000000  0.000000       73.20000            
REMARK 290   SMTRY3   4  0.000000  0.000000  1.000000       60.95250            
REMARK 290   SMTRY1   5 -1.000000  0.000000  0.000000       73.20000            
REMARK 290   SMTRY2   5  0.000000  1.000000  0.000000       73.20000            
REMARK 290   SMTRY3   5  0.000000  0.000000 -1.000000       20.31750            
REMARK 290   SMTRY1   6  1.000000  0.000000  0.000000       73.20000            
REMARK 290   SMTRY2   6  0.000000 -1.000000  0.000000       73.20000            
REMARK 290   SMTRY3   6  0.000000  0.000000 -1.000000       60.95250            
REMARK 290   SMTRY1   7  0.000000  1.000000  0.000000        0.00000            
REMARK 290   SMTRY2   7  1.000000  0.000000  0.000000        0.00000            
REMARK 290   SMTRY3   7  0.000000  0.000000 -1.000000        0.00000            
REMARK 290   SMTRY1   8  0.000000 -1.000000  0.000000        0.00000            
REMARK 290   SMTRY2   8 -1.000000  0.000000  0.000000        0.00000            
REMARK 290   SMTRY3   8  0.000000  0.000000 -1.000000       40.63500            
REMARK 290                                                                      
REMARK 290 REMARK: NULL                                                         
REMARK 300                                                                      
REMARK 300 BIOMOLECULE: 1                                                       
REMARK 300 THIS ENTRY CONTAINS THE CRYSTALLOGRAPHIC ASYMMETRIC UNIT             
REMARK 300 WHICH CONSISTS OF   1 CHAIN(S). SEE REMARK 350 FOR                   
REMARK 300 INFORMATION ON GENERATING THE BIOLOGICAL MOLECULE(S).                
REMARK 300                                                                      
REMARK 300 QUATERNARY STRUCTURE FOR THIS ENTRY: MONOMERIC                       
REMARK 350                                                                      
REMARK 350 GENERATING THE BIOMOLECULE                                           
REMARK 350 COORDINATES FOR A COMPLETE MULTIMER REPRESENTING THE KNOWN           
REMARK 350 BIOLOGICALLY SIGNIFICANT OLIGOMERIZATION STATE OF THE                
REMARK 350 MOLECULE CAN BE GENERATED BY APPLYING BIOMT TRANSFORMATIONS          
REMARK 350 GIVEN BELOW.  BOTH NON-CRYSTALLOGRAPHIC AND                          
REMARK 350 CRYSTALLOGRAPHIC OPERATIONS ARE GIVEN.                               
REMARK 350                                                                      
REMARK 350 BIOMOLECULE:  1                                                      
REMARK 350 APPLY THE FOLLOWING TO CHAINS: X                                     
REMARK 350   BIOMT1   1  1.000000  0.000000  0.000000        0.00000            
REMARK 350   BIOMT2   1  0.000000  1.000000  0.000000        0.00000            
REMARK 350   BIOMT3   1  0.000000  0.000000  1.000000        0.00000            
REMARK 375                                                                      
REMARK 375 SPECIAL POSITION                                                     
REMARK 375      HOH C 146  LIES ON A SPECIAL POSITION.                          
REMARK 465                                                                      
REMARK 465 MISSING RESIDUES                                                     
REMARK 465 THE FOLLOWING RESIDUES WERE NOT LOCATED IN THE                       
REMARK 465 EXPERIMENT. (M=MODEL NUMBER; RES=RESIDUE NAME; C=CHAIN               
REMARK 465 IDENTIFIER; SSSEQ=SEQUENCE NUMBER; I=INSERTION CODE.)                
REMARK 465                                                                      
REMARK 465   M RES C SSSEQI                                                     
REMARK 465     ILE X   658                                                      
REMARK 465     GLY X   659                                                      
REMARK 465     ALA X   660                                                      
REMARK 465     CYS X   661                                                      
REMARK 465     ASN X   662                                                      
REMARK 465     GLU X   663                                                      
REMARK 465     LEU X   664                                                      
REMARK 465     VAL X   665                                                      
REMARK 465     THR X   666                                                      
REMARK 465     GLU X   667                                                      
REMARK 465     ASN X   668                                                      
REMARK 465     LEU X   669                                                      
REMARK 465     SER X   670                                                      
REMARK 465     PRO X   671                                                      
REMARK 465     ILE X   672                                                      
REMARK 465     THR X   673                                                      
REMARK 465     LYS X   674                                                      
REMARK 465     THR X   675                                                      
REMARK 500                                                                      
REMARK 500 GEOMETRY AND STEREOCHEMISTRY                                         
REMARK 500 SUBTOPIC: COVALENT BOND ANGLES                                       
REMARK 500                                                                      
REMARK 500 THE STEREOCHEMICAL PARAMETERS OF THE FOLLOWING RESIDUES              
REMARK 500 HAVE VALUES WHICH DEVIATE FROM EXPECTED VALUES BY MORE               
REMARK 500 THAN 6*RMSD (M=MODEL NUMBER; RES=RESIDUE NAME; C=CHAIN               
REMARK 500 IDENTIFIER; SSEQ=SEQUENCE NUMBER; I=INSERTION CODE).                 
REMARK 500                                                                      
REMARK 500 STANDARD TABLE:                                                      
REMARK 500 FORMAT: (10X,I3,1X,A3,1X,A1,I4,A1,3(1X,A4,2X),12X,F5.1)              
REMARK 500                                                                      
REMARK 500 EXPECTED VALUES: ENGH AND HUBER, 1991                                
REMARK 500                                                                      
REMARK 500  M RES CSSEQI ATM1   ATM2   ATM3                                     
REMARK 500    LEU X  43   CA  -  CB  -  CG  ANGL. DEV. =   8.4 DEGREES          
REMARK 500    MET X 297   N   -  CA  -  C   ANGL. DEV. =  10.4 DEGREES          
REMARK 500    TYR X 303   N   -  CA  -  C   ANGL. DEV. =  11.3 DEGREES          
REMARK 500                                                                      
REMARK 500 REMARK: NULL                                                         
REMARK 500                                                                      
REMARK 500 GEOMETRY AND STEREOCHEMISTRY                                         
REMARK 500 SUBTOPIC: CLOSE CONTACTS IN SAME ASYMMETRIC UNIT                     
REMARK 500                                                                      
REMARK 500 THE FOLLOWING ATOMS ARE IN CLOSE CONTACT.                            
REMARK 500                                                                      
REMARK 500  ATM1  RES C  SSEQI   ATM2  RES C  SSEQI           DISTANCE          
REMARK 500   NE2  HIS X   141     OD1  ASP X   349               2.16           
REMARK 500   O    HOH C     3     O    HOH C   207               2.14           
REMARK 500                                                                      
REMARK 500 GEOMETRY AND STEREOCHEMISTRY                                         
REMARK 500 SUBTOPIC: TORSION ANGLES                                             
REMARK 500                                                                      
REMARK 500 TORSION ANGLES OUTSIDE THE EXPECTED RAMACHANDRAN REGIONS:            
REMARK 500 (M=MODEL NUMBER; RES=RESIDUE NAME; C=CHAIN IDENTIFIER;               
REMARK 500 SSEQ=SEQUENCE NUMBER; I=INSERTION CODE).                             
REMARK 500 STANDARD TABLE:                                                      
REMARK 500 FORMAT:(10X,I3,1X,A3,1X,A1,I4,A1,4X,F7.2,3X,F7.2)                    
REMARK 500                                                                      
REMARK 500  M RES CSSEQI        PSI       PHI                                   
REMARK 500    TYR X 303      166.91      5.64                                   
REMARK 500                                                                      
REMARK 500 GEOMETRY AND STEREOCHEMISTRY                                         
REMARK 500 SUBTOPIC: NON-CIS, NON-TRANS                                         
REMARK 500                                                                      
REMARK 500 THE FOLLOWING PEPTIDE BONDS DEVIATE SIGNIFICANTLY FROM BOTH          
REMARK 500 CIS AND TRANS CONFORMATION.  CIS BONDS, IF ANY, ARE LISTED           
REMARK 500 ON CISPEP RECORDS.  TRANS IS DEFINED AS 180 +/- 30 AND               
REMARK 500 CIS IS DEFINED AS 0 +/- 30 DEGREES.                                  
REMARK 500                                 MODEL     OMEGA                      
REMARK 500 MET X 297    GLY X 298                   58.36                       
REMARK 500 TYR X 303    GLN X 304                  240.43                       
REMARK 525                                                                      
REMARK 525 SOLVENT                                                              
REMARK 525                                                                      
REMARK 525 THE SOLVENT MOLECULES ARE GIVEN CHAIN IDENTIFIERS TO                 
REMARK 525 INDICATE THE PROTEIN CHAIN TO WHICH THEY ARE MOST CLOSELY            
REMARK 525 ASSOCIATED WITH:                                                     
REMARK 525   PROTEIN CHAIN  SOLVENT CHAIN                                       
REMARK 525     X              C                                                 
REMARK 600                                                                      
REMARK 600 HETEROGEN                                                            
REMARK 600 SULFUR ATOM (S): -SH, S, -OH OR O                                    
REMARK 600 GUANYLATE-O'-PHOSPHORIC ACID MONO-(2-AMINO-5,                        
REMARK 600  6-DIMERCAPTO-4-OXO-3,5,6,7,8A,9,10,                                 
REMARK 600  10A-OCTAHYDRO-4H-8-OXA-1,3,9,                                       
REMARK 600  10-TETRAAZA-ANTHRACEN-7-YLMETHYL) ESTER (2MD): THE REDUCED          
REMARK 600  FORM OF MGD SHOWS A SLIGHTLY IMPROVED FIT                           
REMARK 600                                                                      
REMARK 600 FOR METAL ATOM MO    MO X 803  THE COORDINATION ANGLES ARE:          
REMARK 600  1 MGD    802X  S13                                                  
REMARK 600  2 MGD    802X  S12       80.7                                       
REMARK 600  3 2MD    801X  S12       79.8 143.6                                 
REMARK 600  4   S    804X  S        113.2 109.2 106.7                           
REMARK 600  5 2MD    801X  S13      132.7  84.4  86.7 114.1                     
REMARK 600                             1     2     3     4                      
REMARK 600                                                                      
REMARK 600 FOR METAL ATOM FE1  FS4 X 800  THE COORDINATION ANGLES ARE:          
REMARK 600  1 FS4    800X  S2                                                   
REMARK 600  2 CYS     42X  SG       113.8                                       
REMARK 600  3 FS4    800X  S1       105.8 100.3                                 
REMARK 600  4 FS4    800X FE2        55.3 133.3  53.4                           
REMARK 600  5 FS4    800X  S3       104.8 125.1 105.3 100.5                     
REMARK 600  6 FS4    800X FE3        53.9 158.8 100.0  57.8  54.3               
REMARK 600  7 FS4    800X FE4       103.3 139.1  51.4  58.4  55.9  60.9         
REMARK 600                             1     2     3     4     5     6          
REMARK 600                                                                      
REMARK 600 FOR METAL ATOM FE2  FS4 X 800  THE COORDINATION ANGLES ARE:          
REMARK 600  1 FS4    800X  S2                                                   
REMARK 600  2 FS4    800X FE1        54.0                                       
REMARK 600  3 FS4    800X  S1       106.0  54.9                                 
REMARK 600  4 CYS      8X  SG       114.0 150.6 117.0                           
REMARK 600  5 FS4    800X FE3        54.6  60.4 103.3 139.4                     
REMARK 600  6 FS4    800X FE4       104.1  60.5  52.6 141.6  62.6               
REMARK 600  7 FS4    800X  S4       107.2 102.4 104.9 107.0  54.9  54.8         
REMARK 600                             1     2     3     4     5     6          
REMARK 600                                                                      
REMARK 600 FOR METAL ATOM FE3  FS4 X 800  THE COORDINATION ANGLES ARE:          
REMARK 600  1 FS4    800X  S2                                                   
REMARK 600  2 FS4    800X FE1        55.2                                       
REMARK 600  3 FS4    800X FE2        57.3  61.8                                 
REMARK 600  4 FS4    800X  S3       104.4  52.6 102.4                           
REMARK 600  5 CYS     15X  SG       110.3 148.3 138.8 118.7                     
REMARK 600  6 FS4    800X  S4       109.0 102.8  54.1 105.3 108.8               
REMARK 600                             1     2     3     4     5                
REMARK 600                                                                      
REMARK 600 FOR METAL ATOM FE4  FS4 X 800  THE COORDINATION ANGLES ARE:          
REMARK 600  1 FS4    800X FE1                                                   
REMARK 600  2 FS4    800X  S1        55.8                                       
REMARK 600  3 FS4    800X FE2        61.1  55.6                                 
REMARK 600  4 FS4    800X  S3        51.7 105.5  99.5                           
REMARK 600  5 CYS     11X  SG       139.3 113.6 151.4 109.1                     
REMARK 600  6 FS4    800X  S4       101.8 106.4  53.4 102.5 118.4               
REMARK 600                             1     2     3     4     5                
REMARK 700                                                                      
REMARK 700 SHEET                                                                
REMARK 700 DETERMINATION METHOD: DSSP                                           
REMARK 700 THE SHEETS PRESENTED AS "XG" IN EACH CHAIN ON SHEET RECORDS          
REMARK 700 BELOW IS ACTUALLY AN  6-STRANDED BARREL THIS IS REPRESENTED BY       
REMARK 700 A  7-STRANDED SHEET IN WHICH THE FIRST AND LAST STRANDS              
REMARK 700 ARE IDENTICAL.                                                       
REMARK 800                                                                      
REMARK 800 SITE                                                                 
REMARK 800 SITE_IDENTIFIER: AC1                                                 
REMARK 800 SITE_DESCRIPTION: FS4 BINDING SITE FOR CHAIN X                       
REMARK 800                                                                      
REMARK 800 SITE_IDENTIFIER: AC2                                                 
REMARK 800 SITE_DESCRIPTION: 2MD BINDING SITE FOR CHAIN X                       
REMARK 800                                                                      
REMARK 800 SITE_IDENTIFIER: AC3                                                 
REMARK 800 SITE_DESCRIPTION: MGD BINDING SITE FOR CHAIN X                       
REMARK 800                                                                      
REMARK 800 SITE_IDENTIFIER: AC5                                                 
REMARK 800 SITE_DESCRIPTION: S BINDING SITE FOR CHAIN X                         
REMARK 900                                                                      
REMARK 900 RELATED ENTRIES                                                      
REMARK 900 RELATED ID: 1AA6   RELATED DB: PDB                                   
REMARK 900  REDUCED FORM OF FORMATE DEHYDROGENASE H FROM                        
REMARK 900   E. COLI                                                            
REMARK 900 RELATED ID: 1FDI   RELATED DB: PDB                                   
REMARK 900  OXIDIZED FORM OF FORMATE DEHYDROGENASE H                            
REMARK 900  FROM E. COLI COMPLEXED WITH THE INHIBITOR                           
REMARK 900  NITRITE                                                             
REMARK 900 RELATED ID: 1FDO   RELATED DB: PDB                                   
REMARK 900  OXIDIZED FORM OF FORMATE DEHYDROGENASE H                            
REMARK 900  FROM E. COLI                                                        
REMARK 950                                                                      
REMARK 950 THIS ENTRY 2IV2 REFLECTS AN ALTERNATIVE MODELING OF THE              
REMARK 950 STRUCTURAL DATA IN R1AA6SF.                                          
REMARK 950 ORIGINAL DATA DETERMINED BY                                          
REMARK 950 AUTHOR: P.D.SUN,J.C.BOYINGTON                                        
DBREF  2IV2 X    1   715  UNP    P07658   FDHF_ECOLI       1    715             
SEQRES   1 X  715  MET LYS LYS VAL VAL THR VAL CYS PRO TYR CYS ALA SER          
SEQRES   2 X  715  GLY CYS LYS ILE ASN LEU VAL VAL ASP ASN GLY LYS ILE          
SEQRES   3 X  715  VAL ARG ALA GLU ALA ALA GLN GLY LYS THR ASN GLN GLY          
SEQRES   4 X  715  THR LEU CYS LEU LYS GLY TYR TYR GLY TRP ASP PHE ILE          
SEQRES   5 X  715  ASN ASP THR GLN ILE LEU THR PRO ARG LEU LYS THR PRO          
SEQRES   6 X  715  MET ILE ARG ARG GLN ARG GLY GLY LYS LEU GLU PRO VAL          
SEQRES   7 X  715  SER TRP ASP GLU ALA LEU ASN TYR VAL ALA GLU ARG LEU          
SEQRES   8 X  715  SER ALA ILE LYS GLU LYS TYR GLY PRO ASP ALA ILE GLN          
SEQRES   9 X  715  THR THR GLY SER SER ARG GLY THR GLY ASN GLU THR ASN          
SEQRES  10 X  715  TYR VAL MET GLN LYS PHE ALA ARG ALA VAL ILE GLY THR          
SEQRES  11 X  715  ASN ASN VAL ASP CYS CYS ALA ARG VAL CSE HIS GLY PRO          
SEQRES  12 X  715  SER VAL ALA GLY LEU HIS GLN SER VAL GLY ASN GLY ALA          
SEQRES  13 X  715  MET SER ASN ALA ILE ASN GLU ILE ASP ASN THR ASP LEU          
SEQRES  14 X  715  VAL PHE VAL PHE GLY TYR ASN PRO ALA ASP SER HIS PRO          
SEQRES  15 X  715  ILE VAL ALA ASN HIS VAL ILE ASN ALA LYS ARG ASN GLY          
SEQRES  16 X  715  ALA LYS ILE ILE VAL CYS ASP PRO ARG LYS ILE GLU THR          
SEQRES  17 X  715  ALA ARG ILE ALA ASP MET HIS ILE ALA LEU LYS ASN GLY          
SEQRES  18 X  715  SER ASN ILE ALA LEU LEU ASN ALA MET GLY HIS VAL ILE          
SEQRES  19 X  715  ILE GLU GLU ASN LEU TYR ASP LYS ALA PHE VAL ALA SER          
SEQRES  20 X  715  ARG THR GLU GLY PHE GLU GLU TYR ARG LYS ILE VAL GLU          
SEQRES  21 X  715  GLY TYR THR PRO GLU SER VAL GLU ASP ILE THR GLY VAL          
SEQRES  22 X  715  SER ALA SER GLU ILE ARG GLN ALA ALA ARG MET TYR ALA          
SEQRES  23 X  715  GLN ALA LYS SER ALA ALA ILE LEU TRP GLY MET GLY VAL          
SEQRES  24 X  715  THR GLN PHE TYR GLN GLY VAL GLU THR VAL ARG SER LEU          
SEQRES  25 X  715  THR SER LEU ALA MET LEU THR GLY ASN LEU GLY LYS PRO          
SEQRES  26 X  715  HIS ALA GLY VAL ASN PRO VAL ARG GLY GLN ASN ASN VAL          
SEQRES  27 X  715  GLN GLY ALA CYS ASP MET GLY ALA LEU PRO ASP THR TYR          
SEQRES  28 X  715  PRO GLY TYR GLN TYR VAL LYS ASP PRO ALA ASN ARG GLU          
SEQRES  29 X  715  LYS PHE ALA LYS ALA TRP GLY VAL GLU SER LEU PRO ALA          
SEQRES  30 X  715  HIS THR GLY TYR ARG ILE SER GLU LEU PRO HIS ARG ALA          
SEQRES  31 X  715  ALA HIS GLY GLU VAL ARG ALA ALA TYR ILE MET GLY GLU          
SEQRES  32 X  715  ASP PRO LEU GLN THR ASP ALA GLU LEU SER ALA VAL ARG          
SEQRES  33 X  715  LYS ALA PHE GLU ASP LEU GLU LEU VAL ILE VAL GLN ASP          
SEQRES  34 X  715  ILE PHE MET THR LYS THR ALA SER ALA ALA ASP VAL ILE          
SEQRES  35 X  715  LEU PRO SER THR SER TRP GLY GLU HIS GLU GLY VAL PHE          
SEQRES  36 X  715  THR ALA ALA ASP ARG GLY PHE GLN ARG PHE PHE LYS ALA          
SEQRES  37 X  715  VAL GLU PRO LYS TRP ASP LEU LYS THR ASP TRP GLN ILE          
SEQRES  38 X  715  ILE SER GLU ILE ALA THR ARG MET GLY TYR PRO MET HIS          
SEQRES  39 X  715  TYR ASN ASN THR GLN GLU ILE TRP ASP GLU LEU ARG HIS          
SEQRES  40 X  715  LEU CYS PRO ASP PHE TYR GLY ALA THR TYR GLU LYS MET          
SEQRES  41 X  715  GLY GLU LEU GLY PHE ILE GLN TRP PRO CYS ARG ASP THR          
SEQRES  42 X  715  SER ASP ALA ASP GLN GLY THR SER TYR LEU PHE LYS GLU          
SEQRES  43 X  715  LYS PHE ASP THR PRO ASN GLY LEU ALA GLN PHE PHE THR          
SEQRES  44 X  715  CYS ASP TRP VAL ALA PRO ILE ASP LYS LEU THR ASP GLU          
SEQRES  45 X  715  TYR PRO MET VAL LEU SER THR VAL ARG GLU VAL GLY HIS          
SEQRES  46 X  715  TYR SER CYS ARG SER MET THR GLY ASN CYS ALA ALA LEU          
SEQRES  47 X  715  ALA ALA LEU ALA ASP GLU PRO GLY TYR ALA GLN ILE ASN          
SEQRES  48 X  715  THR GLU ASP ALA LYS ARG LEU GLY ILE GLU ASP GLU ALA          
SEQRES  49 X  715  LEU VAL TRP VAL HIS SER ARG LYS GLY LYS ILE ILE THR          
SEQRES  50 X  715  ARG ALA GLN VAL SER ASP ARG PRO ASN LYS GLY ALA ILE          
SEQRES  51 X  715  TYR MET THR TYR GLN TRP TRP ILE GLY ALA CYS ASN GLU          
SEQRES  52 X  715  LEU VAL THR GLU ASN LEU SER PRO ILE THR LYS THR PRO          
SEQRES  53 X  715  GLU TYR LYS TYR CYS ALA VAL ARG VAL GLU PRO ILE ALA          
SEQRES  54 X  715  ASP GLN ARG ALA ALA GLU GLN TYR VAL ILE ASP GLU TYR          
SEQRES  55 X  715  ASN LYS LEU LYS THR ARG LEU ARG GLU ALA ALA LEU ALA          
MODRES 2IV2 CSE X  140  CYS  SELENOCYSTEINE                                     
HET    CSE  X 140       6                                                       
HET    FS4  X 800       8                                                       
HET    2MD  X 801      47                                                       
HET    MGD  X 802      47                                                       
HET     MO  X 803       1                                                       
HET      S  X 804       1                                                       
HETNAM      MO MOLYBDENUM ATOM                                                  
HETNAM     CSE SELENOCYSTEINE                                                   
HETNAM       S SULFUR ATOM                                                      
HETNAM     2MD GUANYLATE-O'-PHOSPHORIC ACID MONO-(2-AMINO-5,                    
HETNAM   2 2MD  6-DIMERCAPTO-4-OXO-3,5,6,7,8A,9,10,10A-                         
HETNAM   3 2MD  OCTAHYDRO-4H-8-OXA-1,3,9,10-TETRAAZA-ANTHRACEN-7-               
HETNAM   4 2MD  YLMETHYL) ESTER                                                 
HETSYN     2MD MOLYBDENUM COFACTOR,BIS (MOLYBDOPTERIN                           
HETSYN   2 2MD  GUANINE DINUCLEOTIDE)                                           
HETNAM     MGD 2-AMINO-5,6-DIMERCAPTO-7-METHYL-3,7,8A,9-                        
HETNAM   2 MGD  TETRAHYDRO-8-OXA-1,3,9,10-TETRAAZA-ANTHRACEN-4-                 
HETNAM   3 MGD  ONE GUANOSINE DINUCLEOTIDE                                      
HETNAM     FS4 IRON/SULFUR CLUSTER                                              
FORMUL   2   MO    MO1                                                          
FORMUL   3  CSE    C3 H7 N1 O2 SE1                                              
FORMUL   4    S    S1                                                           
FORMUL   5  2MD    C20 H28 N10 O13 P2 S2                                        
FORMUL   6  MGD    C20 H26 N10 O13 P2 S2                                        
FORMUL   7  FS4    FE4 S4 2+                                                    
FORMUL   8  HOH   *267(H2 O1)                                                   
HELIX    1   1 CYS X   42  GLY X   48  1                                   7    
HELIX    2   2 TRP X   49  ASP X   54  5                                   6    
HELIX    3   3 SER X   79  GLY X   99  1                                  21    
HELIX    4   4 GLY X  113  VAL X  127  1                                  15    
HELIX    5   5 GLY X  147  GLY X  153  1                                   7    
HELIX    6   6 ALA X  160  THR X  167  5                                   8    
HELIX    7   7 ASN X  176  HIS X  181  1                                   6    
HELIX    8   8 HIS X  181  ASN X  194  1                                  14    
HELIX    9   9 ILE X  206  ILE X  211  1                                   6    
HELIX   10  10 SER X  222  GLU X  237  1                                  16    
HELIX   11  11 ASP X  241  ARG X  248  1                                   8    
HELIX   12  12 GLY X  251  GLY X  261  1                                  11    
HELIX   13  13 PRO X  264  SER X  266  5                                   3    
HELIX   14  14 VAL X  267  GLY X  272  1                                   6    
HELIX   15  15 SER X  274  ALA X  288  1                                  15    
HELIX   16  16 GLY X  298  PHE X  302  5                                   5    
HELIX   17  17 GLN X  304  THR X  319  1                                  16    
HELIX   18  18 ASN X  337  MET X  344  1                                   8    
HELIX   19  19 PRO X  352  TYR X  354  5                                   3    
HELIX   20  20 ASP X  359  TRP X  370  1                                  12    
HELIX   21  21 ARG X  382  SER X  384  5                                   3    
HELIX   22  22 GLU X  385  HIS X  392  1                                   8    
HELIX   23  23 ASP X  404  ASP X  409  1                                   6    
HELIX   24  24 GLU X  411  LEU X  422  1                                  12    
HELIX   25  25 THR X  433  ALA X  438  1                                   6    
HELIX   26  26 THR X  477  MET X  489  1                                  13    
HELIX   27  27 ASN X  497  CYS X  509  1                                  13    
HELIX   28  28 THR X  516  GLY X  521  1                                   6    
HELIX   29  29 MET X  591  ASN X  594  5                                   4    
HELIX   30  30 CYS X  595  ALA X  600  1                                   6    
HELIX   31  31 THR X  612  GLY X  619  1                                   8    
HELIX   32  32 ASP X  690  LEU X  714  1                                  25    
SHEET    1  XA 3 LYS X   2  VAL X   7  0                                        
SHEET    2  XA 3 LYS X  16  ASP X  22 -1  O  ILE X  17   N  THR X   6           
SHEET    3  XA 3 LYS X  25  ALA X  31 -1  O  LYS X  25   N  ASP X  22           
SHEET    1  XB 7 GLU X  76  PRO X  77  0                                        
SHEET    2  XB 7 MET X  66  ILE X  67 -1  O  ILE X  67   N  GLU X  76           
SHEET    3  XB 7 VAL X 441  PRO X 444 -1  O  ILE X 442   N  MET X  66           
SHEET    4  XB 7 LEU X 424  ASP X 429  1  O  VAL X 427   N  LEU X 443           
SHEET    5  XB 7 ALA X 397  MET X 401  1  O  ALA X 398   N  ILE X 426           
SHEET    6  XB 7 ILE X 103  THR X 106  1  O  GLN X 104   N  TYR X 399           
SHEET    7  XB 7 VAL X 133  ASP X 134  1  N  ASP X 134   O  THR X 105           
SHEET    1  XC 5 MET X 214  ILE X 216  0                                        
SHEET    2  XC 5 LYS X 197  CYS X 201  1  O  VAL X 200   N  ILE X 216           
SHEET    3  XC 5 LEU X 169  PHE X 173  1  O  VAL X 170   N  ILE X 199           
SHEET    4  XC 5 ALA X 291  GLY X 296  1  O  ALA X 292   N  PHE X 171           
SHEET    5  XC 5 VAL X 329  VAL X 332  1  O  ASN X 330   N  TRP X 295           
SHEET    1  XD 2 THR X 249  GLU X 250  0                                        
SHEET    2  XD 2 ALA X 555  GLN X 556  1  O  ALA X 555   N  GLU X 250           
SHEET    1  XE 2 THR X 350  TYR X 351  0                                        
SHEET    2  XE 2 GLN X 355  TYR X 356 -1  O  GLN X 355   N  TYR X 351           
SHEET    1  XF 3 GLY X 453  THR X 456  0                                        
SHEET    2  XF 3 GLY X 461  PHE X 465 -1  O  GLN X 463   N  PHE X 455           
SHEET    3  XF 3 ILE X 526  GLN X 527 -1  O  ILE X 526   N  PHE X 462           
SHEET    1  XG 7 MET X 575  THR X 579  0                                        
SHEET    2  XG 7 CYS X 681  PRO X 687 -1  O  CYS X 681   N  LEU X 577           
SHEET    3  XG 7 LEU X 625  HIS X 629 -1  O  TRP X 627   N  GLU X 686           
SHEET    4  XG 7 LYS X 634  SER X 642 -1  O  ILE X 635   N  VAL X 628           
SHEET    5  XG 7 TYR X 607  ASN X 611  1  O  ALA X 608   N  GLN X 640           
SHEET    6  XG 7 ALA X 649  MET X 652 -1  O  TYR X 651   N  GLN X 609           
SHEET    7  XG 7 MET X 575  THR X 579  1  O  VAL X 576   N  ILE X 650           
LINK         C   VAL X 139                 N   CSE X 140     1555   1555        
LINK         C   CSE X 140                 N   HIS X 141     1555   1555        
LINK        FE4  FS4 X 800                 SG  CYS X  11     1555   1555        
LINK        FE2  FS4 X 800                 SG  CYS X   8     1555   1555        
LINK        FE1  FS4 X 800                 SG  CYS X  42     1555   1555        
LINK        FE3  FS4 X 800                 SG  CYS X  15     1555   1555        
LINK        MO    MO X 803                 S13 2MD X 801     1555   1555        
LINK        MO    MO X 803                 S     S X 804     1555   1555        
LINK        MO    MO X 803                 S12 2MD X 801     1555   1555        
LINK        MO    MO X 803                 S12 MGD X 802     1555   1555        
LINK        MO    MO X 803                 S13 MGD X 802     1555   1555        
CISPEP   1 TRP X  528    PRO X  529          0        -3.06                     
CISPEP   2 GLU X  604    PRO X  605          0        11.33                     
SITE     1 AC1 11 CYS X   8  TYR X  10  CYS X  11  SER X  13                    
SITE     2 AC1 11 CYS X  15  LEU X  41  CYS X  42  LYS X  44                    
SITE     3 AC1 11 GLY X  45  PRO X 182  ILE X 183                               
SITE     1 AC2 24 HOH C 155  HOH C 266  HOH C 267  ARG X 110                    
SITE     2 AC2 24 GLY X 111  THR X 112  CYS X 136  GLN X 335                    
SITE     3 AC2 24 GLY X 402  GLU X 403  ASP X 404  THR X 408                    
SITE     4 AC2 24 ALA X 410  GLN X 428  ASP X 429  ILE X 430                    
SITE     5 AC2 24 THR X 433  SER X 445  THR X 446  HIS X 451                    
SITE     6 AC2 24 ASP X 478  CYS X 588  SER X 590  TYR X 678                    
SITE     1 AC3 30 HOH C  81  HOH C  84  HOH C 125  HOH C 259                    
SITE     2 AC3 30 LYS X  44  PHE X 173  GLY X 174  TYR X 175                    
SITE     3 AC3 30 ASN X 176  ASP X 179  SER X 180  CYS X 201                    
SITE     4 AC3 30 ASP X 202  PRO X 203  ARG X 204  ILE X 206                    
SITE     5 AC3 30 GLY X 221  ASN X 223  GLY X 296  MET X 297                    
SITE     6 AC3 30 PHE X 302  GLY X 334  THR X 579  ARG X 581                    
SITE     7 AC3 30 GLU X 582  HIS X 585  TYR X 586  SER X 587                    
SITE     8 AC3 30 TYR X 651  LYS X 679                                          
SITE     1 AC5  2 ALA X 137  GLY X 334                                          
CRYST1  146.400  146.400   81.270  90.00  90.00  90.00 P 41 21 2     8          
ORIGX1      1.000000  0.000000  0.000000        0.00000                         
ORIGX2      0.000000  1.000000  0.000000        0.00000                         
ORIGX3      0.000000  0.000000  1.000000        0.00000                         
SCALE1      0.006831  0.000000  0.000000        0.00000                         
SCALE2      0.000000  0.006831  0.000000        0.00000                         
SCALE3      0.000000  0.000000  0.012305        0.00000                         
ATOM      1  N   MET X   1      68.914   1.983  29.215  1.00 34.74           N  
ATOM      2  CA  MET X   1      68.775   3.292  29.905  1.00 34.33           C  
ATOM      3  C   MET X   1      69.906   3.495  30.911  1.00 34.03           C  
ATOM      4  O   MET X   1      70.054   2.726  31.867  1.00 34.11           O  
ATOM      5  CB  MET X   1      67.415   3.392  30.593  1.00 34.64           C  
ATOM      6  CG  MET X   1      67.019   4.825  30.922  1.00 34.67           C  
ATOM      7  SD  MET X   1      65.346   5.191  30.398  1.00 35.54           S  
ATOM      8  CE  MET X   1      64.768   6.089  31.841  1.00 35.56           C  
ATOM      9  N   LYS X   2      70.701   4.534  30.674  1.00 33.30           N  
ATOM     10  CA  LYS X   2      71.919   4.790  31.434  1.00 32.79           C  
ATOM     11  C   LYS X   2      72.101   6.304  31.659  1.00 31.79           C  
ATOM     12  O   LYS X   2      71.565   7.113  30.911  1.00 31.24           O  
ATOM     13  CB  LYS X   2      73.142   4.167  30.716  1.00 32.95           C  
ATOM     14  CG  LYS X   2      73.383   4.649  29.265  1.00 33.88           C  
ATOM     15  CD  LYS X   2      74.793   4.310  28.741  1.00 33.66           C  
ATOM     16  CE  LYS X   2      75.182   5.166  27.515  1.00 34.51           C  
ATOM     17  NZ  LYS X   2      76.639   5.629  27.501  1.00 35.30           N  
ATOM     18  N   LYS X   3      72.824   6.665  32.715  1.00 31.07           N  
ATOM     19  CA  LYS X   3      73.217   8.055  32.964  1.00 30.86           C  
ATOM     20  C   LYS X   3      74.677   8.267  32.574  1.00 29.93           C  
ATOM     21  O   LYS X   3      75.560   7.550  33.022  1.00 29.57           O  
ATOM     22  CB  LYS X   3      73.004   8.425  34.437  1.00 31.38           C  
ATOM     23  CG  LYS X   3      71.542   8.685  34.820  1.00 32.20           C  
ATOM     24  CD  LYS X   3      71.167   7.984  36.126  1.00 34.16           C  
ATOM     25  CE  LYS X   3      69.845   8.497  36.726  1.00 34.36           C  
ATOM     26  NZ  LYS X   3      70.080   9.275  37.987  1.00 34.31           N  
ATOM     27  N   VAL X   4      74.908   9.241  31.700  1.00 29.43           N  
ATOM     28  CA  VAL X   4      76.257   9.685  31.334  1.00 28.48           C  
ATOM     29  C   VAL X   4      76.500  11.067  31.937  1.00 27.46           C  
ATOM     30  O   VAL X   4      75.689  11.982  31.780  1.00 27.45           O  
ATOM     31  CB  VAL X   4      76.421   9.756  29.809  1.00 28.61           C  
ATOM     32  CG1 VAL X   4      77.825  10.235  29.444  1.00 26.26           C  
ATOM     33  CG2 VAL X   4      76.092   8.397  29.191  1.00 26.01           C  
ATOM     34  N   VAL X   5      77.609  11.199  32.644  1.00 26.11           N  
ATOM     35  CA  VAL X   5      77.914  12.409  33.372  1.00 24.96           C  
ATOM     36  C   VAL X   5      78.604  13.394  32.444  1.00 24.42           C  
ATOM     37  O   VAL X   5      79.522  13.038  31.698  1.00 24.05           O  
ATOM     38  CB  VAL X   5      78.837  12.111  34.569  1.00 25.22           C  
ATOM     39  CG1 VAL X   5      79.337  13.395  35.191  1.00 24.90           C  
ATOM     40  CG2 VAL X   5      78.099  11.239  35.597  1.00 24.53           C  
ATOM     41  N   THR X   6      78.152  14.637  32.499  1.00 23.52           N  
ATOM     42  CA  THR X   6      78.751  15.684  31.728  1.00 22.89           C  
ATOM     43  C   THR X   6      78.817  16.980  32.535  1.00 22.58           C  
ATOM     44  O   THR X   6      78.431  17.005  33.719  1.00 21.72           O  
ATOM     45  CB  THR X   6      78.002  15.877  30.406  1.00 23.09           C  
ATOM     46  OG1 THR X   6      78.770  16.760  29.577  1.00 24.88           O  
ATOM     47  CG2 THR X   6      76.613  16.441  30.629  1.00 20.92           C  
ATOM     48  N   VAL X   7      79.324  18.034  31.890  1.00 21.99           N  
ATOM     49  CA  VAL X   7      79.352  19.383  32.455  1.00 21.93           C  
ATOM     50  C   VAL X   7      78.565  20.325  31.541  1.00 21.98           C  
ATOM     51  O   VAL X   7      78.650  20.230  30.326  1.00 22.27           O  
ATOM     52  CB  VAL X   7      80.803  19.891  32.643  1.00 22.10           C  
ATOM     53  CG1 VAL X   7      80.835  21.353  33.132  1.00 20.73           C  
ATOM     54  CG2 VAL X   7      81.575  18.978  33.606  1.00 22.27           C  
ATOM     55  N   CYS X   8      77.801  21.241  32.125  1.00 22.03           N  
ATOM     56  CA  CYS X   8      76.967  22.148  31.348  1.00 21.99           C  
ATOM     57  C   CYS X   8      77.769  22.964  30.322  1.00 21.63           C  
ATOM     58  O   CYS X   8      78.826  23.487  30.652  1.00 21.43           O  
ATOM     59  CB  CYS X   8      76.251  23.125  32.273  1.00 21.96           C  
ATOM     60  SG  CYS X   8      75.007  24.086  31.381  1.00 21.94           S  
ATOM     61  N   PRO X   9      77.280  23.055  29.072  1.00 21.44           N  
ATOM     62  CA  PRO X   9      77.967  23.796  28.023  1.00 21.77           C  
ATOM     63  C   PRO X   9      77.570  25.261  27.869  1.00 21.79           C  
ATOM     64  O   PRO X   9      77.875  25.853  26.844  1.00 22.84           O  
ATOM     65  CB  PRO X   9      77.544  23.040  26.767  1.00 21.50           C  
ATOM     66  CG  PRO X   9      76.170  22.668  27.048  1.00 21.61           C  
ATOM     67  CD  PRO X   9      76.092  22.387  28.531  1.00 21.67           C  
ATOM     68  N   TYR X  10      76.923  25.839  28.870  1.00 22.11           N  
ATOM     69  CA  TYR X  10      76.455  27.201  28.788  1.00 22.53           C  
ATOM     70  C   TYR X  10      77.410  28.131  29.520  1.00 22.47           C  
ATOM     71  O   TYR X  10      78.417  28.549  28.920  1.00 22.21           O  
ATOM     72  CB  TYR X  10      74.991  27.296  29.227  1.00 23.04           C  
ATOM     73  CG  TYR X  10      74.121  26.645  28.187  1.00 23.65           C  
ATOM     74  CD1 TYR X  10      73.993  27.211  26.927  1.00 23.89           C  
ATOM     75  CD2 TYR X  10      73.512  25.411  28.416  1.00 24.02           C  
ATOM     76  CE1 TYR X  10      73.235  26.596  25.934  1.00 25.33           C  
ATOM     77  CE2 TYR X  10      72.770  24.779  27.428  1.00 23.26           C  
ATOM     78  CZ  TYR X  10      72.630  25.382  26.191  1.00 24.86           C  
ATOM     79  OH  TYR X  10      71.865  24.805  25.209  1.00 24.40           O  
ATOM     80  N   CYS X  11      77.124  28.447  30.776  1.00 21.98           N  
ATOM     81  CA  CYS X  11      77.937  29.405  31.508  1.00 21.71           C  
ATOM     82  C   CYS X  11      79.020  28.700  32.322  1.00 21.72           C  
ATOM     83  O   CYS X  11      79.058  27.473  32.428  1.00 20.63           O  
ATOM     84  CB  CYS X  11      77.051  30.324  32.377  1.00 21.39           C  
ATOM     85  SG  CYS X  11      76.557  29.714  34.000  1.00 20.59           S  
ATOM     86  N   ALA X  12      79.907  29.495  32.906  1.00 22.23           N  
ATOM     87  CA  ALA X  12      81.095  28.958  33.574  1.00 22.06           C  
ATOM     88  C   ALA X  12      80.862  28.456  35.000  1.00 22.23           C  
ATOM     89  O   ALA X  12      81.826  28.160  35.703  1.00 22.99           O  
ATOM     90  CB  ALA X  12      82.192  30.010  33.555  1.00 22.54           C  
ATOM     91  N   SER X  13      79.605  28.329  35.431  1.00 22.08           N  
ATOM     92  CA  SER X  13      79.283  27.781  36.764  1.00 21.82           C  
ATOM     93  C   SER X  13      79.737  26.334  36.924  1.00 22.07           C  
ATOM     94  O   SER X  13      79.944  25.865  38.043  1.00 22.16           O  
ATOM     95  CB  SER X  13      77.779  27.836  37.040  1.00 21.26           C  
ATOM     96  OG  SER X  13      77.323  29.150  37.176  1.00 20.85           O  
ATOM     97  N   GLY X  14      79.816  25.614  35.809  1.00 22.21           N  
ATOM     98  CA  GLY X  14      80.435  24.294  35.776  1.00 22.13           C  
ATOM     99  C   GLY X  14      79.611  23.164  36.357  1.00 22.38           C  
ATOM    100  O   GLY X  14      80.172  22.174  36.820  1.00 22.50           O  
ATOM    101  N   CYS X  15      78.283  23.321  36.323  1.00 22.40           N  
ATOM    102  CA  CYS X  15      77.346  22.329  36.825  1.00 22.10           C  
ATOM    103  C   CYS X  15      77.539  20.979  36.150  1.00 21.74           C  
ATOM    104  O   CYS X  15      77.653  20.899  34.934  1.00 21.45           O  
ATOM    105  CB  CYS X  15      75.890  22.781  36.595  1.00 22.09           C  
ATOM    106  SG  CYS X  15      75.441  24.355  37.368  1.00 22.31           S  
ATOM    107  N   LYS X  16      77.565  19.927  36.961  1.00 21.63           N  
ATOM    108  CA  LYS X  16      77.575  18.559  36.463  1.00 21.35           C  
ATOM    109  C   LYS X  16      76.141  18.124  36.169  1.00 21.13           C  
ATOM    110  O   LYS X  16      75.203  18.421  36.919  1.00 20.62           O  
ATOM    111  CB  LYS X  16      78.234  17.611  37.465  1.00 21.32           C  
ATOM    112  CG  LYS X  16      79.745  17.745  37.539  1.00 21.46           C  
ATOM    113  CD  LYS X  16      80.445  16.870  36.536  1.00 21.34           C  
ATOM    114  CE  LYS X  16      81.947  16.892  36.741  1.00 23.05           C  
ATOM    115  NZ  LYS X  16      82.691  15.861  35.947  1.00 22.32           N  
ATOM    116  N   ILE X  17      75.990  17.429  35.050  1.00 21.33           N  
ATOM    117  CA  ILE X  17      74.699  17.009  34.540  1.00 21.06           C  
ATOM    118  C   ILE X  17      74.776  15.525  34.254  1.00 21.44           C  
ATOM    119  O   ILE X  17      75.771  15.057  33.700  1.00 20.45           O  
ATOM    120  CB  ILE X  17      74.369  17.765  33.244  1.00 20.95           C  
ATOM    121  CG1 ILE X  17      74.165  19.252  33.542  1.00 21.10           C  
ATOM    122  CG2 ILE X  17      73.128  17.204  32.578  1.00 19.95           C  
ATOM    123  CD1 ILE X  17      73.923  20.080  32.302  1.00 21.47           C  
ATOM    124  N   ASN X  18      73.739  14.784  34.652  1.00 22.36           N  
ATOM    125  CA  ASN X  18      73.563  13.400  34.202  1.00 23.16           C  
ATOM    126  C   ASN X  18      72.647  13.420  32.995  1.00 23.29           C  
ATOM    127  O   ASN X  18      71.475  13.759  33.115  1.00 23.83           O  
ATOM    128  CB  ASN X  18      72.947  12.521  35.299  1.00 23.53           C  
ATOM    129  CG  ASN X  18      73.952  12.108  36.357  1.00 24.64           C  
ATOM    130  OD1 ASN X  18      75.123  11.896  36.071  1.00 27.19           O  
ATOM    131  ND2 ASN X  18      73.490  11.981  37.586  1.00 27.89           N  
ATOM    132  N   LEU X  19      73.175  13.089  31.826  1.00 23.35           N  
ATOM    133  CA  LEU X  19      72.344  12.980  30.651  1.00 23.39           C  
ATOM    134  C   LEU X  19      71.776  11.590  30.647  1.00 23.69           C  
ATOM    135  O   LEU X  19      72.512  10.606  30.618  1.00 23.78           O  
ATOM    136  CB  LEU X  19      73.136  13.216  29.375  1.00 23.61           C  
ATOM    137  CG  LEU X  19      73.633  14.638  29.149  1.00 23.84           C  
ATOM    138  CD1 LEU X  19      74.382  14.645  27.827  1.00 23.88           C  
ATOM    139  CD2 LEU X  19      72.480  15.688  29.160  1.00 23.96           C  
ATOM    140  N   VAL X  20      70.456  11.503  30.694  1.00 24.24           N  
ATOM    141  CA  VAL X  20      69.793  10.216  30.643  1.00 24.17           C  
ATOM    142  C   VAL X  20      69.713   9.772  29.190  1.00 24.79           C  
ATOM    143  O   VAL X  20      69.206  10.493  28.339  1.00 24.96           O  
ATOM    144  CB  VAL X  20      68.402  10.269  31.278  1.00 23.97           C  
ATOM    145  CG1 VAL X  20      67.809   8.869  31.342  1.00 22.68           C  
ATOM    146  CG2 VAL X  20      68.497  10.899  32.670  1.00 23.72           C  
ATOM    147  N   VAL X  21      70.223   8.576  28.930  1.00 25.97           N  
ATOM    148  CA  VAL X  21      70.348   8.038  27.582  1.00 27.01           C  
ATOM    149  C   VAL X  21      69.538   6.752  27.473  1.00 28.19           C  
ATOM    150  O   VAL X  21      69.743   5.813  28.239  1.00 28.16           O  
ATOM    151  CB  VAL X  21      71.813   7.719  27.262  1.00 27.22           C  
ATOM    152  CG1 VAL X  21      71.942   7.032  25.871  1.00 26.54           C  
ATOM    153  CG2 VAL X  21      72.668   8.987  27.376  1.00 25.91           C  
ATOM    154  N   ASP X  22      68.606   6.720  26.531  1.00 29.47           N  
ATOM    155  CA  ASP X  22      67.796   5.547  26.329  1.00 30.35           C  
ATOM    156  C   ASP X  22      67.776   5.187  24.852  1.00 30.99           C  
ATOM    157  O   ASP X  22      67.242   5.920  24.027  1.00 31.57           O  
ATOM    158  CB  ASP X  22      66.373   5.775  26.859  1.00 30.56           C  
ATOM    159  CG  ASP X  22      65.515   4.499  26.818  1.00 29.99           C  
ATOM    160  OD1 ASP X  22      66.095   3.387  26.872  1.00 28.91           O  
ATOM    161  OD2 ASP X  22      64.269   4.626  26.725  1.00 30.06           O  
ATOM    162  N   ASN X  23      68.357   4.042  24.532  1.00 31.90           N  
ATOM    163  CA  ASN X  23      68.415   3.567  23.152  1.00 32.25           C  
ATOM    164  C   ASN X  23      69.188   4.490  22.213  1.00 31.99           C  
ATOM    165  O   ASN X  23      68.715   4.815  21.118  1.00 32.30           O  
ATOM    166  CB  ASN X  23      67.004   3.294  22.612  1.00 32.50           C  
ATOM    167  CG  ASN X  23      66.795   1.848  22.291  1.00 34.17           C  
ATOM    168  OD1 ASN X  23      65.891   1.193  22.842  1.00 36.51           O  
ATOM    169  ND2 ASN X  23      67.644   1.315  21.403  1.00 34.00           N  
ATOM    170  N   GLY X  24      70.380   4.896  22.652  1.00 31.59           N  
ATOM    171  CA  GLY X  24      71.275   5.734  21.851  1.00 31.01           C  
ATOM    172  C   GLY X  24      70.911   7.206  21.699  1.00 30.54           C  
ATOM    173  O   GLY X  24      71.620   7.933  21.017  1.00 30.28           O  
ATOM    174  N   LYS X  25      69.816   7.651  22.318  1.00 30.34           N  
ATOM    175  CA  LYS X  25      69.370   9.051  22.226  1.00 30.23           C  
ATOM    176  C   LYS X  25      69.302   9.628  23.625  1.00 29.60           C  
ATOM    177  O   LYS X  25      68.916   8.920  24.556  1.00 29.50           O  
ATOM    178  CB  LYS X  25      67.969   9.162  21.604  1.00 30.18           C  
ATOM    179  CG  LYS X  25      67.772   8.493  20.236  1.00 30.71           C  
ATOM    180  CD  LYS X  25      66.277   8.482  19.840  1.00 31.16           C  
ATOM    181  CE  LYS X  25      65.824   7.130  19.229  1.00 32.26           C  
ATOM    182  NZ  LYS X  25      64.335   6.895  19.380  1.00 32.38           N  
ATOM    183  N   ILE X  26      69.657  10.908  23.779  1.00 28.73           N  
ATOM    184  CA  ILE X  26      69.412  11.588  25.040  1.00 28.54           C  
ATOM    185  C   ILE X  26      67.894  11.842  25.236  1.00 28.75           C  
ATOM    186  O   ILE X  26      67.169  12.337  24.340  1.00 27.91           O  
ATOM    187  CB  ILE X  26      70.177  12.889  25.214  1.00 28.19           C  
ATOM    188  CG1 ILE X  26      71.691  12.641  25.152  1.00 28.21           C  
ATOM    189  CG2 ILE X  26      69.821  13.506  26.562  1.00 27.43           C  
ATOM    190  CD1 ILE X  26      72.489  13.836  24.617  1.00 28.49           C  
ATOM    191  N   VAL X  27      67.466  11.497  26.446  1.00 28.51           N  
ATOM    192  CA  VAL X  27      66.072  11.379  26.815  1.00 28.70           C  
ATOM    193  C   VAL X  27      65.676  12.516  27.762  1.00 29.20           C  
ATOM    194  O   VAL X  27      64.600  13.095  27.632  1.00 29.79           O  
ATOM    195  CB  VAL X  27      65.842   9.963  27.389  1.00 28.29           C  
ATOM    196  CG1 VAL X  27      65.044   9.997  28.636  1.00 28.86           C  
ATOM    197  CG2 VAL X  27      65.220   9.081  26.320  1.00 27.19           C  
ATOM    198  N   ARG X  28      66.561  12.846  28.697  1.00 29.60           N  
ATOM    199  CA  ARG X  28      66.423  14.042  29.501  1.00 29.67           C  
ATOM    200  C   ARG X  28      67.737  14.323  30.191  1.00 29.28           C  
ATOM    201  O   ARG X  28      68.693  13.570  30.063  1.00 29.26           O  
ATOM    202  CB  ARG X  28      65.284  13.910  30.521  1.00 29.81           C  
ATOM    203  CG  ARG X  28      65.383  12.705  31.397  1.00 30.39           C  
ATOM    204  CD  ARG X  28      64.207  12.579  32.369  1.00 30.93           C  
ATOM    205  NE  ARG X  28      64.547  11.549  33.347  1.00 32.62           N  
ATOM    206  CZ  ARG X  28      65.264  11.754  34.451  1.00 33.04           C  
ATOM    207  NH1 ARG X  28      65.659  12.976  34.792  1.00 33.52           N  
ATOM    208  NH2 ARG X  28      65.555  10.726  35.241  1.00 33.52           N  
ATOM    209  N   ALA X  29      67.772  15.442  30.901  1.00 29.04           N  
ATOM    210  CA  ALA X  29      68.936  15.877  31.636  1.00 28.16           C  
ATOM    211  C   ALA X  29      68.490  16.058  33.072  1.00 27.61           C  
ATOM    212  O   ALA X  29      67.360  16.463  33.333  1.00 26.98           O  
ATOM    213  CB  ALA X  29      69.442  17.190  31.073  1.00 28.12           C  
ATOM    214  N   GLU X  30      69.370  15.741  34.006  1.00 26.92           N  
ATOM    215  CA  GLU X  30      69.096  16.051  35.400  1.00 26.67           C  
ATOM    216  C   GLU X  30      70.380  16.432  36.127  1.00 25.15           C  
ATOM    217  O   GLU X  30      71.458  16.026  35.737  1.00 25.20           O  
ATOM    218  CB  GLU X  30      68.434  14.858  36.066  1.00 26.94           C  
ATOM    219  CG  GLU X  30      69.260  13.621  36.053  1.00 27.41           C  
ATOM    220  CD  GLU X  30      68.724  12.600  37.004  1.00 28.16           C  
ATOM    221  OE1 GLU X  30      67.486  12.554  37.152  1.00 31.70           O  
ATOM    222  OE2 GLU X  30      69.528  11.841  37.591  1.00 29.21           O  
ATOM    223  N   ALA X  31      70.251  17.221  37.177  1.00 23.89           N  
ATOM    224  CA  ALA X  31      71.411  17.673  37.907  1.00 23.17           C  
ATOM    225  C   ALA X  31      72.128  16.462  38.523  1.00 22.92           C  
ATOM    226  O   ALA X  31      71.484  15.563  39.093  1.00 22.55           O  
ATOM    227  CB  ALA X  31      71.026  18.653  38.962  1.00 22.27           C  
ATOM    228  N   ALA X  32      73.450  16.436  38.358  1.00 22.08           N  
ATOM    229  CA  ALA X  32      74.307  15.520  39.096  1.00 22.09           C  
ATOM    230  C   ALA X  32      74.909  16.301  40.254  1.00 22.11           C  
ATOM    231  O   ALA X  32      74.761  17.543  40.350  1.00 21.93           O  
ATOM    232  CB  ALA X  32      75.408  14.939  38.196  1.00 21.36           C  
ATOM    233  N   GLN X  33      75.594  15.574  41.125  1.00 22.21           N  
ATOM    234  CA  GLN X  33      76.200  16.159  42.317  1.00 22.79           C  
ATOM    235  C   GLN X  33      77.580  16.767  42.045  1.00 22.72           C  
ATOM    236  O   GLN X  33      78.558  16.386  42.649  1.00 23.04           O  
ATOM    237  CB  GLN X  33      76.273  15.100  43.417  1.00 22.82           C  
ATOM    238  CG  GLN X  33      74.886  14.625  43.875  1.00 23.76           C  
ATOM    239  CD  GLN X  33      74.051  15.749  44.493  1.00 24.30           C  
ATOM    240  OE1 GLN X  33      74.566  16.588  45.235  1.00 26.06           O  
ATOM    241  NE2 GLN X  33      72.768  15.771  44.182  1.00 25.55           N  
ATOM    242  N   GLY X  34      77.647  17.742  41.147  1.00 23.18           N  
ATOM    243  CA  GLY X  34      78.898  18.417  40.879  1.00 23.02           C  
ATOM    244  C   GLY X  34      79.295  19.259  42.071  1.00 23.09           C  
ATOM    245  O   GLY X  34      78.471  19.572  42.921  1.00 23.60           O  
ATOM    246  N   LYS X  35      80.571  19.600  42.151  1.00 23.15           N  
ATOM    247  CA  LYS X  35      81.075  20.416  43.245  1.00 22.73           C  
ATOM    248  C   LYS X  35      80.312  21.743  43.321  1.00 22.66           C  
ATOM    249  O   LYS X  35      79.889  22.165  44.397  1.00 23.31           O  
ATOM    250  CB  LYS X  35      82.572  20.639  43.034  1.00 23.23           C  
ATOM    251  CG  LYS X  35      83.304  21.466  44.056  1.00 24.17           C  
ATOM    252  CD  LYS X  35      83.393  20.802  45.408  1.00 26.65           C  
ATOM    253  CE  LYS X  35      84.461  21.492  46.282  1.00 28.08           C  
ATOM    254  NZ  LYS X  35      84.890  20.621  47.458  1.00 29.13           N  
ATOM    255  N   THR X  36      80.106  22.394  42.182  1.00 21.85           N  
ATOM    256  CA  THR X  36      79.514  23.723  42.196  1.00 21.46           C  
ATOM    257  C   THR X  36      77.995  23.703  42.316  1.00 21.33           C  
ATOM    258  O   THR X  36      77.426  24.568  42.988  1.00 20.37           O  
ATOM    259  CB  THR X  36      79.927  24.569  40.972  1.00 21.33           C  
ATOM    260  OG1 THR X  36      79.453  23.945  39.777  1.00 21.38           O  
ATOM    261  CG2 THR X  36      81.456  24.757  40.907  1.00 19.97           C  
ATOM    262  N   ASN X  37      77.350  22.716  41.698  1.00 21.54           N  
ATOM    263  CA  ASN X  37      75.884  22.706  41.592  1.00 22.15           C  
ATOM    264  C   ASN X  37      75.133  21.813  42.562  1.00 22.55           C  
ATOM    265  O   ASN X  37      74.014  22.141  42.922  1.00 22.83           O  
ATOM    266  CB  ASN X  37      75.435  22.419  40.163  1.00 21.78           C  
ATOM    267  CG  ASN X  37      75.750  21.047  39.723  1.00 20.76           C  
ATOM    268  OD1 ASN X  37      76.868  20.577  39.916  1.00 19.12           O  
ATOM    269  ND2 ASN X  37      74.762  20.367  39.125  1.00 19.89           N  
ATOM    270  N   GLN X  38      75.726  20.699  42.991  1.00 23.10           N  
ATOM    271  CA  GLN X  38      75.125  19.883  44.046  1.00 23.28           C  
ATOM    272  C   GLN X  38      73.631  19.603  43.788  1.00 22.57           C  
ATOM    273  O   GLN X  38      72.765  19.914  44.613  1.00 21.93           O  
ATOM    274  CB  GLN X  38      75.324  20.565  45.414  1.00 23.51           C  
ATOM    275  CG  GLN X  38      76.811  20.761  45.793  1.00 25.52           C  
ATOM    276  CD  GLN X  38      77.049  21.840  46.881  1.00 27.68           C  
ATOM    277  OE1 GLN X  38      76.121  22.232  47.620  1.00 34.81           O  
ATOM    278  NE2 GLN X  38      78.296  22.314  46.982  1.00 31.46           N  
ATOM    279  N   GLY X  39      73.343  19.006  42.633  1.00 22.29           N  
ATOM    280  CA  GLY X  39      71.986  18.558  42.302  1.00 21.89           C  
ATOM    281  C   GLY X  39      71.006  19.650  41.860  1.00 21.26           C  
ATOM    282  O   GLY X  39      69.780  19.455  41.878  1.00 20.73           O  
ATOM    283  N   THR X  40      71.543  20.787  41.443  1.00 20.87           N  
ATOM    284  CA  THR X  40      70.740  21.848  40.842  1.00 21.34           C  
ATOM    285  C   THR X  40      71.266  22.254  39.476  1.00 20.78           C  
ATOM    286  O   THR X  40      72.459  22.192  39.216  1.00 20.42           O  
ATOM    287  CB  THR X  40      70.677  23.100  41.723  1.00 21.22           C  
ATOM    288  OG1 THR X  40      71.985  23.686  41.818  1.00 23.17           O  
ATOM    289  CG2 THR X  40      70.158  22.738  43.105  1.00 21.53           C  
ATOM    290  N   LEU X  41      70.340  22.662  38.613  1.00 20.77           N  
ATOM    291  CA  LEU X  41      70.640  23.274  37.335  1.00 20.50           C  
ATOM    292  C   LEU X  41      69.694  24.411  37.221  1.00 20.33           C  
ATOM    293  O   LEU X  41      68.632  24.386  37.829  1.00 20.86           O  
ATOM    294  CB  LEU X  41      70.342  22.319  36.174  1.00 20.45           C  
ATOM    295  CG  LEU X  41      71.141  21.020  36.123  1.00 19.97           C  
ATOM    296  CD1 LEU X  41      70.582  20.131  35.015  1.00 17.47           C  
ATOM    297  CD2 LEU X  41      72.671  21.284  35.972  1.00 16.37           C  
ATOM    298  N   CYS X  42      70.051  25.393  36.409  1.00 20.41           N  
ATOM    299  CA  CYS X  42      69.099  26.397  35.966  1.00 20.53           C  
ATOM    300  C   CYS X  42      68.346  25.819  34.748  1.00 20.43           C  
ATOM    301  O   CYS X  42      68.639  24.720  34.283  1.00 19.95           O  
ATOM    302  CB  CYS X  42      69.824  27.718  35.638  1.00 20.10           C  
ATOM    303  SG  CYS X  42      70.739  27.745  34.071  1.00 19.45           S  
ATOM    304  N   LEU X  43      67.354  26.558  34.272  1.00 21.20           N  
ATOM    305  CA  LEU X  43      66.623  26.270  33.012  1.00 21.64           C  
ATOM    306  C   LEU X  43      67.479  25.738  31.872  1.00 21.51           C  
ATOM    307  O   LEU X  43      67.080  24.829  31.176  1.00 22.00           O  
ATOM    308  CB  LEU X  43      66.020  27.578  32.484  1.00 22.01           C  
ATOM    309  CG  LEU X  43      64.547  27.903  32.474  1.00 21.90           C  
ATOM    310  CD1 LEU X  43      63.754  27.183  33.516  1.00 23.35           C  
ATOM    311  CD2 LEU X  43      64.445  29.415  32.638  1.00 22.50           C  
ATOM    312  N   LYS X  44      68.639  26.347  31.667  1.00 21.61           N  
ATOM    313  CA  LYS X  44      69.494  26.042  30.525  1.00 21.57           C  
ATOM    314  C   LYS X  44      70.179  24.666  30.611  1.00 21.65           C  
ATOM    315  O   LYS X  44      70.187  23.925  29.631  1.00 22.16           O  
ATOM    316  CB  LYS X  44      70.507  27.170  30.313  1.00 21.45           C  
ATOM    317  CG  LYS X  44      69.849  28.515  30.019  1.00 21.90           C  
ATOM    318  CD  LYS X  44      70.866  29.582  29.565  1.00 22.52           C  
ATOM    319  CE  LYS X  44      71.872  29.953  30.663  1.00 23.09           C  
ATOM    320  NZ  LYS X  44      71.246  30.306  31.982  1.00 22.19           N  
ATOM    321  N   GLY X  45      70.730  24.303  31.763  1.00 21.28           N  
ATOM    322  CA  GLY X  45      71.241  22.949  31.940  1.00 21.24           C  
ATOM    323  C   GLY X  45      70.161  21.873  31.851  1.00 21.38           C  
ATOM    324  O   GLY X  45      70.379  20.779  31.325  1.00 21.82           O  
ATOM    325  N   TYR X  46      68.990  22.194  32.381  1.00 21.45           N  
ATOM    326  CA  TYR X  46      67.874  21.266  32.491  1.00 21.21           C  
ATOM    327  C   TYR X  46      67.223  21.010  31.139  1.00 20.75           C  
ATOM    328  O   TYR X  46      66.961  19.858  30.781  1.00 20.67           O  
ATOM    329  CB  TYR X  46      66.826  21.854  33.444  1.00 21.76           C  
ATOM    330  CG  TYR X  46      65.868  20.846  33.979  1.00 21.87           C  
ATOM    331  CD1 TYR X  46      66.162  20.155  35.140  1.00 23.28           C  
ATOM    332  CD2 TYR X  46      64.669  20.567  33.325  1.00 22.59           C  
ATOM    333  CE1 TYR X  46      65.296  19.209  35.641  1.00 23.78           C  
ATOM    334  CE2 TYR X  46      63.776  19.612  33.829  1.00 22.29           C  
ATOM    335  CZ  TYR X  46      64.105  18.947  34.993  1.00 22.73           C  
ATOM    336  OH  TYR X  46      63.271  18.025  35.548  1.00 22.73           O  
ATOM    337  N   TYR X  47      66.961  22.085  30.396  1.00 19.67           N  
ATOM    338  CA  TYR X  47      66.300  21.971  29.107  1.00 20.01           C  
ATOM    339  C   TYR X  47      67.219  22.126  27.898  1.00 20.71           C  
ATOM    340  O   TYR X  47      66.769  21.898  26.776  1.00 21.98           O  
ATOM    341  CB  TYR X  47      65.169  23.005  28.978  1.00 18.71           C  
ATOM    342  CG  TYR X  47      63.975  22.786  29.871  1.00 17.36           C  
ATOM    343  CD1 TYR X  47      63.144  21.682  29.706  1.00 17.09           C  
ATOM    344  CD2 TYR X  47      63.654  23.709  30.858  1.00 15.57           C  
ATOM    345  CE1 TYR X  47      62.013  21.507  30.507  1.00 17.65           C  
ATOM    346  CE2 TYR X  47      62.546  23.547  31.653  1.00 16.13           C  
ATOM    347  CZ  TYR X  47      61.732  22.453  31.484  1.00 16.49           C  
ATOM    348  OH  TYR X  47      60.649  22.320  32.288  1.00 16.20           O  
ATOM    349  N   GLY X  48      68.478  22.505  28.099  1.00 21.20           N  
ATOM    350  CA  GLY X  48      69.324  22.961  26.995  1.00 21.59           C  
ATOM    351  C   GLY X  48      70.168  21.943  26.261  1.00 22.08           C  
ATOM    352  O   GLY X  48      71.100  22.304  25.584  1.00 22.17           O  
ATOM    353  N   TRP X  49      69.842  20.668  26.401  1.00 23.31           N  
ATOM    354  CA  TRP X  49      70.601  19.574  25.796  1.00 23.67           C  
ATOM    355  C   TRP X  49      69.981  19.189  24.465  1.00 24.53           C  
ATOM    356  O   TRP X  49      70.503  18.370  23.715  1.00 25.84           O  
ATOM    357  CB  TRP X  49      70.564  18.349  26.721  1.00 24.13           C  
ATOM    358  CG  TRP X  49      69.170  17.948  27.103  1.00 23.24           C  
ATOM    359  CD1 TRP X  49      68.486  18.362  28.200  1.00 24.08           C  
ATOM    360  CD2 TRP X  49      68.290  17.080  26.390  1.00 23.35           C  
ATOM    361  NE1 TRP X  49      67.248  17.808  28.225  1.00 23.75           N  
ATOM    362  CE2 TRP X  49      67.090  17.017  27.122  1.00 23.89           C  
ATOM    363  CE3 TRP X  49      68.394  16.349  25.201  1.00 24.14           C  
ATOM    364  CZ2 TRP X  49      65.991  16.257  26.705  1.00 24.99           C  
ATOM    365  CZ3 TRP X  49      67.309  15.586  24.788  1.00 23.83           C  
ATOM    366  CH2 TRP X  49      66.123  15.545  25.539  1.00 24.45           C  
ATOM    367  N   ASP X  50      68.838  19.777  24.205  1.00 24.81           N  
ATOM    368  CA  ASP X  50      67.995  19.434  23.097  1.00 25.36           C  
ATOM    369  C   ASP X  50      68.557  19.746  21.677  1.00 25.10           C  
ATOM    370  O   ASP X  50      68.209  19.095  20.692  1.00 25.29           O  
ATOM    371  CB  ASP X  50      66.678  20.194  23.336  1.00 25.64           C  
ATOM    372  CG  ASP X  50      65.656  19.797  22.412  1.00 25.85           C  
ATOM    373  OD1 ASP X  50      65.696  18.600  22.071  1.00 31.85           O  
ATOM    374  OD2 ASP X  50      64.844  20.640  22.011  1.00 27.98           O  
ATOM    375  N   PHE X  51      69.384  20.767  21.581  1.00 25.41           N  
ATOM    376  CA  PHE X  51      69.997  21.190  20.304  1.00 26.03           C  
ATOM    377  C   PHE X  51      70.821  20.103  19.622  1.00 26.36           C  
ATOM    378  O   PHE X  51      70.980  20.130  18.403  1.00 26.92           O  
ATOM    379  CB  PHE X  51      70.899  22.408  20.523  1.00 25.65           C  
ATOM    380  CG  PHE X  51      72.151  22.085  21.258  1.00 26.05           C  
ATOM    381  CD1 PHE X  51      73.293  21.682  20.570  1.00 26.93           C  
ATOM    382  CD2 PHE X  51      72.185  22.139  22.631  1.00 26.28           C  
ATOM    383  CE1 PHE X  51      74.437  21.360  21.238  1.00 25.85           C  
ATOM    384  CE2 PHE X  51      73.328  21.815  23.316  1.00 25.74           C  
ATOM    385  CZ  PHE X  51      74.462  21.415  22.613  1.00 26.55           C  
ATOM    386  N   ILE X  52      71.364  19.178  20.419  1.00 26.69           N  
ATOM    387  CA  ILE X  52      72.151  18.026  19.934  1.00 26.51           C  
ATOM    388  C   ILE X  52      71.406  17.311  18.810  1.00 26.48           C  
ATOM    389  O   ILE X  52      72.011  16.897  17.813  1.00 26.98           O  
ATOM    390  CB  ILE X  52      72.433  17.016  21.099  1.00 26.34           C  
ATOM    391  CG1 ILE X  52      73.311  17.648  22.168  1.00 26.85           C  
ATOM    392  CG2 ILE X  52      73.134  15.754  20.625  1.00 26.76           C  
ATOM    393  CD1 ILE X  52      73.595  16.728  23.308  1.00 27.25           C  
ATOM    394  N   ASN X  53      70.086  17.195  18.979  1.00 26.15           N  
ATOM    395  CA  ASN X  53      69.221  16.451  18.075  1.00 25.95           C  
ATOM    396  C   ASN X  53      68.823  17.135  16.768  1.00 25.30           C  
ATOM    397  O   ASN X  53      67.995  16.600  16.031  1.00 25.02           O  
ATOM    398  CB  ASN X  53      67.928  16.080  18.819  1.00 26.78           C  
ATOM    399  CG  ASN X  53      68.180  15.137  19.960  1.00 28.58           C  
ATOM    400  OD1 ASN X  53      69.139  14.354  19.926  1.00 30.81           O  
ATOM    401  ND2 ASN X  53      67.334  15.201  20.983  1.00 29.74           N  
ATOM    402  N   ASP X  54      69.384  18.307  16.492  1.00 24.30           N  
ATOM    403  CA  ASP X  54      69.079  19.045  15.273  1.00 23.82           C  
ATOM    404  C   ASP X  54      67.579  19.393  15.104  1.00 22.87           C  
ATOM    405  O   ASP X  54      66.936  18.991  14.136  1.00 22.76           O  
ATOM    406  CB  ASP X  54      69.601  18.286  14.047  1.00 23.79           C  
ATOM    407  CG  ASP X  54      69.567  19.129  12.800  1.00 23.61           C  
ATOM    408  OD1 ASP X  54      69.726  20.372  12.938  1.00 22.89           O  
ATOM    409  OD2 ASP X  54      69.388  18.564  11.701  1.00 21.41           O  
ATOM    410  N   THR X  55      67.051  20.172  16.041  1.00 22.08           N  
ATOM    411  CA  THR X  55      65.649  20.575  16.024  1.00 21.74           C  
ATOM    412  C   THR X  55      65.291  21.485  14.860  1.00 21.63           C  
ATOM    413  O   THR X  55      64.142  21.504  14.409  1.00 22.04           O  
ATOM    414  CB  THR X  55      65.264  21.299  17.312  1.00 21.17           C  
ATOM    415  OG1 THR X  55      66.054  22.486  17.450  1.00 20.16           O  
ATOM    416  CG2 THR X  55      65.442  20.380  18.523  1.00 19.85           C  
ATOM    417  N   GLN X  56      66.276  22.247  14.393  1.00 21.64           N  
ATOM    418  CA  GLN X  56      66.129  23.168  13.258  1.00 21.65           C  
ATOM    419  C   GLN X  56      65.187  24.317  13.538  1.00 21.15           C  
ATOM    420  O   GLN X  56      64.696  24.955  12.615  1.00 20.81           O  
ATOM    421  CB  GLN X  56      65.735  22.425  11.975  1.00 21.48           C  
ATOM    422  CG  GLN X  56      66.723  21.325  11.625  1.00 21.71           C  
ATOM    423  CD  GLN X  56      66.550  20.758  10.233  1.00 22.42           C  
ATOM    424  OE1 GLN X  56      65.700  21.197   9.462  1.00 22.94           O  
ATOM    425  NE2 GLN X  56      67.376  19.777   9.900  1.00 23.21           N  
ATOM    426  N   ILE X  57      64.965  24.602  14.818  1.00 21.48           N  
ATOM    427  CA  ILE X  57      64.033  25.654  15.219  1.00 21.71           C  
ATOM    428  C   ILE X  57      64.580  27.008  14.768  1.00 22.10           C  
ATOM    429  O   ILE X  57      63.851  27.852  14.268  1.00 22.82           O  
ATOM    430  CB  ILE X  57      63.822  25.677  16.750  1.00 21.72           C  
ATOM    431  CG1 ILE X  57      63.022  24.455  17.202  1.00 21.32           C  
ATOM    432  CG2 ILE X  57      63.118  26.976  17.178  1.00 21.18           C  
ATOM    433  CD1 ILE X  57      63.075  24.218  18.698  1.00 21.37           C  
ATOM    434  N   LEU X  58      65.878  27.191  14.957  1.00 22.42           N  
ATOM    435  CA  LEU X  58      66.557  28.420  14.613  1.00 22.35           C  
ATOM    436  C   LEU X  58      67.529  28.165  13.450  1.00 22.36           C  
ATOM    437  O   LEU X  58      67.475  28.853  12.433  1.00 22.28           O  
ATOM    438  CB  LEU X  58      67.294  28.932  15.857  1.00 22.56           C  
ATOM    439  CG  LEU X  58      68.006  30.278  15.778  1.00 22.94           C  
ATOM    440  CD1 LEU X  58      66.999  31.371  15.444  1.00 21.99           C  
ATOM    441  CD2 LEU X  58      68.779  30.575  17.080  1.00 22.10           C  
ATOM    442  N   THR X  59      68.408  27.175  13.603  1.00 21.98           N  
ATOM    443  CA  THR X  59      69.393  26.841  12.559  1.00 21.96           C  
ATOM    444  C   THR X  59      69.809  25.363  12.601  1.00 21.61           C  
ATOM    445  O   THR X  59      69.915  24.778  13.673  1.00 21.64           O  
ATOM    446  CB  THR X  59      70.670  27.747  12.658  1.00 22.13           C  
ATOM    447  OG1 THR X  59      71.504  27.523  11.516  1.00 23.41           O  
ATOM    448  CG2 THR X  59      71.453  27.462  13.913  1.00 19.78           C  
ATOM    449  N   PRO X  60      70.069  24.760  11.436  1.00 21.51           N  
ATOM    450  CA  PRO X  60      70.434  23.344  11.432  1.00 21.71           C  
ATOM    451  C   PRO X  60      71.840  23.022  11.958  1.00 21.67           C  
ATOM    452  O   PRO X  60      72.757  23.831  11.850  1.00 21.62           O  
ATOM    453  CB  PRO X  60      70.340  22.954   9.949  1.00 21.57           C  
ATOM    454  CG  PRO X  60      69.749  24.129   9.251  1.00 22.65           C  
ATOM    455  CD  PRO X  60      70.051  25.319  10.080  1.00 21.53           C  
ATOM    456  N   ARG X  61      71.994  21.820  12.500  1.00 21.71           N  
ATOM    457  CA  ARG X  61      73.321  21.241  12.768  1.00 21.86           C  
ATOM    458  C   ARG X  61      74.125  21.121  11.472  1.00 21.76           C  
ATOM    459  O   ARG X  61      73.567  20.827  10.416  1.00 21.04           O  
ATOM    460  CB  ARG X  61      73.208  19.834  13.385  1.00 21.56           C  
ATOM    461  CG  ARG X  61      72.826  19.798  14.846  1.00 22.16           C  
ATOM    462  CD  ARG X  61      73.938  20.272  15.770  1.00 22.40           C  
ATOM    463  NE  ARG X  61      75.219  19.579  15.597  1.00 22.81           N  
ATOM    464  CZ  ARG X  61      75.572  18.423  16.166  1.00 22.72           C  
ATOM    465  NH1 ARG X  61      74.734  17.757  16.948  1.00 23.58           N  
ATOM    466  NH2 ARG X  61      76.784  17.922  15.940  1.00 21.06           N  
ATOM    467  N   LEU X  62      75.436  21.343  11.561  1.00 21.95           N  
ATOM    468  CA  LEU X  62      76.317  21.082  10.428  1.00 22.10           C  
ATOM    469  C   LEU X  62      76.497  19.567  10.295  1.00 22.43           C  
ATOM    470  O   LEU X  62      76.905  18.891  11.252  1.00 22.83           O  
ATOM    471  CB  LEU X  62      77.674  21.793  10.584  1.00 21.85           C  
ATOM    472  CG  LEU X  62      77.639  23.318  10.606  1.00 21.15           C  
ATOM    473  CD1 LEU X  62      79.004  23.899  10.893  1.00 17.98           C  
ATOM    474  CD2 LEU X  62      77.070  23.854   9.291  1.00 19.65           C  
ATOM    475  N   LYS X  63      76.197  19.048   9.108  1.00 22.57           N  
ATOM    476  CA  LYS X  63      76.201  17.615   8.849  1.00 23.28           C  
ATOM    477  C   LYS X  63      77.358  17.144   7.971  1.00 23.63           C  
ATOM    478  O   LYS X  63      77.775  15.982   8.068  1.00 24.00           O  
ATOM    479  CB  LYS X  63      74.861  17.213   8.222  1.00 23.63           C  
ATOM    480  CG  LYS X  63      73.683  17.702   9.074  1.00 23.72           C  
ATOM    481  CD  LYS X  63      72.335  17.199   8.638  1.00 24.31           C  
ATOM    482  CE  LYS X  63      71.252  17.691   9.604  1.00 25.36           C  
ATOM    483  NZ  LYS X  63      71.253  19.195   9.812  1.00 25.70           N  
ATOM    484  N   THR X  64      77.857  18.023   7.099  1.00 23.81           N  
ATOM    485  CA  THR X  64      78.929  17.670   6.175  1.00 23.99           C  
ATOM    486  C   THR X  64      79.928  18.800   6.023  1.00 23.96           C  
ATOM    487  O   THR X  64      79.624  19.955   6.303  1.00 23.56           O  
ATOM    488  CB  THR X  64      78.400  17.288   4.775  1.00 24.02           C  
ATOM    489  OG1 THR X  64      77.762  18.418   4.179  1.00 26.89           O  
ATOM    490  CG2 THR X  64      77.376  16.139   4.852  1.00 24.66           C  
ATOM    491  N   PRO X  65      81.160  18.456   5.627  1.00 23.93           N  
ATOM    492  CA  PRO X  65      82.052  19.495   5.181  1.00 23.55           C  
ATOM    493  C   PRO X  65      81.427  20.231   4.016  1.00 23.60           C  
ATOM    494  O   PRO X  65      80.615  19.668   3.288  1.00 23.49           O  
ATOM    495  CB  PRO X  65      83.296  18.722   4.733  1.00 24.05           C  
ATOM    496  CG  PRO X  65      83.263  17.454   5.496  1.00 23.85           C  
ATOM    497  CD  PRO X  65      81.790  17.123   5.580  1.00 23.88           C  
ATOM    498  N   MET X  66      81.774  21.500   3.865  1.00 23.98           N  
ATOM    499  CA  MET X  66      81.365  22.256   2.694  1.00 24.31           C  
ATOM    500  C   MET X  66      82.514  23.104   2.200  1.00 24.21           C  
ATOM    501  O   MET X  66      83.422  23.428   2.944  1.00 24.61           O  
ATOM    502  CB  MET X  66      80.162  23.145   2.991  1.00 24.23           C  
ATOM    503  CG  MET X  66      79.004  22.448   3.652  1.00 24.42           C  
ATOM    504  SD  MET X  66      77.618  23.573   3.838  1.00 25.26           S  
ATOM    505  CE  MET X  66      76.718  23.287   2.310  1.00 21.41           C  
ATOM    506  N   ILE X  67      82.468  23.435   0.923  1.00 24.73           N  
ATOM    507  CA  ILE X  67      83.418  24.347   0.322  1.00 25.48           C  
ATOM    508  C   ILE X  67      82.665  25.290  -0.596  1.00 25.90           C  
ATOM    509  O   ILE X  67      81.838  24.845  -1.398  1.00 25.16           O  
ATOM    510  CB  ILE X  67      84.495  23.614  -0.514  1.00 24.90           C  
ATOM    511  CG1 ILE X  67      85.378  22.743   0.367  1.00 24.67           C  
ATOM    512  CG2 ILE X  67      85.368  24.621  -1.267  1.00 24.89           C  
ATOM    513  CD1 ILE X  67      86.335  21.889  -0.439  1.00 24.23           C  
ATOM    514  N   ARG X  68      82.962  26.583  -0.463  1.00 27.22           N  
ATOM    515  CA  ARG X  68      82.536  27.611  -1.415  1.00 28.24           C  
ATOM    516  C   ARG X  68      83.711  27.874  -2.357  1.00 29.46           C  
ATOM    517  O   ARG X  68      84.685  28.521  -1.968  1.00 29.63           O  
ATOM    518  CB  ARG X  68      82.176  28.916  -0.682  1.00 28.02           C  
ATOM    519  CG  ARG X  68      81.440  29.927  -1.549  1.00 27.71           C  
ATOM    520  CD  ARG X  68      81.506  31.336  -1.003  1.00 27.66           C  
ATOM    521  NE  ARG X  68      81.170  31.366   0.416  1.00 27.01           N  
ATOM    522  CZ  ARG X  68      79.934  31.364   0.904  1.00 26.10           C  
ATOM    523  NH1 ARG X  68      78.885  31.348   0.105  1.00 25.77           N  
ATOM    524  NH2 ARG X  68      79.745  31.377   2.207  1.00 26.39           N  
ATOM    525  N   ARG X  69      83.629  27.378  -3.586  1.00 30.90           N  
ATOM    526  CA  ARG X  69      84.773  27.435  -4.509  1.00 31.99           C  
ATOM    527  C   ARG X  69      85.023  28.846  -5.048  1.00 32.84           C  
ATOM    528  O   ARG X  69      86.136  29.382  -4.925  1.00 32.66           O  
ATOM    529  CB  ARG X  69      84.579  26.440  -5.656  1.00 32.73           C  
ATOM    530  CG  ARG X  69      84.813  24.968  -5.247  1.00 34.03           C  
ATOM    531  CD  ARG X  69      86.319  24.632  -5.153  1.00 35.13           C  
ATOM    532  NE  ARG X  69      86.584  23.232  -4.796  1.00 35.42           N  
ATOM    533  CZ  ARG X  69      87.805  22.695  -4.700  1.00 36.50           C  
ATOM    534  NH1 ARG X  69      88.889  23.429  -4.930  1.00 37.03           N  
ATOM    535  NH2 ARG X  69      87.953  21.418  -4.368  1.00 35.79           N  
ATOM    536  N   GLN X  70      83.989  29.443  -5.636  1.00 33.77           N  
ATOM    537  CA  GLN X  70      84.058  30.829  -6.090  1.00 34.44           C  
ATOM    538  C   GLN X  70      83.511  31.728  -4.962  1.00 34.94           C  
ATOM    539  O   GLN X  70      82.626  31.324  -4.192  1.00 34.55           O  
ATOM    540  CB  GLN X  70      83.295  31.021  -7.416  1.00 34.62           C  
ATOM    541  CG  GLN X  70      81.840  31.476  -7.248  1.00 35.67           C  
ATOM    542  CD  GLN X  70      81.000  31.313  -8.496  1.00 35.77           C  
ATOM    543  OE1 GLN X  70      80.576  32.303  -9.115  1.00 36.95           O  
ATOM    544  NE2 GLN X  70      80.729  30.063  -8.862  1.00 37.08           N  
ATOM    545  N   ARG X  71      84.031  32.952  -4.892  1.00 35.43           N  
ATOM    546  CA  ARG X  71      83.773  33.846  -3.756  1.00 35.46           C  
ATOM    547  C   ARG X  71      82.306  34.254  -3.565  1.00 35.74           C  
ATOM    548  O   ARG X  71      81.800  34.239  -2.436  1.00 36.35           O  
ATOM    549  CB  ARG X  71      84.670  35.101  -3.827  1.00 35.53           C  
ATOM    550  CG  ARG X  71      85.776  35.106  -2.782  1.00 34.69           C  
ATOM    551  CD  ARG X  71      85.181  35.276  -1.398  1.00 33.19           C  
ATOM    552  NE  ARG X  71      86.006  34.690  -0.340  1.00 33.03           N  
ATOM    553  CZ  ARG X  71      86.934  35.347   0.364  1.00 32.20           C  
ATOM    554  NH1 ARG X  71      87.215  36.630   0.115  1.00 30.94           N  
ATOM    555  NH2 ARG X  71      87.603  34.702   1.318  1.00 31.03           N  
ATOM    556  N   GLY X  72      81.629  34.615  -4.648  1.00 35.54           N  
ATOM    557  CA  GLY X  72      80.208  34.964  -4.566  1.00 35.49           C  
ATOM    558  C   GLY X  72      79.305  33.781  -4.883  1.00 35.56           C  
ATOM    559  O   GLY X  72      78.296  33.933  -5.583  1.00 36.10           O  
ATOM    560  N   GLY X  73      79.658  32.607  -4.357  1.00 35.17           N  
ATOM    561  CA  GLY X  73      79.022  31.352  -4.742  1.00 34.64           C  
ATOM    562  C   GLY X  73      78.323  30.666  -3.591  1.00 34.03           C  
ATOM    563  O   GLY X  73      78.144  31.246  -2.525  1.00 34.51           O  
ATOM    564  N   LYS X  74      77.921  29.423  -3.820  1.00 33.04           N  
ATOM    565  CA  LYS X  74      77.227  28.633  -2.817  1.00 32.40           C  
ATOM    566  C   LYS X  74      78.220  27.757  -2.077  1.00 30.77           C  
ATOM    567  O   LYS X  74      79.166  27.247  -2.674  1.00 30.66           O  
ATOM    568  CB  LYS X  74      76.165  27.732  -3.475  1.00 32.74           C  
ATOM    569  CG  LYS X  74      74.813  28.406  -3.767  1.00 33.37           C  
ATOM    570  CD  LYS X  74      73.883  27.434  -4.530  1.00 34.07           C  
ATOM    571  CE  LYS X  74      72.380  27.765  -4.359  1.00 35.29           C  
ATOM    572  NZ  LYS X  74      71.856  28.762  -5.354  1.00 35.94           N  
ATOM    573  N   LEU X  75      78.001  27.591  -0.774  1.00 28.85           N  
ATOM    574  CA  LEU X  75      78.622  26.511  -0.044  1.00 27.31           C  
ATOM    575  C   LEU X  75      78.095  25.200  -0.639  1.00 26.65           C  
ATOM    576  O   LEU X  75      76.889  25.025  -0.770  1.00 26.97           O  
ATOM    577  CB  LEU X  75      78.291  26.584   1.453  1.00 27.20           C  
ATOM    578  CG  LEU X  75      79.215  27.273   2.485  1.00 26.55           C  
ATOM    579  CD1 LEU X  75      80.624  27.478   1.997  1.00 23.16           C  
ATOM    580  CD2 LEU X  75      78.626  28.569   2.955  1.00 25.46           C  
ATOM    581  N   GLU X  76      78.996  24.304  -1.026  1.00 25.77           N  
ATOM    582  CA  GLU X  76      78.611  22.983  -1.541  1.00 25.35           C  
ATOM    583  C   GLU X  76      79.143  21.899  -0.613  1.00 24.06           C  
ATOM    584  O   GLU X  76      80.290  21.982  -0.184  1.00 22.78           O  
ATOM    585  CB  GLU X  76      79.171  22.731  -2.952  1.00 25.68           C  
ATOM    586  CG  GLU X  76      78.640  23.624  -4.051  1.00 28.30           C  
ATOM    587  CD  GLU X  76      77.209  23.301  -4.472  1.00 32.13           C  
ATOM    588  OE1 GLU X  76      77.033  22.501  -5.432  1.00 35.20           O  
ATOM    589  OE2 GLU X  76      76.259  23.853  -3.855  1.00 34.46           O  
ATOM    590  N   PRO X  77      78.316  20.872  -0.309  1.00 23.41           N  
ATOM    591  CA  PRO X  77      78.799  19.747   0.484  1.00 23.24           C  
ATOM    592  C   PRO X  77      79.890  18.956  -0.231  1.00 22.53           C  
ATOM    593  O   PRO X  77      79.862  18.817  -1.434  1.00 22.39           O  
ATOM    594  CB  PRO X  77      77.551  18.889   0.690  1.00 23.20           C  
ATOM    595  CG  PRO X  77      76.629  19.293  -0.350  1.00 23.13           C  
ATOM    596  CD  PRO X  77      76.894  20.716  -0.648  1.00 23.27           C  
ATOM    597  N   VAL X  78      80.878  18.495   0.520  1.00 22.24           N  
ATOM    598  CA  VAL X  78      81.984  17.751  -0.055  1.00 21.57           C  
ATOM    599  C   VAL X  78      82.386  16.722   0.971  1.00 21.48           C  
ATOM    600  O   VAL X  78      81.966  16.804   2.135  1.00 20.79           O  
ATOM    601  CB  VAL X  78      83.207  18.661  -0.408  1.00 21.42           C  
ATOM    602  CG1 VAL X  78      82.821  19.710  -1.429  1.00 21.27           C  
ATOM    603  CG2 VAL X  78      83.786  19.314   0.835  1.00 20.30           C  
ATOM    604  N   SER X  79      83.191  15.761   0.530  1.00 21.28           N  
ATOM    605  CA  SER X  79      83.746  14.748   1.417  1.00 21.75           C  
ATOM    606  C   SER X  79      84.776  15.375   2.361  1.00 21.52           C  
ATOM    607  O   SER X  79      85.350  16.411   2.062  1.00 22.22           O  
ATOM    608  CB  SER X  79      84.428  13.635   0.590  1.00 21.68           C  
ATOM    609  OG  SER X  79      85.588  14.137  -0.094  1.00 21.89           O  
ATOM    610  N   TRP X  80      85.003  14.725   3.492  1.00 21.52           N  
ATOM    611  CA  TRP X  80      86.103  15.057   4.393  1.00 21.84           C  
ATOM    612  C   TRP X  80      87.465  15.068   3.721  1.00 22.42           C  
ATOM    613  O   TRP X  80      88.306  15.916   4.015  1.00 22.96           O  
ATOM    614  CB  TRP X  80      86.157  14.046   5.527  1.00 21.60           C  
ATOM    615  CG  TRP X  80      85.265  14.391   6.656  1.00 21.58           C  
ATOM    616  CD1 TRP X  80      84.197  13.693   7.084  1.00 21.32           C  
ATOM    617  CD2 TRP X  80      85.378  15.535   7.510  1.00 21.02           C  
ATOM    618  NE1 TRP X  80      83.619  14.325   8.160  1.00 22.58           N  
ATOM    619  CE2 TRP X  80      84.326  15.460   8.443  1.00 21.96           C  
ATOM    620  CE3 TRP X  80      86.261  16.615   7.571  1.00 21.07           C  
ATOM    621  CZ2 TRP X  80      84.141  16.404   9.435  1.00 20.29           C  
ATOM    622  CZ3 TRP X  80      86.073  17.565   8.551  1.00 21.56           C  
ATOM    623  CH2 TRP X  80      85.017  17.454   9.468  1.00 21.65           C  
ATOM    624  N   ASP X  81      87.695  14.102   2.839  1.00 22.69           N  
ATOM    625  CA  ASP X  81      88.940  14.041   2.123  1.00 22.32           C  
ATOM    626  C   ASP X  81      89.148  15.306   1.313  1.00 22.06           C  
ATOM    627  O   ASP X  81      90.228  15.904   1.340  1.00 21.87           O  
ATOM    628  CB  ASP X  81      88.984  12.829   1.208  1.00 22.60           C  
ATOM    629  CG  ASP X  81      90.320  12.692   0.521  1.00 24.03           C  
ATOM    630  OD1 ASP X  81      91.285  12.308   1.203  1.00 25.32           O  
ATOM    631  OD2 ASP X  81      90.415  13.013  -0.686  1.00 25.68           O  
ATOM    632  N   GLU X  82      88.118  15.717   0.587  1.00 21.76           N  
ATOM    633  CA  GLU X  82      88.235  16.897  -0.250  1.00 21.50           C  
ATOM    634  C   GLU X  82      88.464  18.140   0.597  1.00 21.25           C  
ATOM    635  O   GLU X  82      89.313  18.979   0.265  1.00 20.99           O  
ATOM    636  CB  GLU X  82      86.982  17.086  -1.115  1.00 21.67           C  
ATOM    637  CG  GLU X  82      87.051  18.307  -2.035  1.00 21.81           C  
ATOM    638  CD  GLU X  82      85.994  18.318  -3.111  1.00 22.30           C  
ATOM    639  OE1 GLU X  82      85.165  17.397  -3.180  1.00 24.34           O  
ATOM    640  OE2 GLU X  82      85.988  19.268  -3.905  1.00 24.81           O  
ATOM    641  N   ALA X  83      87.682  18.272   1.669  1.00 21.12           N  
ATOM    642  CA  ALA X  83      87.761  19.460   2.534  1.00 20.98           C  
ATOM    643  C   ALA X  83      89.129  19.565   3.187  1.00 20.89           C  
ATOM    644  O   ALA X  83      89.753  20.625   3.116  1.00 20.56           O  
ATOM    645  CB  ALA X  83      86.670  19.451   3.598  1.00 19.87           C  
ATOM    646  N   LEU X  84      89.580  18.471   3.822  1.00 20.92           N  
ATOM    647  CA  LEU X  84      90.831  18.469   4.609  1.00 21.08           C  
ATOM    648  C   LEU X  84      92.067  18.638   3.745  1.00 20.75           C  
ATOM    649  O   LEU X  84      93.022  19.295   4.152  1.00 21.40           O  
ATOM    650  CB  LEU X  84      90.965  17.189   5.454  1.00 21.55           C  
ATOM    651  CG  LEU X  84      89.904  17.002   6.539  1.00 22.26           C  
ATOM    652  CD1 LEU X  84      90.240  15.824   7.378  1.00 23.46           C  
ATOM    653  CD2 LEU X  84      89.772  18.258   7.396  1.00 23.57           C  
ATOM    654  N   ASN X  85      92.034  18.060   2.552  1.00 19.97           N  
ATOM    655  CA  ASN X  85      93.052  18.294   1.555  1.00 20.26           C  
ATOM    656  C   ASN X  85      93.097  19.765   1.128  1.00 20.22           C  
ATOM    657  O   ASN X  85      94.156  20.365   1.119  1.00 20.05           O  
ATOM    658  CB  ASN X  85      92.826  17.389   0.336  1.00 20.32           C  
ATOM    659  CG  ASN X  85      93.791  17.690  -0.796  1.00 21.07           C  
ATOM    660  OD1 ASN X  85      93.432  18.354  -1.780  1.00 22.77           O  
ATOM    661  ND2 ASN X  85      95.033  17.237  -0.649  1.00 20.41           N  
ATOM    662  N   TYR X  86      91.939  20.331   0.800  1.00 20.53           N  
ATOM    663  CA  TYR X  86      91.803  21.750   0.409  1.00 20.55           C  
ATOM    664  C   TYR X  86      92.426  22.687   1.434  1.00 20.30           C  
ATOM    665  O   TYR X  86      93.226  23.548   1.108  1.00 19.29           O  
ATOM    666  CB  TYR X  86      90.315  22.077   0.241  1.00 21.15           C  
ATOM    667  CG  TYR X  86      89.977  23.445  -0.308  1.00 21.21           C  
ATOM    668  CD1 TYR X  86      89.611  24.488   0.537  1.00 21.71           C  
ATOM    669  CD2 TYR X  86      89.955  23.678  -1.673  1.00 22.35           C  
ATOM    670  CE1 TYR X  86      89.273  25.727   0.040  1.00 21.28           C  
ATOM    671  CE2 TYR X  86      89.617  24.922  -2.181  1.00 23.06           C  
ATOM    672  CZ  TYR X  86      89.284  25.949  -1.325  1.00 23.21           C  
ATOM    673  OH  TYR X  86      88.951  27.197  -1.859  1.00 22.77           O  
ATOM    674  N   VAL X  87      92.055  22.497   2.688  1.00 20.69           N  
ATOM    675  CA  VAL X  87      92.564  23.326   3.768  1.00 20.81           C  
ATOM    676  C   VAL X  87      94.095  23.149   3.941  1.00 21.45           C  
ATOM    677  O   VAL X  87      94.830  24.137   3.970  1.00 21.21           O  
ATOM    678  CB  VAL X  87      91.796  23.048   5.075  1.00 20.56           C  
ATOM    679  CG1 VAL X  87      92.421  23.812   6.236  1.00 21.42           C  
ATOM    680  CG2 VAL X  87      90.318  23.405   4.914  1.00 18.87           C  
ATOM    681  N   ALA X  88      94.572  21.903   4.050  1.00 21.69           N  
ATOM    682  CA  ALA X  88      96.018  21.644   4.200  1.00 21.91           C  
ATOM    683  C   ALA X  88      96.833  22.289   3.081  1.00 22.16           C  
ATOM    684  O   ALA X  88      97.848  22.925   3.336  1.00 22.20           O  
ATOM    685  CB  ALA X  88      96.285  20.161   4.246  1.00 21.81           C  
ATOM    686  N   GLU X  89      96.372  22.128   1.841  1.00 22.82           N  
ATOM    687  CA  GLU X  89      96.998  22.757   0.675  1.00 23.23           C  
ATOM    688  C   GLU X  89      96.970  24.280   0.675  1.00 23.09           C  
ATOM    689  O   GLU X  89      97.946  24.904   0.268  1.00 23.19           O  
ATOM    690  CB  GLU X  89      96.339  22.273  -0.609  1.00 24.38           C  
ATOM    691  CG  GLU X  89      96.425  20.754  -0.820  1.00 28.63           C  
ATOM    692  CD  GLU X  89      96.759  20.380  -2.243  1.00 34.75           C  
ATOM    693  OE1 GLU X  89      97.889  20.736  -2.679  1.00 38.04           O  
ATOM    694  OE2 GLU X  89      95.911  19.722  -2.907  1.00 36.72           O  
ATOM    695  N   ARG X  90      95.862  24.884   1.107  1.00 22.88           N  
ATOM    696  CA  ARG X  90      95.750  26.350   1.125  1.00 22.97           C  
ATOM    697  C   ARG X  90      96.613  26.952   2.209  1.00 21.99           C  
ATOM    698  O   ARG X  90      97.355  27.890   1.961  1.00 21.50           O  
ATOM    699  CB  ARG X  90      94.304  26.821   1.328  1.00 24.02           C  
ATOM    700  CG  ARG X  90      93.333  26.591   0.173  1.00 25.09           C  
ATOM    701  CD  ARG X  90      93.959  26.833  -1.141  1.00 29.85           C  
ATOM    702  NE  ARG X  90      93.055  26.549  -2.252  1.00 32.67           N  
ATOM    703  CZ  ARG X  90      92.724  25.328  -2.674  1.00 36.14           C  
ATOM    704  NH1 ARG X  90      93.154  24.237  -2.050  1.00 38.06           N  
ATOM    705  NH2 ARG X  90      91.930  25.192  -3.732  1.00 37.50           N  
ATOM    706  N   LEU X  91      96.513  26.400   3.411  1.00 21.70           N  
ATOM    707  CA  LEU X  91      97.335  26.840   4.531  1.00 21.53           C  
ATOM    708  C   LEU X  91      98.808  26.668   4.239  1.00 21.54           C  
ATOM    709  O   LEU X  91      99.598  27.557   4.553  1.00 21.48           O  
ATOM    710  CB  LEU X  91      96.976  26.085   5.816  1.00 21.39           C  
ATOM    711  CG  LEU X  91      95.562  26.308   6.347  1.00 21.65           C  
ATOM    712  CD1 LEU X  91      95.318  25.496   7.621  1.00 22.23           C  
ATOM    713  CD2 LEU X  91      95.298  27.791   6.567  1.00 21.32           C  
ATOM    714  N   SER X  92      99.191  25.531   3.652  1.00 21.82           N  
ATOM    715  CA  SER X  92     100.601  25.312   3.314  1.00 22.00           C  
ATOM    716  C   SER X  92     101.058  26.382   2.338  1.00 21.72           C  
ATOM    717  O   SER X  92     102.089  27.009   2.547  1.00 21.66           O  
ATOM    718  CB  SER X  92     100.840  23.934   2.696  1.00 22.16           C  
ATOM    719  OG  SER X  92     100.639  22.907   3.640  1.00 24.04           O  
ATOM    720  N   ALA X  93     100.283  26.565   1.272  1.00 21.53           N  
ATOM    721  CA  ALA X  93     100.575  27.549   0.242  1.00 21.70           C  
ATOM    722  C   ALA X  93     100.652  28.979   0.794  1.00 22.07           C  
ATOM    723  O   ALA X  93     101.496  29.769   0.373  1.00 21.75           O  
ATOM    724  CB  ALA X  93      99.531  27.475  -0.842  1.00 21.28           C  
ATOM    725  N   ILE X  94      99.755  29.320   1.716  1.00 22.32           N  
ATOM    726  CA  ILE X  94      99.772  30.646   2.321  1.00 22.31           C  
ATOM    727  C   ILE X  94     101.008  30.818   3.198  1.00 22.84           C  
ATOM    728  O   ILE X  94     101.634  31.877   3.189  1.00 22.36           O  
ATOM    729  CB  ILE X  94      98.464  30.932   3.108  1.00 22.54           C  
ATOM    730  CG1 ILE X  94      97.320  31.224   2.117  1.00 22.08           C  
ATOM    731  CG2 ILE X  94      98.650  32.082   4.076  1.00 22.17           C  
ATOM    732  CD1 ILE X  94      95.931  31.088   2.690  1.00 21.49           C  
ATOM    733  N   LYS X  95     101.359  29.772   3.937  1.00 23.20           N  
ATOM    734  CA  LYS X  95     102.514  29.810   4.811  1.00 23.88           C  
ATOM    735  C   LYS X  95     103.786  30.065   4.015  1.00 24.24           C  
ATOM    736  O   LYS X  95     104.607  30.897   4.392  1.00 23.76           O  
ATOM    737  CB  LYS X  95     102.635  28.497   5.572  1.00 24.40           C  
ATOM    738  CG  LYS X  95     103.950  28.317   6.300  1.00 24.82           C  
ATOM    739  CD  LYS X  95     103.937  27.056   7.109  1.00 24.16           C  
ATOM    740  CE  LYS X  95     105.295  26.820   7.719  1.00 24.68           C  
ATOM    741  NZ  LYS X  95     105.217  25.661   8.622  1.00 25.94           N  
ATOM    742  N   GLU X  96     103.943  29.359   2.900  1.00 24.81           N  
ATOM    743  CA  GLU X  96     105.137  29.507   2.086  1.00 25.13           C  
ATOM    744  C   GLU X  96     105.229  30.829   1.367  1.00 24.85           C  
ATOM    745  O   GLU X  96     106.325  31.336   1.182  1.00 24.25           O  
ATOM    746  CB  GLU X  96     105.236  28.375   1.088  1.00 26.00           C  
ATOM    747  CG  GLU X  96     105.538  27.059   1.798  1.00 29.44           C  
ATOM    748  CD  GLU X  96     106.811  27.140   2.663  1.00 32.63           C  
ATOM    749  OE1 GLU X  96     107.846  27.651   2.125  1.00 32.93           O  
ATOM    750  OE2 GLU X  96     106.758  26.714   3.857  1.00 31.93           O  
ATOM    751  N   LYS X  97     104.088  31.383   0.969  1.00 24.34           N  
ATOM    752  CA  LYS X  97     104.066  32.634   0.206  1.00 24.27           C  
ATOM    753  C   LYS X  97     104.287  33.856   1.114  1.00 23.21           C  
ATOM    754  O   LYS X  97     105.116  34.727   0.807  1.00 22.83           O  
ATOM    755  CB  LYS X  97     102.732  32.749  -0.546  1.00 24.29           C  
ATOM    756  CG  LYS X  97     102.754  33.696  -1.722  1.00 25.89           C  
ATOM    757  CD  LYS X  97     101.998  33.131  -2.942  1.00 27.08           C  
ATOM    758  CE  LYS X  97     100.508  33.468  -2.912  1.00 29.69           C  
ATOM    759  NZ  LYS X  97     100.267  34.898  -3.299  1.00 30.58           N  
ATOM    760  N   TYR X  98     103.551  33.892   2.230  1.00 22.17           N  
ATOM    761  CA  TYR X  98     103.491  35.054   3.120  1.00 21.90           C  
ATOM    762  C   TYR X  98     104.147  34.848   4.491  1.00 21.49           C  
ATOM    763  O   TYR X  98     104.409  35.817   5.206  1.00 21.47           O  
ATOM    764  CB  TYR X  98     102.033  35.496   3.325  1.00 21.80           C  
ATOM    765  CG  TYR X  98     101.322  35.872   2.049  1.00 22.27           C  
ATOM    766  CD1 TYR X  98     101.617  37.064   1.398  1.00 22.99           C  
ATOM    767  CD2 TYR X  98     100.373  35.028   1.480  1.00 22.69           C  
ATOM    768  CE1 TYR X  98     100.992  37.412   0.230  1.00 22.73           C  
ATOM    769  CE2 TYR X  98      99.731  35.365   0.312  1.00 22.80           C  
ATOM    770  CZ  TYR X  98     100.039  36.568  -0.307  1.00 23.22           C  
ATOM    771  OH  TYR X  98      99.418  36.924  -1.477  1.00 22.64           O  
ATOM    772  N   GLY X  99     104.412  33.601   4.861  1.00 20.89           N  
ATOM    773  CA  GLY X  99     104.967  33.299   6.171  1.00 20.41           C  
ATOM    774  C   GLY X  99     103.892  32.760   7.079  1.00 19.91           C  
ATOM    775  O   GLY X  99     102.702  32.900   6.804  1.00 19.53           O  
ATOM    776  N   PRO X 100     104.300  32.106   8.167  1.00 19.68           N  
ATOM    777  CA  PRO X 100     103.294  31.495   9.042  1.00 18.95           C  
ATOM    778  C   PRO X 100     102.335  32.494   9.689  1.00 19.12           C  
ATOM    779  O   PRO X 100     101.202  32.152   9.967  1.00 18.27           O  
ATOM    780  CB  PRO X 100     104.115  30.773  10.104  1.00 18.55           C  
ATOM    781  CG  PRO X 100     105.507  31.173   9.947  1.00 20.08           C  
ATOM    782  CD  PRO X 100     105.687  31.867   8.610  1.00 19.84           C  
ATOM    783  N   ASP X 101     102.801  33.718   9.929  1.00 19.06           N  
ATOM    784  CA  ASP X 101     102.018  34.735  10.624  1.00 19.25           C  
ATOM    785  C   ASP X 101     100.892  35.291   9.747  1.00 18.98           C  
ATOM    786  O   ASP X 101     100.072  36.072  10.214  1.00 18.71           O  
ATOM    787  CB  ASP X 101     102.930  35.880  11.119  1.00 19.11           C  
ATOM    788  CG  ASP X 101     103.873  35.441  12.243  1.00 20.41           C  
ATOM    789  OD1 ASP X 101     103.584  34.460  12.960  1.00 24.22           O  
ATOM    790  OD2 ASP X 101     104.921  36.072  12.408  1.00 20.48           O  
ATOM    791  N   ALA X 102     100.852  34.868   8.487  1.00 19.16           N  
ATOM    792  CA  ALA X 102      99.756  35.201   7.581  1.00 19.00           C  
ATOM    793  C   ALA X 102      98.478  34.390   7.850  1.00 19.01           C  
ATOM    794  O   ALA X 102      97.448  34.629   7.223  1.00 19.38           O  
ATOM    795  CB  ALA X 102     100.213  35.035   6.145  1.00 18.91           C  
ATOM    796  N   ILE X 103      98.538  33.457   8.795  1.00 18.74           N  
ATOM    797  CA  ILE X 103      97.413  32.612   9.160  1.00 18.62           C  
ATOM    798  C   ILE X 103      97.027  32.858  10.608  1.00 18.80           C  
ATOM    799  O   ILE X 103      97.885  32.887  11.484  1.00 19.36           O  
ATOM    800  CB  ILE X 103      97.770  31.105   8.976  1.00 18.76           C  
ATOM    801  CG1 ILE X 103      97.952  30.777   7.481  1.00 19.14           C  
ATOM    802  CG2 ILE X 103      96.696  30.204   9.590  1.00 18.96           C  
ATOM    803  CD1 ILE X 103      98.792  29.535   7.161  1.00 18.16           C  
ATOM    804  N   GLN X 104      95.725  33.018  10.847  1.00 18.99           N  
ATOM    805  CA  GLN X 104      95.163  33.206  12.170  1.00 18.81           C  
ATOM    806  C   GLN X 104      94.307  31.976  12.579  1.00 18.90           C  
ATOM    807  O   GLN X 104      93.471  31.531  11.807  1.00 18.76           O  
ATOM    808  CB  GLN X 104      94.293  34.459  12.148  1.00 18.67           C  
ATOM    809  CG  GLN X 104      93.670  34.823  13.475  1.00 18.36           C  
ATOM    810  CD  GLN X 104      94.680  35.343  14.432  1.00 17.51           C  
ATOM    811  OE1 GLN X 104      95.506  36.182  14.067  1.00 18.47           O  
ATOM    812  NE2 GLN X 104      94.636  34.861  15.666  1.00 17.57           N  
ATOM    813  N   THR X 105      94.538  31.446  13.785  1.00 19.00           N  
ATOM    814  CA  THR X 105      93.713  30.397  14.362  1.00 19.25           C  
ATOM    815  C   THR X 105      92.955  30.946  15.581  1.00 19.66           C  
ATOM    816  O   THR X 105      93.365  31.937  16.202  1.00 19.04           O  
ATOM    817  CB  THR X 105      94.549  29.137  14.754  1.00 19.41           C  
ATOM    818  OG1 THR X 105      95.384  29.408  15.886  1.00 21.06           O  
ATOM    819  CG2 THR X 105      95.441  28.670  13.582  1.00 18.80           C  
ATOM    820  N   THR X 106      91.825  30.317  15.891  1.00 20.21           N  
ATOM    821  CA  THR X 106      91.137  30.563  17.140  1.00 20.57           C  
ATOM    822  C   THR X 106      91.013  29.306  17.949  1.00 21.11           C  
ATOM    823  O   THR X 106      90.931  28.195  17.413  1.00 21.46           O  
ATOM    824  CB  THR X 106      89.727  31.140  16.967  1.00 21.04           C  
ATOM    825  OG1 THR X 106      88.771  30.084  16.786  1.00 19.80           O  
ATOM    826  CG2 THR X 106      89.684  32.130  15.789  1.00 20.64           C  
ATOM    827  N   GLY X 107      91.024  29.485  19.261  1.00 21.56           N  
ATOM    828  CA  GLY X 107      90.490  28.482  20.155  1.00 21.75           C  
ATOM    829  C   GLY X 107      88.991  28.653  20.226  1.00 21.51           C  
ATOM    830  O   GLY X 107      88.409  29.444  19.480  1.00 21.89           O  
ATOM    831  N   SER X 108      88.375  27.915  21.137  1.00 22.30           N  
ATOM    832  CA  SER X 108      86.942  27.971  21.372  1.00 22.77           C  
ATOM    833  C   SER X 108      86.590  27.690  22.817  1.00 23.20           C  
ATOM    834  O   SER X 108      86.966  26.649  23.372  1.00 24.11           O  
ATOM    835  CB  SER X 108      86.205  26.968  20.499  1.00 22.67           C  
ATOM    836  OG  SER X 108      84.821  27.016  20.798  1.00 22.79           O  
ATOM    837  N   SER X 109      85.798  28.597  23.388  1.00 23.63           N  
ATOM    838  CA  SER X 109      85.452  28.596  24.798  1.00 23.51           C  
ATOM    839  C   SER X 109      84.207  27.811  25.117  1.00 22.81           C  
ATOM    840  O   SER X 109      83.716  27.894  26.220  1.00 23.07           O  
ATOM    841  CB  SER X 109      85.207  30.033  25.247  1.00 24.07           C  
ATOM    842  OG  SER X 109      86.240  30.884  24.818  1.00 26.52           O  
ATOM    843  N   ARG X 110      83.677  27.059  24.166  1.00 22.59           N  
ATOM    844  CA  ARG X 110      82.380  26.445  24.348  1.00 21.98           C  
ATOM    845  C   ARG X 110      82.469  24.905  24.512  1.00 22.04           C  
ATOM    846  O   ARG X 110      83.251  24.421  25.344  1.00 22.41           O  
ATOM    847  CB  ARG X 110      81.434  26.893  23.230  1.00 21.98           C  
ATOM    848  CG  ARG X 110      81.153  28.366  23.218  1.00 22.09           C  
ATOM    849  CD  ARG X 110      80.551  28.862  24.549  1.00 24.61           C  
ATOM    850  NE  ARG X 110      79.335  28.139  24.950  1.00 24.94           N  
ATOM    851  CZ  ARG X 110      78.144  28.291  24.376  1.00 25.12           C  
ATOM    852  NH1 ARG X 110      77.971  29.132  23.366  1.00 24.42           N  
ATOM    853  NH2 ARG X 110      77.108  27.584  24.797  1.00 27.25           N  
ATOM    854  N   GLY X 111      81.695  24.144  23.746  1.00 21.03           N  
ATOM    855  CA  GLY X 111      81.550  22.720  23.995  1.00 21.11           C  
ATOM    856  C   GLY X 111      82.709  21.811  23.639  1.00 20.81           C  
ATOM    857  O   GLY X 111      82.684  20.646  23.996  1.00 20.10           O  
ATOM    858  N   THR X 112      83.726  22.327  22.940  1.00 21.24           N  
ATOM    859  CA  THR X 112      84.744  21.460  22.337  1.00 20.58           C  
ATOM    860  C   THR X 112      85.611  20.824  23.391  1.00 20.44           C  
ATOM    861  O   THR X 112      85.915  19.640  23.311  1.00 20.30           O  
ATOM    862  CB  THR X 112      85.628  22.189  21.280  1.00 21.13           C  
ATOM    863  OG1 THR X 112      86.319  21.208  20.507  1.00 21.08           O  
ATOM    864  CG2 THR X 112      86.663  23.159  21.904  1.00 19.09           C  
ATOM    865  N   GLY X 113      86.020  21.628  24.368  1.00 19.97           N  
ATOM    866  CA  GLY X 113      86.851  21.169  25.460  1.00 19.53           C  
ATOM    867  C   GLY X 113      88.279  21.643  25.395  1.00 19.24           C  
ATOM    868  O   GLY X 113      88.736  22.195  24.408  1.00 18.84           O  
ATOM    869  N   ASN X 114      88.970  21.412  26.497  1.00 20.10           N  
ATOM    870  CA  ASN X 114      90.349  21.826  26.682  1.00 20.66           C  
ATOM    871  C   ASN X 114      91.317  21.161  25.724  1.00 21.12           C  
ATOM    872  O   ASN X 114      92.192  21.807  25.184  1.00 21.57           O  
ATOM    873  CB  ASN X 114      90.768  21.522  28.110  1.00 20.63           C  
ATOM    874  CG  ASN X 114      90.287  22.555  29.082  1.00 21.02           C  
ATOM    875  OD1 ASN X 114      89.676  23.548  28.687  1.00 19.59           O  
ATOM    876  ND2 ASN X 114      90.594  22.347  30.369  1.00 20.02           N  
ATOM    877  N   GLU X 115      91.137  19.867  25.508  1.00 21.59           N  
ATOM    878  CA  GLU X 115      92.027  19.103  24.654  1.00 21.80           C  
ATOM    879  C   GLU X 115      92.050  19.689  23.230  1.00 22.11           C  
ATOM    880  O   GLU X 115      93.105  19.878  22.650  1.00 21.96           O  
ATOM    881  CB  GLU X 115      91.625  17.628  24.661  1.00 21.40           C  
ATOM    882  CG  GLU X 115      91.756  16.958  26.043  1.00 20.95           C  
ATOM    883  CD  GLU X 115      90.492  17.063  26.903  1.00 21.62           C  
ATOM    884  OE1 GLU X 115      89.613  17.929  26.615  1.00 19.87           O  
ATOM    885  OE2 GLU X 115      90.375  16.247  27.845  1.00 18.14           O  
ATOM    886  N   THR X 116      90.882  19.998  22.682  1.00 22.07           N  
ATOM    887  CA  THR X 116      90.824  20.680  21.396  1.00 21.82           C  
ATOM    888  C   THR X 116      91.672  21.952  21.365  1.00 21.95           C  
ATOM    889  O   THR X 116      92.374  22.217  20.396  1.00 21.74           O  
ATOM    890  CB  THR X 116      89.381  21.047  21.067  1.00 21.75           C  
ATOM    891  OG1 THR X 116      88.645  19.843  20.849  1.00 21.29           O  
ATOM    892  CG2 THR X 116      89.292  21.968  19.837  1.00 21.03           C  
ATOM    893  N   ASN X 117      91.589  22.761  22.422  1.00 21.97           N  
ATOM    894  CA  ASN X 117      92.279  24.064  22.422  1.00 20.90           C  
ATOM    895  C   ASN X 117      93.793  23.901  22.446  1.00 20.43           C  
ATOM    896  O   ASN X 117      94.510  24.622  21.763  1.00 19.69           O  
ATOM    897  CB  ASN X 117      91.763  24.936  23.562  1.00 20.57           C  
ATOM    898  CG  ASN X 117      90.426  25.559  23.241  1.00 19.84           C  
ATOM    899  OD1 ASN X 117      90.373  26.560  22.550  1.00 17.05           O  
ATOM    900  ND2 ASN X 117      89.343  24.968  23.732  1.00 18.11           N  
ATOM    901  N   TYR X 118      94.255  22.920  23.214  1.00 20.33           N  
ATOM    902  CA  TYR X 118      95.649  22.532  23.246  1.00 20.72           C  
ATOM    903  C   TYR X 118      96.114  22.089  21.884  1.00 21.30           C  
ATOM    904  O   TYR X 118      97.220  22.448  21.458  1.00 21.62           O  
ATOM    905  CB  TYR X 118      95.883  21.395  24.233  1.00 20.85           C  
ATOM    906  CG  TYR X 118      97.284  20.828  24.152  1.00 20.45           C  
ATOM    907  CD1 TYR X 118      98.342  21.442  24.802  1.00 21.35           C  
ATOM    908  CD2 TYR X 118      97.553  19.691  23.398  1.00 21.33           C  
ATOM    909  CE1 TYR X 118      99.648  20.924  24.719  1.00 21.66           C  
ATOM    910  CE2 TYR X 118      98.836  19.175  23.296  1.00 21.25           C  
ATOM    911  CZ  TYR X 118      99.877  19.793  23.959  1.00 21.40           C  
ATOM    912  OH  TYR X 118     101.123  19.261  23.874  1.00 20.34           O  
ATOM    913  N   VAL X 119      95.269  21.316  21.198  1.00 21.20           N  
ATOM    914  CA  VAL X 119      95.595  20.847  19.862  1.00 20.65           C  
ATOM    915  C   VAL X 119      95.641  21.980  18.852  1.00 20.73           C  
ATOM    916  O   VAL X 119      96.550  22.030  18.029  1.00 21.44           O  
ATOM    917  CB  VAL X 119      94.651  19.675  19.412  1.00 20.45           C  
ATOM    918  CG1 VAL X 119      94.774  19.393  17.894  1.00 17.71           C  
ATOM    919  CG2 VAL X 119      94.984  18.432  20.229  1.00 19.42           C  
ATOM    920  N   MET X 120      94.679  22.896  18.900  1.00 20.78           N  
ATOM    921  CA  MET X 120      94.730  24.068  18.020  1.00 20.73           C  
ATOM    922  C   MET X 120      96.001  24.921  18.189  1.00 20.79           C  
ATOM    923  O   MET X 120      96.613  25.373  17.211  1.00 20.77           O  
ATOM    924  CB  MET X 120      93.478  24.944  18.181  1.00 20.74           C  
ATOM    925  CG  MET X 120      93.412  26.101  17.186  1.00 20.28           C  
ATOM    926  SD  MET X 120      93.461  25.563  15.462  1.00 21.55           S  
ATOM    927  CE  MET X 120      91.710  25.615  15.049  1.00 14.44           C  
ATOM    928  N   GLN X 121      96.394  25.183  19.420  1.00 21.07           N  
ATOM    929  CA  GLN X 121      97.591  26.012  19.629  1.00 20.88           C  
ATOM    930  C   GLN X 121      98.843  25.245  19.264  1.00 20.58           C  
ATOM    931  O   GLN X 121      99.773  25.820  18.773  1.00 21.49           O  
ATOM    932  CB  GLN X 121      97.665  26.546  21.056  1.00 20.99           C  
ATOM    933  CG  GLN X 121      97.864  25.506  22.162  1.00 21.13           C  
ATOM    934  CD  GLN X 121      99.302  25.072  22.381  1.00 20.67           C  
ATOM    935  OE1 GLN X 121     100.244  25.840  22.210  1.00 22.30           O  
ATOM    936  NE2 GLN X 121      99.472  23.829  22.773  1.00 21.34           N  
ATOM    937  N   LYS X 122      98.844  23.933  19.473  1.00 20.89           N  
ATOM    938  CA  LYS X 122      99.906  23.071  18.970  1.00 20.81           C  
ATOM    939  C   LYS X 122     100.024  23.149  17.458  1.00 20.76           C  
ATOM    940  O   LYS X 122     101.106  23.241  16.908  1.00 20.69           O  
ATOM    941  CB  LYS X 122      99.677  21.609  19.386  1.00 20.88           C  
ATOM    942  CG  LYS X 122     100.845  20.684  18.984  1.00 20.62           C  
ATOM    943  CD  LYS X 122     100.756  19.354  19.644  1.00 20.37           C  
ATOM    944  CE  LYS X 122     101.884  18.452  19.136  1.00 20.40           C  
ATOM    945  NZ  LYS X 122     101.722  17.024  19.568  1.00 19.42           N  
ATOM    946  N   PHE X 123      98.886  23.084  16.787  1.00 21.08           N  
ATOM    947  CA  PHE X 123      98.846  23.181  15.343  1.00 20.93           C  
ATOM    948  C   PHE X 123      99.416  24.529  14.868  1.00 20.78           C  
ATOM    949  O   PHE X 123     100.240  24.583  13.959  1.00 20.76           O  
ATOM    950  CB  PHE X 123      97.408  22.961  14.869  1.00 21.11           C  
ATOM    951  CG  PHE X 123      97.211  23.212  13.429  1.00 21.38           C  
ATOM    952  CD1 PHE X 123      97.807  22.398  12.489  1.00 23.38           C  
ATOM    953  CD2 PHE X 123      96.455  24.273  12.999  1.00 22.80           C  
ATOM    954  CE1 PHE X 123      97.637  22.640  11.138  1.00 23.06           C  
ATOM    955  CE2 PHE X 123      96.279  24.513  11.655  1.00 23.02           C  
ATOM    956  CZ  PHE X 123      96.867  23.691  10.727  1.00 22.23           C  
ATOM    957  N   ALA X 124      98.970  25.609  15.489  1.00 20.96           N  
ATOM    958  CA  ALA X 124      99.419  26.959  15.124  1.00 21.00           C  
ATOM    959  C   ALA X 124     100.926  27.051  15.245  1.00 20.86           C  
ATOM    960  O   ALA X 124     101.598  27.564  14.365  1.00 21.56           O  
ATOM    961  CB  ALA X 124      98.762  27.990  16.020  1.00 20.13           C  
ATOM    962  N   ARG X 125     101.444  26.508  16.338  1.00 21.22           N  
ATOM    963  CA  ARG X 125     102.841  26.679  16.731  1.00 21.17           C  
ATOM    964  C   ARG X 125     103.808  25.653  16.136  1.00 20.70           C  
ATOM    965  O   ARG X 125     104.804  26.045  15.548  1.00 21.38           O  
ATOM    966  CB  ARG X 125     102.931  26.691  18.258  1.00 21.41           C  
ATOM    967  CG  ARG X 125     102.506  28.020  18.803  1.00 21.52           C  
ATOM    968  CD  ARG X 125     101.956  27.954  20.180  1.00 22.17           C  
ATOM    969  NE  ARG X 125     101.689  29.307  20.664  1.00 22.94           N  
ATOM    970  CZ  ARG X 125     100.855  29.603  21.649  1.00 22.17           C  
ATOM    971  NH1 ARG X 125     100.149  28.660  22.255  1.00 23.53           N  
ATOM    972  NH2 ARG X 125     100.712  30.857  22.014  1.00 22.89           N  
ATOM    973  N   ALA X 126     103.511  24.367  16.280  1.00 20.08           N  
ATOM    974  CA  ALA X 126     104.382  23.296  15.778  1.00 20.34           C  
ATOM    975  C   ALA X 126     104.225  23.035  14.282  1.00 19.90           C  
ATOM    976  O   ALA X 126     105.176  22.686  13.599  1.00 19.14           O  
ATOM    977  CB  ALA X 126     104.120  21.992  16.553  1.00 20.30           C  
ATOM    978  N   VAL X 127     103.012  23.194  13.771  1.00 20.38           N  
ATOM    979  CA  VAL X 127     102.746  22.893  12.380  1.00 20.39           C  
ATOM    980  C   VAL X 127     102.891  24.152  11.528  1.00 20.65           C  
ATOM    981  O   VAL X 127     103.794  24.237  10.691  1.00 20.85           O  
ATOM    982  CB  VAL X 127     101.367  22.232  12.226  1.00 19.98           C  
ATOM    983  CG1 VAL X 127     101.134  21.820  10.809  1.00 19.86           C  
ATOM    984  CG2 VAL X 127     101.268  21.043  13.167  1.00 20.22           C  
ATOM    985  N   ILE X 128     102.031  25.142  11.763  1.00 21.30           N  
ATOM    986  CA  ILE X 128     102.055  26.389  10.987  1.00 21.32           C  
ATOM    987  C   ILE X 128     103.328  27.166  11.237  1.00 21.56           C  
ATOM    988  O   ILE X 128     103.996  27.591  10.286  1.00 21.83           O  
ATOM    989  CB  ILE X 128     100.843  27.317  11.300  1.00 21.75           C  
ATOM    990  CG1 ILE X 128      99.517  26.632  10.916  1.00 22.30           C  
ATOM    991  CG2 ILE X 128     100.992  28.646  10.572  1.00 20.42           C  
ATOM    992  CD1 ILE X 128      99.504  26.096   9.469  1.00 23.60           C  
ATOM    993  N   GLY X 129     103.658  27.349  12.513  1.00 21.56           N  
ATOM    994  CA  GLY X 129     104.855  28.104  12.915  1.00 21.76           C  
ATOM    995  C   GLY X 129     104.540  29.521  13.367  1.00 21.80           C  
ATOM    996  O   GLY X 129     105.370  30.430  13.244  1.00 21.58           O  
ATOM    997  N   THR X 130     103.337  29.714  13.884  1.00 21.65           N  
ATOM    998  CA  THR X 130     102.912  31.025  14.310  1.00 21.61           C  
ATOM    999  C   THR X 130     102.348  30.952  15.713  1.00 21.47           C  
ATOM   1000  O   THR X 130     101.834  29.920  16.136  1.00 21.53           O  
ATOM   1001  CB  THR X 130     101.820  31.625  13.358  1.00 21.85           C  
ATOM   1002  OG1 THR X 130     101.481  32.944  13.793  1.00 22.54           O  
ATOM   1003  CG2 THR X 130     100.549  30.777  13.339  1.00 19.88           C  
ATOM   1004  N   ASN X 131     102.424  32.076  16.416  1.00 21.53           N  
ATOM   1005  CA  ASN X 131     101.717  32.240  17.674  1.00 21.59           C  
ATOM   1006  C   ASN X 131     100.339  32.892  17.498  1.00 21.25           C  
ATOM   1007  O   ASN X 131      99.695  33.255  18.482  1.00 20.33           O  
ATOM   1008  CB  ASN X 131     102.570  33.030  18.663  1.00 21.83           C  
ATOM   1009  CG  ASN X 131     103.782  32.259  19.119  1.00 21.68           C  
ATOM   1010  OD1 ASN X 131     103.662  31.103  19.524  1.00 21.50           O  
ATOM   1011  ND2 ASN X 131     104.960  32.893  19.067  1.00 19.66           N  
ATOM   1012  N   ASN X 132      99.888  33.036  16.251  1.00 21.51           N  
ATOM   1013  CA  ASN X 132      98.560  33.583  15.969  1.00 21.79           C  
ATOM   1014  C   ASN X 132      97.486  32.604  16.417  1.00 22.42           C  
ATOM   1015  O   ASN X 132      96.893  31.911  15.600  1.00 23.24           O  
ATOM   1016  CB  ASN X 132      98.355  33.835  14.472  1.00 21.58           C  
ATOM   1017  CG  ASN X 132      99.279  34.904  13.900  1.00 21.59           C  
ATOM   1018  OD1 ASN X 132      99.928  35.666  14.629  1.00 17.06           O  
ATOM   1019  ND2 ASN X 132      99.341  34.953  12.560  1.00 20.49           N  
ATOM   1020  N   VAL X 133      97.258  32.524  17.718  1.00 22.90           N  
ATOM   1021  CA  VAL X 133      96.168  31.725  18.260  1.00 23.48           C  
ATOM   1022  C   VAL X 133      95.589  32.502  19.412  1.00 24.53           C  
ATOM   1023  O   VAL X 133      96.333  33.067  20.218  1.00 24.17           O  
ATOM   1024  CB  VAL X 133      96.624  30.321  18.721  1.00 23.51           C  
ATOM   1025  CG1 VAL X 133      97.751  30.401  19.732  1.00 21.71           C  
ATOM   1026  CG2 VAL X 133      95.423  29.525  19.261  1.00 22.13           C  
ATOM   1027  N   ASP X 134      94.265  32.563  19.471  1.00 25.89           N  
ATOM   1028  CA  ASP X 134      93.599  33.469  20.398  1.00 27.08           C  
ATOM   1029  C   ASP X 134      92.144  33.083  20.529  1.00 28.82           C  
ATOM   1030  O   ASP X 134      91.629  32.369  19.696  1.00 27.83           O  
ATOM   1031  CB  ASP X 134      93.727  34.910  19.881  1.00 26.89           C  
ATOM   1032  CG  ASP X 134      93.345  35.957  20.912  1.00 26.05           C  
ATOM   1033  OD1 ASP X 134      93.224  35.645  22.106  1.00 24.42           O  
ATOM   1034  OD2 ASP X 134      93.166  37.118  20.515  1.00 28.15           O  
ATOM   1035  N   CYS X 135      91.509  33.540  21.598  1.00 31.90           N  
ATOM   1036  CA  CYS X 135      90.065  33.421  21.791  1.00 35.12           C  
ATOM   1037  C   CYS X 135      89.414  34.790  21.917  1.00 36.21           C  
ATOM   1038  O   CYS X 135      90.004  35.718  22.459  1.00 36.44           O  
ATOM   1039  CB  CYS X 135      89.764  32.659  23.070  1.00 34.85           C  
ATOM   1040  SG  CYS X 135      90.535  31.098  23.148  1.00 36.50           S  
ATOM   1041  N   CYS X 136      88.179  34.892  21.437  1.00 38.65           N  
ATOM   1042  CA  CYS X 136      87.380  36.121  21.544  1.00 40.14           C  
ATOM   1043  C   CYS X 136      87.276  36.608  22.961  1.00 41.46           C  
ATOM   1044  O   CYS X 136      87.766  37.683  23.297  1.00 42.12           O  
ATOM   1045  CB  CYS X 136      85.966  35.874  21.035  1.00 40.74           C  
ATOM   1046  SG  CYS X 136      85.895  36.145  19.329  1.00 46.61           S  
ATOM   1047  N   ALA X 137      86.594  35.822  23.777  1.00 42.84           N  
ATOM   1048  CA  ALA X 137      86.530  36.075  25.189  1.00 44.18           C  
ATOM   1049  C   ALA X 137      87.821  35.506  25.743  1.00 45.42           C  
ATOM   1050  O   ALA X 137      88.236  34.418  25.365  1.00 45.48           O  
ATOM   1051  CB  ALA X 137      85.338  35.382  25.793  1.00 44.33           C  
ATOM   1052  N   ARG X 138      88.475  36.250  26.617  1.00 46.90           N  
ATOM   1053  CA  ARG X 138      89.703  35.764  27.224  1.00 48.19           C  
ATOM   1054  C   ARG X 138      89.880  36.379  28.605  1.00 48.30           C  
ATOM   1055  O   ARG X 138      89.399  37.486  28.874  1.00 48.52           O  
ATOM   1056  CB  ARG X 138      90.927  36.042  26.313  1.00 48.26           C  
ATOM   1057  CG  ARG X 138      90.883  37.360  25.563  1.00 49.40           C  
ATOM   1058  CD  ARG X 138      92.072  37.534  24.630  1.00 49.89           C  
ATOM   1059  NE  ARG X 138      93.324  37.781  25.341  1.00 51.29           N  
ATOM   1060  CZ  ARG X 138      94.504  37.951  24.747  1.00 52.31           C  
ATOM   1061  NH1 ARG X 138      94.593  37.905  23.425  1.00 52.99           N  
ATOM   1062  NH2 ARG X 138      95.606  38.163  25.472  1.00 53.35           N  
ATOM   1063  N   VAL X 139      90.558  35.633  29.473  1.00 48.66           N  
ATOM   1064  CA  VAL X 139      90.936  36.124  30.790  1.00 48.85           C  
ATOM   1065  C   VAL X 139      91.978  37.254  30.666  1.00 48.86           C  
ATOM   1066  O   VAL X 139      92.738  37.304  29.689  1.00 48.79           O  
ATOM   1067  CB  VAL X 139      91.478  34.974  31.686  1.00 48.83           C  
ATOM   1068  CG1 VAL X 139      90.499  33.801  31.692  1.00 48.97           C  
ATOM   1069  CG2 VAL X 139      92.861  34.517  31.223  1.00 49.08           C  
HETATM 1070  N   CSE X 140      91.974  38.166  31.640  1.00 49.00           N  
HETATM 1071  CA  CSE X 140      93.012  39.204  31.773  1.00 48.87           C  
HETATM 1072  CB  CSE X 140      92.836  39.833  33.159  1.00 48.62           C  
HETATM 1073 SE   CSE X 140      91.246  41.005  33.340  1.00 47.74          SE  
HETATM 1074  C   CSE X 140      94.347  38.532  31.655  1.00 49.35           C  
HETATM 1075  O   CSE X 140      94.634  37.604  32.395  1.00 48.85           O  
ATOM   1076  N   HIS X 141      95.175  38.962  30.706  1.00 50.31           N  
ATOM   1077  CA  HIS X 141      96.367  38.176  30.377  1.00 51.12           C  
ATOM   1078  C   HIS X 141      97.583  38.899  29.750  1.00 51.24           C  
ATOM   1079  O   HIS X 141      98.701  38.760  30.257  1.00 51.34           O  
ATOM   1080  CB  HIS X 141      95.960  36.977  29.495  1.00 51.12           C  
ATOM   1081  CG  HIS X 141      97.128  36.278  28.884  1.00 51.30           C  
ATOM   1082  ND1 HIS X 141      97.927  35.412  29.599  1.00 51.62           N  
ATOM   1083  CD2 HIS X 141      97.680  36.374  27.652  1.00 51.70           C  
ATOM   1084  CE1 HIS X 141      98.900  34.975  28.821  1.00 52.17           C  
ATOM   1085  NE2 HIS X 141      98.775  35.547  27.636  1.00 52.03           N  
ATOM   1086  N   GLY X 142      97.387  39.631  28.653  1.00 51.63           N  
ATOM   1087  CA  GLY X 142      98.532  40.091  27.835  1.00 51.90           C  
ATOM   1088  C   GLY X 142      99.210  41.415  28.200  1.00 52.17           C  
ATOM   1089  O   GLY X 142      98.734  42.147  29.070  1.00 52.56           O  
ATOM   1090  N   PRO X 143     100.336  41.736  27.527  1.00 52.12           N  
ATOM   1091  CA  PRO X 143     100.937  43.076  27.666  1.00 51.99           C  
ATOM   1092  C   PRO X 143     100.136  44.170  26.951  1.00 51.84           C  
ATOM   1093  O   PRO X 143     100.270  45.348  27.300  1.00 51.56           O  
ATOM   1094  CB  PRO X 143     102.315  42.926  26.993  1.00 52.16           C  
ATOM   1095  CG  PRO X 143     102.110  41.821  25.977  1.00 52.46           C  
ATOM   1096  CD  PRO X 143     101.109  40.874  26.609  1.00 52.27           C  
ATOM   1097  N   SER X 144      99.317  43.780  25.967  1.00 51.28           N  
ATOM   1098  CA  SER X 144      98.631  44.749  25.099  1.00 50.83           C  
ATOM   1099  C   SER X 144      97.360  45.339  25.711  1.00 50.16           C  
ATOM   1100  O   SER X 144      96.943  46.437  25.330  1.00 50.43           O  
ATOM   1101  CB  SER X 144      98.335  44.133  23.724  1.00 51.26           C  
ATOM   1102  OG  SER X 144      99.485  44.218  22.886  1.00 52.20           O  
ATOM   1103  N   VAL X 145      96.758  44.615  26.657  1.00 49.18           N  
ATOM   1104  CA  VAL X 145      95.603  45.113  27.422  1.00 48.14           C  
ATOM   1105  C   VAL X 145      95.813  44.899  28.939  1.00 47.25           C  
ATOM   1106  O   VAL X 145      96.037  43.770  29.396  1.00 47.71           O  
ATOM   1107  CB  VAL X 145      94.275  44.448  26.930  1.00 48.14           C  
ATOM   1108  CG1 VAL X 145      93.145  44.597  27.959  1.00 47.79           C  
ATOM   1109  CG2 VAL X 145      93.860  45.029  25.577  1.00 47.92           C  
ATOM   1110  N   ALA X 146      95.739  45.986  29.709  1.00 45.81           N  
ATOM   1111  CA  ALA X 146      95.784  45.920  31.184  1.00 44.71           C  
ATOM   1112  C   ALA X 146      94.664  45.040  31.781  1.00 43.57           C  
ATOM   1113  O   ALA X 146      93.626  44.819  31.142  1.00 43.41           O  
ATOM   1114  CB  ALA X 146      95.726  47.328  31.786  1.00 44.83           C  
ATOM   1115  N   GLY X 147      94.901  44.534  32.996  1.00 42.16           N  
ATOM   1116  CA  GLY X 147      93.928  43.708  33.729  1.00 40.65           C  
ATOM   1117  C   GLY X 147      94.463  43.290  35.089  1.00 39.37           C  
ATOM   1118  O   GLY X 147      95.349  43.932  35.640  1.00 38.77           O  
ATOM   1119  N   LEU X 148      93.904  42.205  35.618  1.00 37.99           N  
ATOM   1120  CA  LEU X 148      94.319  41.591  36.890  1.00 37.02           C  
ATOM   1121  C   LEU X 148      95.767  41.164  36.905  1.00 35.46           C  
ATOM   1122  O   LEU X 148      96.410  41.160  37.943  1.00 34.81           O  
ATOM   1123  CB  LEU X 148      93.477  40.323  37.148  1.00 36.64           C  
ATOM   1124  CG  LEU X 148      92.500  40.275  38.303  1.00 35.71           C  
ATOM   1125  CD1 LEU X 148      91.836  38.918  38.337  1.00 34.28           C  
ATOM   1126  CD2 LEU X 148      93.229  40.560  39.601  1.00 34.51           C  
ATOM   1127  N   HIS X 149      96.239  40.716  35.746  1.00 34.74           N  
ATOM   1128  CA  HIS X 149      97.581  40.153  35.585  1.00 33.95           C  
ATOM   1129  C   HIS X 149      98.672  41.101  36.062  1.00 32.67           C  
ATOM   1130  O   HIS X 149      99.643  40.686  36.697  1.00 32.33           O  
ATOM   1131  CB  HIS X 149      97.827  39.663  34.130  1.00 34.51           C  
ATOM   1132  CG  HIS X 149      97.345  40.603  33.048  1.00 36.55           C  
ATOM   1133  ND1 HIS X 149      96.016  40.943  32.882  1.00 36.35           N  
ATOM   1134  CD2 HIS X 149      98.012  41.224  32.043  1.00 37.31           C  
ATOM   1135  CE1 HIS X 149      95.893  41.768  31.857  1.00 36.91           C  
ATOM   1136  NE2 HIS X 149      97.086  41.945  31.322  1.00 37.55           N  
ATOM   1137  N   GLN X 150      98.513  42.385  35.802  1.00 31.58           N  
ATOM   1138  CA  GLN X 150      99.506  43.344  36.303  1.00 30.40           C  
ATOM   1139  C   GLN X 150      99.397  43.592  37.819  1.00 29.09           C  
ATOM   1140  O   GLN X 150     100.366  43.947  38.455  1.00 28.62           O  
ATOM   1141  CB  GLN X 150      99.459  44.653  35.504  1.00 30.81           C  
ATOM   1142  CG  GLN X 150     100.612  44.778  34.508  1.00 33.53           C  
ATOM   1143  CD  GLN X 150     102.006  44.608  35.170  1.00 34.62           C  
ATOM   1144  OE1 GLN X 150     102.424  45.416  36.016  1.00 35.19           O  
ATOM   1145  NE2 GLN X 150     102.711  43.541  34.786  1.00 34.50           N  
ATOM   1146  N   SER X 151      98.226  43.366  38.396  1.00 28.27           N  
ATOM   1147  CA  SER X 151      98.028  43.597  39.831  1.00 27.66           C  
ATOM   1148  C   SER X 151      98.569  42.453  40.672  1.00 26.95           C  
ATOM   1149  O   SER X 151      99.276  42.679  41.662  1.00 26.10           O  
ATOM   1150  CB  SER X 151      96.550  43.807  40.137  1.00 27.16           C  
ATOM   1151  OG  SER X 151      96.118  45.041  39.615  1.00 25.71           O  
ATOM   1152  N   VAL X 152      98.230  41.231  40.264  1.00 26.59           N  
ATOM   1153  CA  VAL X 152      98.511  40.026  41.052  1.00 26.37           C  
ATOM   1154  C   VAL X 152      99.246  38.921  40.261  1.00 26.42           C  
ATOM   1155  O   VAL X 152      99.630  37.903  40.839  1.00 26.65           O  
ATOM   1156  CB  VAL X 152      97.198  39.486  41.686  1.00 26.22           C  
ATOM   1157  CG1 VAL X 152      96.666  40.491  42.693  1.00 25.67           C  
ATOM   1158  CG2 VAL X 152      96.127  39.191  40.611  1.00 24.80           C  
ATOM   1159  N   GLY X 153      99.456  39.126  38.959  1.00 26.24           N  
ATOM   1160  CA  GLY X 153     100.231  38.202  38.138  1.00 26.46           C  
ATOM   1161  C   GLY X 153      99.451  36.970  37.709  1.00 26.82           C  
ATOM   1162  O   GLY X 153     100.031  36.001  37.205  1.00 27.19           O  
ATOM   1163  N   ASN X 154      98.139  36.990  37.919  1.00 26.66           N  
ATOM   1164  CA  ASN X 154      97.274  35.935  37.403  1.00 26.82           C  
ATOM   1165  C   ASN X 154      95.916  36.545  37.137  1.00 26.70           C  
ATOM   1166  O   ASN X 154      95.415  37.296  37.975  1.00 27.68           O  
ATOM   1167  CB  ASN X 154      97.171  34.786  38.400  1.00 26.85           C  
ATOM   1168  CG  ASN X 154      96.727  33.494  37.765  1.00 28.94           C  
ATOM   1169  OD1 ASN X 154      95.728  33.442  37.048  1.00 30.98           O  
ATOM   1170  ND2 ASN X 154      97.461  32.422  38.050  1.00 33.74           N  
ATOM   1171  N   GLY X 155      95.342  36.235  35.975  1.00 25.45           N  
ATOM   1172  CA  GLY X 155      94.009  36.731  35.603  1.00 25.08           C  
ATOM   1173  C   GLY X 155      92.842  35.880  36.078  1.00 24.06           C  
ATOM   1174  O   GLY X 155      91.700  36.262  35.911  1.00 22.93           O  
ATOM   1175  N   ALA X 156      93.142  34.726  36.663  1.00 23.33           N  
ATOM   1176  CA  ALA X 156      92.121  33.803  37.141  1.00 23.32           C  
ATOM   1177  C   ALA X 156      91.364  34.355  38.354  1.00 22.58           C  
ATOM   1178  O   ALA X 156      91.853  35.237  39.038  1.00 22.45           O  
ATOM   1179  CB  ALA X 156      92.765  32.435  37.487  1.00 22.01           C  
ATOM   1180  N   MET X 157      90.166  33.828  38.608  1.00 22.31           N  
ATOM   1181  CA  MET X 157      89.530  33.987  39.912  1.00 21.96           C  
ATOM   1182  C   MET X 157      90.520  33.542  40.981  1.00 21.70           C  
ATOM   1183  O   MET X 157      91.001  32.406  40.946  1.00 20.90           O  
ATOM   1184  CB  MET X 157      88.313  33.101  40.043  1.00 21.73           C  
ATOM   1185  CG  MET X 157      87.023  33.721  39.745  1.00 23.31           C  
ATOM   1186  SD  MET X 157      85.694  32.503  39.825  1.00 22.81           S  
ATOM   1187  CE  MET X 157      85.010  32.754  41.456  1.00 24.22           C  
ATOM   1188  N   SER X 158      90.811  34.419  41.938  1.00 21.53           N  
ATOM   1189  CA  SER X 158      91.798  34.094  42.971  1.00 21.42           C  
ATOM   1190  C   SER X 158      91.281  33.046  43.943  1.00 20.93           C  
ATOM   1191  O   SER X 158      92.056  32.397  44.606  1.00 21.19           O  
ATOM   1192  CB  SER X 158      92.200  35.347  43.746  1.00 21.19           C  
ATOM   1193  OG  SER X 158      91.091  35.903  44.430  1.00 22.06           O  
ATOM   1194  N   ASN X 159      89.963  32.916  44.041  1.00 21.05           N  
ATOM   1195  CA  ASN X 159      89.320  32.029  45.009  1.00 20.72           C  
ATOM   1196  C   ASN X 159      88.208  31.189  44.358  1.00 21.00           C  
ATOM   1197  O   ASN X 159      87.623  31.570  43.344  1.00 21.55           O  
ATOM   1198  CB  ASN X 159      88.758  32.852  46.166  1.00 20.62           C  
ATOM   1199  CG  ASN X 159      89.849  33.459  47.054  1.00 20.40           C  
ATOM   1200  OD1 ASN X 159      90.538  34.432  46.678  1.00 17.69           O  
ATOM   1201  ND2 ASN X 159      89.980  32.910  48.257  1.00 18.76           N  
ATOM   1202  N   ALA X 160      87.924  30.030  44.939  1.00 20.93           N  
ATOM   1203  CA  ALA X 160      86.941  29.099  44.375  1.00 20.45           C  
ATOM   1204  C   ALA X 160      85.508  29.623  44.436  1.00 20.14           C  
ATOM   1205  O   ALA X 160      85.176  30.465  45.262  1.00 20.70           O  
ATOM   1206  CB  ALA X 160      87.038  27.749  45.086  1.00 19.87           C  
ATOM   1207  N   ILE X 161      84.652  29.108  43.562  1.00 19.66           N  
ATOM   1208  CA  ILE X 161      83.237  29.439  43.606  1.00 19.80           C  
ATOM   1209  C   ILE X 161      82.647  28.963  44.940  1.00 20.08           C  
ATOM   1210  O   ILE X 161      81.847  29.661  45.562  1.00 20.77           O  
ATOM   1211  CB  ILE X 161      82.455  28.768  42.442  1.00 19.83           C  
ATOM   1212  CG1 ILE X 161      82.764  29.452  41.116  1.00 19.38           C  
ATOM   1213  CG2 ILE X 161      80.973  28.767  42.730  1.00 19.15           C  
ATOM   1214  CD1 ILE X 161      82.352  28.616  39.900  1.00 18.59           C  
ATOM   1215  N   ASN X 162      83.062  27.772  45.366  1.00 19.90           N  
ATOM   1216  CA  ASN X 162      82.581  27.182  46.607  1.00 19.73           C  
ATOM   1217  C   ASN X 162      83.085  27.906  47.845  1.00 19.70           C  
ATOM   1218  O   ASN X 162      82.599  27.656  48.919  1.00 19.88           O  
ATOM   1219  CB  ASN X 162      82.924  25.682  46.662  1.00 19.06           C  
ATOM   1220  CG  ASN X 162      82.050  24.838  45.715  1.00 20.16           C  
ATOM   1221  OD1 ASN X 162      81.985  25.097  44.509  1.00 21.48           O  
ATOM   1222  ND2 ASN X 162      81.381  23.821  46.264  1.00 19.38           N  
ATOM   1223  N   GLU X 163      84.066  28.795  47.705  1.00 20.36           N  
ATOM   1224  CA  GLU X 163      84.515  29.623  48.830  1.00 20.44           C  
ATOM   1225  C   GLU X 163      83.600  30.804  49.119  1.00 21.26           C  
ATOM   1226  O   GLU X 163      83.676  31.407  50.192  1.00 21.93           O  
ATOM   1227  CB  GLU X 163      85.918  30.162  48.585  1.00 20.65           C  
ATOM   1228  CG  GLU X 163      87.029  29.161  48.780  1.00 19.70           C  
ATOM   1229  CD  GLU X 163      88.350  29.763  48.497  1.00 20.20           C  
ATOM   1230  OE1 GLU X 163      88.667  30.803  49.103  1.00 20.29           O  
ATOM   1231  OE2 GLU X 163      89.077  29.223  47.656  1.00 23.27           O  
ATOM   1232  N   ILE X 164      82.731  31.143  48.174  1.00 21.31           N  
ATOM   1233  CA  ILE X 164      81.858  32.292  48.334  1.00 21.18           C  
ATOM   1234  C   ILE X 164      80.951  32.104  49.542  1.00 21.52           C  
ATOM   1235  O   ILE X 164      80.679  33.062  50.279  1.00 21.66           O  
ATOM   1236  CB  ILE X 164      81.011  32.553  47.049  1.00 21.48           C  
ATOM   1237  CG1 ILE X 164      81.928  32.905  45.864  1.00 20.87           C  
ATOM   1238  CG2 ILE X 164      80.005  33.685  47.287  1.00 20.08           C  
ATOM   1239  CD1 ILE X 164      81.255  32.825  44.504  1.00 20.73           C  
ATOM   1240  N   ASP X 165      80.513  30.865  49.759  1.00 21.55           N  
ATOM   1241  CA  ASP X 165      79.512  30.543  50.789  1.00 21.80           C  
ATOM   1242  C   ASP X 165      79.896  30.968  52.190  1.00 21.55           C  
ATOM   1243  O   ASP X 165      79.034  31.221  53.000  1.00 21.13           O  
ATOM   1244  CB  ASP X 165      79.225  29.041  50.799  1.00 21.73           C  
ATOM   1245  CG  ASP X 165      78.773  28.544  49.457  1.00 22.99           C  
ATOM   1246  OD1 ASP X 165      79.527  28.728  48.462  1.00 20.90           O  
ATOM   1247  OD2 ASP X 165      77.648  28.005  49.397  1.00 25.69           O  
ATOM   1248  N   ASN X 166      81.189  31.038  52.479  1.00 22.08           N  
ATOM   1249  CA  ASN X 166      81.644  31.392  53.819  1.00 22.36           C  
ATOM   1250  C   ASN X 166      82.445  32.691  53.838  1.00 22.38           C  
ATOM   1251  O   ASN X 166      83.279  32.902  54.706  1.00 22.72           O  
ATOM   1252  CB  ASN X 166      82.429  30.234  54.431  1.00 22.91           C  
ATOM   1253  CG  ASN X 166      81.609  28.942  54.500  1.00 24.53           C  
ATOM   1254  OD1 ASN X 166      80.673  28.827  55.280  1.00 27.61           O  
ATOM   1255  ND2 ASN X 166      81.947  27.987  53.663  1.00 26.47           N  
ATOM   1256  N   THR X 167      82.186  33.581  52.891  1.00 22.24           N  
ATOM   1257  CA  THR X 167      82.749  34.919  52.999  1.00 22.29           C  
ATOM   1258  C   THR X 167      81.881  35.739  53.965  1.00 22.48           C  
ATOM   1259  O   THR X 167      80.704  35.409  54.204  1.00 22.37           O  
ATOM   1260  CB  THR X 167      82.902  35.629  51.636  1.00 22.16           C  
ATOM   1261  OG1 THR X 167      83.724  36.794  51.811  1.00 20.63           O  
ATOM   1262  CG2 THR X 167      81.517  36.012  51.019  1.00 20.60           C  
ATOM   1263  N   ASP X 168      82.486  36.766  54.554  1.00 22.58           N  
ATOM   1264  CA  ASP X 168      81.787  37.654  55.483  1.00 23.34           C  
ATOM   1265  C   ASP X 168      81.084  38.761  54.721  1.00 23.49           C  
ATOM   1266  O   ASP X 168      80.110  39.332  55.221  1.00 23.27           O  
ATOM   1267  CB  ASP X 168      82.758  38.237  56.509  1.00 23.43           C  
ATOM   1268  CG  ASP X 168      83.367  37.168  57.375  1.00 24.59           C  
ATOM   1269  OD1 ASP X 168      82.596  36.473  58.085  1.00 25.73           O  
ATOM   1270  OD2 ASP X 168      84.602  36.991  57.320  1.00 26.58           O  
ATOM   1271  N   LEU X 169      81.576  39.042  53.508  1.00 23.57           N  
ATOM   1272  CA  LEU X 169      80.946  40.038  52.628  1.00 23.85           C  
ATOM   1273  C   LEU X 169      81.129  39.686  51.163  1.00 23.79           C  
ATOM   1274  O   LEU X 169      82.250  39.452  50.723  1.00 24.21           O  
ATOM   1275  CB  LEU X 169      81.526  41.435  52.887  1.00 23.54           C  
ATOM   1276  CG  LEU X 169      80.787  42.591  52.213  1.00 23.14           C  
ATOM   1277  CD1 LEU X 169      80.558  43.680  53.205  1.00 21.40           C  
ATOM   1278  CD2 LEU X 169      81.548  43.107  50.991  1.00 21.54           C  
ATOM   1279  N   VAL X 170      80.032  39.644  50.414  1.00 23.73           N  
ATOM   1280  CA  VAL X 170      80.127  39.540  48.961  1.00 23.80           C  
ATOM   1281  C   VAL X 170      79.944  40.941  48.379  1.00 23.91           C  
ATOM   1282  O   VAL X 170      78.894  41.556  48.550  1.00 23.93           O  
ATOM   1283  CB  VAL X 170      79.090  38.559  48.314  1.00 23.69           C  
ATOM   1284  CG1 VAL X 170      79.459  38.290  46.849  1.00 22.63           C  
ATOM   1285  CG2 VAL X 170      78.963  37.234  49.116  1.00 22.29           C  
ATOM   1286  N   PHE X 171      80.993  41.430  47.719  1.00 23.93           N  
ATOM   1287  CA  PHE X 171      80.986  42.708  47.047  1.00 23.66           C  
ATOM   1288  C   PHE X 171      80.805  42.416  45.569  1.00 23.15           C  
ATOM   1289  O   PHE X 171      81.744  42.055  44.854  1.00 22.75           O  
ATOM   1290  CB  PHE X 171      82.300  43.450  47.328  1.00 24.54           C  
ATOM   1291  CG  PHE X 171      82.314  44.897  46.873  1.00 24.78           C  
ATOM   1292  CD1 PHE X 171      82.720  45.236  45.597  1.00 27.69           C  
ATOM   1293  CD2 PHE X 171      81.966  45.919  47.732  1.00 27.07           C  
ATOM   1294  CE1 PHE X 171      82.758  46.572  45.179  1.00 26.68           C  
ATOM   1295  CE2 PHE X 171      82.007  47.260  47.314  1.00 27.01           C  
ATOM   1296  CZ  PHE X 171      82.400  47.572  46.031  1.00 25.73           C  
ATOM   1297  N   VAL X 172      79.562  42.525  45.126  1.00 23.02           N  
ATOM   1298  CA  VAL X 172      79.207  42.258  43.750  1.00 22.56           C  
ATOM   1299  C   VAL X 172      79.318  43.593  43.020  1.00 22.41           C  
ATOM   1300  O   VAL X 172      78.641  44.545  43.359  1.00 22.08           O  
ATOM   1301  CB  VAL X 172      77.783  41.667  43.640  1.00 22.61           C  
ATOM   1302  CG1 VAL X 172      77.407  41.440  42.184  1.00 21.84           C  
ATOM   1303  CG2 VAL X 172      77.683  40.361  44.422  1.00 21.88           C  
ATOM   1304  N   PHE X 173      80.188  43.656  42.022  1.00 22.32           N  
ATOM   1305  CA  PHE X 173      80.417  44.883  41.286  1.00 22.29           C  
ATOM   1306  C   PHE X 173      80.270  44.612  39.803  1.00 22.00           C  
ATOM   1307  O   PHE X 173      81.032  43.843  39.264  1.00 22.24           O  
ATOM   1308  CB  PHE X 173      81.825  45.419  41.585  1.00 22.44           C  
ATOM   1309  CG  PHE X 173      82.059  46.801  41.057  1.00 22.76           C  
ATOM   1310  CD1 PHE X 173      82.384  47.007  39.722  1.00 24.17           C  
ATOM   1311  CD2 PHE X 173      81.925  47.906  41.886  1.00 23.24           C  
ATOM   1312  CE1 PHE X 173      82.576  48.316  39.224  1.00 23.48           C  
ATOM   1313  CE2 PHE X 173      82.132  49.195  41.405  1.00 23.00           C  
ATOM   1314  CZ  PHE X 173      82.448  49.396  40.070  1.00 22.80           C  
ATOM   1315  N   GLY X 174      79.293  45.223  39.141  1.00 21.80           N  
ATOM   1316  CA  GLY X 174      79.135  45.030  37.703  1.00 21.89           C  
ATOM   1317  C   GLY X 174      78.926  43.571  37.347  1.00 21.83           C  
ATOM   1318  O   GLY X 174      79.546  43.044  36.419  1.00 22.02           O  
ATOM   1319  N   TYR X 175      78.027  42.924  38.079  1.00 21.88           N  
ATOM   1320  CA  TYR X 175      77.854  41.484  37.983  1.00 21.88           C  
ATOM   1321  C   TYR X 175      76.441  41.049  38.389  1.00 22.04           C  
ATOM   1322  O   TYR X 175      75.933  41.456  39.435  1.00 22.09           O  
ATOM   1323  CB  TYR X 175      78.927  40.790  38.840  1.00 21.86           C  
ATOM   1324  CG  TYR X 175      78.911  39.289  38.722  1.00 21.44           C  
ATOM   1325  CD1 TYR X 175      78.811  38.673  37.480  1.00 21.11           C  
ATOM   1326  CD2 TYR X 175      79.000  38.486  39.844  1.00 21.70           C  
ATOM   1327  CE1 TYR X 175      78.767  37.305  37.358  1.00 21.11           C  
ATOM   1328  CE2 TYR X 175      78.969  37.099  39.733  1.00 22.69           C  
ATOM   1329  CZ  TYR X 175      78.840  36.521  38.486  1.00 21.66           C  
ATOM   1330  OH  TYR X 175      78.805  35.173  38.369  1.00 20.79           O  
ATOM   1331  N   ASN X 176      75.812  40.215  37.560  1.00 22.37           N  
ATOM   1332  CA  ASN X 176      74.398  39.857  37.736  1.00 22.09           C  
ATOM   1333  C   ASN X 176      74.172  38.339  37.684  1.00 21.61           C  
ATOM   1334  O   ASN X 176      73.494  37.847  36.789  1.00 20.24           O  
ATOM   1335  CB  ASN X 176      73.547  40.560  36.670  1.00 22.07           C  
ATOM   1336  CG  ASN X 176      72.045  40.275  36.817  1.00 23.07           C  
ATOM   1337  OD1 ASN X 176      71.530  40.133  37.932  1.00 24.46           O  
ATOM   1338  ND2 ASN X 176      71.339  40.185  35.679  1.00 23.65           N  
ATOM   1339  N   PRO X 177      74.725  37.602  38.666  1.00 21.84           N  
ATOM   1340  CA  PRO X 177      74.769  36.138  38.577  1.00 21.98           C  
ATOM   1341  C   PRO X 177      73.381  35.501  38.488  1.00 21.93           C  
ATOM   1342  O   PRO X 177      73.222  34.446  37.871  1.00 22.47           O  
ATOM   1343  CB  PRO X 177      75.502  35.717  39.856  1.00 21.71           C  
ATOM   1344  CG  PRO X 177      75.391  36.875  40.776  1.00 22.04           C  
ATOM   1345  CD  PRO X 177      75.301  38.097  39.930  1.00 21.86           C  
ATOM   1346  N   ALA X 178      72.380  36.145  39.062  1.00 21.66           N  
ATOM   1347  CA  ALA X 178      71.017  35.625  38.991  1.00 22.09           C  
ATOM   1348  C   ALA X 178      70.653  35.263  37.550  1.00 21.93           C  
ATOM   1349  O   ALA X 178      70.038  34.241  37.307  1.00 22.19           O  
ATOM   1350  CB  ALA X 178      70.016  36.637  39.579  1.00 21.69           C  
ATOM   1351  N   ASP X 179      71.038  36.104  36.598  1.00 22.02           N  
ATOM   1352  CA  ASP X 179      70.834  35.804  35.186  1.00 22.14           C  
ATOM   1353  C   ASP X 179      72.051  35.224  34.490  1.00 22.03           C  
ATOM   1354  O   ASP X 179      71.900  34.478  33.537  1.00 22.93           O  
ATOM   1355  CB  ASP X 179      70.381  37.052  34.461  1.00 22.82           C  
ATOM   1356  CG  ASP X 179      69.008  37.471  34.882  1.00 23.52           C  
ATOM   1357  OD1 ASP X 179      68.862  38.571  35.428  1.00 24.17           O  
ATOM   1358  OD2 ASP X 179      68.076  36.664  34.700  1.00 28.64           O  
ATOM   1359  N   SER X 180      73.239  35.548  34.985  1.00 21.39           N  
ATOM   1360  CA  SER X 180      74.495  35.200  34.337  1.00 21.78           C  
ATOM   1361  C   SER X 180      75.047  33.859  34.751  1.00 21.25           C  
ATOM   1362  O   SER X 180      75.615  33.158  33.936  1.00 21.11           O  
ATOM   1363  CB  SER X 180      75.578  36.244  34.671  1.00 21.68           C  
ATOM   1364  OG  SER X 180      75.526  37.266  33.720  1.00 24.39           O  
ATOM   1365  N   HIS X 181      74.953  33.551  36.038  1.00 20.74           N  
ATOM   1366  CA  HIS X 181      75.530  32.337  36.594  1.00 20.50           C  
ATOM   1367  C   HIS X 181      74.632  31.878  37.722  1.00 20.45           C  
ATOM   1368  O   HIS X 181      74.988  32.012  38.891  1.00 20.42           O  
ATOM   1369  CB  HIS X 181      76.952  32.630  37.126  1.00 20.57           C  
ATOM   1370  CG  HIS X 181      77.934  33.044  36.075  1.00 19.35           C  
ATOM   1371  ND1 HIS X 181      78.100  34.354  35.688  1.00 19.65           N  
ATOM   1372  CD2 HIS X 181      78.828  32.329  35.360  1.00 19.78           C  
ATOM   1373  CE1 HIS X 181      79.032  34.428  34.762  1.00 18.67           C  
ATOM   1374  NE2 HIS X 181      79.491  33.208  34.543  1.00 20.89           N  
ATOM   1375  N   PRO X 182      73.419  31.397  37.386  1.00 20.82           N  
ATOM   1376  CA  PRO X 182      72.447  31.068  38.426  1.00 20.78           C  
ATOM   1377  C   PRO X 182      72.993  30.259  39.575  1.00 20.55           C  
ATOM   1378  O   PRO X 182      72.630  30.524  40.720  1.00 21.28           O  
ATOM   1379  CB  PRO X 182      71.385  30.294  37.661  1.00 21.06           C  
ATOM   1380  CG  PRO X 182      71.386  30.981  36.327  1.00 21.16           C  
ATOM   1381  CD  PRO X 182      72.847  31.175  36.043  1.00 20.99           C  
ATOM   1382  N   ILE X 183      73.860  29.295  39.288  1.00 20.39           N  
ATOM   1383  CA  ILE X 183      74.406  28.446  40.343  1.00 20.75           C  
ATOM   1384  C   ILE X 183      75.420  29.206  41.205  1.00 20.38           C  
ATOM   1385  O   ILE X 183      75.453  29.004  42.399  1.00 20.43           O  
ATOM   1386  CB  ILE X 183      74.938  27.086  39.803  1.00 20.33           C  
ATOM   1387  CG1 ILE X 183      73.879  25.996  39.994  1.00 20.44           C  
ATOM   1388  CG2 ILE X 183      76.230  26.671  40.515  1.00 21.97           C  
ATOM   1389  CD1 ILE X 183      72.637  26.164  39.150  1.00 18.80           C  
ATOM   1390  N   VAL X 184      76.200  30.107  40.605  1.00 21.01           N  
ATOM   1391  CA  VAL X 184      77.038  31.051  41.366  1.00 20.77           C  
ATOM   1392  C   VAL X 184      76.146  31.987  42.217  1.00 21.42           C  
ATOM   1393  O   VAL X 184      76.490  32.274  43.366  1.00 22.14           O  
ATOM   1394  CB  VAL X 184      77.959  31.895  40.466  1.00 20.56           C  
ATOM   1395  CG1 VAL X 184      78.778  32.877  41.304  1.00 19.34           C  
ATOM   1396  CG2 VAL X 184      78.904  31.023  39.672  1.00 21.04           C  
ATOM   1397  N   ALA X 185      75.012  32.447  41.673  1.00 21.04           N  
ATOM   1398  CA  ALA X 185      74.055  33.242  42.465  1.00 21.10           C  
ATOM   1399  C   ALA X 185      73.557  32.452  43.664  1.00 20.81           C  
ATOM   1400  O   ALA X 185      73.360  33.012  44.726  1.00 20.57           O  
ATOM   1401  CB  ALA X 185      72.840  33.777  41.595  1.00 20.53           C  
ATOM   1402  N   ASN X 186      73.375  31.146  43.505  1.00 21.62           N  
ATOM   1403  CA  ASN X 186      72.986  30.296  44.640  1.00 21.68           C  
ATOM   1404  C   ASN X 186      74.044  30.277  45.711  1.00 21.99           C  
ATOM   1405  O   ASN X 186      73.706  30.273  46.883  1.00 21.81           O  
ATOM   1406  CB  ASN X 186      72.678  28.878  44.203  1.00 21.96           C  
ATOM   1407  CG  ASN X 186      71.379  28.775  43.414  1.00 23.43           C  
ATOM   1408  OD1 ASN X 186      70.638  29.760  43.248  1.00 24.32           O  
ATOM   1409  ND2 ASN X 186      71.096  27.570  42.920  1.00 25.07           N  
ATOM   1410  N   HIS X 187      75.323  30.293  45.308  1.00 22.00           N  
ATOM   1411  CA  HIS X 187      76.416  30.405  46.263  1.00 21.64           C  
ATOM   1412  C   HIS X 187      76.421  31.746  46.980  1.00 21.33           C  
ATOM   1413  O   HIS X 187      76.784  31.814  48.133  1.00 21.67           O  
ATOM   1414  CB  HIS X 187      77.772  30.153  45.585  1.00 21.68           C  
ATOM   1415  CG  HIS X 187      78.011  28.714  45.245  1.00 22.34           C  
ATOM   1416  ND1 HIS X 187      78.564  27.820  46.141  1.00 21.66           N  
ATOM   1417  CD2 HIS X 187      77.753  28.008  44.119  1.00 21.01           C  
ATOM   1418  CE1 HIS X 187      78.649  26.633  45.573  1.00 22.05           C  
ATOM   1419  NE2 HIS X 187      78.155  26.716  44.351  1.00 21.43           N  
ATOM   1420  N   VAL X 188      76.033  32.819  46.301  1.00 21.59           N  
ATOM   1421  CA  VAL X 188      75.950  34.139  46.939  1.00 21.72           C  
ATOM   1422  C   VAL X 188      74.791  34.190  47.945  1.00 21.81           C  
ATOM   1423  O   VAL X 188      74.944  34.671  49.066  1.00 21.80           O  
ATOM   1424  CB  VAL X 188      75.795  35.266  45.888  1.00 21.65           C  
ATOM   1425  CG1 VAL X 188      75.470  36.619  46.561  1.00 20.40           C  
ATOM   1426  CG2 VAL X 188      77.052  35.360  45.037  1.00 21.12           C  
ATOM   1427  N   ILE X 189      73.632  33.706  47.518  1.00 22.20           N  
ATOM   1428  CA  ILE X 189      72.475  33.523  48.384  1.00 22.88           C  
ATOM   1429  C   ILE X 189      72.836  32.649  49.615  1.00 23.35           C  
ATOM   1430  O   ILE X 189      72.532  33.002  50.742  1.00 23.30           O  
ATOM   1431  CB  ILE X 189      71.286  32.902  47.575  1.00 22.96           C  
ATOM   1432  CG1 ILE X 189      70.767  33.908  46.536  1.00 22.79           C  
ATOM   1433  CG2 ILE X 189      70.118  32.467  48.496  1.00 22.03           C  
ATOM   1434  CD1 ILE X 189      69.718  33.324  45.540  1.00 23.24           C  
ATOM   1435  N   ASN X 190      73.517  31.533  49.402  1.00 24.49           N  
ATOM   1436  CA  ASN X 190      73.936  30.678  50.518  1.00 24.75           C  
ATOM   1437  C   ASN X 190      74.893  31.415  51.449  1.00 25.07           C  
ATOM   1438  O   ASN X 190      74.817  31.248  52.653  1.00 25.19           O  
ATOM   1439  CB  ASN X 190      74.562  29.368  50.012  1.00 25.24           C  
ATOM   1440  CG  ASN X 190      74.692  28.306  51.108  1.00 26.37           C  
ATOM   1441  OD1 ASN X 190      75.764  27.704  51.288  1.00 30.96           O  
ATOM   1442  ND2 ASN X 190      73.611  28.075  51.850  1.00 27.04           N  
ATOM   1443  N   ALA X 191      75.768  32.255  50.891  1.00 25.42           N  
ATOM   1444  CA  ALA X 191      76.671  33.104  51.697  1.00 25.47           C  
ATOM   1445  C   ALA X 191      75.905  34.028  52.641  1.00 25.36           C  
ATOM   1446  O   ALA X 191      76.278  34.186  53.800  1.00 25.26           O  
ATOM   1447  CB  ALA X 191      77.612  33.927  50.793  1.00 24.71           C  
ATOM   1448  N   LYS X 192      74.856  34.646  52.114  1.00 26.34           N  
ATOM   1449  CA  LYS X 192      73.910  35.451  52.891  1.00 26.78           C  
ATOM   1450  C   LYS X 192      73.134  34.619  53.951  1.00 26.99           C  
ATOM   1451  O   LYS X 192      73.005  35.060  55.101  1.00 26.80           O  
ATOM   1452  CB  LYS X 192      72.960  36.175  51.923  1.00 26.75           C  
ATOM   1453  CG  LYS X 192      71.714  36.802  52.525  1.00 28.15           C  
ATOM   1454  CD  LYS X 192      72.019  37.846  53.581  1.00 31.68           C  
ATOM   1455  CE  LYS X 192      72.121  39.280  53.006  1.00 33.18           C  
ATOM   1456  NZ  LYS X 192      73.008  40.162  53.855  1.00 31.57           N  
ATOM   1457  N   ARG X 193      72.633  33.434  53.576  1.00 27.19           N  
ATOM   1458  CA  ARG X 193      72.038  32.488  54.552  1.00 27.76           C  
ATOM   1459  C   ARG X 193      73.030  32.210  55.670  1.00 27.17           C  
ATOM   1460  O   ARG X 193      72.653  32.137  56.838  1.00 27.06           O  
ATOM   1461  CB  ARG X 193      71.671  31.133  53.917  1.00 27.97           C  
ATOM   1462  CG  ARG X 193      70.476  31.152  52.988  1.00 30.16           C  
ATOM   1463  CD  ARG X 193      70.053  29.719  52.568  1.00 31.18           C  
ATOM   1464  NE  ARG X 193      69.480  28.986  53.701  1.00 34.67           N  
ATOM   1465  CZ  ARG X 193      68.190  28.999  54.073  1.00 35.28           C  
ATOM   1466  NH1 ARG X 193      67.271  29.714  53.415  1.00 35.38           N  
ATOM   1467  NH2 ARG X 193      67.814  28.285  55.130  1.00 35.59           N  
ATOM   1468  N   ASN X 194      74.296  32.029  55.292  1.00 26.37           N  
ATOM   1469  CA  ASN X 194      75.381  31.824  56.248  1.00 26.12           C  
ATOM   1470  C   ASN X 194      75.791  33.096  56.977  1.00 25.66           C  
ATOM   1471  O   ASN X 194      76.720  33.068  57.771  1.00 25.59           O  
ATOM   1472  CB  ASN X 194      76.609  31.231  55.552  1.00 26.07           C  
ATOM   1473  CG  ASN X 194      76.385  29.806  55.095  1.00 26.03           C  
ATOM   1474  OD1 ASN X 194      75.406  29.178  55.462  1.00 26.56           O  
ATOM   1475  ND2 ASN X 194      77.288  29.294  54.297  1.00 24.91           N  
ATOM   1476  N   GLY X 195      75.112  34.204  56.699  1.00 25.29           N  
ATOM   1477  CA  GLY X 195      75.339  35.455  57.410  1.00 25.46           C  
ATOM   1478  C   GLY X 195      76.302  36.457  56.780  1.00 25.30           C  
ATOM   1479  O   GLY X 195      76.682  37.419  57.432  1.00 25.64           O  
ATOM   1480  N   ALA X 196      76.674  36.261  55.521  1.00 24.75           N  
ATOM   1481  CA  ALA X 196      77.496  37.241  54.818  1.00 24.78           C  
ATOM   1482  C   ALA X 196      76.684  38.503  54.549  1.00 24.78           C  
ATOM   1483  O   ALA X 196      75.463  38.441  54.388  1.00 25.21           O  
ATOM   1484  CB  ALA X 196      78.021  36.662  53.520  1.00 24.16           C  
ATOM   1485  N   LYS X 197      77.359  39.649  54.558  1.00 24.87           N  
ATOM   1486  CA  LYS X 197      76.778  40.896  54.091  1.00 24.83           C  
ATOM   1487  C   LYS X 197      76.924  40.904  52.574  1.00 24.21           C  
ATOM   1488  O   LYS X 197      77.793  40.209  52.007  1.00 23.84           O  
ATOM   1489  CB  LYS X 197      77.498  42.113  54.693  1.00 25.23           C  
ATOM   1490  CG  LYS X 197      77.445  42.209  56.224  1.00 26.07           C  
ATOM   1491  CD  LYS X 197      78.391  43.303  56.767  1.00 26.86           C  
ATOM   1492  CE  LYS X 197      79.062  42.923  58.135  1.00 29.03           C  
ATOM   1493  NZ  LYS X 197      80.538  42.447  58.037  1.00 30.12           N  
ATOM   1494  N   ILE X 198      76.075  41.678  51.909  1.00 23.23           N  
ATOM   1495  CA  ILE X 198      76.119  41.758  50.463  1.00 22.97           C  
ATOM   1496  C   ILE X 198      76.009  43.210  50.035  1.00 22.39           C  
ATOM   1497  O   ILE X 198      75.105  43.911  50.442  1.00 22.13           O  
ATOM   1498  CB  ILE X 198      75.011  40.901  49.803  1.00 23.20           C  
ATOM   1499  CG1 ILE X 198      75.341  39.408  49.935  1.00 23.42           C  
ATOM   1500  CG2 ILE X 198      74.853  41.274  48.325  1.00 23.23           C  
ATOM   1501  CD1 ILE X 198      74.230  38.479  49.423  1.00 23.04           C  
ATOM   1502  N   ILE X 199      76.984  43.659  49.256  1.00 22.28           N  
ATOM   1503  CA  ILE X 199      76.955  44.980  48.622  1.00 22.14           C  
ATOM   1504  C   ILE X 199      76.865  44.728  47.134  1.00 21.74           C  
ATOM   1505  O   ILE X 199      77.611  43.912  46.603  1.00 21.37           O  
ATOM   1506  CB  ILE X 199      78.235  45.815  48.929  1.00 22.01           C  
ATOM   1507  CG1 ILE X 199      78.346  46.108  50.425  1.00 21.41           C  
ATOM   1508  CG2 ILE X 199      78.258  47.153  48.114  1.00 22.05           C  
ATOM   1509  CD1 ILE X 199      79.588  46.939  50.784  1.00 22.35           C  
ATOM   1510  N   VAL X 200      75.942  45.415  46.472  1.00 21.84           N  
ATOM   1511  CA  VAL X 200      75.805  45.342  45.026  1.00 21.64           C  
ATOM   1512  C   VAL X 200      76.056  46.725  44.467  1.00 21.51           C  
ATOM   1513  O   VAL X 200      75.403  47.658  44.901  1.00 21.51           O  
ATOM   1514  CB  VAL X 200      74.404  44.885  44.622  1.00 21.61           C  
ATOM   1515  CG1 VAL X 200      74.194  45.039  43.110  1.00 20.45           C  
ATOM   1516  CG2 VAL X 200      74.178  43.443  45.062  1.00 21.83           C  
ATOM   1517  N   CYS X 201      77.014  46.857  43.540  1.00 21.53           N  
ATOM   1518  CA  CYS X 201      77.253  48.124  42.842  1.00 21.85           C  
ATOM   1519  C   CYS X 201      76.797  47.941  41.436  1.00 21.40           C  
ATOM   1520  O   CYS X 201      77.490  47.334  40.632  1.00 20.70           O  
ATOM   1521  CB  CYS X 201      78.714  48.536  42.808  1.00 22.20           C  
ATOM   1522  SG  CYS X 201      79.434  48.742  44.381  1.00 25.32           S  
ATOM   1523  N   ASP X 202      75.621  48.483  41.150  1.00 21.58           N  
ATOM   1524  CA  ASP X 202      74.964  48.264  39.887  1.00 21.91           C  
ATOM   1525  C   ASP X 202      73.926  49.352  39.718  1.00 22.03           C  
ATOM   1526  O   ASP X 202      73.148  49.590  40.637  1.00 22.28           O  
ATOM   1527  CB  ASP X 202      74.307  46.868  39.877  1.00 21.66           C  
ATOM   1528  CG  ASP X 202      74.083  46.340  38.476  1.00 20.10           C  
ATOM   1529  OD1 ASP X 202      73.482  47.051  37.665  1.00 20.54           O  
ATOM   1530  OD2 ASP X 202      74.526  45.220  38.172  1.00 19.42           O  
ATOM   1531  N   PRO X 203      73.919  50.036  38.559  1.00 22.78           N  
ATOM   1532  CA  PRO X 203      72.890  51.033  38.283  1.00 23.44           C  
ATOM   1533  C   PRO X 203      71.442  50.532  38.450  1.00 24.03           C  
ATOM   1534  O   PRO X 203      70.593  51.259  38.960  1.00 24.45           O  
ATOM   1535  CB  PRO X 203      73.147  51.374  36.816  1.00 23.25           C  
ATOM   1536  CG  PRO X 203      74.525  51.088  36.581  1.00 22.17           C  
ATOM   1537  CD  PRO X 203      74.874  49.937  37.439  1.00 22.75           C  
ATOM   1538  N   ARG X 204      71.189  49.300  38.006  1.00 25.57           N  
ATOM   1539  CA  ARG X 204      69.872  48.657  38.066  1.00 26.14           C  
ATOM   1540  C   ARG X 204      69.628  47.972  39.383  1.00 27.03           C  
ATOM   1541  O   ARG X 204      70.574  47.626  40.093  1.00 26.62           O  
ATOM   1542  CB  ARG X 204      69.772  47.539  37.032  1.00 26.49           C  
ATOM   1543  CG  ARG X 204      70.034  47.940  35.616  1.00 27.06           C  
ATOM   1544  CD  ARG X 204      69.715  46.785  34.709  1.00 27.53           C  
ATOM   1545  NE  ARG X 204      70.562  45.638  35.002  1.00 28.46           N  
ATOM   1546  CZ  ARG X 204      70.297  44.383  34.655  1.00 29.06           C  
ATOM   1547  NH1 ARG X 204      69.207  44.080  33.970  1.00 30.58           N  
ATOM   1548  NH2 ARG X 204      71.141  43.419  34.993  1.00 29.72           N  
ATOM   1549  N   LYS X 205      68.343  47.729  39.654  1.00 28.15           N  
ATOM   1550  CA  LYS X 205      67.900  46.915  40.783  1.00 28.90           C  
ATOM   1551  C   LYS X 205      67.816  45.444  40.358  1.00 28.97           C  
ATOM   1552  O   LYS X 205      66.734  44.926  40.108  1.00 29.08           O  
ATOM   1553  CB  LYS X 205      66.538  47.400  41.289  1.00 28.89           C  
ATOM   1554  CG  LYS X 205      66.588  48.770  41.930  1.00 30.12           C  
ATOM   1555  CD  LYS X 205      65.222  49.255  42.400  1.00 29.96           C  
ATOM   1556  CE  LYS X 205      65.297  50.712  42.856  1.00 30.90           C  
ATOM   1557  NZ  LYS X 205      64.023  51.193  43.489  1.00 31.66           N  
ATOM   1558  N   ILE X 206      68.968  44.785  40.281  1.00 29.09           N  
ATOM   1559  CA  ILE X 206      69.043  43.359  39.945  1.00 29.14           C  
ATOM   1560  C   ILE X 206      68.603  42.490  41.120  1.00 29.53           C  
ATOM   1561  O   ILE X 206      68.462  42.992  42.226  1.00 29.49           O  
ATOM   1562  CB  ILE X 206      70.464  42.963  39.486  1.00 28.88           C  
ATOM   1563  CG1 ILE X 206      71.535  43.319  40.547  1.00 29.49           C  
ATOM   1564  CG2 ILE X 206      70.782  43.639  38.173  1.00 28.38           C  
ATOM   1565  CD1 ILE X 206      72.895  42.648  40.321  1.00 28.14           C  
ATOM   1566  N   GLU X 207      68.382  41.196  40.883  1.00 30.29           N  
ATOM   1567  CA  GLU X 207      67.891  40.283  41.929  1.00 31.19           C  
ATOM   1568  C   GLU X 207      68.740  40.353  43.175  1.00 31.68           C  
ATOM   1569  O   GLU X 207      68.222  40.451  44.282  1.00 31.61           O  
ATOM   1570  CB  GLU X 207      67.911  38.813  41.467  1.00 32.14           C  
ATOM   1571  CG  GLU X 207      66.709  38.337  40.686  1.00 34.70           C  
ATOM   1572  CD  GLU X 207      65.452  38.255  41.538  1.00 38.37           C  
ATOM   1573  OE1 GLU X 207      65.020  37.129  41.886  1.00 41.03           O  
ATOM   1574  OE2 GLU X 207      64.894  39.319  41.861  1.00 40.09           O  
ATOM   1575  N   THR X 208      70.055  40.270  42.984  1.00 32.06           N  
ATOM   1576  CA  THR X 208      70.987  40.267  44.099  1.00 32.41           C  
ATOM   1577  C   THR X 208      70.887  41.552  44.944  1.00 32.43           C  
ATOM   1578  O   THR X 208      71.216  41.528  46.128  1.00 32.55           O  
ATOM   1579  CB  THR X 208      72.430  40.047  43.588  1.00 32.93           C  
ATOM   1580  OG1 THR X 208      72.430  39.010  42.588  1.00 33.86           O  
ATOM   1581  CG2 THR X 208      73.385  39.672  44.741  1.00 32.36           C  
ATOM   1582  N   ALA X 209      70.417  42.654  44.345  1.00 32.20           N  
ATOM   1583  CA  ALA X 209      70.223  43.920  45.068  1.00 32.30           C  
ATOM   1584  C   ALA X 209      69.083  43.838  46.083  1.00 32.44           C  
ATOM   1585  O   ALA X 209      69.142  44.467  47.142  1.00 32.43           O  
ATOM   1586  CB  ALA X 209      69.984  45.067  44.096  1.00 31.80           C  
ATOM   1587  N   ARG X 210      68.049  43.063  45.750  1.00 32.95           N  
ATOM   1588  CA  ARG X 210      66.920  42.773  46.656  1.00 33.05           C  
ATOM   1589  C   ARG X 210      67.349  42.228  48.015  1.00 32.51           C  
ATOM   1590  O   ARG X 210      66.706  42.516  49.034  1.00 32.26           O  
ATOM   1591  CB  ARG X 210      66.003  41.714  46.042  1.00 33.43           C  
ATOM   1592  CG  ARG X 210      64.917  42.229  45.101  1.00 35.31           C  
ATOM   1593  CD  ARG X 210      63.856  41.127  44.897  1.00 36.37           C  
ATOM   1594  NE  ARG X 210      62.572  41.655  44.429  1.00 40.39           N  
ATOM   1595  CZ  ARG X 210      62.073  41.479  43.203  1.00 41.66           C  
ATOM   1596  NH1 ARG X 210      62.753  40.778  42.290  1.00 41.78           N  
ATOM   1597  NH2 ARG X 210      60.881  42.002  42.888  1.00 40.18           N  
ATOM   1598  N   ILE X 211      68.399  41.397  48.006  1.00 31.65           N  
ATOM   1599  CA  ILE X 211      68.936  40.783  49.226  1.00 30.96           C  
ATOM   1600  C   ILE X 211      70.197  41.485  49.746  1.00 30.20           C  
ATOM   1601  O   ILE X 211      70.774  41.059  50.744  1.00 30.12           O  
ATOM   1602  CB  ILE X 211      69.219  39.274  49.029  1.00 30.98           C  
ATOM   1603  CG1 ILE X 211      70.166  39.012  47.846  1.00 31.70           C  
ATOM   1604  CG2 ILE X 211      67.913  38.510  48.824  1.00 31.75           C  
ATOM   1605  CD1 ILE X 211      70.871  37.654  47.924  1.00 30.89           C  
ATOM   1606  N   ALA X 212      70.600  42.573  49.085  1.00 29.23           N  
ATOM   1607  CA  ALA X 212      71.839  43.287  49.429  1.00 28.66           C  
ATOM   1608  C   ALA X 212      71.648  44.126  50.668  1.00 27.36           C  
ATOM   1609  O   ALA X 212      70.589  44.692  50.882  1.00 26.58           O  
ATOM   1610  CB  ALA X 212      72.301  44.182  48.271  1.00 28.10           C  
ATOM   1611  N   ASP X 213      72.691  44.203  51.481  1.00 26.76           N  
ATOM   1612  CA  ASP X 213      72.714  45.110  52.614  1.00 26.31           C  
ATOM   1613  C   ASP X 213      72.807  46.549  52.108  1.00 26.14           C  
ATOM   1614  O   ASP X 213      72.209  47.452  52.667  1.00 26.51           O  
ATOM   1615  CB  ASP X 213      73.876  44.758  53.540  1.00 26.29           C  
ATOM   1616  CG  ASP X 213      73.707  43.393  54.174  1.00 26.68           C  
ATOM   1617  OD1 ASP X 213      74.059  42.390  53.517  1.00 24.76           O  
ATOM   1618  OD2 ASP X 213      73.192  43.322  55.317  1.00 27.68           O  
ATOM   1619  N   MET X 214      73.562  46.747  51.032  1.00 26.02           N  
ATOM   1620  CA  MET X 214      73.589  48.018  50.316  1.00 25.23           C  
ATOM   1621  C   MET X 214      73.549  47.762  48.829  1.00 24.92           C  
ATOM   1622  O   MET X 214      74.335  46.954  48.292  1.00 24.53           O  
ATOM   1623  CB  MET X 214      74.862  48.784  50.607  1.00 25.06           C  
ATOM   1624  CG  MET X 214      75.053  49.124  52.046  1.00 25.39           C  
ATOM   1625  SD  MET X 214      76.425  50.246  52.196  1.00 23.89           S  
ATOM   1626  CE  MET X 214      75.547  51.784  51.910  1.00 25.10           C  
ATOM   1627  N   HIS X 215      72.634  48.459  48.172  1.00 24.25           N  
ATOM   1628  CA  HIS X 215      72.639  48.549  46.731  1.00 23.97           C  
ATOM   1629  C   HIS X 215      73.171  49.933  46.372  1.00 23.73           C  
ATOM   1630  O   HIS X 215      72.465  50.938  46.501  1.00 23.41           O  
ATOM   1631  CB  HIS X 215      71.236  48.326  46.150  1.00 23.72           C  
ATOM   1632  CG  HIS X 215      71.146  48.607  44.684  1.00 23.54           C  
ATOM   1633  ND1 HIS X 215      69.967  48.963  44.061  1.00 23.85           N  
ATOM   1634  CD2 HIS X 215      72.096  48.605  43.719  1.00 23.15           C  
ATOM   1635  CE1 HIS X 215      70.197  49.170  42.777  1.00 23.37           C  
ATOM   1636  NE2 HIS X 215      71.481  48.957  42.543  1.00 23.54           N  
ATOM   1637  N   ILE X 216      74.423  49.981  45.926  1.00 23.56           N  
ATOM   1638  CA  ILE X 216      75.018  51.244  45.497  1.00 23.47           C  
ATOM   1639  C   ILE X 216      74.631  51.391  44.044  1.00 23.04           C  
ATOM   1640  O   ILE X 216      75.272  50.817  43.162  1.00 22.02           O  
ATOM   1641  CB  ILE X 216      76.551  51.272  45.685  1.00 23.84           C  
ATOM   1642  CG1 ILE X 216      76.915  51.046  47.153  1.00 23.68           C  
ATOM   1643  CG2 ILE X 216      77.141  52.609  45.200  1.00 23.15           C  
ATOM   1644  CD1 ILE X 216      78.403  50.734  47.348  1.00 24.12           C  
ATOM   1645  N   ALA X 217      73.548  52.142  43.833  1.00 22.66           N  
ATOM   1646  CA  ALA X 217      72.915  52.329  42.529  1.00 22.84           C  
ATOM   1647  C   ALA X 217      73.586  53.473  41.788  1.00 22.79           C  
ATOM   1648  O   ALA X 217      72.992  54.537  41.590  1.00 23.09           O  
ATOM   1649  CB  ALA X 217      71.403  52.638  42.705  1.00 22.56           C  
ATOM   1650  N   LEU X 218      74.818  53.230  41.368  1.00 22.76           N  
ATOM   1651  CA  LEU X 218      75.667  54.268  40.800  1.00 22.64           C  
ATOM   1652  C   LEU X 218      75.307  54.561  39.348  1.00 22.64           C  
ATOM   1653  O   LEU X 218      74.850  53.685  38.604  1.00 22.44           O  
ATOM   1654  CB  LEU X 218      77.150  53.874  40.909  1.00 22.55           C  
ATOM   1655  CG  LEU X 218      77.749  52.980  39.824  1.00 22.26           C  
ATOM   1656  CD1 LEU X 218      79.251  52.844  40.046  1.00 20.67           C  
ATOM   1657  CD2 LEU X 218      77.043  51.618  39.790  1.00 20.99           C  
ATOM   1658  N   LYS X 219      75.522  55.810  38.950  1.00 22.75           N  
ATOM   1659  CA  LYS X 219      75.251  56.217  37.585  1.00 22.38           C  
ATOM   1660  C   LYS X 219      76.138  55.384  36.684  1.00 21.99           C  
ATOM   1661  O   LYS X 219      77.280  55.093  37.024  1.00 22.20           O  
ATOM   1662  CB  LYS X 219      75.492  57.718  37.385  1.00 22.23           C  
ATOM   1663  CG  LYS X 219      74.467  58.594  38.098  1.00 21.97           C  
ATOM   1664  CD  LYS X 219      74.681  60.092  37.841  1.00 22.14           C  
ATOM   1665  CE  LYS X 219      73.580  60.916  38.500  1.00 22.16           C  
ATOM   1666  NZ  LYS X 219      73.787  62.396  38.410  1.00 22.39           N  
ATOM   1667  N   ASN X 220      75.573  54.958  35.562  1.00 21.61           N  
ATOM   1668  CA  ASN X 220      76.299  54.245  34.530  1.00 20.95           C  
ATOM   1669  C   ASN X 220      77.599  54.980  34.177  1.00 20.77           C  
ATOM   1670  O   ASN X 220      77.593  56.173  33.934  1.00 20.83           O  
ATOM   1671  CB  ASN X 220      75.407  54.126  33.286  1.00 21.10           C  
ATOM   1672  CG  ASN X 220      74.109  53.340  33.547  1.00 20.89           C  
ATOM   1673  OD1 ASN X 220      73.190  53.813  34.233  1.00 21.76           O  
ATOM   1674  ND2 ASN X 220      74.033  52.149  32.988  1.00 20.72           N  
ATOM   1675  N   GLY X 221      78.716  54.272  34.176  1.00 20.97           N  
ATOM   1676  CA  GLY X 221      79.988  54.841  33.752  1.00 20.77           C  
ATOM   1677  C   GLY X 221      80.748  55.583  34.833  1.00 20.64           C  
ATOM   1678  O   GLY X 221      81.833  56.097  34.571  1.00 20.58           O  
ATOM   1679  N   SER X 222      80.217  55.607  36.054  1.00 20.50           N  
ATOM   1680  CA  SER X 222      80.831  56.362  37.146  1.00 20.92           C  
ATOM   1681  C   SER X 222      81.831  55.549  37.996  1.00 20.98           C  
ATOM   1682  O   SER X 222      82.170  55.940  39.100  1.00 21.43           O  
ATOM   1683  CB  SER X 222      79.730  56.952  38.041  1.00 20.61           C  
ATOM   1684  OG  SER X 222      79.133  55.960  38.866  1.00 20.90           O  
ATOM   1685  N   ASN X 223      82.347  54.457  37.451  1.00 21.73           N  
ATOM   1686  CA  ASN X 223      82.993  53.411  38.261  1.00 21.78           C  
ATOM   1687  C   ASN X 223      84.251  53.815  39.011  1.00 21.82           C  
ATOM   1688  O   ASN X 223      84.334  53.586  40.225  1.00 22.09           O  
ATOM   1689  CB  ASN X 223      83.284  52.200  37.395  1.00 22.15           C  
ATOM   1690  CG  ASN X 223      82.026  51.598  36.852  1.00 24.27           C  
ATOM   1691  OD1 ASN X 223      81.352  50.877  37.559  1.00 24.02           O  
ATOM   1692  ND2 ASN X 223      81.655  51.962  35.611  1.00 27.92           N  
ATOM   1693  N   ILE X 224      85.211  54.402  38.287  1.00 21.34           N  
ATOM   1694  CA  ILE X 224      86.483  54.795  38.863  1.00 20.70           C  
ATOM   1695  C   ILE X 224      86.258  55.895  39.891  1.00 20.21           C  
ATOM   1696  O   ILE X 224      86.948  55.935  40.886  1.00 20.36           O  
ATOM   1697  CB  ILE X 224      87.489  55.235  37.785  1.00 20.86           C  
ATOM   1698  CG1 ILE X 224      87.999  54.030  36.999  1.00 20.77           C  
ATOM   1699  CG2 ILE X 224      88.674  56.032  38.403  1.00 21.65           C  
ATOM   1700  CD1 ILE X 224      88.925  53.146  37.763  1.00 20.91           C  
ATOM   1701  N   ALA X 225      85.286  56.774  39.651  1.00 19.70           N  
ATOM   1702  CA  ALA X 225      84.948  57.826  40.605  1.00 19.42           C  
ATOM   1703  C   ALA X 225      84.481  57.223  41.915  1.00 18.51           C  
ATOM   1704  O   ALA X 225      84.917  57.641  42.980  1.00 19.21           O  
ATOM   1705  CB  ALA X 225      83.865  58.794  40.030  1.00 19.10           C  
ATOM   1706  N   LEU X 226      83.585  56.252  41.839  1.00 17.58           N  
ATOM   1707  CA  LEU X 226      83.160  55.525  43.025  1.00 17.35           C  
ATOM   1708  C   LEU X 226      84.295  54.748  43.648  1.00 17.19           C  
ATOM   1709  O   LEU X 226      84.489  54.813  44.836  1.00 17.42           O  
ATOM   1710  CB  LEU X 226      82.022  54.562  42.718  1.00 16.94           C  
ATOM   1711  CG  LEU X 226      81.468  53.816  43.932  1.00 17.36           C  
ATOM   1712  CD1 LEU X 226      80.738  54.777  44.905  1.00 14.36           C  
ATOM   1713  CD2 LEU X 226      80.573  52.682  43.467  1.00 16.77           C  
ATOM   1714  N   LEU X 227      85.022  53.979  42.852  1.00 17.76           N  
ATOM   1715  CA  LEU X 227      86.089  53.126  43.393  1.00 17.72           C  
ATOM   1716  C   LEU X 227      87.188  53.946  44.068  1.00 17.73           C  
ATOM   1717  O   LEU X 227      87.688  53.558  45.132  1.00 18.61           O  
ATOM   1718  CB  LEU X 227      86.683  52.236  42.300  1.00 17.57           C  
ATOM   1719  CG  LEU X 227      85.711  51.180  41.788  1.00 17.65           C  
ATOM   1720  CD1 LEU X 227      86.262  50.496  40.547  1.00 17.39           C  
ATOM   1721  CD2 LEU X 227      85.373  50.173  42.898  1.00 16.48           C  
ATOM   1722  N   ASN X 228      87.556  55.070  43.464  1.00 17.33           N  
ATOM   1723  CA  ASN X 228      88.571  55.959  44.046  1.00 17.65           C  
ATOM   1724  C   ASN X 228      88.130  56.574  45.356  1.00 17.95           C  
ATOM   1725  O   ASN X 228      88.957  56.757  46.252  1.00 18.17           O  
ATOM   1726  CB  ASN X 228      88.934  57.097  43.091  1.00 17.22           C  
ATOM   1727  CG  ASN X 228      89.912  56.680  42.042  1.00 16.67           C  
ATOM   1728  OD1 ASN X 228      90.254  55.504  41.923  1.00 15.07           O  
ATOM   1729  ND2 ASN X 228      90.393  57.648  41.276  1.00 16.87           N  
ATOM   1730  N   ALA X 229      86.846  56.933  45.452  1.00 18.13           N  
ATOM   1731  CA  ALA X 229      86.314  57.540  46.679  1.00 18.55           C  
ATOM   1732  C   ALA X 229      86.218  56.505  47.794  1.00 18.55           C  
ATOM   1733  O   ALA X 229      86.425  56.826  48.967  1.00 18.88           O  
ATOM   1734  CB  ALA X 229      84.943  58.234  46.436  1.00 18.48           C  
ATOM   1735  N   MET X 230      85.899  55.272  47.428  1.00 18.80           N  
ATOM   1736  CA  MET X 230      85.918  54.163  48.384  1.00 19.45           C  
ATOM   1737  C   MET X 230      87.347  53.965  48.934  1.00 19.34           C  
ATOM   1738  O   MET X 230      87.532  53.793  50.124  1.00 19.26           O  
ATOM   1739  CB  MET X 230      85.398  52.875  47.745  1.00 19.28           C  
ATOM   1740  CG  MET X 230      83.876  52.859  47.445  1.00 20.06           C  
ATOM   1741  SD  MET X 230      83.271  51.249  46.852  1.00 20.72           S  
ATOM   1742  CE  MET X 230      83.205  50.347  48.417  1.00 21.60           C  
ATOM   1743  N   GLY X 231      88.343  54.016  48.056  1.00 19.55           N  
ATOM   1744  CA  GLY X 231      89.741  53.923  48.457  1.00 19.86           C  
ATOM   1745  C   GLY X 231      90.176  55.103  49.294  1.00 20.13           C  
ATOM   1746  O   GLY X 231      90.976  54.956  50.218  1.00 19.90           O  
ATOM   1747  N   HIS X 232      89.635  56.273  48.956  1.00 20.49           N  
ATOM   1748  CA  HIS X 232      89.856  57.501  49.704  1.00 20.55           C  
ATOM   1749  C   HIS X 232      89.386  57.331  51.144  1.00 20.78           C  
ATOM   1750  O   HIS X 232      90.126  57.618  52.077  1.00 20.62           O  
ATOM   1751  CB  HIS X 232      89.117  58.667  49.030  1.00 20.67           C  
ATOM   1752  CG  HIS X 232      89.136  59.947  49.815  1.00 19.74           C  
ATOM   1753  ND1 HIS X 232      90.063  60.943  49.595  1.00 20.24           N  
ATOM   1754  CD2 HIS X 232      88.337  60.392  50.813  1.00 18.55           C  
ATOM   1755  CE1 HIS X 232      89.837  61.946  50.426  1.00 18.57           C  
ATOM   1756  NE2 HIS X 232      88.798  61.634  51.180  1.00 19.18           N  
ATOM   1757  N   VAL X 233      88.150  56.872  51.312  1.00 21.12           N  
ATOM   1758  CA  VAL X 233      87.583  56.627  52.641  1.00 21.15           C  
ATOM   1759  C   VAL X 233      88.434  55.589  53.378  1.00 21.41           C  
ATOM   1760  O   VAL X 233      88.782  55.792  54.528  1.00 21.76           O  
ATOM   1761  CB  VAL X 233      86.099  56.146  52.560  1.00 21.10           C  
ATOM   1762  CG1 VAL X 233      85.570  55.728  53.930  1.00 20.49           C  
ATOM   1763  CG2 VAL X 233      85.212  57.221  51.946  1.00 20.29           C  
ATOM   1764  N   ILE X 234      88.785  54.492  52.712  1.00 21.62           N  
ATOM   1765  CA  ILE X 234      89.544  53.426  53.372  1.00 21.79           C  
ATOM   1766  C   ILE X 234      90.917  53.905  53.866  1.00 21.98           C  
ATOM   1767  O   ILE X 234      91.359  53.527  54.952  1.00 21.59           O  
ATOM   1768  CB  ILE X 234      89.673  52.181  52.465  1.00 22.06           C  
ATOM   1769  CG1 ILE X 234      88.302  51.512  52.316  1.00 21.96           C  
ATOM   1770  CG2 ILE X 234      90.672  51.154  53.029  1.00 21.76           C  
ATOM   1771  CD1 ILE X 234      88.296  50.317  51.391  1.00 21.66           C  
ATOM   1772  N   ILE X 235      91.572  54.756  53.081  1.00 22.21           N  
ATOM   1773  CA  ILE X 235      92.887  55.262  53.438  1.00 22.17           C  
ATOM   1774  C   ILE X 235      92.774  56.346  54.503  1.00 22.48           C  
ATOM   1775  O   ILE X 235      93.511  56.306  55.479  1.00 22.04           O  
ATOM   1776  CB  ILE X 235      93.669  55.804  52.215  1.00 22.49           C  
ATOM   1777  CG1 ILE X 235      94.101  54.658  51.300  1.00 21.87           C  
ATOM   1778  CG2 ILE X 235      94.911  56.606  52.667  1.00 21.92           C  
ATOM   1779  CD1 ILE X 235      94.811  55.112  50.049  1.00 21.15           C  
ATOM   1780  N   GLU X 236      91.850  57.291  54.323  1.00 22.76           N  
ATOM   1781  CA  GLU X 236      91.756  58.442  55.214  1.00 23.47           C  
ATOM   1782  C   GLU X 236      91.208  58.072  56.595  1.00 23.28           C  
ATOM   1783  O   GLU X 236      91.511  58.735  57.594  1.00 23.09           O  
ATOM   1784  CB  GLU X 236      90.955  59.614  54.579  1.00 23.91           C  
ATOM   1785  CG  GLU X 236      89.447  59.733  54.968  1.00 25.54           C  
ATOM   1786  CD  GLU X 236      88.905  61.183  54.961  1.00 26.45           C  
ATOM   1787  OE1 GLU X 236      89.698  62.136  55.153  1.00 30.61           O  
ATOM   1788  OE2 GLU X 236      87.670  61.367  54.787  1.00 31.05           O  
ATOM   1789  N   GLU X 237      90.397  57.023  56.654  1.00 23.00           N  
ATOM   1790  CA  GLU X 237      89.887  56.544  57.930  1.00 22.93           C  
ATOM   1791  C   GLU X 237      90.734  55.401  58.471  1.00 22.71           C  
ATOM   1792  O   GLU X 237      90.385  54.790  59.485  1.00 22.63           O  
ATOM   1793  CB  GLU X 237      88.419  56.135  57.804  1.00 23.15           C  
ATOM   1794  CG  GLU X 237      87.521  57.311  57.473  1.00 23.13           C  
ATOM   1795  CD  GLU X 237      86.054  56.977  57.519  1.00 22.86           C  
ATOM   1796  OE1 GLU X 237      85.677  55.847  57.924  1.00 21.47           O  
ATOM   1797  OE2 GLU X 237      85.273  57.869  57.146  1.00 22.51           O  
ATOM   1798  N   ASN X 238      91.843  55.121  57.791  1.00 22.61           N  
ATOM   1799  CA  ASN X 238      92.841  54.172  58.271  1.00 22.78           C  
ATOM   1800  C   ASN X 238      92.329  52.736  58.433  1.00 22.83           C  
ATOM   1801  O   ASN X 238      92.672  52.032  59.389  1.00 22.80           O  
ATOM   1802  CB  ASN X 238      93.455  54.705  59.572  1.00 22.82           C  
ATOM   1803  CG  ASN X 238      94.476  55.784  59.315  1.00 22.73           C  
ATOM   1804  OD1 ASN X 238      95.601  55.493  58.913  1.00 22.22           O  
ATOM   1805  ND2 ASN X 238      94.094  57.030  59.540  1.00 22.31           N  
ATOM   1806  N   LEU X 239      91.511  52.317  57.470  1.00 22.86           N  
ATOM   1807  CA  LEU X 239      90.801  51.046  57.526  1.00 22.32           C  
ATOM   1808  C   LEU X 239      91.521  49.984  56.729  1.00 22.10           C  
ATOM   1809  O   LEU X 239      91.058  48.848  56.639  1.00 21.75           O  
ATOM   1810  CB  LEU X 239      89.390  51.218  56.960  1.00 22.65           C  
ATOM   1811  CG  LEU X 239      88.478  52.209  57.676  1.00 22.38           C  
ATOM   1812  CD1 LEU X 239      87.149  52.352  56.909  1.00 20.89           C  
ATOM   1813  CD2 LEU X 239      88.259  51.744  59.107  1.00 21.94           C  
ATOM   1814  N   TYR X 240      92.646  50.359  56.129  1.00 22.22           N  
ATOM   1815  CA  TYR X 240      93.418  49.430  55.323  1.00 22.51           C  
ATOM   1816  C   TYR X 240      94.305  48.567  56.210  1.00 22.62           C  
ATOM   1817  O   TYR X 240      94.477  48.858  57.387  1.00 22.65           O  
ATOM   1818  CB  TYR X 240      94.228  50.151  54.230  1.00 22.13           C  
ATOM   1819  CG  TYR X 240      95.305  51.111  54.687  1.00 21.24           C  
ATOM   1820  CD1 TYR X 240      94.987  52.429  55.016  1.00 21.40           C  
ATOM   1821  CD2 TYR X 240      96.645  50.726  54.738  1.00 21.21           C  
ATOM   1822  CE1 TYR X 240      95.956  53.327  55.416  1.00 21.32           C  
ATOM   1823  CE2 TYR X 240      97.637  51.629  55.132  1.00 21.47           C  
ATOM   1824  CZ  TYR X 240      97.274  52.931  55.472  1.00 21.12           C  
ATOM   1825  OH  TYR X 240      98.210  53.859  55.851  1.00 21.43           O  
ATOM   1826  N   ASP X 241      94.836  47.502  55.617  1.00 22.99           N  
ATOM   1827  CA  ASP X 241      95.643  46.509  56.307  1.00 23.24           C  
ATOM   1828  C   ASP X 241      97.086  46.930  56.090  1.00 23.23           C  
ATOM   1829  O   ASP X 241      97.685  46.601  55.072  1.00 23.52           O  
ATOM   1830  CB  ASP X 241      95.348  45.112  55.726  1.00 23.50           C  
ATOM   1831  CG  ASP X 241      96.010  43.978  56.502  1.00 24.01           C  
ATOM   1832  OD1 ASP X 241      96.914  44.235  57.331  1.00 25.94           O  
ATOM   1833  OD2 ASP X 241      95.609  42.808  56.274  1.00 24.28           O  
ATOM   1834  N   LYS X 242      97.631  47.672  57.047  1.00 23.42           N  
ATOM   1835  CA  LYS X 242      98.959  48.279  56.896  1.00 23.76           C  
ATOM   1836  C   LYS X 242     100.076  47.229  56.771  1.00 23.52           C  
ATOM   1837  O   LYS X 242     100.980  47.378  55.938  1.00 23.68           O  
ATOM   1838  CB  LYS X 242      99.245  49.273  58.037  1.00 24.02           C  
ATOM   1839  CG  LYS X 242      98.110  50.318  58.267  1.00 25.35           C  
ATOM   1840  CD  LYS X 242      98.621  51.737  58.687  1.00 25.76           C  
ATOM   1841  CE  LYS X 242      97.453  52.769  58.870  1.00 26.34           C  
ATOM   1842  NZ  LYS X 242      97.262  53.340  60.254  1.00 26.72           N  
ATOM   1843  N   ALA X 243     100.000  46.165  57.570  1.00 23.10           N  
ATOM   1844  CA  ALA X 243     100.960  45.054  57.489  1.00 22.93           C  
ATOM   1845  C   ALA X 243     100.971  44.416  56.112  1.00 22.74           C  
ATOM   1846  O   ALA X 243     102.032  44.156  55.541  1.00 22.79           O  
ATOM   1847  CB  ALA X 243     100.639  43.979  58.545  1.00 23.00           C  
ATOM   1848  N   PHE X 244      99.785  44.141  55.586  1.00 22.39           N  
ATOM   1849  CA  PHE X 244      99.663  43.485  54.297  1.00 22.37           C  
ATOM   1850  C   PHE X 244     100.202  44.394  53.184  1.00 22.55           C  
ATOM   1851  O   PHE X 244     100.958  43.952  52.308  1.00 22.11           O  
ATOM   1852  CB  PHE X 244      98.203  43.117  54.046  1.00 22.35           C  
ATOM   1853  CG  PHE X 244      97.984  42.355  52.792  1.00 22.08           C  
ATOM   1854  CD1 PHE X 244      97.812  43.016  51.584  1.00 21.82           C  
ATOM   1855  CD2 PHE X 244      97.966  40.969  52.807  1.00 22.36           C  
ATOM   1856  CE1 PHE X 244      97.629  42.303  50.408  1.00 21.32           C  
ATOM   1857  CE2 PHE X 244      97.776  40.255  51.643  1.00 22.37           C  
ATOM   1858  CZ  PHE X 244      97.602  40.921  50.443  1.00 22.53           C  
ATOM   1859  N   VAL X 245      99.802  45.660  53.236  1.00 22.81           N  
ATOM   1860  CA  VAL X 245     100.289  46.666  52.312  1.00 23.39           C  
ATOM   1861  C   VAL X 245     101.828  46.742  52.356  1.00 23.85           C  
ATOM   1862  O   VAL X 245     102.472  46.656  51.313  1.00 24.54           O  
ATOM   1863  CB  VAL X 245      99.637  48.073  52.592  1.00 23.42           C  
ATOM   1864  CG1 VAL X 245     100.363  49.181  51.826  1.00 22.77           C  
ATOM   1865  CG2 VAL X 245      98.148  48.063  52.228  1.00 22.95           C  
ATOM   1866  N   ALA X 246     102.412  46.872  53.551  1.00 24.12           N  
ATOM   1867  CA  ALA X 246     103.876  46.964  53.691  1.00 24.14           C  
ATOM   1868  C   ALA X 246     104.603  45.762  53.100  1.00 24.54           C  
ATOM   1869  O   ALA X 246     105.556  45.934  52.329  1.00 25.56           O  
ATOM   1870  CB  ALA X 246     104.272  47.135  55.150  1.00 24.13           C  
ATOM   1871  N   SER X 247     104.138  44.554  53.420  1.00 24.22           N  
ATOM   1872  CA  SER X 247     104.899  43.333  53.132  1.00 24.27           C  
ATOM   1873  C   SER X 247     104.590  42.663  51.800  1.00 24.22           C  
ATOM   1874  O   SER X 247     105.418  41.910  51.296  1.00 23.76           O  
ATOM   1875  CB  SER X 247     104.692  42.304  54.253  1.00 24.21           C  
ATOM   1876  OG  SER X 247     103.346  41.864  54.315  1.00 25.00           O  
ATOM   1877  N   ARG X 248     103.405  42.927  51.240  1.00 24.47           N  
ATOM   1878  CA  ARG X 248     102.882  42.153  50.104  1.00 24.64           C  
ATOM   1879  C   ARG X 248     102.511  42.968  48.872  1.00 24.59           C  
ATOM   1880  O   ARG X 248     102.013  42.415  47.881  1.00 24.55           O  
ATOM   1881  CB  ARG X 248     101.644  41.401  50.565  1.00 24.94           C  
ATOM   1882  CG  ARG X 248     101.959  40.274  51.501  1.00 25.81           C  
ATOM   1883  CD  ARG X 248     102.093  39.014  50.723  1.00 26.87           C  
ATOM   1884  NE  ARG X 248     101.007  38.109  51.020  1.00 27.24           N  
ATOM   1885  CZ  ARG X 248     100.437  37.272  50.157  1.00 26.06           C  
ATOM   1886  NH1 ARG X 248     100.777  37.234  48.876  1.00 24.68           N  
ATOM   1887  NH2 ARG X 248      99.493  36.471  50.603  1.00 26.21           N  
ATOM   1888  N   THR X 249     102.739  44.272  48.933  1.00 24.68           N  
ATOM   1889  CA  THR X 249     102.389  45.162  47.839  1.00 24.64           C  
ATOM   1890  C   THR X 249     103.460  46.209  47.604  1.00 24.91           C  
ATOM   1891  O   THR X 249     104.325  46.437  48.457  1.00 24.92           O  
ATOM   1892  CB  THR X 249     101.059  45.918  48.119  1.00 24.94           C  
ATOM   1893  OG1 THR X 249     101.301  46.980  49.046  1.00 23.97           O  
ATOM   1894  CG2 THR X 249      99.979  44.984  48.668  1.00 22.41           C  
ATOM   1895  N   GLU X 250     103.395  46.825  46.425  1.00 25.25           N  
ATOM   1896  CA  GLU X 250     103.997  48.129  46.184  1.00 25.72           C  
ATOM   1897  C   GLU X 250     103.036  49.017  45.388  1.00 25.44           C  
ATOM   1898  O   GLU X 250     102.037  48.547  44.826  1.00 25.14           O  
ATOM   1899  CB  GLU X 250     105.359  48.012  45.482  1.00 25.94           C  
ATOM   1900  CG  GLU X 250     105.353  47.242  44.176  1.00 27.68           C  
ATOM   1901  CD  GLU X 250     106.770  46.897  43.700  1.00 28.26           C  
ATOM   1902  OE1 GLU X 250     106.990  45.779  43.188  1.00 31.17           O  
ATOM   1903  OE2 GLU X 250     107.672  47.740  43.865  1.00 32.39           O  
ATOM   1904  N   GLY X 251     103.330  50.311  45.382  1.00 25.34           N  
ATOM   1905  CA  GLY X 251     102.576  51.290  44.624  1.00 25.17           C  
ATOM   1906  C   GLY X 251     101.550  52.027  45.457  1.00 25.03           C  
ATOM   1907  O   GLY X 251     100.737  52.778  44.913  1.00 25.07           O  
ATOM   1908  N   PHE X 252     101.586  51.819  46.772  1.00 24.80           N  
ATOM   1909  CA  PHE X 252     100.568  52.371  47.666  1.00 24.86           C  
ATOM   1910  C   PHE X 252     100.550  53.881  47.634  1.00 25.14           C  
ATOM   1911  O   PHE X 252      99.486  54.506  47.608  1.00 25.19           O  
ATOM   1912  CB  PHE X 252     100.811  51.932  49.103  1.00 24.35           C  
ATOM   1913  CG  PHE X 252      99.913  52.602  50.095  1.00 24.40           C  
ATOM   1914  CD1 PHE X 252      98.590  52.204  50.231  1.00 24.19           C  
ATOM   1915  CD2 PHE X 252     100.384  53.628  50.892  1.00 24.27           C  
ATOM   1916  CE1 PHE X 252      97.750  52.819  51.143  1.00 24.35           C  
ATOM   1917  CE2 PHE X 252      99.554  54.248  51.806  1.00 24.81           C  
ATOM   1918  CZ  PHE X 252      98.232  53.844  51.930  1.00 24.46           C  
ATOM   1919  N   GLU X 253     101.737  54.461  47.672  1.00 25.78           N  
ATOM   1920  CA  GLU X 253     101.873  55.893  47.845  1.00 26.49           C  
ATOM   1921  C   GLU X 253     101.346  56.639  46.632  1.00 26.33           C  
ATOM   1922  O   GLU X 253     100.720  57.677  46.768  1.00 26.61           O  
ATOM   1923  CB  GLU X 253     103.334  56.261  48.132  1.00 26.90           C  
ATOM   1924  CG  GLU X 253     103.770  55.902  49.555  1.00 28.48           C  
ATOM   1925  CD  GLU X 253     102.964  56.640  50.637  1.00 30.45           C  
ATOM   1926  OE1 GLU X 253     102.738  57.869  50.504  1.00 31.54           O  
ATOM   1927  OE2 GLU X 253     102.567  55.987  51.631  1.00 31.43           O  
ATOM   1928  N   GLU X 254     101.590  56.086  45.455  1.00 26.34           N  
ATOM   1929  CA  GLU X 254     101.118  56.672  44.216  1.00 26.51           C  
ATOM   1930  C   GLU X 254      99.593  56.547  44.113  1.00 25.86           C  
ATOM   1931  O   GLU X 254      98.941  57.454  43.613  1.00 25.79           O  
ATOM   1932  CB  GLU X 254     101.811  56.018  43.012  1.00 27.17           C  
ATOM   1933  CG  GLU X 254     103.373  55.954  43.104  1.00 30.70           C  
ATOM   1934  CD  GLU X 254     103.895  54.633  43.712  1.00 34.55           C  
ATOM   1935  OE1 GLU X 254     103.816  54.470  44.956  1.00 35.04           O  
ATOM   1936  OE2 GLU X 254     104.383  53.761  42.940  1.00 38.00           O  
ATOM   1937  N   TYR X 255      99.033  55.430  44.591  1.00 25.39           N  
ATOM   1938  CA  TYR X 255      97.573  55.221  44.628  1.00 25.33           C  
ATOM   1939  C   TYR X 255      96.912  56.179  45.615  1.00 25.58           C  
ATOM   1940  O   TYR X 255      95.883  56.790  45.318  1.00 25.44           O  
ATOM   1941  CB  TYR X 255      97.256  53.775  45.009  1.00 24.23           C  
ATOM   1942  CG  TYR X 255      95.793  53.470  45.313  1.00 23.88           C  
ATOM   1943  CD1 TYR X 255      94.949  52.943  44.334  1.00 22.80           C  
ATOM   1944  CD2 TYR X 255      95.258  53.693  46.589  1.00 22.77           C  
ATOM   1945  CE1 TYR X 255      93.598  52.641  44.616  1.00 23.40           C  
ATOM   1946  CE2 TYR X 255      93.922  53.407  46.881  1.00 23.18           C  
ATOM   1947  CZ  TYR X 255      93.091  52.870  45.888  1.00 23.29           C  
ATOM   1948  OH  TYR X 255      91.776  52.573  46.177  1.00 20.52           O  
ATOM   1949  N   ARG X 256      97.521  56.295  46.791  1.00 26.28           N  
ATOM   1950  CA  ARG X 256      97.082  57.218  47.827  1.00 26.57           C  
ATOM   1951  C   ARG X 256      96.995  58.665  47.319  1.00 26.56           C  
ATOM   1952  O   ARG X 256      96.052  59.369  47.653  1.00 26.70           O  
ATOM   1953  CB  ARG X 256      98.055  57.152  49.008  1.00 26.84           C  
ATOM   1954  CG  ARG X 256      97.583  57.833  50.279  1.00 27.07           C  
ATOM   1955  CD  ARG X 256      98.730  58.159  51.214  1.00 28.38           C  
ATOM   1956  NE  ARG X 256      99.118  59.561  51.071  1.00 32.11           N  
ATOM   1957  CZ  ARG X 256     100.050  60.028  50.236  1.00 33.31           C  
ATOM   1958  NH1 ARG X 256     100.754  59.214  49.442  1.00 34.53           N  
ATOM   1959  NH2 ARG X 256     100.282  61.334  50.196  1.00 31.65           N  
ATOM   1960  N   LYS X 257      97.981  59.098  46.539  1.00 26.38           N  
ATOM   1961  CA  LYS X 257      97.978  60.433  45.937  1.00 26.78           C  
ATOM   1962  C   LYS X 257      96.773  60.662  45.039  1.00 26.16           C  
ATOM   1963  O   LYS X 257      96.118  61.686  45.135  1.00 25.68           O  
ATOM   1964  CB  LYS X 257      99.253  60.680  45.126  1.00 27.41           C  
ATOM   1965  CG  LYS X 257     100.474  61.058  45.963  1.00 28.59           C  
ATOM   1966  CD  LYS X 257     101.751  61.062  45.123  1.00 28.84           C  
ATOM   1967  CE  LYS X 257     103.004  61.192  46.011  1.00 31.24           C  
ATOM   1968  NZ  LYS X 257     103.128  60.071  47.016  1.00 34.07           N  
ATOM   1969  N   ILE X 258      96.461  59.698  44.177  1.00 26.31           N  
ATOM   1970  CA  ILE X 258      95.307  59.863  43.291  1.00 26.00           C  
ATOM   1971  C   ILE X 258      93.975  59.902  44.066  1.00 25.43           C  
ATOM   1972  O   ILE X 258      93.195  60.828  43.886  1.00 25.31           O  
ATOM   1973  CB  ILE X 258      95.274  58.809  42.194  1.00 26.38           C  
ATOM   1974  CG1 ILE X 258      96.385  59.090  41.183  1.00 26.46           C  
ATOM   1975  CG2 ILE X 258      93.899  58.819  41.478  1.00 26.53           C  
ATOM   1976  CD1 ILE X 258      96.462  58.037  40.100  1.00 26.75           C  
ATOM   1977  N   VAL X 259      93.741  58.931  44.951  1.00 24.78           N  
ATOM   1978  CA  VAL X 259      92.459  58.849  45.681  1.00 24.34           C  
ATOM   1979  C   VAL X 259      92.261  59.957  46.729  1.00 24.30           C  
ATOM   1980  O   VAL X 259      91.130  60.237  47.135  1.00 24.47           O  
ATOM   1981  CB  VAL X 259      92.234  57.441  46.311  1.00 23.85           C  
ATOM   1982  CG1 VAL X 259      92.340  56.393  45.248  1.00 23.06           C  
ATOM   1983  CG2 VAL X 259      93.204  57.149  47.449  1.00 23.25           C  
ATOM   1984  N   GLU X 260      93.355  60.588  47.149  1.00 24.31           N  
ATOM   1985  CA  GLU X 260      93.320  61.722  48.062  1.00 24.20           C  
ATOM   1986  C   GLU X 260      92.396  62.860  47.588  1.00 23.90           C  
ATOM   1987  O   GLU X 260      91.705  63.458  48.397  1.00 23.65           O  
ATOM   1988  CB  GLU X 260      94.737  62.271  48.276  1.00 24.20           C  
ATOM   1989  CG  GLU X 260      94.794  63.375  49.335  1.00 25.28           C  
ATOM   1990  CD  GLU X 260      96.157  64.020  49.484  1.00 25.54           C  
ATOM   1991  OE1 GLU X 260      97.037  63.835  48.608  1.00 28.44           O  
ATOM   1992  OE2 GLU X 260      96.326  64.737  50.486  1.00 27.86           O  
ATOM   1993  N   GLY X 261      92.414  63.173  46.292  1.00 23.74           N  
ATOM   1994  CA  GLY X 261      91.501  64.172  45.716  1.00 23.33           C  
ATOM   1995  C   GLY X 261      90.044  63.721  45.610  1.00 23.25           C  
ATOM   1996  O   GLY X 261      89.126  64.551  45.550  1.00 23.21           O  
ATOM   1997  N   TYR X 262      89.813  62.412  45.595  1.00 22.49           N  
ATOM   1998  CA  TYR X 262      88.460  61.893  45.388  1.00 22.67           C  
ATOM   1999  C   TYR X 262      87.709  61.709  46.694  1.00 22.44           C  
ATOM   2000  O   TYR X 262      87.503  60.590  47.148  1.00 21.99           O  
ATOM   2001  CB  TYR X 262      88.487  60.583  44.583  1.00 22.50           C  
ATOM   2002  CG  TYR X 262      88.848  60.812  43.133  1.00 22.87           C  
ATOM   2003  CD1 TYR X 262      90.166  61.086  42.755  1.00 22.46           C  
ATOM   2004  CD2 TYR X 262      87.876  60.771  42.136  1.00 23.20           C  
ATOM   2005  CE1 TYR X 262      90.503  61.286  41.422  1.00 22.74           C  
ATOM   2006  CE2 TYR X 262      88.208  60.973  40.798  1.00 22.81           C  
ATOM   2007  CZ  TYR X 262      89.517  61.234  40.450  1.00 22.58           C  
ATOM   2008  OH  TYR X 262      89.836  61.463  39.130  1.00 22.56           O  
ATOM   2009  N   THR X 263      87.288  62.815  47.295  1.00 22.48           N  
ATOM   2010  CA  THR X 263      86.404  62.728  48.452  1.00 22.97           C  
ATOM   2011  C   THR X 263      85.051  62.153  48.005  1.00 23.07           C  
ATOM   2012  O   THR X 263      84.656  62.332  46.855  1.00 23.50           O  
ATOM   2013  CB  THR X 263      86.192  64.092  49.136  1.00 22.94           C  
ATOM   2014  OG1 THR X 263      85.458  64.959  48.265  1.00 24.54           O  
ATOM   2015  CG2 THR X 263      87.533  64.743  49.502  1.00 22.08           C  
ATOM   2016  N   PRO X 264      84.355  61.423  48.896  1.00 22.95           N  
ATOM   2017  CA  PRO X 264      82.949  61.099  48.627  1.00 22.93           C  
ATOM   2018  C   PRO X 264      82.115  62.305  48.165  1.00 22.81           C  
ATOM   2019  O   PRO X 264      81.313  62.177  47.251  1.00 22.98           O  
ATOM   2020  CB  PRO X 264      82.457  60.580  49.978  1.00 23.06           C  
ATOM   2021  CG  PRO X 264      83.679  59.909  50.553  1.00 23.19           C  
ATOM   2022  CD  PRO X 264      84.823  60.818  50.158  1.00 22.74           C  
ATOM   2023  N   GLU X 265      82.324  63.462  48.775  1.00 22.71           N  
ATOM   2024  CA  GLU X 265      81.642  64.693  48.358  1.00 22.92           C  
ATOM   2025  C   GLU X 265      81.931  65.105  46.915  1.00 22.81           C  
ATOM   2026  O   GLU X 265      81.009  65.478  46.194  1.00 23.17           O  
ATOM   2027  CB  GLU X 265      81.992  65.858  49.287  1.00 23.03           C  
ATOM   2028  CG  GLU X 265      81.087  65.989  50.496  1.00 24.11           C  
ATOM   2029  CD  GLU X 265      81.392  65.003  51.610  1.00 25.76           C  
ATOM   2030  OE1 GLU X 265      82.437  64.306  51.547  1.00 24.56           O  
ATOM   2031  OE2 GLU X 265      80.577  64.958  52.567  1.00 27.02           O  
ATOM   2032  N   SER X 266      83.190  65.033  46.485  1.00 22.66           N  
ATOM   2033  CA  SER X 266      83.568  65.487  45.141  1.00 22.74           C  
ATOM   2034  C   SER X 266      82.968  64.638  44.028  1.00 22.97           C  
ATOM   2035  O   SER X 266      83.096  64.965  42.841  1.00 22.96           O  
ATOM   2036  CB  SER X 266      85.092  65.476  44.975  1.00 22.94           C  
ATOM   2037  OG  SER X 266      85.595  64.161  44.758  1.00 22.99           O  
ATOM   2038  N   VAL X 267      82.334  63.539  44.417  1.00 22.82           N  
ATOM   2039  CA  VAL X 267      81.959  62.482  43.497  1.00 23.13           C  
ATOM   2040  C   VAL X 267      80.458  62.138  43.596  1.00 23.27           C  
ATOM   2041  O   VAL X 267      79.984  61.195  42.974  1.00 22.81           O  
ATOM   2042  CB  VAL X 267      82.922  61.280  43.779  1.00 23.09           C  
ATOM   2043  CG1 VAL X 267      82.208  59.977  43.934  1.00 22.01           C  
ATOM   2044  CG2 VAL X 267      84.025  61.245  42.734  1.00 22.71           C  
ATOM   2045  N   GLU X 268      79.711  62.955  44.339  1.00 24.05           N  
ATOM   2046  CA  GLU X 268      78.296  62.708  44.603  1.00 24.56           C  
ATOM   2047  C   GLU X 268      77.449  62.845  43.352  1.00 25.22           C  
ATOM   2048  O   GLU X 268      76.561  62.028  43.106  1.00 25.44           O  
ATOM   2049  CB  GLU X 268      77.763  63.670  45.668  1.00 24.77           C  
ATOM   2050  CG  GLU X 268      77.830  63.124  47.074  1.00 25.45           C  
ATOM   2051  CD  GLU X 268      77.137  64.015  48.060  1.00 25.75           C  
ATOM   2052  OE1 GLU X 268      77.547  65.187  48.176  1.00 27.94           O  
ATOM   2053  OE2 GLU X 268      76.188  63.543  48.725  1.00 28.28           O  
ATOM   2054  N   ASP X 269      77.720  63.887  42.574  1.00 25.63           N  
ATOM   2055  CA  ASP X 269      76.968  64.149  41.359  1.00 25.96           C  
ATOM   2056  C   ASP X 269      77.360  63.191  40.258  1.00 25.74           C  
ATOM   2057  O   ASP X 269      76.514  62.803  39.460  1.00 26.41           O  
ATOM   2058  CB  ASP X 269      77.181  65.588  40.885  1.00 26.42           C  
ATOM   2059  CG  ASP X 269      76.506  66.595  41.779  1.00 28.22           C  
ATOM   2060  OD1 ASP X 269      75.600  66.203  42.552  1.00 29.46           O  
ATOM   2061  OD2 ASP X 269      76.869  67.796  41.702  1.00 32.83           O  
ATOM   2062  N   ILE X 270      78.636  62.817  40.216  1.00 25.30           N  
ATOM   2063  CA  ILE X 270      79.163  61.914  39.176  1.00 24.92           C  
ATOM   2064  C   ILE X 270      78.650  60.482  39.330  1.00 24.48           C  
ATOM   2065  O   ILE X 270      78.259  59.843  38.353  1.00 24.37           O  
ATOM   2066  CB  ILE X 270      80.713  61.893  39.179  1.00 24.99           C  
ATOM   2067  CG1 ILE X 270      81.263  63.253  38.729  1.00 25.29           C  
ATOM   2068  CG2 ILE X 270      81.241  60.795  38.262  1.00 24.90           C  
ATOM   2069  CD1 ILE X 270      82.733  63.486  39.092  1.00 24.94           C  
ATOM   2070  N   THR X 271      78.666  59.988  40.564  1.00 24.10           N  
ATOM   2071  CA  THR X 271      78.165  58.656  40.888  1.00 23.73           C  
ATOM   2072  C   THR X 271      76.644  58.603  41.131  1.00 23.48           C  
ATOM   2073  O   THR X 271      76.045  57.542  41.051  1.00 23.05           O  
ATOM   2074  CB  THR X 271      78.888  58.087  42.136  1.00 23.45           C  
ATOM   2075  OG1 THR X 271      78.582  58.884  43.285  1.00 22.44           O  
ATOM   2076  CG2 THR X 271      80.393  58.061  41.921  1.00 22.94           C  
ATOM   2077  N   GLY X 272      76.033  59.742  41.437  1.00 23.69           N  
ATOM   2078  CA  GLY X 272      74.651  59.771  41.893  1.00 24.09           C  
ATOM   2079  C   GLY X 272      74.451  59.053  43.218  1.00 24.61           C  
ATOM   2080  O   GLY X 272      73.318  58.723  43.579  1.00 25.01           O  
ATOM   2081  N   VAL X 273      75.550  58.815  43.941  1.00 24.60           N  
ATOM   2082  CA  VAL X 273      75.538  58.109  45.221  1.00 24.51           C  
ATOM   2083  C   VAL X 273      75.893  59.173  46.258  1.00 24.78           C  
ATOM   2084  O   VAL X 273      76.779  60.000  46.025  1.00 24.76           O  
ATOM   2085  CB  VAL X 273      76.565  56.934  45.218  1.00 24.53           C  
ATOM   2086  CG1 VAL X 273      76.649  56.246  46.563  1.00 24.87           C  
ATOM   2087  CG2 VAL X 273      76.225  55.928  44.131  1.00 23.28           C  
ATOM   2088  N   SER X 274      75.178  59.182  47.381  1.00 24.82           N  
ATOM   2089  CA  SER X 274      75.461  60.128  48.448  1.00 24.99           C  
ATOM   2090  C   SER X 274      76.790  59.766  49.118  1.00 25.14           C  
ATOM   2091  O   SER X 274      77.147  58.597  49.200  1.00 24.98           O  
ATOM   2092  CB  SER X 274      74.315  60.169  49.468  1.00 24.82           C  
ATOM   2093  OG  SER X 274      74.341  59.061  50.343  1.00 24.86           O  
ATOM   2094  N   ALA X 275      77.525  60.782  49.563  1.00 25.51           N  
ATOM   2095  CA  ALA X 275      78.824  60.590  50.216  1.00 25.81           C  
ATOM   2096  C   ALA X 275      78.679  59.663  51.414  1.00 26.27           C  
ATOM   2097  O   ALA X 275      79.537  58.823  51.669  1.00 26.29           O  
ATOM   2098  CB  ALA X 275      79.401  61.935  50.659  1.00 25.97           C  
ATOM   2099  N   SER X 276      77.577  59.814  52.140  1.00 26.53           N  
ATOM   2100  CA  SER X 276      77.261  58.925  53.256  1.00 26.72           C  
ATOM   2101  C   SER X 276      77.201  57.450  52.833  1.00 26.72           C  
ATOM   2102  O   SER X 276      77.765  56.588  53.513  1.00 26.68           O  
ATOM   2103  CB  SER X 276      75.945  59.360  53.922  1.00 26.84           C  
ATOM   2104  OG  SER X 276      75.343  58.282  54.611  1.00 27.74           O  
ATOM   2105  N   GLU X 277      76.512  57.163  51.725  1.00 26.95           N  
ATOM   2106  CA  GLU X 277      76.439  55.800  51.185  1.00 26.94           C  
ATOM   2107  C   GLU X 277      77.819  55.284  50.801  1.00 26.60           C  
ATOM   2108  O   GLU X 277      78.137  54.114  51.015  1.00 26.62           O  
ATOM   2109  CB  GLU X 277      75.568  55.740  49.923  1.00 27.27           C  
ATOM   2110  CG  GLU X 277      74.059  55.776  50.111  1.00 27.96           C  
ATOM   2111  CD  GLU X 277      73.354  55.680  48.762  1.00 28.05           C  
ATOM   2112  OE1 GLU X 277      73.390  54.571  48.173  1.00 27.13           O  
ATOM   2113  OE2 GLU X 277      72.817  56.719  48.279  1.00 28.80           O  
ATOM   2114  N   ILE X 278      78.617  56.154  50.189  1.00 26.36           N  
ATOM   2115  CA  ILE X 278      79.969  55.797  49.766  1.00 26.14           C  
ATOM   2116  C   ILE X 278      80.827  55.399  50.968  1.00 25.99           C  
ATOM   2117  O   ILE X 278      81.545  54.388  50.922  1.00 26.18           O  
ATOM   2118  CB  ILE X 278      80.653  56.955  48.994  1.00 26.21           C  
ATOM   2119  CG1 ILE X 278      79.882  57.261  47.701  1.00 25.46           C  
ATOM   2120  CG2 ILE X 278      82.123  56.604  48.687  1.00 26.28           C  
ATOM   2121  CD1 ILE X 278      80.431  58.421  46.909  1.00 25.74           C  
ATOM   2122  N   ARG X 279      80.729  56.190  52.034  1.00 25.59           N  
ATOM   2123  CA  ARG X 279      81.455  55.945  53.276  1.00 25.77           C  
ATOM   2124  C   ARG X 279      81.056  54.644  53.925  1.00 25.45           C  
ATOM   2125  O   ARG X 279      81.907  53.887  54.376  1.00 25.79           O  
ATOM   2126  CB  ARG X 279      81.244  57.086  54.278  1.00 25.55           C  
ATOM   2127  CG  ARG X 279      81.931  58.377  53.874  1.00 26.16           C  
ATOM   2128  CD  ARG X 279      82.115  59.348  55.034  1.00 26.82           C  
ATOM   2129  NE  ARG X 279      82.173  60.719  54.530  1.00 28.31           N  
ATOM   2130  CZ  ARG X 279      83.222  61.247  53.900  1.00 29.20           C  
ATOM   2131  NH1 ARG X 279      84.349  60.552  53.723  1.00 30.17           N  
ATOM   2132  NH2 ARG X 279      83.153  62.496  53.462  1.00 28.45           N  
ATOM   2133  N   GLN X 280      79.759  54.383  53.965  1.00 25.43           N  
ATOM   2134  CA  GLN X 280      79.235  53.178  54.597  1.00 24.83           C  
ATOM   2135  C   GLN X 280      79.668  51.917  53.847  1.00 24.21           C  
ATOM   2136  O   GLN X 280      80.020  50.913  54.469  1.00 23.85           O  
ATOM   2137  CB  GLN X 280      77.708  53.287  54.685  1.00 25.17           C  
ATOM   2138  CG  GLN X 280      76.983  52.100  55.333  1.00 26.01           C  
ATOM   2139  CD  GLN X 280      75.461  52.261  55.277  1.00 26.37           C  
ATOM   2140  OE1 GLN X 280      74.713  51.285  55.422  1.00 27.97           O  
ATOM   2141  NE2 GLN X 280      75.000  53.507  55.074  1.00 27.48           N  
ATOM   2142  N   ALA X 281      79.645  51.973  52.515  1.00 23.54           N  
ATOM   2143  CA  ALA X 281      79.995  50.811  51.690  1.00 23.07           C  
ATOM   2144  C   ALA X 281      81.479  50.517  51.797  1.00 22.21           C  
ATOM   2145  O   ALA X 281      81.882  49.361  51.859  1.00 21.44           O  
ATOM   2146  CB  ALA X 281      79.613  51.039  50.230  1.00 22.47           C  
ATOM   2147  N   ALA X 282      82.280  51.581  51.797  1.00 21.82           N  
ATOM   2148  CA  ALA X 282      83.724  51.474  51.914  1.00 21.28           C  
ATOM   2149  C   ALA X 282      84.082  50.927  53.306  1.00 21.06           C  
ATOM   2150  O   ALA X 282      84.929  50.049  53.435  1.00 20.67           O  
ATOM   2151  CB  ALA X 282      84.376  52.836  51.652  1.00 20.85           C  
ATOM   2152  N   ARG X 283      83.392  51.417  54.331  1.00 20.92           N  
ATOM   2153  CA  ARG X 283      83.513  50.877  55.678  1.00 21.49           C  
ATOM   2154  C   ARG X 283      83.114  49.416  55.792  1.00 21.94           C  
ATOM   2155  O   ARG X 283      83.847  48.609  56.388  1.00 22.24           O  
ATOM   2156  CB  ARG X 283      82.687  51.701  56.658  1.00 21.44           C  
ATOM   2157  CG  ARG X 283      83.325  53.022  56.993  1.00 21.27           C  
ATOM   2158  CD  ARG X 283      82.295  53.980  57.522  1.00 21.56           C  
ATOM   2159  NE  ARG X 283      82.809  55.339  57.574  1.00 21.81           N  
ATOM   2160  CZ  ARG X 283      82.081  56.400  57.890  1.00 21.51           C  
ATOM   2161  NH1 ARG X 283      80.786  56.285  58.159  1.00 22.01           N  
ATOM   2162  NH2 ARG X 283      82.654  57.587  57.912  1.00 21.55           N  
ATOM   2163  N   MET X 284      81.964  49.068  55.222  1.00 22.47           N  
ATOM   2164  CA  MET X 284      81.466  47.695  55.283  1.00 22.75           C  
ATOM   2165  C   MET X 284      82.453  46.756  54.617  1.00 22.33           C  
ATOM   2166  O   MET X 284      82.834  45.741  55.194  1.00 22.40           O  
ATOM   2167  CB  MET X 284      80.101  47.600  54.615  1.00 22.82           C  
ATOM   2168  CG  MET X 284      79.367  46.332  54.940  1.00 23.82           C  
ATOM   2169  SD  MET X 284      77.691  46.237  54.291  1.00 26.03           S  
ATOM   2170  CE  MET X 284      77.016  47.825  54.794  1.00 23.16           C  
ATOM   2171  N   TYR X 285      82.899  47.113  53.416  1.00 22.04           N  
ATOM   2172  CA  TYR X 285      83.861  46.290  52.700  1.00 22.21           C  
ATOM   2173  C   TYR X 285      85.166  46.143  53.520  1.00 22.57           C  
ATOM   2174  O   TYR X 285      85.625  45.022  53.768  1.00 22.46           O  
ATOM   2175  CB  TYR X 285      84.151  46.846  51.296  1.00 21.44           C  
ATOM   2176  CG  TYR X 285      85.252  46.065  50.594  1.00 21.31           C  
ATOM   2177  CD1 TYR X 285      85.003  44.795  50.077  1.00 21.52           C  
ATOM   2178  CD2 TYR X 285      86.535  46.570  50.485  1.00 20.11           C  
ATOM   2179  CE1 TYR X 285      85.997  44.057  49.453  1.00 20.55           C  
ATOM   2180  CE2 TYR X 285      87.551  45.827  49.858  1.00 20.99           C  
ATOM   2181  CZ  TYR X 285      87.269  44.575  49.357  1.00 20.07           C  
ATOM   2182  OH  TYR X 285      88.242  43.826  48.750  1.00 20.32           O  
ATOM   2183  N   ALA X 286      85.739  47.275  53.937  1.00 23.04           N  
ATOM   2184  CA  ALA X 286      87.011  47.298  54.677  1.00 23.64           C  
ATOM   2185  C   ALA X 286      86.952  46.581  56.026  1.00 23.82           C  
ATOM   2186  O   ALA X 286      87.933  46.004  56.455  1.00 23.62           O  
ATOM   2187  CB  ALA X 286      87.499  48.745  54.881  1.00 23.29           C  
ATOM   2188  N   GLN X 287      85.799  46.615  56.685  1.00 24.90           N  
ATOM   2189  CA  GLN X 287      85.666  46.060  58.027  1.00 25.74           C  
ATOM   2190  C   GLN X 287      85.340  44.566  58.054  1.00 25.76           C  
ATOM   2191  O   GLN X 287      85.518  43.927  59.080  1.00 25.96           O  
ATOM   2192  CB  GLN X 287      84.646  46.882  58.835  1.00 26.20           C  
ATOM   2193  CG  GLN X 287      85.183  48.308  59.196  1.00 27.78           C  
ATOM   2194  CD  GLN X 287      84.096  49.312  59.594  1.00 27.76           C  
ATOM   2195  OE1 GLN X 287      82.935  48.945  59.838  1.00 31.17           O  
ATOM   2196  NE2 GLN X 287      84.472  50.599  59.648  1.00 29.11           N  
ATOM   2197  N   ALA X 288      84.868  44.006  56.943  1.00 26.22           N  
ATOM   2198  CA  ALA X 288      84.543  42.575  56.884  1.00 26.49           C  
ATOM   2199  C   ALA X 288      85.826  41.774  57.069  1.00 27.06           C  
ATOM   2200  O   ALA X 288      86.871  42.125  56.502  1.00 27.06           O  
ATOM   2201  CB  ALA X 288      83.874  42.221  55.569  1.00 26.07           C  
ATOM   2202  N   LYS X 289      85.752  40.719  57.882  1.00 27.54           N  
ATOM   2203  CA  LYS X 289      86.939  39.928  58.244  1.00 27.62           C  
ATOM   2204  C   LYS X 289      87.548  39.316  56.991  1.00 27.34           C  
ATOM   2205  O   LYS X 289      88.765  39.362  56.788  1.00 27.99           O  
ATOM   2206  CB  LYS X 289      86.561  38.855  59.269  1.00 27.80           C  
ATOM   2207  CG  LYS X 289      87.707  38.045  59.847  1.00 28.88           C  
ATOM   2208  CD  LYS X 289      87.192  36.844  60.689  1.00 30.29           C  
ATOM   2209  CE  LYS X 289      86.680  37.248  62.094  1.00 33.87           C  
ATOM   2210  NZ  LYS X 289      87.713  37.075  63.212  1.00 35.96           N  
ATOM   2211  N   SER X 290      86.684  38.767  56.142  1.00 26.88           N  
ATOM   2212  CA  SER X 290      87.053  38.296  54.812  1.00 26.45           C  
ATOM   2213  C   SER X 290      85.984  38.757  53.817  1.00 26.16           C  
ATOM   2214  O   SER X 290      84.795  38.555  54.043  1.00 26.21           O  
ATOM   2215  CB  SER X 290      87.138  36.772  54.805  1.00 26.47           C  
ATOM   2216  OG  SER X 290      88.323  36.312  55.447  1.00 27.96           O  
ATOM   2217  N   ALA X 291      86.402  39.388  52.726  1.00 25.67           N  
ATOM   2218  CA  ALA X 291      85.472  39.900  51.722  1.00 25.09           C  
ATOM   2219  C   ALA X 291      85.903  39.438  50.349  1.00 24.22           C  
ATOM   2220  O   ALA X 291      87.072  39.534  50.003  1.00 24.57           O  
ATOM   2221  CB  ALA X 291      85.403  41.427  51.764  1.00 24.78           C  
ATOM   2222  N   ALA X 292      84.946  38.942  49.571  1.00 23.52           N  
ATOM   2223  CA  ALA X 292      85.181  38.544  48.193  1.00 22.62           C  
ATOM   2224  C   ALA X 292      84.519  39.547  47.262  1.00 21.84           C  
ATOM   2225  O   ALA X 292      83.316  39.820  47.369  1.00 21.71           O  
ATOM   2226  CB  ALA X 292      84.645  37.139  47.930  1.00 22.13           C  
ATOM   2227  N   ILE X 293      85.315  40.083  46.343  1.00 21.28           N  
ATOM   2228  CA  ILE X 293      84.801  40.890  45.245  1.00 20.62           C  
ATOM   2229  C   ILE X 293      84.490  39.953  44.084  1.00 20.82           C  
ATOM   2230  O   ILE X 293      85.329  39.140  43.698  1.00 21.41           O  
ATOM   2231  CB  ILE X 293      85.807  41.947  44.779  1.00 20.40           C  
ATOM   2232  CG1 ILE X 293      86.104  42.950  45.902  1.00 20.09           C  
ATOM   2233  CG2 ILE X 293      85.296  42.662  43.537  1.00 20.06           C  
ATOM   2234  CD1 ILE X 293      87.248  43.924  45.556  1.00 18.65           C  
ATOM   2235  N   LEU X 294      83.280  40.066  43.558  1.00 20.85           N  
ATOM   2236  CA  LEU X 294      82.873  39.377  42.351  1.00 21.35           C  
ATOM   2237  C   LEU X 294      82.566  40.421  41.305  1.00 21.72           C  
ATOM   2238  O   LEU X 294      81.820  41.378  41.551  1.00 21.29           O  
ATOM   2239  CB  LEU X 294      81.588  38.586  42.564  1.00 21.48           C  
ATOM   2240  CG  LEU X 294      81.476  37.547  43.672  1.00 22.57           C  
ATOM   2241  CD1 LEU X 294      80.129  36.818  43.516  1.00 21.14           C  
ATOM   2242  CD2 LEU X 294      82.628  36.592  43.656  1.00 19.56           C  
ATOM   2243  N   TRP X 295      83.104  40.244  40.120  1.00 22.47           N  
ATOM   2244  CA  TRP X 295      82.758  41.159  39.068  1.00 23.59           C  
ATOM   2245  C   TRP X 295      82.625  40.402  37.796  1.00 25.45           C  
ATOM   2246  O   TRP X 295      82.977  39.230  37.717  1.00 24.86           O  
ATOM   2247  CB  TRP X 295      83.744  42.327  38.954  1.00 22.95           C  
ATOM   2248  CG  TRP X 295      85.056  42.056  38.306  1.00 22.14           C  
ATOM   2249  CD1 TRP X 295      85.319  42.001  36.969  1.00 22.00           C  
ATOM   2250  CD2 TRP X 295      86.305  41.883  38.968  1.00 21.16           C  
ATOM   2251  NE1 TRP X 295      86.655  41.784  36.761  1.00 22.41           N  
ATOM   2252  CE2 TRP X 295      87.283  41.702  37.975  1.00 21.50           C  
ATOM   2253  CE3 TRP X 295      86.692  41.871  40.303  1.00 21.51           C  
ATOM   2254  CZ2 TRP X 295      88.629  41.508  38.279  1.00 22.77           C  
ATOM   2255  CZ3 TRP X 295      88.029  41.670  40.609  1.00 22.30           C  
ATOM   2256  CH2 TRP X 295      88.981  41.484  39.601  1.00 22.74           C  
ATOM   2257  N   GLY X 296      82.087  41.086  36.813  1.00 28.02           N  
ATOM   2258  CA  GLY X 296      81.693  40.443  35.610  1.00 31.10           C  
ATOM   2259  C   GLY X 296      82.496  40.918  34.432  1.00 33.89           C  
ATOM   2260  O   GLY X 296      82.965  42.051  34.403  1.00 33.62           O  
ATOM   2261  N   MET X 297      82.567  40.027  33.440  1.00 37.51           N  
ATOM   2262  CA  MET X 297      83.244  40.222  32.148  1.00 38.69           C  
ATOM   2263  C   MET X 297      82.913  41.433  31.229  1.00 39.44           C  
ATOM   2264  O   MET X 297      83.835  41.897  30.562  1.00 40.25           O  
ATOM   2265  CB  MET X 297      83.016  38.926  31.338  1.00 39.32           C  
ATOM   2266  CG  MET X 297      83.663  38.831  29.942  1.00 40.39           C  
ATOM   2267  SD  MET X 297      85.363  38.206  29.877  1.00 46.15           S  
ATOM   2268  CE  MET X 297      86.266  39.726  29.608  1.00 44.17           C  
ATOM   2269  N   GLY X 298      81.739  42.082  31.258  1.00 39.93           N  
ATOM   2270  CA  GLY X 298      81.165  42.740  32.425  1.00 39.80           C  
ATOM   2271  C   GLY X 298      81.871  44.099  32.571  1.00 39.78           C  
ATOM   2272  O   GLY X 298      81.764  44.954  31.682  1.00 39.22           O  
ATOM   2273  N   VAL X 299      82.620  44.265  33.678  1.00 40.03           N  
ATOM   2274  CA  VAL X 299      83.377  45.505  34.044  1.00 39.48           C  
ATOM   2275  C   VAL X 299      84.395  45.952  33.005  1.00 39.05           C  
ATOM   2276  O   VAL X 299      84.681  47.131  32.881  1.00 38.04           O  
ATOM   2277  CB  VAL X 299      84.117  45.343  35.452  1.00 39.66           C  
ATOM   2278  CG1 VAL X 299      85.359  46.202  35.567  1.00 38.10           C  
ATOM   2279  CG2 VAL X 299      83.186  45.623  36.608  1.00 39.06           C  
ATOM   2280  N   THR X 300      84.945  44.997  32.269  1.00 39.24           N  
ATOM   2281  CA  THR X 300      86.029  45.290  31.358  1.00 39.87           C  
ATOM   2282  C   THR X 300      85.503  45.984  30.105  1.00 39.72           C  
ATOM   2283  O   THR X 300      86.274  46.556  29.342  1.00 39.55           O  
ATOM   2284  CB  THR X 300      86.857  44.020  31.029  1.00 40.07           C  
ATOM   2285  OG1 THR X 300      86.106  43.132  30.184  1.00 42.24           O  
ATOM   2286  CG2 THR X 300      87.240  43.291  32.323  1.00 40.15           C  
ATOM   2287  N   GLN X 301      84.187  45.954  29.917  1.00 40.05           N  
ATOM   2288  CA  GLN X 301      83.552  46.631  28.794  1.00 40.35           C  
ATOM   2289  C   GLN X 301      83.003  48.014  29.134  1.00 40.05           C  
ATOM   2290  O   GLN X 301      82.700  48.754  28.215  1.00 39.55           O  
ATOM   2291  CB  GLN X 301      82.402  45.796  28.228  1.00 40.29           C  
ATOM   2292  CG  GLN X 301      82.760  44.411  27.732  1.00 40.88           C  
ATOM   2293  CD  GLN X 301      81.516  43.532  27.601  1.00 41.70           C  
ATOM   2294  OE1 GLN X 301      80.393  44.050  27.549  1.00 42.51           O  
ATOM   2295  NE2 GLN X 301      81.709  42.200  27.546  1.00 42.67           N  
ATOM   2296  N   PHE X 302      82.857  48.380  30.415  1.00 40.62           N  
ATOM   2297  CA  PHE X 302      82.314  49.721  30.730  1.00 40.81           C  
ATOM   2298  C   PHE X 302      83.290  50.810  30.299  1.00 41.17           C  
ATOM   2299  O   PHE X 302      82.956  51.997  30.393  1.00 41.60           O  
ATOM   2300  CB  PHE X 302      81.985  50.010  32.211  1.00 40.73           C  
ATOM   2301  CG  PHE X 302      81.438  48.859  33.007  1.00 40.39           C  
ATOM   2302  CD1 PHE X 302      81.866  48.689  34.311  1.00 39.94           C  
ATOM   2303  CD2 PHE X 302      80.446  48.021  32.531  1.00 40.73           C  
ATOM   2304  CE1 PHE X 302      81.366  47.688  35.102  1.00 39.37           C  
ATOM   2305  CE2 PHE X 302      79.952  46.977  33.344  1.00 41.22           C  
ATOM   2306  CZ  PHE X 302      80.426  46.824  34.620  1.00 40.65           C  
ATOM   2307  N   TYR X 303      84.415  50.380  29.722  1.00 41.89           N  
ATOM   2308  CA  TYR X 303      85.727  51.053  29.748  1.00 42.01           C  
ATOM   2309  C   TYR X 303      85.997  52.361  30.607  1.00 41.08           C  
ATOM   2310  O   TYR X 303      85.089  53.108  31.046  1.00 40.01           O  
ATOM   2311  CB  TYR X 303      86.358  51.125  28.327  1.00 43.67           C  
ATOM   2312  CG  TYR X 303      87.814  51.600  28.318  1.00 44.03           C  
ATOM   2313  CD1 TYR X 303      88.841  50.820  28.880  1.00 47.00           C  
ATOM   2314  CD2 TYR X 303      88.153  52.832  27.779  1.00 46.08           C  
ATOM   2315  CE1 TYR X 303      90.157  51.255  28.897  1.00 45.78           C  
ATOM   2316  CE2 TYR X 303      89.466  53.279  27.786  1.00 47.09           C  
ATOM   2317  CZ  TYR X 303      90.474  52.482  28.341  1.00 47.38           C  
ATOM   2318  OH  TYR X 303      91.795  52.951  28.331  1.00 47.13           O  
ATOM   2319  N   GLN X 304      87.301  52.644  30.712  1.00 39.38           N  
ATOM   2320  CA  GLN X 304      88.014  52.710  31.975  1.00 37.62           C  
ATOM   2321  C   GLN X 304      87.902  51.342  32.661  1.00 36.91           C  
ATOM   2322  O   GLN X 304      88.137  51.219  33.857  1.00 36.88           O  
ATOM   2323  CB  GLN X 304      87.507  53.829  32.861  1.00 37.61           C  
ATOM   2324  CG  GLN X 304      87.937  55.186  32.385  1.00 37.27           C  
ATOM   2325  CD  GLN X 304      88.274  56.078  33.537  1.00 36.64           C  
ATOM   2326  OE1 GLN X 304      89.405  56.545  33.658  1.00 37.75           O  
ATOM   2327  NE2 GLN X 304      87.310  56.288  34.423  1.00 34.88           N  
ATOM   2328  N   GLY X 305      87.626  50.304  31.872  1.00 35.84           N  
ATOM   2329  CA  GLY X 305      87.183  49.005  32.388  1.00 35.32           C  
ATOM   2330  C   GLY X 305      88.340  48.206  32.930  1.00 33.64           C  
ATOM   2331  O   GLY X 305      88.259  47.587  33.980  1.00 33.83           O  
ATOM   2332  N   VAL X 306      89.443  48.251  32.216  1.00 32.36           N  
ATOM   2333  CA  VAL X 306      90.633  47.520  32.619  1.00 31.33           C  
ATOM   2334  C   VAL X 306      91.355  48.258  33.759  1.00 30.54           C  
ATOM   2335  O   VAL X 306      91.937  47.638  34.658  1.00 29.92           O  
ATOM   2336  CB  VAL X 306      91.520  47.235  31.386  1.00 31.50           C  
ATOM   2337  CG1 VAL X 306      90.684  46.465  30.339  1.00 31.71           C  
ATOM   2338  CG2 VAL X 306      92.056  48.505  30.776  1.00 31.92           C  
ATOM   2339  N   GLU X 307      91.258  49.583  33.746  1.00 29.90           N  
ATOM   2340  CA  GLU X 307      91.634  50.383  34.915  1.00 29.48           C  
ATOM   2341  C   GLU X 307      90.696  50.087  36.095  1.00 28.47           C  
ATOM   2342  O   GLU X 307      91.142  50.075  37.242  1.00 27.70           O  
ATOM   2343  CB  GLU X 307      91.628  51.883  34.597  1.00 29.76           C  
ATOM   2344  CG  GLU X 307      92.674  52.304  33.555  1.00 31.03           C  
ATOM   2345  CD  GLU X 307      92.197  52.126  32.121  1.00 33.49           C  
ATOM   2346  OE1 GLU X 307      91.063  51.647  31.910  1.00 32.86           O  
ATOM   2347  OE2 GLU X 307      92.967  52.460  31.195  1.00 36.87           O  
ATOM   2348  N   THR X 308      89.411  49.846  35.805  1.00 27.57           N  
ATOM   2349  CA  THR X 308      88.404  49.634  36.848  1.00 27.40           C  
ATOM   2350  C   THR X 308      88.684  48.337  37.559  1.00 26.97           C  
ATOM   2351  O   THR X 308      88.543  48.255  38.770  1.00 27.41           O  
ATOM   2352  CB  THR X 308      86.955  49.613  36.298  1.00 26.89           C  
ATOM   2353  OG1 THR X 308      86.625  50.894  35.776  1.00 26.52           O  
ATOM   2354  CG2 THR X 308      85.960  49.309  37.397  1.00 26.71           C  
ATOM   2355  N   VAL X 309      89.078  47.333  36.781  1.00 26.65           N  
ATOM   2356  CA  VAL X 309      89.486  46.031  37.290  1.00 26.09           C  
ATOM   2357  C   VAL X 309      90.666  46.130  38.255  1.00 25.63           C  
ATOM   2358  O   VAL X 309      90.661  45.509  39.302  1.00 26.08           O  
ATOM   2359  CB  VAL X 309      89.854  45.102  36.117  1.00 26.01           C  
ATOM   2360  CG1 VAL X 309      90.598  43.893  36.595  1.00 26.88           C  
ATOM   2361  CG2 VAL X 309      88.585  44.710  35.379  1.00 27.23           C  
ATOM   2362  N   ARG X 310      91.667  46.915  37.886  1.00 25.11           N  
ATOM   2363  CA  ARG X 310      92.834  47.164  38.734  1.00 24.45           C  
ATOM   2364  C   ARG X 310      92.484  48.039  39.928  1.00 23.66           C  
ATOM   2365  O   ARG X 310      92.991  47.816  41.023  1.00 23.23           O  
ATOM   2366  CB  ARG X 310      93.961  47.805  37.919  1.00 24.23           C  
ATOM   2367  CG  ARG X 310      94.564  46.876  36.868  1.00 24.34           C  
ATOM   2368  CD  ARG X 310      96.005  47.274  36.491  1.00 24.44           C  
ATOM   2369  NE  ARG X 310      96.903  46.987  37.593  1.00 24.72           N  
ATOM   2370  CZ  ARG X 310      98.145  47.421  37.707  1.00 24.47           C  
ATOM   2371  NH1 ARG X 310      98.699  48.176  36.773  1.00 27.10           N  
ATOM   2372  NH2 ARG X 310      98.834  47.099  38.785  1.00 24.55           N  
ATOM   2373  N   SER X 311      91.609  49.020  39.721  1.00 23.28           N  
ATOM   2374  CA  SER X 311      91.163  49.889  40.810  1.00 23.23           C  
ATOM   2375  C   SER X 311      90.380  49.099  41.850  1.00 23.29           C  
ATOM   2376  O   SER X 311      90.568  49.296  43.039  1.00 22.95           O  
ATOM   2377  CB  SER X 311      90.328  51.057  40.283  1.00 23.23           C  
ATOM   2378  OG  SER X 311      90.280  52.092  41.253  1.00 22.87           O  
ATOM   2379  N   LEU X 312      89.522  48.187  41.388  1.00 23.16           N  
ATOM   2380  CA  LEU X 312      88.872  47.191  42.250  1.00 22.91           C  
ATOM   2381  C   LEU X 312      89.820  46.263  42.983  1.00 22.56           C  
ATOM   2382  O   LEU X 312      89.594  45.920  44.153  1.00 23.02           O  
ATOM   2383  CB  LEU X 312      87.974  46.269  41.416  1.00 23.32           C  
ATOM   2384  CG  LEU X 312      86.473  46.438  41.432  1.00 22.58           C  
ATOM   2385  CD1 LEU X 312      85.921  45.389  40.518  1.00 23.51           C  
ATOM   2386  CD2 LEU X 312      85.939  46.275  42.854  1.00 23.23           C  
ATOM   2387  N   THR X 313      90.826  45.776  42.267  1.00 21.39           N  
ATOM   2388  CA  THR X 313      91.762  44.837  42.832  1.00 20.76           C  
ATOM   2389  C   THR X 313      92.560  45.557  43.907  1.00 20.66           C  
ATOM   2390  O   THR X 313      92.866  44.965  44.941  1.00 20.84           O  
ATOM   2391  CB  THR X 313      92.702  44.239  41.756  1.00 20.88           C  
ATOM   2392  OG1 THR X 313      91.927  43.549  40.774  1.00 20.38           O  
ATOM   2393  CG2 THR X 313      93.705  43.254  42.372  1.00 20.79           C  
ATOM   2394  N   SER X 314      92.859  46.834  43.668  1.00 20.14           N  
ATOM   2395  CA  SER X 314      93.537  47.678  44.644  1.00 20.56           C  
ATOM   2396  C   SER X 314      92.765  47.768  45.956  1.00 20.57           C  
ATOM   2397  O   SER X 314      93.377  47.775  47.017  1.00 20.88           O  
ATOM   2398  CB  SER X 314      93.781  49.097  44.091  1.00 20.76           C  
ATOM   2399  OG  SER X 314      94.711  49.092  43.005  1.00 21.14           O  
ATOM   2400  N   LEU X 315      91.432  47.821  45.891  1.00 20.43           N  
ATOM   2401  CA  LEU X 315      90.607  47.799  47.108  1.00 19.95           C  
ATOM   2402  C   LEU X 315      90.849  46.540  47.912  1.00 19.83           C  
ATOM   2403  O   LEU X 315      90.974  46.628  49.125  1.00 19.79           O  
ATOM   2404  CB  LEU X 315      89.111  47.957  46.808  1.00 19.78           C  
ATOM   2405  CG  LEU X 315      88.687  49.351  46.309  1.00 20.51           C  
ATOM   2406  CD1 LEU X 315      87.160  49.435  46.159  1.00 20.97           C  
ATOM   2407  CD2 LEU X 315      89.203  50.468  47.218  1.00 20.33           C  
ATOM   2408  N   ALA X 316      90.940  45.383  47.237  1.00 19.79           N  
ATOM   2409  CA  ALA X 316      91.218  44.110  47.892  1.00 19.79           C  
ATOM   2410  C   ALA X 316      92.626  44.040  48.454  1.00 19.85           C  
ATOM   2411  O   ALA X 316      92.819  43.461  49.506  1.00 20.29           O  
ATOM   2412  CB  ALA X 316      90.930  42.910  46.943  1.00 19.31           C  
ATOM   2413  N   MET X 317      93.605  44.632  47.770  1.00 20.50           N  
ATOM   2414  CA  MET X 317      94.988  44.727  48.282  1.00 20.93           C  
ATOM   2415  C   MET X 317      95.056  45.619  49.516  1.00 20.80           C  
ATOM   2416  O   MET X 317      95.769  45.317  50.488  1.00 20.29           O  
ATOM   2417  CB  MET X 317      95.922  45.369  47.253  1.00 20.93           C  
ATOM   2418  CG  MET X 317      96.106  44.600  45.975  1.00 22.16           C  
ATOM   2419  SD  MET X 317      97.215  45.494  44.869  1.00 23.08           S  
ATOM   2420  CE  MET X 317      96.703  44.739  43.372  1.00 22.79           C  
ATOM   2421  N   LEU X 318      94.357  46.746  49.415  1.00 20.25           N  
ATOM   2422  CA  LEU X 318      94.256  47.739  50.481  1.00 20.45           C  
ATOM   2423  C   LEU X 318      93.778  47.046  51.774  1.00 20.53           C  
ATOM   2424  O   LEU X 318      94.312  47.306  52.846  1.00 20.69           O  
ATOM   2425  CB  LEU X 318      93.275  48.854  50.053  1.00 19.76           C  
ATOM   2426  CG  LEU X 318      93.427  50.320  50.490  1.00 21.07           C  
ATOM   2427  CD1 LEU X 318      94.855  50.863  50.370  1.00 19.22           C  
ATOM   2428  CD2 LEU X 318      92.439  51.205  49.669  1.00 20.74           C  
ATOM   2429  N   THR X 319      92.807  46.133  51.634  1.00 20.31           N  
ATOM   2430  CA  THR X 319      92.141  45.466  52.756  1.00 20.25           C  
ATOM   2431  C   THR X 319      92.660  44.049  53.064  1.00 20.55           C  
ATOM   2432  O   THR X 319      92.094  43.333  53.902  1.00 20.70           O  
ATOM   2433  CB  THR X 319      90.647  45.385  52.456  1.00 20.06           C  
ATOM   2434  OG1 THR X 319      90.462  44.708  51.204  1.00 19.20           O  
ATOM   2435  CG2 THR X 319      90.056  46.799  52.372  1.00 18.10           C  
ATOM   2436  N   GLY X 320      93.738  43.650  52.397  1.00 20.64           N  
ATOM   2437  CA  GLY X 320      94.296  42.324  52.566  1.00 21.02           C  
ATOM   2438  C   GLY X 320      93.366  41.173  52.245  1.00 21.19           C  
ATOM   2439  O   GLY X 320      93.450  40.125  52.875  1.00 20.98           O  
ATOM   2440  N   ASN X 321      92.499  41.356  51.249  1.00 21.68           N  
ATOM   2441  CA  ASN X 321      91.513  40.343  50.875  1.00 21.99           C  
ATOM   2442  C   ASN X 321      91.994  39.500  49.697  1.00 22.46           C  
ATOM   2443  O   ASN X 321      91.307  39.321  48.694  1.00 22.67           O  
ATOM   2444  CB  ASN X 321      90.159  40.994  50.613  1.00 22.27           C  
ATOM   2445  CG  ASN X 321      89.383  41.252  51.901  1.00 21.88           C  
ATOM   2446  OD1 ASN X 321      89.222  40.346  52.713  1.00 21.72           O  
ATOM   2447  ND2 ASN X 321      88.890  42.480  52.083  1.00 20.30           N  
ATOM   2448  N   LEU X 322      93.207  38.993  49.862  1.00 22.78           N  
ATOM   2449  CA  LEU X 322      93.910  38.212  48.863  1.00 22.78           C  
ATOM   2450  C   LEU X 322      94.855  37.239  49.602  1.00 22.98           C  
ATOM   2451  O   LEU X 322      95.382  37.556  50.680  1.00 22.82           O  
ATOM   2452  CB  LEU X 322      94.698  39.148  47.939  1.00 22.59           C  
ATOM   2453  CG  LEU X 322      93.919  39.964  46.887  1.00 21.26           C  
ATOM   2454  CD1 LEU X 322      94.792  41.120  46.397  1.00 22.58           C  
ATOM   2455  CD2 LEU X 322      93.478  39.113  45.715  1.00 19.69           C  
ATOM   2456  N   GLY X 323      95.033  36.048  49.046  1.00 23.01           N  
ATOM   2457  CA  GLY X 323      95.906  35.043  49.649  1.00 23.11           C  
ATOM   2458  C   GLY X 323      95.338  34.322  50.859  1.00 23.25           C  
ATOM   2459  O   GLY X 323      96.076  33.682  51.634  1.00 22.88           O  
ATOM   2460  N   LYS X 324      94.026  34.415  51.037  1.00 23.44           N  
ATOM   2461  CA  LYS X 324      93.345  33.633  52.068  1.00 23.70           C  
ATOM   2462  C   LYS X 324      92.002  33.204  51.520  1.00 23.20           C  
ATOM   2463  O   LYS X 324      91.565  33.754  50.508  1.00 23.05           O  
ATOM   2464  CB  LYS X 324      93.211  34.453  53.344  1.00 23.65           C  
ATOM   2465  CG  LYS X 324      92.226  35.594  53.257  1.00 25.03           C  
ATOM   2466  CD  LYS X 324      92.572  36.641  54.258  1.00 25.52           C  
ATOM   2467  CE  LYS X 324      91.415  37.530  54.584  1.00 27.89           C  
ATOM   2468  NZ  LYS X 324      91.939  38.612  55.497  1.00 30.51           N  
ATOM   2469  N   PRO X 325      91.360  32.205  52.156  1.00 22.84           N  
ATOM   2470  CA  PRO X 325      90.094  31.713  51.634  1.00 22.84           C  
ATOM   2471  C   PRO X 325      88.914  32.660  51.886  1.00 22.71           C  
ATOM   2472  O   PRO X 325      88.992  33.535  52.738  1.00 23.47           O  
ATOM   2473  CB  PRO X 325      89.913  30.359  52.352  1.00 22.85           C  
ATOM   2474  CG  PRO X 325      90.638  30.508  53.616  1.00 22.78           C  
ATOM   2475  CD  PRO X 325      91.778  31.467  53.361  1.00 23.00           C  
ATOM   2476  N   HIS X 326      87.857  32.489  51.098  1.00 22.53           N  
ATOM   2477  CA  HIS X 326      86.607  33.241  51.223  1.00 22.49           C  
ATOM   2478  C   HIS X 326      86.823  34.745  51.084  1.00 22.27           C  
ATOM   2479  O   HIS X 326      86.123  35.548  51.691  1.00 22.14           O  
ATOM   2480  CB  HIS X 326      85.893  32.892  52.537  1.00 22.66           C  
ATOM   2481  CG  HIS X 326      85.972  31.443  52.887  1.00 21.97           C  
ATOM   2482  ND1 HIS X 326      85.367  30.466  52.132  1.00 21.19           N  
ATOM   2483  CD2 HIS X 326      86.626  30.801  53.883  1.00 23.97           C  
ATOM   2484  CE1 HIS X 326      85.622  29.283  52.661  1.00 24.23           C  
ATOM   2485  NE2 HIS X 326      86.388  29.456  53.723  1.00 25.02           N  
ATOM   2486  N   ALA X 327      87.794  35.108  50.253  1.00 21.88           N  
ATOM   2487  CA  ALA X 327      88.111  36.487  49.989  1.00 21.44           C  
ATOM   2488  C   ALA X 327      88.334  36.592  48.491  1.00 21.71           C  
ATOM   2489  O   ALA X 327      87.719  35.846  47.709  1.00 21.83           O  
ATOM   2490  CB  ALA X 327      89.342  36.894  50.776  1.00 21.16           C  
ATOM   2491  N   GLY X 328      89.190  37.522  48.077  1.00 21.41           N  
ATOM   2492  CA  GLY X 328      89.728  37.491  46.741  1.00 21.07           C  
ATOM   2493  C   GLY X 328      89.185  38.522  45.794  1.00 21.04           C  
ATOM   2494  O   GLY X 328      88.359  39.376  46.151  1.00 20.95           O  
ATOM   2495  N   VAL X 329      89.725  38.434  44.585  1.00 20.87           N  
ATOM   2496  CA  VAL X 329      89.278  39.180  43.429  1.00 20.95           C  
ATOM   2497  C   VAL X 329      88.840  38.125  42.417  1.00 21.14           C  
ATOM   2498  O   VAL X 329      89.592  37.209  42.094  1.00 22.23           O  
ATOM   2499  CB  VAL X 329      90.380  40.107  42.884  1.00 21.24           C  
ATOM   2500  CG1 VAL X 329      90.517  41.334  43.784  1.00 18.62           C  
ATOM   2501  CG2 VAL X 329      91.737  39.354  42.732  1.00 20.68           C  
ATOM   2502  N   ASN X 330      87.592  38.220  41.969  1.00 21.21           N  
ATOM   2503  CA  ASN X 330      86.938  37.088  41.339  1.00 20.86           C  
ATOM   2504  C   ASN X 330      86.143  37.560  40.136  1.00 21.15           C  
ATOM   2505  O   ASN X 330      84.924  37.758  40.212  1.00 21.06           O  
ATOM   2506  CB  ASN X 330      86.022  36.354  42.336  1.00 20.72           C  
ATOM   2507  CG  ASN X 330      86.747  35.900  43.593  1.00 20.31           C  
ATOM   2508  OD1 ASN X 330      87.373  34.843  43.615  1.00 19.01           O  
ATOM   2509  ND2 ASN X 330      86.640  36.690  44.654  1.00 17.87           N  
ATOM   2510  N   PRO X 331      86.835  37.750  39.006  1.00 21.29           N  
ATOM   2511  CA  PRO X 331      86.122  37.908  37.758  1.00 21.17           C  
ATOM   2512  C   PRO X 331      85.473  36.570  37.402  1.00 21.59           C  
ATOM   2513  O   PRO X 331      86.182  35.618  37.048  1.00 22.56           O  
ATOM   2514  CB  PRO X 331      87.232  38.256  36.778  1.00 21.20           C  
ATOM   2515  CG  PRO X 331      88.453  37.627  37.365  1.00 21.12           C  
ATOM   2516  CD  PRO X 331      88.295  37.788  38.820  1.00 21.18           C  
ATOM   2517  N   VAL X 332      84.153  36.467  37.554  1.00 21.30           N  
ATOM   2518  CA  VAL X 332      83.444  35.258  37.158  1.00 21.15           C  
ATOM   2519  C   VAL X 332      83.132  35.459  35.689  1.00 22.13           C  
ATOM   2520  O   VAL X 332      82.301  36.286  35.317  1.00 23.00           O  
ATOM   2521  CB  VAL X 332      82.182  35.000  38.002  1.00 20.83           C  
ATOM   2522  CG1 VAL X 332      81.690  33.597  37.804  1.00 18.24           C  
ATOM   2523  CG2 VAL X 332      82.477  35.225  39.472  1.00 20.09           C  
ATOM   2524  N   ARG X 333      83.861  34.768  34.836  1.00 23.29           N  
ATOM   2525  CA  ARG X 333      83.711  35.000  33.411  1.00 24.77           C  
ATOM   2526  C   ARG X 333      82.646  34.061  32.863  1.00 24.70           C  
ATOM   2527  O   ARG X 333      82.135  33.171  33.562  1.00 24.83           O  
ATOM   2528  CB  ARG X 333      85.060  34.906  32.684  1.00 25.18           C  
ATOM   2529  CG  ARG X 333      85.934  36.144  32.979  1.00 26.14           C  
ATOM   2530  CD  ARG X 333      87.335  36.102  32.318  1.00 27.69           C  
ATOM   2531  NE  ARG X 333      88.237  37.099  32.907  1.00 28.31           N  
ATOM   2532  CZ  ARG X 333      89.159  36.865  33.852  1.00 28.89           C  
ATOM   2533  NH1 ARG X 333      89.361  35.653  34.373  1.00 26.90           N  
ATOM   2534  NH2 ARG X 333      89.900  37.888  34.272  1.00 30.63           N  
ATOM   2535  N   GLY X 334      82.287  34.295  31.619  1.00 24.28           N  
ATOM   2536  CA  GLY X 334      80.999  33.888  31.145  1.00 24.59           C  
ATOM   2537  C   GLY X 334      80.856  32.481  30.679  1.00 24.10           C  
ATOM   2538  O   GLY X 334      80.055  31.745  31.212  1.00 24.65           O  
ATOM   2539  N   GLN X 335      81.641  32.124  29.676  1.00 24.48           N  
ATOM   2540  CA  GLN X 335      81.464  30.870  28.953  1.00 25.07           C  
ATOM   2541  C   GLN X 335      81.920  29.651  29.729  1.00 24.19           C  
ATOM   2542  O   GLN X 335      82.847  29.728  30.518  1.00 23.92           O  
ATOM   2543  CB  GLN X 335      82.193  30.959  27.614  1.00 25.27           C  
ATOM   2544  CG  GLN X 335      81.340  31.708  26.584  1.00 28.14           C  
ATOM   2545  CD  GLN X 335      82.134  32.123  25.380  1.00 28.07           C  
ATOM   2546  OE1 GLN X 335      83.311  32.494  25.498  1.00 34.61           O  
ATOM   2547  NE2 GLN X 335      81.502  32.094  24.217  1.00 29.83           N  
ATOM   2548  N   ASN X 336      81.255  28.526  29.489  1.00 24.01           N  
ATOM   2549  CA  ASN X 336      81.592  27.242  30.123  1.00 23.70           C  
ATOM   2550  C   ASN X 336      83.081  26.908  30.085  1.00 23.49           C  
ATOM   2551  O   ASN X 336      83.616  26.325  31.023  1.00 24.04           O  
ATOM   2552  CB  ASN X 336      80.787  26.085  29.503  1.00 23.49           C  
ATOM   2553  CG  ASN X 336      81.288  25.684  28.153  1.00 22.48           C  
ATOM   2554  OD1 ASN X 336      81.840  24.592  27.965  1.00 22.70           O  
ATOM   2555  ND2 ASN X 336      81.110  26.557  27.200  1.00 20.50           N  
ATOM   2556  N   ASN X 337      83.758  27.303  29.023  1.00 23.47           N  
ATOM   2557  CA  ASN X 337      85.183  27.020  28.926  1.00 23.54           C  
ATOM   2558  C   ASN X 337      86.037  28.195  28.467  1.00 23.25           C  
ATOM   2559  O   ASN X 337      87.009  28.014  27.758  1.00 24.61           O  
ATOM   2560  CB  ASN X 337      85.417  25.774  28.038  1.00 23.10           C  
ATOM   2561  CG  ASN X 337      86.693  25.055  28.397  1.00 21.93           C  
ATOM   2562  OD1 ASN X 337      87.030  25.019  29.562  1.00 20.86           O  
ATOM   2563  ND2 ASN X 337      87.426  24.510  27.403  1.00 19.06           N  
ATOM   2564  N   VAL X 338      85.706  29.402  28.889  1.00 23.42           N  
ATOM   2565  CA  VAL X 338      86.546  30.553  28.567  1.00 23.54           C  
ATOM   2566  C   VAL X 338      87.872  30.386  29.312  1.00 22.99           C  
ATOM   2567  O   VAL X 338      88.939  30.639  28.761  1.00 22.88           O  
ATOM   2568  CB  VAL X 338      85.881  31.947  28.885  1.00 23.59           C  
ATOM   2569  CG1 VAL X 338      85.423  32.028  30.343  1.00 24.31           C  
ATOM   2570  CG2 VAL X 338      86.859  33.070  28.573  1.00 23.10           C  
ATOM   2571  N   GLN X 339      87.785  29.896  30.542  1.00 22.75           N  
ATOM   2572  CA  GLN X 339      88.959  29.722  31.370  1.00 22.52           C  
ATOM   2573  C   GLN X 339      89.878  28.670  30.783  1.00 22.31           C  
ATOM   2574  O   GLN X 339      91.089  28.881  30.716  1.00 22.48           O  
ATOM   2575  CB  GLN X 339      88.572  29.358  32.801  1.00 22.50           C  
ATOM   2576  CG  GLN X 339      89.756  29.199  33.748  1.00 22.10           C  
ATOM   2577  CD  GLN X 339      90.515  30.489  33.960  1.00 22.08           C  
ATOM   2578  OE1 GLN X 339      91.738  30.540  33.764  1.00 24.80           O  
ATOM   2579  NE2 GLN X 339      89.809  31.536  34.356  1.00 16.78           N  
ATOM   2580  N   GLY X 340      89.293  27.558  30.358  1.00 22.17           N  
ATOM   2581  CA  GLY X 340      90.034  26.429  29.847  1.00 22.06           C  
ATOM   2582  C   GLY X 340      90.751  26.701  28.543  1.00 22.31           C  
ATOM   2583  O   GLY X 340      91.904  26.332  28.388  1.00 22.39           O  
ATOM   2584  N   ALA X 341      90.070  27.344  27.594  1.00 22.97           N  
ATOM   2585  CA  ALA X 341      90.726  27.791  26.366  1.00 22.31           C  
ATOM   2586  C   ALA X 341      92.009  28.526  26.686  1.00 22.30           C  
ATOM   2587  O   ALA X 341      93.019  28.300  26.048  1.00 22.77           O  
ATOM   2588  CB  ALA X 341      89.808  28.654  25.534  1.00 21.91           C  
ATOM   2589  N   CYS X 342      91.972  29.407  27.681  1.00 22.35           N  
ATOM   2590  CA  CYS X 342      93.159  30.166  28.072  1.00 21.89           C  
ATOM   2591  C   CYS X 342      94.207  29.297  28.761  1.00 21.36           C  
ATOM   2592  O   CYS X 342      95.397  29.426  28.488  1.00 20.58           O  
ATOM   2593  CB  CYS X 342      92.766  31.319  28.987  1.00 22.20           C  
ATOM   2594  SG  CYS X 342      91.706  32.464  28.169  1.00 22.17           S  
ATOM   2595  N   ASP X 343      93.754  28.426  29.660  1.00 21.20           N  
ATOM   2596  CA  ASP X 343      94.620  27.418  30.292  1.00 21.49           C  
ATOM   2597  C   ASP X 343      95.371  26.594  29.242  1.00 21.54           C  
ATOM   2598  O   ASP X 343      96.517  26.215  29.445  1.00 20.77           O  
ATOM   2599  CB  ASP X 343      93.791  26.448  31.151  1.00 21.67           C  
ATOM   2600  CG  ASP X 343      93.053  27.139  32.289  1.00 21.53           C  
ATOM   2601  OD1 ASP X 343      93.304  28.323  32.559  1.00 23.67           O  
ATOM   2602  OD2 ASP X 343      92.212  26.483  32.919  1.00 25.17           O  
ATOM   2603  N   MET X 344      94.713  26.327  28.112  1.00 21.51           N  
ATOM   2604  CA  MET X 344      95.295  25.506  27.070  1.00 21.55           C  
ATOM   2605  C   MET X 344      96.163  26.266  26.094  1.00 21.41           C  
ATOM   2606  O   MET X 344      96.700  25.666  25.166  1.00 21.38           O  
ATOM   2607  CB  MET X 344      94.214  24.725  26.329  1.00 21.55           C  
ATOM   2608  CG  MET X 344      93.440  23.781  27.228  1.00 21.93           C  
ATOM   2609  SD  MET X 344      94.396  22.431  27.946  1.00 19.98           S  
ATOM   2610  CE  MET X 344      94.573  22.937  29.656  1.00 18.32           C  
ATOM   2611  N   GLY X 345      96.342  27.563  26.330  1.00 21.87           N  
ATOM   2612  CA  GLY X 345      97.257  28.388  25.544  1.00 21.88           C  
ATOM   2613  C   GLY X 345      96.698  28.761  24.194  1.00 22.26           C  
ATOM   2614  O   GLY X 345      97.442  28.982  23.249  1.00 22.57           O  
ATOM   2615  N   ALA X 346      95.377  28.859  24.109  1.00 22.57           N  
ATOM   2616  CA  ALA X 346      94.716  29.456  22.965  1.00 23.08           C  
ATOM   2617  C   ALA X 346      94.777  30.991  23.085  1.00 23.32           C  
ATOM   2618  O   ALA X 346      93.756  31.660  22.951  1.00 23.51           O  
ATOM   2619  CB  ALA X 346      93.256  28.989  22.895  1.00 22.73           C  
ATOM   2620  N   LEU X 347      95.976  31.515  23.351  1.00 23.30           N  
ATOM   2621  CA  LEU X 347      96.259  32.939  23.451  1.00 23.24           C  
ATOM   2622  C   LEU X 347      97.587  33.186  22.763  1.00 23.59           C  
ATOM   2623  O   LEU X 347      98.440  32.297  22.750  1.00 23.36           O  
ATOM   2624  CB  LEU X 347      96.408  33.353  24.900  1.00 23.19           C  
ATOM   2625  CG  LEU X 347      95.170  33.211  25.759  1.00 23.03           C  
ATOM   2626  CD1 LEU X 347      95.570  33.286  27.229  1.00 19.83           C  
ATOM   2627  CD2 LEU X 347      94.170  34.301  25.337  1.00 20.97           C  
ATOM   2628  N   PRO X 348      97.765  34.384  22.172  1.00 23.85           N  
ATOM   2629  CA  PRO X 348      98.932  34.620  21.307  1.00 24.37           C  
ATOM   2630  C   PRO X 348     100.324  34.705  21.951  1.00 25.05           C  
ATOM   2631  O   PRO X 348     101.324  34.622  21.232  1.00 26.25           O  
ATOM   2632  CB  PRO X 348      98.573  35.913  20.576  1.00 24.00           C  
ATOM   2633  CG  PRO X 348      97.516  36.543  21.363  1.00 23.64           C  
ATOM   2634  CD  PRO X 348      96.847  35.535  22.204  1.00 23.50           C  
ATOM   2635  N   ASP X 349     100.401  34.863  23.270  1.00 25.45           N  
ATOM   2636  CA  ASP X 349     101.670  35.052  23.945  1.00 25.36           C  
ATOM   2637  C   ASP X 349     102.069  33.910  24.880  1.00 25.54           C  
ATOM   2638  O   ASP X 349     103.074  34.006  25.595  1.00 24.64           O  
ATOM   2639  CB  ASP X 349     101.651  36.369  24.719  1.00 26.22           C  
ATOM   2640  CG  ASP X 349     100.555  36.436  25.734  1.00 28.51           C  
ATOM   2641  OD1 ASP X 349      99.577  35.670  25.633  1.00 29.06           O  
ATOM   2642  OD2 ASP X 349     100.673  37.284  26.643  1.00 34.81           O  
ATOM   2643  N   THR X 350     101.308  32.817  24.882  1.00 25.32           N  
ATOM   2644  CA  THR X 350     101.562  31.780  25.880  1.00 24.99           C  
ATOM   2645  C   THR X 350     101.174  30.369  25.466  1.00 24.44           C  
ATOM   2646  O   THR X 350     100.093  30.122  24.896  1.00 24.24           O  
ATOM   2647  CB  THR X 350     100.865  32.137  27.222  1.00 24.96           C  
ATOM   2648  OG1 THR X 350     101.216  31.173  28.217  1.00 25.99           O  
ATOM   2649  CG2 THR X 350      99.372  32.179  27.059  1.00 24.00           C  
ATOM   2650  N   TYR X 351     102.079  29.448  25.782  1.00 23.56           N  
ATOM   2651  CA  TYR X 351     101.792  28.022  25.765  1.00 23.03           C  
ATOM   2652  C   TYR X 351     100.763  27.699  26.843  1.00 22.94           C  
ATOM   2653  O   TYR X 351     100.492  28.531  27.694  1.00 22.70           O  
ATOM   2654  CB  TYR X 351     103.072  27.218  26.039  1.00 22.67           C  
ATOM   2655  CG  TYR X 351     104.151  27.421  25.006  1.00 22.25           C  
ATOM   2656  CD1 TYR X 351     103.937  27.072  23.671  1.00 21.72           C  
ATOM   2657  CD2 TYR X 351     105.389  27.954  25.358  1.00 22.00           C  
ATOM   2658  CE1 TYR X 351     104.930  27.268  22.713  1.00 22.52           C  
ATOM   2659  CE2 TYR X 351     106.382  28.151  24.409  1.00 21.15           C  
ATOM   2660  CZ  TYR X 351     106.158  27.808  23.089  1.00 21.42           C  
ATOM   2661  OH  TYR X 351     107.157  28.023  22.138  1.00 22.16           O  
ATOM   2662  N   PRO X 352     100.180  26.482  26.808  1.00 22.94           N  
ATOM   2663  CA  PRO X 352      99.353  26.062  27.923  1.00 22.87           C  
ATOM   2664  C   PRO X 352     100.070  26.149  29.272  1.00 22.97           C  
ATOM   2665  O   PRO X 352     101.303  26.109  29.338  1.00 22.84           O  
ATOM   2666  CB  PRO X 352      99.028  24.602  27.585  1.00 23.13           C  
ATOM   2667  CG  PRO X 352     100.061  24.199  26.542  1.00 22.71           C  
ATOM   2668  CD  PRO X 352     100.230  25.447  25.763  1.00 22.81           C  
ATOM   2669  N   GLY X 353      99.291  26.271  30.335  1.00 22.74           N  
ATOM   2670  CA  GLY X 353      99.838  26.385  31.663  1.00 23.44           C  
ATOM   2671  C   GLY X 353     100.554  27.700  31.940  1.00 23.45           C  
ATOM   2672  O   GLY X 353     101.397  27.753  32.807  1.00 23.29           O  
ATOM   2673  N   TYR X 354     100.186  28.749  31.208  1.00 24.08           N  
ATOM   2674  CA  TYR X 354     100.744  30.101  31.349  1.00 24.27           C  
ATOM   2675  C   TYR X 354     102.254  30.093  31.365  1.00 24.48           C  
ATOM   2676  O   TYR X 354     102.909  30.750  32.170  1.00 24.76           O  
ATOM   2677  CB  TYR X 354     100.105  30.826  32.545  1.00 24.63           C  
ATOM   2678  CG  TYR X 354      98.606  30.767  32.383  1.00 24.89           C  
ATOM   2679  CD1 TYR X 354      97.951  31.626  31.506  1.00 24.38           C  
ATOM   2680  CD2 TYR X 354      97.859  29.795  33.038  1.00 24.61           C  
ATOM   2681  CE1 TYR X 354      96.568  31.527  31.317  1.00 25.50           C  
ATOM   2682  CE2 TYR X 354      96.504  29.696  32.864  1.00 24.96           C  
ATOM   2683  CZ  TYR X 354      95.858  30.566  32.002  1.00 24.90           C  
ATOM   2684  OH  TYR X 354      94.506  30.446  31.811  1.00 24.32           O  
ATOM   2685  N   GLN X 355     102.774  29.346  30.400  1.00 24.63           N  
ATOM   2686  CA  GLN X 355     104.173  29.253  30.113  1.00 23.80           C  
ATOM   2687  C   GLN X 355     104.415  30.090  28.865  1.00 24.40           C  
ATOM   2688  O   GLN X 355     104.158  29.643  27.748  1.00 24.12           O  
ATOM   2689  CB  GLN X 355     104.513  27.798  29.875  1.00 23.60           C  
ATOM   2690  CG  GLN X 355     104.419  26.940  31.108  1.00 22.47           C  
ATOM   2691  CD  GLN X 355     104.755  25.500  30.816  1.00 22.87           C  
ATOM   2692  OE1 GLN X 355     105.874  25.047  31.066  1.00 20.53           O  
ATOM   2693  NE2 GLN X 355     103.795  24.770  30.251  1.00 21.61           N  
ATOM   2694  N   TYR X 356     104.908  31.314  29.069  1.00 25.37           N  
ATOM   2695  CA  TYR X 356     105.029  32.337  28.011  1.00 25.47           C  
ATOM   2696  C   TYR X 356     105.982  31.942  26.915  1.00 24.71           C  
ATOM   2697  O   TYR X 356     107.064  31.424  27.177  1.00 24.48           O  
ATOM   2698  CB  TYR X 356     105.415  33.703  28.614  1.00 27.39           C  
ATOM   2699  CG  TYR X 356     104.231  34.245  29.319  1.00 29.43           C  
ATOM   2700  CD1 TYR X 356     103.271  34.953  28.618  1.00 31.84           C  
ATOM   2701  CD2 TYR X 356     103.983  33.934  30.654  1.00 31.81           C  
ATOM   2702  CE1 TYR X 356     102.117  35.389  29.230  1.00 32.42           C  
ATOM   2703  CE2 TYR X 356     102.826  34.364  31.285  1.00 32.77           C  
ATOM   2704  CZ  TYR X 356     101.889  35.096  30.559  1.00 32.86           C  
ATOM   2705  OH  TYR X 356     100.710  35.533  31.145  1.00 33.27           O  
ATOM   2706  N   VAL X 357     105.567  32.184  25.678  1.00 23.83           N  
ATOM   2707  CA  VAL X 357     106.397  31.871  24.519  1.00 23.79           C  
ATOM   2708  C   VAL X 357     107.690  32.711  24.462  1.00 24.31           C  
ATOM   2709  O   VAL X 357     108.646  32.309  23.793  1.00 24.19           O  
ATOM   2710  CB  VAL X 357     105.605  31.974  23.183  1.00 23.58           C  
ATOM   2711  CG1 VAL X 357     104.357  31.054  23.220  1.00 21.55           C  
ATOM   2712  CG2 VAL X 357     105.216  33.431  22.873  1.00 21.97           C  
ATOM   2713  N   LYS X 358     107.732  33.853  25.160  1.00 24.72           N  
ATOM   2714  CA  LYS X 358     108.948  34.707  25.170  1.00 25.39           C  
ATOM   2715  C   LYS X 358     110.135  34.095  25.946  1.00 25.60           C  
ATOM   2716  O   LYS X 358     111.280  34.466  25.717  1.00 24.68           O  
ATOM   2717  CB  LYS X 358     108.660  36.116  25.711  1.00 25.44           C  
ATOM   2718  CG  LYS X 358     108.168  36.172  27.137  1.00 26.06           C  
ATOM   2719  CD  LYS X 358     108.194  37.591  27.689  1.00 27.50           C  
ATOM   2720  CE  LYS X 358     106.958  37.863  28.538  1.00 31.76           C  
ATOM   2721  NZ  LYS X 358     105.701  37.683  27.722  1.00 33.15           N  
ATOM   2722  N   ASP X 359     109.848  33.161  26.854  1.00 25.37           N  
ATOM   2723  CA  ASP X 359     110.880  32.451  27.590  1.00 25.00           C  
ATOM   2724  C   ASP X 359     111.565  31.391  26.712  1.00 24.75           C  
ATOM   2725  O   ASP X 359     110.902  30.499  26.186  1.00 25.34           O  
ATOM   2726  CB  ASP X 359     110.254  31.802  28.813  1.00 25.40           C  
ATOM   2727  CG  ASP X 359     111.275  31.341  29.820  1.00 26.47           C  
ATOM   2728  OD1 ASP X 359     112.428  31.075  29.439  1.00 29.04           O  
ATOM   2729  OD2 ASP X 359     110.912  31.223  31.006  1.00 29.28           O  
ATOM   2730  N   PRO X 360     112.896  31.484  26.536  1.00 24.12           N  
ATOM   2731  CA  PRO X 360     113.555  30.455  25.737  1.00 24.14           C  
ATOM   2732  C   PRO X 360     113.535  29.020  26.312  1.00 23.94           C  
ATOM   2733  O   PRO X 360     113.526  28.070  25.539  1.00 23.55           O  
ATOM   2734  CB  PRO X 360     114.985  30.988  25.577  1.00 23.79           C  
ATOM   2735  CG  PRO X 360     115.159  32.004  26.609  1.00 23.74           C  
ATOM   2736  CD  PRO X 360     113.829  32.541  26.969  1.00 23.98           C  
ATOM   2737  N   ALA X 361     113.508  28.872  27.633  1.00 23.87           N  
ATOM   2738  CA  ALA X 361     113.398  27.550  28.272  1.00 23.92           C  
ATOM   2739  C   ALA X 361     112.070  26.860  27.907  1.00 24.01           C  
ATOM   2740  O   ALA X 361     112.026  25.655  27.652  1.00 24.32           O  
ATOM   2741  CB  ALA X 361     113.534  27.673  29.797  1.00 23.04           C  
ATOM   2742  N   ASN X 362     110.998  27.640  27.874  1.00 24.24           N  
ATOM   2743  CA  ASN X 362     109.682  27.140  27.492  1.00 24.43           C  
ATOM   2744  C   ASN X 362     109.666  26.682  26.037  1.00 24.69           C  
ATOM   2745  O   ASN X 362     109.214  25.584  25.743  1.00 25.08           O  
ATOM   2746  CB  ASN X 362     108.597  28.191  27.745  1.00 23.67           C  
ATOM   2747  CG  ASN X 362     108.304  28.395  29.223  1.00 23.47           C  
ATOM   2748  OD1 ASN X 362     108.639  27.550  30.054  1.00 23.75           O  
ATOM   2749  ND2 ASN X 362     107.663  29.526  29.561  1.00 18.35           N  
ATOM   2750  N   ARG X 363     110.161  27.522  25.138  1.00 25.20           N  
ATOM   2751  CA  ARG X 363     110.329  27.156  23.720  1.00 25.49           C  
ATOM   2752  C   ARG X 363     111.126  25.886  23.506  1.00 25.64           C  
ATOM   2753  O   ARG X 363     110.774  25.058  22.660  1.00 25.28           O  
ATOM   2754  CB  ARG X 363     111.075  28.250  22.972  1.00 25.49           C  
ATOM   2755  CG  ARG X 363     110.234  29.198  22.174  1.00 26.42           C  
ATOM   2756  CD  ARG X 363     111.156  30.237  21.505  1.00 26.75           C  
ATOM   2757  NE  ARG X 363     111.093  31.387  22.360  1.00 28.62           N  
ATOM   2758  CZ  ARG X 363     112.087  32.163  22.741  1.00 26.14           C  
ATOM   2759  NH1 ARG X 363     113.336  32.019  22.323  1.00 29.10           N  
ATOM   2760  NH2 ARG X 363     111.772  33.130  23.564  1.00 27.70           N  
ATOM   2761  N   GLU X 364     112.225  25.767  24.247  1.00 25.74           N  
ATOM   2762  CA  GLU X 364     113.069  24.597  24.182  1.00 25.76           C  
ATOM   2763  C   GLU X 364     112.280  23.334  24.546  1.00 24.65           C  
ATOM   2764  O   GLU X 364     112.311  22.350  23.814  1.00 24.28           O  
ATOM   2765  CB  GLU X 364     114.302  24.765  25.099  1.00 26.26           C  
ATOM   2766  CG  GLU X 364     115.410  23.740  24.820  1.00 27.45           C  
ATOM   2767  CD  GLU X 364     116.452  23.617  25.941  1.00 30.08           C  
ATOM   2768  OE1 GLU X 364     117.059  24.645  26.344  1.00 36.18           O  
ATOM   2769  OE2 GLU X 364     116.696  22.468  26.393  1.00 36.86           O  
ATOM   2770  N   LYS X 365     111.560  23.378  25.660  1.00 24.03           N  
ATOM   2771  CA  LYS X 365     110.805  22.226  26.149  1.00 23.78           C  
ATOM   2772  C   LYS X 365     109.725  21.776  25.163  1.00 23.44           C  
ATOM   2773  O   LYS X 365     109.675  20.616  24.770  1.00 23.29           O  
ATOM   2774  CB  LYS X 365     110.151  22.548  27.496  1.00 23.84           C  
ATOM   2775  CG  LYS X 365     109.457  21.339  28.138  1.00 23.88           C  
ATOM   2776  CD  LYS X 365     108.940  21.619  29.510  1.00 23.80           C  
ATOM   2777  CE  LYS X 365     107.906  22.732  29.548  1.00 23.04           C  
ATOM   2778  NZ  LYS X 365     107.268  22.778  30.906  1.00 22.21           N  
ATOM   2779  N   PHE X 366     108.863  22.709  24.778  1.00 23.39           N  
ATOM   2780  CA  PHE X 366     107.771  22.441  23.831  1.00 22.84           C  
ATOM   2781  C   PHE X 366     108.286  21.994  22.462  1.00 22.62           C  
ATOM   2782  O   PHE X 366     107.823  20.988  21.915  1.00 22.20           O  
ATOM   2783  CB  PHE X 366     106.869  23.669  23.708  1.00 22.19           C  
ATOM   2784  CG  PHE X 366     105.866  23.787  24.831  1.00 22.18           C  
ATOM   2785  CD1 PHE X 366     106.212  24.360  26.039  1.00 21.17           C  
ATOM   2786  CD2 PHE X 366     104.590  23.274  24.689  1.00 21.10           C  
ATOM   2787  CE1 PHE X 366     105.296  24.449  27.071  1.00 19.64           C  
ATOM   2788  CE2 PHE X 366     103.670  23.350  25.724  1.00 21.48           C  
ATOM   2789  CZ  PHE X 366     104.022  23.940  26.909  1.00 21.11           C  
ATOM   2790  N   ALA X 367     109.244  22.743  21.926  1.00 22.76           N  
ATOM   2791  CA  ALA X 367     109.980  22.362  20.710  1.00 23.10           C  
ATOM   2792  C   ALA X 367     110.468  20.922  20.757  1.00 23.18           C  
ATOM   2793  O   ALA X 367     110.227  20.163  19.832  1.00 23.81           O  
ATOM   2794  CB  ALA X 367     111.158  23.313  20.465  1.00 22.49           C  
ATOM   2795  N   LYS X 368     111.130  20.544  21.843  1.00 23.45           N  
ATOM   2796  CA  LYS X 368     111.630  19.188  22.005  1.00 23.92           C  
ATOM   2797  C   LYS X 368     110.497  18.165  22.063  1.00 23.59           C  
ATOM   2798  O   LYS X 368     110.509  17.164  21.354  1.00 23.05           O  
ATOM   2799  CB  LYS X 368     112.512  19.093  23.264  1.00 24.63           C  
ATOM   2800  CG  LYS X 368     112.956  17.671  23.645  1.00 24.63           C  
ATOM   2801  CD  LYS X 368     114.318  17.690  24.350  1.00 25.88           C  
ATOM   2802  CE  LYS X 368     114.541  16.446  25.239  1.00 27.91           C  
ATOM   2803  NZ  LYS X 368     115.920  16.445  25.851  1.00 27.72           N  
ATOM   2804  N   ALA X 369     109.523  18.438  22.920  1.00 23.99           N  
ATOM   2805  CA  ALA X 369     108.332  17.603  23.065  1.00 23.55           C  
ATOM   2806  C   ALA X 369     107.633  17.456  21.726  1.00 23.54           C  
ATOM   2807  O   ALA X 369     107.207  16.373  21.353  1.00 23.06           O  
ATOM   2808  CB  ALA X 369     107.408  18.209  24.077  1.00 22.91           C  
ATOM   2809  N   TRP X 370     107.557  18.546  20.975  1.00 23.98           N  
ATOM   2810  CA  TRP X 370     106.803  18.546  19.727  1.00 24.09           C  
ATOM   2811  C   TRP X 370     107.623  18.109  18.515  1.00 24.45           C  
ATOM   2812  O   TRP X 370     107.115  18.092  17.394  1.00 24.31           O  
ATOM   2813  CB  TRP X 370     106.164  19.920  19.498  1.00 23.46           C  
ATOM   2814  CG  TRP X 370     105.068  20.229  20.456  1.00 21.95           C  
ATOM   2815  CD1 TRP X 370     104.415  19.352  21.258  1.00 21.74           C  
ATOM   2816  CD2 TRP X 370     104.462  21.503  20.677  1.00 21.12           C  
ATOM   2817  NE1 TRP X 370     103.426  19.989  21.966  1.00 21.65           N  
ATOM   2818  CE2 TRP X 370     103.439  21.318  21.635  1.00 21.35           C  
ATOM   2819  CE3 TRP X 370     104.688  22.787  20.168  1.00 21.93           C  
ATOM   2820  CZ2 TRP X 370     102.645  22.364  22.090  1.00 21.10           C  
ATOM   2821  CZ3 TRP X 370     103.899  23.834  20.624  1.00 21.57           C  
ATOM   2822  CH2 TRP X 370     102.889  23.615  21.570  1.00 22.27           C  
ATOM   2823  N   GLY X 371     108.877  17.734  18.736  1.00 25.16           N  
ATOM   2824  CA  GLY X 371     109.703  17.195  17.658  1.00 25.86           C  
ATOM   2825  C   GLY X 371     110.013  18.231  16.598  1.00 27.05           C  
ATOM   2826  O   GLY X 371     110.076  17.923  15.417  1.00 27.57           O  
ATOM   2827  N   VAL X 372     110.202  19.468  17.023  1.00 28.09           N  
ATOM   2828  CA  VAL X 372     110.434  20.547  16.095  1.00 29.45           C  
ATOM   2829  C   VAL X 372     111.701  21.298  16.472  1.00 29.94           C  
ATOM   2830  O   VAL X 372     112.109  21.318  17.626  1.00 29.95           O  
ATOM   2831  CB  VAL X 372     109.216  21.492  16.011  1.00 29.50           C  
ATOM   2832  CG1 VAL X 372     109.024  22.278  17.310  1.00 29.90           C  
ATOM   2833  CG2 VAL X 372     109.384  22.429  14.844  1.00 31.16           C  
ATOM   2834  N   GLU X 373     112.332  21.892  15.469  1.00 31.29           N  
ATOM   2835  CA  GLU X 373     113.651  22.505  15.632  1.00 31.84           C  
ATOM   2836  C   GLU X 373     113.541  23.812  16.395  1.00 31.35           C  
ATOM   2837  O   GLU X 373     114.351  24.095  17.277  1.00 32.00           O  
ATOM   2838  CB  GLU X 373     114.260  22.755  14.258  1.00 31.79           C  
ATOM   2839  CG  GLU X 373     115.716  23.175  14.264  1.00 33.10           C  
ATOM   2840  CD  GLU X 373     116.113  23.866  12.966  1.00 34.56           C  
ATOM   2841  OE1 GLU X 373     117.297  24.250  12.836  1.00 35.92           O  
ATOM   2842  OE2 GLU X 373     115.226  24.031  12.082  1.00 39.43           O  
ATOM   2843  N   SER X 374     112.522  24.594  16.053  1.00 30.63           N  
ATOM   2844  CA  SER X 374     112.336  25.931  16.609  1.00 29.70           C  
ATOM   2845  C   SER X 374     110.835  26.218  16.728  1.00 28.86           C  
ATOM   2846  O   SER X 374     110.062  25.823  15.854  1.00 28.77           O  
ATOM   2847  CB  SER X 374     113.003  26.957  15.690  1.00 29.95           C  
ATOM   2848  OG  SER X 374     113.039  28.246  16.272  1.00 32.09           O  
ATOM   2849  N   LEU X 375     110.435  26.876  17.818  1.00 27.47           N  
ATOM   2850  CA  LEU X 375     109.078  27.391  17.967  1.00 26.44           C  
ATOM   2851  C   LEU X 375     109.182  28.912  18.012  1.00 25.73           C  
ATOM   2852  O   LEU X 375     110.155  29.442  18.554  1.00 26.31           O  
ATOM   2853  CB  LEU X 375     108.410  26.860  19.240  1.00 25.82           C  
ATOM   2854  CG  LEU X 375     107.926  25.417  19.263  1.00 24.47           C  
ATOM   2855  CD1 LEU X 375     107.416  25.058  20.643  1.00 24.77           C  
ATOM   2856  CD2 LEU X 375     106.846  25.209  18.231  1.00 22.03           C  
ATOM   2857  N   PRO X 376     108.193  29.625  17.447  1.00 24.57           N  
ATOM   2858  CA  PRO X 376     108.286  31.083  17.397  1.00 24.63           C  
ATOM   2859  C   PRO X 376     108.166  31.770  18.767  1.00 24.44           C  
ATOM   2860  O   PRO X 376     107.432  31.309  19.656  1.00 24.20           O  
ATOM   2861  CB  PRO X 376     107.139  31.479  16.463  1.00 23.99           C  
ATOM   2862  CG  PRO X 376     106.181  30.372  16.549  1.00 24.69           C  
ATOM   2863  CD  PRO X 376     106.958  29.134  16.828  1.00 24.59           C  
ATOM   2864  N   ALA X 377     108.894  32.873  18.919  1.00 24.28           N  
ATOM   2865  CA  ALA X 377     109.054  33.549  20.196  1.00 24.13           C  
ATOM   2866  C   ALA X 377     108.230  34.830  20.313  1.00 24.15           C  
ATOM   2867  O   ALA X 377     107.961  35.326  21.405  1.00 24.56           O  
ATOM   2868  CB  ALA X 377     110.517  33.836  20.406  1.00 23.67           C  
ATOM   2869  N   HIS X 378     107.813  35.362  19.178  1.00 24.71           N  
ATOM   2870  CA  HIS X 378     107.143  36.650  19.137  1.00 24.75           C  
ATOM   2871  C   HIS X 378     105.642  36.465  19.197  1.00 24.83           C  
ATOM   2872  O   HIS X 378     105.095  35.520  18.643  1.00 24.99           O  
ATOM   2873  CB  HIS X 378     107.549  37.399  17.871  1.00 25.06           C  
ATOM   2874  CG  HIS X 378     107.128  36.724  16.605  1.00 24.94           C  
ATOM   2875  ND1 HIS X 378     107.726  35.567  16.146  1.00 25.59           N  
ATOM   2876  CD2 HIS X 378     106.184  37.055  15.691  1.00 22.95           C  
ATOM   2877  CE1 HIS X 378     107.160  35.210  15.009  1.00 25.82           C  
ATOM   2878  NE2 HIS X 378     106.224  36.096  14.711  1.00 25.04           N  
ATOM   2879  N   THR X 379     104.985  37.386  19.881  1.00 25.05           N  
ATOM   2880  CA  THR X 379     103.568  37.313  20.169  1.00 25.02           C  
ATOM   2881  C   THR X 379     102.720  37.373  18.898  1.00 25.30           C  
ATOM   2882  O   THR X 379     102.976  38.172  18.002  1.00 25.03           O  
ATOM   2883  CB  THR X 379     103.210  38.446  21.125  1.00 24.97           C  
ATOM   2884  OG1 THR X 379     104.102  38.375  22.251  1.00 25.71           O  
ATOM   2885  CG2 THR X 379     101.745  38.375  21.594  1.00 23.10           C  
ATOM   2886  N   GLY X 380     101.731  36.488  18.808  1.00 25.67           N  
ATOM   2887  CA  GLY X 380     100.871  36.428  17.631  1.00 25.89           C  
ATOM   2888  C   GLY X 380      99.819  37.518  17.635  1.00 26.22           C  
ATOM   2889  O   GLY X 380      99.743  38.321  18.553  1.00 26.75           O  
ATOM   2890  N   TYR X 381      99.009  37.533  16.591  1.00 26.64           N  
ATOM   2891  CA  TYR X 381      97.906  38.468  16.464  1.00 26.52           C  
ATOM   2892  C   TYR X 381      96.719  38.042  17.310  1.00 26.82           C  
ATOM   2893  O   TYR X 381      96.488  36.867  17.524  1.00 28.25           O  
ATOM   2894  CB  TYR X 381      97.465  38.572  14.999  1.00 25.95           C  
ATOM   2895  CG  TYR X 381      98.525  39.073  14.032  1.00 24.87           C  
ATOM   2896  CD1 TYR X 381      99.374  40.135  14.365  1.00 25.54           C  
ATOM   2897  CD2 TYR X 381      98.654  38.504  12.776  1.00 23.60           C  
ATOM   2898  CE1 TYR X 381     100.339  40.606  13.457  1.00 25.88           C  
ATOM   2899  CE2 TYR X 381      99.601  38.954  11.876  1.00 25.16           C  
ATOM   2900  CZ  TYR X 381     100.439  40.008  12.216  1.00 24.79           C  
ATOM   2901  OH  TYR X 381     101.379  40.437  11.314  1.00 24.86           O  
ATOM   2902  N   ARG X 382      95.984  39.024  17.794  1.00 27.49           N  
ATOM   2903  CA  ARG X 382      94.760  38.825  18.536  1.00 28.51           C  
ATOM   2904  C   ARG X 382      93.644  38.749  17.517  1.00 27.86           C  
ATOM   2905  O   ARG X 382      93.675  39.453  16.502  1.00 27.92           O  
ATOM   2906  CB  ARG X 382      94.550  39.978  19.546  1.00 28.29           C  
ATOM   2907  CG  ARG X 382      95.622  39.971  20.624  1.00 30.14           C  
ATOM   2908  CD  ARG X 382      95.811  41.262  21.427  1.00 32.82           C  
ATOM   2909  NE  ARG X 382      97.252  41.524  21.690  1.00 37.80           N  
ATOM   2910  CZ  ARG X 382      98.059  40.797  22.490  1.00 38.86           C  
ATOM   2911  NH1 ARG X 382      97.621  39.727  23.170  1.00 39.46           N  
ATOM   2912  NH2 ARG X 382      99.335  41.153  22.634  1.00 39.84           N  
ATOM   2913  N   ILE X 383      92.671  37.880  17.768  1.00 28.00           N  
ATOM   2914  CA  ILE X 383      91.532  37.722  16.859  1.00 28.28           C  
ATOM   2915  C   ILE X 383      90.730  39.035  16.728  1.00 28.47           C  
ATOM   2916  O   ILE X 383      90.095  39.281  15.700  1.00 29.06           O  
ATOM   2917  CB  ILE X 383      90.640  36.495  17.274  1.00 28.56           C  
ATOM   2918  CG1 ILE X 383      89.499  36.274  16.273  1.00 28.40           C  
ATOM   2919  CG2 ILE X 383      90.110  36.655  18.684  1.00 27.89           C  
ATOM   2920  CD1 ILE X 383      89.961  36.051  14.840  1.00 28.18           C  
ATOM   2921  N   SER X 384      90.811  39.901  17.739  1.00 28.39           N  
ATOM   2922  CA  SER X 384      90.126  41.187  17.713  1.00 28.46           C  
ATOM   2923  C   SER X 384      90.775  42.164  16.716  1.00 28.43           C  
ATOM   2924  O   SER X 384      90.143  43.123  16.281  1.00 28.44           O  
ATOM   2925  CB  SER X 384      90.096  41.802  19.123  1.00 28.46           C  
ATOM   2926  OG  SER X 384      91.369  42.336  19.487  1.00 29.78           O  
ATOM   2927  N   GLU X 385      92.034  41.909  16.359  1.00 28.23           N  
ATOM   2928  CA  GLU X 385      92.755  42.705  15.360  1.00 28.05           C  
ATOM   2929  C   GLU X 385      92.493  42.214  13.930  1.00 26.75           C  
ATOM   2930  O   GLU X 385      92.988  42.820  12.994  1.00 26.12           O  
ATOM   2931  CB  GLU X 385      94.269  42.645  15.602  1.00 28.26           C  
ATOM   2932  CG  GLU X 385      94.775  43.099  16.972  1.00 30.38           C  
ATOM   2933  CD  GLU X 385      96.225  42.627  17.265  1.00 31.70           C  
ATOM   2934  OE1 GLU X 385      96.941  42.176  16.342  1.00 35.61           O  
ATOM   2935  OE2 GLU X 385      96.661  42.707  18.436  1.00 37.96           O  
ATOM   2936  N   LEU X 386      91.716  41.138  13.769  1.00 26.14           N  
ATOM   2937  CA  LEU X 386      91.535  40.470  12.466  1.00 25.90           C  
ATOM   2938  C   LEU X 386      91.115  41.401  11.333  1.00 25.42           C  
ATOM   2939  O   LEU X 386      91.723  41.365  10.263  1.00 25.22           O  
ATOM   2940  CB  LEU X 386      90.555  39.281  12.572  1.00 25.83           C  
ATOM   2941  CG  LEU X 386      90.306  38.448  11.295  1.00 26.18           C  
ATOM   2942  CD1 LEU X 386      91.600  37.840  10.768  1.00 24.29           C  
ATOM   2943  CD2 LEU X 386      89.251  37.346  11.517  1.00 25.92           C  
ATOM   2944  N   PRO X 387      90.078  42.236  11.549  1.00 25.15           N  
ATOM   2945  CA  PRO X 387      89.730  43.185  10.491  1.00 24.77           C  
ATOM   2946  C   PRO X 387      90.902  44.077  10.048  1.00 24.44           C  
ATOM   2947  O   PRO X 387      91.089  44.298   8.851  1.00 24.28           O  
ATOM   2948  CB  PRO X 387      88.612  44.022  11.129  1.00 24.86           C  
ATOM   2949  CG  PRO X 387      88.007  43.130  12.154  1.00 24.86           C  
ATOM   2950  CD  PRO X 387      89.175  42.365  12.712  1.00 25.17           C  
ATOM   2951  N   HIS X 388      91.684  44.578  11.002  1.00 23.89           N  
ATOM   2952  CA  HIS X 388      92.841  45.413  10.673  1.00 23.66           C  
ATOM   2953  C   HIS X 388      93.917  44.613   9.936  1.00 23.50           C  
ATOM   2954  O   HIS X 388      94.415  45.056   8.897  1.00 23.13           O  
ATOM   2955  CB  HIS X 388      93.435  46.041  11.931  1.00 23.36           C  
ATOM   2956  CG  HIS X 388      94.591  46.940  11.660  1.00 23.50           C  
ATOM   2957  ND1 HIS X 388      94.434  48.256  11.278  1.00 22.22           N  
ATOM   2958  CD2 HIS X 388      95.924  46.710  11.698  1.00 22.28           C  
ATOM   2959  CE1 HIS X 388      95.625  48.794  11.094  1.00 22.62           C  
ATOM   2960  NE2 HIS X 388      96.543  47.877  11.343  1.00 22.02           N  
ATOM   2961  N   ARG X 389      94.263  43.434  10.463  1.00 23.06           N  
ATOM   2962  CA  ARG X 389      95.246  42.574   9.800  1.00 22.96           C  
ATOM   2963  C   ARG X 389      94.797  42.146   8.409  1.00 22.22           C  
ATOM   2964  O   ARG X 389      95.601  42.117   7.490  1.00 22.12           O  
ATOM   2965  CB  ARG X 389      95.537  41.318  10.615  1.00 23.65           C  
ATOM   2966  CG  ARG X 389      96.007  41.542  12.036  1.00 25.11           C  
ATOM   2967  CD  ARG X 389      97.028  42.604  12.086  1.00 26.64           C  
ATOM   2968  NE  ARG X 389      97.567  42.768  13.419  1.00 28.31           N  
ATOM   2969  CZ  ARG X 389      98.501  43.665  13.715  1.00 28.79           C  
ATOM   2970  NH1 ARG X 389      98.989  44.441  12.759  1.00 29.90           N  
ATOM   2971  NH2 ARG X 389      98.949  43.790  14.953  1.00 27.97           N  
ATOM   2972  N   ALA X 390      93.524  41.810   8.260  1.00 21.72           N  
ATOM   2973  CA  ALA X 390      93.002  41.345   6.982  1.00 21.76           C  
ATOM   2974  C   ALA X 390      93.009  42.459   5.965  1.00 21.78           C  
ATOM   2975  O   ALA X 390      93.340  42.221   4.805  1.00 22.40           O  
ATOM   2976  CB  ALA X 390      91.606  40.793   7.133  1.00 21.48           C  
ATOM   2977  N   ALA X 391      92.646  43.665   6.404  1.00 21.61           N  
ATOM   2978  CA  ALA X 391      92.571  44.844   5.540  1.00 21.58           C  
ATOM   2979  C   ALA X 391      93.937  45.250   5.030  1.00 21.35           C  
ATOM   2980  O   ALA X 391      94.083  45.622   3.871  1.00 21.65           O  
ATOM   2981  CB  ALA X 391      91.929  46.035   6.293  1.00 21.60           C  
ATOM   2982  N   HIS X 392      94.928  45.188   5.911  1.00 21.28           N  
ATOM   2983  CA  HIS X 392      96.291  45.570   5.572  1.00 21.54           C  
ATOM   2984  C   HIS X 392      97.137  44.408   5.045  1.00 21.71           C  
ATOM   2985  O   HIS X 392      98.316  44.587   4.785  1.00 22.32           O  
ATOM   2986  CB  HIS X 392      96.980  46.253   6.776  1.00 21.03           C  
ATOM   2987  CG  HIS X 392      96.401  47.591   7.111  1.00 20.50           C  
ATOM   2988  ND1 HIS X 392      96.780  48.748   6.465  1.00 17.89           N  
ATOM   2989  CD2 HIS X 392      95.440  47.951   7.997  1.00 19.00           C  
ATOM   2990  CE1 HIS X 392      96.092  49.765   6.952  1.00 17.87           C  
ATOM   2991  NE2 HIS X 392      95.270  49.307   7.879  1.00 18.85           N  
ATOM   2992  N   GLY X 393      96.539  43.230   4.880  1.00 22.12           N  
ATOM   2993  CA  GLY X 393      97.217  42.087   4.267  1.00 22.09           C  
ATOM   2994  C   GLY X 393      98.149  41.273   5.155  1.00 22.18           C  
ATOM   2995  O   GLY X 393      98.862  40.416   4.652  1.00 22.38           O  
ATOM   2996  N   GLU X 394      98.139  41.520   6.462  1.00 22.06           N  
ATOM   2997  CA  GLU X 394      99.033  40.836   7.386  1.00 22.57           C  
ATOM   2998  C   GLU X 394      98.556  39.420   7.727  1.00 22.67           C  
ATOM   2999  O   GLU X 394      99.378  38.509   7.925  1.00 22.06           O  
ATOM   3000  CB  GLU X 394      99.188  41.661   8.666  1.00 22.91           C  
ATOM   3001  CG  GLU X 394     100.323  42.671   8.574  1.00 23.67           C  
ATOM   3002  CD  GLU X 394     100.091  43.966   9.341  1.00 24.17           C  
ATOM   3003  OE1 GLU X 394      99.000  44.190   9.894  1.00 24.70           O  
ATOM   3004  OE2 GLU X 394     101.027  44.791   9.352  1.00 28.75           O  
ATOM   3005  N   VAL X 395      97.237  39.266   7.847  1.00 22.34           N  
ATOM   3006  CA  VAL X 395      96.608  37.963   7.931  1.00 22.51           C  
ATOM   3007  C   VAL X 395      95.878  37.707   6.616  1.00 22.73           C  
ATOM   3008  O   VAL X 395      95.144  38.564   6.108  1.00 22.60           O  
ATOM   3009  CB  VAL X 395      95.651  37.859   9.128  1.00 22.70           C  
ATOM   3010  CG1 VAL X 395      94.859  36.553   9.074  1.00 21.02           C  
ATOM   3011  CG2 VAL X 395      96.436  37.977  10.426  1.00 21.78           C  
ATOM   3012  N   ARG X 396      96.139  36.543   6.039  1.00 22.63           N  
ATOM   3013  CA  ARG X 396      95.529  36.160   4.777  1.00 22.91           C  
ATOM   3014  C   ARG X 396      94.477  35.068   4.953  1.00 22.41           C  
ATOM   3015  O   ARG X 396      93.554  34.963   4.154  1.00 22.42           O  
ATOM   3016  CB  ARG X 396      96.601  35.680   3.801  1.00 23.69           C  
ATOM   3017  CG  ARG X 396      97.917  36.408   3.892  1.00 24.51           C  
ATOM   3018  CD  ARG X 396      97.857  37.876   3.520  1.00 26.58           C  
ATOM   3019  NE  ARG X 396      97.569  38.097   2.108  1.00 28.25           N  
ATOM   3020  CZ  ARG X 396      98.152  39.005   1.322  1.00 27.25           C  
ATOM   3021  NH1 ARG X 396      99.105  39.814   1.767  1.00 29.48           N  
ATOM   3022  NH2 ARG X 396      97.781  39.093   0.057  1.00 27.02           N  
ATOM   3023  N   ALA X 397      94.625  34.254   5.993  1.00 22.36           N  
ATOM   3024  CA  ALA X 397      93.688  33.160   6.276  1.00 22.30           C  
ATOM   3025  C   ALA X 397      93.293  33.163   7.727  1.00 21.97           C  
ATOM   3026  O   ALA X 397      94.126  33.391   8.592  1.00 22.21           O  
ATOM   3027  CB  ALA X 397      94.293  31.805   5.917  1.00 21.61           C  
ATOM   3028  N   ALA X 398      92.012  32.898   7.979  1.00 22.00           N  
ATOM   3029  CA  ALA X 398      91.503  32.685   9.317  1.00 21.62           C  
ATOM   3030  C   ALA X 398      90.980  31.260   9.428  1.00 21.70           C  
ATOM   3031  O   ALA X 398      90.151  30.834   8.620  1.00 21.79           O  
ATOM   3032  CB  ALA X 398      90.392  33.680   9.637  1.00 21.10           C  
ATOM   3033  N   TYR X 399      91.452  30.534  10.443  1.00 21.67           N  
ATOM   3034  CA  TYR X 399      90.878  29.233  10.830  1.00 21.71           C  
ATOM   3035  C   TYR X 399      90.059  29.493  12.109  1.00 21.73           C  
ATOM   3036  O   TYR X 399      90.584  29.560  13.213  1.00 21.92           O  
ATOM   3037  CB  TYR X 399      92.002  28.205  11.041  1.00 21.09           C  
ATOM   3038  CG  TYR X 399      91.606  26.742  11.289  1.00 21.23           C  
ATOM   3039  CD1 TYR X 399      90.271  26.328  11.417  1.00 20.58           C  
ATOM   3040  CD2 TYR X 399      92.599  25.774  11.430  1.00 19.54           C  
ATOM   3041  CE1 TYR X 399      89.946  24.972  11.655  1.00 20.51           C  
ATOM   3042  CE2 TYR X 399      92.291  24.440  11.663  1.00 21.30           C  
ATOM   3043  CZ  TYR X 399      90.970  24.034  11.781  1.00 20.95           C  
ATOM   3044  OH  TYR X 399      90.715  22.695  12.015  1.00 20.03           O  
ATOM   3045  N   ILE X 400      88.763  29.669  11.929  1.00 22.18           N  
ATOM   3046  CA  ILE X 400      87.849  30.021  13.004  1.00 22.22           C  
ATOM   3047  C   ILE X 400      87.066  28.801  13.450  1.00 22.59           C  
ATOM   3048  O   ILE X 400      86.188  28.326  12.749  1.00 22.20           O  
ATOM   3049  CB  ILE X 400      86.850  31.106  12.558  1.00 22.25           C  
ATOM   3050  CG1 ILE X 400      87.620  32.341  12.090  1.00 22.29           C  
ATOM   3051  CG2 ILE X 400      85.891  31.428  13.694  1.00 21.57           C  
ATOM   3052  CD1 ILE X 400      86.775  33.391  11.500  1.00 22.70           C  
ATOM   3053  N   MET X 401      87.398  28.335  14.642  1.00 23.17           N  
ATOM   3054  CA  MET X 401      86.777  27.209  15.250  1.00 24.45           C  
ATOM   3055  C   MET X 401      85.925  27.662  16.439  1.00 24.86           C  
ATOM   3056  O   MET X 401      86.438  28.283  17.369  1.00 24.59           O  
ATOM   3057  CB  MET X 401      87.862  26.259  15.750  1.00 24.44           C  
ATOM   3058  CG  MET X 401      87.339  25.105  16.592  1.00 24.87           C  
ATOM   3059  SD  MET X 401      88.721  24.162  17.218  1.00 26.63           S  
ATOM   3060  CE  MET X 401      89.440  25.290  18.396  1.00 24.68           C  
ATOM   3061  N   GLY X 402      84.636  27.323  16.408  1.00 25.06           N  
ATOM   3062  CA  GLY X 402      83.779  27.495  17.565  1.00 25.81           C  
ATOM   3063  C   GLY X 402      83.724  28.914  18.084  1.00 25.91           C  
ATOM   3064  O   GLY X 402      83.798  29.133  19.289  1.00 25.52           O  
ATOM   3065  N   GLU X 403      83.629  29.860  17.145  1.00 26.70           N  
ATOM   3066  CA  GLU X 403      83.371  31.278  17.404  1.00 27.59           C  
ATOM   3067  C   GLU X 403      82.414  31.782  16.337  1.00 28.13           C  
ATOM   3068  O   GLU X 403      82.409  31.280  15.215  1.00 28.03           O  
ATOM   3069  CB  GLU X 403      84.670  32.098  17.385  1.00 27.38           C  
ATOM   3070  CG  GLU X 403      85.679  31.551  18.383  1.00 29.14           C  
ATOM   3071  CD  GLU X 403      86.773  32.533  18.796  1.00 29.78           C  
ATOM   3072  OE1 GLU X 403      87.104  33.452  17.994  1.00 29.90           O  
ATOM   3073  OE2 GLU X 403      87.302  32.341  19.934  1.00 31.39           O  
ATOM   3074  N   ASP X 404      81.598  32.768  16.679  1.00 29.18           N  
ATOM   3075  CA  ASP X 404      80.653  33.320  15.727  1.00 30.51           C  
ATOM   3076  C   ASP X 404      80.779  34.851  15.672  1.00 31.32           C  
ATOM   3077  O   ASP X 404      79.858  35.554  16.081  1.00 30.77           O  
ATOM   3078  CB  ASP X 404      79.240  32.880  16.122  1.00 29.58           C  
ATOM   3079  CG  ASP X 404      78.213  33.128  15.038  1.00 27.81           C  
ATOM   3080  OD1 ASP X 404      78.566  33.556  13.918  1.00 25.32           O  
ATOM   3081  OD2 ASP X 404      77.032  32.890  15.316  1.00 24.70           O  
ATOM   3082  N   PRO X 405      81.926  35.368  15.162  1.00 33.20           N  
ATOM   3083  CA  PRO X 405      82.156  36.824  15.067  1.00 34.67           C  
ATOM   3084  C   PRO X 405      81.146  37.610  14.216  1.00 35.93           C  
ATOM   3085  O   PRO X 405      80.863  38.744  14.541  1.00 35.59           O  
ATOM   3086  CB  PRO X 405      83.560  36.919  14.457  1.00 34.29           C  
ATOM   3087  CG  PRO X 405      83.757  35.633  13.767  1.00 33.77           C  
ATOM   3088  CD  PRO X 405      83.091  34.628  14.648  1.00 32.90           C  
ATOM   3089  N   LEU X 406      80.603  37.016  13.156  1.00 38.53           N  
ATOM   3090  CA  LEU X 406      79.602  37.701  12.327  1.00 40.60           C  
ATOM   3091  C   LEU X 406      78.245  37.822  13.021  1.00 42.57           C  
ATOM   3092  O   LEU X 406      77.368  38.544  12.556  1.00 43.19           O  
ATOM   3093  CB  LEU X 406      79.437  37.036  10.958  1.00 40.75           C  
ATOM   3094  CG  LEU X 406      80.618  37.030   9.976  1.00 41.25           C  
ATOM   3095  CD1 LEU X 406      80.086  37.027   8.549  1.00 41.46           C  
ATOM   3096  CD2 LEU X 406      81.557  38.208  10.164  1.00 42.29           C  
ATOM   3097  N   GLN X 407      78.071  37.123  14.136  1.00 45.34           N  
ATOM   3098  CA  GLN X 407      76.958  37.402  15.041  1.00 46.31           C  
ATOM   3099  C   GLN X 407      77.410  38.314  16.184  1.00 48.98           C  
ATOM   3100  O   GLN X 407      76.879  39.424  16.355  1.00 49.56           O  
ATOM   3101  CB  GLN X 407      76.399  36.101  15.627  1.00 46.98           C  
ATOM   3102  CG  GLN X 407      75.277  36.298  16.648  1.00 46.86           C  
ATOM   3103  CD  GLN X 407      74.068  37.020  16.059  1.00 49.46           C  
ATOM   3104  OE1 GLN X 407      73.664  36.758  14.918  1.00 51.26           O  
ATOM   3105  NE2 GLN X 407      73.466  37.913  16.847  1.00 50.36           N  
ATOM   3106  N   THR X 408      78.418  37.844  16.925  1.00 51.18           N  
ATOM   3107  CA  THR X 408      78.674  38.264  18.319  1.00 53.24           C  
ATOM   3108  C   THR X 408      79.863  39.225  18.565  1.00 54.10           C  
ATOM   3109  O   THR X 408      80.340  39.341  19.705  1.00 54.65           O  
ATOM   3110  CB  THR X 408      78.880  36.993  19.223  1.00 53.10           C  
ATOM   3111  OG1 THR X 408      80.150  36.387  18.935  1.00 53.76           O  
ATOM   3112  CG2 THR X 408      77.757  35.970  19.004  1.00 52.28           C  
ATOM   3113  N   ASP X 409      80.323  39.909  17.513  1.00 55.15           N  
ATOM   3114  CA  ASP X 409      81.446  40.859  17.600  1.00 55.54           C  
ATOM   3115  C   ASP X 409      80.907  42.270  17.313  1.00 56.06           C  
ATOM   3116  O   ASP X 409      79.991  42.425  16.492  1.00 56.43           O  
ATOM   3117  CB  ASP X 409      82.539  40.472  16.582  1.00 55.86           C  
ATOM   3118  CG  ASP X 409      83.958  40.607  17.142  1.00 57.12           C  
ATOM   3119  OD1 ASP X 409      84.311  41.706  17.628  1.00 58.89           O  
ATOM   3120  OD2 ASP X 409      84.724  39.611  17.084  1.00 57.56           O  
ATOM   3121  N   ALA X 410      81.461  43.288  17.986  1.00 56.31           N  
ATOM   3122  CA  ALA X 410      81.023  44.693  17.800  1.00 56.17           C  
ATOM   3123  C   ALA X 410      81.190  45.143  16.346  1.00 56.33           C  
ATOM   3124  O   ALA X 410      82.191  44.803  15.703  1.00 56.75           O  
ATOM   3125  CB  ALA X 410      81.789  45.640  18.742  1.00 56.20           C  
ATOM   3126  N   GLU X 411      80.215  45.905  15.843  1.00 56.13           N  
ATOM   3127  CA  GLU X 411      80.140  46.282  14.416  1.00 55.80           C  
ATOM   3128  C   GLU X 411      80.314  45.052  13.509  1.00 55.53           C  
ATOM   3129  O   GLU X 411      81.443  44.593  13.250  1.00 55.47           O  
ATOM   3130  CB  GLU X 411      81.170  47.370  14.071  1.00 56.19           C  
ATOM   3131  CG  GLU X 411      81.002  47.990  12.675  1.00 56.14           C  
ATOM   3132  CD  GLU X 411      82.037  49.065  12.374  1.00 56.25           C  
ATOM   3133  OE1 GLU X 411      82.827  49.403  13.285  1.00 57.01           O  
ATOM   3134  OE2 GLU X 411      82.059  49.575  11.226  1.00 56.24           O  
ATOM   3135  N   LEU X 412      79.183  44.520  13.046  1.00 54.81           N  
ATOM   3136  CA  LEU X 412      79.164  43.264  12.286  1.00 53.92           C  
ATOM   3137  C   LEU X 412      79.660  43.428  10.835  1.00 52.99           C  
ATOM   3138  O   LEU X 412      80.079  42.452  10.210  1.00 53.04           O  
ATOM   3139  CB  LEU X 412      77.750  42.645  12.310  1.00 54.44           C  
ATOM   3140  CG  LEU X 412      77.205  42.139  13.659  1.00 54.90           C  
ATOM   3141  CD1 LEU X 412      75.911  41.324  13.452  1.00 56.35           C  
ATOM   3142  CD2 LEU X 412      78.240  41.305  14.397  1.00 55.26           C  
ATOM   3143  N   SER X 413      79.620  44.652  10.307  1.00 51.39           N  
ATOM   3144  CA  SER X 413      80.105  44.909   8.949  1.00 50.14           C  
ATOM   3145  C   SER X 413      81.644  45.025   8.911  1.00 48.78           C  
ATOM   3146  O   SER X 413      82.240  44.977   7.832  1.00 48.60           O  
ATOM   3147  CB  SER X 413      79.431  46.161   8.357  1.00 50.33           C  
ATOM   3148  OG  SER X 413      79.182  46.014   6.962  1.00 50.69           O  
ATOM   3149  N   ALA X 414      82.279  45.177  10.078  1.00 46.96           N  
ATOM   3150  CA  ALA X 414      83.743  45.122  10.181  1.00 45.72           C  
ATOM   3151  C   ALA X 414      84.274  43.709   9.913  1.00 44.30           C  
ATOM   3152  O   ALA X 414      85.127  43.524   9.049  1.00 43.62           O  
ATOM   3153  CB  ALA X 414      84.207  45.596  11.551  1.00 45.60           C  
ATOM   3154  N   VAL X 415      83.768  42.720  10.651  1.00 42.92           N  
ATOM   3155  CA  VAL X 415      84.227  41.335  10.488  1.00 42.22           C  
ATOM   3156  C   VAL X 415      83.742  40.741   9.164  1.00 41.15           C  
ATOM   3157  O   VAL X 415      84.394  39.871   8.601  1.00 40.96           O  
ATOM   3158  CB  VAL X 415      83.811  40.420  11.667  1.00 42.17           C  
ATOM   3159  CG1 VAL X 415      84.376  39.033  11.476  1.00 41.35           C  
ATOM   3160  CG2 VAL X 415      84.300  40.997  12.992  1.00 42.22           C  
ATOM   3161  N   ARG X 416      82.619  41.239   8.653  1.00 40.26           N  
ATOM   3162  CA  ARG X 416      82.145  40.856   7.325  1.00 39.69           C  
ATOM   3163  C   ARG X 416      83.155  41.259   6.259  1.00 38.41           C  
ATOM   3164  O   ARG X 416      83.561  40.429   5.454  1.00 38.82           O  
ATOM   3165  CB  ARG X 416      80.786  41.481   7.021  1.00 39.83           C  
ATOM   3166  CG  ARG X 416      79.908  40.629   6.121  1.00 41.10           C  
ATOM   3167  CD  ARG X 416      78.567  41.324   5.860  1.00 42.10           C  
ATOM   3168  NE  ARG X 416      77.493  40.387   5.499  1.00 44.24           N  
ATOM   3169  CZ  ARG X 416      76.218  40.738   5.300  1.00 44.66           C  
ATOM   3170  NH1 ARG X 416      75.838  42.016   5.425  1.00 45.29           N  
ATOM   3171  NH2 ARG X 416      75.316  39.809   4.973  1.00 43.99           N  
ATOM   3172  N   LYS X 417      83.576  42.522   6.257  1.00 36.94           N  
ATOM   3173  CA  LYS X 417      84.606  42.983   5.310  1.00 36.04           C  
ATOM   3174  C   LYS X 417      85.946  42.255   5.551  1.00 34.76           C  
ATOM   3175  O   LYS X 417      86.657  41.925   4.605  1.00 34.21           O  
ATOM   3176  CB  LYS X 417      84.781  44.504   5.378  1.00 35.79           C  
ATOM   3177  CG  LYS X 417      85.882  45.046   4.455  1.00 36.79           C  
ATOM   3178  CD  LYS X 417      85.471  46.334   3.716  1.00 36.49           C  
ATOM   3179  CE  LYS X 417      84.730  46.045   2.392  1.00 37.21           C  
ATOM   3180  NZ  LYS X 417      84.498  47.299   1.580  1.00 36.85           N  
ATOM   3181  N   ALA X 418      86.264  41.995   6.815  1.00 33.46           N  
ATOM   3182  CA  ALA X 418      87.376  41.118   7.178  1.00 32.90           C  
ATOM   3183  C   ALA X 418      87.339  39.790   6.422  1.00 31.87           C  
ATOM   3184  O   ALA X 418      88.345  39.377   5.864  1.00 31.50           O  
ATOM   3185  CB  ALA X 418      87.388  40.875   8.670  1.00 32.66           C  
ATOM   3186  N   PHE X 419      86.176  39.146   6.380  1.00 31.22           N  
ATOM   3187  CA  PHE X 419      86.015  37.869   5.653  1.00 30.95           C  
ATOM   3188  C   PHE X 419      86.182  38.048   4.144  1.00 30.62           C  
ATOM   3189  O   PHE X 419      86.658  37.149   3.454  1.00 30.41           O  
ATOM   3190  CB  PHE X 419      84.643  37.237   5.947  1.00 30.29           C  
ATOM   3191  CG  PHE X 419      84.553  36.526   7.274  1.00 29.95           C  
ATOM   3192  CD1 PHE X 419      85.395  36.833   8.329  1.00 29.16           C  
ATOM   3193  CD2 PHE X 419      83.588  35.555   7.471  1.00 29.58           C  
ATOM   3194  CE1 PHE X 419      85.287  36.161   9.541  1.00 29.46           C  
ATOM   3195  CE2 PHE X 419      83.482  34.893   8.679  1.00 29.17           C  
ATOM   3196  CZ  PHE X 419      84.333  35.198   9.715  1.00 28.51           C  
ATOM   3197  N   GLU X 420      85.777  39.210   3.642  1.00 30.62           N  
ATOM   3198  CA  GLU X 420      85.998  39.594   2.245  1.00 30.76           C  
ATOM   3199  C   GLU X 420      87.467  39.861   1.929  1.00 29.98           C  
ATOM   3200  O   GLU X 420      87.943  39.519   0.848  1.00 29.77           O  
ATOM   3201  CB  GLU X 420      85.232  40.882   1.921  1.00 31.15           C  
ATOM   3202  CG  GLU X 420      83.913  40.732   1.172  1.00 32.69           C  
ATOM   3203  CD  GLU X 420      83.444  42.065   0.538  1.00 33.44           C  
ATOM   3204  OE1 GLU X 420      82.354  42.072  -0.090  1.00 37.74           O  
ATOM   3205  OE2 GLU X 420      84.159  43.105   0.661  1.00 35.92           O  
ATOM   3206  N   ASP X 421      88.168  40.526   2.846  1.00 29.45           N  
ATOM   3207  CA  ASP X 421      89.574  40.885   2.623  1.00 29.18           C  
ATOM   3208  C   ASP X 421      90.451  39.647   2.712  1.00 28.57           C  
ATOM   3209  O   ASP X 421      91.504  39.583   2.085  1.00 28.74           O  
ATOM   3210  CB  ASP X 421      90.063  41.929   3.640  1.00 28.99           C  
ATOM   3211  CG  ASP X 421      89.501  43.333   3.386  1.00 29.05           C  
ATOM   3212  OD1 ASP X 421      89.263  43.708   2.220  1.00 28.47           O  
ATOM   3213  OD2 ASP X 421      89.316  44.078   4.371  1.00 29.59           O  
ATOM   3214  N   LEU X 422      90.014  38.664   3.493  1.00 27.74           N  
ATOM   3215  CA  LEU X 422      90.783  37.450   3.683  1.00 27.54           C  
ATOM   3216  C   LEU X 422      90.731  36.558   2.453  1.00 27.15           C  
ATOM   3217  O   LEU X 422      89.751  36.539   1.728  1.00 26.51           O  
ATOM   3218  CB  LEU X 422      90.280  36.660   4.891  1.00 27.32           C  
ATOM   3219  CG  LEU X 422      90.670  37.220   6.245  1.00 27.60           C  
ATOM   3220  CD1 LEU X 422      89.995  36.397   7.330  1.00 28.46           C  
ATOM   3221  CD2 LEU X 422      92.191  37.232   6.402  1.00 26.45           C  
ATOM   3222  N   GLU X 423      91.802  35.797   2.271  1.00 26.91           N  
ATOM   3223  CA  GLU X 423      91.961  34.880   1.156  1.00 26.72           C  
ATOM   3224  C   GLU X 423      91.156  33.590   1.403  1.00 25.67           C  
ATOM   3225  O   GLU X 423      90.595  32.996   0.482  1.00 25.22           O  
ATOM   3226  CB  GLU X 423      93.453  34.543   1.021  1.00 26.97           C  
ATOM   3227  CG  GLU X 423      93.907  34.235  -0.381  1.00 29.54           C  
ATOM   3228  CD  GLU X 423      95.391  33.889  -0.460  1.00 29.87           C  
ATOM   3229  OE1 GLU X 423      95.719  32.850  -1.087  1.00 34.71           O  
ATOM   3230  OE2 GLU X 423      96.216  34.650   0.099  1.00 33.85           O  
ATOM   3231  N   LEU X 424      91.116  33.181   2.666  1.00 24.50           N  
ATOM   3232  CA  LEU X 424      90.556  31.907   3.075  1.00 24.09           C  
ATOM   3233  C   LEU X 424      90.006  32.040   4.481  1.00 22.91           C  
ATOM   3234  O   LEU X 424      90.714  32.491   5.394  1.00 22.12           O  
ATOM   3235  CB  LEU X 424      91.640  30.821   3.063  1.00 23.97           C  
ATOM   3236  CG  LEU X 424      91.249  29.412   3.531  1.00 24.13           C  
ATOM   3237  CD1 LEU X 424      90.285  28.757   2.557  1.00 23.74           C  
ATOM   3238  CD2 LEU X 424      92.493  28.572   3.699  1.00 24.06           C  
ATOM   3239  N   VAL X 425      88.741  31.660   4.643  1.00 21.99           N  
ATOM   3240  CA  VAL X 425      88.108  31.606   5.933  1.00 21.58           C  
ATOM   3241  C   VAL X 425      87.578  30.193   6.096  1.00 21.42           C  
ATOM   3242  O   VAL X 425      86.798  29.712   5.287  1.00 21.28           O  
ATOM   3243  CB  VAL X 425      86.965  32.647   6.057  1.00 22.28           C  
ATOM   3244  CG1 VAL X 425      86.174  32.439   7.360  1.00 22.52           C  
ATOM   3245  CG2 VAL X 425      87.518  34.082   5.981  1.00 20.51           C  
ATOM   3246  N   ILE X 426      88.057  29.517   7.131  1.00 21.23           N  
ATOM   3247  CA  ILE X 426      87.590  28.202   7.498  1.00 20.50           C  
ATOM   3248  C   ILE X 426      86.803  28.396   8.782  1.00 20.56           C  
ATOM   3249  O   ILE X 426      87.292  29.041   9.714  1.00 20.17           O  
ATOM   3250  CB  ILE X 426      88.763  27.278   7.819  1.00 20.75           C  
ATOM   3251  CG1 ILE X 426      89.747  27.225   6.661  1.00 19.87           C  
ATOM   3252  CG2 ILE X 426      88.276  25.868   8.212  1.00 20.77           C  
ATOM   3253  CD1 ILE X 426      91.156  26.914   7.142  1.00 20.50           C  
ATOM   3254  N   VAL X 427      85.597  27.835   8.834  1.00 20.32           N  
ATOM   3255  CA  VAL X 427      84.775  27.853  10.052  1.00 19.57           C  
ATOM   3256  C   VAL X 427      84.473  26.436  10.450  1.00 19.13           C  
ATOM   3257  O   VAL X 427      83.936  25.666   9.660  1.00 18.58           O  
ATOM   3258  CB  VAL X 427      83.464  28.670   9.874  1.00 19.63           C  
ATOM   3259  CG1 VAL X 427      82.587  28.613  11.147  1.00 18.71           C  
ATOM   3260  CG2 VAL X 427      83.799  30.121   9.523  1.00 18.09           C  
ATOM   3261  N   GLN X 428      84.859  26.092  11.677  1.00 19.08           N  
ATOM   3262  CA  GLN X 428      84.642  24.766  12.237  1.00 19.09           C  
ATOM   3263  C   GLN X 428      83.646  24.958  13.350  1.00 19.23           C  
ATOM   3264  O   GLN X 428      83.953  25.586  14.356  1.00 19.30           O  
ATOM   3265  CB  GLN X 428      85.964  24.208  12.770  1.00 19.20           C  
ATOM   3266  CG  GLN X 428      85.978  22.758  13.243  1.00 18.69           C  
ATOM   3267  CD  GLN X 428      87.414  22.231  13.342  1.00 19.14           C  
ATOM   3268  OE1 GLN X 428      88.186  22.318  12.378  1.00 20.76           O  
ATOM   3269  NE2 GLN X 428      87.794  21.764  14.515  1.00 15.52           N  
ATOM   3270  N   ASP X 429      82.437  24.455  13.148  1.00 19.80           N  
ATOM   3271  CA  ASP X 429      81.358  24.670  14.101  1.00 19.96           C  
ATOM   3272  C   ASP X 429      80.413  23.468  14.081  1.00 19.63           C  
ATOM   3273  O   ASP X 429      80.637  22.496  13.354  1.00 19.02           O  
ATOM   3274  CB  ASP X 429      80.627  25.963  13.740  1.00 20.29           C  
ATOM   3275  CG  ASP X 429      79.999  26.659  14.948  1.00 21.85           C  
ATOM   3276  OD1 ASP X 429      79.039  26.089  15.554  1.00 20.26           O  
ATOM   3277  OD2 ASP X 429      80.437  27.805  15.247  1.00 21.22           O  
ATOM   3278  N   ILE X 430      79.379  23.538  14.911  1.00 19.49           N  
ATOM   3279  CA  ILE X 430      78.350  22.514  14.981  1.00 19.31           C  
ATOM   3280  C   ILE X 430      77.018  22.984  14.372  1.00 19.51           C  
ATOM   3281  O   ILE X 430      76.125  22.171  14.121  1.00 19.13           O  
ATOM   3282  CB  ILE X 430      78.157  22.019  16.459  1.00 19.54           C  
ATOM   3283  CG1 ILE X 430      77.765  23.185  17.385  1.00 19.39           C  
ATOM   3284  CG2 ILE X 430      79.425  21.351  16.948  1.00 16.97           C  
ATOM   3285  CD1 ILE X 430      77.039  22.798  18.679  1.00 18.52           C  
ATOM   3286  N   PHE X 431      76.896  24.284  14.119  1.00 19.81           N  
ATOM   3287  CA  PHE X 431      75.690  24.864  13.526  1.00 20.26           C  
ATOM   3288  C   PHE X 431      75.993  25.789  12.352  1.00 20.49           C  
ATOM   3289  O   PHE X 431      77.048  26.416  12.306  1.00 20.91           O  
ATOM   3290  CB  PHE X 431      74.932  25.669  14.580  1.00 20.58           C  
ATOM   3291  CG  PHE X 431      74.155  24.826  15.548  1.00 21.12           C  
ATOM   3292  CD1 PHE X 431      73.005  24.186  15.144  1.00 21.64           C  
ATOM   3293  CD2 PHE X 431      74.553  24.704  16.870  1.00 20.89           C  
ATOM   3294  CE1 PHE X 431      72.273  23.420  16.032  1.00 22.85           C  
ATOM   3295  CE2 PHE X 431      73.819  23.941  17.768  1.00 20.35           C  
ATOM   3296  CZ  PHE X 431      72.696  23.284  17.344  1.00 21.26           C  
ATOM   3297  N   MET X 432      75.051  25.894  11.419  1.00 20.69           N  
ATOM   3298  CA  MET X 432      75.125  26.914  10.389  1.00 20.97           C  
ATOM   3299  C   MET X 432      74.863  28.299  10.988  1.00 21.47           C  
ATOM   3300  O   MET X 432      73.752  28.829  10.984  1.00 22.03           O  
ATOM   3301  CB  MET X 432      74.163  26.623   9.239  1.00 20.82           C  
ATOM   3302  CG  MET X 432      74.305  27.601   8.075  1.00 20.66           C  
ATOM   3303  SD  MET X 432      75.959  27.618   7.398  1.00 20.35           S  
ATOM   3304  CE  MET X 432      75.977  25.994   6.617  1.00 20.68           C  
ATOM   3305  N   THR X 433      75.930  28.888  11.492  1.00 22.62           N  
ATOM   3306  CA  THR X 433      75.895  30.196  12.115  1.00 22.48           C  
ATOM   3307  C   THR X 433      76.013  31.248  11.032  1.00 23.48           C  
ATOM   3308  O   THR X 433      76.231  30.920   9.856  1.00 23.58           O  
ATOM   3309  CB  THR X 433      77.064  30.324  13.082  1.00 22.74           C  
ATOM   3310  OG1 THR X 433      78.309  30.234  12.357  1.00 22.88           O  
ATOM   3311  CG2 THR X 433      76.995  29.225  14.128  1.00 20.97           C  
ATOM   3312  N   LYS X 434      75.850  32.515  11.416  1.00 23.94           N  
ATOM   3313  CA  LYS X 434      76.035  33.604  10.487  1.00 24.16           C  
ATOM   3314  C   LYS X 434      77.444  33.532   9.933  1.00 23.37           C  
ATOM   3315  O   LYS X 434      77.670  33.691   8.740  1.00 23.70           O  
ATOM   3316  CB  LYS X 434      75.789  34.959  11.172  1.00 24.79           C  
ATOM   3317  CG  LYS X 434      74.315  35.266  11.443  1.00 25.48           C  
ATOM   3318  CD  LYS X 434      74.096  36.729  11.793  1.00 26.04           C  
ATOM   3319  CE  LYS X 434      72.597  37.055  11.916  1.00 27.62           C  
ATOM   3320  NZ  LYS X 434      72.256  38.528  12.023  1.00 27.99           N  
ATOM   3321  N   THR X 435      78.389  33.268  10.817  1.00 22.95           N  
ATOM   3322  CA  THR X 435      79.788  33.184  10.461  1.00 22.07           C  
ATOM   3323  C   THR X 435      80.105  32.023   9.519  1.00 21.73           C  
ATOM   3324  O   THR X 435      80.782  32.221   8.505  1.00 21.41           O  
ATOM   3325  CB  THR X 435      80.644  33.058  11.730  1.00 22.25           C  
ATOM   3326  OG1 THR X 435      80.396  34.200  12.565  1.00 21.36           O  
ATOM   3327  CG2 THR X 435      82.115  32.954  11.366  1.00 20.91           C  
ATOM   3328  N   ALA X 436      79.607  30.832   9.851  1.00 20.91           N  
ATOM   3329  CA  ALA X 436      79.836  29.657   9.024  1.00 20.98           C  
ATOM   3330  C   ALA X 436      79.263  29.871   7.648  1.00 20.70           C  
ATOM   3331  O   ALA X 436      79.849  29.435   6.652  1.00 21.66           O  
ATOM   3332  CB  ALA X 436      79.238  28.403   9.658  1.00 20.69           C  
ATOM   3333  N   SER X 437      78.119  30.545   7.580  1.00 20.18           N  
ATOM   3334  CA  SER X 437      77.454  30.785   6.307  1.00 19.73           C  
ATOM   3335  C   SER X 437      78.235  31.780   5.436  1.00 19.53           C  
ATOM   3336  O   SER X 437      77.970  31.888   4.245  1.00 19.07           O  
ATOM   3337  CB  SER X 437      76.017  31.288   6.525  1.00 19.82           C  
ATOM   3338  OG  SER X 437      75.993  32.639   6.952  1.00 19.83           O  
ATOM   3339  N   ALA X 438      79.165  32.520   6.034  1.00 19.41           N  
ATOM   3340  CA  ALA X 438      80.044  33.431   5.274  1.00 19.67           C  
ATOM   3341  C   ALA X 438      81.448  32.844   4.997  1.00 19.63           C  
ATOM   3342  O   ALA X 438      82.312  33.545   4.489  1.00 19.97           O  
ATOM   3343  CB  ALA X 438      80.163  34.776   5.998  1.00 19.04           C  
ATOM   3344  N   ALA X 439      81.655  31.566   5.319  1.00 19.83           N  
ATOM   3345  CA  ALA X 439      82.971  30.904   5.218  1.00 19.77           C  
ATOM   3346  C   ALA X 439      83.263  30.405   3.807  1.00 19.93           C  
ATOM   3347  O   ALA X 439      82.355  30.271   2.991  1.00 19.47           O  
ATOM   3348  CB  ALA X 439      83.056  29.726   6.199  1.00 19.04           C  
ATOM   3349  N   ASP X 440      84.537  30.102   3.546  1.00 19.73           N  
ATOM   3350  CA  ASP X 440      84.935  29.422   2.321  1.00 20.18           C  
ATOM   3351  C   ASP X 440      84.870  27.921   2.498  1.00 20.40           C  
ATOM   3352  O   ASP X 440      84.507  27.190   1.585  1.00 20.37           O  
ATOM   3353  CB  ASP X 440      86.354  29.821   1.940  1.00 20.61           C  
ATOM   3354  CG  ASP X 440      86.468  31.284   1.691  1.00 19.74           C  
ATOM   3355  OD1 ASP X 440      85.669  31.778   0.873  1.00 19.90           O  
ATOM   3356  OD2 ASP X 440      87.307  31.933   2.344  1.00 18.78           O  
ATOM   3357  N   VAL X 441      85.238  27.468   3.685  1.00 20.94           N  
ATOM   3358  CA  VAL X 441      85.121  26.066   4.023  1.00 21.06           C  
ATOM   3359  C   VAL X 441      84.499  25.917   5.399  1.00 21.07           C  
ATOM   3360  O   VAL X 441      84.840  26.644   6.337  1.00 20.83           O  
ATOM   3361  CB  VAL X 441      86.466  25.282   3.869  1.00 20.66           C  
ATOM   3362  CG1 VAL X 441      87.607  26.181   3.961  1.00 20.60           C  
ATOM   3363  CG2 VAL X 441      86.572  24.137   4.858  1.00 20.88           C  
ATOM   3364  N   ILE X 442      83.549  24.988   5.467  1.00 20.84           N  
ATOM   3365  CA  ILE X 442      82.927  24.598   6.705  1.00 21.22           C  
ATOM   3366  C   ILE X 442      83.369  23.181   7.087  1.00 21.15           C  
ATOM   3367  O   ILE X 442      83.261  22.265   6.285  1.00 21.45           O  
ATOM   3368  CB  ILE X 442      81.413  24.642   6.565  1.00 21.21           C  
ATOM   3369  CG1 ILE X 442      80.975  26.093   6.286  1.00 21.03           C  
ATOM   3370  CG2 ILE X 442      80.757  24.032   7.798  1.00 21.68           C  
ATOM   3371  CD1 ILE X 442      79.494  26.300   6.347  1.00 20.88           C  
ATOM   3372  N   LEU X 443      83.878  23.019   8.303  1.00 20.81           N  
ATOM   3373  CA  LEU X 443      84.232  21.693   8.830  1.00 20.64           C  
ATOM   3374  C   LEU X 443      83.323  21.407  10.036  1.00 20.51           C  
ATOM   3375  O   LEU X 443      83.428  22.087  11.074  1.00 20.29           O  
ATOM   3376  CB  LEU X 443      85.718  21.615   9.227  1.00 19.72           C  
ATOM   3377  CG  LEU X 443      86.721  22.040   8.148  1.00 19.91           C  
ATOM   3378  CD1 LEU X 443      88.146  22.235   8.699  1.00 19.00           C  
ATOM   3379  CD2 LEU X 443      86.733  21.048   6.983  1.00 18.31           C  
ATOM   3380  N   PRO X 444      82.411  20.428   9.897  1.00 19.99           N  
ATOM   3381  CA  PRO X 444      81.470  20.157  10.977  1.00 20.41           C  
ATOM   3382  C   PRO X 444      82.121  19.299  12.056  1.00 20.62           C  
ATOM   3383  O   PRO X 444      82.685  18.229  11.747  1.00 20.86           O  
ATOM   3384  CB  PRO X 444      80.349  19.384  10.267  1.00 20.16           C  
ATOM   3385  CG  PRO X 444      81.098  18.619   9.213  1.00 20.28           C  
ATOM   3386  CD  PRO X 444      82.183  19.544   8.744  1.00 19.83           C  
ATOM   3387  N   SER X 445      82.058  19.767  13.299  1.00 20.29           N  
ATOM   3388  CA  SER X 445      82.587  19.013  14.412  1.00 20.69           C  
ATOM   3389  C   SER X 445      81.482  18.303  15.169  1.00 21.03           C  
ATOM   3390  O   SER X 445      80.290  18.546  14.957  1.00 20.79           O  
ATOM   3391  CB  SER X 445      83.385  19.905  15.362  1.00 20.90           C  
ATOM   3392  OG  SER X 445      82.541  20.592  16.253  1.00 21.14           O  
ATOM   3393  N   THR X 446      81.898  17.381  16.026  1.00 21.14           N  
ATOM   3394  CA  THR X 446      81.005  16.816  16.993  1.00 21.44           C  
ATOM   3395  C   THR X 446      80.700  17.931  17.995  1.00 21.70           C  
ATOM   3396  O   THR X 446      81.457  18.910  18.130  1.00 22.24           O  
ATOM   3397  CB  THR X 446      81.622  15.617  17.739  1.00 21.44           C  
ATOM   3398  OG1 THR X 446      82.835  16.035  18.373  1.00 20.91           O  
ATOM   3399  CG2 THR X 446      81.893  14.424  16.786  1.00 20.19           C  
ATOM   3400  N   SER X 447      79.606  17.743  18.711  1.00 21.55           N  
ATOM   3401  CA  SER X 447      79.144  18.664  19.710  1.00 21.96           C  
ATOM   3402  C   SER X 447      79.361  18.047  21.078  1.00 22.07           C  
ATOM   3403  O   SER X 447      79.565  16.834  21.216  1.00 21.55           O  
ATOM   3404  CB  SER X 447      77.639  18.887  19.516  1.00 22.45           C  
ATOM   3405  OG  SER X 447      77.121  19.725  20.535  1.00 25.13           O  
ATOM   3406  N   TRP X 448      79.281  18.896  22.094  1.00 22.43           N  
ATOM   3407  CA  TRP X 448      79.042  18.455  23.463  1.00 22.61           C  
ATOM   3408  C   TRP X 448      77.876  17.457  23.423  1.00 22.68           C  
ATOM   3409  O   TRP X 448      76.901  17.704  22.729  1.00 23.37           O  
ATOM   3410  CB  TRP X 448      78.716  19.678  24.320  1.00 22.48           C  
ATOM   3411  CG  TRP X 448      78.244  19.407  25.678  1.00 22.00           C  
ATOM   3412  CD1 TRP X 448      79.002  19.321  26.797  1.00 22.38           C  
ATOM   3413  CD2 TRP X 448      76.887  19.194  26.088  1.00 21.63           C  
ATOM   3414  NE1 TRP X 448      78.209  19.051  27.880  1.00 22.28           N  
ATOM   3415  CE2 TRP X 448      76.902  18.989  27.474  1.00 21.42           C  
ATOM   3416  CE3 TRP X 448      75.657  19.188  25.417  1.00 22.14           C  
ATOM   3417  CZ2 TRP X 448      75.742  18.782  28.206  1.00 22.42           C  
ATOM   3418  CZ3 TRP X 448      74.500  18.962  26.142  1.00 22.07           C  
ATOM   3419  CH2 TRP X 448      74.545  18.769  27.518  1.00 22.34           C  
ATOM   3420  N   GLY X 449      78.002  16.331  24.130  1.00 22.80           N  
ATOM   3421  CA  GLY X 449      77.020  15.215  24.077  1.00 22.51           C  
ATOM   3422  C   GLY X 449      77.535  14.047  23.241  1.00 22.77           C  
ATOM   3423  O   GLY X 449      77.363  12.881  23.590  1.00 22.33           O  
ATOM   3424  N   GLU X 450      78.206  14.396  22.142  1.00 23.31           N  
ATOM   3425  CA  GLU X 450      78.735  13.466  21.155  1.00 22.70           C  
ATOM   3426  C   GLU X 450      80.239  13.247  21.263  1.00 22.65           C  
ATOM   3427  O   GLU X 450      80.779  12.453  20.505  1.00 23.90           O  
ATOM   3428  CB  GLU X 450      78.441  13.995  19.753  1.00 23.07           C  
ATOM   3429  CG  GLU X 450      76.973  14.344  19.490  1.00 22.05           C  
ATOM   3430  CD  GLU X 450      76.777  15.110  18.194  1.00 22.56           C  
ATOM   3431  OE1 GLU X 450      77.730  15.742  17.677  1.00 25.48           O  
ATOM   3432  OE2 GLU X 450      75.655  15.118  17.689  1.00 23.90           O  
ATOM   3433  N   HIS X 451      80.911  13.946  22.174  1.00 22.13           N  
ATOM   3434  CA  HIS X 451      82.333  13.709  22.460  1.00 22.20           C  
ATOM   3435  C   HIS X 451      82.608  13.977  23.929  1.00 21.96           C  
ATOM   3436  O   HIS X 451      81.698  14.311  24.666  1.00 22.25           O  
ATOM   3437  CB  HIS X 451      83.236  14.575  21.569  1.00 22.22           C  
ATOM   3438  CG  HIS X 451      83.041  16.055  21.746  1.00 22.31           C  
ATOM   3439  ND1 HIS X 451      82.533  16.854  20.752  1.00 21.05           N  
ATOM   3440  CD2 HIS X 451      83.287  16.875  22.801  1.00 22.34           C  
ATOM   3441  CE1 HIS X 451      82.495  18.108  21.177  1.00 23.24           C  
ATOM   3442  NE2 HIS X 451      82.936  18.145  22.420  1.00 21.26           N  
ATOM   3443  N   GLU X 452      83.871  13.864  24.329  1.00 22.08           N  
ATOM   3444  CA  GLU X 452      84.286  14.009  25.727  1.00 21.96           C  
ATOM   3445  C   GLU X 452      85.472  14.945  25.863  1.00 21.21           C  
ATOM   3446  O   GLU X 452      86.075  15.352  24.877  1.00 21.51           O  
ATOM   3447  CB  GLU X 452      84.660  12.640  26.319  1.00 21.99           C  
ATOM   3448  CG  GLU X 452      85.806  11.934  25.592  1.00 22.81           C  
ATOM   3449  CD  GLU X 452      86.395  10.744  26.354  1.00 22.52           C  
ATOM   3450  OE1 GLU X 452      86.017  10.491  27.517  1.00 24.72           O  
ATOM   3451  OE2 GLU X 452      87.257  10.061  25.778  1.00 24.15           O  
ATOM   3452  N   GLY X 453      85.832  15.259  27.098  1.00 20.99           N  
ATOM   3453  CA  GLY X 453      87.038  16.051  27.356  1.00 20.60           C  
ATOM   3454  C   GLY X 453      87.047  16.647  28.742  1.00 20.09           C  
ATOM   3455  O   GLY X 453      86.545  16.052  29.692  1.00 19.87           O  
ATOM   3456  N   VAL X 454      87.634  17.827  28.840  1.00 20.17           N  
ATOM   3457  CA  VAL X 454      87.770  18.551  30.085  1.00 20.01           C  
ATOM   3458  C   VAL X 454      87.356  19.996  29.828  1.00 20.17           C  
ATOM   3459  O   VAL X 454      87.712  20.548  28.804  1.00 21.24           O  
ATOM   3460  CB  VAL X 454      89.236  18.489  30.620  1.00 19.90           C  
ATOM   3461  CG1 VAL X 454      89.410  19.378  31.852  1.00 18.42           C  
ATOM   3462  CG2 VAL X 454      89.665  17.019  30.919  1.00 16.28           C  
ATOM   3463  N   PHE X 455      86.561  20.573  30.724  1.00 20.48           N  
ATOM   3464  CA  PHE X 455      86.319  22.018  30.755  1.00 20.67           C  
ATOM   3465  C   PHE X 455      86.984  22.566  32.004  1.00 21.04           C  
ATOM   3466  O   PHE X 455      87.136  21.844  32.987  1.00 21.15           O  
ATOM   3467  CB  PHE X 455      84.822  22.366  30.852  1.00 20.93           C  
ATOM   3468  CG  PHE X 455      84.016  22.031  29.643  1.00 19.98           C  
ATOM   3469  CD1 PHE X 455      84.529  22.178  28.362  1.00 20.11           C  
ATOM   3470  CD2 PHE X 455      82.719  21.574  29.794  1.00 21.22           C  
ATOM   3471  CE1 PHE X 455      83.767  21.859  27.267  1.00 19.67           C  
ATOM   3472  CE2 PHE X 455      81.960  21.254  28.716  1.00 21.52           C  
ATOM   3473  CZ  PHE X 455      82.483  21.402  27.445  1.00 22.32           C  
ATOM   3474  N   THR X 456      87.381  23.833  31.977  1.00 21.58           N  
ATOM   3475  CA  THR X 456      87.785  24.516  33.207  1.00 22.02           C  
ATOM   3476  C   THR X 456      86.679  25.510  33.576  1.00 22.05           C  
ATOM   3477  O   THR X 456      86.367  26.415  32.821  1.00 22.78           O  
ATOM   3478  CB  THR X 456      89.118  25.253  33.077  1.00 22.40           C  
ATOM   3479  OG1 THR X 456      90.108  24.390  32.517  1.00 23.04           O  
ATOM   3480  CG2 THR X 456      89.605  25.750  34.437  1.00 21.74           C  
ATOM   3481  N   ALA X 457      86.103  25.337  34.751  1.00 22.02           N  
ATOM   3482  CA  ALA X 457      85.065  26.226  35.260  1.00 22.13           C  
ATOM   3483  C   ALA X 457      85.619  27.595  35.663  1.00 22.23           C  
ATOM   3484  O   ALA X 457      86.842  27.827  35.649  1.00 21.77           O  
ATOM   3485  CB  ALA X 457      84.366  25.572  36.440  1.00 22.26           C  
ATOM   3486  N   ALA X 458      84.705  28.490  36.041  1.00 22.08           N  
ATOM   3487  CA  ALA X 458      85.025  29.907  36.289  1.00 22.03           C  
ATOM   3488  C   ALA X 458      86.246  30.112  37.196  1.00 22.05           C  
ATOM   3489  O   ALA X 458      87.029  31.064  37.011  1.00 20.80           O  
ATOM   3490  CB  ALA X 458      83.791  30.623  36.874  1.00 22.26           C  
ATOM   3491  N   ASP X 459      86.423  29.199  38.161  1.00 22.02           N  
ATOM   3492  CA  ASP X 459      87.425  29.376  39.237  1.00 21.91           C  
ATOM   3493  C   ASP X 459      88.634  28.475  39.059  1.00 22.29           C  
ATOM   3494  O   ASP X 459      89.344  28.185  40.015  1.00 21.72           O  
ATOM   3495  CB  ASP X 459      86.780  29.069  40.567  1.00 21.91           C  
ATOM   3496  CG  ASP X 459      86.208  27.666  40.612  1.00 21.04           C  
ATOM   3497  OD1 ASP X 459      86.331  26.944  39.602  1.00 19.07           O  
ATOM   3498  OD2 ASP X 459      85.664  27.279  41.654  1.00 21.60           O  
ATOM   3499  N   ARG X 460      88.811  28.023  37.817  1.00 22.99           N  
ATOM   3500  CA  ARG X 460      89.910  27.188  37.343  1.00 22.96           C  
ATOM   3501  C   ARG X 460      89.832  25.690  37.702  1.00 23.19           C  
ATOM   3502  O   ARG X 460      90.795  24.921  37.521  1.00 22.99           O  
ATOM   3503  CB  ARG X 460      91.250  27.896  37.557  1.00 24.58           C  
ATOM   3504  CG  ARG X 460      91.992  27.759  38.824  1.00 25.23           C  
ATOM   3505  CD  ARG X 460      92.796  29.097  39.113  1.00 23.38           C  
ATOM   3506  NE  ARG X 460      92.188  29.817  40.225  1.00 23.67           N  
ATOM   3507  CZ  ARG X 460      92.101  29.321  41.465  1.00 22.58           C  
ATOM   3508  NH1 ARG X 460      92.605  28.127  41.746  1.00 23.17           N  
ATOM   3509  NH2 ARG X 460      91.511  30.002  42.437  1.00 21.06           N  
ATOM   3510  N   GLY X 461      88.620  25.277  38.085  1.00 21.87           N  
ATOM   3511  CA  GLY X 461      88.288  23.885  38.328  1.00 21.90           C  
ATOM   3512  C   GLY X 461      88.153  23.057  37.055  1.00 21.46           C  
ATOM   3513  O   GLY X 461      87.199  23.221  36.295  1.00 20.21           O  
ATOM   3514  N   PHE X 462      89.124  22.162  36.848  1.00 21.22           N  
ATOM   3515  CA  PHE X 462      89.084  21.168  35.793  1.00 21.30           C  
ATOM   3516  C   PHE X 462      88.014  20.124  36.111  1.00 21.12           C  
ATOM   3517  O   PHE X 462      87.939  19.603  37.242  1.00 21.27           O  
ATOM   3518  CB  PHE X 462      90.404  20.409  35.685  1.00 20.88           C  
ATOM   3519  CG  PHE X 462      91.570  21.201  35.148  1.00 21.69           C  
ATOM   3520  CD1 PHE X 462      91.437  22.043  34.063  1.00 19.67           C  
ATOM   3521  CD2 PHE X 462      92.856  21.004  35.694  1.00 21.85           C  
ATOM   3522  CE1 PHE X 462      92.528  22.727  33.564  1.00 20.17           C  
ATOM   3523  CE2 PHE X 462      93.953  21.672  35.183  1.00 20.39           C  
ATOM   3524  CZ  PHE X 462      93.786  22.544  34.119  1.00 20.59           C  
ATOM   3525  N   GLN X 463      87.219  19.794  35.101  1.00 21.23           N  
ATOM   3526  CA  GLN X 463      86.173  18.764  35.226  1.00 21.19           C  
ATOM   3527  C   GLN X 463      86.069  17.992  33.936  1.00 21.25           C  
ATOM   3528  O   GLN X 463      86.222  18.554  32.840  1.00 21.27           O  
ATOM   3529  CB  GLN X 463      84.814  19.392  35.505  1.00 21.12           C  
ATOM   3530  CG  GLN X 463      84.593  19.804  36.919  1.00 20.91           C  
ATOM   3531  CD  GLN X 463      83.212  20.375  37.144  1.00 21.10           C  
ATOM   3532  OE1 GLN X 463      82.809  21.353  36.497  1.00 22.43           O  
ATOM   3533  NE2 GLN X 463      82.487  19.794  38.080  1.00 20.20           N  
ATOM   3534  N   ARG X 464      85.790  16.709  34.076  1.00 21.14           N  
ATOM   3535  CA  ARG X 464      85.578  15.841  32.943  1.00 21.67           C  
ATOM   3536  C   ARG X 464      84.115  15.852  32.519  1.00 21.54           C  
ATOM   3537  O   ARG X 464      83.190  15.988  33.345  1.00 20.70           O  
ATOM   3538  CB  ARG X 464      85.997  14.402  33.271  1.00 21.68           C  
ATOM   3539  CG  ARG X 464      87.526  14.199  33.426  1.00 23.86           C  
ATOM   3540  CD  ARG X 464      87.959  12.987  32.646  1.00 27.41           C  
ATOM   3541  NE  ARG X 464      87.498  13.169  31.290  1.00 28.88           N  
ATOM   3542  CZ  ARG X 464      87.076  12.228  30.461  1.00 28.01           C  
ATOM   3543  NH1 ARG X 464      87.102  10.942  30.753  1.00 29.47           N  
ATOM   3544  NH2 ARG X 464      86.643  12.617  29.285  1.00 29.84           N  
ATOM   3545  N   PHE X 465      83.923  15.702  31.218  1.00 21.20           N  
ATOM   3546  CA  PHE X 465      82.614  15.480  30.684  1.00 21.43           C  
ATOM   3547  C   PHE X 465      82.704  14.333  29.688  1.00 21.69           C  
ATOM   3548  O   PHE X 465      83.699  14.182  28.965  1.00 21.10           O  
ATOM   3549  CB  PHE X 465      82.050  16.766  30.085  1.00 21.53           C  
ATOM   3550  CG  PHE X 465      82.717  17.234  28.825  1.00 20.75           C  
ATOM   3551  CD1 PHE X 465      83.864  17.991  28.868  1.00 21.18           C  
ATOM   3552  CD2 PHE X 465      82.141  16.990  27.601  1.00 20.48           C  
ATOM   3553  CE1 PHE X 465      84.434  18.463  27.713  1.00 20.83           C  
ATOM   3554  CE2 PHE X 465      82.719  17.452  26.448  1.00 21.16           C  
ATOM   3555  CZ  PHE X 465      83.855  18.191  26.499  1.00 20.52           C  
ATOM   3556  N   PHE X 466      81.683  13.492  29.703  1.00 22.08           N  
ATOM   3557  CA  PHE X 466      81.747  12.237  28.984  1.00 22.42           C  
ATOM   3558  C   PHE X 466      80.805  12.222  27.811  1.00 22.70           C  
ATOM   3559  O   PHE X 466      79.840  12.981  27.746  1.00 22.52           O  
ATOM   3560  CB  PHE X 466      81.467  11.072  29.930  1.00 22.86           C  
ATOM   3561  CG  PHE X 466      82.461  10.968  31.049  1.00 22.10           C  
ATOM   3562  CD1 PHE X 466      82.418  11.844  32.106  1.00 23.03           C  
ATOM   3563  CD2 PHE X 466      83.438  10.018  31.031  1.00 25.21           C  
ATOM   3564  CE1 PHE X 466      83.319  11.781  33.125  1.00 23.81           C  
ATOM   3565  CE2 PHE X 466      84.364   9.937  32.076  1.00 26.07           C  
ATOM   3566  CZ  PHE X 466      84.288  10.825  33.126  1.00 24.45           C  
ATOM   3567  N   LYS X 467      81.137  11.352  26.875  1.00 23.19           N  
ATOM   3568  CA  LYS X 467      80.371  11.154  25.655  1.00 23.61           C  
ATOM   3569  C   LYS X 467      79.117  10.364  26.001  1.00 23.11           C  
ATOM   3570  O   LYS X 467      79.206   9.288  26.571  1.00 23.08           O  
ATOM   3571  CB  LYS X 467      81.245  10.397  24.636  1.00 23.47           C  
ATOM   3572  CG  LYS X 467      80.508   9.924  23.423  1.00 23.93           C  
ATOM   3573  CD  LYS X 467      81.457   9.420  22.367  1.00 23.87           C  
ATOM   3574  CE  LYS X 467      80.671   8.842  21.195  1.00 23.60           C  
ATOM   3575  NZ  LYS X 467      81.572   8.458  20.090  1.00 22.26           N  
ATOM   3576  N   ALA X 468      77.958  10.913  25.667  1.00 23.82           N  
ATOM   3577  CA  ALA X 468      76.676  10.312  26.018  1.00 24.37           C  
ATOM   3578  C   ALA X 468      76.082   9.547  24.849  1.00 25.42           C  
ATOM   3579  O   ALA X 468      75.424   8.528  25.025  1.00 25.38           O  
ATOM   3580  CB  ALA X 468      75.701  11.398  26.469  1.00 24.74           C  
ATOM   3581  N   VAL X 469      76.343  10.049  23.649  1.00 26.81           N  
ATOM   3582  CA  VAL X 469      75.650   9.628  22.456  1.00 27.68           C  
ATOM   3583  C   VAL X 469      76.588   9.715  21.259  1.00 27.86           C  
ATOM   3584  O   VAL X 469      77.504  10.524  21.234  1.00 27.96           O  
ATOM   3585  CB  VAL X 469      74.437  10.549  22.251  1.00 27.80           C  
ATOM   3586  CG1 VAL X 469      74.220  10.831  20.801  1.00 29.87           C  
ATOM   3587  CG2 VAL X 469      73.200   9.943  22.886  1.00 27.82           C  
ATOM   3588  N   GLU X 470      76.360   8.864  20.270  1.00 28.65           N  
ATOM   3589  CA  GLU X 470      77.114   8.903  19.004  1.00 28.86           C  
ATOM   3590  C   GLU X 470      76.568   9.974  18.081  1.00 29.03           C  
ATOM   3591  O   GLU X 470      75.341  10.177  18.029  1.00 28.72           O  
ATOM   3592  CB  GLU X 470      76.989   7.574  18.264  1.00 29.23           C  
ATOM   3593  CG  GLU X 470      77.611   6.398  18.985  1.00 31.29           C  
ATOM   3594  CD  GLU X 470      79.113   6.488  19.018  1.00 33.98           C  
ATOM   3595  OE1 GLU X 470      79.680   7.225  18.194  1.00 35.57           O  
ATOM   3596  OE2 GLU X 470      79.729   5.829  19.878  1.00 37.30           O  
ATOM   3597  N   PRO X 471      77.459  10.654  17.324  1.00 28.93           N  
ATOM   3598  CA  PRO X 471      76.932  11.567  16.304  1.00 29.37           C  
ATOM   3599  C   PRO X 471      76.148  10.785  15.245  1.00 29.07           C  
ATOM   3600  O   PRO X 471      76.523   9.666  14.907  1.00 28.76           O  
ATOM   3601  CB  PRO X 471      78.198  12.203  15.703  1.00 29.26           C  
ATOM   3602  CG  PRO X 471      79.279  11.233  16.005  1.00 29.52           C  
ATOM   3603  CD  PRO X 471      78.927  10.613  17.319  1.00 28.85           C  
ATOM   3604  N   LYS X 472      75.068  11.365  14.746  1.00 29.25           N  
ATOM   3605  CA  LYS X 472      74.254  10.700  13.745  1.00 29.94           C  
ATOM   3606  C   LYS X 472      74.848  10.825  12.346  1.00 29.04           C  
ATOM   3607  O   LYS X 472      74.527  10.043  11.452  1.00 29.67           O  
ATOM   3608  CB  LYS X 472      72.804  11.221  13.771  1.00 31.07           C  
ATOM   3609  CG  LYS X 472      71.897  10.506  14.809  1.00 33.77           C  
ATOM   3610  CD  LYS X 472      71.731   8.973  14.528  1.00 36.08           C  
ATOM   3611  CE  LYS X 472      71.960   8.089  15.801  1.00 36.75           C  
ATOM   3612  NZ  LYS X 472      73.224   8.411  16.610  1.00 36.62           N  
ATOM   3613  N   TRP X 473      75.705  11.811  12.150  1.00 27.83           N  
ATOM   3614  CA  TRP X 473      76.346  11.998  10.875  1.00 26.89           C  
ATOM   3615  C   TRP X 473      77.824  11.743  11.040  1.00 25.21           C  
ATOM   3616  O   TRP X 473      78.326  11.589  12.163  1.00 24.38           O  
ATOM   3617  CB  TRP X 473      76.074  13.407  10.332  1.00 27.90           C  
ATOM   3618  CG  TRP X 473      74.661  13.826  10.575  1.00 29.26           C  
ATOM   3619  CD1 TRP X 473      73.557  13.495   9.831  1.00 30.07           C  
ATOM   3620  CD2 TRP X 473      74.184  14.605  11.671  1.00 29.95           C  
ATOM   3621  NE1 TRP X 473      72.429  14.049  10.388  1.00 30.22           N  
ATOM   3622  CE2 TRP X 473      72.787  14.736  11.517  1.00 30.94           C  
ATOM   3623  CE3 TRP X 473      74.807  15.218  12.766  1.00 30.56           C  
ATOM   3624  CZ2 TRP X 473      72.002  15.458  12.420  1.00 30.81           C  
ATOM   3625  CZ3 TRP X 473      74.042  15.921  13.654  1.00 30.34           C  
ATOM   3626  CH2 TRP X 473      72.648  16.041  13.482  1.00 30.34           C  
ATOM   3627  N   ASP X 474      78.487  11.685   9.890  1.00 23.34           N  
ATOM   3628  CA  ASP X 474      79.926  11.550   9.770  1.00 22.14           C  
ATOM   3629  C   ASP X 474      80.642  12.826  10.260  1.00 21.89           C  
ATOM   3630  O   ASP X 474      81.073  13.678   9.473  1.00 20.97           O  
ATOM   3631  CB  ASP X 474      80.261  11.250   8.307  1.00 21.94           C  
ATOM   3632  CG  ASP X 474      81.720  11.012   8.072  1.00 22.09           C  
ATOM   3633  OD1 ASP X 474      82.460  10.865   9.062  1.00 22.95           O  
ATOM   3634  OD2 ASP X 474      82.128  10.956   6.884  1.00 22.59           O  
ATOM   3635  N   LEU X 475      80.764  12.923  11.579  1.00 21.28           N  
ATOM   3636  CA  LEU X 475      81.448  14.018  12.227  1.00 20.86           C  
ATOM   3637  C   LEU X 475      82.776  13.544  12.816  1.00 20.82           C  
ATOM   3638  O   LEU X 475      82.963  12.370  13.122  1.00 20.12           O  
ATOM   3639  CB  LEU X 475      80.570  14.592  13.341  1.00 20.19           C  
ATOM   3640  CG  LEU X 475      79.199  15.083  12.913  1.00 18.68           C  
ATOM   3641  CD1 LEU X 475      78.388  15.526  14.122  1.00 17.34           C  
ATOM   3642  CD2 LEU X 475      79.298  16.196  11.867  1.00 17.33           C  
ATOM   3643  N   LYS X 476      83.699  14.490  12.919  1.00 21.06           N  
ATOM   3644  CA  LYS X 476      84.965  14.327  13.602  1.00 21.39           C  
ATOM   3645  C   LYS X 476      84.985  15.308  14.768  1.00 21.57           C  
ATOM   3646  O   LYS X 476      84.357  16.387  14.715  1.00 22.30           O  
ATOM   3647  CB  LYS X 476      86.105  14.663  12.655  1.00 21.11           C  
ATOM   3648  CG  LYS X 476      86.189  13.754  11.430  1.00 22.29           C  
ATOM   3649  CD  LYS X 476      87.394  14.119  10.585  1.00 22.42           C  
ATOM   3650  CE  LYS X 476      87.576  13.233   9.344  1.00 22.59           C  
ATOM   3651  NZ  LYS X 476      87.272  11.806   9.550  1.00 21.41           N  
ATOM   3652  N   THR X 477      85.709  14.952  15.821  1.00 21.30           N  
ATOM   3653  CA  THR X 477      85.953  15.895  16.897  1.00 20.61           C  
ATOM   3654  C   THR X 477      86.863  17.020  16.375  1.00 20.74           C  
ATOM   3655  O   THR X 477      87.583  16.840  15.389  1.00 20.89           O  
ATOM   3656  CB  THR X 477      86.604  15.225  18.081  1.00 20.17           C  
ATOM   3657  OG1 THR X 477      87.951  14.913  17.736  1.00 20.64           O  
ATOM   3658  CG2 THR X 477      85.820  13.934  18.502  1.00 17.61           C  
ATOM   3659  N   ASP X 478      86.831  18.168  17.037  1.00 20.04           N  
ATOM   3660  CA  ASP X 478      87.624  19.292  16.602  1.00 19.86           C  
ATOM   3661  C   ASP X 478      89.103  18.914  16.513  1.00 19.95           C  
ATOM   3662  O   ASP X 478      89.783  19.295  15.562  1.00 17.84           O  
ATOM   3663  CB  ASP X 478      87.456  20.494  17.524  1.00 19.71           C  
ATOM   3664  CG  ASP X 478      86.098  21.152  17.394  1.00 19.72           C  
ATOM   3665  OD1 ASP X 478      85.750  21.671  16.302  1.00 18.38           O  
ATOM   3666  OD2 ASP X 478      85.383  21.151  18.406  1.00 16.93           O  
ATOM   3667  N   TRP X 479      89.578  18.148  17.497  1.00 20.36           N  
ATOM   3668  CA  TRP X 479      90.995  17.766  17.547  1.00 20.38           C  
ATOM   3669  C   TRP X 479      91.346  16.715  16.493  1.00 20.15           C  
ATOM   3670  O   TRP X 479      92.457  16.699  16.015  1.00 20.21           O  
ATOM   3671  CB  TRP X 479      91.411  17.325  18.954  1.00 20.68           C  
ATOM   3672  CG  TRP X 479      90.522  16.309  19.609  1.00 21.41           C  
ATOM   3673  CD1 TRP X 479      89.493  16.553  20.479  1.00 22.44           C  
ATOM   3674  CD2 TRP X 479      90.606  14.885  19.487  1.00 21.45           C  
ATOM   3675  NE1 TRP X 479      88.930  15.368  20.899  1.00 21.25           N  
ATOM   3676  CE2 TRP X 479      89.582  14.330  20.300  1.00 20.77           C  
ATOM   3677  CE3 TRP X 479      91.424  14.025  18.758  1.00 21.72           C  
ATOM   3678  CZ2 TRP X 479      89.364  12.956  20.403  1.00 21.17           C  
ATOM   3679  CZ3 TRP X 479      91.207  12.647  18.860  1.00 21.31           C  
ATOM   3680  CH2 TRP X 479      90.183  12.128  19.673  1.00 21.17           C  
ATOM   3681  N   GLN X 480      90.396  15.852  16.133  1.00 20.53           N  
ATOM   3682  CA  GLN X 480      90.548  14.967  14.977  1.00 20.65           C  
ATOM   3683  C   GLN X 480      90.758  15.768  13.692  1.00 20.33           C  
ATOM   3684  O   GLN X 480      91.622  15.454  12.892  1.00 19.77           O  
ATOM   3685  CB  GLN X 480      89.336  14.032  14.830  1.00 20.84           C  
ATOM   3686  CG  GLN X 480      89.500  12.758  15.622  1.00 21.31           C  
ATOM   3687  CD  GLN X 480      88.205  11.968  15.800  1.00 21.86           C  
ATOM   3688  OE1 GLN X 480      87.118  12.396  15.371  1.00 22.23           O  
ATOM   3689  NE2 GLN X 480      88.321  10.809  16.452  1.00 19.37           N  
ATOM   3690  N   ILE X 481      89.975  16.824  13.521  1.00 20.32           N  
ATOM   3691  CA  ILE X 481      90.050  17.641  12.315  1.00 20.43           C  
ATOM   3692  C   ILE X 481      91.411  18.334  12.187  1.00 20.37           C  
ATOM   3693  O   ILE X 481      92.065  18.282  11.139  1.00 20.04           O  
ATOM   3694  CB  ILE X 481      88.913  18.705  12.275  1.00 20.52           C  
ATOM   3695  CG1 ILE X 481      87.546  18.012  12.339  1.00 20.26           C  
ATOM   3696  CG2 ILE X 481      89.042  19.552  11.005  1.00 19.65           C  
ATOM   3697  CD1 ILE X 481      86.364  18.940  12.504  1.00 20.41           C  
ATOM   3698  N   ILE X 482      91.828  18.971  13.272  1.00 20.29           N  
ATOM   3699  CA  ILE X 482      93.077  19.696  13.317  1.00 20.52           C  
ATOM   3700  C   ILE X 482      94.258  18.729  13.078  1.00 20.47           C  
ATOM   3701  O   ILE X 482      95.133  18.989  12.246  1.00 20.72           O  
ATOM   3702  CB  ILE X 482      93.265  20.399  14.679  1.00 20.60           C  
ATOM   3703  CG1 ILE X 482      92.123  21.380  14.978  1.00 20.59           C  
ATOM   3704  CG2 ILE X 482      94.624  21.142  14.701  1.00 20.06           C  
ATOM   3705  CD1 ILE X 482      92.073  21.852  16.438  1.00 19.86           C  
ATOM   3706  N   SER X 483      94.272  17.637  13.826  1.00 20.46           N  
ATOM   3707  CA  SER X 483      95.282  16.573  13.687  1.00 21.05           C  
ATOM   3708  C   SER X 483      95.430  16.045  12.255  1.00 21.02           C  
ATOM   3709  O   SER X 483      96.549  15.799  11.778  1.00 20.98           O  
ATOM   3710  CB  SER X 483      94.923  15.398  14.592  1.00 21.34           C  
ATOM   3711  OG  SER X 483      95.121  15.733  15.947  1.00 22.64           O  
ATOM   3712  N   GLU X 484      94.308  15.873  11.573  1.00 20.53           N  
ATOM   3713  CA  GLU X 484      94.347  15.388  10.205  1.00 20.91           C  
ATOM   3714  C   GLU X 484      94.872  16.415   9.223  1.00 20.55           C  
ATOM   3715  O   GLU X 484      95.588  16.071   8.277  1.00 20.99           O  
ATOM   3716  CB  GLU X 484      92.983  14.920   9.755  1.00 20.99           C  
ATOM   3717  CG  GLU X 484      93.081  14.327   8.362  1.00 23.74           C  
ATOM   3718  CD  GLU X 484      92.127  13.210   8.092  1.00 25.15           C  
ATOM   3719  OE1 GLU X 484      91.399  12.747   9.017  1.00 26.17           O  
ATOM   3720  OE2 GLU X 484      92.169  12.774   6.926  1.00 28.85           O  
ATOM   3721  N   ILE X 485      94.525  17.680   9.457  1.00 20.11           N  
ATOM   3722  CA  ILE X 485      95.057  18.781   8.674  1.00 19.55           C  
ATOM   3723  C   ILE X 485      96.570  18.858   8.909  1.00 19.23           C  
ATOM   3724  O   ILE X 485      97.348  18.995   7.985  1.00 18.72           O  
ATOM   3725  CB  ILE X 485      94.339  20.121   9.032  1.00 20.10           C  
ATOM   3726  CG1 ILE X 485      92.856  20.066   8.615  1.00 20.42           C  
ATOM   3727  CG2 ILE X 485      95.024  21.314   8.389  1.00 18.69           C  
ATOM   3728  CD1 ILE X 485      91.995  21.195   9.247  1.00 18.83           C  
ATOM   3729  N   ALA X 486      96.956  18.764  10.174  1.00 19.40           N  
ATOM   3730  CA  ALA X 486      98.342  18.781  10.601  1.00 18.72           C  
ATOM   3731  C   ALA X 486      99.158  17.699   9.918  1.00 18.30           C  
ATOM   3732  O   ALA X 486     100.237  17.966   9.405  1.00 18.84           O  
ATOM   3733  CB  ALA X 486      98.409  18.615  12.104  1.00 18.47           C  
ATOM   3734  N   THR X 487      98.624  16.485   9.885  1.00 18.17           N  
ATOM   3735  CA  THR X 487      99.287  15.355   9.233  1.00 18.45           C  
ATOM   3736  C   THR X 487      99.394  15.548   7.720  1.00 18.81           C  
ATOM   3737  O   THR X 487     100.434  15.253   7.136  1.00 19.04           O  
ATOM   3738  CB  THR X 487      98.578  14.032   9.562  1.00 18.47           C  
ATOM   3739  OG1 THR X 487      98.395  13.952  10.982  1.00 17.84           O  
ATOM   3740  CG2 THR X 487      99.397  12.821   9.068  1.00 17.38           C  
ATOM   3741  N   ARG X 488      98.337  16.071   7.102  1.00 19.39           N  
ATOM   3742  CA  ARG X 488      98.323  16.341   5.663  1.00 19.63           C  
ATOM   3743  C   ARG X 488      99.232  17.493   5.291  1.00 19.99           C  
ATOM   3744  O   ARG X 488      99.594  17.625   4.128  1.00 20.16           O  
ATOM   3745  CB  ARG X 488      96.902  16.636   5.174  1.00 19.76           C  
ATOM   3746  CG  ARG X 488      95.966  15.428   5.250  1.00 20.31           C  
ATOM   3747  CD  ARG X 488      94.567  15.830   4.918  1.00 20.69           C  
ATOM   3748  NE  ARG X 488      93.657  14.697   4.803  1.00 22.73           N  
ATOM   3749  CZ  ARG X 488      93.177  14.203   3.657  1.00 23.20           C  
ATOM   3750  NH1 ARG X 488      93.543  14.709   2.472  1.00 23.31           N  
ATOM   3751  NH2 ARG X 488      92.327  13.180   3.698  1.00 20.22           N  
ATOM   3752  N   MET X 489      99.585  18.323   6.276  1.00 20.37           N  
ATOM   3753  CA  MET X 489     100.577  19.392   6.107  1.00 20.00           C  
ATOM   3754  C   MET X 489     102.009  18.947   6.404  1.00 19.95           C  
ATOM   3755  O   MET X 489     102.925  19.760   6.338  1.00 19.90           O  
ATOM   3756  CB  MET X 489     100.212  20.592   6.985  1.00 20.16           C  
ATOM   3757  CG  MET X 489      98.937  21.329   6.514  1.00 20.52           C  
ATOM   3758  SD  MET X 489      98.552  22.837   7.432  1.00 19.91           S  
ATOM   3759  CE  MET X 489      99.743  23.933   6.690  1.00 15.02           C  
ATOM   3760  N   GLY X 490     102.190  17.667   6.737  1.00 20.04           N  
ATOM   3761  CA  GLY X 490     103.517  17.055   6.912  1.00 19.66           C  
ATOM   3762  C   GLY X 490     103.946  16.862   8.362  1.00 19.68           C  
ATOM   3763  O   GLY X 490     105.088  16.512   8.641  1.00 20.14           O  
ATOM   3764  N   TYR X 491     103.052  17.129   9.298  1.00 19.44           N  
ATOM   3765  CA  TYR X 491     103.390  17.009  10.692  1.00 19.26           C  
ATOM   3766  C   TYR X 491     102.552  15.881  11.307  1.00 19.13           C  
ATOM   3767  O   TYR X 491     101.348  16.037  11.473  1.00 18.57           O  
ATOM   3768  CB  TYR X 491     103.129  18.320  11.411  1.00 19.41           C  
ATOM   3769  CG  TYR X 491     103.543  18.271  12.850  1.00 19.60           C  
ATOM   3770  CD1 TYR X 491     102.684  17.790  13.818  1.00 18.46           C  
ATOM   3771  CD2 TYR X 491     104.801  18.689  13.239  1.00 20.16           C  
ATOM   3772  CE1 TYR X 491     103.063  17.720  15.128  1.00 19.96           C  
ATOM   3773  CE2 TYR X 491     105.189  18.629  14.562  1.00 19.81           C  
ATOM   3774  CZ  TYR X 491     104.319  18.140  15.496  1.00 19.59           C  
ATOM   3775  OH  TYR X 491     104.683  18.079  16.817  1.00 21.15           O  
ATOM   3776  N   PRO X 492     103.184  14.730  11.625  1.00 19.44           N  
ATOM   3777  CA  PRO X 492     102.398  13.605  12.138  1.00 19.41           C  
ATOM   3778  C   PRO X 492     101.665  13.941  13.437  1.00 20.08           C  
ATOM   3779  O   PRO X 492     102.290  14.251  14.459  1.00 20.31           O  
ATOM   3780  CB  PRO X 492     103.444  12.488  12.336  1.00 19.35           C  
ATOM   3781  CG  PRO X 492     104.770  13.186  12.406  1.00 19.58           C  
ATOM   3782  CD  PRO X 492     104.616  14.400  11.506  1.00 19.41           C  
ATOM   3783  N   MET X 493     100.339  13.898  13.386  1.00 21.13           N  
ATOM   3784  CA  MET X 493      99.537  14.097  14.568  1.00 22.13           C  
ATOM   3785  C   MET X 493      98.292  13.238  14.544  1.00 21.30           C  
ATOM   3786  O   MET X 493      97.494  13.287  13.614  1.00 21.44           O  
ATOM   3787  CB  MET X 493      99.161  15.572  14.737  1.00 22.02           C  
ATOM   3788  CG  MET X 493      98.542  15.896  16.096  1.00 22.95           C  
ATOM   3789  SD  MET X 493      98.590  17.667  16.558  1.00 27.26           S  
ATOM   3790  CE  MET X 493      97.744  18.413  15.210  1.00 25.21           C  
ATOM   3791  N   HIS X 494      98.138  12.428  15.577  1.00 20.77           N  
ATOM   3792  CA  HIS X 494      96.903  11.735  15.779  1.00 20.82           C  
ATOM   3793  C   HIS X 494      96.769  11.374  17.244  1.00 20.46           C  
ATOM   3794  O   HIS X 494      97.772  11.168  17.944  1.00 19.04           O  
ATOM   3795  CB  HIS X 494      96.793  10.486  14.899  1.00 21.72           C  
ATOM   3796  CG  HIS X 494      97.295   9.233  15.542  1.00 22.47           C  
ATOM   3797  ND1 HIS X 494      98.640   8.980  15.725  1.00 24.06           N  
ATOM   3798  CD2 HIS X 494      96.634   8.167  16.051  1.00 23.99           C  
ATOM   3799  CE1 HIS X 494      98.781   7.809  16.324  1.00 25.59           C  
ATOM   3800  NE2 HIS X 494      97.579   7.295  16.535  1.00 24.73           N  
ATOM   3801  N   TYR X 495      95.513  11.320  17.686  1.00 19.71           N  
ATOM   3802  CA  TYR X 495      95.171  10.869  19.013  1.00 19.82           C  
ATOM   3803  C   TYR X 495      94.032   9.886  18.926  1.00 20.03           C  
ATOM   3804  O   TYR X 495      93.133  10.012  18.078  1.00 20.25           O  
ATOM   3805  CB  TYR X 495      94.786  12.061  19.894  1.00 20.07           C  
ATOM   3806  CG  TYR X 495      95.909  13.042  20.066  1.00 19.12           C  
ATOM   3807  CD1 TYR X 495      95.985  14.190  19.268  1.00 19.49           C  
ATOM   3808  CD2 TYR X 495      96.926  12.796  20.975  1.00 18.47           C  
ATOM   3809  CE1 TYR X 495      97.018  15.101  19.412  1.00 18.36           C  
ATOM   3810  CE2 TYR X 495      97.970  13.682  21.133  1.00 19.94           C  
ATOM   3811  CZ  TYR X 495      98.014  14.854  20.350  1.00 21.27           C  
ATOM   3812  OH  TYR X 495      99.074  15.747  20.493  1.00 20.70           O  
ATOM   3813  N   ASN X 496      94.081   8.891  19.799  1.00 20.13           N  
ATOM   3814  CA  ASN X 496      93.026   7.887  19.864  1.00 20.48           C  
ATOM   3815  C   ASN X 496      91.911   8.317  20.774  1.00 20.59           C  
ATOM   3816  O   ASN X 496      90.808   7.804  20.679  1.00 20.37           O  
ATOM   3817  CB  ASN X 496      93.590   6.572  20.356  1.00 20.58           C  
ATOM   3818  CG  ASN X 496      94.556   5.996  19.398  1.00 20.60           C  
ATOM   3819  OD1 ASN X 496      94.150   5.542  18.348  1.00 21.55           O  
ATOM   3820  ND2 ASN X 496      95.855   6.029  19.731  1.00 19.47           N  
ATOM   3821  N   ASN X 497      92.211   9.260  21.661  1.00 20.79           N  
ATOM   3822  CA  ASN X 497      91.227   9.752  22.602  1.00 21.11           C  
ATOM   3823  C   ASN X 497      91.725  11.035  23.260  1.00 20.57           C  
ATOM   3824  O   ASN X 497      92.888  11.384  23.111  1.00 21.26           O  
ATOM   3825  CB  ASN X 497      90.879   8.659  23.640  1.00 21.25           C  
ATOM   3826  CG  ASN X 497      92.118   7.952  24.210  1.00 23.49           C  
ATOM   3827  OD1 ASN X 497      92.339   6.753  23.952  1.00 26.01           O  
ATOM   3828  ND2 ASN X 497      92.905   8.671  25.012  1.00 19.96           N  
ATOM   3829  N   THR X 498      90.839  11.743  23.953  1.00 19.95           N  
ATOM   3830  CA  THR X 498      91.201  12.983  24.651  1.00 20.28           C  
ATOM   3831  C   THR X 498      92.192  12.750  25.806  1.00 20.37           C  
ATOM   3832  O   THR X 498      93.002  13.613  26.118  1.00 20.35           O  
ATOM   3833  CB  THR X 498      89.949  13.766  25.164  1.00 20.03           C  
ATOM   3834  OG1 THR X 498      89.117  12.912  25.939  1.00 20.02           O  
ATOM   3835  CG2 THR X 498      89.124  14.317  24.009  1.00 18.90           C  
ATOM   3836  N   GLN X 499      92.169  11.579  26.420  1.00 20.58           N  
ATOM   3837  CA  GLN X 499      93.164  11.310  27.462  1.00 20.53           C  
ATOM   3838  C   GLN X 499      94.591  11.373  26.950  1.00 20.64           C  
ATOM   3839  O   GLN X 499      95.482  11.836  27.671  1.00 20.87           O  
ATOM   3840  CB  GLN X 499      92.943   9.980  28.159  1.00 19.72           C  
ATOM   3841  CG  GLN X 499      93.564  10.017  29.527  1.00 20.42           C  
ATOM   3842  CD  GLN X 499      93.469   8.718  30.286  1.00 20.13           C  
ATOM   3843  OE1 GLN X 499      92.487   8.017  30.206  1.00 20.33           O  
ATOM   3844  NE2 GLN X 499      94.493   8.419  31.053  1.00 18.25           N  
ATOM   3845  N   GLU X 500      94.804  10.953  25.704  1.00 20.76           N  
ATOM   3846  CA  GLU X 500      96.141  11.014  25.109  1.00 21.14           C  
ATOM   3847  C   GLU X 500      96.600  12.460  24.996  1.00 20.73           C  
ATOM   3848  O   GLU X 500      97.744  12.769  25.326  1.00 20.88           O  
ATOM   3849  CB  GLU X 500      96.189  10.319  23.744  1.00 20.79           C  
ATOM   3850  CG  GLU X 500      96.187   8.824  23.878  1.00 21.89           C  
ATOM   3851  CD  GLU X 500      96.275   8.066  22.557  1.00 22.69           C  
ATOM   3852  OE1 GLU X 500      96.292   8.705  21.483  1.00 23.05           O  
ATOM   3853  OE2 GLU X 500      96.317   6.806  22.614  1.00 24.87           O  
ATOM   3854  N   ILE X 501      95.700  13.325  24.536  1.00 20.30           N  
ATOM   3855  CA  ILE X 501      95.987  14.756  24.398  1.00 20.73           C  
ATOM   3856  C   ILE X 501      96.223  15.385  25.772  1.00 21.40           C  
ATOM   3857  O   ILE X 501      97.160  16.139  25.958  1.00 21.53           O  
ATOM   3858  CB  ILE X 501      94.831  15.552  23.749  1.00 20.47           C  
ATOM   3859  CG1 ILE X 501      94.445  14.972  22.390  1.00 20.25           C  
ATOM   3860  CG2 ILE X 501      95.231  17.034  23.614  1.00 19.38           C  
ATOM   3861  CD1 ILE X 501      93.157  15.485  21.840  1.00 19.28           C  
ATOM   3862  N   TRP X 502      95.339  15.065  26.716  1.00 21.79           N  
ATOM   3863  CA  TRP X 502      95.422  15.596  28.063  1.00 21.71           C  
ATOM   3864  C   TRP X 502      96.694  15.180  28.768  1.00 21.75           C  
ATOM   3865  O   TRP X 502      97.291  15.975  29.476  1.00 21.77           O  
ATOM   3866  CB  TRP X 502      94.202  15.173  28.892  1.00 21.11           C  
ATOM   3867  CG  TRP X 502      94.186  15.811  30.215  1.00 20.36           C  
ATOM   3868  CD1 TRP X 502      94.497  15.239  31.382  1.00 19.63           C  
ATOM   3869  CD2 TRP X 502      93.832  17.172  30.506  1.00 21.49           C  
ATOM   3870  NE1 TRP X 502      94.382  16.133  32.394  1.00 19.67           N  
ATOM   3871  CE2 TRP X 502      93.980  17.341  31.888  1.00 20.40           C  
ATOM   3872  CE3 TRP X 502      93.398  18.263  29.723  1.00 20.13           C  
ATOM   3873  CZ2 TRP X 502      93.695  18.557  32.535  1.00 21.41           C  
ATOM   3874  CZ3 TRP X 502      93.132  19.477  30.353  1.00 20.63           C  
ATOM   3875  CH2 TRP X 502      93.284  19.615  31.753  1.00 20.42           C  
ATOM   3876  N   ASP X 503      97.090  13.919  28.595  1.00 23.01           N  
ATOM   3877  CA  ASP X 503      98.319  13.380  29.219  1.00 22.41           C  
ATOM   3878  C   ASP X 503      99.606  14.024  28.642  1.00 22.38           C  
ATOM   3879  O   ASP X 503     100.609  14.234  29.347  1.00 23.18           O  
ATOM   3880  CB  ASP X 503      98.368  11.854  29.049  1.00 22.83           C  
ATOM   3881  CG  ASP X 503      97.442  11.096  30.016  1.00 23.52           C  
ATOM   3882  OD1 ASP X 503      96.978  11.671  31.020  1.00 23.08           O  
ATOM   3883  OD2 ASP X 503      97.207   9.883  29.790  1.00 25.10           O  
ATOM   3884  N   GLU X 504      99.591  14.310  27.350  1.00 21.98           N  
ATOM   3885  CA  GLU X 504     100.691  15.024  26.705  1.00 21.39           C  
ATOM   3886  C   GLU X 504     100.880  16.437  27.304  1.00 21.55           C  
ATOM   3887  O   GLU X 504     102.000  16.843  27.647  1.00 20.63           O  
ATOM   3888  CB  GLU X 504     100.427  15.127  25.197  1.00 21.21           C  
ATOM   3889  CG  GLU X 504     101.558  15.787  24.394  1.00 21.43           C  
ATOM   3890  CD  GLU X 504     101.210  16.017  22.953  1.00 21.01           C  
ATOM   3891  OE1 GLU X 504     100.696  15.089  22.300  1.00 23.31           O  
ATOM   3892  OE2 GLU X 504     101.481  17.120  22.447  1.00 22.58           O  
ATOM   3893  N   LEU X 505      99.791  17.193  27.422  1.00 21.15           N  
ATOM   3894  CA  LEU X 505      99.892  18.544  27.970  1.00 21.36           C  
ATOM   3895  C   LEU X 505     100.224  18.512  29.463  1.00 21.65           C  
ATOM   3896  O   LEU X 505     100.974  19.338  29.952  1.00 22.42           O  
ATOM   3897  CB  LEU X 505      98.646  19.382  27.637  1.00 21.13           C  
ATOM   3898  CG  LEU X 505      97.310  19.029  28.276  1.00 21.10           C  
ATOM   3899  CD1 LEU X 505      97.166  19.760  29.591  1.00 19.09           C  
ATOM   3900  CD2 LEU X 505      96.117  19.340  27.303  1.00 21.18           C  
ATOM   3901  N   ARG X 506      99.686  17.545  30.188  1.00 21.93           N  
ATOM   3902  CA  ARG X 506     100.080  17.332  31.568  1.00 21.88           C  
ATOM   3903  C   ARG X 506     101.598  17.278  31.720  1.00 22.33           C  
ATOM   3904  O   ARG X 506     102.157  17.960  32.569  1.00 23.23           O  
ATOM   3905  CB  ARG X 506      99.459  16.035  32.093  1.00 22.00           C  
ATOM   3906  CG  ARG X 506      98.058  16.179  32.679  1.00 21.60           C  
ATOM   3907  CD  ARG X 506      97.861  15.131  33.760  1.00 22.25           C  
ATOM   3908  NE  ARG X 506      98.132  13.835  33.198  1.00 22.43           N  
ATOM   3909  CZ  ARG X 506      99.073  12.970  33.571  1.00 21.41           C  
ATOM   3910  NH1 ARG X 506      99.890  13.146  34.610  1.00 22.75           N  
ATOM   3911  NH2 ARG X 506      99.169  11.876  32.875  1.00 20.76           N  
ATOM   3912  N   HIS X 507     102.264  16.472  30.892  1.00 22.51           N  
ATOM   3913  CA  HIS X 507     103.721  16.315  30.960  1.00 22.56           C  
ATOM   3914  C   HIS X 507     104.518  17.558  30.525  1.00 22.88           C  
ATOM   3915  O   HIS X 507     105.722  17.657  30.793  1.00 22.28           O  
ATOM   3916  CB  HIS X 507     104.163  15.087  30.154  1.00 22.76           C  
ATOM   3917  CG  HIS X 507     103.952  13.791  30.873  1.00 22.70           C  
ATOM   3918  ND1 HIS X 507     102.716  13.197  30.990  1.00 25.57           N  
ATOM   3919  CD2 HIS X 507     104.819  12.975  31.510  1.00 24.40           C  
ATOM   3920  CE1 HIS X 507     102.829  12.070  31.667  1.00 23.20           C  
ATOM   3921  NE2 HIS X 507     104.097  11.909  31.988  1.00 24.31           N  
ATOM   3922  N   LEU X 508     103.835  18.497  29.867  1.00 23.08           N  
ATOM   3923  CA  LEU X 508     104.420  19.765  29.441  1.00 22.92           C  
ATOM   3924  C   LEU X 508     104.032  20.965  30.334  1.00 22.95           C  
ATOM   3925  O   LEU X 508     104.631  22.031  30.221  1.00 23.19           O  
ATOM   3926  CB  LEU X 508     104.002  20.047  27.997  1.00 22.89           C  
ATOM   3927  CG  LEU X 508     104.724  19.245  26.926  1.00 21.73           C  
ATOM   3928  CD1 LEU X 508     104.027  19.422  25.569  1.00 18.65           C  
ATOM   3929  CD2 LEU X 508     106.170  19.694  26.873  1.00 20.73           C  
ATOM   3930  N   CYS X 509     103.055  20.777  31.217  1.00 23.21           N  
ATOM   3931  CA  CYS X 509     102.511  21.845  32.063  1.00 23.39           C  
ATOM   3932  C   CYS X 509     102.572  21.484  33.548  1.00 23.70           C  
ATOM   3933  O   CYS X 509     101.664  20.799  34.063  1.00 23.71           O  
ATOM   3934  CB  CYS X 509     101.062  22.125  31.681  1.00 23.08           C  
ATOM   3935  SG  CYS X 509     100.888  22.652  30.016  1.00 22.65           S  
ATOM   3936  N   PRO X 510     103.640  21.928  34.244  1.00 23.51           N  
ATOM   3937  CA  PRO X 510     103.808  21.588  35.650  1.00 23.75           C  
ATOM   3938  C   PRO X 510     102.608  21.901  36.546  1.00 23.78           C  
ATOM   3939  O   PRO X 510     102.370  21.184  37.513  1.00 24.30           O  
ATOM   3940  CB  PRO X 510     105.061  22.398  36.058  1.00 23.74           C  
ATOM   3941  CG  PRO X 510     105.831  22.518  34.813  1.00 23.16           C  
ATOM   3942  CD  PRO X 510     104.789  22.704  33.740  1.00 23.56           C  
ATOM   3943  N   ASP X 511     101.852  22.946  36.231  1.00 24.45           N  
ATOM   3944  CA  ASP X 511     100.686  23.315  37.037  1.00 24.44           C  
ATOM   3945  C   ASP X 511      99.431  22.507  36.737  1.00 24.36           C  
ATOM   3946  O   ASP X 511      98.432  22.633  37.461  1.00 24.81           O  
ATOM   3947  CB  ASP X 511     100.371  24.802  36.864  1.00 25.24           C  
ATOM   3948  CG  ASP X 511     101.251  25.693  37.702  1.00 25.80           C  
ATOM   3949  OD1 ASP X 511     101.887  25.214  38.651  1.00 26.38           O  
ATOM   3950  OD2 ASP X 511     101.279  26.901  37.413  1.00 30.79           O  
ATOM   3951  N   PHE X 512      99.460  21.703  35.673  1.00 24.01           N  
ATOM   3952  CA  PHE X 512      98.354  20.800  35.351  1.00 23.90           C  
ATOM   3953  C   PHE X 512      98.714  19.315  35.521  1.00 23.77           C  
ATOM   3954  O   PHE X 512      97.848  18.456  35.431  1.00 23.98           O  
ATOM   3955  CB  PHE X 512      97.853  21.040  33.908  1.00 24.39           C  
ATOM   3956  CG  PHE X 512      97.489  22.492  33.583  1.00 23.84           C  
ATOM   3957  CD1 PHE X 512      97.164  23.418  34.565  1.00 24.98           C  
ATOM   3958  CD2 PHE X 512      97.435  22.907  32.268  1.00 25.50           C  
ATOM   3959  CE1 PHE X 512      96.824  24.747  34.239  1.00 24.15           C  
ATOM   3960  CE2 PHE X 512      97.074  24.223  31.938  1.00 25.15           C  
ATOM   3961  CZ  PHE X 512      96.766  25.134  32.937  1.00 24.05           C  
ATOM   3962  N   TYR X 513      99.986  19.010  35.765  1.00 23.76           N  
ATOM   3963  CA  TYR X 513     100.491  17.636  35.703  1.00 23.15           C  
ATOM   3964  C   TYR X 513      99.758  16.659  36.640  1.00 23.07           C  
ATOM   3965  O   TYR X 513      99.507  15.500  36.292  1.00 22.82           O  
ATOM   3966  CB  TYR X 513     102.002  17.634  35.982  1.00 23.59           C  
ATOM   3967  CG  TYR X 513     102.606  16.253  35.967  1.00 23.31           C  
ATOM   3968  CD1 TYR X 513     102.795  15.564  34.769  1.00 23.21           C  
ATOM   3969  CD2 TYR X 513     102.951  15.618  37.156  1.00 23.75           C  
ATOM   3970  CE1 TYR X 513     103.324  14.265  34.757  1.00 23.01           C  
ATOM   3971  CE2 TYR X 513     103.484  14.329  37.159  1.00 24.17           C  
ATOM   3972  CZ  TYR X 513     103.662  13.669  35.954  1.00 23.30           C  
ATOM   3973  OH  TYR X 513     104.176  12.417  35.975  1.00 24.73           O  
ATOM   3974  N   GLY X 514      99.374  17.130  37.814  1.00 22.74           N  
ATOM   3975  CA  GLY X 514      98.701  16.279  38.778  1.00 22.63           C  
ATOM   3976  C   GLY X 514      97.251  15.940  38.489  1.00 22.30           C  
ATOM   3977  O   GLY X 514      96.689  15.042  39.106  1.00 21.95           O  
ATOM   3978  N   ALA X 515      96.646  16.672  37.561  1.00 22.75           N  
ATOM   3979  CA  ALA X 515      95.228  16.565  37.265  1.00 22.62           C  
ATOM   3980  C   ALA X 515      95.023  15.499  36.215  1.00 22.62           C  
ATOM   3981  O   ALA X 515      94.656  15.778  35.087  1.00 23.07           O  
ATOM   3982  CB  ALA X 515      94.688  17.924  36.785  1.00 22.44           C  
ATOM   3983  N   THR X 516      95.266  14.258  36.599  1.00 23.24           N  
ATOM   3984  CA  THR X 516      94.978  13.106  35.751  1.00 23.28           C  
ATOM   3985  C   THR X 516      93.455  12.939  35.549  1.00 23.56           C  
ATOM   3986  O   THR X 516      92.669  13.420  36.359  1.00 23.55           O  
ATOM   3987  CB  THR X 516      95.517  11.830  36.400  1.00 23.61           C  
ATOM   3988  OG1 THR X 516      94.777  11.580  37.590  1.00 23.04           O  
ATOM   3989  CG2 THR X 516      97.062  11.940  36.747  1.00 22.03           C  
ATOM   3990  N   TYR X 517      93.062  12.272  34.458  1.00 23.83           N  
ATOM   3991  CA  TYR X 517      91.681  11.773  34.244  1.00 23.94           C  
ATOM   3992  C   TYR X 517      91.042  11.015  35.418  1.00 24.37           C  
ATOM   3993  O   TYR X 517      89.850  11.178  35.706  1.00 24.55           O  
ATOM   3994  CB  TYR X 517      91.640  10.871  32.992  1.00 23.29           C  
ATOM   3995  CG  TYR X 517      91.272  11.610  31.724  1.00 23.08           C  
ATOM   3996  CD1 TYR X 517      91.718  12.908  31.497  1.00 21.84           C  
ATOM   3997  CD2 TYR X 517      90.483  11.011  30.750  1.00 22.15           C  
ATOM   3998  CE1 TYR X 517      91.368  13.595  30.354  1.00 23.33           C  
ATOM   3999  CE2 TYR X 517      90.152  11.689  29.582  1.00 21.51           C  
ATOM   4000  CZ  TYR X 517      90.575  12.986  29.402  1.00 22.63           C  
ATOM   4001  OH  TYR X 517      90.240  13.688  28.268  1.00 22.00           O  
ATOM   4002  N   GLU X 518      91.832  10.168  36.060  1.00 25.10           N  
ATOM   4003  CA  GLU X 518      91.405   9.361  37.201  1.00 25.32           C  
ATOM   4004  C   GLU X 518      91.086  10.271  38.381  1.00 24.95           C  
ATOM   4005  O   GLU X 518      90.111  10.075  39.070  1.00 25.21           O  
ATOM   4006  CB  GLU X 518      92.534   8.384  37.561  1.00 25.44           C  
ATOM   4007  CG  GLU X 518      92.212   7.245  38.529  1.00 26.97           C  
ATOM   4008  CD  GLU X 518      93.464   6.398  38.897  1.00 29.79           C  
ATOM   4009  OE1 GLU X 518      94.542   6.535  38.238  1.00 34.27           O  
ATOM   4010  OE2 GLU X 518      93.373   5.583  39.857  1.00 37.32           O  
ATOM   4011  N   LYS X 519      91.903  11.287  38.611  1.00 24.87           N  
ATOM   4012  CA  LYS X 519      91.635  12.211  39.707  1.00 24.81           C  
ATOM   4013  C   LYS X 519      90.367  13.041  39.437  1.00 25.13           C  
ATOM   4014  O   LYS X 519      89.553  13.247  40.333  1.00 25.19           O  
ATOM   4015  CB  LYS X 519      92.842  13.099  39.929  1.00 24.78           C  
ATOM   4016  CG  LYS X 519      92.779  13.995  41.148  1.00 24.46           C  
ATOM   4017  CD  LYS X 519      94.079  14.791  41.278  1.00 24.01           C  
ATOM   4018  CE  LYS X 519      95.264  13.922  41.728  1.00 23.34           C  
ATOM   4019  NZ  LYS X 519      96.529  14.709  41.821  1.00 23.41           N  
ATOM   4020  N   MET X 520      90.190  13.511  38.205  1.00 25.05           N  
ATOM   4021  CA  MET X 520      88.971  14.219  37.856  1.00 25.19           C  
ATOM   4022  C   MET X 520      87.729  13.312  37.891  1.00 25.18           C  
ATOM   4023  O   MET X 520      86.686  13.687  38.451  1.00 26.12           O  
ATOM   4024  CB  MET X 520      89.122  14.889  36.486  1.00 25.64           C  
ATOM   4025  CG  MET X 520      90.115  16.049  36.484  1.00 25.34           C  
ATOM   4026  SD  MET X 520      90.304  16.849  34.894  1.00 25.75           S  
ATOM   4027  CE  MET X 520      91.030  15.588  33.876  1.00 27.10           C  
ATOM   4028  N   GLY X 521      87.822  12.127  37.306  1.00 25.05           N  
ATOM   4029  CA  GLY X 521      86.696  11.189  37.294  1.00 25.24           C  
ATOM   4030  C   GLY X 521      85.367  11.809  36.874  1.00 25.16           C  
ATOM   4031  O   GLY X 521      85.339  12.818  36.185  1.00 25.12           O  
ATOM   4032  N   GLU X 522      84.266  11.206  37.312  1.00 25.16           N  
ATOM   4033  CA  GLU X 522      82.920  11.641  36.932  1.00 25.46           C  
ATOM   4034  C   GLU X 522      82.459  12.909  37.666  1.00 24.88           C  
ATOM   4035  O   GLU X 522      81.717  13.721  37.099  1.00 24.69           O  
ATOM   4036  CB  GLU X 522      81.904  10.508  37.162  1.00 25.87           C  
ATOM   4037  CG  GLU X 522      82.180   9.266  36.331  1.00 27.47           C  
ATOM   4038  CD  GLU X 522      81.122   8.179  36.478  1.00 28.85           C  
ATOM   4039  OE1 GLU X 522      80.151   8.341  37.250  1.00 33.74           O  
ATOM   4040  OE2 GLU X 522      81.276   7.126  35.827  1.00 35.43           O  
ATOM   4041  N   LEU X 523      82.899  13.070  38.914  1.00 24.11           N  
ATOM   4042  CA  LEU X 523      82.423  14.136  39.775  1.00 23.67           C  
ATOM   4043  C   LEU X 523      83.509  14.997  40.422  1.00 23.63           C  
ATOM   4044  O   LEU X 523      83.183  15.944  41.139  1.00 24.86           O  
ATOM   4045  CB  LEU X 523      81.525  13.539  40.867  1.00 23.23           C  
ATOM   4046  CG  LEU X 523      80.134  13.075  40.407  1.00 23.36           C  
ATOM   4047  CD1 LEU X 523      79.304  12.571  41.581  1.00 23.40           C  
ATOM   4048  CD2 LEU X 523      79.406  14.181  39.698  1.00 23.31           C  
ATOM   4049  N   GLY X 524      84.783  14.695  40.179  1.00 23.49           N  
ATOM   4050  CA  GLY X 524      85.880  15.464  40.743  1.00 23.12           C  
ATOM   4051  C   GLY X 524      85.986  16.845  40.117  1.00 22.72           C  
ATOM   4052  O   GLY X 524      85.678  17.013  38.946  1.00 23.13           O  
ATOM   4053  N   PHE X 525      86.440  17.808  40.917  1.00 22.26           N  
ATOM   4054  CA  PHE X 525      86.598  19.222  40.534  1.00 22.46           C  
ATOM   4055  C   PHE X 525      88.022  19.641  40.911  1.00 22.03           C  
ATOM   4056  O   PHE X 525      88.327  19.839  42.078  1.00 22.42           O  
ATOM   4057  CB  PHE X 525      85.562  20.037  41.317  1.00 22.19           C  
ATOM   4058  CG  PHE X 525      85.365  21.451  40.846  1.00 22.53           C  
ATOM   4059  CD1 PHE X 525      84.368  21.750  39.923  1.00 22.39           C  
ATOM   4060  CD2 PHE X 525      86.099  22.492  41.388  1.00 21.93           C  
ATOM   4061  CE1 PHE X 525      84.144  23.045  39.504  1.00 21.31           C  
ATOM   4062  CE2 PHE X 525      85.881  23.798  40.972  1.00 21.77           C  
ATOM   4063  CZ  PHE X 525      84.888  24.074  40.040  1.00 21.92           C  
ATOM   4064  N   ILE X 526      88.920  19.744  39.943  1.00 21.81           N  
ATOM   4065  CA  ILE X 526      90.353  19.882  40.298  1.00 21.58           C  
ATOM   4066  C   ILE X 526      90.851  21.226  39.858  1.00 20.66           C  
ATOM   4067  O   ILE X 526      91.101  21.439  38.698  1.00 20.98           O  
ATOM   4068  CB  ILE X 526      91.228  18.729  39.712  1.00 21.47           C  
ATOM   4069  CG1 ILE X 526      90.629  17.366  40.084  1.00 21.06           C  
ATOM   4070  CG2 ILE X 526      92.663  18.808  40.222  1.00 20.59           C  
ATOM   4071  CD1 ILE X 526      90.593  17.098  41.577  1.00 21.41           C  
ATOM   4072  N   GLN X 527      90.970  22.151  40.791  1.00 21.01           N  
ATOM   4073  CA  GLN X 527      91.421  23.503  40.452  1.00 21.19           C  
ATOM   4074  C   GLN X 527      92.919  23.498  40.331  1.00 21.68           C  
ATOM   4075  O   GLN X 527      93.602  22.923  41.174  1.00 22.34           O  
ATOM   4076  CB  GLN X 527      91.026  24.522  41.510  1.00 20.65           C  
ATOM   4077  CG  GLN X 527      89.635  25.045  41.421  1.00 20.00           C  
ATOM   4078  CD  GLN X 527      89.240  25.726  42.722  1.00 20.60           C  
ATOM   4079  OE1 GLN X 527      88.892  25.068  43.706  1.00 17.68           O  
ATOM   4080  NE2 GLN X 527      89.343  27.040  42.748  1.00 19.90           N  
ATOM   4081  N   TRP X 528      93.420  24.137  39.290  1.00 22.16           N  
ATOM   4082  CA  TRP X 528      94.854  24.256  39.097  1.00 22.79           C  
ATOM   4083  C   TRP X 528      95.339  25.478  39.856  1.00 23.13           C  
ATOM   4084  O   TRP X 528      94.557  26.406  40.068  1.00 23.48           O  
ATOM   4085  CB  TRP X 528      95.207  24.356  37.607  1.00 22.38           C  
ATOM   4086  CG  TRP X 528      94.646  25.549  36.878  1.00 22.19           C  
ATOM   4087  CD1 TRP X 528      93.573  25.554  36.054  1.00 22.41           C  
ATOM   4088  CD2 TRP X 528      95.172  26.891  36.856  1.00 21.71           C  
ATOM   4089  NE1 TRP X 528      93.392  26.801  35.523  1.00 22.41           N  
ATOM   4090  CE2 TRP X 528      94.350  27.645  36.011  1.00 21.50           C  
ATOM   4091  CE3 TRP X 528      96.260  27.524  37.469  1.00 22.95           C  
ATOM   4092  CZ2 TRP X 528      94.569  29.005  35.763  1.00 21.77           C  
ATOM   4093  CZ3 TRP X 528      96.470  28.877  37.235  1.00 22.18           C  
ATOM   4094  CH2 TRP X 528      95.621  29.603  36.395  1.00 21.92           C  
ATOM   4095  N   PRO X 529      96.623  25.493  40.254  1.00 23.16           N  
ATOM   4096  CA  PRO X 529      97.630  24.432  40.101  1.00 23.28           C  
ATOM   4097  C   PRO X 529      97.334  23.089  40.782  1.00 23.20           C  
ATOM   4098  O   PRO X 529      96.851  23.030  41.905  1.00 22.33           O  
ATOM   4099  CB  PRO X 529      98.906  25.054  40.700  1.00 23.33           C  
ATOM   4100  CG  PRO X 529      98.698  26.520  40.631  1.00 23.18           C  
ATOM   4101  CD  PRO X 529      97.205  26.704  40.852  1.00 23.55           C  
ATOM   4102  N   CYS X 530      97.617  22.017  40.053  1.00 23.69           N  
ATOM   4103  CA  CYS X 530      97.621  20.673  40.597  1.00 24.35           C  
ATOM   4104  C   CYS X 530      98.880  20.029  40.031  1.00 24.56           C  
ATOM   4105  O   CYS X 530      98.950  19.713  38.841  1.00 24.10           O  
ATOM   4106  CB  CYS X 530      96.350  19.929  40.199  1.00 23.76           C  
ATOM   4107  SG  CYS X 530      96.223  18.271  40.861  1.00 22.21           S  
ATOM   4108  N   ARG X 531      99.877  19.855  40.896  1.00 25.82           N  
ATOM   4109  CA  ARG X 531     101.264  19.592  40.474  1.00 26.56           C  
ATOM   4110  C   ARG X 531     101.722  18.139  40.606  1.00 26.97           C  
ATOM   4111  O   ARG X 531     102.630  17.694  39.887  1.00 26.42           O  
ATOM   4112  CB  ARG X 531     102.207  20.459  41.301  1.00 26.49           C  
ATOM   4113  CG  ARG X 531     102.222  21.914  40.939  1.00 26.62           C  
ATOM   4114  CD  ARG X 531     103.575  22.558  41.325  1.00 29.21           C  
ATOM   4115  NE  ARG X 531     103.888  23.587  40.345  1.00 32.88           N  
ATOM   4116  CZ  ARG X 531     104.998  23.687  39.616  1.00 32.44           C  
ATOM   4117  NH1 ARG X 531     106.033  22.863  39.747  1.00 31.58           N  
ATOM   4118  NH2 ARG X 531     105.066  24.669  38.742  1.00 34.76           N  
ATOM   4119  N   ASP X 532     101.116  17.426  41.550  1.00 27.40           N  
ATOM   4120  CA  ASP X 532     101.458  16.051  41.854  1.00 27.95           C  
ATOM   4121  C   ASP X 532     100.279  15.155  41.489  1.00 28.06           C  
ATOM   4122  O   ASP X 532      99.132  15.444  41.878  1.00 27.31           O  
ATOM   4123  CB  ASP X 532     101.729  15.904  43.358  1.00 28.83           C  
ATOM   4124  CG  ASP X 532     103.087  16.435  43.772  1.00 32.58           C  
ATOM   4125  OD1 ASP X 532     103.395  17.631  43.532  1.00 36.09           O  
ATOM   4126  OD2 ASP X 532     103.855  15.641  44.366  1.00 38.89           O  
ATOM   4127  N   THR X 533     100.569  14.054  40.785  1.00 27.93           N  
ATOM   4128  CA  THR X 533      99.561  13.047  40.418  1.00 27.87           C  
ATOM   4129  C   THR X 533      98.986  12.315  41.635  1.00 27.84           C  
ATOM   4130  O   THR X 533      97.904  11.729  41.567  1.00 27.23           O  
ATOM   4131  CB  THR X 533     100.130  11.993  39.424  1.00 27.83           C  
ATOM   4132  OG1 THR X 533     101.281  11.348  39.995  1.00 27.55           O  
ATOM   4133  CG2 THR X 533     100.499  12.634  38.098  1.00 27.06           C  
ATOM   4134  N   SER X 534      99.720  12.335  42.741  1.00 28.55           N  
ATOM   4135  CA  SER X 534      99.249  11.751  43.994  1.00 29.21           C  
ATOM   4136  C   SER X 534      97.867  12.279  44.336  1.00 29.40           C  
ATOM   4137  O   SER X 534      97.584  13.465  44.146  1.00 29.62           O  
ATOM   4138  CB  SER X 534     100.209  12.105  45.123  1.00 29.51           C  
ATOM   4139  OG  SER X 534      99.625  11.844  46.386  1.00 31.82           O  
ATOM   4140  N   ASP X 535      97.008  11.412  44.858  1.00 29.78           N  
ATOM   4141  CA  ASP X 535      95.644  11.820  45.225  1.00 30.22           C  
ATOM   4142  C   ASP X 535      95.674  12.805  46.432  1.00 29.98           C  
ATOM   4143  O   ASP X 535      94.662  13.411  46.789  1.00 29.75           O  
ATOM   4144  CB  ASP X 535      94.738  10.576  45.456  1.00 30.94           C  
ATOM   4145  CG  ASP X 535      93.313  10.717  44.800  1.00 34.36           C  
ATOM   4146  OD1 ASP X 535      93.119  11.404  43.747  1.00 34.28           O  
ATOM   4147  OD2 ASP X 535      92.368  10.106  45.360  1.00 39.41           O  
ATOM   4148  N   ALA X 536      96.854  12.971  47.035  1.00 29.65           N  
ATOM   4149  CA  ALA X 536      97.102  14.009  48.045  1.00 29.28           C  
ATOM   4150  C   ALA X 536      96.941  15.423  47.498  1.00 28.50           C  
ATOM   4151  O   ALA X 536      96.604  16.354  48.233  1.00 29.29           O  
ATOM   4152  CB  ALA X 536      98.509  13.847  48.608  1.00 29.19           C  
ATOM   4153  N   ASP X 537      97.208  15.597  46.212  1.00 27.02           N  
ATOM   4154  CA  ASP X 537      97.086  16.897  45.588  1.00 25.66           C  
ATOM   4155  C   ASP X 537      95.771  16.948  44.789  1.00 25.23           C  
ATOM   4156  O   ASP X 537      95.648  16.340  43.724  1.00 24.00           O  
ATOM   4157  CB  ASP X 537      98.307  17.149  44.718  1.00 25.72           C  
ATOM   4158  CG  ASP X 537      98.288  18.489  44.038  1.00 24.56           C  
ATOM   4159  OD1 ASP X 537      97.307  19.254  44.165  1.00 27.00           O  
ATOM   4160  OD2 ASP X 537      99.278  18.775  43.348  1.00 24.07           O  
ATOM   4161  N   GLN X 538      94.794  17.663  45.352  1.00 24.83           N  
ATOM   4162  CA  GLN X 538      93.469  17.807  44.761  1.00 24.90           C  
ATOM   4163  C   GLN X 538      93.260  19.191  44.163  1.00 24.14           C  
ATOM   4164  O   GLN X 538      92.138  19.561  43.828  1.00 24.35           O  
ATOM   4165  CB  GLN X 538      92.406  17.508  45.804  1.00 24.78           C  
ATOM   4166  CG  GLN X 538      92.425  16.048  46.261  1.00 26.84           C  
ATOM   4167  CD  GLN X 538      91.970  15.072  45.174  1.00 28.42           C  
ATOM   4168  OE1 GLN X 538      90.933  15.279  44.537  1.00 29.21           O  
ATOM   4169  NE2 GLN X 538      92.743  13.992  44.974  1.00 29.22           N  
ATOM   4170  N   GLY X 539      94.345  19.940  44.016  1.00 23.22           N  
ATOM   4171  CA  GLY X 539      94.295  21.254  43.417  1.00 23.13           C  
ATOM   4172  C   GLY X 539      94.441  22.414  44.391  1.00 23.05           C  
ATOM   4173  O   GLY X 539      94.707  22.237  45.570  1.00 23.04           O  
ATOM   4174  N   THR X 540      94.248  23.614  43.876  1.00 22.63           N  
ATOM   4175  CA  THR X 540      94.430  24.820  44.645  1.00 22.45           C  
ATOM   4176  C   THR X 540      93.096  25.539  44.694  1.00 21.87           C  
ATOM   4177  O   THR X 540      92.607  25.997  43.674  1.00 21.56           O  
ATOM   4178  CB  THR X 540      95.491  25.678  43.971  1.00 22.39           C  
ATOM   4179  OG1 THR X 540      96.653  24.870  43.773  1.00 24.99           O  
ATOM   4180  CG2 THR X 540      95.850  26.891  44.798  1.00 21.13           C  
ATOM   4181  N   SER X 541      92.499  25.614  45.875  1.00 21.76           N  
ATOM   4182  CA  SER X 541      91.248  26.329  46.028  1.00 21.95           C  
ATOM   4183  C   SER X 541      91.456  27.819  45.763  1.00 21.90           C  
ATOM   4184  O   SER X 541      90.699  28.405  44.998  1.00 21.67           O  
ATOM   4185  CB  SER X 541      90.623  26.122  47.398  1.00 21.53           C  
ATOM   4186  OG  SER X 541      89.325  26.691  47.416  1.00 22.82           O  
ATOM   4187  N   TYR X 542      92.476  28.418  46.380  1.00 22.26           N  
ATOM   4188  CA  TYR X 542      92.744  29.847  46.196  1.00 22.53           C  
ATOM   4189  C   TYR X 542      94.223  30.143  45.943  1.00 23.52           C  
ATOM   4190  O   TYR X 542      95.125  29.428  46.420  1.00 23.32           O  
ATOM   4191  CB  TYR X 542      92.224  30.682  47.377  1.00 22.67           C  
ATOM   4192  CG  TYR X 542      92.953  30.460  48.665  1.00 22.79           C  
ATOM   4193  CD1 TYR X 542      94.135  31.151  48.954  1.00 22.74           C  
ATOM   4194  CD2 TYR X 542      92.490  29.538  49.592  1.00 23.14           C  
ATOM   4195  CE1 TYR X 542      94.808  30.941  50.123  1.00 21.74           C  
ATOM   4196  CE2 TYR X 542      93.163  29.308  50.768  1.00 22.78           C  
ATOM   4197  CZ  TYR X 542      94.326  30.010  51.028  1.00 23.63           C  
ATOM   4198  OH  TYR X 542      94.984  29.788  52.211  1.00 23.45           O  
ATOM   4199  N   LEU X 543      94.439  31.229  45.200  1.00 23.80           N  
ATOM   4200  CA  LEU X 543      95.747  31.661  44.775  1.00 24.23           C  
ATOM   4201  C   LEU X 543      96.353  32.628  45.763  1.00 24.70           C  
ATOM   4202  O   LEU X 543      95.636  33.323  46.491  1.00 25.66           O  
ATOM   4203  CB  LEU X 543      95.648  32.370  43.404  1.00 24.09           C  
ATOM   4204  CG  LEU X 543      95.047  31.590  42.240  1.00 23.09           C  
ATOM   4205  CD1 LEU X 543      95.136  32.386  40.976  1.00 20.10           C  
ATOM   4206  CD2 LEU X 543      95.743  30.233  42.086  1.00 23.32           C  
ATOM   4207  N   PHE X 544      97.682  32.676  45.743  1.00 25.16           N  
ATOM   4208  CA  PHE X 544      98.498  33.718  46.382  1.00 25.68           C  
ATOM   4209  C   PHE X 544      98.679  33.548  47.890  1.00 26.11           C  
ATOM   4210  O   PHE X 544      98.899  34.516  48.601  1.00 26.10           O  
ATOM   4211  CB  PHE X 544      97.977  35.138  46.077  1.00 24.61           C  
ATOM   4212  CG  PHE X 544      97.528  35.348  44.653  1.00 24.16           C  
ATOM   4213  CD1 PHE X 544      98.320  34.967  43.592  1.00 23.15           C  
ATOM   4214  CD2 PHE X 544      96.320  35.979  44.385  1.00 24.00           C  
ATOM   4215  CE1 PHE X 544      97.914  35.185  42.291  1.00 22.81           C  
ATOM   4216  CE2 PHE X 544      95.896  36.187  43.091  1.00 23.34           C  
ATOM   4217  CZ  PHE X 544      96.693  35.795  42.045  1.00 24.36           C  
ATOM   4218  N   LYS X 545      98.611  32.322  48.379  1.00 27.52           N  
ATOM   4219  CA  LYS X 545      98.808  32.067  49.809  1.00 28.13           C  
ATOM   4220  C   LYS X 545     100.185  32.561  50.312  1.00 28.73           C  
ATOM   4221  O   LYS X 545     100.283  33.145  51.395  1.00 29.16           O  
ATOM   4222  CB  LYS X 545      98.635  30.572  50.099  1.00 28.45           C  
ATOM   4223  CG  LYS X 545      98.507  30.236  51.571  1.00 28.82           C  
ATOM   4224  CD  LYS X 545      98.530  28.723  51.821  1.00 29.15           C  
ATOM   4225  CE  LYS X 545      98.694  28.414  53.309  1.00 30.27           C  
ATOM   4226  NZ  LYS X 545      98.432  26.963  53.634  1.00 31.42           N  
ATOM   4227  N   GLU X 546     101.237  32.340  49.528  1.00 29.06           N  
ATOM   4228  CA  GLU X 546     102.595  32.714  49.937  1.00 29.67           C  
ATOM   4229  C   GLU X 546     103.078  33.999  49.258  1.00 29.49           C  
ATOM   4230  O   GLU X 546     103.563  34.914  49.908  1.00 29.69           O  
ATOM   4231  CB  GLU X 546     103.558  31.554  49.662  1.00 30.19           C  
ATOM   4232  CG  GLU X 546     103.287  30.306  50.517  1.00 32.67           C  
ATOM   4233  CD  GLU X 546     103.149  30.630  52.026  1.00 37.26           C  
ATOM   4234  OE1 GLU X 546     103.982  31.406  52.562  1.00 37.15           O  
ATOM   4235  OE2 GLU X 546     102.193  30.117  52.670  1.00 40.36           O  
ATOM   4236  N   LYS X 547     102.923  34.069  47.949  1.00 29.91           N  
ATOM   4237  CA  LYS X 547     103.314  35.254  47.189  1.00 29.94           C  
ATOM   4238  C   LYS X 547     102.375  35.457  46.019  1.00 29.17           C  
ATOM   4239  O   LYS X 547     101.602  34.560  45.665  1.00 28.72           O  
ATOM   4240  CB  LYS X 547     104.731  35.073  46.652  1.00 30.28           C  
ATOM   4241  CG  LYS X 547     104.826  33.952  45.635  1.00 30.52           C  
ATOM   4242  CD  LYS X 547     106.248  33.690  45.161  1.00 31.60           C  
ATOM   4243  CE  LYS X 547     106.273  32.584  44.102  1.00 32.61           C  
ATOM   4244  NZ  LYS X 547     104.925  32.404  43.464  1.00 34.34           N  
ATOM   4245  N   PHE X 548     102.481  36.616  45.382  1.00 28.60           N  
ATOM   4246  CA  PHE X 548     101.749  36.855  44.137  1.00 28.53           C  
ATOM   4247  C   PHE X 548     102.542  36.337  42.949  1.00 28.62           C  
ATOM   4248  O   PHE X 548     103.693  35.988  43.079  1.00 28.21           O  
ATOM   4249  CB  PHE X 548     101.397  38.326  44.009  1.00 27.25           C  
ATOM   4250  CG  PHE X 548     100.417  38.778  45.049  1.00 26.97           C  
ATOM   4251  CD1 PHE X 548      99.066  38.481  44.916  1.00 25.31           C  
ATOM   4252  CD2 PHE X 548     100.839  39.456  46.181  1.00 25.03           C  
ATOM   4253  CE1 PHE X 548      98.163  38.881  45.877  1.00 25.65           C  
ATOM   4254  CE2 PHE X 548      99.934  39.861  47.134  1.00 25.16           C  
ATOM   4255  CZ  PHE X 548      98.602  39.571  46.990  1.00 25.36           C  
ATOM   4256  N   ASP X 549     101.914  36.270  41.785  1.00 29.78           N  
ATOM   4257  CA  ASP X 549     102.589  35.741  40.592  1.00 30.25           C  
ATOM   4258  C   ASP X 549     103.217  36.854  39.725  1.00 30.55           C  
ATOM   4259  O   ASP X 549     103.485  36.646  38.534  1.00 30.71           O  
ATOM   4260  CB  ASP X 549     101.613  34.882  39.782  1.00 30.67           C  
ATOM   4261  CG  ASP X 549     101.148  33.659  40.546  1.00 31.92           C  
ATOM   4262  OD1 ASP X 549     101.791  33.314  41.564  1.00 35.49           O  
ATOM   4263  OD2 ASP X 549     100.135  33.046  40.133  1.00 34.67           O  
ATOM   4264  N   THR X 550     103.443  38.021  40.340  1.00 30.28           N  
ATOM   4265  CA  THR X 550     104.112  39.155  39.704  1.00 29.71           C  
ATOM   4266  C   THR X 550     105.624  38.900  39.736  1.00 29.33           C  
ATOM   4267  O   THR X 550     106.097  38.150  40.596  1.00 29.39           O  
ATOM   4268  CB  THR X 550     103.810  40.464  40.474  1.00 29.64           C  
ATOM   4269  OG1 THR X 550     104.033  40.259  41.876  1.00 29.73           O  
ATOM   4270  CG2 THR X 550     102.366  40.901  40.278  1.00 30.61           C  
ATOM   4271  N   PRO X 551     106.396  39.527  38.820  1.00 28.90           N  
ATOM   4272  CA  PRO X 551     107.843  39.258  38.775  1.00 28.55           C  
ATOM   4273  C   PRO X 551     108.540  39.194  40.143  1.00 28.07           C  
ATOM   4274  O   PRO X 551     109.273  38.250  40.398  1.00 28.30           O  
ATOM   4275  CB  PRO X 551     108.381  40.400  37.912  1.00 28.76           C  
ATOM   4276  CG  PRO X 551     107.262  40.654  36.939  1.00 29.00           C  
ATOM   4277  CD  PRO X 551     105.991  40.478  37.762  1.00 28.86           C  
ATOM   4278  N   ASN X 552     108.285  40.156  41.023  1.00 27.78           N  
ATOM   4279  CA  ASN X 552     108.893  40.158  42.358  1.00 27.18           C  
ATOM   4280  C   ASN X 552     107.953  39.695  43.470  1.00 27.00           C  
ATOM   4281  O   ASN X 552     108.230  39.909  44.642  1.00 27.62           O  
ATOM   4282  CB  ASN X 552     109.449  41.553  42.680  1.00 27.32           C  
ATOM   4283  CG  ASN X 552     108.360  42.589  42.905  1.00 26.77           C
[truncated: 134,299 more chars]
