# Supplementary material for: Flexible mapping of homology onto structure with Homolmapper
Source: BMC Bioinformatics. 2007 Apr 11;8:123. doi: 10.1186/1471-2105-8-123 (PMC1955750; doi:10.1186/1471-2105-8-123)
Supplement: Additional file 3 — Additional documentation for homolmapper, including the PDF User Guide and example structure, alignment, and accessory files, current as of March 2007. [file 1471-2105-8-123-S3.gz › user_guide/FDH/psite.dict]

#	matrix generated from psite.list
#	Tue Nov 14 11:26:44 2006
#	dictbuilder version 6.1 (amino acid set: canonical)
#
# Simple scoring scheme for protein phosphorylation sites. Scores all aa as 0
# except for S, T, Y, H, D (the last for 2-component systems). Should be run 
# with the --binary flag of dictbuilder.

psite = {} 
psite['V','A'] = 0.0
psite['V','R'] = 0.0
psite['V','N'] = 0.0
psite['V','D'] = 0.0
psite['V','C'] = 0.0
psite['V','Q'] = 0.0
psite['V','E'] = 0.0
psite['V','G'] = 0.0
psite['V','H'] = 0.0
psite['V','I'] = 0.0
psite['V','L'] = 0.0
psite['V','K'] = 0.0
psite['V','M'] = 0.0
psite['V','F'] = 0.0
psite['V','P'] = 0.0
psite['V','S'] = 0.0
psite['V','T'] = 0.0
psite['V','W'] = 0.0
psite['V','Y'] = 0.0
psite['V','V'] = 0.0
psite['Y','A'] = 0.0
psite['Y','R'] = 0.0
psite['Y','N'] = 0.0
psite['Y','D'] = 1.0
psite['Y','C'] = 0.0
psite['Y','Q'] = 0.0
psite['Y','E'] = 0.0
psite['Y','G'] = 0.0
psite['Y','H'] = 1.0
psite['Y','I'] = 0.0
psite['Y','L'] = 0.0
psite['Y','K'] = 0.0
psite['Y','M'] = 0.0
psite['Y','F'] = 0.0
psite['Y','P'] = 0.0
psite['Y','S'] = 1.0
psite['Y','T'] = 1.0
psite['Y','W'] = 0.0
psite['Y','Y'] = 1.0
psite['W','A'] = 0.0
psite['W','R'] = 0.0
psite['W','N'] = 0.0
psite['W','D'] = 0.0
psite['W','C'] = 0.0
psite['W','Q'] = 0.0
psite['W','E'] = 0.0
psite['W','G'] = 0.0
psite['W','H'] = 0.0
psite['W','I'] = 0.0
psite['W','L'] = 0.0
psite['W','K'] = 0.0
psite['W','M'] = 0.0
psite['W','F'] = 0.0
psite['W','P'] = 0.0
psite['W','S'] = 0.0
psite['W','T'] = 0.0
psite['W','W'] = 0.0
psite['T','A'] = 0.0
psite['T','R'] = 0.0
psite['T','N'] = 0.0
psite['T','D'] = 1.0
psite['T','C'] = 0.0
psite['T','Q'] = 0.0
psite['T','E'] = 0.0
psite['T','G'] = 0.0
psite['T','H'] = 1.0
psite['T','I'] = 0.0
psite['T','L'] = 0.0
psite['T','K'] = 0.0
psite['T','M'] = 0.0
psite['T','F'] = 0.0
psite['T','P'] = 0.0
psite['T','S'] = 1.0
psite['T','T'] = 1.0
psite['S','A'] = 0.0
psite['S','R'] = 0.0
psite['S','N'] = 0.0
psite['S','D'] = 1.0
psite['S','C'] = 0.0
psite['S','Q'] = 0.0
psite['S','E'] = 0.0
psite['S','G'] = 0.0
psite['S','H'] = 1.0
psite['S','I'] = 0.0
psite['S','L'] = 0.0
psite['S','K'] = 0.0
psite['S','M'] = 0.0
psite['S','F'] = 0.0
psite['S','P'] = 0.0
psite['S','S'] = 1.0
psite['P','A'] = 0.0
psite['P','R'] = 0.0
psite['P','N'] = 0.0
psite['P','D'] = 0.0
psite['P','C'] = 0.0
psite['P','Q'] = 0.0
psite['P','E'] = 0.0
psite['P','G'] = 0.0
psite['P','H'] = 0.0
psite['P','I'] = 0.0
psite['P','L'] = 0.0
psite['P','K'] = 0.0
psite['P','M'] = 0.0
psite['P','F'] = 0.0
psite['P','P'] = 0.0
psite['F','A'] = 0.0
psite['F','R'] = 0.0
psite['F','N'] = 0.0
psite['F','D'] = 0.0
psite['F','C'] = 0.0
psite['F','Q'] = 0.0
psite['F','E'] = 0.0
psite['F','G'] = 0.0
psite['F','H'] = 0.0
psite['F','I'] = 0.0
psite['F','L'] = 0.0
psite['F','K'] = 0.0
psite['F','M'] = 0.0
psite['F','F'] = 0.0
psite['M','A'] = 0.0
psite['M','R'] = 0.0
psite['M','N'] = 0.0
psite['M','D'] = 0.0
psite['M','C'] = 0.0
psite['M','Q'] = 0.0
psite['M','E'] = 0.0
psite['M','G'] = 0.0
psite['M','H'] = 0.0
psite['M','I'] = 0.0
psite['M','L'] = 0.0
psite['M','K'] = 0.0
psite['M','M'] = 0.0
psite['K','A'] = 0.0
psite['K','R'] = 0.0
psite['K','N'] = 0.0
psite['K','D'] = 0.0
psite['K','C'] = 0.0
psite['K','Q'] = 0.0
psite['K','E'] = 0.0
psite['K','G'] = 0.0
psite['K','H'] = 0.0
psite['K','I'] = 0.0
psite['K','L'] = 0.0
psite['K','K'] = 0.0
psite['L','A'] = 0.0
psite['L','R'] = 0.0
psite['L','N'] = 0.0
psite['L','D'] = 0.0
psite['L','C'] = 0.0
psite['L','Q'] = 0.0
psite['L','E'] = 0.0
psite['L','G'] = 0.0
psite['L','H'] = 0.0
psite['L','I'] = 0.0
psite['L','L'] = 0.0
psite['I','A'] = 0.0
psite['I','R'] = 0.0
psite['I','N'] = 0.0
psite['I','D'] = 0.0
psite['I','C'] = 0.0
psite['I','Q'] = 0.0
psite['I','E'] = 0.0
psite['I','G'] = 0.0
psite['I','H'] = 0.0
psite['I','I'] = 0.0
psite['H','A'] = 0.0
psite['H','R'] = 0.0
psite['H','N'] = 0.0
psite['H','D'] = 1.0
psite['H','C'] = 0.0
psite['H','Q'] = 0.0
psite['H','E'] = 0.0
psite['H','G'] = 0.0
psite['H','H'] = 1.0
psite['G','A'] = 0.0
psite['G','R'] = 0.0
psite['G','N'] = 0.0
psite['G','D'] = 0.0
psite['G','C'] = 0.0
psite['G','Q'] = 0.0
psite['G','E'] = 0.0
psite['G','G'] = 0.0
psite['E','A'] = 0.0
psite['E','R'] = 0.0
psite['E','N'] = 0.0
psite['E','D'] = 0.0
psite['E','C'] = 0.0
psite['E','Q'] = 0.0
psite['E','E'] = 0.0
psite['Q','A'] = 0.0
psite['Q','R'] = 0.0
psite['Q','N'] = 0.0
psite['Q','D'] = 0.0
psite['Q','C'] = 0.0
psite['Q','Q'] = 0.0
psite['C','A'] = 0.0
psite['C','R'] = 0.0
psite['C','N'] = 0.0
psite['C','D'] = 0.0
psite['C','C'] = 0.0
psite['D','A'] = 0.0
psite['D','R'] = 0.0
psite['D','N'] = 0.0
psite['D','D'] = 1.0
psite['N','A'] = 0.0
psite['N','R'] = 0.0
psite['N','N'] = 0.0
psite['R','A'] = 0.0
psite['R','R'] = 0.0
psite['A','A'] = 0.0
