# Supplementary material for: Flexible mapping of homology onto structure with Homolmapper
Source: BMC Bioinformatics. 2007 Apr 11;8:123. doi: 10.1186/1471-2105-8-123 (PMC1955750; doi:10.1186/1471-2105-8-123)
Supplement: Additional file 3 — Additional documentation for homolmapper, including the PDF User Guide and example structure, alignment, and accessory files, current as of March 2007. [file 1471-2105-8-123-S3.gz › user_guide/FDH/psite.list]

# Simple scoring scheme for protein phosphorylation sites. Scores all aa as 0
# except for S, T, Y, H, D (the last for 2-component systems). Should be run 
# with the --binary flag of dictbuilder.

Ala	0
Arg	0
Asn	0
Asp	1
Cys	0
Gln	0
Glu	0
Gly	0
His	1
Ile	0
Leu	0
Lys	0
Met	0
Phe	0
Pro	0
Ser	1
Thr	1
Trp	0
Tyr	1
Val	0
