# Supplementary material for: Flexible mapping of homology onto structure with Homolmapper
Source: BMC Bioinformatics. 2007 Apr 11;8:123. doi: 10.1186/1471-2105-8-123 (PMC1955750; doi:10.1186/1471-2105-8-123)
Supplement: Additional file 3 — Additional documentation for homolmapper, including the PDF User Guide and example structure, alignment, and accessory files, current as of March 2007. [file 1471-2105-8-123-S3.gz › user_guide/FDH/README]

This example demonstrates how to work with nonstandard amino acids in both
the .pdb and the .aln, using structures and alignments for the selenoprotein
formate dehydrogenase. The structure contains a conserved Cse residue (seleno-
cysteine). The alignment as initially made using Genbank sequences reports this
as cysteine, but it is important to note that selenoCys is actually a special
case of a genetically encoded 21st residue. The initial FDH.aln has therefore
been edited (selFDH.aln) to reflect that, by replacing the offending 'C' with
'U' characters. The resulting .aln file is used with the unedited structure
and with certain settings and files:

	1. a .aalib is used to map 'CSE' in the .pdb to the 1-letter code 'U'
	   (which is an arbitrary choice). Alternately, the --interpret= flag
	   can be used for this mapping (--interpret=CSE.U).

	2. the --expanded=U flag is used to add the new code to the internal 
	   list homolmapper uses to keep track of valid 1-letter codes.

	3. Gaps, insertions, and identity scoring will now be fine. However, 
	   lookup scoring requires a .dict file with appropriate values.
	   The dictbuilder utility can construct such matrices. It uses the 
	   included .list file to generate a new .dict file; to get support
	   for the nonstandard residue, use the --expanded=U flag (same as for
	   homolmapper itself). The resulting .dict file will then correctly
	   score the new residue. The built-in matrices obviously cannot cover
	   every possible nonstandard residue, so they are set up for the 
	   standard 20. Note that dictbuilder --expanded uses 1-letter code 
	   ONLY! A control .dict file is included.

	4. If a single .aalib is being used for multiple such residues (e.g.,
	   glutathione peroxidase structures sometimes have an oxidized Cse
	   as seleninic acid or SEC), --expanded= needs to list all nonstandard
	   residues in the .aalib for homolmapper to process the .dict file(s)
	   and .aalib correctly.

As an alternative, one could also translate both the .pdb and .aln residues to
some standard residue. Such a case is provided here purely as an example: the
alternate.aalib file maps CSE to V (converting the .pdb), and the .aln is 
converted with the --translate= flag. Thus, the special 'U' characters in the
selFDH.aln file can be treated as Val with --translate=U.V, resulting in 100%
identity at that position. Such translation happens after expansion, so that
combining --expanded=U with --translate=U.V will simply ignore --translate.
