# Supplementary material for: Flexible mapping of homology onto structure with Homolmapper
Source: BMC Bioinformatics. 2007 Apr 11;8:123. doi: 10.1186/1471-2105-8-123 (PMC1955750; doi:10.1186/1471-2105-8-123)
Supplement: Additional file 3 — Additional documentation for homolmapper, including the PDF User Guide and example structure, alignment, and accessory files, current as of March 2007. [file 1471-2105-8-123-S3.gz › user_guide/FDH/selFDH.aln]

CLUSTAL W (1.81) multiple sequence alignment


EcoFDH           -----MKKVVTVCPY-CASGCKINLVVDNGKIVRAEAAQG-KTNQGTLCLKGYYGWDFIN
YpseudFDH        -----MKKILTVCPY-CGSGCKLNLLVEDGEIVGAEPADG-VTNQGALCLKGYYGWDFLN
CdiffFDH         ----MEKKILTVCPY-CGAGCQLYLVVKDNKILRAEPANG-RTNQESLCLKGRYGWDFLN
MthermFDH        ---MKLEYIPTVCPY-CGCGCGLNVVTIDGKVEGVEPWKRHPLNEGKLCPKGNFSYQFVG
pyroFDH          MLNGIGMGVRVVCPY-CGFGCNL---LIDPKSRRVKPYPG-EPNRGKLCPKGLYALEHVF
Clos.OhILAs      -----MKKIRTACSLDCWDACAIEITMEDHQVVKVQGDPNHPITKGFLCQKGMKHLERVL
                         : ..*.  *  .* :     : :   .:       ..  ** **    : : 

EcoFDH           DTQILTPRLKTPMIRRQRGGKLEPVSWDEALNYVAERLSAIKEKYGPDAIQTTGSSRGTG
YpseudFDH        DTRLLTPRLTTPLLRRQRGEAFQPVSWEAAIAFITAKLSAIKERHGPDAIMMTGSSRGPG
CdiffFDH         DPKILTPRLKKPMIRKQ--GVLEEVEWDEAINYTASRLNEIKEKYGPDSIMGTGSARGPG
MthermFDH        R----DDRLTKPLIKEN--GEFREASWDEATSLIASKLEEYRGED-PDSLAFLASARCT-
pyroFDH          S----KDRLKHPLKKEG--ESFRRISWEKAISEISTKLKEIIEDYGPGSIAFIASSKVT-
Clos.OhILAs      S----EDRLTSPMKKEN--GTWIPIGWEMAIQEIGAKLKEIRDNFGSSSLLHYKD-SGHG
                        **. *: :.          *: *      :*.       ..::    .     

EcoFDH           NETNYVMQKFARAVIGTNNVDCCARVUHGPSVAGLHQSVGNGAMSNAINEIDNTDLVFVF
YpseudFDH        NEANYVMQKFARAAIGTNNIDCCARLUHGPSVAGLQQTLGNGAMSNSIGEIENTDCILVF
CdiffFDH         NEANYIMQKFMRATIGTNNVDHCAR-VHAPSVAGLAYSLGSGAMSNSIPEIENADVLFIF
MthermFDH        NEENYLLQKFARAVIGTQNVDHCARLUHGPSVAGLAKTFGSGAMTNSISDIEESSCIFII
pyroFDH          NEENYLIQKIAR-LLGTNNVDNCARLUHESSVHALKLTLGDGVQTNPYSDLERFGAIMIW
Clos.OhILAs      GVVKSIDNAFFNSYGGATLPK--GSLUWSAGIAAQKLDFG-KPLSHNPDDYLNAKTILIW
                 .  : : : : .   *:   .  .     ..: .    .*    ::   :  .   ::: 

EcoFDH           GYNPADSHPIVANHVINAKRNGAKIIVCDPRKIETARIADMHIALKNGSNIALLNAMGHV
YpseudFDH        GYNAADSHPIVARRILKAKNKGAKLIVCDPRHIETARIADQWLPLKNGANMALVNAFIHV
CdiffFDH         GYNGADSHPIVANRIVKAKKNGAKLIVTDPRVTESARIADIHLPIKGGTNMVLVNAFGNV
MthermFDH        GSNTAEQHPLIWRRVLRAKANGAKLIVADPRVSPTAKMADIYLPFKPGTDVPLMNAMMNV
pyroFDH          GYNPAETHPVVMQYILGAKRRGGKIIVIDIRETLTMRFADYRLVIKPGTDITLANAIMNV
Clos.OhILAs      GRNPVDTNIHLVPYLKRAKENGANIVVIDPIKTATAYLGTHYYSIKPEADGFLAIAMAKI
                 * * .: :  :   :  ** .*.:::* *     :  :.     :*  ::  *  *: ::

EcoFDH           IIEENLYDKAFVASRTEGFEEYRKIVEGYTPESVEDITGVSASEIRQAARMYAQAKSAAI
YpseudFDH        LIEEKLYDANYVRDHTRGFDELKAGVAAYRPEDVEPITGLSAKAVRQAMRTYAAAPAATL
CdiffFDH         LIEEGLYNKEFVQNHTQGFDEYKEIVKPYTAKYAEKITGIPEELIRKAMREYAKGKKAMI
MthermFDH        IIEEGLEDREFIEKRTKDFEKLKETVKNYKPEEAEKITLTPADKIREAAIEYAKADSAAI
pyroFDH          IIEGNLYNKEFVESRTTGFSEIRMGVKKYTPEYAEKVTGVPAELIREVAEVFAKAGSGAI
Clos.OhILAs      ILSEGDEDTTFIDDRSRGFQEYQQYIDTFSMDALVDKIGISLEEILELTALYKN-KPSAI
                 ::.    :  :: .:: .*.: :  :  :  .        . . : :    :     . :

EcoFDH           LWGMGVTQFYQGVETVRSLTSLAMLTGNLGKPHAGVNPVRGQNNVQGACDMGALPDTYPG
YpseudFDH        LWGMGVTQWGQAVDVVKGLSSLALLTGNLGRPNVGVGPVRGQNNVQGACDMGVLPNTFPG
CdiffFDH         LYGMGVCQFGQAVDVVKGLASIALLTGNFGRESVGIGPVRGQNNVQGACDMGALPNVYPG
MthermFDH        LFAMGITQHITGTDNVVSTANLAMLTGNVGKRGAGVNPLRGQNNVQGACDMGALPAFYPG
pyroFDH          MWGMGITQQISGVENVLALVDIALLLGYFGEK-GGLYPMRGQNNVQGAAYMGTLSEFLPG
Clos.OhILAs      ILGYGLQRYYNGGKNIRFIDALAALTGNIGIAGGGVSYAN--------------------
                 : . *: :   . . :     :* * * .*    *:   .                    

EcoFDH           YQYVKDPANREKFAKAWGVESLPAHTGYRISELPHRAAHG-EVRAAYIMGEDPLQTDAEL
YpseudFDH        YEKVTDSEARARFAHAWGVAELPAHVGYSITDVPHKVAEG-KLKAYYVFGEDPIQTEPDL
CdiffFDH         YQNVTDDKIREKFEKAWGVK-LSPNNGYSLTQVPNLVLKEKKLKAYYIFGEDPVQSDPDA
MthermFDH        YQKVIEEDATEKMSCAWGCSDLKCTPGLTVVEMMNAAAEG-KLKAMYIMGENPMVSDPDI
pyroFDH          YIPLSDSKFRRKVAKMWGVEDLPTERGFYLTEYWDAILKG-DLKALYIVGENPAVSDANA
Clos.OhILAs      -KRVVEWIDDAYASNTLAFEPPTFKRALFADYVLENAPNR--IKGIFVTTSNPVVQLPDT
                    : :           .        .       .   .   ::. ::  .:*    .: 

EcoFDH           SAVRKAFEDLELVIVQDIFMTKTASAADVILPSTSWGEHEGVFTAADRG--FQRFFKAVE
YpseudFDH        AAMRAAFAALDLVVVQDIFMTKTAELADVVLPATSWGEHEGVYTSADRG--FQHFNKAIE
CdiffFDH         SEVREALDELEFVIVQDIFMNKTALHADVILPATSWGEHEGVYTCADRG--FQLMRKAIE
MthermFDH        QHVKESLENLEFLVVQDIFLTETAELADVVLPASAWSEKNGTYTSTERR--VQYIRKAAD
pyroFDH          LKVRKALTKLDLLVVQDLFLTKTARFAHYILPAAAFCEKEGSYMNSERR--IQWSFKVCD
Clos.OhILAs      TRTIEAFKAIPFKVTIDHFMTDTAQLSDYVLPATHIYEEEDFIYSSMWQPYFRYTERVLP
                      ::  : : :. * *:..**  :. :**::   *.:.    :     .:   :.  

EcoFDH           PKWDLKTDWQIISEIATRMGYP-MHYNNTQEIWDELRHLCPDFYGATYEKMGELGFIQWP
YpseudFDH        PKGDVKPDWEIISLISTAMGYP-MAYQNTQQIWDEMRGLCPPFAGATYDKLAGLGYVQWP
CdiffFDH         PQGDVKPDWQIISEISTAMGYP-MNYKNTKEIWDELRQLCPSFLGATYEKIETQGCVQWP
MthermFDH        APGEAKDDWQIICEIANKMGADGFKFSSAEDIFEEIREVTPQYAGMNPERLVKPEGLHWP
pyroFDH          PPGESKPDWEILVMLARALGLKGFDYSKVEDITREYFKLFPALRNRSIEELKARG-IIIP
Clos.OhILAs      PRDGVKSEFEIFKLLAQEMGMTDFLQKYPDEKTYLNKSLAPLLEKLNLSLEEIQGKSLTI
                 .    * :::*:  ::  :*   :  .  .:       : *     . .           

EcoFDH           CRDTSDADQGTSYLFKE-KFDTPNGLAQFF--TCDWVAPIDKLTDEYPMVLSTVREVGHY
YpseudFDH        CP--TEDHPGTPYLYTDNQFATADGKGLLS--CAPWQPPHEQTDSDYPLALCTVREVGHY
CdiffFDH         CKSESMEDKGTMYLYEGQKFSTPNGKGNLF--AAEWRPPMEVEDDEYPFSLCTVREVGHY
MthermFDH        CP--DETHPGTPILHTE-QFATPDGLGIFF--PVEYREPAETPDSEYPFILTTGRIIFHY
pyroFDH          AP----------RLYVD-SFNTHDGKARFV--AVEQIMPWEEPNGEYPLILTTVRLINHY
Clos.OhILAs      AE--------EDIPWKDKKFNTPSGKFQFINPVEEDLEFISIQNHEYPLHLLSVHPKHSL
                 .                 .* * .*   :           .    :**: * : :     

EcoFDH           SCRSMTGNCAALAALADEPGYAQINTEDAKRLGIEDEALVWVHSRKGKIITRAQVSDRPN
YpseudFDH        SCRSMTGNCATLKILADEPGYVQIHPEDASYLGVIDQALIWISSRRGRVIARASVTERAN
CdiffFDH         SVRTMTGNCRTLSSLEDEPGRVQINSNDAEKLGIEDDELVRISSRRGSVITRATVTDRVK
MthermFDH        HTGTMTRRSETLDREVP-TGFVEINDEDALELGIKNGDMVKVKTRRGEIEITARVTPEIM
pyroFDH          NTGEMTRRSPSLAKMSG-ESVVFISREDAREYGIEDGDYVIVETRRGSLRLKAKIA-KIQ
Clos.OhILAs      HSQHFKDEDP------NTLPKVYGSAKTFQRYGVLEGQEITLSSKDGKIQALSIFSENIR
                     :. .             .    :     *: :   : : :: * :   : .: .  

EcoFDH           KGAIYMTYQWWIGACNELV--TENLSPITKTPEYKYCAVRVEPIADQRAAEQYVIDEYNK
YpseudFDH        RGAVYMTYQWWIGACNELT--VDHVDPVSKTPEFKHCAVKVEAISDQTAAEQYVEQQYSQ
CdiffFDH         EGATYMTYQWWVGACNELT--IANLDPISKTPEYKYCAVKLEKLEDQELAEKCVREEYQS
MthermFDH        KGVLFIPFHFAECAANMLTS-ADELDPEAKMPELKVSAASISK-----------------
pyroFDH          KGVIAIPFHF---DANLLT--NDALN-KAGTPEFKFSAARIRKIEKENYGTKCDEGKG--
Clos.OhILAs      EDVLMIQEGWWLKNQGVNRMTSTGVSDIGNQAVFNNCLCKIVK-----------------
                 ...  :   :     .        :.     .  : .   :                   

EcoFDH           LKTRLREAALA-
YpseudFDH        LKKRLSDAAVVP
CdiffFDH         LKDKMTATNI--
MthermFDH        ------------
pyroFDH          ------------
Clos.OhILAs      ------------
                             
