# Supplementary material for: Flexible mapping of homology onto structure with Homolmapper
Source: BMC Bioinformatics. 2007 Apr 11;8:123. doi: 10.1186/1471-2105-8-123 (PMC1955750; doi:10.1186/1471-2105-8-123)
Supplement: Additional file 3 — Additional documentation for homolmapper, including the PDF User Guide and example structure, alignment, and accessory files, current as of March 2007. [file 1471-2105-8-123-S3.gz › user_guide/FDH/selpsite.dict]

#	matrix generated from selpsite.list
#	Tue Nov 28 22:37:44 2006
#	dictbuilder version 6.1 (amino acid set: ACDEFGHIKLMNPQRSTVWYU)
#
#	phosphorylation scheme for selenocysteine examples. The --binary and
# 	--expanded=U flags should both be used.

selpsite = {} 
selpsite['U','A'] = 0.0
selpsite['U','C'] = 0.0
selpsite['U','D'] = 0.0
selpsite['U','E'] = 0.0
selpsite['U','F'] = 0.0
selpsite['U','G'] = 0.0
selpsite['U','H'] = 0.0
selpsite['U','I'] = 0.0
selpsite['U','K'] = 0.0
selpsite['U','L'] = 0.0
selpsite['U','M'] = 0.0
selpsite['U','N'] = 0.0
selpsite['U','P'] = 0.0
selpsite['U','Q'] = 0.0
selpsite['U','R'] = 0.0
selpsite['U','S'] = 0.0
selpsite['U','T'] = 0.0
selpsite['U','V'] = 0.0
selpsite['U','W'] = 0.0
selpsite['U','Y'] = 0.0
selpsite['U','U'] = 0.0
selpsite['Y','A'] = 0.0
selpsite['Y','C'] = 0.0
selpsite['Y','D'] = 1.0
selpsite['Y','E'] = 0.0
selpsite['Y','F'] = 0.0
selpsite['Y','G'] = 0.0
selpsite['Y','H'] = 1.0
selpsite['Y','I'] = 0.0
selpsite['Y','K'] = 0.0
selpsite['Y','L'] = 0.0
selpsite['Y','M'] = 0.0
selpsite['Y','N'] = 0.0
selpsite['Y','P'] = 0.0
selpsite['Y','Q'] = 0.0
selpsite['Y','R'] = 0.0
selpsite['Y','S'] = 1.0
selpsite['Y','T'] = 1.0
selpsite['Y','V'] = 0.0
selpsite['Y','W'] = 0.0
selpsite['Y','Y'] = 1.0
selpsite['W','A'] = 0.0
selpsite['W','C'] = 0.0
selpsite['W','D'] = 0.0
selpsite['W','E'] = 0.0
selpsite['W','F'] = 0.0
selpsite['W','G'] = 0.0
selpsite['W','H'] = 0.0
selpsite['W','I'] = 0.0
selpsite['W','K'] = 0.0
selpsite['W','L'] = 0.0
selpsite['W','M'] = 0.0
selpsite['W','N'] = 0.0
selpsite['W','P'] = 0.0
selpsite['W','Q'] = 0.0
selpsite['W','R'] = 0.0
selpsite['W','S'] = 0.0
selpsite['W','T'] = 0.0
selpsite['W','V'] = 0.0
selpsite['W','W'] = 0.0
selpsite['V','A'] = 0.0
selpsite['V','C'] = 0.0
selpsite['V','D'] = 0.0
selpsite['V','E'] = 0.0
selpsite['V','F'] = 0.0
selpsite['V','G'] = 0.0
selpsite['V','H'] = 0.0
selpsite['V','I'] = 0.0
selpsite['V','K'] = 0.0
selpsite['V','L'] = 0.0
selpsite['V','M'] = 0.0
selpsite['V','N'] = 0.0
selpsite['V','P'] = 0.0
selpsite['V','Q'] = 0.0
selpsite['V','R'] = 0.0
selpsite['V','S'] = 0.0
selpsite['V','T'] = 0.0
selpsite['V','V'] = 0.0
selpsite['T','A'] = 0.0
selpsite['T','C'] = 0.0
selpsite['T','D'] = 1.0
selpsite['T','E'] = 0.0
selpsite['T','F'] = 0.0
selpsite['T','G'] = 0.0
selpsite['T','H'] = 1.0
selpsite['T','I'] = 0.0
selpsite['T','K'] = 0.0
selpsite['T','L'] = 0.0
selpsite['T','M'] = 0.0
selpsite['T','N'] = 0.0
selpsite['T','P'] = 0.0
selpsite['T','Q'] = 0.0
selpsite['T','R'] = 0.0
selpsite['T','S'] = 1.0
selpsite['T','T'] = 1.0
selpsite['S','A'] = 0.0
selpsite['S','C'] = 0.0
selpsite['S','D'] = 1.0
selpsite['S','E'] = 0.0
selpsite['S','F'] = 0.0
selpsite['S','G'] = 0.0
selpsite['S','H'] = 1.0
selpsite['S','I'] = 0.0
selpsite['S','K'] = 0.0
selpsite['S','L'] = 0.0
selpsite['S','M'] = 0.0
selpsite['S','N'] = 0.0
selpsite['S','P'] = 0.0
selpsite['S','Q'] = 0.0
selpsite['S','R'] = 0.0
selpsite['S','S'] = 1.0
selpsite['R','A'] = 0.0
selpsite['R','C'] = 0.0
selpsite['R','D'] = 0.0
selpsite['R','E'] = 0.0
selpsite['R','F'] = 0.0
selpsite['R','G'] = 0.0
selpsite['R','H'] = 0.0
selpsite['R','I'] = 0.0
selpsite['R','K'] = 0.0
selpsite['R','L'] = 0.0
selpsite['R','M'] = 0.0
selpsite['R','N'] = 0.0
selpsite['R','P'] = 0.0
selpsite['R','Q'] = 0.0
selpsite['R','R'] = 0.0
selpsite['Q','A'] = 0.0
selpsite['Q','C'] = 0.0
selpsite['Q','D'] = 0.0
selpsite['Q','E'] = 0.0
selpsite['Q','F'] = 0.0
selpsite['Q','G'] = 0.0
selpsite['Q','H'] = 0.0
selpsite['Q','I'] = 0.0
selpsite['Q','K'] = 0.0
selpsite['Q','L'] = 0.0
selpsite['Q','M'] = 0.0
selpsite['Q','N'] = 0.0
selpsite['Q','P'] = 0.0
selpsite['Q','Q'] = 0.0
selpsite['P','A'] = 0.0
selpsite['P','C'] = 0.0
selpsite['P','D'] = 0.0
selpsite['P','E'] = 0.0
selpsite['P','F'] = 0.0
selpsite['P','G'] = 0.0
selpsite['P','H'] = 0.0
selpsite['P','I'] = 0.0
selpsite['P','K'] = 0.0
selpsite['P','L'] = 0.0
selpsite['P','M'] = 0.0
selpsite['P','N'] = 0.0
selpsite['P','P'] = 0.0
selpsite['N','A'] = 0.0
selpsite['N','C'] = 0.0
selpsite['N','D'] = 0.0
selpsite['N','E'] = 0.0
selpsite['N','F'] = 0.0
selpsite['N','G'] = 0.0
selpsite['N','H'] = 0.0
selpsite['N','I'] = 0.0
selpsite['N','K'] = 0.0
selpsite['N','L'] = 0.0
selpsite['N','M'] = 0.0
selpsite['N','N'] = 0.0
selpsite['M','A'] = 0.0
selpsite['M','C'] = 0.0
selpsite['M','D'] = 0.0
selpsite['M','E'] = 0.0
selpsite['M','F'] = 0.0
selpsite['M','G'] = 0.0
selpsite['M','H'] = 0.0
selpsite['M','I'] = 0.0
selpsite['M','K'] = 0.0
selpsite['M','L'] = 0.0
selpsite['M','M'] = 0.0
selpsite['L','A'] = 0.0
selpsite['L','C'] = 0.0
selpsite['L','D'] = 0.0
selpsite['L','E'] = 0.0
selpsite['L','F'] = 0.0
selpsite['L','G'] = 0.0
selpsite['L','H'] = 0.0
selpsite['L','I'] = 0.0
selpsite['L','K'] = 0.0
selpsite['L','L'] = 0.0
selpsite['K','A'] = 0.0
selpsite['K','C'] = 0.0
selpsite['K','D'] = 0.0
selpsite['K','E'] = 0.0
selpsite['K','F'] = 0.0
selpsite['K','G'] = 0.0
selpsite['K','H'] = 0.0
selpsite['K','I'] = 0.0
selpsite['K','K'] = 0.0
selpsite['I','A'] = 0.0
selpsite['I','C'] = 0.0
selpsite['I','D'] = 0.0
selpsite['I','E'] = 0.0
selpsite['I','F'] = 0.0
selpsite['I','G'] = 0.0
selpsite['I','H'] = 0.0
selpsite['I','I'] = 0.0
selpsite['H','A'] = 0.0
selpsite['H','C'] = 0.0
selpsite['H','D'] = 1.0
selpsite['H','E'] = 0.0
selpsite['H','F'] = 0.0
selpsite['H','G'] = 0.0
selpsite['H','H'] = 1.0
selpsite['G','A'] = 0.0
selpsite['G','C'] = 0.0
selpsite['G','D'] = 0.0
selpsite['G','E'] = 0.0
selpsite['G','F'] = 0.0
selpsite['G','G'] = 0.0
selpsite['F','A'] = 0.0
selpsite['F','C'] = 0.0
selpsite['F','D'] = 0.0
selpsite['F','E'] = 0.0
selpsite['F','F'] = 0.0
selpsite['E','A'] = 0.0
selpsite['E','C'] = 0.0
selpsite['E','D'] = 0.0
selpsite['E','E'] = 0.0
selpsite['D','A'] = 0.0
selpsite['D','C'] = 0.0
selpsite['D','D'] = 1.0
selpsite['C','A'] = 0.0
selpsite['C','C'] = 0.0
selpsite['A','A'] = 0.0
