# Supplementary material for: Flexible mapping of homology onto structure with Homolmapper
Source: BMC Bioinformatics. 2007 Apr 11;8:123. doi: 10.1186/1471-2105-8-123 (PMC1955750; doi:10.1186/1471-2105-8-123)
Supplement: Additional file 3 — Additional documentation for homolmapper, including the PDF User Guide and example structure, alignment, and accessory files, current as of March 2007. [file 1471-2105-8-123-S3.gz › user_guide/FDH/selpsite.list]

#	phosphorylation scheme for selenocysteine examples. The --binary and
#	--expanded=U flags should both be used.
A	0
C	0
D	1
E	0
F	0
G	0
H	1
I	0
K	0
L	0
M	0
N	0
P	0
Q	0
R	0
S	1
T	1
V	0
W	0
Y	1
U	0	# selenoCys taken as uncharged at pH 7.
