# Supplementary material for: Flexible mapping of homology onto structure with Homolmapper
Source: BMC Bioinformatics. 2007 Apr 11;8:123. doi: 10.1186/1471-2105-8-123 (PMC1955750; doi:10.1186/1471-2105-8-123)
Supplement: Additional file 3 — Additional documentation for homolmapper, including the PDF User Guide and example structure, alignment, and accessory files, current as of March 2007. [file 1471-2105-8-123-S3.gz › user_guide/FDH/val_trans.hmset]

# REMARK  This file generated by	 homolmapper version 9.9.3 
# REMARK  using 2IV2.pdb, FDH.aln	   
# REMARK  FDH.aln: 6 sequences. Matched with EcoFDH.
# REMARK  occupancy: gap	len	
# REMARK  B-factor: sim	ID	
# REMARK	Mon Oct  2 16:18:53 2006
 2IV2.pdb
selFDH.aln
--translate=U.V
--out=val_trans
alternate.aalib
--zero
--no_gap_penalty
