# Supplementary material for: Flexible mapping of homology onto structure with Homolmapper
Source: BMC Bioinformatics. 2007 Apr 11;8:123. doi: 10.1186/1471-2105-8-123 (PMC1955750; doi:10.1186/1471-2105-8-123)
Supplement: Additional file 3 — Additional documentation for homolmapper, including the PDF User Guide and example structure, alignment, and accessory files, current as of March 2007. [file 1471-2105-8-123-S3.gz › user_guide/HO/1DVE.pdb]

HEADER    OXIDOREDUCTASE                          20-JAN-00   1DVE              
TITLE     CRYSTAL STRUCTURE OF RAT HEME OXYGENASE-1 IN COMPLEX WITH             
TITLE    2 HEME                                                                 
COMPND    MOL_ID: 1;                                                            
COMPND   2 MOLECULE: HEME OXYGENASE-1;                                          
COMPND   3 CHAIN: A;                                                            
COMPND   4 SYNONYM: HO-1;                                                       
COMPND   5 EC: 1.14.99.3;                                                       
COMPND   6 ENGINEERED: YES                                                      
SOURCE    MOL_ID: 1;                                                            
SOURCE   2 ORGANISM_SCIENTIFIC: RATTUS NORVEGICUS;                              
SOURCE   3 ORGANISM_COMMON: NORWAY RAT;                                         
SOURCE   4 EXPRESSION_SYSTEM: ESCHERICHIA COLI;                                 
SOURCE   5 EXPRESSION_SYSTEM_COMMON: BACTERIA;                                  
SOURCE   6 EXPRESSION_SYSTEM_STRAIN: JM109;                                     
SOURCE   7 EXPRESSION_SYSTEM_PLASMID: PBACE;                                    
SOURCE   8 OTHER_DETAILS: EXPRESSED AS RESIDUES 1-267                           
KEYWDS    ALL ALPHA, PROTEIN-SUBSTRATE COMPLEX                                  
EXPDTA    X-RAY DIFFRACTION                                                     
AUTHOR    M.SUGISHIMA,Y.OMATA,Y.KAKUTA,H.SAKAMOTO,M.NOGUCHI,K.FUKUYAMA          
REVDAT   1   12-APR-00 1DVE    0                                                
JRNL        AUTH   M.SUGISHIMA,Y.OMATA,Y.KAKUTA,H.SAKAMOTO,M.NOGUCHI,           
JRNL        AUTH 2 K.FUKUYAMA                                                   
JRNL        TITL   CRYSTAL STRUCTURE OF RAT HEME OXYGENASE-1 IN                 
JRNL        TITL 2 COMPLEX WITH HEME                                            
JRNL        REF    FEBS LETT.                    V. 471    61 2000              
JRNL        REFN   ASTM FEBLAL  NE ISSN 0014-5793                               
REMARK   1                                                                      
REMARK   1 REFERENCE 1                                                          
REMARK   1  AUTH   Y.OMATA,S.ASADA,H.SAKAMOTO,K.FUKUYAMA,M.NOGUCHI              
REMARK   1  TITL   CRYSTALLIZATION AND PRELIMINARY X-RAY DIFFRACTION            
REMARK   1  TITL 2 STUDIES ON THE WATER SOLUBLE FORM OF RAT HEME                
REMARK   1  TITL 3 OXYGENASE-1 IN COMPLEX WITH HEME                             
REMARK   1  REF    ACTA CRYSTALLOGR., SECT.D     V.  54  1017 1998              
REMARK   1  REFN   ASTM ABCRE6  DK ISSN 0907-4449                               
REMARK   2                                                                      
REMARK   2 RESOLUTION. 2.40 ANGSTROMS.                                          
REMARK   3                                                                      
REMARK   3 REFINEMENT.                                                          
REMARK   3   PROGRAM     : CNS 0.9                                              
REMARK   3   AUTHORS     : BRUNGER,ADAMS,CLORE,DELANO,GROS,GROSSE-              
REMARK   3               : KUNSTLEVE,JIANG,KUSZEWSKI,NILGES, PANNU,             
REMARK   3               : READ,RICE,SIMONSON,WARREN                            
REMARK   3                                                                      
REMARK   3  REFINEMENT TARGET : NULL                                            
REMARK   3                                                                      
REMARK   3  DATA USED IN REFINEMENT.                                            
REMARK   3   RESOLUTION RANGE HIGH (ANGSTROMS) : 2.40                           
REMARK   3   RESOLUTION RANGE LOW  (ANGSTROMS) : 27.75                          
REMARK   3   DATA CUTOFF            (SIGMA(F)) : 0.000                          
REMARK   3   OUTLIER CUTOFF HIGH (RMS(ABS(F))) : NULL                           
REMARK   3   COMPLETENESS (WORKING+TEST)   (%) : 98.7                           
REMARK   3   NUMBER OF REFLECTIONS             : 12104                          
REMARK   3                                                                      
REMARK   3                                                                      
REMARK   3  FIT TO DATA USED IN REFINEMENT.                                     
REMARK   3   CROSS-VALIDATION METHOD          : NULL                            
REMARK   3   FREE R VALUE TEST SET SELECTION  : RANDOM                          
REMARK   3   R VALUE            (WORKING SET) : 0.214                           
REMARK   3   FREE R VALUE                     : 0.268                           
REMARK   3   FREE R VALUE TEST SET SIZE   (%) : NULL                            
REMARK   3   FREE R VALUE TEST SET COUNT      : 621                             
REMARK   3   ESTIMATED ERROR OF FREE R VALUE  : NULL                            
REMARK   3                                                                      
REMARK   3  FIT IN THE HIGHEST RESOLUTION BIN.                                  
REMARK   3   TOTAL NUMBER OF BINS USED           : NULL                         
REMARK   3   BIN RESOLUTION RANGE HIGH       (A) : NULL                         
REMARK   3   BIN RESOLUTION RANGE LOW        (A) : NULL                         
REMARK   3   BIN COMPLETENESS (WORKING+TEST) (%) : NULL                         
REMARK   3   REFLECTIONS IN BIN    (WORKING SET) : NULL                         
REMARK   3   BIN R VALUE           (WORKING SET) : NULL                         
REMARK   3   BIN FREE R VALUE                    : NULL                         
REMARK   3   BIN FREE R VALUE TEST SET SIZE  (%) : NULL                         
REMARK   3   BIN FREE R VALUE TEST SET COUNT     : NULL                         
REMARK   3   ESTIMATED ERROR OF BIN FREE R VALUE : NULL                         
REMARK   3                                                                      
REMARK   3  NUMBER OF NON-HYDROGEN ATOMS USED IN REFINEMENT.                    
REMARK   3   PROTEIN ATOMS            : 1742                                    
REMARK   3   NUCLEIC ACID ATOMS       : 0                                       
REMARK   3   HETEROGEN ATOMS          : 43                                      
REMARK   3   SOLVENT ATOMS            : 60                                      
REMARK   3                                                                      
REMARK   3  B VALUES.                                                           
REMARK   3   FROM WILSON PLOT           (A**2) : 50.40                          
REMARK   3   MEAN B VALUE      (OVERALL, A**2) : NULL                           
REMARK   3   OVERALL ANISOTROPIC B VALUE.                                       
REMARK   3    B11 (A**2) : NULL                                                 
REMARK   3    B22 (A**2) : NULL                                                 
REMARK   3    B33 (A**2) : NULL                                                 
REMARK   3    B12 (A**2) : NULL                                                 
REMARK   3    B13 (A**2) : NULL                                                 
REMARK   3    B23 (A**2) : NULL                                                 
REMARK   3                                                                      
REMARK   3  ESTIMATED COORDINATE ERROR.                                         
REMARK   3   ESD FROM LUZZATI PLOT        (A) : NULL                            
REMARK   3   ESD FROM SIGMAA              (A) : NULL                            
REMARK   3   LOW RESOLUTION CUTOFF        (A) : NULL                            
REMARK   3                                                                      
REMARK   3  CROSS-VALIDATED ESTIMATED COORDINATE ERROR.                         
REMARK   3   ESD FROM C-V LUZZATI PLOT    (A) : NULL                            
REMARK   3   ESD FROM C-V SIGMAA          (A) : NULL                            
REMARK   3                                                                      
REMARK   3  RMS DEVIATIONS FROM IDEAL VALUES.                                   
REMARK   3   BOND LENGTHS                 (A) : 0.006                           
REMARK   3   BOND ANGLES            (DEGREES) : NULL                            
REMARK   3   DIHEDRAL ANGLES        (DEGREES) : NULL                            
REMARK   3   IMPROPER ANGLES        (DEGREES) : NULL                            
REMARK   3                                                                      
REMARK   3  ISOTROPIC THERMAL MODEL : NULL                                      
REMARK   3                                                                      
REMARK   3  ISOTROPIC THERMAL FACTOR RESTRAINTS.    RMS    SIGMA                
REMARK   3   MAIN-CHAIN BOND              (A**2) : NULL  ; NULL                 
REMARK   3   MAIN-CHAIN ANGLE             (A**2) : NULL  ; NULL                 
REMARK   3   SIDE-CHAIN BOND              (A**2) : NULL  ; NULL                 
REMARK   3   SIDE-CHAIN ANGLE             (A**2) : NULL  ; NULL                 
REMARK   3                                                                      
REMARK   3                                                                      
REMARK   3  BULK SOLVENT MODELING.                                              
REMARK   3   METHOD USED : NULL                                                 
REMARK   3   KSOL        : NULL                                                 
REMARK   3   BSOL        : NULL                                                 
REMARK   3                                                                      
REMARK   3  NCS MODEL : NULL                                                    
REMARK   3                                                                      
REMARK   3  NCS RESTRAINTS.                         RMS   SIGMA/WEIGHT          
REMARK   3   GROUP  1  POSITIONAL            (A) : NULL  ; NULL                 
REMARK   3   GROUP  1  B-FACTOR           (A**2) : NULL  ; NULL                 
REMARK   3                                                                      
REMARK   3  PARAMETER FILE  1  : NULL                                           
REMARK   3  TOPOLOGY FILE  1   : NULL                                           
REMARK   3                                                                      
REMARK   3  OTHER REFINEMENT REMARKS: NULL                                      
REMARK   4                                                                      
REMARK   4 1DVE COMPLIES WITH FORMAT V. 2.3, 09-JULY-1998                       
REMARK 100                                                                      
REMARK 100 THIS ENTRY HAS BEEN PROCESSED BY RCSB ON 26-JAN-2000.                
REMARK 100 THE RCSB ID CODE IS RCSB010406.                                      
REMARK 200                                                                      
REMARK 200 EXPERIMENTAL DETAILS                                                 
REMARK 200  EXPERIMENT TYPE                : X-RAY DIFFRACTION                  
REMARK 200  DATE OF DATA COLLECTION        : 07-OCT-1998                        
REMARK 200  TEMPERATURE           (KELVIN) : 100.0                              
REMARK 200  PH                             : 8.50                               
REMARK 200  NUMBER OF CRYSTALS USED        : 1                                  
REMARK 200                                                                      
REMARK 200  SYNCHROTRON              (Y/N) : Y                                  
REMARK 200  RADIATION SOURCE               : SPRING-8                           
REMARK 200  BEAMLINE                       : BL41XU                             
REMARK 200  X-RAY GENERATOR MODEL          : NULL                               
REMARK 200  MONOCHROMATIC OR LAUE    (M/L) : M                                  
REMARK 200  WAVELENGTH OR RANGE        (A) : 0.890                              
REMARK 200  MONOCHROMATOR                  : NULL                               
REMARK 200  OPTICS                         : NULL                               
REMARK 200                                                                      
REMARK 200  DETECTOR TYPE                  : IMAGE PLATE                        
REMARK 200  DETECTOR MANUFACTURER          : RIGAKU R-AXIS IV                   
REMARK 200  INTENSITY-INTEGRATION SOFTWARE : DENZO                              
REMARK 200  DATA SCALING SOFTWARE          : SCALEPACK                          
REMARK 200                                                                      
REMARK 200  NUMBER OF UNIQUE REFLECTIONS   : 12148                              
REMARK 200  RESOLUTION RANGE HIGH      (A) : 2.400                              
REMARK 200  RESOLUTION RANGE LOW       (A) : 27.750                             
REMARK 200  REJECTION CRITERIA  (SIGMA(I)) : 0.000                              
REMARK 200                                                                      
REMARK 200 OVERALL.                                                             
REMARK 200  COMPLETENESS FOR RANGE     (%) : 98.7                               
REMARK 200  DATA REDUNDANCY                : 5.680                              
REMARK 200  R MERGE                    (I) : 0.06300                            
REMARK 200  R SYM                      (I) : NULL                               
REMARK 200  <I/SIGMA(I)> FOR THE DATA SET  : 16.7000                            
REMARK 200                                                                      
REMARK 200 IN THE HIGHEST RESOLUTION SHELL.                                     
REMARK 200  HIGHEST RESOLUTION SHELL, RANGE HIGH (A) : 2.40                     
REMARK 200  HIGHEST RESOLUTION SHELL, RANGE LOW  (A) : 2.44                     
REMARK 200  COMPLETENESS FOR SHELL     (%) : 95.5                               
REMARK 200  DATA REDUNDANCY IN SHELL       : 4.05                               
REMARK 200  R MERGE FOR SHELL          (I) : 0.17400                            
REMARK 200  R SYM FOR SHELL            (I) : NULL                               
REMARK 200  <I/SIGMA(I)> FOR SHELL         : NULL                               
REMARK 200                                                                      
REMARK 200 DIFFRACTION PROTOCOL: SINGLE WAVELENGTH                              
REMARK 200 METHOD USED TO DETERMINE THE STRUCTURE: NULL                         
REMARK 200 SOFTWARE USED: CNS                                                   
REMARK 200 STARTING MODEL: NULL                                                 
REMARK 200                                                                      
REMARK 200 REMARK: NULL                                                         
REMARK 280                                                                      
REMARK 280 CRYSTAL                                                              
REMARK 280 SOLVENT CONTENT, VS   (%): NULL                                      
REMARK 280 MATTHEWS COEFFICIENT, VM (ANGSTROMS**3/DA): NULL                     
REMARK 280                                                                      
REMARK 280 CRYSTALLIZATION CONDITIONS: PEG4000, TRIS-HCL, SODIUM                
REMARK 280  ACETATE, CRYO:ADD GLYCEROL                                          
REMARK 290                                                                      
REMARK 290 CRYSTALLOGRAPHIC SYMMETRY                                            
REMARK 290 SYMMETRY OPERATORS FOR SPACE GROUP: P 43 21 2                        
REMARK 290                                                                      
REMARK 290      SYMOP   SYMMETRY                                                
REMARK 290     NNNMMM   OPERATOR                                                
REMARK 290       1555   X,Y,Z                                                   
REMARK 290       2555   -X,-Y,1/2+Z                                             
REMARK 290       3555   1/2-Y,1/2+X,3/4+Z                                       
REMARK 290       4555   1/2+Y,1/2-X,1/4+Z                                       
REMARK 290       5555   1/2-X,1/2+Y,3/4-Z                                       
REMARK 290       6555   1/2+X,1/2-Y,1/4-Z                                       
REMARK 290       7555   Y,X,-Z                                                  
REMARK 290       8555   -Y,-X,1/2-Z                                             
REMARK 290                                                                      
REMARK 290     WHERE NNN -> OPERATOR NUMBER                                     
REMARK 290           MMM -> TRANSLATION VECTOR                                  
REMARK 290                                                                      
REMARK 290 CRYSTALLOGRAPHIC SYMMETRY TRANSFORMATIONS                            
REMARK 290 THE FOLLOWING TRANSFORMATIONS OPERATE ON THE ATOM/HETATM             
REMARK 290 RECORDS IN THIS ENTRY TO PRODUCE CRYSTALLOGRAPHICALLY                
REMARK 290 RELATED MOLECULES.                                                   
REMARK 290   SMTRY1   1  1.000000  0.000000  0.000000        0.00000            
REMARK 290   SMTRY2   1  0.000000  1.000000  0.000000        0.00000            
REMARK 290   SMTRY3   1  0.000000  0.000000  1.000000        0.00000            
REMARK 290   SMTRY1   2 -1.000000  0.000000  0.000000        0.00000            
REMARK 290   SMTRY2   2  0.000000 -1.000000  0.000000        0.00000            
REMARK 290   SMTRY3   2  0.000000  0.000000  1.000000       91.99200            
REMARK 290   SMTRY1   3  0.000000 -1.000000  0.000000       28.06950            
REMARK 290   SMTRY2   3  1.000000  0.000000  0.000000       28.06950            
REMARK 290   SMTRY3   3  0.000000  0.000000  1.000000      137.98800            
REMARK 290   SMTRY1   4  0.000000  1.000000  0.000000       28.06950            
REMARK 290   SMTRY2   4 -1.000000  0.000000  0.000000       28.06950            
REMARK 290   SMTRY3   4  0.000000  0.000000  1.000000       45.99600            
REMARK 290   SMTRY1   5 -1.000000  0.000000  0.000000       28.06950            
REMARK 290   SMTRY2   5  0.000000  1.000000  0.000000       28.06950            
REMARK 290   SMTRY3   5  0.000000  0.000000 -1.000000      137.98800            
REMARK 290   SMTRY1   6  1.000000  0.000000  0.000000       28.06950            
REMARK 290   SMTRY2   6  0.000000 -1.000000  0.000000       28.06950            
REMARK 290   SMTRY3   6  0.000000  0.000000 -1.000000       45.99600            
REMARK 290   SMTRY1   7  0.000000  1.000000  0.000000        0.00000            
REMARK 290   SMTRY2   7  1.000000  0.000000  0.000000        0.00000            
REMARK 290   SMTRY3   7  0.000000  0.000000 -1.000000        0.00000            
REMARK 290   SMTRY1   8  0.000000 -1.000000  0.000000        0.00000            
REMARK 290   SMTRY2   8 -1.000000  0.000000  0.000000        0.00000            
REMARK 290   SMTRY3   8  0.000000  0.000000 -1.000000       91.99200            
REMARK 290                                                                      
REMARK 290 REMARK: NULL                                                         
REMARK 300                                                                      
REMARK 300 BIOMOLECULE: 1                                                       
REMARK 300 THIS ENTRY CONTAINS THE CRYSTALLOGRAPHIC ASYMMETRIC UNIT             
REMARK 300 WHICH CONSISTS OF 1 CHAIN(S). SEE REMARK 350 FOR                     
REMARK 300 INFORMATION ON GENERATING THE BIOLOGICAL MOLECULE(S).                
REMARK 350                                                                      
REMARK 350 GENERATING THE BIOMOLECULE                                           
REMARK 350 COORDINATES FOR A COMPLETE MULTIMER REPRESENTING THE KNOWN           
REMARK 350 BIOLOGICALLY SIGNIFICANT OLIGOMERIZATION STATE OF THE                
REMARK 350 MOLECULE CAN BE GENERATED BY APPLYING BIOMT TRANSFORMATIONS          
REMARK 350 GIVEN BELOW.  BOTH NON-CRYSTALLOGRAPHIC AND                          
REMARK 350 CRYSTALLOGRAPHIC OPERATIONS ARE GIVEN.                               
REMARK 350                                                                      
REMARK 350 BIOMOLECULE: 1                                                       
REMARK 350 APPLY THE FOLLOWING TO CHAINS: A                                     
REMARK 350   BIOMT1   1  1.000000  0.000000  0.000000        0.00000            
REMARK 350   BIOMT2   1  0.000000  1.000000  0.000000        0.00000            
REMARK 350   BIOMT3   1  0.000000  0.000000  1.000000        0.00000            
REMARK 465                                                                      
REMARK 465 MISSING RESIDUES                                                     
REMARK 465 THE FOLLOWING RESIDUES WERE NOT LOCATED IN THE                       
REMARK 465 EXPERIMENT. (M=MODEL NUMBER; RES=RESIDUE NAME; C=CHAIN               
REMARK 465 IDENTIFIER; SSSEQ=SEQUENCE NUMBER; I=INSERTION CODE.)                
REMARK 465                                                                      
REMARK 465   M RES C SSSEQI                                                     
REMARK 465     MET A     1                                                      
REMARK 465     GLU A     2                                                      
REMARK 465     ARG A     3                                                      
REMARK 465     PRO A     4                                                      
REMARK 465     GLN A     5                                                      
REMARK 465     LEU A     6                                                      
REMARK 465     ASP A     7                                                      
REMARK 465     SER A     8                                                      
REMARK 465     MET A     9                                                      
REMARK 465     GLU A   224                                                      
REMARK 465     HIS A   225                                                      
REMARK 465     LYS A   226                                                      
REMARK 465     ASP A   227                                                      
REMARK 465     GLN A   228                                                      
REMARK 465     SER A   229                                                      
REMARK 465     PRO A   230                                                      
REMARK 465     SER A   231                                                      
REMARK 465     GLN A   232                                                      
REMARK 465     THR A   233                                                      
REMARK 465     GLU A   234                                                      
REMARK 465     PHE A   235                                                      
REMARK 465     LEU A   236                                                      
REMARK 465     ARG A   237                                                      
REMARK 465     GLN A   238                                                      
REMARK 465     ARG A   239                                                      
REMARK 465     PRO A   240                                                      
REMARK 465     ALA A   241                                                      
REMARK 465     SER A   242                                                      
REMARK 465     LEU A   243                                                      
REMARK 465     VAL A   244                                                      
REMARK 465     GLN A   245                                                      
REMARK 465     ASP A   246                                                      
REMARK 465     THR A   247                                                      
REMARK 465     THR A   248                                                      
REMARK 465     SER A   249                                                      
REMARK 465     ALA A   250                                                      
REMARK 465     GLU A   251                                                      
REMARK 465     THR A   252                                                      
REMARK 465     PRO A   253                                                      
REMARK 465     ARG A   254                                                      
REMARK 465     GLY A   255                                                      
REMARK 465     LYS A   256                                                      
REMARK 465     SER A   257                                                      
REMARK 465     GLN A   258                                                      
REMARK 465     ILE A   259                                                      
REMARK 465     SER A   260                                                      
REMARK 465     THR A   261                                                      
REMARK 465     SER A   262                                                      
REMARK 465     SER A   263                                                      
REMARK 465     SER A   264                                                      
REMARK 465     GLN A   265                                                      
REMARK 465     THR A   266                                                      
REMARK 465     PRO A   267                                                      
REMARK 500                                                                      
REMARK 500 GEOMETRY AND STEREOCHEMISTRY                                         
REMARK 500 SUBTOPIC: COVALENT BOND LENGTHS                                      
REMARK 500                                                                      
REMARK 500 THE STEREOCHEMICAL PARAMETERS OF THE FOLLOWING RESIDUES              
REMARK 500 HAVE VALUES WHICH DEVIATE FROM EXPECTED VALUES BY MORE               
REMARK 500 THAN 6*RMSD (M=MODEL NUMBER; RES=RESIDUE NAME; C=CHAIN               
REMARK 500 IDENTIFIER; SSEQ=SEQUENCE NUMBER; I=INSERTION CODE).                 
REMARK 500                                                                      
REMARK 500 STANDARD TABLE:                                                      
REMARK 500 FORMAT: (10X,I3,1X,2(A3,1X,A1,I4,A1,1X,A4,3X),F6.3)                  
REMARK 500                                                                      
REMARK 500 EXPECTED VALUES: ENGH AND HUBER, 1991                                
REMARK 500                                                                      
REMARK 500  M RES CSSEQI ATM1   RES CSSEQI ATM2   DEVIATION                     
REMARK 500    MET A 186   CE    MET A 186   SD    -0.074                        
REMARK 500                                                                      
REMARK 500 GEOMETRY AND STEREOCHEMISTRY                                         
REMARK 500 SUBTOPIC: COVALENT BOND ANGLES                                       
REMARK 500                                                                      
REMARK 500 THE STEREOCHEMICAL PARAMETERS OF THE FOLLOWING RESIDUES              
REMARK 500 HAVE VALUES WHICH DEVIATE FROM EXPECTED VALUES BY MORE               
REMARK 500 THAN 6*RMSD (M=MODEL NUMBER; RES=RESIDUE NAME; C=CHAIN               
REMARK 500 IDENTIFIER; SSEQ=SEQUENCE NUMBER; I=INSERTION CODE).                 
REMARK 500                                                                      
REMARK 500 STANDARD TABLE:                                                      
REMARK 500 FORMAT: (10X,I3,1X,A3,1X,A1,I4,A1,3(1X,A4,2X),12X,F5.1)              
REMARK 500                                                                      
REMARK 500 EXPECTED VALUES: ENGH AND HUBER, 1991                                
REMARK 500                                                                      
REMARK 500  M RES CSSEQI ATM1   ATM2   ATM3                                     
REMARK 500    ALA A  75   N   -  CA  -  C   ANGL. DEV. =  7.7 DEGREES           
REMARK 500    LEU A  83   N   -  CA  -  C   ANGL. DEV. =  9.6 DEGREES           
REMARK 500    ARG A  85   N   -  CA  -  C   ANGL. DEV. =  7.2 DEGREES           
REMARK 900                                                                      
REMARK 900 RELATED ENTRIES                                                      
REMARK 900 RELATED ID: 1QQ8   RELATED DB: PDB                                   
REMARK 900 HUMAN HEME OXYGENASE-1 IN COMPLEX WITH HEME                          
REMARK 900 RELATED ID: 1DVG   RELATED DB: PDB                                   
REMARK 900 MUTATED RAT HEME OXYGENASE-1 IN COMPLEX WITH HEME;                   
REMARK 900 SELENOMETHIONINE DERIVATIVE                                          
DBREF  1DVE A    1   267  SWS    P06762   HO1_RAT          1    267             
SEQRES   1 A  267  MET GLU ARG PRO GLN LEU ASP SER MET SER GLN ASP LEU          
SEQRES   2 A  267  SER GLU ALA LEU LYS GLU ALA THR LYS GLU VAL HIS ILE          
SEQRES   3 A  267  ARG ALA GLU ASN SER GLU PHE MET ARG ASN PHE GLN LYS          
SEQRES   4 A  267  GLY GLN VAL SER ARG GLU GLY PHE LYS LEU VAL MET ALA          
SEQRES   5 A  267  SER LEU TYR HIS ILE TYR THR ALA LEU GLU GLU GLU ILE          
SEQRES   6 A  267  GLU ARG ASN LYS GLN ASN PRO VAL TYR ALA PRO LEU TYR          
SEQRES   7 A  267  PHE PRO GLU GLU LEU HIS ARG ARG ALA ALA LEU GLU GLN          
SEQRES   8 A  267  ASP MET ALA PHE TRP TYR GLY PRO HIS TRP GLN GLU ALA          
SEQRES   9 A  267  ILE PRO TYR THR PRO ALA THR GLN HIS TYR VAL LYS ARG          
SEQRES  10 A  267  LEU HIS GLU VAL GLY GLY THR HIS PRO GLU LEU LEU VAL          
SEQRES  11 A  267  ALA HIS ALA TYR THR ARG TYR LEU GLY ASP LEU SER GLY          
SEQRES  12 A  267  GLY GLN VAL LEU LYS LYS ILE ALA GLN LYS ALA MET ALA          
SEQRES  13 A  267  LEU PRO SER SER GLY GLU GLY LEU ALA PHE PHE THR PHE          
SEQRES  14 A  267  PRO SER ILE ASP ASN PRO THR LYS PHE LYS GLN LEU TYR          
SEQRES  15 A  267  ARG ALA ARG MET ASN THR LEU GLU MET THR PRO GLU VAL          
SEQRES  16 A  267  LYS HIS ARG VAL THR GLU GLU ALA LYS THR ALA PHE LEU          
SEQRES  17 A  267  LEU ASN ILE GLU LEU PHE GLU GLU LEU GLN ALA LEU LEU          
SEQRES  18 A  267  THR GLU GLU HIS LYS ASP GLN SER PRO SER GLN THR GLU          
SEQRES  19 A  267  PHE LEU ARG GLN ARG PRO ALA SER LEU VAL GLN ASP THR          
SEQRES  20 A  267  THR SER ALA GLU THR PRO ARG GLY LYS SER GLN ILE SER          
SEQRES  21 A  267  THR SER SER SER GLN THR PRO                                  
HET    HEM  A 300      43                                                       
HETNAM     HEM PROTOPORPHYRIN IX CONTAINING FE                                  
HETSYN     HEM HEME                                                             
FORMUL   2  HEM    C34 H32 N4 O4 FE1                                            
FORMUL   3  HOH   *60(H2 O1)                                                    
HELIX    1   1 ASP A   12  ASN A   30  1                                  19    
HELIX    2   2 SER A   31  LYS A   39  1                                   9    
HELIX    3   3 SER A   43  LYS A   69  1                                  27    
HELIX    4   4 TYR A   74  TYR A   78  5                                   5    
HELIX    5   5 ARG A   85  GLY A   98  1                                  14    
HELIX    6   6 HIS A  100  ILE A  105  1                                   6    
HELIX    7   7 THR A  108  HIS A  125  1                                  18    
HELIX    8   8 LEU A  128  LEU A  141  1                                  14    
HELIX    9   9 SER A  142  ALA A  156  1                                  15    
HELIX   10  10 LEU A  164  THR A  168  5                                   5    
HELIX   11  11 ASN A  174  ASN A  187  1                                  14    
HELIX   12  12 THR A  192  GLU A  223  1                                  32    
LINK         FE  HEM A 300                 NE2 HIS A  25                        
LINK         FE  HEM A 300                 O   HOH A 301                        
CRYST1   56.139   56.139  183.984  90.00  90.00  90.00 P 43 21 2     8          
ORIGX1      1.000000  0.000000  0.000000        0.00000                         
ORIGX2      0.000000  1.000000  0.000000        0.00000                         
ORIGX3      0.000000  0.000000  1.000000        0.00000                         
SCALE1      0.017813  0.000000  0.000000        0.00000                         
SCALE2      0.000000  0.017813  0.000000        0.00000                         
SCALE3      0.000000  0.000000  0.005435        0.00000                         
ATOM      1  N   SER A  10      38.913  22.366-108.911  1.00 55.99           N  
ATOM      2  CA  SER A  10      37.869  21.419-108.428  1.00 56.82           C  
ATOM      3  C   SER A  10      38.463  20.400-107.458  1.00 57.35           C  
ATOM      4  O   SER A  10      39.493  20.674-106.832  1.00 58.42           O  
ATOM      5  CB  SER A  10      37.227  20.712-109.617  1.00 57.73           C  
ATOM      6  OG  SER A  10      36.732  21.664-110.550  1.00 60.43           O  
ATOM      7  N   GLN A  11      37.825  19.234-107.326  1.00 56.66           N  
ATOM      8  CA  GLN A  11      38.313  18.208-106.401  1.00 55.29           C  
ATOM      9  C   GLN A  11      39.298  17.242-107.027  1.00 51.77           C  
ATOM     10  O   GLN A  11      40.380  17.032-106.486  1.00 51.74           O  
ATOM     11  CB  GLN A  11      37.155  17.418-105.801  1.00 58.58           C  
ATOM     12  CG  GLN A  11      36.213  18.256-104.970  1.00 63.37           C  
ATOM     13  CD  GLN A  11      35.199  17.405-104.240  1.00 66.38           C  
ATOM     14  OE1 GLN A  11      34.529  16.563-104.847  1.00 67.87           O  
ATOM     15  NE2 GLN A  11      35.076  17.615-102.931  1.00 67.53           N  
ATOM     16  N   ASP A  12      38.915  16.630-108.145  1.00 47.77           N  
ATOM     17  CA  ASP A  12      39.820  15.713-108.827  1.00 43.62           C  
ATOM     18  C   ASP A  12      40.945  16.556-109.418  1.00 40.14           C  
ATOM     19  O   ASP A  12      40.733  17.706-109.800  1.00 38.54           O  
ATOM     20  CB  ASP A  12      39.116  14.962-109.965  1.00 44.58           C  
ATOM     21  CG  ASP A  12      38.215  13.842-109.471  1.00 45.31           C  
ATOM     22  OD1 ASP A  12      38.587  13.139-108.507  1.00 47.19           O  
ATOM     23  OD2 ASP A  12      37.137  13.645-110.068  1.00 45.96           O  
ATOM     24  N   LEU A  13      42.142  15.992-109.488  1.00 37.13           N  
ATOM     25  CA  LEU A  13      43.264  16.720-110.053  1.00 35.70           C  
ATOM     26  C   LEU A  13      42.950  17.202-111.479  1.00 36.02           C  
ATOM     27  O   LEU A  13      43.176  18.368-111.811  1.00 36.20           O  
ATOM     28  CB  LEU A  13      44.514  15.837-110.049  1.00 33.69           C  
ATOM     29  CG  LEU A  13      45.792  16.494-110.585  1.00 34.54           C  
ATOM     30  CD1 LEU A  13      46.014  17.847-109.910  1.00 30.88           C  
ATOM     31  CD2 LEU A  13      46.979  15.560-110.357  1.00 32.75           C  
ATOM     32  N   SER A  14      42.406  16.320-112.313  1.00 35.57           N  
ATOM     33  CA  SER A  14      42.085  16.684-113.687  1.00 37.07           C  
ATOM     34  C   SER A  14      41.254  17.961-113.766  1.00 37.03           C  
ATOM     35  O   SER A  14      41.572  18.871-114.536  1.00 36.97           O  
ATOM     36  CB  SER A  14      41.353  15.534-114.405  1.00 37.60           C  
ATOM     37  OG  SER A  14      40.108  15.221-113.797  1.00 39.84           O  
ATOM     38  N   GLU A  15      40.194  18.035-112.971  1.00 37.63           N  
ATOM     39  CA  GLU A  15      39.338  19.214-112.975  1.00 39.36           C  
ATOM     40  C   GLU A  15      40.016  20.411-112.313  1.00 38.35           C  
ATOM     41  O   GLU A  15      39.829  21.549-112.748  1.00 38.61           O  
ATOM     42  CB  GLU A  15      38.018  18.913-112.272  1.00 42.63           C  
ATOM     43  CG  GLU A  15      37.298  17.695-112.821  1.00 48.30           C  
ATOM     44  CD  GLU A  15      35.975  17.438-112.120  1.00 52.48           C  
ATOM     45  OE1 GLU A  15      35.432  16.318-112.271  1.00 54.65           O  
ATOM     46  OE2 GLU A  15      35.477  18.357-111.423  1.00 53.56           O  
ATOM     47  N   ALA A  16      40.805  20.157-111.269  1.00 36.22           N  
ATOM     48  CA  ALA A  16      41.505  21.236-110.579  1.00 35.46           C  
ATOM     49  C   ALA A  16      42.488  21.900-111.544  1.00 34.84           C  
ATOM     50  O   ALA A  16      42.630  23.123-111.554  1.00 35.74           O  
ATOM     51  CB  ALA A  16      42.243  20.695-109.344  1.00 33.15           C  
ATOM     52  N   LEU A  17      43.159  21.086-112.356  1.00 34.29           N  
ATOM     53  CA  LEU A  17      44.118  21.585-113.343  1.00 32.21           C  
ATOM     54  C   LEU A  17      43.425  22.360-114.457  1.00 31.90           C  
ATOM     55  O   LEU A  17      43.899  23.410-114.879  1.00 31.65           O  
ATOM     56  CB  LEU A  17      44.912  20.423-113.946  1.00 29.47           C  
ATOM     57  CG  LEU A  17      46.089  19.891-113.126  1.00 27.71           C  
ATOM     58  CD1 LEU A  17      46.559  18.569-113.697  1.00 23.95           C  
ATOM     59  CD2 LEU A  17      47.222  20.924-113.113  1.00 24.91           C  
ATOM     60  N   LYS A  18      42.296  21.850-114.930  1.00 32.92           N  
ATOM     61  CA  LYS A  18      41.577  22.533-115.996  1.00 35.86           C  
ATOM     62  C   LYS A  18      41.072  23.893-115.524  1.00 37.11           C  
ATOM     63  O   LYS A  18      41.156  24.888-116.246  1.00 37.09           O  
ATOM     64  CB  LYS A  18      40.399  21.690-116.478  1.00 36.11           C  
ATOM     65  CG  LYS A  18      39.624  22.346-117.598  1.00 37.67           C  
ATOM     66  CD  LYS A  18      38.651  21.382-118.238  1.00 41.00           C  
ATOM     67  CE  LYS A  18      37.954  22.032-119.421  1.00 41.53           C  
ATOM     68  NZ  LYS A  18      38.934  22.624-120.385  1.00 44.85           N  
ATOM     69  N   GLU A  19      40.550  23.920-114.305  1.00 38.72           N  
ATOM     70  CA  GLU A  19      40.023  25.137-113.708  1.00 40.78           C  
ATOM     71  C   GLU A  19      41.141  26.168-113.475  1.00 39.94           C  
ATOM     72  O   GLU A  19      40.996  27.343-113.823  1.00 39.63           O  
ATOM     73  CB  GLU A  19      39.345  24.775-112.384  1.00 44.39           C  
ATOM     74  CG  GLU A  19      38.026  25.476-112.109  1.00 50.81           C  
ATOM     75  CD  GLU A  19      38.201  26.834-111.452  1.00 55.20           C  
ATOM     76  OE1 GLU A  19      37.171  27.473-111.130  1.00 56.26           O  
ATOM     77  OE2 GLU A  19      39.364  27.259-111.255  1.00 57.26           O  
ATOM     78  N   ALA A  20      42.257  25.712-112.910  1.00 38.44           N  
ATOM     79  CA  ALA A  20      43.404  26.570-112.595  1.00 38.17           C  
ATOM     80  C   ALA A  20      44.189  27.135-113.786  1.00 38.34           C  
ATOM     81  O   ALA A  20      44.891  28.140-113.644  1.00 37.82           O  
ATOM     82  CB  ALA A  20      44.365  25.819-111.668  1.00 36.31           C  
ATOM     83  N   THR A  21      44.082  26.495-114.948  1.00 38.02           N  
ATOM     84  CA  THR A  21      44.812  26.951-116.127  1.00 37.76           C  
ATOM     85  C   THR A  21      43.918  27.523-117.217  1.00 38.39           C  
ATOM     86  O   THR A  21      44.389  27.872-118.299  1.00 38.54           O  
ATOM     87  CB  THR A  21      45.656  25.806-116.740  1.00 36.95           C  
ATOM     88  OG1 THR A  21      44.796  24.734-117.155  1.00 35.41           O  
ATOM     89  CG2 THR A  21      46.660  25.292-115.721  1.00 36.30           C  
ATOM     90  N   LYS A  22      42.628  27.626-116.932  1.00 39.39           N  
ATOM     91  CA  LYS A  22      41.693  28.148-117.912  1.00 40.92           C  
ATOM     92  C   LYS A  22      42.117  29.511-118.467  1.00 40.77           C  
ATOM     93  O   LYS A  22      42.042  29.743-119.674  1.00 40.89           O  
ATOM     94  CB  LYS A  22      40.296  28.249-117.295  1.00 42.99           C  
ATOM     95  CG  LYS A  22      39.219  28.604-118.302  1.00 45.83           C  
ATOM     96  CD  LYS A  22      37.815  28.357-117.755  1.00 48.17           C  
ATOM     97  CE  LYS A  22      36.783  28.523-118.871  1.00 49.79           C  
ATOM     98  NZ  LYS A  22      35.401  28.184-118.432  1.00 51.09           N  
ATOM     99  N   GLU A  23      42.570  30.403-117.589  1.00 40.48           N  
ATOM    100  CA  GLU A  23      42.984  31.749-117.995  1.00 39.43           C  
ATOM    101  C   GLU A  23      44.284  31.783-118.783  1.00 38.50           C  
ATOM    102  O   GLU A  23      44.332  32.334-119.882  1.00 38.31           O  
ATOM    103  CB  GLU A  23      43.118  32.671-116.773  1.00 39.63           C  
ATOM    104  CG  GLU A  23      41.812  32.957-116.021  1.00 40.45           C  
ATOM    105  CD  GLU A  23      41.258  31.745-115.278  1.00 40.40           C  
ATOM    106  OE1 GLU A  23      42.040  31.072-114.577  1.00 40.14           O  
ATOM    107  OE2 GLU A  23      40.040  31.476-115.386  1.00 40.60           O  
ATOM    108  N   VAL A  24      45.341  31.206-118.221  1.00 38.06           N  
ATOM    109  CA  VAL A  24      46.629  31.188-118.901  1.00 36.99           C  
ATOM    110  C   VAL A  24      46.536  30.490-120.247  1.00 37.86           C  
ATOM    111  O   VAL A  24      47.285  30.810-121.163  1.00 39.30           O  
ATOM    112  CB  VAL A  24      47.715  30.490-118.057  1.00 37.43           C  
ATOM    113  CG1 VAL A  24      48.258  31.454-117.009  1.00 34.17           C  
ATOM    114  CG2 VAL A  24      47.141  29.248-117.392  1.00 35.87           C  
ATOM    115  N   HIS A  25      45.617  29.540-120.376  1.00 37.25           N  
ATOM    116  CA  HIS A  25      45.463  28.836-121.638  1.00 37.34           C  
ATOM    117  C   HIS A  25      44.952  29.795-122.700  1.00 38.86           C  
ATOM    118  O   HIS A  25      45.468  29.830-123.819  1.00 39.15           O  
ATOM    119  CB  HIS A  25      44.499  27.654-121.492  1.00 35.36           C  
ATOM    120  CG  HIS A  25      44.201  26.963-122.784  1.00 33.14           C  
ATOM    121  ND1 HIS A  25      43.221  27.395-123.653  1.00 33.92           N  
ATOM    122  CD2 HIS A  25      44.788  25.901-123.381  1.00 32.06           C  
ATOM    123  CE1 HIS A  25      43.218  26.631-124.730  1.00 32.87           C  
ATOM    124  NE2 HIS A  25      44.161  25.717-124.590  1.00 33.94           N  
ATOM    125  N   ILE A  26      43.928  30.569-122.350  1.00 40.08           N  
ATOM    126  CA  ILE A  26      43.370  31.543-123.280  1.00 40.46           C  
ATOM    127  C   ILE A  26      44.457  32.557-123.615  1.00 42.26           C  
ATOM    128  O   ILE A  26      44.561  33.029-124.747  1.00 43.14           O  
ATOM    129  CB  ILE A  26      42.157  32.270-122.660  1.00 39.41           C  
ATOM    130  CG1 ILE A  26      40.955  31.332-122.651  1.00 38.11           C  
ATOM    131  CG2 ILE A  26      41.847  33.547-123.426  1.00 38.07           C  
ATOM    132  CD1 ILE A  26      39.759  31.887-121.947  1.00 37.91           C  
ATOM    133  N   ARG A  27      45.284  32.883-122.631  1.00 43.54           N  
ATOM    134  CA  ARG A  27      46.349  33.838-122.870  1.00 45.22           C  
ATOM    135  C   ARG A  27      47.373  33.233-123.827  1.00 45.74           C  
ATOM    136  O   ARG A  27      47.939  33.928-124.668  1.00 45.98           O  
ATOM    137  CB  ARG A  27      47.033  34.227-121.559  1.00 45.60           C  
ATOM    138  CG  ARG A  27      47.581  35.637-121.597  1.00 49.09           C  
ATOM    139  CD  ARG A  27      48.700  35.856-120.596  1.00 49.51           C  
ATOM    140  NE  ARG A  27      48.262  35.660-119.224  1.00 49.25           N  
ATOM    141  CZ  ARG A  27      49.077  35.719-118.178  1.00 50.57           C  
ATOM    142  NH1 ARG A  27      50.371  35.974-118.361  1.00 49.50           N  
ATOM    143  NH2 ARG A  27      48.604  35.509-116.954  1.00 49.50           N  
ATOM    144  N   ALA A  28      47.604  31.929-123.698  1.00 46.23           N  
ATOM    145  CA  ALA A  28      48.564  31.239-124.549  1.00 46.22           C  
ATOM    146  C   ALA A  28      48.096  31.154-125.993  1.00 46.95           C  
ATOM    147  O   ALA A  28      48.885  31.357-126.919  1.00 47.18           O  
ATOM    148  CB  ALA A  28      48.836  29.842-124.018  1.00 45.23           C  
ATOM    149  N   GLU A  29      46.822  30.851-126.201  1.00 47.14           N  
ATOM    150  CA  GLU A  29      46.340  30.743-127.567  1.00 48.84           C  
ATOM    151  C   GLU A  29      46.183  32.117-128.204  1.00 49.40           C  
ATOM    152  O   GLU A  29      46.116  32.237-129.427  1.00 49.01           O  
ATOM    153  CB  GLU A  29      45.024  29.958-127.622  1.00 48.23           C  
ATOM    154  CG  GLU A  29      43.855  30.585-126.913  1.00 48.80           C  
ATOM    155  CD  GLU A  29      42.650  29.658-126.882  1.00 50.24           C  
ATOM    156  OE1 GLU A  29      42.240  29.182-127.968  1.00 49.27           O  
ATOM    157  OE2 GLU A  29      42.114  29.409-125.773  1.00 50.20           O  
ATOM    158  N   ASN A  30      46.151  33.156-127.375  1.00 50.27           N  
ATOM    159  CA  ASN A  30      46.009  34.512-127.885  1.00 51.02           C  
ATOM    160  C   ASN A  30      47.326  35.250-128.005  1.00 50.53           C  
ATOM    161  O   ASN A  30      47.349  36.417-128.380  1.00 50.69           O  
ATOM    162  CB  ASN A  30      45.041  35.321-127.025  1.00 52.27           C  
ATOM    163  CG  ASN A  30      43.597  34.964-127.300  1.00 54.68           C  
ATOM    164  OD1 ASN A  30      43.199  34.801-128.456  1.00 55.87           O  
ATOM    165  ND2 ASN A  30      42.800  34.849-126.245  1.00 55.78           N  
ATOM    166  N   SER A  31      48.425  34.576-127.686  1.00 50.36           N  
ATOM    167  CA  SER A  31      49.732  35.200-127.808  1.00 50.17           C  
ATOM    168  C   SER A  31      49.877  35.591-129.278  1.00 51.28           C  
ATOM    169  O   SER A  31      49.243  34.994-130.155  1.00 51.67           O  
ATOM    170  CB  SER A  31      50.845  34.223-127.403  1.00 50.68           C  
ATOM    171  OG  SER A  31      50.833  33.049-128.201  1.00 49.73           O  
ATOM    172  N   GLU A  32      50.702  36.596-129.546  1.00 50.81           N  
ATOM    173  CA  GLU A  32      50.900  37.067-130.910  1.00 50.28           C  
ATOM    174  C   GLU A  32      51.292  35.926-131.844  1.00 47.89           C  
ATOM    175  O   GLU A  32      50.758  35.802-132.945  1.00 46.83           O  
ATOM    176  CB  GLU A  32      51.976  38.159-130.928  1.00 52.82           C  
ATOM    177  CG  GLU A  32      52.011  39.000-132.199  1.00 56.54           C  
ATOM    178  CD  GLU A  32      53.114  40.055-132.177  1.00 58.76           C  
ATOM    179  OE1 GLU A  32      53.111  40.911-131.262  1.00 59.37           O  
ATOM    180  OE2 GLU A  32      53.985  40.030-133.077  1.00 60.22           O  
ATOM    181  N   PHE A  33      52.213  35.086-131.391  1.00 46.14           N  
ATOM    182  CA  PHE A  33      52.689  33.969-132.193  1.00 44.76           C  
ATOM    183  C   PHE A  33      51.627  32.905-132.499  1.00 44.15           C  
ATOM    184  O   PHE A  33      51.532  32.436-133.630  1.00 43.85           O  
ATOM    185  CB  PHE A  33      53.887  33.309-131.512  1.00 45.12           C  
ATOM    186  CG  PHE A  33      54.561  32.285-132.365  1.00 45.76           C  
ATOM    187  CD1 PHE A  33      55.588  32.648-133.222  1.00 45.60           C  
ATOM    188  CD2 PHE A  33      54.120  30.964-132.366  1.00 46.48           C  
ATOM    189  CE1 PHE A  33      56.169  31.712-134.076  1.00 47.04           C  
ATOM    190  CE2 PHE A  33      54.691  30.022-133.215  1.00 47.33           C  
ATOM    191  CZ  PHE A  33      55.719  30.396-134.073  1.00 47.26           C  
ATOM    192  N   MET A  34      50.833  32.516-131.506  1.00 44.14           N  
ATOM    193  CA  MET A  34      49.798  31.511-131.737  1.00 44.79           C  
ATOM    194  C   MET A  34      48.673  32.027-132.624  1.00 45.16           C  
ATOM    195  O   MET A  34      48.086  31.273-133.398  1.00 43.89           O  
ATOM    196  CB  MET A  34      49.217  31.016-130.414  1.00 45.66           C  
ATOM    197  CG  MET A  34      50.089  30.002-129.700  1.00 47.13           C  
ATOM    198  SD  MET A  34      50.410  28.541-130.715  1.00 46.75           S  
ATOM    199  CE  MET A  34      52.151  28.677-130.928  1.00 46.78           C  
ATOM    200  N   ARG A  35      48.367  33.313-132.510  1.00 46.48           N  
ATOM    201  CA  ARG A  35      47.319  33.900-133.333  1.00 47.94           C  
ATOM    202  C   ARG A  35      47.737  33.888-134.794  1.00 47.42           C  
ATOM    203  O   ARG A  35      46.974  33.462-135.656  1.00 48.29           O  
ATOM    204  CB  ARG A  35      47.028  35.327-132.884  1.00 49.79           C  
ATOM    205  CG  ARG A  35      45.781  35.466-132.034  1.00 53.38           C  
ATOM    206  CD  ARG A  35      45.908  36.665-131.121  1.00 57.62           C  
ATOM    207  NE  ARG A  35      46.830  37.649-131.682  1.00 60.60           N  
ATOM    208  CZ  ARG A  35      47.312  38.692-131.015  1.00 61.44           C  
ATOM    209  NH1 ARG A  35      46.956  38.893-129.753  1.00 61.62           N  
ATOM    210  NH2 ARG A  35      48.160  39.524-131.609  1.00 61.74           N  
ATOM    211  N   ASN A  36      48.950  34.346-135.079  1.00 46.82           N  
ATOM    212  CA  ASN A  36      49.428  34.351-136.456  1.00 47.15           C  
ATOM    213  C   ASN A  36      49.418  32.924-136.992  1.00 46.72           C  
ATOM    214  O   ASN A  36      49.006  32.673-138.123  1.00 46.22           O  
ATOM    215  CB  ASN A  36      50.848  34.925-136.539  1.00 47.57           C  
ATOM    216  CG  ASN A  36      50.887  36.428-136.322  1.00 48.33           C  
ATOM    217  OD1 ASN A  36      51.948  37.045-136.381  1.00 47.79           O  
ATOM    218  ND2 ASN A  36      49.727  37.024-136.068  1.00 49.95           N  
ATOM    219  N   PHE A  37      49.873  31.995-136.159  1.00 46.94           N  
ATOM    220  CA  PHE A  37      49.922  30.587-136.523  1.00 47.29           C  
ATOM    221  C   PHE A  37      48.513  30.100-136.847  1.00 48.13           C  
ATOM    222  O   PHE A  37      48.309  29.391-137.826  1.00 47.78           O  
ATOM    223  CB  PHE A  37      50.495  29.773-135.360  1.00 46.37           C  
ATOM    224  CG  PHE A  37      51.045  28.427-135.757  1.00 44.92           C  
ATOM    225  CD1 PHE A  37      50.351  27.597-136.632  1.00 44.11           C  
ATOM    226  CD2 PHE A  37      52.234  27.965-135.203  1.00 44.34           C  
ATOM    227  CE1 PHE A  37      50.829  26.331-136.946  1.00 43.41           C  
ATOM    228  CE2 PHE A  37      52.719  26.701-135.509  1.00 43.45           C  
ATOM    229  CZ  PHE A  37      52.014  25.880-136.382  1.00 43.86           C  
ATOM    230  N   GLN A  38      47.543  30.484-136.024  1.00 49.89           N  
ATOM    231  CA  GLN A  38      46.161  30.067-136.243  1.00 52.20           C  
ATOM    232  C   GLN A  38      45.545  30.682-137.482  1.00 52.87           C  
ATOM    233  O   GLN A  38      44.534  30.192-137.975  1.00 53.96           O  
ATOM    234  CB  GLN A  38      45.288  30.412-135.037  1.00 52.79           C  
ATOM    235  CG  GLN A  38      45.669  29.676-133.771  1.00 55.64           C  
ATOM    236  CD  GLN A  38      44.695  29.928-132.639  1.00 57.40           C  
ATOM    237  OE1 GLN A  38      43.514  29.576-132.731  1.00 58.91           O  
ATOM    238  NE2 GLN A  38      45.181  30.542-131.562  1.00 57.01           N  
ATOM    239  N   LYS A  39      46.140  31.759-137.982  1.00 54.27           N  
ATOM    240  CA  LYS A  39      45.617  32.418-139.174  1.00 55.82           C  
ATOM    241  C   LYS A  39      46.450  31.993-140.371  1.00 56.55           C  
ATOM    242  O   LYS A  39      46.231  32.447-141.495  1.00 57.19           O  
ATOM    243  CB  LYS A  39      45.663  33.944-139.013  1.00 57.33           C  
ATOM    244  CG  LYS A  39      45.102  34.455-137.684  1.00 58.54           C  
ATOM    245  CD  LYS A  39      43.724  33.863-137.384  1.00 60.78           C  
ATOM    246  CE  LYS A  39      43.218  34.266-135.994  1.00 61.83           C  
ATOM    247  NZ  LYS A  39      44.071  33.752-134.873  1.00 60.83           N  
ATOM    248  N   GLY A  40      47.415  31.116-140.112  1.00 56.97           N  
ATOM    249  CA  GLY A  40      48.279  30.615-141.165  1.00 57.15           C  
ATOM    250  C   GLY A  40      49.313  31.622-141.616  1.00 57.71           C  
ATOM    251  O   GLY A  40      49.633  31.700-142.804  1.00 57.91           O  
ATOM    252  N   GLN A  41      49.849  32.384-140.670  1.00 57.84           N  
ATOM    253  CA  GLN A  41      50.838  33.394-141.000  1.00 58.74           C  
ATOM    254  C   GLN A  41      52.202  33.168-140.355  1.00 58.28           C  
ATOM    255  O   GLN A  41      52.941  34.119-140.075  1.00 59.13           O  
ATOM    256  CB  GLN A  41      50.291  34.778-140.649  1.00 60.05           C  
ATOM    257  CG  GLN A  41      49.032  35.116-141.435  1.00 63.56           C  
ATOM    258  CD  GLN A  41      48.437  36.462-141.065  1.00 66.55           C  
ATOM    259  OE1 GLN A  41      47.333  36.807-141.501  1.00 67.92           O  
ATOM    260  NE2 GLN A  41      49.164  37.234-140.260  1.00 67.54           N  
ATOM    261  N   VAL A  42      52.534  31.902-140.127  1.00 56.09           N  
ATOM    262  CA  VAL A  42      53.825  31.545-139.554  1.00 54.47           C  
ATOM    263  C   VAL A  42      54.754  31.213-140.721  1.00 52.78           C  
ATOM    264  O   VAL A  42      54.349  30.539-141.669  1.00 52.49           O  
ATOM    265  CB  VAL A  42      53.712  30.310-138.629  1.00 55.25           C  
ATOM    266  CG1 VAL A  42      53.292  29.077-139.440  1.00 54.69           C  
ATOM    267  CG2 VAL A  42      55.036  30.079-137.912  1.00 54.38           C  
ATOM    268  N   SER A  43      55.992  31.691-140.662  1.00 50.58           N  
ATOM    269  CA  SER A  43      56.946  31.436-141.736  1.00 49.09           C  
ATOM    270  C   SER A  43      57.759  30.183-141.459  1.00 48.46           C  
ATOM    271  O   SER A  43      57.786  29.691-140.335  1.00 48.17           O  
ATOM    272  CB  SER A  43      57.897  32.617-141.889  1.00 47.99           C  
ATOM    273  OG  SER A  43      58.670  32.775-140.716  1.00 48.47           O  
ATOM    274  N   ARG A  44      58.425  29.672-142.488  1.00 47.76           N  
ATOM    275  CA  ARG A  44      59.252  28.485-142.340  1.00 47.10           C  
ATOM    276  C   ARG A  44      60.325  28.728-141.285  1.00 46.09           C  
ATOM    277  O   ARG A  44      60.665  27.834-140.508  1.00 45.24           O  
ATOM    278  CB  ARG A  44      59.905  28.120-143.679  1.00 48.26           C  
ATOM    279  CG  ARG A  44      58.946  27.505-144.682  1.00 50.56           C  
ATOM    280  CD  ARG A  44      59.635  27.174-145.994  1.00 54.21           C  
ATOM    281  NE  ARG A  44      58.806  26.340-146.873  1.00 57.53           N  
ATOM    282  CZ  ARG A  44      58.703  25.012-146.785  1.00 58.40           C  
ATOM    283  NH1 ARG A  44      59.375  24.347-145.857  1.00 58.59           N  
ATOM    284  NH2 ARG A  44      57.935  24.339-147.635  1.00 58.49           N  
ATOM    285  N   GLU A  45      60.841  29.950-141.244  1.00 45.38           N  
ATOM    286  CA  GLU A  45      61.881  30.295-140.284  1.00 45.35           C  
ATOM    287  C   GLU A  45      61.331  30.346-138.859  1.00 43.79           C  
ATOM    288  O   GLU A  45      62.014  29.956-137.909  1.00 43.24           O  
ATOM    289  CB  GLU A  45      62.516  31.634-140.663  1.00 48.03           C  
ATOM    290  CG  GLU A  45      64.015  31.723-140.371  1.00 52.16           C  
ATOM    291  CD  GLU A  45      64.820  30.585-141.010  1.00 54.78           C  
ATOM    292  OE1 GLU A  45      64.569  30.257-142.194  1.00 55.14           O  
ATOM    293  OE2 GLU A  45      65.714  30.024-140.330  1.00 55.87           O  
ATOM    294  N   GLY A  46      60.098  30.830-138.718  1.00 42.11           N  
ATOM    295  CA  GLY A  46      59.472  30.898-137.409  1.00 39.69           C  
ATOM    296  C   GLY A  46      59.115  29.504-136.922  1.00 38.25           C  
ATOM    297  O   GLY A  46      59.256  29.178-135.738  1.00 37.64           O  
ATOM    298  N   PHE A  47      58.658  28.672-137.850  1.00 37.03           N  
ATOM    299  CA  PHE A  47      58.277  27.297-137.547  1.00 36.20           C  
ATOM    300  C   PHE A  47      59.504  26.477-137.138  1.00 36.93           C  
ATOM    301  O   PHE A  47      59.443  25.698-136.187  1.00 35.97           O  
ATOM    302  CB  PHE A  47      57.611  26.655-138.767  1.00 33.72           C  
ATOM    303  CG  PHE A  47      57.070  25.286-138.504  1.00 32.95           C  
ATOM    304  CD1 PHE A  47      55.923  25.116-137.729  1.00 33.33           C  
ATOM    305  CD2 PHE A  47      57.723  24.163-138.991  1.00 31.17           C  
ATOM    306  CE1 PHE A  47      55.438  23.842-137.442  1.00 32.06           C  
ATOM    307  CE2 PHE A  47      57.247  22.886-138.710  1.00 31.37           C  
ATOM    308  CZ  PHE A  47      56.102  22.724-137.934  1.00 31.86           C  
ATOM    309  N   LYS A  48      60.610  26.653-137.862  1.00 37.49           N  
ATOM    310  CA  LYS A  48      61.850  25.937-137.557  1.00 38.94           C  
ATOM    311  C   LYS A  48      62.299  26.295-136.153  1.00 37.97           C  
ATOM    312  O   LYS A  48      62.809  25.452-135.415  1.00 37.81           O  
ATOM    313  CB  LYS A  48      62.972  26.329-138.528  1.00 40.46           C  
ATOM    314  CG  LYS A  48      62.726  25.947-139.967  1.00 42.27           C  
ATOM    315  CD  LYS A  48      63.773  26.559-140.880  1.00 43.31           C  
ATOM    316  CE  LYS A  48      65.149  25.981-140.631  1.00 44.14           C  
ATOM    317  NZ  LYS A  48      66.088  26.395-141.712  1.00 45.65           N  
ATOM    318  N   LEU A  49      62.110  27.560-135.798  1.00 37.30           N  
ATOM    319  CA  LEU A  49      62.506  28.058-134.491  1.00 36.96           C  
ATOM    320  C   LEU A  49      61.743  27.391-133.353  1.00 35.51           C  
ATOM    321  O   LEU A  49      62.349  26.898-132.407  1.00 34.74           O  
ATOM    322  CB  LEU A  49      62.289  29.572-134.422  1.00 39.31           C  
ATOM    323  CG  LEU A  49      63.452  30.456-133.955  1.00 40.22           C  
ATOM    324  CD1 LEU A  49      62.906  31.855-133.691  1.00 41.03           C  
ATOM    325  CD2 LEU A  49      64.103  29.896-132.691  1.00 40.10           C  
ATOM    326  N   VAL A  50      60.415  27.378-133.440  1.00 34.19           N  
ATOM    327  CA  VAL A  50      59.617  26.778-132.383  1.00 34.25           C  
ATOM    328  C   VAL A  50      59.905  25.300-132.232  1.00 33.45           C  
ATOM    329  O   VAL A  50      60.029  24.805-131.112  1.00 32.55           O  
ATOM    330  CB  VAL A  50      58.097  26.964-132.610  1.00 35.64           C  
ATOM    331  CG1 VAL A  50      57.749  28.429-132.568  1.00 38.70           C  
ATOM    332  CG2 VAL A  50      57.678  26.362-133.943  1.00 36.54           C  
ATOM    333  N   MET A  51      60.014  24.596-133.356  1.00 32.34           N  
ATOM    334  CA  MET A  51      60.286  23.169-133.312  1.00 32.38           C  
ATOM    335  C   MET A  51      61.646  22.880-132.698  1.00 30.92           C  
ATOM    336  O   MET A  51      61.820  21.873-132.019  1.00 30.58           O  
ATOM    337  CB  MET A  51      60.209  22.552-134.713  1.00 34.05           C  
ATOM    338  CG  MET A  51      58.827  22.636-135.360  1.00 36.82           C  
ATOM    339  SD  MET A  51      57.461  22.293-134.222  1.00 38.28           S  
ATOM    340  CE  MET A  51      57.840  20.612-133.709  1.00 39.56           C  
ATOM    341  N   ALA A  52      62.611  23.759-132.940  1.00 29.93           N  
ATOM    342  CA  ALA A  52      63.943  23.565-132.384  1.00 30.28           C  
ATOM    343  C   ALA A  52      63.856  23.726-130.876  1.00 30.21           C  
ATOM    344  O   ALA A  52      64.514  23.008-130.123  1.00 29.63           O  
ATOM    345  CB  ALA A  52      64.909  24.580-132.960  1.00 30.55           C  
ATOM    346  N   SER A  53      63.029  24.673-130.444  1.00 29.74           N  
ATOM    347  CA  SER A  53      62.843  24.938-129.022  1.00 30.18           C  
ATOM    348  C   SER A  53      62.117  23.788-128.335  1.00 29.77           C  
ATOM    349  O   SER A  53      62.476  23.404-127.227  1.00 30.67           O  
ATOM    350  CB  SER A  53      62.062  26.234-128.830  1.00 29.40           C  
ATOM    351  OG  SER A  53      62.731  27.314-129.459  1.00 33.71           O  
ATOM    352  N   LEU A  54      61.096  23.242-128.992  1.00 29.62           N  
ATOM    353  CA  LEU A  54      60.346  22.132-128.422  1.00 28.04           C  
ATOM    354  C   LEU A  54      61.258  20.927-128.286  1.00 28.27           C  
ATOM    355  O   LEU A  54      61.110  20.143-127.348  1.00 28.09           O  
ATOM    356  CB  LEU A  54      59.131  21.795-129.283  1.00 25.98           C  
ATOM    357  CG  LEU A  54      58.045  22.871-129.247  1.00 26.22           C  
ATOM    358  CD1 LEU A  54      56.909  22.497-130.175  1.00 26.38           C  
ATOM    359  CD2 LEU A  54      57.529  23.039-127.824  1.00 26.78           C  
ATOM    360  N   TYR A  55      62.203  20.787-129.215  1.00 27.67           N  
ATOM    361  CA  TYR A  55      63.164  19.685-129.158  1.00 28.58           C  
ATOM    362  C   TYR A  55      63.883  19.667-127.795  1.00 28.91           C  
ATOM    363  O   TYR A  55      63.935  18.638-127.118  1.00 28.69           O  
ATOM    364  CB  TYR A  55      64.232  19.814-130.257  1.00 28.00           C  
ATOM    365  CG  TYR A  55      65.451  18.964-129.959  1.00 28.61           C  
ATOM    366  CD1 TYR A  55      65.397  17.572-130.057  1.00 28.72           C  
ATOM    367  CD2 TYR A  55      66.620  19.540-129.454  1.00 29.72           C  
ATOM    368  CE1 TYR A  55      66.473  16.772-129.647  1.00 30.40           C  
ATOM    369  CE2 TYR A  55      67.699  18.751-129.039  1.00 30.15           C  
ATOM    370  CZ  TYR A  55      67.617  17.369-129.136  1.00 31.03           C  
ATOM    371  OH  TYR A  55      68.669  16.590-128.705  1.00 32.75           O  
ATOM    372  N   HIS A  56      64.457  20.804-127.412  1.00 28.67           N  
ATOM    373  CA  HIS A  56      65.166  20.898-126.148  1.00 29.84           C  
ATOM    374  C   HIS A  56      64.210  20.679-124.991  1.00 30.11           C  
ATOM    375  O   HIS A  56      64.535  19.999-124.022  1.00 31.13           O  
ATOM    376  CB  HIS A  56      65.816  22.267-126.002  1.00 32.70           C  
ATOM    377  CG  HIS A  56      66.860  22.551-127.029  1.00 35.58           C  
ATOM    378  ND1 HIS A  56      66.685  23.481-128.032  1.00 36.87           N  
ATOM    379  CD2 HIS A  56      68.092  22.021-127.215  1.00 37.18           C  
ATOM    380  CE1 HIS A  56      67.765  23.511-128.791  1.00 37.66           C  
ATOM    381  NE2 HIS A  56      68.634  22.635-128.318  1.00 38.30           N  
ATOM    382  N   ILE A  57      63.027  21.271-125.097  1.00 30.10           N  
ATOM    383  CA  ILE A  57      62.014  21.148-124.065  1.00 29.90           C  
ATOM    384  C   ILE A  57      61.608  19.694-123.819  1.00 29.67           C  
ATOM    385  O   ILE A  57      61.645  19.222-122.684  1.00 29.99           O  
ATOM    386  CB  ILE A  57      60.784  22.001-124.427  1.00 30.81           C  
ATOM    387  CG1 ILE A  57      61.198  23.479-124.446  1.00 30.60           C  
ATOM    388  CG2 ILE A  57      59.648  21.758-123.427  1.00 29.97           C  
ATOM    389  CD1 ILE A  57      60.130  24.425-124.950  1.00 30.93           C  
ATOM    390  N   TYR A  58      61.240  18.979-124.875  1.00 29.72           N  
ATOM    391  CA  TYR A  58      60.847  17.588-124.730  1.00 29.20           C  
ATOM    392  C   TYR A  58      62.022  16.695-124.367  1.00 30.44           C  
ATOM    393  O   TYR A  58      61.851  15.702-123.660  1.00 29.33           O  
ATOM    394  CB  TYR A  58      60.173  17.096-126.003  1.00 29.36           C  
ATOM    395  CG  TYR A  58      58.740  17.549-126.098  1.00 28.57           C  
ATOM    396  CD1 TYR A  58      57.701  16.732-125.650  1.00 28.11           C  
ATOM    397  CD2 TYR A  58      58.423  18.815-126.591  1.00 26.70           C  
ATOM    398  CE1 TYR A  58      56.379  17.165-125.690  1.00 27.79           C  
ATOM    399  CE2 TYR A  58      57.109  19.258-126.639  1.00 28.65           C  
ATOM    400  CZ  TYR A  58      56.089  18.428-126.190  1.00 29.19           C  
ATOM    401  OH  TYR A  58      54.784  18.858-126.273  1.00 30.82           O  
ATOM    402  N   THR A  59      63.215  17.042-124.841  1.00 30.71           N  
ATOM    403  CA  THR A  59      64.394  16.256-124.501  1.00 31.54           C  
ATOM    404  C   THR A  59      64.594  16.295-122.983  1.00 31.36           C  
ATOM    405  O   THR A  59      64.933  15.284-122.372  1.00 31.76           O  
ATOM    406  CB  THR A  59      65.670  16.791-125.214  1.00 31.60           C  
ATOM    407  OG1 THR A  59      65.640  16.396-126.588  1.00 32.81           O  
ATOM    408  CG2 THR A  59      66.940  16.232-124.571  1.00 30.59           C  
ATOM    409  N   ALA A  60      64.374  17.460-122.381  1.00 31.55           N  
ATOM    410  CA  ALA A  60      64.530  17.608-120.935  1.00 32.47           C  
ATOM    411  C   ALA A  60      63.372  16.935-120.194  1.00 33.94           C  
ATOM    412  O   ALA A  60      63.589  16.135-119.286  1.00 34.96           O  
ATOM    413  CB  ALA A  60      64.607  19.088-120.563  1.00 31.35           C  
ATOM    414  N   LEU A  61      62.145  17.265-120.587  1.00 34.67           N  
ATOM    415  CA  LEU A  61      60.952  16.692-119.977  1.00 32.92           C  
ATOM    416  C   LEU A  61      61.019  15.174-119.926  1.00 33.39           C  
ATOM    417  O   LEU A  61      60.880  14.567-118.862  1.00 33.15           O  
ATOM    418  CB  LEU A  61      59.710  17.100-120.772  1.00 32.67           C  
ATOM    419  CG  LEU A  61      58.398  16.344-120.496  1.00 33.49           C  
ATOM    420  CD1 LEU A  61      57.928  16.584-119.059  1.00 32.35           C  
ATOM    421  CD2 LEU A  61      57.330  16.799-121.490  1.00 33.04           C  
ATOM    422  N   GLU A  62      61.218  14.564-121.088  1.00 33.55           N  
ATOM    423  CA  GLU A  62      61.273  13.113-121.184  1.00 35.27           C  
ATOM    424  C   GLU A  62      62.490  12.506-120.494  1.00 36.72           C  
ATOM    425  O   GLU A  62      62.499  11.319-120.154  1.00 36.93           O  
ATOM    426  CB  GLU A  62      61.179  12.693-122.653  1.00 32.83           C  
ATOM    427  CG  GLU A  62      59.721  12.647-123.137  1.00 33.12           C  
ATOM    428  CD  GLU A  62      59.553  12.883-124.633  1.00 32.45           C  
ATOM    429  OE1 GLU A  62      60.350  12.334-125.420  1.00 32.25           O  
ATOM    430  OE2 GLU A  62      58.612  13.611-125.018  1.00 30.79           O  
ATOM    431  N   GLU A  63      63.503  13.334-120.270  1.00 37.29           N  
ATOM    432  CA  GLU A  63      64.714  12.905-119.584  1.00 39.16           C  
ATOM    433  C   GLU A  63      64.324  12.710-118.110  1.00 38.61           C  
ATOM    434  O   GLU A  63      64.684  11.717-117.473  1.00 36.98           O  
ATOM    435  CB  GLU A  63      65.776  14.000-119.706  1.00 42.59           C  
ATOM    436  CG  GLU A  63      67.213  13.514-119.769  1.00 47.40           C  
ATOM    437  CD  GLU A  63      68.175  14.625-120.185  1.00 49.72           C  
ATOM    438  OE1 GLU A  63      68.419  15.537-119.363  1.00 50.48           O  
ATOM    439  OE2 GLU A  63      68.675  14.588-121.338  1.00 50.47           O  
ATOM    440  N   GLU A  64      63.571  13.677-117.589  1.00 37.49           N  
ATOM    441  CA  GLU A  64      63.108  13.649-116.214  1.00 36.40           C  
ATOM    442  C   GLU A  64      62.045  12.586-116.028  1.00 36.99           C  
ATOM    443  O   GLU A  64      61.933  11.997-114.954  1.00 37.83           O  
ATOM    444  CB  GLU A  64      62.558  15.017-115.817  1.00 35.28           C  
ATOM    445  CG  GLU A  64      63.634  16.092-115.717  1.00 36.09           C  
ATOM    446  CD  GLU A  64      64.817  15.640-114.872  1.00 36.38           C  
ATOM    447  OE1 GLU A  64      64.581  15.072-113.791  1.00 36.73           O  
ATOM    448  OE2 GLU A  64      65.979  15.850-115.279  1.00 37.61           O  
ATOM    449  N   ILE A  65      61.262  12.339-117.075  1.00 36.77           N  
ATOM    450  CA  ILE A  65      60.224  11.325-116.999  1.00 35.58           C  
ATOM    451  C   ILE A  65      60.883   9.961-116.860  1.00 37.19           C  
ATOM    452  O   ILE A  65      60.416   9.123-116.099  1.00 37.46           O  
ATOM    453  CB  ILE A  65      59.309  11.346-118.247  1.00 33.56           C  
ATOM    454  CG1 ILE A  65      58.457  12.618-118.241  1.00 32.48           C  
ATOM    455  CG2 ILE A  65      58.409  10.116-118.262  1.00 31.59           C  
ATOM    456  CD1 ILE A  65      57.588  12.790-119.471  1.00 30.08           C  
ATOM    457  N   GLU A  66      61.974   9.736-117.587  1.00 39.56           N  
ATOM    458  CA  GLU A  66      62.670   8.457-117.495  1.00 42.36           C  
ATOM    459  C   GLU A  66      63.233   8.282-116.090  1.00 43.11           C  
ATOM    460  O   GLU A  66      63.195   7.192-115.519  1.00 42.80           O  
ATOM    461  CB  GLU A  66      63.803   8.374-118.522  1.00 43.33           C  
ATOM    462  CG  GLU A  66      63.338   8.006-119.923  1.00 46.05           C  
ATOM    463  CD  GLU A  66      62.431   6.782-119.936  1.00 47.63           C  
ATOM    464  OE1 GLU A  66      62.775   5.772-119.280  1.00 48.22           O  
ATOM    465  OE2 GLU A  66      61.376   6.829-120.607  1.00 48.56           O  
ATOM    466  N   ARG A  67      63.743   9.372-115.533  1.00 43.86           N  
ATOM    467  CA  ARG A  67      64.303   9.341-114.197  1.00 45.06           C  
ATOM    468  C   ARG A  67      63.244   8.932-113.167  1.00 45.10           C  
ATOM    469  O   ARG A  67      63.513   8.118-112.279  1.00 46.23           O  
ATOM    470  CB  ARG A  67      64.862  10.720-113.834  1.00 46.68           C  
ATOM    471  CG  ARG A  67      65.613  10.750-112.506  1.00 49.58           C  
ATOM    472  CD  ARG A  67      65.939  12.175-112.045  1.00 51.66           C  
ATOM    473  NE  ARG A  67      66.559  12.993-113.086  1.00 54.08           N  
ATOM    474  CZ  ARG A  67      67.653  12.654-113.764  1.00 55.83           C  
ATOM    475  NH1 ARG A  67      68.260  11.499-113.517  1.00 55.40           N  
ATOM    476  NH2 ARG A  67      68.145  13.478-114.687  1.00 55.97           N  
ATOM    477  N   ASN A  68      62.037   9.481-113.303  1.00 43.59           N  
ATOM    478  CA  ASN A  68      60.949   9.214-112.362  1.00 41.90           C  
ATOM    479  C   ASN A  68      59.859   8.250-112.816  1.00 41.56           C  
ATOM    480  O   ASN A  68      58.814   8.157-112.172  1.00 41.20           O  
ATOM    481  CB  ASN A  68      60.271  10.528-111.974  1.00 40.87           C  
ATOM    482  CG  ASN A  68      61.221  11.510-111.335  1.00 41.10           C  
ATOM    483  OD1 ASN A  68      61.990  12.196-112.012  1.00 41.98           O  
ATOM    484  ND2 ASN A  68      61.179  11.579-110.017  1.00 42.06           N  
ATOM    485  N   LYS A  69      60.092   7.529-113.903  1.00 41.94           N  
ATOM    486  CA  LYS A  69      59.080   6.615-114.425  1.00 43.09           C  
ATOM    487  C   LYS A  69      58.510   5.598-113.440  1.00 43.81           C  
ATOM    488  O   LYS A  69      57.424   5.046-113.664  1.00 43.80           O  
ATOM    489  CB  LYS A  69      59.619   5.880-115.651  1.00 43.06           C  
ATOM    490  CG  LYS A  69      60.844   5.045-115.391  1.00 43.55           C  
ATOM    491  CD  LYS A  69      61.275   4.390-116.675  1.00 45.24           C  
ATOM    492  CE  LYS A  69      62.549   3.600-116.497  1.00 46.02           C  
ATOM    493  NZ  LYS A  69      62.990   3.070-117.812  1.00 47.67           N  
ATOM    494  N   GLN A  70      59.230   5.344-112.354  1.00 44.83           N  
ATOM    495  CA  GLN A  70      58.762   4.377-111.370  1.00 45.75           C  
ATOM    496  C   GLN A  70      58.361   4.980-110.031  1.00 45.13           C  
ATOM    497  O   GLN A  70      57.943   4.263-109.123  1.00 45.41           O  
ATOM    498  CB  GLN A  70      59.815   3.288-111.182  1.00 47.27           C  
ATOM    499  CG  GLN A  70      59.731   2.215-112.259  1.00 50.22           C  
ATOM    500  CD  GLN A  70      61.023   1.445-112.423  1.00 51.95           C  
ATOM    501  OE1 GLN A  70      61.624   1.002-111.444  1.00 53.27           O  
ATOM    502  NE2 GLN A  70      61.455   1.274-113.669  1.00 52.51           N  
ATOM    503  N   ASN A  71      58.480   6.298-109.910  1.00 44.07           N  
ATOM    504  CA  ASN A  71      58.083   6.967-108.684  1.00 43.21           C  
ATOM    505  C   ASN A  71      56.561   7.109-108.741  1.00 42.35           C  
ATOM    506  O   ASN A  71      56.017   7.636-109.708  1.00 41.60           O  
ATOM    507  CB  ASN A  71      58.730   8.344-108.589  1.00 44.22           C  
ATOM    508  CG  ASN A  71      58.440   9.025-107.268  1.00 44.45           C  
ATOM    509  OD1 ASN A  71      57.347   8.900-106.726  1.00 44.72           O  
ATOM    510  ND2 ASN A  71      59.413   9.767-106.754  1.00 45.12           N  
ATOM    511  N   PRO A  72      55.858   6.625-107.706  1.00 42.01           N  
ATOM    512  CA  PRO A  72      54.395   6.674-107.607  1.00 40.98           C  
ATOM    513  C   PRO A  72      53.769   8.036-107.856  1.00 39.88           C  
ATOM    514  O   PRO A  72      52.607   8.126-108.268  1.00 38.87           O  
ATOM    515  CB  PRO A  72      54.134   6.168-106.191  1.00 41.51           C  
ATOM    516  CG  PRO A  72      55.235   5.168-106.006  1.00 42.15           C  
ATOM    517  CD  PRO A  72      56.431   5.913-106.549  1.00 41.92           C  
ATOM    518  N   VAL A  73      54.535   9.095-107.609  1.00 39.11           N  
ATOM    519  CA  VAL A  73      54.029  10.450-107.809  1.00 38.41           C  
ATOM    520  C   VAL A  73      53.926  10.812-109.293  1.00 39.09           C  
ATOM    521  O   VAL A  73      53.463  11.905-109.643  1.00 39.27           O  
ATOM    522  CB  VAL A  73      54.913  11.503-107.079  1.00 38.62           C  
ATOM    523  CG1 VAL A  73      55.043  11.126-105.612  1.00 35.46           C  
ATOM    524  CG2 VAL A  73      56.280  11.622-107.742  1.00 36.09           C  
ATOM    525  N   TYR A  74      54.339   9.882-110.155  1.00 37.90           N  
ATOM    526  CA  TYR A  74      54.294  10.083-111.601  1.00 36.39           C  
ATOM    527  C   TYR A  74      53.927   8.819-112.392  1.00 35.86           C  
ATOM    528  O   TYR A  74      53.105   8.871-113.307  1.00 35.05           O  
ATOM    529  CB  TYR A  74      55.646  10.597-112.117  1.00 36.12           C  
ATOM    530  CG  TYR A  74      55.658  10.732-113.620  1.00 37.11           C  
ATOM    531  CD1 TYR A  74      55.084  11.843-114.243  1.00 35.58           C  
ATOM    532  CD2 TYR A  74      56.141   9.700-114.424  1.00 36.43           C  
ATOM    533  CE1 TYR A  74      54.982  11.917-115.625  1.00 36.47           C  
ATOM    534  CE2 TYR A  74      56.041   9.763-115.807  1.00 36.92           C  
ATOM    535  CZ  TYR A  74      55.459  10.872-116.403  1.00 36.79           C  
ATOM    536  OH  TYR A  74      55.337  10.928-117.771  1.00 36.42           O  
ATOM    537  N   ALA A  75      54.559   7.700-112.038  1.00 34.26           N  
ATOM    538  CA  ALA A  75      54.364   6.407-112.697  1.00 33.26           C  
ATOM    539  C   ALA A  75      53.039   6.136-113.420  1.00 32.40           C  
ATOM    540  O   ALA A  75      53.038   5.605-114.528  1.00 33.36           O  
ATOM    541  CB  ALA A  75      54.634   5.279-111.701  1.00 34.82           C  
ATOM    542  N   PRO A  76      51.892   6.467-112.802  1.00 31.08           N  
ATOM    543  CA  PRO A  76      50.622   6.203-113.496  1.00 29.27           C  
ATOM    544  C   PRO A  76      50.508   6.907-114.856  1.00 30.25           C  
ATOM    545  O   PRO A  76      49.715   6.503-115.713  1.00 31.30           O  
ATOM    546  CB  PRO A  76      49.576   6.708-112.503  1.00 27.89           C  
ATOM    547  CG  PRO A  76      50.225   6.506-111.187  1.00 27.26           C  
ATOM    548  CD  PRO A  76      51.653   6.932-111.424  1.00 28.79           C  
ATOM    549  N   LEU A  77      51.299   7.959-115.052  1.00 29.60           N  
ATOM    550  CA  LEU A  77      51.262   8.716-116.298  1.00 29.25           C  
ATOM    551  C   LEU A  77      52.405   8.373-117.246  1.00 28.60           C  
ATOM    552  O   LEU A  77      52.690   9.123-118.174  1.00 28.43           O  
ATOM    553  CB  LEU A  77      51.277  10.218-115.998  1.00 29.98           C  
ATOM    554  CG  LEU A  77      50.201  10.727-115.036  1.00 30.00           C  
ATOM    555  CD1 LEU A  77      50.354  12.220-114.885  1.00 30.82           C  
ATOM    556  CD2 LEU A  77      48.810  10.389-115.554  1.00 31.77           C  
ATOM    557  N   TYR A  78      53.057   7.240-117.016  1.00 28.50           N  
ATOM    558  CA  TYR A  78      54.155   6.819-117.874  1.00 28.03           C  
ATOM    559  C   TYR A  78      53.562   6.253-119.163  1.00 28.74           C  
ATOM    560  O   TYR A  78      52.930   5.196-119.160  1.00 29.52           O  
ATOM    561  CB  TYR A  78      55.013   5.758-117.168  1.00 27.29           C  
ATOM    562  CG  TYR A  78      56.299   5.417-117.908  1.00 27.73           C  
ATOM    563  CD1 TYR A  78      57.191   6.419-118.298  1.00 25.17           C  
ATOM    564  CD2 TYR A  78      56.622   4.095-118.216  1.00 27.45           C  
ATOM    565  CE1 TYR A  78      58.366   6.117-118.970  1.00 25.16           C  
ATOM    566  CE2 TYR A  78      57.798   3.780-118.895  1.00 27.20           C  
ATOM    567  CZ  TYR A  78      58.668   4.796-119.270  1.00 28.48           C  
ATOM    568  OH  TYR A  78      59.827   4.490-119.965  1.00 27.96           O  
ATOM    569  N   PHE A  79      53.749   6.978-120.261  1.00 29.30           N  
ATOM    570  CA  PHE A  79      53.239   6.562-121.563  1.00 30.26           C  
ATOM    571  C   PHE A  79      54.330   6.795-122.598  1.00 31.48           C  
ATOM    572  O   PHE A  79      54.176   7.626-123.487  1.00 32.42           O  
ATOM    573  CB  PHE A  79      52.002   7.387-121.946  1.00 29.35           C  
ATOM    574  CG  PHE A  79      50.776   7.061-121.156  1.00 28.58           C  
ATOM    575  CD1 PHE A  79      50.117   5.852-121.338  1.00 29.70           C  
ATOM    576  CD2 PHE A  79      50.269   7.967-120.228  1.00 30.05           C  
ATOM    577  CE1 PHE A  79      48.968   5.544-120.608  1.00 28.66           C  
ATOM    578  CE2 PHE A  79      49.115   7.672-119.489  1.00 28.98           C  
ATOM    579  CZ  PHE A  79      48.466   6.456-119.681  1.00 30.45           C  
ATOM    580  N   PRO A  80      55.446   6.058-122.501  1.00 32.73           N  
ATOM    581  CA  PRO A  80      56.547   6.228-123.456  1.00 33.78           C  
ATOM    582  C   PRO A  80      56.204   5.971-124.923  1.00 34.31           C  
ATOM    583  O   PRO A  80      56.582   6.748-125.793  1.00 34.25           O  
ATOM    584  CB  PRO A  80      57.611   5.266-122.925  1.00 34.42           C  
ATOM    585  CG  PRO A  80      56.786   4.170-122.308  1.00 33.46           C  
ATOM    586  CD  PRO A  80      55.722   4.946-121.573  1.00 32.63           C  
ATOM    587  N   GLU A  81      55.482   4.891-125.197  1.00 35.53           N  
ATOM    588  CA  GLU A  81      55.133   4.548-126.570  1.00 35.99           C  
ATOM    589  C   GLU A  81      54.072   5.440-127.210  1.00 34.13           C  
ATOM    590  O   GLU A  81      54.119   5.711-128.406  1.00 33.10           O  
ATOM    591  CB  GLU A  81      54.664   3.090-126.641  1.00 39.20           C  
ATOM    592  CG  GLU A  81      55.610   2.104-125.981  1.00 46.47           C  
ATOM    593  CD  GLU A  81      57.040   2.229-126.498  1.00 51.67           C  
ATOM    594  OE1 GLU A  81      57.255   2.072-127.725  1.00 53.32           O  
ATOM    595  OE2 GLU A  81      57.951   2.491-125.676  1.00 54.22           O  
ATOM    596  N   GLU A  82      53.116   5.904-126.419  1.00 32.43           N  
ATOM    597  CA  GLU A  82      52.043   6.721-126.965  1.00 29.71           C  
ATOM    598  C   GLU A  82      52.307   8.214-127.037  1.00 28.03           C  
ATOM    599  O   GLU A  82      51.855   8.881-127.959  1.00 28.03           O  
ATOM    600  CB  GLU A  82      50.756   6.496-126.162  1.00 30.35           C  
ATOM    601  CG  GLU A  82      50.282   5.056-126.127  1.00 34.17           C  
ATOM    602  CD  GLU A  82      50.816   4.275-124.928  1.00 37.07           C  
ATOM    603  OE1 GLU A  82      51.934   4.564-124.437  1.00 36.47           O  
ATOM    604  OE2 GLU A  82      50.107   3.351-124.485  1.00 38.76           O  
ATOM    605  N   LEU A  83      53.055   8.734-126.077  1.00 26.27           N  
ATOM    606  CA  LEU A  83      53.281  10.164-126.003  1.00 26.17           C  
ATOM    607  C   LEU A  83      54.649  10.744-126.266  1.00 27.24           C  
ATOM    608  O   LEU A  83      54.746  11.799-126.881  1.00 27.72           O  
ATOM    609  CB  LEU A  83      52.810  10.681-124.632  1.00 24.03           C  
ATOM    610  CG  LEU A  83      51.302  10.637-124.349  1.00 24.02           C  
ATOM    611  CD1 LEU A  83      51.030  11.046-122.905  1.00 19.46           C  
ATOM    612  CD2 LEU A  83      50.574  11.550-125.339  1.00 20.87           C  
ATOM    613  N   HIS A  84      55.698  10.094-125.774  1.00 28.94           N  
ATOM    614  CA  HIS A  84      57.047  10.630-125.936  1.00 30.94           C  
ATOM    615  C   HIS A  84      57.281  11.208-127.318  1.00 30.29           C  
ATOM    616  O   HIS A  84      56.927  10.605-128.329  1.00 31.28           O  
ATOM    617  CB  HIS A  84      58.085   9.571-125.564  1.00 31.65           C  
ATOM    618  CG  HIS A  84      58.196   9.356-124.086  1.00 34.06           C  
ATOM    619  ND1 HIS A  84      57.215   9.761-123.204  1.00 34.51           N  
ATOM    620  CD2 HIS A  84      59.163   8.781-123.334  1.00 33.47           C  
ATOM    621  CE1 HIS A  84      57.574   9.446-121.974  1.00 33.15           C  
ATOM    622  NE2 HIS A  84      58.752   8.850-122.026  1.00 34.58           N  
ATOM    623  N   ARG A  85      57.878  12.394-127.331  1.00 29.98           N  
ATOM    624  CA  ARG A  85      58.120  13.144-128.548  1.00 31.10           C  
ATOM    625  C   ARG A  85      59.561  13.309-129.024  1.00 32.19           C  
ATOM    626  O   ARG A  85      59.776  13.736-130.157  1.00 33.44           O  
ATOM    627  CB  ARG A  85      57.509  14.538-128.379  1.00 31.22           C  
ATOM    628  CG  ARG A  85      56.352  14.868-129.304  1.00 32.58           C  
ATOM    629  CD  ARG A  85      55.048  14.250-128.871  1.00 29.20           C  
ATOM    630  NE  ARG A  85      54.978  12.811-129.110  1.00 28.20           N  
ATOM    631  CZ  ARG A  85      54.741  12.232-130.283  1.00 28.94           C  
ATOM    632  NH1 ARG A  85      54.552  12.959-131.378  1.00 29.31           N  
ATOM    633  NH2 ARG A  85      54.648  10.910-130.348  1.00 27.64           N  
ATOM    634  N   ARG A  86      60.548  12.986-128.189  1.00 32.92           N  
ATOM    635  CA  ARG A  86      61.943  13.188-128.588  1.00 33.23           C  
ATOM    636  C   ARG A  86      62.322  12.610-129.943  1.00 31.31           C  
ATOM    637  O   ARG A  86      62.825  13.331-130.795  1.00 31.38           O  
ATOM    638  CB  ARG A  86      62.905  12.645-127.537  1.00 36.32           C  
ATOM    639  CG  ARG A  86      64.216  13.419-127.475  1.00 40.69           C  
ATOM    640  CD  ARG A  86      65.283  12.633-126.742  1.00 44.88           C  
ATOM    641  NE  ARG A  86      65.834  11.587-127.594  1.00 51.14           N  
ATOM    642  CZ  ARG A  86      66.583  10.577-127.160  1.00 53.73           C  
ATOM    643  NH1 ARG A  86      66.866  10.466-125.867  1.00 54.57           N  
ATOM    644  NH2 ARG A  86      67.066   9.688-128.025  1.00 54.71           N  
ATOM    645  N   ALA A  87      62.096  11.315-130.138  1.00 30.02           N  
ATOM    646  CA  ALA A  87      62.424  10.661-131.408  1.00 29.23           C  
ATOM    647  C   ALA A  87      61.752  11.361-132.603  1.00 28.99           C  
ATOM    648  O   ALA A  87      62.391  11.611-133.629  1.00 28.40           O  
ATOM    649  CB  ALA A  87      62.014   9.183-131.361  1.00 27.91           C  
ATOM    650  N   ALA A  88      60.467  11.677-132.466  1.00 27.48           N  
ATOM    651  CA  ALA A  88      59.742  12.360-133.533  1.00 26.99           C  
ATOM    652  C   ALA A  88      60.407  13.712-133.803  1.00 26.61           C  
ATOM    653  O   ALA A  88      60.607  14.089-134.958  1.00 26.40           O  
ATOM    654  CB  ALA A  88      58.263  12.557-133.143  1.00 24.57           C  
ATOM    655  N   LEU A  89      60.753  14.428-132.735  1.00 25.33           N  
ATOM    656  CA  LEU A  89      61.387  15.735-132.859  1.00 27.11           C  
ATOM    657  C   LEU A  89      62.749  15.660-133.543  1.00 28.78           C  
ATOM    658  O   LEU A  89      63.121  16.553-134.299  1.00 28.93           O  
ATOM    659  CB  LEU A  89      61.510  16.395-131.480  1.00 24.97           C  
ATOM    660  CG  LEU A  89      60.210  17.081-131.021  1.00 25.05           C  
ATOM    661  CD1 LEU A  89      60.230  17.346-129.525  1.00 22.67           C  
ATOM    662  CD2 LEU A  89      60.033  18.386-131.791  1.00 22.23           C  
ATOM    663  N   GLU A  90      63.488  14.590-133.281  1.00 30.96           N  
ATOM    664  CA  GLU A  90      64.793  14.405-133.900  1.00 33.33           C  
ATOM    665  C   GLU A  90      64.631  14.176-135.404  1.00 33.78           C  
ATOM    666  O   GLU A  90      65.437  14.658-136.200  1.00 33.54           O  
ATOM    667  CB  GLU A  90      65.523  13.229-133.241  1.00 35.31           C  
ATOM    668  CG  GLU A  90      66.037  13.564-131.832  1.00 37.32           C  
ATOM    669  CD  GLU A  90      66.579  12.353-131.096  1.00 39.44           C  
ATOM    670  OE1 GLU A  90      67.076  12.516-129.956  1.00 39.42           O  
ATOM    671  OE2 GLU A  90      66.499  11.237-131.659  1.00 41.11           O  
ATOM    672  N   GLN A  91      63.584  13.446-135.789  1.00 34.53           N  
ATOM    673  CA  GLN A  91      63.304  13.198-137.203  1.00 34.37           C  
ATOM    674  C   GLN A  91      63.012  14.542-137.861  1.00 33.14           C  
ATOM    675  O   GLN A  91      63.425  14.779-138.994  1.00 33.63           O  
ATOM    676  CB  GLN A  91      62.079  12.290-137.386  1.00 37.77           C  
ATOM    677  CG  GLN A  91      62.221  10.871-136.851  1.00 43.51           C  
ATOM    678  CD  GLN A  91      63.300  10.076-137.574  1.00 48.78           C  
ATOM    679  OE1 GLN A  91      63.216   9.847-138.787  1.00 52.26           O  
ATOM    680  NE2 GLN A  91      64.324   9.652-136.833  1.00 50.86           N  
ATOM    681  N   ASP A  92      62.308  15.415-137.135  1.00 31.31           N  
ATOM    682  CA  ASP A  92      61.943  16.738-137.635  1.00 31.21           C  
ATOM    683  C   ASP A  92      63.148  17.667-137.715  1.00 30.96           C  
ATOM    684  O   ASP A  92      63.213  18.529-138.584  1.00 31.26           O  
ATOM    685  CB  ASP A  92      60.861  17.377-136.746  1.00 30.50           C  
ATOM    686  CG  ASP A  92      59.474  16.744-136.940  1.00 32.80           C  
ATOM    687  OD1 ASP A  92      58.594  16.961-136.067  1.00 31.30           O  
ATOM    688  OD2 ASP A  92      59.257  16.039-137.956  1.00 30.14           O  
ATOM    689  N   MET A  93      64.098  17.507-136.800  1.00 31.56           N  
ATOM    690  CA  MET A  93      65.291  18.342-136.826  1.00 31.52           C  
ATOM    691  C   MET A  93      66.127  17.932-138.035  1.00 32.19           C  
ATOM    692  O   MET A  93      66.664  18.785-138.747  1.00 33.54           O  
ATOM    693  CB  MET A  93      66.105  18.173-135.543  1.00 31.01           C  
ATOM    694  CG  MET A  93      65.482  18.805-134.308  1.00 33.28           C  
ATOM    695  SD  MET A  93      65.131  20.579-134.475  1.00 34.06           S  
ATOM    696  CE  MET A  93      63.376  20.524-134.909  1.00 32.43           C  
ATOM    697  N   ALA A  94      66.224  16.624-138.271  1.00 30.07           N  
ATOM    698  CA  ALA A  94      66.977  16.116-139.410  1.00 30.10           C  
ATOM    699  C   ALA A  94      66.384  16.701-140.689  1.00 30.57           C  
ATOM    700  O   ALA A  94      67.107  17.070-141.613  1.00 31.63           O  
ATOM    701  CB  ALA A  94      66.917  14.583-139.451  1.00 27.36           C  
ATOM    702  N   PHE A  95      65.061  16.795-140.721  1.00 30.63           N  
ATOM    703  CA  PHE A  95      64.345  17.330-141.868  1.00 30.88           C  
ATOM    704  C   PHE A  95      64.535  18.835-142.073  1.00 31.01           C  
ATOM    705  O   PHE A  95      64.838  19.283-143.179  1.00 31.34           O  
ATOM    706  CB  PHE A  95      62.851  17.028-141.727  1.00 30.61           C  
ATOM    707  CG  PHE A  95      62.018  17.538-142.865  1.00 30.59           C  
ATOM    708  CD1 PHE A  95      61.915  16.812-144.054  1.00 30.16           C  
ATOM    709  CD2 PHE A  95      61.334  18.754-142.754  1.00 28.91           C  
ATOM    710  CE1 PHE A  95      61.139  17.290-145.121  1.00 28.25           C  
ATOM    711  CE2 PHE A  95      60.561  19.237-143.811  1.00 28.24           C  
ATOM    712  CZ  PHE A  95      60.464  18.499-144.998  1.00 28.31           C  
ATOM    713  N   TRP A  96      64.363  19.612-141.008  1.00 31.75           N  
ATOM    714  CA  TRP A  96      64.472  21.068-141.103  1.00 32.38           C  
ATOM    715  C   TRP A  96      65.873  21.648-141.029  1.00 33.57           C  
ATOM    716  O   TRP A  96      66.111  22.754-141.529  1.00 33.99           O  
ATOM    717  CB  TRP A  96      63.622  21.742-140.020  1.00 31.91           C  
ATOM    718  CG  TRP A  96      62.157  21.561-140.189  1.00 31.67           C  
ATOM    719  CD1 TRP A  96      61.374  20.607-139.609  1.00 31.09           C  
ATOM    720  CD2 TRP A  96      61.298  22.331-141.031  1.00 32.43           C  
ATOM    721  NE1 TRP A  96      60.076  20.735-140.039  1.00 31.12           N  
ATOM    722  CE2 TRP A  96      60.001  21.786-140.914  1.00 32.13           C  
ATOM    723  CE3 TRP A  96      61.498  23.429-141.880  1.00 33.41           C  
ATOM    724  CZ2 TRP A  96      58.905  22.302-141.614  1.00 32.26           C  
ATOM    725  CZ3 TRP A  96      60.407  23.940-142.576  1.00 34.95           C  
ATOM    726  CH2 TRP A  96      59.126  23.374-142.437  1.00 33.12           C  
ATOM    727  N   TYR A  97      66.795  20.915-140.407  1.00 33.71           N  
ATOM    728  CA  TYR A  97      68.165  21.402-140.253  1.00 34.20           C  
ATOM    729  C   TYR A  97      69.261  20.521-140.852  1.00 34.24           C  
ATOM    730  O   TYR A  97      70.428  20.880-140.806  1.00 34.91           O  
ATOM    731  CB  TYR A  97      68.469  21.636-138.769  1.00 34.29           C  
ATOM    732  CG  TYR A  97      67.716  22.788-138.145  1.00 33.46           C  
ATOM    733  CD1 TYR A  97      68.273  24.069-138.094  1.00 32.68           C  
ATOM    734  CD2 TYR A  97      66.450  22.595-137.588  1.00 32.83           C  
ATOM    735  CE1 TYR A  97      67.591  25.125-137.497  1.00 32.36           C  
ATOM    736  CE2 TYR A  97      65.759  23.640-136.991  1.00 31.93           C  
ATOM    737  CZ  TYR A  97      66.333  24.898-136.944  1.00 33.52           C  
ATOM    738  OH  TYR A  97      65.667  25.914-136.309  1.00 34.92           O  
ATOM    739  N   GLY A  98      68.904  19.367-141.399  1.00 34.40           N  
ATOM    740  CA  GLY A  98      69.922  18.526-141.992  1.00 36.00           C  
ATOM    741  C   GLY A  98      70.613  17.574-141.037  1.00 38.05           C  
ATOM    742  O   GLY A  98      70.353  17.594-139.838  1.00 37.11           O  
ATOM    743  N   PRO A  99      71.529  16.737-141.550  1.00 40.02           N  
ATOM    744  CA  PRO A  99      72.302  15.735-140.799  1.00 41.59           C  
ATOM    745  C   PRO A  99      73.030  16.251-139.554  1.00 42.74           C  
ATOM    746  O   PRO A  99      73.287  15.497-138.617  1.00 42.78           O  
ATOM    747  CB  PRO A  99      73.286  15.206-141.845  1.00 41.86           C  
ATOM    748  CG  PRO A  99      72.559  15.418-143.149  1.00 40.30           C  
ATOM    749  CD  PRO A  99      71.973  16.787-142.954  1.00 39.67           C  
ATOM    750  N   HIS A 100      73.354  17.539-139.553  1.00 43.52           N  
ATOM    751  CA  HIS A 100      74.080  18.145-138.450  1.00 44.41           C  
ATOM    752  C   HIS A 100      73.216  19.122-137.670  1.00 44.40           C  
ATOM    753  O   HIS A 100      73.700  20.139-137.170  1.00 44.17           O  
ATOM    754  CB  HIS A 100      75.318  18.847-139.006  1.00 45.81           C  
ATOM    755  CG  HIS A 100      76.039  18.035-140.037  1.00 47.39           C  
ATOM    756  ND1 HIS A 100      76.569  16.791-139.763  1.00 47.81           N  
ATOM    757  CD2 HIS A 100      76.239  18.247-141.360  1.00 47.10           C  
ATOM    758  CE1 HIS A 100      77.058  16.269-140.875  1.00 47.28           C  
ATOM    759  NE2 HIS A 100      76.870  17.132-141.858  1.00 47.65           N  
ATOM    760  N   TRP A 101      71.932  18.799-137.561  1.00 44.19           N  
ATOM    761  CA  TRP A 101      70.995  19.645-136.839  1.00 43.41           C  
ATOM    762  C   TRP A 101      71.452  19.862-135.400  1.00 44.34           C  
ATOM    763  O   TRP A 101      71.251  20.933-134.833  1.00 44.26           O  
ATOM    764  CB  TRP A 101      69.595  19.020-136.853  1.00 41.64           C  
ATOM    765  CG  TRP A 101      69.536  17.635-136.282  1.00 38.30           C  
ATOM    766  CD1 TRP A 101      69.755  16.462-136.943  1.00 37.42           C  
ATOM    767  CD2 TRP A 101      69.253  17.284-134.925  1.00 37.47           C  
ATOM    768  NE1 TRP A 101      69.623  15.401-136.084  1.00 36.60           N  
ATOM    769  CE2 TRP A 101      69.317  15.879-134.836  1.00 37.58           C  
ATOM    770  CE3 TRP A 101      68.951  18.023-133.773  1.00 37.47           C  
ATOM    771  CZ2 TRP A 101      69.089  15.195-133.638  1.00 38.20           C  
ATOM    772  CZ3 TRP A 101      68.724  17.346-132.586  1.00 37.02           C  
ATOM    773  CH2 TRP A 101      68.795  15.946-132.528  1.00 38.62           C  
ATOM    774  N   GLN A 102      72.069  18.840-134.815  1.00 46.28           N  
ATOM    775  CA  GLN A 102      72.560  18.919-133.441  1.00 48.59           C  
ATOM    776  C   GLN A 102      73.365  20.183-133.155  1.00 49.31           C  
ATOM    777  O   GLN A 102      73.123  20.864-132.162  1.00 49.67           O  
ATOM    778  CB  GLN A 102      73.410  17.688-133.125  1.00 50.87           C  
ATOM    779  CG  GLN A 102      72.621  16.515-132.577  1.00 53.73           C  
ATOM    780  CD  GLN A 102      72.415  16.625-131.077  1.00 56.67           C  
ATOM    781  OE1 GLN A 102      72.082  17.695-130.561  1.00 58.12           O  
ATOM    782  NE2 GLN A 102      72.611  15.516-130.366  1.00 56.76           N  
ATOM    783  N   GLU A 103      74.312  20.507-134.031  1.00 50.30           N  
ATOM    784  CA  GLU A 103      75.141  21.691-133.837  1.00 51.15           C  
ATOM    785  C   GLU A 103      74.592  22.915-134.551  1.00 50.87           C  
ATOM    786  O   GLU A 103      75.189  23.993-134.491  1.00 52.15           O  
ATOM    787  CB  GLU A 103      76.568  21.439-134.332  1.00 53.09           C  
ATOM    788  CG  GLU A 103      77.164  20.106-133.897  1.00 56.76           C  
ATOM    789  CD  GLU A 103      76.961  19.013-134.936  1.00 58.45           C  
ATOM    790  OE1 GLU A 103      77.507  19.156-136.055  1.00 59.22           O  
ATOM    791  OE2 GLU A 103      76.258  18.018-134.634  1.00 58.75           O  
ATOM    792  N   ALA A 104      73.455  22.761-135.221  1.00 49.19           N  
ATOM    793  CA  ALA A 104      72.873  23.876-135.952  1.00 46.97           C  
ATOM    794  C   ALA A 104      71.652  24.508-135.293  1.00 45.71           C  
ATOM    795  O   ALA A 104      71.450  25.719-135.396  1.00 45.64           O  
ATOM    796  CB  ALA A 104      72.525  23.435-137.372  1.00 47.13           C  
ATOM    797  N   ILE A 105      70.836  23.704-134.618  1.00 43.68           N  
ATOM    798  CA  ILE A 105      69.629  24.237-133.985  1.00 41.76           C  
ATOM    799  C   ILE A 105      69.907  25.272-132.903  1.00 41.11           C  
ATOM    800  O   ILE A 105      70.864  25.161-132.137  1.00 40.98           O  
ATOM    801  CB  ILE A 105      68.750  23.113-133.370  1.00 40.80           C  
ATOM    802  CG1 ILE A 105      69.541  22.343-132.312  1.00 38.70           C  
ATOM    803  CG2 ILE A 105      68.244  22.182-134.476  1.00 39.47           C  
ATOM    804  CD1 ILE A 105      68.775  21.209-131.684  1.00 39.07           C  
ATOM    805  N   PRO A 106      69.073  26.313-132.842  1.00 40.99           N  
ATOM    806  CA  PRO A 106      69.255  27.354-131.831  1.00 41.37           C  
ATOM    807  C   PRO A 106      68.810  26.838-130.462  1.00 42.25           C  
ATOM    808  O   PRO A 106      68.269  25.738-130.355  1.00 42.08           O  
ATOM    809  CB  PRO A 106      68.379  28.487-132.350  1.00 40.49           C  
ATOM    810  CG  PRO A 106      67.267  27.754-133.020  1.00 40.17           C  
ATOM    811  CD  PRO A 106      67.995  26.673-133.779  1.00 39.87           C  
ATOM    812  N   TYR A 107      69.048  27.633-129.425  1.00 42.90           N  
ATOM    813  CA  TYR A 107      68.684  27.277-128.055  1.00 43.43           C  
ATOM    814  C   TYR A 107      68.474  28.602-127.340  1.00 43.61           C  
ATOM    815  O   TYR A 107      69.327  29.056-126.579  1.00 44.52           O  
ATOM    816  CB  TYR A 107      69.824  26.473-127.413  1.00 44.78           C  
ATOM    817  CG  TYR A 107      69.550  25.878-126.042  1.00 46.06           C  
ATOM    818  CD1 TYR A 107      68.261  25.511-125.647  1.00 47.18           C  
ATOM    819  CD2 TYR A 107      70.605  25.614-125.164  1.00 46.89           C  
ATOM    820  CE1 TYR A 107      68.031  24.887-124.403  1.00 47.92           C  
ATOM    821  CE2 TYR A 107      70.392  24.994-123.929  1.00 47.45           C  
ATOM    822  CZ  TYR A 107      69.107  24.630-123.551  1.00 48.11           C  
ATOM    823  OH  TYR A 107      68.914  23.996-122.338  1.00 46.19           O  
ATOM    824  N   THR A 108      67.328  29.219-127.608  1.00 43.21           N  
ATOM    825  CA  THR A 108      66.991  30.514-127.036  1.00 43.56           C  
ATOM    826  C   THR A 108      66.976  30.558-125.509  1.00 43.90           C  
ATOM    827  O   THR A 108      66.783  29.540-124.837  1.00 42.73           O  
ATOM    828  CB  THR A 108      65.614  31.015-127.560  1.00 43.98           C  
ATOM    829  OG1 THR A 108      64.554  30.332-126.878  1.00 44.43           O  
ATOM    830  CG2 THR A 108      65.484  30.752-129.058  1.00 43.62           C  
ATOM    831  N   PRO A 109      67.199  31.756-124.940  1.00 44.52           N  
ATOM    832  CA  PRO A 109      67.204  31.934-123.487  1.00 43.97           C  
ATOM    833  C   PRO A 109      65.926  31.386-122.853  1.00 43.41           C  
ATOM    834  O   PRO A 109      65.989  30.615-121.895  1.00 44.20           O  
ATOM    835  CB  PRO A 109      67.351  33.446-123.337  1.00 44.04           C  
ATOM    836  CG  PRO A 109      68.271  33.781-124.485  1.00 43.49           C  
ATOM    837  CD  PRO A 109      67.640  32.994-125.617  1.00 44.67           C  
ATOM    838  N   ALA A 110      64.774  31.777-123.395  1.00 41.99           N  
ATOM    839  CA  ALA A 110      63.489  31.307-122.884  1.00 41.28           C  
ATOM    840  C   ALA A 110      63.470  29.781-122.841  1.00 41.06           C  
ATOM    841  O   ALA A 110      62.962  29.181-121.893  1.00 41.00           O  
ATOM    842  CB  ALA A 110      62.353  31.815-123.768  1.00 40.62           C  
ATOM    843  N   THR A 111      64.028  29.163-123.875  1.00 40.07           N  
ATOM    844  CA  THR A 111      64.083  27.713-123.959  1.00 40.30           C  
ATOM    845  C   THR A 111      64.921  27.124-122.828  1.00 40.61           C  
ATOM    846  O   THR A 111      64.509  26.163-122.194  1.00 40.83           O  
ATOM    847  CB  THR A 111      64.675  27.257-125.316  1.00 39.35           C  
ATOM    848  OG1 THR A 111      63.865  27.766-126.384  1.00 37.59           O  
ATOM    849  CG2 THR A 111      64.720  25.740-125.396  1.00 39.04           C  
ATOM    850  N   GLN A 112      66.093  27.699-122.577  1.00 41.68           N  
ATOM    851  CA  GLN A 112      66.968  27.207-121.514  1.00 43.61           C  
ATOM    852  C   GLN A 112      66.297  27.382-120.160  1.00 43.18           C  
ATOM    853  O   GLN A 112      66.447  26.549-119.265  1.00 43.53           O  
ATOM    854  CB  GLN A 112      68.290  27.972-121.502  1.00 45.20           C  
ATOM    855  CG  GLN A 112      68.936  28.138-122.861  1.00 49.75           C  
ATOM    856  CD  GLN A 112      70.145  29.058-122.817  1.00 51.33           C  
ATOM    857  OE1 GLN A 112      70.681  29.456-123.858  1.00 52.67           O  
ATOM    858  NE2 GLN A 112      70.585  29.399-121.608  1.00 52.10           N  
ATOM    859  N   HIS A 113      65.564  28.481-120.024  1.00 42.92           N  
ATOM    860  CA  HIS A 113      64.858  28.814-118.792  1.00 43.51           C  
ATOM    861  C   HIS A 113      63.740  27.801-118.530  1.00 42.11           C  
ATOM    862  O   HIS A 113      63.458  27.457-117.389  1.00 41.83           O  
ATOM    863  CB  HIS A 113      64.295  30.237-118.909  1.00 46.33           C  
ATOM    864  CG  HIS A 113      63.844  30.822-117.608  1.00 50.96           C  
ATOM    865  ND1 HIS A 113      62.554  30.694-117.139  1.00 52.95           N  
ATOM    866  CD2 HIS A 113      64.520  31.522-116.665  1.00 52.80           C  
ATOM    867  CE1 HIS A 113      62.454  31.289-115.963  1.00 53.56           C  
ATOM    868  NE2 HIS A 113      63.633  31.799-115.652  1.00 53.86           N  
ATOM    869  N   TYR A 114      63.116  27.327-119.606  1.00 40.93           N  
ATOM    870  CA  TYR A 114      62.040  26.342-119.540  1.00 38.91           C  
ATOM    871  C   TYR A 114      62.692  25.006-119.174  1.00 39.67           C  
ATOM    872  O   TYR A 114      62.228  24.293-118.275  1.00 39.34           O  
ATOM    873  CB  TYR A 114      61.370  26.246-120.912  1.00 37.31           C  
ATOM    874  CG  TYR A 114      60.026  25.554-120.969  1.00 35.71           C  
ATOM    875  CD1 TYR A 114      59.734  24.467-120.150  1.00 35.49           C  
ATOM    876  CD2 TYR A 114      59.072  25.938-121.918  1.00 35.66           C  
ATOM    877  CE1 TYR A 114      58.531  23.772-120.275  1.00 35.58           C  
ATOM    878  CE2 TYR A 114      57.868  25.251-122.056  1.00 35.75           C  
ATOM    879  CZ  TYR A 114      57.604  24.166-121.233  1.00 36.42           C  
ATOM    880  OH  TYR A 114      56.431  23.459-121.381  1.00 36.37           O  
ATOM    881  N   VAL A 115      63.774  24.678-119.880  1.00 39.75           N  
ATOM    882  CA  VAL A 115      64.519  23.447-119.639  1.00 41.11           C  
ATOM    883  C   VAL A 115      65.031  23.437-118.202  1.00 42.85           C  
ATOM    884  O   VAL A 115      64.972  22.417-117.510  1.00 41.79           O  
ATOM    885  CB  VAL A 115      65.727  23.320-120.620  1.00 41.27           C  
ATOM    886  CG1 VAL A 115      66.696  22.230-120.147  1.00 38.13           C  
ATOM    887  CG2 VAL A 115      65.221  22.996-122.026  1.00 40.38           C  
ATOM    888  N   LYS A 116      65.533  24.588-117.766  1.00 44.90           N  
ATOM    889  CA  LYS A 116      66.056  24.752-116.416  1.00 46.25           C  
ATOM    890  C   LYS A 116      65.017  24.326-115.373  1.00 45.67           C  
ATOM    891  O   LYS A 116      65.320  23.572-114.442  1.00 45.36           O  
ATOM    892  CB  LYS A 116      66.457  26.216-116.214  1.00 49.05           C  
ATOM    893  CG  LYS A 116      66.835  26.608-114.793  1.00 52.59           C  
ATOM    894  CD  LYS A 116      67.300  28.066-114.751  1.00 54.96           C  
ATOM    895  CE  LYS A 116      67.432  28.589-113.321  1.00 56.92           C  
ATOM    896  NZ  LYS A 116      66.106  28.710-112.637  1.00 57.74           N  
ATOM    897  N   ARG A 117      63.787  24.798-115.542  1.00 44.07           N  
ATOM    898  CA  ARG A 117      62.721  24.468-114.608  1.00 43.24           C  
ATOM    899  C   ARG A 117      62.334  22.995-114.645  1.00 41.92           C  
ATOM    900  O   ARG A 117      61.927  22.430-113.632  1.00 41.74           O  
ATOM    901  CB  ARG A 117      61.488  25.331-114.887  1.00 43.30           C  
ATOM    902  CG  ARG A 117      60.330  25.077-113.926  1.00 44.93           C  
ATOM    903  CD  ARG A 117      60.764  25.199-112.466  1.00 44.59           C  
ATOM    904  NE  ARG A 117      59.629  25.145-111.547  1.00 45.69           N  
ATOM    905  CZ  ARG A 117      59.729  24.971-110.228  1.00 45.70           C  
ATOM    906  NH1 ARG A 117      58.636  24.936-109.481  1.00 46.05           N  
ATOM    907  NH2 ARG A 117      60.914  24.818-109.652  1.00 44.03           N  
ATOM    908  N   LEU A 118      62.449  22.379-115.813  1.00 41.39           N  
ATOM    909  CA  LEU A 118      62.116  20.966-115.962  1.00 40.58           C  
ATOM    910  C   LEU A 118      63.064  20.097-115.151  1.00 40.52           C  
ATOM    911  O   LEU A 118      62.645  19.140-114.499  1.00 40.04           O  
ATOM    912  CB  LEU A 118      62.184  20.551-117.437  1.00 40.52           C  
ATOM    913  CG  LEU A 118      60.878  20.523-118.238  1.00 40.98           C  
ATOM    914  CD1 LEU A 118      60.066  21.748-117.932  1.00 42.70           C  
ATOM    915  CD2 LEU A 118      61.182  20.441-119.728  1.00 41.39           C  
ATOM    916  N   HIS A 119      64.348  20.433-115.189  1.00 40.85           N  
ATOM    917  CA  HIS A 119      65.342  19.660-114.463  1.00 41.91           C  
ATOM    918  C   HIS A 119      65.281  19.862-112.951  1.00 42.33           C  
ATOM    919  O   HIS A 119      65.657  18.970-112.191  1.00 41.94           O  
ATOM    920  CB  HIS A 119      66.738  19.979-114.994  1.00 41.77           C  
ATOM    921  CG  HIS A 119      66.981  19.465-116.377  1.00 41.63           C  
ATOM    922  ND1 HIS A 119      66.751  18.152-116.731  1.00 41.20           N  
ATOM    923  CD2 HIS A 119      67.443  20.080-117.491  1.00 42.11           C  
ATOM    924  CE1 HIS A 119      67.061  17.980-118.004  1.00 41.48           C  
ATOM    925  NE2 HIS A 119      67.484  19.135-118.488  1.00 43.02           N  
ATOM    926  N   GLU A 120      64.810  21.027-112.516  1.00 42.67           N  
ATOM    927  CA  GLU A 120      64.689  21.288-111.090  1.00 44.07           C  
ATOM    928  C   GLU A 120      63.518  20.444-110.608  1.00 44.09           C  
ATOM    929  O   GLU A 120      63.614  19.745-109.601  1.00 44.46           O  
ATOM    930  CB  GLU A 120      64.391  22.764-110.815  1.00 45.11           C  
ATOM    931  CG  GLU A 120      65.368  23.733-111.445  1.00 48.75           C  
ATOM    932  CD  GLU A 120      65.054  25.176-111.090  1.00 51.62           C  
ATOM    933  OE1 GLU A 120      63.854  25.498-110.930  1.00 52.43           O  
ATOM    934  OE2 GLU A 120      66.002  25.992-110.986  1.00 52.56           O  
ATOM    935  N   VAL A 121      62.411  20.511-111.344  1.00 43.28           N  
ATOM    936  CA  VAL A 121      61.222  19.753-110.992  1.00 41.03           C  
ATOM    937  C   VAL A 121      61.520  18.264-110.998  1.00 41.62           C  
ATOM    938  O   VAL A 121      61.183  17.559-110.058  1.00 42.22           O  
ATOM    939  CB  VAL A 121      60.061  20.041-111.973  1.00 39.42           C  
ATOM    940  CG1 VAL A 121      58.926  19.060-111.739  1.00 37.71           C  
ATOM    941  CG2 VAL A 121      59.562  21.459-111.788  1.00 36.21           C  
ATOM    942  N   GLY A 122      62.161  17.784-112.057  1.00 42.13           N  
ATOM    943  CA  GLY A 122      62.465  16.369-112.136  1.00 42.85           C  
ATOM    944  C   GLY A 122      63.479  15.921-111.101  1.00 44.97           C  
ATOM    945  O   GLY A 122      63.469  14.762-110.658  1.00 46.31           O  
ATOM    946  N   GLY A 123      64.357  16.837-110.708  1.00 43.98           N  
ATOM    947  CA  GLY A 123      65.376  16.501-109.742  1.00 43.81           C  
ATOM    948  C   GLY A 123      64.980  16.675-108.290  1.00 44.20           C  
ATOM    949  O   GLY A 123      65.211  15.784-107.485  1.00 43.92           O  
ATOM    950  N   THR A 124      64.374  17.804-107.943  1.00 45.40           N  
ATOM    951  CA  THR A 124      64.008  18.040-106.551  1.00 47.04           C  
ATOM    952  C   THR A 124      62.513  18.133-106.237  1.00 46.85           C  
ATOM    953  O   THR A 124      62.134  18.222-105.067  1.00 47.90           O  
ATOM    954  CB  THR A 124      64.706  19.318-106.008  1.00 47.51           C  
ATOM    955  OG1 THR A 124      64.025  20.481-106.491  1.00 48.74           O  
ATOM    956  CG2 THR A 124      66.160  19.373-106.478  1.00 47.09           C  
ATOM    957  N   HIS A 125      61.666  18.121-107.262  1.00 46.03           N  
ATOM    958  CA  HIS A 125      60.219  18.194-107.039  1.00 45.66           C  
ATOM    959  C   HIS A 125      59.451  17.269-107.980  1.00 43.66           C  
ATOM    960  O   HIS A 125      58.484  17.691-108.614  1.00 43.84           O  
ATOM    961  CB  HIS A 125      59.712  19.624-107.244  1.00 48.18           C  
ATOM    962  CG  HIS A 125      60.446  20.652-106.440  1.00 51.67           C  
ATOM    963  ND1 HIS A 125      60.667  20.522-105.085  1.00 52.36           N  
ATOM    964  CD2 HIS A 125      60.982  21.844-106.796  1.00 52.88           C  
ATOM    965  CE1 HIS A 125      61.305  21.589-104.640  1.00 52.94           C  
ATOM    966  NE2 HIS A 125      61.508  22.407-105.658  1.00 53.85           N  
ATOM    967  N   PRO A 126      59.866  15.996-108.081  1.00 42.03           N  
ATOM    968  CA  PRO A 126      59.179  15.054-108.971  1.00 41.02           C  
ATOM    969  C   PRO A 126      57.655  15.008-108.869  1.00 40.20           C  
ATOM    970  O   PRO A 126      56.975  14.723-109.854  1.00 39.86           O  
ATOM    971  CB  PRO A 126      59.840  13.708-108.640  1.00 40.89           C  
ATOM    972  CG  PRO A 126      60.449  13.914-107.277  1.00 40.02           C  
ATOM    973  CD  PRO A 126      60.954  15.323-107.350  1.00 41.31           C  
ATOM    974  N   GLU A 127      57.117  15.306-107.694  1.00 38.78           N  
ATOM    975  CA  GLU A 127      55.673  15.281-107.514  1.00 38.87           C  
ATOM    976  C   GLU A 127      54.957  16.370-108.305  1.00 38.18           C  
ATOM    977  O   GLU A 127      53.725  16.426-108.308  1.00 38.39           O  
ATOM    978  CB  GLU A 127      55.304  15.405-106.028  1.00 40.42           C  
ATOM    979  CG  GLU A 127      55.429  16.807-105.424  1.00 41.00           C  
ATOM    980  CD  GLU A 127      56.857  17.201-105.115  1.00 42.16           C  
ATOM    981  OE1 GLU A 127      57.054  18.303-104.558  1.00 43.40           O  
ATOM    982  OE2 GLU A 127      57.781  16.414-105.423  1.00 42.84           O  
ATOM    983  N   LEU A 128      55.727  17.226-108.977  1.00 37.48           N  
ATOM    984  CA  LEU A 128      55.161  18.318-109.777  1.00 36.06           C  
ATOM    985  C   LEU A 128      55.315  18.087-111.284  1.00 34.39           C  
ATOM    986  O   LEU A 128      54.745  18.816-112.097  1.00 32.39           O  
ATOM    987  CB  LEU A 128      55.835  19.642-109.403  1.00 37.04           C  
ATOM    988  CG  LEU A 128      55.762  20.043-107.928  1.00 39.14           C  
ATOM    989  CD1 LEU A 128      56.605  21.290-107.707  1.00 37.75           C  
ATOM    990  CD2 LEU A 128      54.306  20.273-107.521  1.00 38.71           C  
ATOM    991  N   LEU A 129      56.095  17.076-111.645  1.00 33.68           N  
ATOM    992  CA  LEU A 129      56.339  16.748-113.046  1.00 33.42           C  
ATOM    993  C   LEU A 129      55.018  16.586-113.806  1.00 33.49           C  
ATOM    994  O   LEU A 129      54.887  17.024-114.952  1.00 33.95           O  
ATOM    995  CB  LEU A 129      57.176  15.463-113.139  1.00 32.43           C  
ATOM    996  CG  LEU A 129      57.752  15.080-114.505  1.00 33.87           C  
ATOM    997  CD1 LEU A 129      58.680  16.180-115.008  1.00 32.83           C  
ATOM    998  CD2 LEU A 129      58.511  13.772-114.389  1.00 34.49           C  
ATOM    999  N   VAL A 130      54.030  15.977-113.155  1.00 33.14           N  
ATOM   1000  CA  VAL A 130      52.730  15.766-113.773  1.00 31.91           C  
ATOM   1001  C   VAL A 130      52.156  17.054-114.374  1.00 31.55           C  
ATOM   1002  O   VAL A 130      51.488  17.022-115.414  1.00 31.66           O  
ATOM   1003  CB  VAL A 130      51.727  15.185-112.749  1.00 32.90           C  
ATOM   1004  CG1 VAL A 130      51.727  16.025-111.481  1.00 32.75           C  
ATOM   1005  CG2 VAL A 130      50.330  15.135-113.352  1.00 30.99           C  
ATOM   1006  N   ALA A 131      52.416  18.181-113.716  1.00 29.98           N  
ATOM   1007  CA  ALA A 131      51.930  19.480-114.178  1.00 29.33           C  
ATOM   1008  C   ALA A 131      52.549  19.839-115.518  1.00 29.50           C  
ATOM   1009  O   ALA A 131      51.891  20.421-116.389  1.00 29.93           O  
ATOM   1010  CB  ALA A 131      52.267  20.556-113.162  1.00 27.50           C  
ATOM   1011  N   HIS A 132      53.820  19.492-115.688  1.00 28.66           N  
ATOM   1012  CA  HIS A 132      54.494  19.800-116.932  1.00 29.38           C  
ATOM   1013  C   HIS A 132      54.130  18.851-118.056  1.00 28.90           C  
ATOM   1014  O   HIS A 132      54.095  19.250-119.214  1.00 28.97           O  
ATOM   1015  CB  HIS A 132      56.004  19.821-116.726  1.00 29.59           C  
ATOM   1016  CG  HIS A 132      56.505  21.111-116.163  1.00 30.96           C  
ATOM   1017  ND1 HIS A 132      56.497  21.390-114.813  1.00 29.87           N  
ATOM   1018  CD2 HIS A 132      56.975  22.223-116.776  1.00 29.42           C  
ATOM   1019  CE1 HIS A 132      56.941  22.619-114.619  1.00 29.84           C  
ATOM   1020  NE2 HIS A 132      57.237  23.146-115.794  1.00 31.33           N  
ATOM   1021  N   ALA A 133      53.868  17.593-117.713  1.00 28.77           N  
ATOM   1022  CA  ALA A 133      53.490  16.597-118.710  1.00 27.70           C  
ATOM   1023  C   ALA A 133      52.089  16.946-119.197  1.00 27.86           C  
ATOM   1024  O   ALA A 133      51.812  16.916-120.397  1.00 28.87           O  
ATOM   1025  CB  ALA A 133      53.508  15.212-118.096  1.00 25.12           C  
ATOM   1026  N   TYR A 134      51.216  17.283-118.248  1.00 26.67           N  
ATOM   1027  CA  TYR A 134      49.837  17.663-118.537  1.00 26.41           C  
ATOM   1028  C   TYR A 134      49.808  18.837-119.516  1.00 26.28           C  
ATOM   1029  O   TYR A 134      49.158  18.772-120.557  1.00 26.30           O  
ATOM   1030  CB  TYR A 134      49.129  18.042-117.226  1.00 26.19           C  
ATOM   1031  CG  TYR A 134      47.875  18.879-117.379  1.00 26.80           C  
ATOM   1032  CD1 TYR A 134      46.636  18.287-117.626  1.00 27.01           C  
ATOM   1033  CD2 TYR A 134      47.929  20.268-117.263  1.00 26.96           C  
ATOM   1034  CE1 TYR A 134      45.482  19.057-117.749  1.00 25.35           C  
ATOM   1035  CE2 TYR A 134      46.785  21.046-117.388  1.00 26.55           C  
ATOM   1036  CZ  TYR A 134      45.566  20.440-117.629  1.00 26.98           C  
ATOM   1037  OH  TYR A 134      44.433  21.222-117.750  1.00 28.25           O  
ATOM   1038  N   THR A 135      50.538  19.897-119.183  1.00 26.66           N  
ATOM   1039  CA  THR A 135      50.593  21.096-120.017  1.00 27.15           C  
ATOM   1040  C   THR A 135      51.025  20.821-121.464  1.00 27.35           C  
ATOM   1041  O   THR A 135      50.403  21.311-122.411  1.00 26.03           O  
ATOM   1042  CB  THR A 135      51.544  22.160-119.387  1.00 27.62           C  
ATOM   1043  OG1 THR A 135      51.026  22.569-118.112  1.00 29.13           O  
ATOM   1044  CG2 THR A 135      51.660  23.386-120.279  1.00 27.60           C  
ATOM   1045  N   ARG A 136      52.079  20.028-121.636  1.00 27.10           N  
ATOM   1046  CA  ARG A 136      52.570  19.735-122.972  1.00 27.22           C  
ATOM   1047  C   ARG A 136      51.774  18.683-123.737  1.00 27.55           C  
ATOM   1048  O   ARG A 136      51.218  18.970-124.792  1.00 27.52           O  
ATOM   1049  CB  ARG A 136      54.045  19.323-122.919  1.00 27.38           C  
ATOM   1050  CG  ARG A 136      55.033  20.451-122.588  1.00 27.21           C  
ATOM   1051  CD  ARG A 136      54.911  21.644-123.541  1.00 28.06           C  
ATOM   1052  NE  ARG A 136      54.582  21.230-124.900  1.00 27.88           N  
ATOM   1053  CZ  ARG A 136      54.262  22.061-125.886  1.00 28.15           C  
ATOM   1054  NH1 ARG A 136      54.235  23.363-125.671  1.00 27.33           N  
ATOM   1055  NH2 ARG A 136      53.934  21.583-127.084  1.00 28.82           N  
ATOM   1056  N   TYR A 137      51.688  17.471-123.201  1.00 27.92           N  
ATOM   1057  CA  TYR A 137      50.990  16.406-123.916  1.00 27.73           C  
ATOM   1058  C   TYR A 137      49.502  16.613-124.200  1.00 27.58           C  
ATOM   1059  O   TYR A 137      49.030  16.298-125.292  1.00 28.83           O  
ATOM   1060  CB  TYR A 137      51.221  15.068-123.211  1.00 27.02           C  
ATOM   1061  CG  TYR A 137      52.685  14.674-123.130  1.00 26.64           C  
ATOM   1062  CD1 TYR A 137      53.460  14.535-124.283  1.00 28.14           C  
ATOM   1063  CD2 TYR A 137      53.299  14.454-121.899  1.00 27.82           C  
ATOM   1064  CE1 TYR A 137      54.822  14.186-124.212  1.00 28.57           C  
ATOM   1065  CE2 TYR A 137      54.651  14.109-121.810  1.00 28.65           C  
ATOM   1066  CZ  TYR A 137      55.410  13.979-122.969  1.00 28.89           C  
ATOM   1067  OH  TYR A 137      56.755  13.687-122.871  1.00 28.64           O  
ATOM   1068  N   LEU A 138      48.753  17.137-123.244  1.00 27.50           N  
ATOM   1069  CA  LEU A 138      47.334  17.347-123.486  1.00 29.50           C  
ATOM   1070  C   LEU A 138      47.148  18.389-124.583  1.00 29.93           C  
ATOM   1071  O   LEU A 138      46.261  18.265-125.428  1.00 30.50           O  
ATOM   1072  CB  LEU A 138      46.628  17.775-122.197  1.00 31.44           C  
ATOM   1073  CG  LEU A 138      46.348  16.671-121.165  1.00 34.92           C  
ATOM   1074  CD1 LEU A 138      45.147  15.847-121.592  1.00 35.15           C  
ATOM   1075  CD2 LEU A 138      47.567  15.778-121.007  1.00 35.38           C  
ATOM   1076  N   GLY A 139      47.998  19.410-124.582  1.00 30.23           N  
ATOM   1077  CA  GLY A 139      47.906  20.433-125.608  1.00 28.71           C  
ATOM   1078  C   GLY A 139      48.237  19.868-126.978  1.00 28.78           C  
ATOM   1079  O   GLY A 139      47.625  20.245-127.977  1.00 29.41           O  
ATOM   1080  N   ASP A 140      49.219  18.967-127.028  1.00 27.70           N  
ATOM   1081  CA  ASP A 140      49.620  18.339-128.282  1.00 25.95           C  
ATOM   1082  C   ASP A 140      48.465  17.563-128.908  1.00 25.44           C  
ATOM   1083  O   ASP A 140      48.311  17.563-130.129  1.00 27.10           O  
ATOM   1084  CB  ASP A 140      50.803  17.383-128.068  1.00 26.61           C  
ATOM   1085  CG  ASP A 140      52.054  18.094-127.592  1.00 26.98           C  
ATOM   1086  OD1 ASP A 140      52.196  19.308-127.859  1.00 29.00           O  
ATOM   1087  OD2 ASP A 140      52.902  17.435-126.956  1.00 25.44           O  
ATOM   1088  N   LEU A 141      47.659  16.905-128.077  1.00 24.11           N  
ATOM   1089  CA  LEU A 141      46.520  16.133-128.565  1.00 24.16           C  
ATOM   1090  C   LEU A 141      45.250  16.980-128.679  1.00 26.68           C  
ATOM   1091  O   LEU A 141      44.167  16.465-128.965  1.00 26.88           O  
ATOM   1092  CB  LEU A 141      46.256  14.950-127.642  1.00 22.41           C  
ATOM   1093  CG  LEU A 141      47.413  13.951-127.531  1.00 21.67           C  
ATOM   1094  CD1 LEU A 141      47.135  12.967-126.427  1.00 20.66           C  
ATOM   1095  CD2 LEU A 141      47.609  13.242-128.847  1.00 19.90           C  
ATOM   1096  N   SER A 142      45.375  18.279-128.451  1.00 26.49           N  
ATOM   1097  CA  SER A 142      44.221  19.154-128.556  1.00 28.09           C  
ATOM   1098  C   SER A 142      44.449  20.217-129.629  1.00 29.04           C  
ATOM   1099  O   SER A 142      44.137  19.999-130.803  1.00 28.86           O  
ATOM   1100  CB  SER A 142      43.935  19.807-127.204  1.00 28.02           C  
ATOM   1101  OG  SER A 142      43.641  18.823-126.224  1.00 27.80           O  
ATOM   1102  N   GLY A 143      45.005  21.356-129.222  1.00 29.26           N  
ATOM   1103  CA  GLY A 143      45.264  22.428-130.159  1.00 29.63           C  
ATOM   1104  C   GLY A 143      46.401  22.103-131.100  1.00 31.37           C  
ATOM   1105  O   GLY A 143      46.484  22.654-132.208  1.00 32.61           O  
ATOM   1106  N   GLY A 144      47.290  21.217-130.662  1.00 30.75           N  
ATOM   1107  CA  GLY A 144      48.414  20.839-131.496  1.00 30.19           C  
ATOM   1108  C   GLY A 144      47.915  20.194-132.769  1.00 30.97           C  
ATOM   1109  O   GLY A 144      48.483  20.394-133.842  1.00 30.97           O  
ATOM   1110  N   GLN A 145      46.846  19.415-132.645  1.00 31.69           N  
ATOM   1111  CA  GLN A 145      46.246  18.735-133.789  1.00 33.36           C  
ATOM   1112  C   GLN A 145      45.608  19.718-134.765  1.00 34.64           C  
ATOM   1113  O   GLN A 145      45.565  19.469-135.967  1.00 34.66           O  
ATOM   1114  CB  GLN A 145      45.196  17.731-133.313  1.00 32.79           C  
ATOM   1115  CG  GLN A 145      45.796  16.539-132.619  1.00 33.23           C  
ATOM   1116  CD  GLN A 145      47.002  16.009-133.368  1.00 34.15           C  
ATOM   1117  OE1 GLN A 145      48.151  16.219-132.960  1.00 34.60           O  
ATOM   1118  NE2 GLN A 145      46.750  15.336-134.481  1.00 33.35           N  
ATOM   1119  N   VAL A 146      45.101  20.830-134.237  1.00 36.83           N  
ATOM   1120  CA  VAL A 146      44.477  21.862-135.064  1.00 36.94           C  
ATOM   1121  C   VAL A 146      45.578  22.614-135.804  1.00 36.96           C  
ATOM   1122  O   VAL A 146      45.426  22.960-136.974  1.00 37.65           O  
ATOM   1123  CB  VAL A 146      43.688  22.879-134.199  1.00 38.44           C  
ATOM   1124  CG1 VAL A 146      43.094  23.955-135.079  1.00 36.85           C  
ATOM   1125  CG2 VAL A 146      42.595  22.165-133.396  1.00 39.20           C  
ATOM   1126  N   LEU A 147      46.684  22.865-135.102  1.00 36.75           N  
ATOM   1127  CA  LEU A 147      47.829  23.575-135.666  1.00 36.40           C  
ATOM   1128  C   LEU A 147      48.540  22.726-136.707  1.00 36.91           C  
ATOM   1129  O   LEU A 147      49.139  23.253-137.638  1.00 38.21           O  
ATOM   1130  CB  LEU A 147      48.831  23.954-134.568  1.00 35.67           C  
ATOM   1131  CG  LEU A 147      48.426  24.966-133.490  1.00 36.19           C  
ATOM   1132  CD1 LEU A 147      49.615  25.230-132.574  1.00 34.90           C  
ATOM   1133  CD2 LEU A 147      47.963  26.264-134.129  1.00 36.14           C  
ATOM   1134  N   LYS A 148      48.488  21.409-136.543  1.00 37.36           N  
ATOM   1135  CA  LYS A 148      49.133  20.518-137.494  1.00 37.98           C  
ATOM   1136  C   LYS A 148      48.561  20.733-138.895  1.00 38.13           C  
ATOM   1137  O   LYS A 148      49.301  20.787-139.872  1.00 37.68           O  
ATOM   1138  CB  LYS A 148      48.932  19.053-137.098  1.00 37.11           C  
ATOM   1139  CG  LYS A 148      49.610  18.086-138.058  1.00 38.21           C  
ATOM   1140  CD  LYS A 148      49.232  16.643-137.790  1.00 38.98           C  
ATOM   1141  CE  LYS A 148      50.050  15.709-138.671  1.00 40.31           C  
ATOM   1142  NZ  LYS A 148      49.744  14.284-138.396  1.00 40.86           N  
ATOM   1143  N   LYS A 149      47.242  20.856-138.985  1.00 38.61           N  
ATOM   1144  CA  LYS A 149      46.587  21.043-140.271  1.00 39.58           C  
ATOM   1145  C   LYS A 149      46.888  22.395-140.892  1.00 38.59           C  
ATOM   1146  O   LYS A 149      46.951  22.517-142.107  1.00 38.82           O  
ATOM   1147  CB  LYS A 149      45.079  20.836-140.119  1.00 41.15           C  
ATOM   1148  CG  LYS A 149      44.739  19.402-139.780  1.00 44.74           C  
ATOM   1149  CD  LYS A 149      43.264  19.180-139.497  1.00 47.75           C  
ATOM   1150  CE  LYS A 149      42.998  17.687-139.255  1.00 49.21           C  
ATOM   1151  NZ  LYS A 149      41.576  17.366-138.926  1.00 50.19           N  
ATOM   1152  N   ILE A 150      47.082  23.410-140.061  1.00 38.26           N  
ATOM   1153  CA  ILE A 150      47.392  24.737-140.571  1.00 37.88           C  
ATOM   1154  C   ILE A 150      48.809  24.736-141.138  1.00 38.41           C  
ATOM   1155  O   ILE A 150      49.066  25.305-142.203  1.00 39.08           O  
ATOM   1156  CB  ILE A 150      47.268  25.794-139.464  1.00 36.78           C  
ATOM   1157  CG1 ILE A 150      45.818  25.848-138.982  1.00 35.39           C  
ATOM   1158  CG2 ILE A 150      47.705  27.148-139.984  1.00 35.89           C  
ATOM   1159  CD1 ILE A 150      45.589  26.761-137.807  1.00 36.40           C  
ATOM   1160  N   ALA A 151      49.720  24.081-140.427  1.00 37.83           N  
ATOM   1161  CA  ALA A 151      51.106  23.981-140.859  1.00 38.05           C  
ATOM   1162  C   ALA A 151      51.184  23.272-142.213  1.00 39.18           C  
ATOM   1163  O   ALA A 151      51.993  23.635-143.075  1.00 38.87           O  
ATOM   1164  CB  ALA A 151      51.917  23.215-139.818  1.00 38.67           C  
ATOM   1165  N   GLN A 152      50.340  22.259-142.391  1.00 39.50           N  
ATOM   1166  CA  GLN A 152      50.299  21.499-143.634  1.00 41.14           C  
ATOM   1167  C   GLN A 152      49.975  22.365-144.853  1.00 43.09           C  
ATOM   1168  O   GLN A 152      50.649  22.276-145.881  1.00 43.87           O  
ATOM   1169  CB  GLN A 152      49.280  20.364-143.517  1.00 38.98           C  
ATOM   1170  CG  GLN A 152      49.816  19.152-142.782  1.00 38.07           C  
ATOM   1171  CD  GLN A 152      48.760  18.107-142.519  1.00 36.99           C  
ATOM   1172  OE1 GLN A 152      49.064  16.926-142.366  1.00 39.42           O  
ATOM   1173  NE2 GLN A 152      47.512  18.533-142.454  1.00 37.69           N  
ATOM   1174  N   LYS A 153      48.952  23.205-144.739  1.00 45.03           N  
ATOM   1175  CA  LYS A 153      48.566  24.076-145.847  1.00 47.23           C  
ATOM   1176  C   LYS A 153      49.561  25.226-146.001  1.00 46.98           C  
ATOM   1177  O   LYS A 153      49.917  25.604-147.118  1.00 47.46           O  
ATOM   1178  CB  LYS A 153      47.164  24.659-145.619  1.00 49.20           C  
ATOM   1179  CG  LYS A 153      46.187  23.714-144.920  1.00 53.04           C  
ATOM   1180  CD  LYS A 153      46.128  22.345-145.594  1.00 55.91           C  
ATOM   1181  CE  LYS A 153      45.479  21.310-144.679  1.00 57.63           C  
ATOM   1182  NZ  LYS A 153      45.605  19.927-145.231  1.00 59.05           N  
ATOM   1183  N   ALA A 154      50.014  25.765-144.872  1.00 45.68           N  
ATOM   1184  CA  ALA A 154      50.943  26.887-144.869  1.00 45.45           C  
ATOM   1185  C   ALA A 154      52.365  26.566-145.331  1.00 45.59           C  
ATOM   1186  O   ALA A 154      52.943  27.314-146.116  1.00 45.95           O  
ATOM   1187  CB  ALA A 154      50.980  27.525-143.473  1.00 44.31           C  
ATOM   1188  N   MET A 155      52.937  25.468-144.849  1.00 45.89           N  
ATOM   1189  CA  MET A 155      54.303  25.113-145.234  1.00 45.15           C  
ATOM   1190  C   MET A 155      54.359  24.262-146.501  1.00 44.16           C  
ATOM   1191  O   MET A 155      55.371  24.230-147.190  1.00 45.23           O  
ATOM   1192  CB  MET A 155      54.990  24.344-144.112  1.00 46.27           C  
ATOM   1193  CG  MET A 155      54.786  24.892-142.710  1.00 47.65           C  
ATOM   1194  SD  MET A 155      56.220  25.793-142.154  1.00 46.47           S  
ATOM   1195  CE  MET A 155      55.775  27.431-142.675  1.00 48.18           C  
ATOM   1196  N   ALA A 156      53.276  23.564-146.809  1.00 43.25           N  
ATOM   1197  CA  ALA A 156      53.262  22.713-147.989  1.00 42.37           C  
ATOM   1198  C   ALA A 156      54.313  21.615-147.837  1.00 41.29           C  
ATOM   1199  O   ALA A 156      55.283  21.566-148.588  1.00 40.83           O  
ATOM   1200  CB  ALA A 156      53.544  23.544-149.241  1.00 42.13           C  
ATOM   1201  N   LEU A 157      54.124  20.748-146.848  1.00 40.50           N  
ATOM   1202  CA  LEU A 157      55.046  19.647-146.604  1.00 39.18           C  
ATOM   1203  C   LEU A 157      54.530  18.389-147.288  1.00 39.56           C  
ATOM   1204  O   LEU A 157      53.384  18.353-147.734  1.00 40.91           O  
ATOM   1205  CB  LEU A 157      55.178  19.384-145.107  1.00 38.30           C  
ATOM   1206  CG  LEU A 157      55.888  20.403-144.212  1.00 37.96           C  
ATOM   1207  CD1 LEU A 157      57.027  21.059-144.970  1.00 35.90           C  
ATOM   1208  CD2 LEU A 157      54.901  21.418-143.723  1.00 36.23           C  
ATOM   1209  N   PRO A 158      55.367  17.340-147.380  1.00 39.52           N  
ATOM   1210  CA  PRO A 158      54.997  16.064-148.013  1.00 39.25           C  
ATOM   1211  C   PRO A 158      53.817  15.391-147.307  1.00 39.45           C  
ATOM   1212  O   PRO A 158      53.765  15.364-146.077  1.00 39.30           O  
ATOM   1213  CB  PRO A 158      56.273  15.223-147.883  1.00 38.99           C  
ATOM   1214  CG  PRO A 158      57.359  16.244-147.829  1.00 39.36           C  
ATOM   1215  CD  PRO A 158      56.773  17.308-146.935  1.00 39.27           C  
ATOM   1216  N   SER A 159      52.885  14.833-148.079  1.00 39.25           N  
ATOM   1217  CA  SER A 159      51.725  14.166-147.493  1.00 39.90           C  
ATOM   1218  C   SER A 159      52.168  12.956-146.678  1.00 39.78           C  
ATOM   1219  O   SER A 159      51.371  12.367-145.938  1.00 39.72           O  
ATOM   1220  CB  SER A 159      50.732  13.724-148.580  1.00 39.76           C  
ATOM   1221  OG  SER A 159      51.234  12.654-149.359  1.00 40.29           O  
ATOM   1222  N   SER A 160      53.445  12.603-146.826  1.00 38.90           N  
ATOM   1223  CA  SER A 160      54.051  11.477-146.121  1.00 39.18           C  
ATOM   1224  C   SER A 160      54.176  11.777-144.626  1.00 38.47           C  
ATOM   1225  O   SER A 160      54.277  10.863-143.811  1.00 38.86           O  
ATOM   1226  CB  SER A 160      55.450  11.187-146.679  1.00 39.34           C  
ATOM   1227  OG  SER A 160      56.412  12.105-146.157  1.00 42.69           O  
ATOM   1228  N   GLY A 161      54.202  13.058-144.272  1.00 36.91           N  
ATOM   1229  CA  GLY A 161      54.306  13.422-142.873  1.00 34.62           C  
ATOM   1230  C   GLY A 161      55.661  13.937-142.415  1.00 34.19           C  
ATOM   1231  O   GLY A 161      55.762  14.438-141.298  1.00 33.37           O  
ATOM   1232  N   GLU A 162      56.695  13.816-143.251  1.00 34.39           N  
ATOM   1233  CA  GLU A 162      58.036  14.292-142.893  1.00 34.23           C  
ATOM   1234  C   GLU A 162      57.982  15.766-142.494  1.00 32.51           C  
ATOM   1235  O   GLU A 162      57.319  16.568-143.146  1.00 30.78           O  
ATOM   1236  CB  GLU A 162      59.010  14.162-144.065  1.00 38.07           C  
ATOM   1237  CG  GLU A 162      59.161  12.791-144.684  1.00 43.66           C  
ATOM   1238  CD  GLU A 162      60.266  12.779-145.747  1.00 49.63           C  
ATOM   1239  OE1 GLU A 162      61.453  12.546-145.394  1.00 49.48           O  
ATOM   1240  OE2 GLU A 162      59.947  13.026-146.940  1.00 52.04           O  
ATOM   1241  N   GLY A 163      58.695  16.123-141.434  1.00 30.85           N  
ATOM   1242  CA  GLY A 163      58.690  17.501-140.985  1.00 30.97           C  
ATOM   1243  C   GLY A 163      57.632  17.788-139.927  1.00 31.28           C  
ATOM   1244  O   GLY A 163      57.679  18.827-139.275  1.00 32.42           O  
ATOM   1245  N   LEU A 164      56.679  16.877-139.748  1.00 29.90           N  
ATOM   1246  CA  LEU A 164      55.626  17.064-138.749  1.00 28.20           C  
ATOM   1247  C   LEU A 164      55.423  15.835-137.886  1.00 27.05           C  
ATOM   1248  O   LEU A 164      54.332  15.615-137.368  1.00 27.93           O  
ATOM   1249  CB  LEU A 164      54.296  17.394-139.416  1.00 27.98           C  
ATOM   1250  CG  LEU A 164      54.178  18.679-140.226  1.00 28.43           C  
ATOM   1251  CD1 LEU A 164      52.839  18.666-140.938  1.00 27.14           C  
ATOM   1252  CD2 LEU A 164      54.320  19.901-139.320  1.00 27.39           C  
ATOM   1253  N   ALA A 165      56.464  15.029-137.732  1.00 26.70           N  
ATOM   1254  CA  ALA A 165      56.362  13.823-136.919  1.00 25.31           C  
ATOM   1255  C   ALA A 165      55.956  14.191-135.490  1.00 24.67           C  
ATOM   1256  O   ALA A 165      55.298  13.409-134.809  1.00 24.04           O  
ATOM   1257  CB  ALA A 165      57.696  13.065-136.924  1.00 24.32           C  
ATOM   1258  N   PHE A 166      56.349  15.384-135.048  1.00 24.78           N  
ATOM   1259  CA  PHE A 166      56.015  15.869-133.708  1.00 25.24           C  
ATOM   1260  C   PHE A 166      54.509  15.900-133.445  1.00 25.96           C  
ATOM   1261  O   PHE A 166      54.064  15.636-132.327  1.00 26.79           O  
ATOM   1262  CB  PHE A 166      56.566  17.282-133.492  1.00 24.70           C  
ATOM   1263  CG  PHE A 166      56.099  17.929-132.208  1.00 24.62           C  
ATOM   1264  CD1 PHE A 166      56.626  17.533-130.977  1.00 23.03           C  
ATOM   1265  CD2 PHE A 166      55.106  18.917-132.230  1.00 24.01           C  
ATOM   1266  CE1 PHE A 166      56.173  18.112-129.776  1.00 24.39           C  
ATOM   1267  CE2 PHE A 166      54.642  19.504-131.042  1.00 22.60           C  
ATOM   1268  CZ  PHE A 166      55.177  19.100-129.811  1.00 25.37           C  
ATOM   1269  N   PHE A 167      53.736  16.226-134.476  1.00 26.28           N  
ATOM   1270  CA  PHE A 167      52.282  16.321-134.369  1.00 26.81           C  
ATOM   1271  C   PHE A 167      51.572  15.008-134.649  1.00 26.12           C  
ATOM   1272  O   PHE A 167      50.348  14.954-134.649  1.00 27.19           O  
ATOM   1273  CB  PHE A 167      51.758  17.366-135.358  1.00 27.29           C  
ATOM   1274  CG  PHE A 167      52.266  18.746-135.096  1.00 29.79           C  
ATOM   1275  CD1 PHE A 167      51.609  19.582-134.199  1.00 28.86           C  
ATOM   1276  CD2 PHE A 167      53.413  19.207-135.733  1.00 29.43           C  
ATOM   1277  CE1 PHE A 167      52.087  20.857-133.941  1.00 31.13           C  
ATOM   1278  CE2 PHE A 167      53.899  20.481-135.482  1.00 30.85           C  
ATOM   1279  CZ  PHE A 167      53.236  21.311-134.585  1.00 30.39           C  
ATOM   1280  N   THR A 168      52.332  13.952-134.881  1.00 24.26           N  
ATOM   1281  CA  THR A 168      51.735  12.665-135.195  1.00 25.27           C  
ATOM   1282  C   THR A 168      51.908  11.622-134.084  1.00 24.37           C  
ATOM   1283  O   THR A 168      53.019  11.369-133.634  1.00 22.64           O  
ATOM   1284  CB  THR A 168      52.345  12.134-136.512  1.00 26.49           C  
ATOM   1285  OG1 THR A 168      52.165  13.116-137.537  1.00 30.50           O  
ATOM   1286  CG2 THR A 168      51.695  10.839-136.932  1.00 25.66           C  
ATOM   1287  N   PHE A 169      50.800  11.029-133.641  1.00 24.72           N  
ATOM   1288  CA  PHE A 169      50.845  10.003-132.597  1.00 24.75           C  
ATOM   1289  C   PHE A 169      50.261   8.703-133.131  1.00 27.62           C  
ATOM   1290  O   PHE A 169      49.083   8.410-132.921  1.00 28.41           O  
ATOM   1291  CB  PHE A 169      50.047  10.434-131.375  1.00 23.48           C  
ATOM   1292  CG  PHE A 169      50.520  11.716-130.761  1.00 22.92           C  
ATOM   1293  CD1 PHE A 169      50.263  12.935-131.378  1.00 22.06           C  
ATOM   1294  CD2 PHE A 169      51.235  11.703-129.567  1.00 21.88           C  
ATOM   1295  CE1 PHE A 169      50.715  14.124-130.816  1.00 22.79           C  
ATOM   1296  CE2 PHE A 169      51.689  12.881-128.995  1.00 20.51           C  
ATOM   1297  CZ  PHE A 169      51.430  14.095-129.619  1.00 23.05           C  
ATOM   1298  N   PRO A 170      51.085   7.892-133.814  1.00 28.98           N  
ATOM   1299  CA  PRO A 170      50.634   6.615-134.383  1.00 30.52           C  
ATOM   1300  C   PRO A 170      49.946   5.631-133.428  1.00 31.25           C  
ATOM   1301  O   PRO A 170      49.082   4.856-133.849  1.00 31.17           O  
ATOM   1302  CB  PRO A 170      51.906   6.049-135.034  1.00 30.64           C  
ATOM   1303  CG  PRO A 170      53.027   6.718-134.268  1.00 31.94           C  
ATOM   1304  CD  PRO A 170      52.518   8.118-134.073  1.00 29.71           C  
ATOM   1305  N   SER A 171      50.304   5.667-132.150  1.00 31.17           N  
ATOM   1306  CA  SER A 171      49.679   4.771-131.180  1.00 31.23           C  
ATOM   1307  C   SER A 171      48.355   5.307-130.615  1.00 31.71           C  
ATOM   1308  O   SER A 171      47.611   4.583-129.944  1.00 31.18           O  
ATOM   1309  CB  SER A 171      50.648   4.481-130.040  1.00 30.69           C  
ATOM   1310  OG  SER A 171      51.736   3.715-130.513  1.00 33.36           O  
ATOM   1311  N   ILE A 172      48.060   6.574-130.884  1.00 30.21           N  
ATOM   1312  CA  ILE A 172      46.822   7.164-130.395  1.00 29.79           C  
ATOM   1313  C   ILE A 172      45.877   7.463-131.560  1.00 30.74           C  
ATOM   1314  O   ILE A 172      45.938   8.529-132.175  1.00 30.25           O  
ATOM   1315  CB  ILE A 172      47.098   8.462-129.615  1.00 28.08           C  
ATOM   1316  CG1 ILE A 172      48.069   8.171-128.469  1.00 27.40           C  
ATOM   1317  CG2 ILE A 172      45.793   9.046-129.103  1.00 26.13           C  
ATOM   1318  CD1 ILE A 172      48.416   9.386-127.649  1.00 26.72           C  
ATOM   1319  N   ASP A 173      44.999   6.509-131.847  1.00 31.10           N  
ATOM   1320  CA  ASP A 173      44.040   6.641-132.933  1.00 32.00           C  
ATOM   1321  C   ASP A 173      42.840   7.523-132.547  1.00 31.61           C  
ATOM   1322  O   ASP A 173      42.175   8.087-133.413  1.00 31.42           O  
ATOM   1323  CB  ASP A 173      43.560   5.248-133.345  1.00 33.32           C  
ATOM   1324  CG  ASP A 173      42.969   5.227-134.733  1.00 35.26           C  
ATOM   1325  OD1 ASP A 173      43.684   5.618-135.678  1.00 37.90           O  
ATOM   1326  OD2 ASP A 173      41.798   4.822-134.884  1.00 37.84           O  
ATOM   1327  N   ASN A 174      42.579   7.630-131.246  1.00 31.10           N  
ATOM   1328  CA  ASN A 174      41.470   8.423-130.716  1.00 30.43           C  
ATOM   1329  C   ASN A 174      41.999   9.308-129.580  1.00 30.65           C  
ATOM   1330  O   ASN A 174      42.012   8.896-128.419  1.00 29.03           O  
ATOM   1331  CB  ASN A 174      40.376   7.493-130.175  1.00 31.11           C  
ATOM   1332  CG  ASN A 174      39.117   8.242-129.763  1.00 31.09           C  
ATOM   1333  OD1 ASN A 174      39.141   9.456-129.582  1.00 31.00           O  
ATOM   1334  ND2 ASN A 174      38.014   7.515-129.601  1.00 28.40           N  
ATOM   1335  N   PRO A 175      42.452  10.536-129.906  1.00 31.57           N  
ATOM   1336  CA  PRO A 175      42.982  11.455-128.888  1.00 30.27           C  
ATOM   1337  C   PRO A 175      41.987  11.841-127.807  1.00 31.61           C  
ATOM   1338  O   PRO A 175      42.360  12.029-126.641  1.00 32.09           O  
ATOM   1339  CB  PRO A 175      43.475  12.654-129.706  1.00 30.21           C  
ATOM   1340  CG  PRO A 175      42.727  12.547-131.001  1.00 32.31           C  
ATOM   1341  CD  PRO A 175      42.651  11.077-131.264  1.00 29.47           C  
ATOM   1342  N   THR A 176      40.719  11.947-128.179  1.00 31.57           N  
ATOM   1343  CA  THR A 176      39.703  12.290-127.202  1.00 32.22           C  
ATOM   1344  C   THR A 176      39.636  11.188-126.140  1.00 32.76           C  
ATOM   1345  O   THR A 176      39.688  11.464-124.939  1.00 33.45           O  
ATOM   1346  CB  THR A 176      38.332  12.470-127.880  1.00 32.73           C  
ATOM   1347  OG1 THR A 176      38.403  13.570-128.794  1.00 31.89           O  
ATOM   1348  CG2 THR A 176      37.256  12.748-126.850  1.00 30.37           C  
ATOM   1349  N   LYS A 177      39.547   9.939-126.576  1.00 32.36           N  
ATOM   1350  CA  LYS A 177      39.489   8.830-125.630  1.00 32.57           C  
ATOM   1351  C   LYS A 177      40.745   8.806-124.761  1.00 31.46           C  
ATOM   1352  O   LYS A 177      40.675   8.699-123.539  1.00 31.36           O  
ATOM   1353  CB  LYS A 177      39.362   7.505-126.379  1.00 34.16           C  
ATOM   1354  CG  LYS A 177      39.307   6.282-125.487  1.00 38.45           C  
ATOM   1355  CD  LYS A 177      37.882   5.855-125.184  1.00 41.21           C  
ATOM   1356  CE  LYS A 177      37.211   5.291-126.427  1.00 44.39           C  
ATOM   1357  NZ  LYS A 177      35.832   4.793-126.154  1.00 45.80           N  
ATOM   1358  N   PHE A 178      41.899   8.910-125.402  1.00 31.05           N  
ATOM   1359  CA  PHE A 178      43.158   8.888-124.685  1.00 29.32           C  
ATOM   1360  C   PHE A 178      43.250   9.998-123.634  1.00 29.10           C  
ATOM   1361  O   PHE A 178      43.733   9.764-122.533  1.00 29.13           O  
ATOM   1362  CB  PHE A 178      44.336   9.003-125.661  1.00 28.23           C  
ATOM   1363  CG  PHE A 178      45.667   8.803-125.003  1.00 28.93           C  
ATOM   1364  CD1 PHE A 178      46.178   7.521-124.813  1.00 27.94           C  
ATOM   1365  CD2 PHE A 178      46.364   9.888-124.478  1.00 27.65           C  
ATOM   1366  CE1 PHE A 178      47.353   7.321-124.105  1.00 28.05           C  
ATOM   1367  CE2 PHE A 178      47.541   9.696-123.766  1.00 29.18           C  
ATOM   1368  CZ  PHE A 178      48.037   8.407-123.578  1.00 28.34           C  
ATOM   1369  N   LYS A 179      42.803  11.206-123.960  1.00 28.63           N  
ATOM   1370  CA  LYS A 179      42.866  12.286-122.973  1.00 29.46           C  
ATOM   1371  C   LYS A 179      42.021  11.961-121.742  1.00 29.02           C  
ATOM   1372  O   LYS A 179      42.365  12.345-120.631  1.00 28.87           O  
ATOM   1373  CB  LYS A 179      42.422  13.613-123.594  1.00 28.56           C  
ATOM   1374  CG  LYS A 179      43.569  14.386-124.214  1.00 28.00           C  
ATOM   1375  CD  LYS A 179      43.257  14.837-125.625  1.00 31.43           C  
ATOM   1376  CE  LYS A 179      42.134  15.851-125.676  1.00 31.61           C  
ATOM   1377  NZ  LYS A 179      41.799  16.193-127.078  1.00 32.32           N  
ATOM   1378  N   GLN A 180      40.920  11.246-121.954  1.00 30.77           N  
ATOM   1379  CA  GLN A 180      40.024  10.831-120.872  1.00 32.84           C  
ATOM   1380  C   GLN A 180      40.760   9.859-119.946  1.00 31.22           C  
ATOM   1381  O   GLN A 180      40.670   9.948-118.725  1.00 30.74           O  
ATOM   1382  CB  GLN A 180      38.785  10.128-121.444  1.00 35.41           C  
ATOM   1383  CG  GLN A 180      37.495  10.927-121.387  1.00 42.49           C  
ATOM   1384  CD  GLN A 180      37.154  11.621-122.702  1.00 47.01           C  
ATOM   1385  OE1 GLN A 180      37.891  12.494-123.169  1.00 49.93           O  
ATOM   1386  NE2 GLN A 180      36.028  11.234-123.305  1.00 47.56           N  
ATOM   1387  N   LEU A 181      41.481   8.922-120.551  1.00 31.19           N  
ATOM   1388  CA  LEU A 181      42.243   7.927-119.811  1.00 30.66           C  
ATOM   1389  C   LEU A 181      43.391   8.588-119.050  1.00 30.03           C  
ATOM   1390  O   LEU A 181      43.707   8.207-117.918  1.00 29.16           O  
ATOM   1391  CB  LEU A 181      42.790   6.880-120.780  1.00 31.61           C  
ATOM   1392  CG  LEU A 181      43.943   6.005-120.287  1.00 35.54           C  
ATOM   1393  CD1 LEU A 181      43.470   5.099-119.139  1.00 37.47           C  
ATOM   1394  CD2 LEU A 181      44.474   5.170-121.455  1.00 36.23           C  
ATOM   1395  N   TYR A 182      44.013   9.579-119.684  1.00 28.21           N  
ATOM   1396  CA  TYR A 182      45.122  10.295-119.067  1.00 27.81           C  
ATOM   1397  C   TYR A 182      44.622  11.071-117.848  1.00 28.16           C  
ATOM   1398  O   TYR A 182      45.302  11.131-116.822  1.00 28.37           O  
ATOM   1399  CB  TYR A 182      45.771  11.237-120.085  1.00 26.65           C  
ATOM   1400  CG  TYR A 182      47.062  11.855-119.610  1.00 25.53           C  
ATOM   1401  CD1 TYR A 182      47.068  12.990-118.791  1.00 24.93           C  
ATOM   1402  CD2 TYR A 182      48.284  11.306-119.981  1.00 24.20           C  
ATOM   1403  CE1 TYR A 182      48.268  13.559-118.363  1.00 25.04           C  
ATOM   1404  CE2 TYR A 182      49.479  11.860-119.562  1.00 24.43           C  
ATOM   1405  CZ  TYR A 182      49.469  12.983-118.759  1.00 25.49           C  
ATOM   1406  OH  TYR A 182      50.669  13.520-118.369  1.00 26.64           O  
ATOM   1407  N   ARG A 183      43.433  11.660-117.957  1.00 28.49           N  
ATOM   1408  CA  ARG A 183      42.853  12.396-116.838  1.00 28.66           C  
ATOM   1409  C   ARG A 183      42.504  11.435-115.695  1.00 29.78           C  
ATOM   1410  O   ARG A 183      42.698  11.760-114.524  1.00 30.03           O  
ATOM   1411  CB  ARG A 183      41.588  13.134-117.273  1.00 28.26           C  
ATOM   1412  CG  ARG A 183      41.825  14.251-118.256  1.00 27.83           C  
ATOM   1413  CD  ARG A 183      40.529  14.966-118.583  1.00 26.41           C  
ATOM   1414  NE  ARG A 183      40.737  15.968-119.618  1.00 29.68           N  
ATOM   1415  CZ  ARG A 183      40.437  15.791-120.900  1.00 30.56           C  
ATOM   1416  NH1 ARG A 183      39.899  14.644-121.304  1.00 28.75           N  
ATOM   1417  NH2 ARG A 183      40.689  16.757-121.779  1.00 29.75           N  
ATOM   1418  N   ALA A 184      41.987  10.256-116.042  1.00 29.95           N  
ATOM   1419  CA  ALA A 184      41.618   9.248-115.042  1.00 30.11           C  
ATOM   1420  C   ALA A 184      42.859   8.807-114.261  1.00 30.19           C  
ATOM   1421  O   ALA A 184      42.793   8.575-113.048  1.00 29.79           O  
ATOM   1422  CB  ALA A 184      40.961   8.041-115.724  1.00 26.77           C  
ATOM   1423  N   ARG A 185      43.980   8.691-114.969  1.00 31.31           N  
ATOM   1424  CA  ARG A 185      45.246   8.304-114.358  1.00 33.25           C  
ATOM   1425  C   ARG A 185      45.696   9.400-113.400  1.00 33.89           C  
ATOM   1426  O   ARG A 185      46.210   9.113-112.315  1.00 35.05           O  
ATOM   1427  CB  ARG A 185      46.332   8.106-115.423  1.00 34.79           C  
ATOM   1428  CG  ARG A 185      46.129   6.927-116.346  1.00 35.86           C  
ATOM   1429  CD  ARG A 185      46.171   5.615-115.589  1.00 38.21           C  
ATOM   1430  NE  ARG A 185      46.014   4.480-116.493  1.00 41.26           N  
ATOM   1431  CZ  ARG A 185      46.999   3.946-117.212  1.00 41.74           C  
ATOM   1432  NH1 ARG A 185      48.234   4.434-117.134  1.00 40.35           N  
ATOM   1433  NH2 ARG A 185      46.739   2.931-118.029  1.00 41.17           N  
ATOM   1434  N   MET A 186      45.503  10.655-113.802  1.00 33.25           N  
ATOM   1435  CA  MET A 186      45.897  11.782-112.963  1.00 34.15           C  
ATOM   1436  C   MET A 186      45.171  11.759-111.630  1.00 33.65           C  
ATOM   1437  O   MET A 186      45.769  12.022-110.590  1.00 33.71           O  
ATOM   1438  CB  MET A 186      45.609  13.118-113.657  1.00 34.62           C  
ATOM   1439  CG  MET A 186      46.554  13.452-114.803  1.00 36.27           C  
ATOM   1440  SD  MET A 186      46.265  15.105-115.504  1.00 37.43           S  
ATOM   1441  CE  MET A 186      47.670  15.915-114.939  1.00 37.48           C  
ATOM   1442  N   ASN A 187      43.882  11.440-111.667  1.00 33.90           N  
ATOM   1443  CA  ASN A 187      43.069  11.403-110.458  1.00 33.87           C  
ATOM   1444  C   ASN A 187      43.385  10.190-109.610  1.00 34.91           C  
ATOM   1445  O   ASN A 187      42.769   9.955-108.579  1.00 35.46           O  
ATOM   1446  CB  ASN A 187      41.591  11.411-110.821  1.00 32.09           C  
ATOM   1447  CG  ASN A 187      41.233  12.564-111.704  1.00 31.85           C  
ATOM   1448  OD1 ASN A 187      41.826  13.637-111.601  1.00 31.16           O  
ATOM   1449  ND2 ASN A 187      40.256  12.363-112.577  1.00 32.94           N  
ATOM   1450  N   THR A 188      44.363   9.425-110.062  1.00 35.87           N  
ATOM   1451  CA  THR A 188      44.802   8.234-109.370  1.00 36.30           C  
ATOM   1452  C   THR A 188      46.012   8.580-108.496  1.00 36.43           C  
ATOM   1453  O   THR A 188      46.314   7.891-107.527  1.00 37.23           O  
ATOM   1454  CB  THR A 188      45.166   7.153-110.418  1.00 37.61           C  
ATOM   1455  OG1 THR A 188      44.221   6.083-110.334  1.00 41.24           O  
ATOM   1456  CG2 THR A 188      46.579   6.636-110.228  1.00 35.42           C  
ATOM   1457  N   LEU A 189      46.701   9.659-108.845  1.00 36.62           N  
ATOM   1458  CA  LEU A 189      47.881  10.080-108.103  1.00 36.18           C  
ATOM   1459  C   LEU A 189      47.566  10.409-106.653  1.00 36.58           C  
ATOM   1460  O   LEU A 189      46.639  11.166-106.358  1.00 36.18           O  
ATOM   1461  CB  LEU A 189      48.513  11.297-108.777  1.00 34.94           C  
ATOM   1462  CG  LEU A 189      49.514  11.085-109.916  1.00 34.92           C  
ATOM   1463  CD1 LEU A 189      49.115   9.909-110.771  1.00 37.70           C  
ATOM   1464  CD2 LEU A 189      49.596  12.354-110.745  1.00 32.07           C  
ATOM   1465  N   GLU A 190      48.339   9.832-105.744  1.00 37.62           N  
ATOM   1466  CA  GLU A 190      48.142  10.107-104.334  1.00 39.21           C  
ATOM   1467  C   GLU A 190      48.977  11.326-103.953  1.00 38.19           C  
ATOM   1468  O   GLU A 190      50.168  11.401-104.268  1.00 37.29           O  
ATOM   1469  CB  GLU A 190      48.554   8.915-103.476  1.00 41.80           C  
ATOM   1470  CG  GLU A 190      47.892   8.946-102.106  1.00 46.70           C  
ATOM   1471  CD  GLU A 190      48.382   7.848-101.181  1.00 49.95           C  
ATOM   1472  OE1 GLU A 190      47.642   7.506-100.225  1.00 51.79           O  
ATOM   1473  OE2 GLU A 190      49.505   7.338-101.402  1.00 49.95           O  
ATOM   1474  N   MET A 191      48.335  12.275-103.278  1.00 37.60           N  
ATOM   1475  CA  MET A 191      48.982  13.510-102.849  1.00 37.29           C  
ATOM   1476  C   MET A 191      48.086  14.269-101.865  1.00 37.07           C  
ATOM   1477  O   MET A 191      46.858  14.241-101.983  1.00 36.15           O  
ATOM   1478  CB  MET A 191      49.242  14.405-104.063  1.00 37.13           C  
ATOM   1479  CG  MET A 191      47.962  14.819-104.775  1.00 35.57           C  
ATOM   1480  SD  MET A 191      48.236  15.847-106.225  1.00 37.68           S  
ATOM   1481  CE  MET A 191      48.734  14.626-107.424  1.00 34.92           C  
ATOM   1482  N   THR A 192      48.702  14.950-100.901  1.00 36.05           N  
ATOM   1483  CA  THR A 192      47.949  15.738 -99.926  1.00 35.18           C  
ATOM   1484  C   THR A 192      47.258  16.882-100.681  1.00 34.24           C  
ATOM   1485  O   THR A 192      47.630  17.206-101.811  1.00 35.05           O  
ATOM   1486  CB  THR A 192      48.877  16.399 -98.872  1.00 34.87           C  
ATOM   1487  OG1 THR A 192      49.771  17.303 -99.532  1.00 33.43           O  
ATOM   1488  CG2 THR A 192      49.689  15.358 -98.118  1.00 35.24           C  
ATOM   1489  N   PRO A 193      46.237  17.498-100.068  1.00 32.18           N  
ATOM   1490  CA  PRO A 193      45.543  18.606-100.727  1.00 31.81           C  
ATOM   1491  C   PRO A 193      46.509  19.751-101.037  1.00 32.88           C  
ATOM   1492  O   PRO A 193      46.347  20.464-102.029  1.00 33.24           O  
ATOM   1493  CB  PRO A 193      44.491  19.004 -99.700  1.00 30.85           C  
ATOM   1494  CG  PRO A 193      44.148  17.691 -99.073  1.00 29.22           C  
ATOM   1495  CD  PRO A 193      45.501  17.056 -98.870  1.00 30.01           C  
ATOM   1496  N   GLU A 194      47.518  19.916-100.185  1.00 33.98           N  
ATOM   1497  CA  GLU A 194      48.508  20.971-100.365  1.00 34.89           C  
ATOM   1498  C   GLU A 194      49.422  20.708-101.564  1.00 35.38           C  
ATOM   1499  O   GLU A 194      49.806  21.644-102.277  1.00 35.79           O  
ATOM   1500  CB  GLU A 194      49.346  21.134 -99.096  1.00 35.68           C  
ATOM   1501  CG  GLU A 194      50.414  22.207 -99.216  1.00 37.43           C  
ATOM   1502  CD  GLU A 194      51.801  21.628 -99.389  1.00 37.77           C  
ATOM   1503  OE1 GLU A 194      52.706  22.373 -99.811  1.00 38.65           O  
ATOM   1504  OE2 GLU A 194      51.990  20.431 -99.091  1.00 38.59           O  
ATOM   1505  N   VAL A 195      49.782  19.446-101.787  1.00 34.53           N  
ATOM   1506  CA  VAL A 195      50.621  19.120-102.931  1.00 34.37           C  
ATOM   1507  C   VAL A 195      49.786  19.324-104.196  1.00 34.67           C  
ATOM   1508  O   VAL A 195      50.276  19.837-105.200  1.00 35.01           O  
ATOM   1509  CB  VAL A 195      51.151  17.671-102.867  1.00 34.34           C  
ATOM   1510  CG1 VAL A 195      51.808  17.292-104.181  1.00 33.55           C  
ATOM   1511  CG2 VAL A 195      52.173  17.550-101.749  1.00 34.79           C  
ATOM   1512  N   LYS A 196      48.517  18.942-104.142  1.00 34.79           N  
ATOM   1513  CA  LYS A 196      47.637  19.122-105.290  1.00 35.84           C  
ATOM   1514  C   LYS A 196      47.551  20.607-105.670  1.00 35.73           C  
ATOM   1515  O   LYS A 196      47.447  20.945-106.847  1.00 36.76           O  
ATOM   1516  CB  LYS A 196      46.239  18.564-104.983  1.00 35.20           C  
ATOM   1517  CG  LYS A 196      45.169  18.871-106.033  1.00 36.95           C  
ATOM   1518  CD  LYS A 196      43.883  18.079-105.772  1.00 37.42           C  
ATOM   1519  CE  LYS A 196      44.156  16.579-105.887  1.00 39.91           C  
ATOM   1520  NZ  LYS A 196      43.035  15.711-105.409  1.00 42.11           N  
ATOM   1521  N   HIS A 197      47.596  21.500-104.687  1.00 35.93           N  
ATOM   1522  CA  HIS A 197      47.524  22.922-105.008  1.00 35.16           C  
ATOM   1523  C   HIS A 197      48.832  23.374-105.657  1.00 34.46           C  
ATOM   1524  O   HIS A 197      48.829  24.181-106.588  1.00 33.94           O  
ATOM   1525  CB  HIS A 197      47.247  23.759-103.757  1.00 35.29           C  
ATOM   1526  CG  HIS A 197      47.144  25.225-104.037  1.00 35.18           C  
ATOM   1527  ND1 HIS A 197      48.163  26.111-103.757  1.00 34.80           N  
ATOM   1528  CD2 HIS A 197      46.170  25.949-104.638  1.00 36.70           C  
ATOM   1529  CE1 HIS A 197      47.822  27.317-104.174  1.00 35.57           C  
ATOM   1530  NE2 HIS A 197      46.618  27.246-104.714  1.00 37.50           N  
ATOM   1531  N   ARG A 198      49.949  22.859-105.153  1.00 33.66           N  
ATOM   1532  CA  ARG A 198      51.248  23.191-105.716  1.00 34.17           C  
ATOM   1533  C   ARG A 198      51.303  22.685-107.164  1.00 33.40           C  
ATOM   1534  O   ARG A 198      51.914  23.318-108.024  1.00 34.01           O  
ATOM   1535  CB  ARG A 198      52.369  22.528-104.917  1.00 34.73           C  
ATOM   1536  CG  ARG A 198      52.613  23.099-103.545  1.00 38.24           C  
ATOM   1537  CD  ARG A 198      53.753  22.342-102.894  1.00 41.78           C  
ATOM   1538  NE  ARG A 198      55.003  22.527-103.624  1.00 45.26           N  
ATOM   1539  CZ  ARG A 198      55.961  21.609-103.730  1.00 48.02           C  
ATOM   1540  NH1 ARG A 198      55.819  20.417-103.152  1.00 47.22           N  
ATOM   1541  NH2 ARG A 198      57.068  21.886-104.416  1.00 48.43           N  
ATOM   1542  N   VAL A 199      50.663  21.543-107.421  1.00 31.81           N  
ATOM   1543  CA  VAL A 199      50.638  20.959-108.759  1.00 30.84           C  
ATOM   1544  C   VAL A 199      49.858  21.847-109.719  1.00 30.58           C  
ATOM   1545  O   VAL A 199      50.296  22.081-110.847  1.00 30.63           O  
ATOM   1546  CB  VAL A 199      50.012  19.532-108.763  1.00 30.25           C  
ATOM   1547  CG1 VAL A 199      49.899  19.019-110.187  1.00 27.53           C  
ATOM   1548  CG2 VAL A 199      50.870  18.581-107.947  1.00 29.02           C  
ATOM   1549  N   THR A 200      48.711  22.352-109.283  1.00 29.78           N  
ATOM   1550  CA  THR A 200      47.937  23.219-110.156  1.00 32.57           C  
ATOM   1551  C   THR A 200      48.699  24.517-110.388  1.00 33.56           C  
ATOM   1552  O   THR A 200      48.609  25.119-111.454  1.00 35.07           O  
ATOM   1553  CB  THR A 200      46.556  23.566-109.565  1.00 32.36           C  
ATOM   1554  OG1 THR A 200      46.723  24.166-108.277  1.00 33.41           O  
ATOM   1555  CG2 THR A 200      45.697  22.329-109.451  1.00 31.93           C  
ATOM   1556  N   GLU A 201      49.452  24.941-109.381  1.00 35.27           N  
ATOM   1557  CA  GLU A 201      50.222  26.169-109.476  1.00 36.62           C  
ATOM   1558  C   GLU A 201      51.369  25.973-110.461  1.00 36.86           C  
ATOM   1559  O   GLU A 201      51.627  26.842-111.292  1.00 37.34           O  
ATOM   1560  CB  GLU A 201      50.763  26.556-108.098  1.00 38.59           C  
ATOM   1561  CG  GLU A 201      50.760  28.058-107.844  1.00 42.39           C  
ATOM   1562  CD  GLU A 201      49.359  28.633-107.715  1.00 42.39           C  
ATOM   1563  OE1 GLU A 201      49.201  29.855-107.890  1.00 44.41           O  
ATOM   1564  OE2 GLU A 201      48.416  27.870-107.432  1.00 43.75           O  
ATOM   1565  N   GLU A 202      52.051  24.830-110.378  1.00 36.45           N  
ATOM   1566  CA  GLU A 202      53.152  24.542-111.297  1.00 36.24           C  
ATOM   1567  C   GLU A 202      52.615  24.497-112.732  1.00 35.94           C  
ATOM   1568  O   GLU A 202      53.292  24.901-113.670  1.00 36.16           O  
ATOM   1569  CB  GLU A 202      53.819  23.210-110.948  1.00 36.09           C  
ATOM   1570  CG  GLU A 202      55.105  22.926-111.728  1.00 36.12           C  
ATOM   1571  CD  GLU A 202      56.233  23.903-111.409  1.00 37.59           C  
ATOM   1572  OE1 GLU A 202      57.295  23.842-112.066  1.00 36.24           O  
ATOM   1573  OE2 GLU A 202      56.065  24.733-110.496  1.00 39.17           O  
ATOM   1574  N   ALA A 203      51.388  24.017-112.897  1.00 35.47           N  
ATOM   1575  CA  ALA A 203      50.782  23.962-114.223  1.00 35.78           C  
ATOM   1576  C   ALA A 203      50.698  25.379-114.781  1.00 36.13           C  
ATOM   1577  O   ALA A 203      50.920  25.593-115.976  1.00 36.57           O  
ATOM   1578  CB  ALA A 203      49.380  23.336-114.154  1.00 33.06           C  
ATOM   1579  N   LYS A 204      50.373  26.342-113.917  1.00 36.90           N  
ATOM   1580  CA  LYS A 204      50.279  27.743-114.335  1.00 36.28           C  
ATOM   1581  C   LYS A 204      51.642  28.180-114.857  1.00 35.36           C  
ATOM   1582  O   LYS A 204      51.752  28.785-115.925  1.00 34.61           O  
ATOM   1583  CB  LYS A 204      49.895  28.648-113.162  1.00 37.23           C  
ATOM   1584  CG  LYS A 204      48.455  28.566-112.706  1.00 39.30           C  
ATOM   1585  CD  LYS A 204      48.205  29.617-111.635  1.00 39.81           C  
ATOM   1586  CE  LYS A 204      46.776  29.610-111.144  1.00 41.30           C  
ATOM   1587  NZ  LYS A 204      46.566  30.713-110.164  1.00 42.97           N  
ATOM   1588  N   THR A 205      52.678  27.865-114.087  1.00 34.17           N  
ATOM   1589  CA  THR A 205      54.038  28.211-114.460  1.00 35.03           C  
ATOM   1590  C   THR A 205      54.384  27.595-115.817  1.00 34.68           C  
ATOM   1591  O   THR A 205      54.981  28.252-116.669  1.00 33.92           O  
ATOM   1592  CB  THR A 205      55.033  27.718-113.398  1.00 36.10           C  
ATOM   1593  OG1 THR A 205      54.662  28.254-112.122  1.00 35.84           O  
ATOM   1594  CG2 THR A 205      56.446  28.171-113.732  1.00 36.64           C  
ATOM   1595  N   ALA A 206      53.995  26.337-116.012  1.00 34.24           N  
ATOM   1596  CA  ALA A 206      54.245  25.640-117.270  1.00 33.21           C  
ATOM   1597  C   ALA A 206      53.703  26.476-118.423  1.00 32.24           C  
ATOM   1598  O   ALA A 206      54.425  26.783-119.363  1.00 32.17           O  
ATOM   1599  CB  ALA A 206      53.583  24.273-117.260  1.00 30.17           C  
ATOM   1600  N   PHE A 207      52.429  26.843-118.351  1.00 33.11           N  
ATOM   1601  CA  PHE A 207      51.833  27.656-119.403  1.00 32.47           C  
ATOM   1602  C   PHE A 207      52.617  28.948-119.553  1.00 33.59           C  
ATOM   1603  O   PHE A 207      52.902  29.372-120.665  1.00 34.33           O  
ATOM   1604  CB  PHE A 207      50.375  27.989-119.098  1.00 29.95           C  
ATOM   1605  CG  PHE A 207      49.409  26.956-119.572  1.00 27.96           C  
ATOM   1606  CD1 PHE A 207      49.110  25.845-118.785  1.00 28.97           C  
ATOM   1607  CD2 PHE A 207      48.800  27.080-120.817  1.00 28.65           C  
ATOM   1608  CE1 PHE A 207      48.219  24.872-119.229  1.00 25.40           C  
ATOM   1609  CE2 PHE A 207      47.908  26.115-121.272  1.00 28.06           C  
ATOM   1610  CZ  PHE A 207      47.617  25.005-120.469  1.00 28.15           C  
ATOM   1611  N   LEU A 208      52.969  29.565-118.426  1.00 34.69           N  
ATOM   1612  CA  LEU A 208      53.730  30.808-118.448  1.00 35.28           C  
ATOM   1613  C   LEU A 208      55.049  30.638-119.183  1.00 34.66           C  
ATOM   1614  O   LEU A 208      55.430  31.495-119.977  1.00 35.22           O  
ATOM   1615  CB  LEU A 208      53.999  31.309-117.023  1.00 37.09           C  
ATOM   1616  CG  LEU A 208      52.791  31.834-116.243  1.00 38.90           C  
ATOM   1617  CD1 LEU A 208      53.254  32.442-114.934  1.00 39.47           C  
ATOM   1618  CD2 LEU A 208      52.060  32.879-117.071  1.00 40.16           C  
ATOM   1619  N   LEU A 209      55.747  29.539-118.912  1.00 34.09           N  
ATOM   1620  CA  LEU A 209      57.017  29.271-119.575  1.00 34.73           C  
ATOM   1621  C   LEU A 209      56.786  29.191-121.073  1.00 35.43           C  
ATOM   1622  O   LEU A 209      57.614  29.649-121.856  1.00 36.57           O  
ATOM   1623  CB  LEU A 209      57.638  27.965-119.066  1.00 34.01           C  
ATOM   1624  CG  LEU A 209      58.213  28.043-117.646  1.00 33.44           C  
ATOM   1625  CD1 LEU A 209      58.518  26.660-117.129  1.00 33.43           C  
ATOM   1626  CD2 LEU A 209      59.465  28.893-117.658  1.00 32.54           C  
ATOM   1627  N   ASN A 210      55.659  28.608-121.468  1.00 36.38           N  
ATOM   1628  CA  ASN A 210      55.312  28.494-122.883  1.00 37.77           C  
ATOM   1629  C   ASN A 210      54.954  29.872-123.431  1.00 38.90           C  
ATOM   1630  O   ASN A 210      55.372  30.247-124.527  1.00 38.43           O  
ATOM   1631  CB  ASN A 210      54.121  27.544-123.072  1.00 35.93           C  
ATOM   1632  CG  ASN A 210      54.535  26.091-123.105  1.00 35.53           C  
ATOM   1633  OD1 ASN A 210      54.993  25.593-124.127  1.00 36.08           O  
ATOM   1634  ND2 ASN A 210      54.388  25.407-121.980  1.00 34.73           N  
ATOM   1635  N   ILE A 211      54.176  30.621-122.656  1.00 39.98           N  
ATOM   1636  CA  ILE A 211      53.761  31.951-123.060  1.00 41.51           C  
ATOM   1637  C   ILE A 211      54.961  32.873-123.270  1.00 42.38           C  
ATOM   1638  O   ILE A 211      55.038  33.569-124.277  1.00 41.50           O  
ATOM   1639  CB  ILE A 211      52.793  32.568-122.024  1.00 41.69           C  
ATOM   1640  CG1 ILE A 211      51.474  31.784-122.033  1.00 41.26           C  
ATOM   1641  CG2 ILE A 211      52.536  34.043-122.351  1.00 40.90           C  
ATOM   1642  CD1 ILE A 211      50.520  32.147-120.914  1.00 40.64           C  
ATOM   1643  N   GLU A 212      55.909  32.875-122.341  1.00 44.12           N  
ATOM   1644  CA  GLU A 212      57.058  33.744-122.513  1.00 46.93           C  
ATOM   1645  C   GLU A 212      57.976  33.258-123.639  1.00 47.17           C  
ATOM   1646  O   GLU A 212      58.753  34.039-124.188  1.00 47.56           O  
ATOM   1647  CB  GLU A 212      57.825  33.912-121.191  1.00 49.77           C  
ATOM   1648  CG  GLU A 212      58.383  32.646-120.567  1.00 54.72           C  
ATOM   1649  CD  GLU A 212      59.040  32.910-119.207  1.00 56.61           C  
ATOM   1650  OE1 GLU A 212      58.338  33.394-118.283  1.00 55.08           O  
ATOM   1651  OE2 GLU A 212      60.259  32.632-119.072  1.00 56.80           O  
ATOM   1652  N   LEU A 213      57.882  31.978-123.993  1.00 46.59           N  
ATOM   1653  CA  LEU A 213      58.687  31.450-125.087  1.00 45.37           C  
ATOM   1654  C   LEU A 213      58.132  32.027-126.385  1.00 45.24           C  
ATOM   1655  O   LEU A 213      58.880  32.507-127.236  1.00 44.86           O  
ATOM   1656  CB  LEU A 213      58.609  29.923-125.152  1.00 45.31           C  
ATOM   1657  CG  LEU A 213      59.202  29.312-126.432  1.00 43.75           C  
ATOM   1658  CD1 LEU A 213      60.701  29.555-126.475  1.00 44.24           C  
ATOM   1659  CD2 LEU A 213      58.927  27.829-126.476  1.00 43.78           C  
ATOM   1660  N   PHE A 214      56.811  31.970-126.526  1.00 44.84           N  
ATOM   1661  CA  PHE A 214      56.147  32.489-127.713  1.00 45.39           C  
ATOM   1662  C   PHE A 214      56.383  33.985-127.852  1.00 45.74           C  
ATOM   1663  O   PHE A 214      56.388  34.517-128.958  1.00 45.89           O  
ATOM   1664  CB  PHE A 214      54.638  32.229-127.656  1.00 45.32           C  
ATOM   1665  CG  PHE A 214      54.266  30.773-127.621  1.00 46.52           C  
ATOM   1666  CD1 PHE A 214      55.038  29.823-128.286  1.00 46.13           C  
ATOM   1667  CD2 PHE A 214      53.126  30.354-126.938  1.00 46.49           C  
ATOM   1668  CE1 PHE A 214      54.682  28.482-128.270  1.00 46.40           C  
ATOM   1669  CE2 PHE A 214      52.760  29.015-126.918  1.00 46.39           C  
ATOM   1670  CZ  PHE A 214      53.541  28.075-127.585  1.00 46.83           C  
ATOM   1671  N   GLU A 215      56.559  34.667-126.726  1.00 46.47           N  
ATOM   1672  CA  GLU A 215      56.806  36.100-126.757  1.00 47.21           C  
ATOM   1673  C   GLU A 215      58.234  36.355-127.233  1.00 47.01           C  
ATOM   1674  O   GLU A 215      58.475  37.264-128.024  1.00 47.59           O  
ATOM   1675  CB  GLU A 215      56.585  36.719-125.373  1.00 46.67           C  
ATOM   1676  CG  GLU A 215      55.169  36.552-124.850  1.00 47.21           C  
ATOM   1677  CD  GLU A 215      54.932  37.275-123.533  1.00 47.67           C  
ATOM   1678  OE1 GLU A 215      55.792  37.198-122.629  1.00 48.91           O  
ATOM   1679  OE2 GLU A 215      53.871  37.913-123.395  1.00 48.22           O  
ATOM   1680  N   GLU A 216      59.175  35.546-126.758  1.00 46.75           N  
ATOM   1681  CA  GLU A 216      60.567  35.688-127.162  1.00 47.66           C  
ATOM   1682  C   GLU A 216      60.715  35.403-128.651  1.00 48.78           C  
ATOM   1683  O   GLU A 216      61.294  36.198-129.392  1.00 49.10           O  
ATOM   1684  CB  GLU A 216      61.457  34.717-126.389  1.00 47.53           C  
ATOM   1685  CG  GLU A 216      62.922  34.777-126.804  1.00 49.32           C  
ATOM   1686  CD  GLU A 216      63.743  33.640-126.225  1.00 51.68           C  
ATOM   1687  OE1 GLU A 216      63.435  32.474-126.550  1.00 52.68           O  
ATOM   1688  OE2 GLU A 216      64.690  33.906-125.447  1.00 52.38           O  
ATOM   1689  N   LEU A 217      60.188  34.261-129.084  1.00 49.04           N  
ATOM   1690  CA  LEU A 217      60.276  33.861-130.483  1.00 49.32           C  
ATOM   1691  C   LEU A 217      59.602  34.855-131.408  1.00 49.44           C  
ATOM   1692  O   LEU A 217      60.090  35.121-132.503  1.00 49.26           O  
ATOM   1693  CB  LEU A 217      59.652  32.478-130.688  1.00 48.35           C  
ATOM   1694  CG  LEU A 217      60.260  31.308-129.910  1.00 48.07           C  
ATOM   1695  CD1 LEU A 217      59.656  30.016-130.434  1.00 46.55           C  
ATOM   1696  CD2 LEU A 217      61.777  31.287-130.059  1.00 46.35           C  
ATOM   1697  N   GLN A 218      58.473  35.395-130.976  1.00 50.48           N  
ATOM   1698  CA  GLN A 218      57.761  36.364-131.792  1.00 52.73           C  
ATOM   1699  C   GLN A 218      58.624  37.612-131.970  1.00 54.14           C  
ATOM   1700  O   GLN A 218      58.605  38.247-133.023  1.00 55.19           O  
ATOM   1701  CB  GLN A 218      56.434  36.737-131.133  1.00 52.71           C  
ATOM   1702  CG  GLN A 218      55.648  37.787-131.890  1.00 55.04           C  
ATOM   1703  CD  GLN A 218      55.330  37.365-133.316  1.00 56.25           C  
ATOM   1704  OE1 GLN A 218      56.229  37.158-134.131  1.00 58.01           O  
ATOM   1705  NE2 GLN A 218      54.045  37.239-133.623  1.00 56.23           N  
ATOM   1706  N   ALA A 219      59.391  37.950-130.940  1.00 54.70           N  
ATOM   1707  CA  ALA A 219      60.253  39.120-130.989  1.00 56.71           C  
ATOM   1708  C   ALA A 219      61.472  38.876-131.871  1.00 58.10           C  
ATOM   1709  O   ALA A 219      61.998  39.806-132.477  1.00 58.52           O  
ATOM   1710  CB  ALA A 219      60.690  39.505-129.580  1.00 55.60           C  
ATOM   1711  N   LEU A 220      61.922  37.626-131.933  1.00 60.24           N  
ATOM   1712  CA  LEU A 220      63.074  37.263-132.755  1.00 62.30           C  
ATOM   1713  C   LEU A 220      62.737  37.341-134.242  1.00 64.39           C  
ATOM   1714  O   LEU A 220      63.592  37.662-135.065  1.00 64.52           O  
ATOM   1715  CB  LEU A 220      63.540  35.844-132.426  1.00 61.37           C  
ATOM   1716  CG  LEU A 220      64.215  35.616-131.078  1.00 61.40           C  
ATOM   1717  CD1 LEU A 220      64.443  34.133-130.865  1.00 60.83           C  
ATOM   1718  CD2 LEU A 220      65.529  36.369-131.038  1.00 61.56           C  
ATOM   1719  N   LEU A 221      61.485  37.044-134.577  1.00 66.67           N  
ATOM   1720  CA  LEU A 221      61.036  37.065-135.964  1.00 69.50           C  
ATOM   1721  C   LEU A 221      60.844  38.483-136.481  1.00 71.71           C  
ATOM   1722  O   LEU A 221      61.422  38.862-137.502  1.00 72.11           O  
ATOM   1723  CB  LEU A 221      59.728  36.283-136.103  1.00 69.07           C  
ATOM   1724  CG  LEU A 221      59.786  34.814-135.676  1.00 68.99           C  
ATOM   1725  CD1 LEU A 221      58.414  34.186-135.840  1.00 69.67           C  
ATOM   1726  CD2 LEU A 221      60.815  34.065-136.510  1.00 69.08           C  
ATOM   1727  N   THR A 222      60.025  39.261-135.778  1.00 74.40           N  
ATOM   1728  CA  THR A 222      59.761  40.642-136.165  1.00 77.18           C  
ATOM   1729  C   THR A 222      61.079  41.414-136.232  1.00 78.99           C  
ATOM   1730  O   THR A 222      61.194  42.422-136.936  1.00 79.31           O  
ATOM   1731  CB  THR A 222      58.843  41.338-135.146  1.00 77.29           C  
ATOM   1732  OG1 THR A 222      59.507  41.400-133.877  1.00 77.77           O  
ATOM   1733  CG2 THR A 222      57.535  40.577-134.996  1.00 76.83           C  
ATOM   1734  N   GLU A 223      62.067  40.919-135.491  1.00 80.47           N  
ATOM   1735  CA  GLU A 223      63.396  41.520-135.428  1.00 81.93           C  
ATOM   1736  C   GLU A 223      64.100  41.509-136.791  1.00 82.49           C  
ATOM   1737  O   GLU A 223      63.714  40.692-137.660  1.00 82.43           O  
ATOM   1738  CB  GLU A 223      64.231  40.753-134.398  1.00 82.80           C  
ATOM   1739  CG  GLU A 223      65.615  41.305-134.120  1.00 84.40           C  
ATOM   1740  CD  GLU A 223      66.355  40.485-133.070  1.00 85.67           C  
ATOM   1741  OE1 GLU A 223      66.640  39.293-133.333  1.00 85.52           O  
ATOM   1742  OE2 GLU A 223      66.642  41.032-131.980  1.00 85.99           O  
TER    1743      GLU A 223                                                      
HETATM 1744 FE   HEM A 300      45.050  24.022-125.819  1.00 31.66          FE  
HETATM 1745  CHA HEM A 300      42.970  21.736-124.203  1.00 31.51           C  
HETATM 1746  CHB HEM A 300      42.628  24.457-128.166  1.00 35.58           C  
HETATM 1747  CHC HEM A 300      47.134  26.103-127.388  1.00 31.88           C  
HETATM 1748  CHD HEM A 300      47.449  23.291-123.503  1.00 29.47           C  
HETATM 1749  N A HEM A 300      43.170  23.219-126.118  1.00 33.16           N  
HETATM 1750  C1A HEM A 300      42.460  22.337-125.340  1.00 33.89           C  
HETATM 1751  C2A HEM A 300      41.099  22.118-125.890  1.00 35.06           C  
HETATM 1752  C3A HEM A 300      41.037  22.897-127.021  1.00 34.56           C  
HETATM 1753  C4A HEM A 300      42.302  23.569-127.153  1.00 34.84           C  
HETATM 1754  CMA HEM A 300      39.859  23.050-127.974  1.00 35.13           C  
HETATM 1755  CAA HEM A 300      40.047  21.227-125.291  1.00 36.31           C  
HETATM 1756  CBA HEM A 300      40.172  19.704-125.676  1.00 41.11           C  
HETATM 1757  CGA HEM A 300      39.425  18.791-124.703  1.00 42.62           C  
HETATM 1758  O1A HEM A 300      38.414  19.188-124.088  1.00 42.42           O  
HETATM 1759  O2A HEM A 300      39.870  17.588-124.546  1.00 41.49           O  
HETATM 1760  N B HEM A 300      44.935  25.052-127.437  1.00 34.67           N  
HETATM 1761  C1B HEM A 300      43.839  25.146-128.307  1.00 35.08           C  
HETATM 1762  C2B HEM A 300      44.164  26.101-129.396  1.00 35.59           C  
HETATM 1763  C3B HEM A 300      45.408  26.559-129.170  1.00 35.26           C  
HETATM 1764  C4B HEM A 300      45.868  25.898-127.957  1.00 33.69           C  
HETATM 1765  CMB HEM A 300      43.210  26.445-130.515  1.00 36.93           C  
HETATM 1766  CAB HEM A 300      46.214  27.560-129.981  1.00 35.37           C  
HETATM 1767  CBB HEM A 300      47.150  27.224-130.844  1.00 38.02           C  
HETATM 1768  N C HEM A 300      46.951  24.582-125.492  1.00 28.84           N  
HETATM 1769  C1C HEM A 300      47.653  25.500-126.250  1.00 30.81           C  
HETATM 1770  C2C HEM A 300      48.979  25.721-125.703  1.00 30.20           C  
HETATM 1771  C3C HEM A 300      49.058  24.911-124.613  1.00 29.71           C  
HETATM 1772  C4C HEM A 300      47.783  24.216-124.499  1.00 30.07           C  
HETATM 1773  CMC HEM A 300      50.000  26.667-126.293  1.00 31.46           C  
HETATM 1774  CAC HEM A 300      50.168  24.652-123.612  1.00 30.78           C  
HETATM 1775  CBC HEM A 300      51.372  25.169-123.561  1.00 30.47           C  
HETATM 1776  N D HEM A 300      45.194  22.732-124.152  1.00 29.99           N  
HETATM 1777  C1D HEM A 300      46.269  22.600-123.324  1.00 30.30           C  
HETATM 1778  C2D HEM A 300      46.004  21.676-122.276  1.00 30.93           C  
HETATM 1779  C3D HEM A 300      44.716  21.236-122.479  1.00 30.24           C  
HETATM 1780  C4D HEM A 300      44.217  21.903-123.658  1.00 30.46           C  
HETATM 1781  CMD HEM A 300      46.966  21.277-121.171  1.00 30.78           C  
HETATM 1782  CAD HEM A 300      43.987  20.242-121.624  1.00 32.66           C  
HETATM 1783  CBD HEM A 300      42.922  20.951-120.727  1.00 33.65           C  
HETATM 1784  CGD HEM A 300      42.199  19.973-119.888  1.00 33.06           C  
HETATM 1785  O1D HEM A 300      42.371  19.906-118.651  1.00 34.91           O  
HETATM 1786  O2D HEM A 300      41.409  19.194-120.489  1.00 32.10           O  
HETATM 1787  O   HOH     1      67.250  19.728-123.122  1.00 33.08           O  
HETATM 1788  O   HOH     2      45.849  34.760-116.775  1.00 37.80           O  
HETATM 1789  O   HOH     3      52.293  17.191-130.996  1.00 30.41           O  
HETATM 1790  O   HOH     4      65.523  26.991-129.164  1.00 35.91           O  
HETATM 1791  O   HOH     5      54.675   7.493-130.836  1.00 29.73           O  
HETATM 1792  O   HOH     6      50.031  22.986-127.806  1.00 42.19           O  
HETATM 1793  O   HOH     7      52.692  24.777-128.543  1.00 42.75           O  
HETATM 1794  O   HOH     8      38.544   4.631-130.297  1.00 43.05           O  
HETATM 1795  O   HOH     9      51.849  13.131-105.141  1.00 32.58           O  
HETATM 1796  O   HOH    10      76.058  25.237-137.504  1.00 44.40           O  
HETATM 1797  O   HOH    11      55.445   9.765-120.165  1.00 30.47           O  
HETATM 1798  O   HOH    12      69.088  20.119-125.217  1.00 31.99           O  
HETATM 1799  O   HOH    13      59.289  18.951-103.482  1.00 45.59           O  
HETATM 1800  O   HOH    14      39.162  20.324-121.707  1.00 55.40           O  
HETATM 1801  O   HOH    15      45.569  37.828-117.657  1.00 41.50           O  
HETATM 1802  O   HOH    16      67.143  16.745-112.959  1.00 38.57           O  
HETATM 1803  O   HOH    17      52.828  23.044-130.529  1.00 39.24           O  
HETATM 1804  O   HOH    18      50.554  12.465 -99.904  1.00 33.21           O  
HETATM 1805  O   HOH    19      52.974  11.695-118.755  1.00 22.77           O  
HETATM 1806  O   HOH    20      51.361   9.997-148.656  1.00 24.18           O  
HETATM 1807  O   HOH    21      53.725   3.161-123.507  1.00 38.45           O  
HETATM 1808  O   HOH    23      50.981  21.648-125.093  1.00 30.11           O  
HETATM 1809  O   HOH    24      54.573  13.709-111.235  1.00 29.49           O  
HETATM 1810  O   HOH    25      55.672  21.703-119.272  1.00 26.88           O  
HETATM 1811  O   HOH    26      39.383  12.244-130.758  1.00 37.06           O  
HETATM 1812  O   HOH    27      42.003  18.837-131.717  1.00 32.70           O  
HETATM 1813  O   HOH    28      58.755  10.256-130.683  1.00 20.13           O  
HETATM 1814  O   HOH    29      60.040  14.036-139.752  1.00 25.65           O  
HETATM 1815  O   HOH    30      45.998  26.860-108.802  1.00 36.05           O  
HETATM 1816  O   HOH    31      44.977  12.990-107.992  1.00 42.12           O  
HETATM 1817  O   HOH    32      52.088  14.103-108.178  1.00 34.11           O  
HETATM 1818  O   HOH    33      42.224  16.269-130.663  1.00 40.65           O  
HETATM 1819  O   HOH    34      51.777   7.653-130.547  1.00 22.32           O  
HETATM 1820  O   HOH    35      51.899  18.001 -98.249  1.00 37.00           O  
HETATM 1821  O   HOH    36      55.713  10.797-134.842  1.00 25.47           O  
HETATM 1822  O   HOH    37      37.769  13.279-119.579  1.00 33.50           O  
HETATM 1823  O   HOH    38      43.898  36.057-118.202  1.00 33.63           O  
HETATM 1824  O   HOH    39      72.927  19.669-141.012  1.00 31.23           O  
HETATM 1825  O   HOH    40      44.653  30.275-115.273  1.00 33.24           O  
HETATM 1826  O   HOH    41      60.339  30.346-120.997  1.00 37.90           O  
HETATM 1827  O   HOH    42      54.054  35.892-129.113  1.00 46.42           O  
HETATM 1828  O   HOH    43      51.506  20.917-129.823  1.00 37.11           O  
HETATM 1829  O   HOH    44      51.550  14.710-100.927  1.00 40.29           O  
HETATM 1830  O   HOH    45      61.602  10.176-125.120  1.00 41.43           O  
HETATM 1831  O   HOH    46      59.333  32.000-115.404  1.00 49.65           O  
HETATM 1832  O   HOH    47      55.926   8.036-128.660  1.00 30.70           O  
HETATM 1833  O   HOH    48      50.436   8.034-106.241  1.00 39.68           O  
HETATM 1834  O   HOH    49      41.254  17.896-117.140  1.00 42.52           O  
HETATM 1835  O   HOH    50      68.185  18.848-121.012  1.00 36.32           O  
HETATM 1836  O   HOH    51      39.099  14.340-124.222  1.00 40.06           O  
HETATM 1837  O   HOH    52      57.771  19.537-136.529  1.00 36.67           O  
HETATM 1838  O   HOH    53      51.971  30.224-146.740  1.00 41.85           O  
HETATM 1839  O   HOH    54      71.807  20.026-129.346  1.00 44.13           O  
HETATM 1840  O   HOH    55      41.977  24.942-119.050  1.00 42.71           O  
HETATM 1841  O   HOH    56      44.261  21.733-102.850  1.00 45.43           O  
HETATM 1842  O   HOH    57      39.789   4.308-132.754  1.00 25.04           O  
HETATM 1843  O   HOH    58      48.117  11.709-134.971  1.00 24.90           O  
HETATM 1844  O   HOH    59      38.770  18.169-117.320  1.00 32.68           O  
HETATM 1845  O   HOH    60      54.504  16.529-143.764  1.00 20.95           O  
HETATM 1846  O   HOH A 301      46.099  22.633-127.242  1.00 48.72           O  
CONECT  124 1744                                                                
CONECT 1744  124 1749 1760 1768                                                 
CONECT 1744 1776 1846                                                           
CONECT 1745 1750 1780                                                           
CONECT 1746 1753 1761                                                           
CONECT 1747 1764 1769                                                           
CONECT 1748 1772 1777                                                           
CONECT 1749 1744 1750 1753                                                      
CONECT 1750 1745 1749 1751                                                      
CONECT 1751 1750 1752 1755                                                      
CONECT 1752 1751 1753 1754                                                      
CONECT 1753 1746 1749 1752                                                      
CONECT 1754 1752                                                                
CONECT 1755 1751 1756                                                           
CONECT 1756 1755 1757                                                           
CONECT 1757 1756 1758 1759                                                      
CONECT 1758 1757                                                                
CONECT 1759 1757                                                                
CONECT 1760 1744 1761 1764                                                      
CONECT 1761 1746 1760 1762                                                      
CONECT 1762 1761 1763 1765                                                      
CONECT 1763 1762 1764 1766                                                      
CONECT 1764 1747 1760 1763                                                      
CONECT 1765 1762                                                                
CONECT 1766 1763 1767                                                           
CONECT 1767 1766                                                                
CONECT 1768 1744 1769 1772                                                      
CONECT 1769 1747 1768 1770                                                      
CONECT 1770 1769 1771 1773                                                      
CONECT 1771 1770 1772 1774                                                      
CONECT 1772 1748 1768 1771                                                      
CONECT 1773 1770                                                                
CONECT 1774 1771 1775                                                           
CONECT 1775 1774                                                                
CONECT 1776 1744 1777 1780                                                      
CONECT 1777 1748 1776 1778                                                      
CONECT 1778 1777 1779 1781                                                      
CONECT 1779 1778 1780 1782                                                      
CONECT 1780 1745 1776 1779                                                      
CONECT 1781 1778                                                                
CONECT 1782 1779 1783                                                           
CONECT 1783 1782 1784                                                           
CONECT 1784 1783 1785 1786                                                      
CONECT 1785 1784                                                                
CONECT 1786 1784                                                                
CONECT 1846 1744                                                                
MASTER      333    0    1   12    0    0    0    6 1845    1   46   21          
END                                                                             
