# Supplementary material for: Flexible mapping of homology onto structure with Homolmapper
Source: BMC Bioinformatics. 2007 Apr 11;8:123. doi: 10.1186/1471-2105-8-123 (PMC1955750; doi:10.1186/1471-2105-8-123)
Supplement: Additional file 3 — Additional documentation for homolmapper, including the PDF User Guide and example structure, alignment, and accessory files, current as of March 2007. [file 1471-2105-8-123-S3.gz › user_guide/HO/example.gcg]

neimehemo
    neimehemo  Length: 684  Feb 28, 2007  18:33  Check: 9946  ..
   1 .......... .......... .......... .......... .......MRA
  51 SADFARPASL SLTDKGKL.. .......... MSETENQAL. .....TFAKR
 101 LKADTTAVHD SVDNL..... .......... .......... ..........
 151 .......... .VMSVQPFVS KENYIKFLKL QSVFHKAVDH IYKDA.....
 201 .......... .......... .......... .......... ..........
 251 ........EL NKAIPELE.Y MARYDAVTQD LKDLGE.... ..........
 301 .......... .EPYKFDKEL PYEAGNKAIG WLYCAEGSNL GAAFLFKHAQ
 351 KLDY...... .......... .......... .......... .......NGE
 401 HGARHLAPHP DGR....... .......... .......... ..........
 451 .......... ...GKHWR.A FVEHLNALNL T.....PEAE AEAIQGA..R
 501 EAFAFYKVVL RETFGLAADA EAPEGMMPHR H......... ..........
 551 .......... .......... .......... .......... ..........
 601 .......... .......... .......... .......... ..........
 651 .......... .......... .......... ....

psepupga2
    psepupga2  Length: 684  Feb 28, 2007  18:33  Check: 1973  ..
   1 .......... .......... .......... .......... ..........
  51 .......... .......... .......... MTAVTFPFT. ...EPSRCKR
 101 LKAASSRDHD SVDQL..... .......... .......... ..........
 151 .......... .VMAARPFES RERYGRFLQV QHRFHGSLLA LYQDE.....
 201 .......... .......... .......... .......... ..........
 251 ........QL NQQLPGLA.A LSRFAAVEAD LRDLGL.... ..........
 301 .......... ..PLPTPTQP VRVSSAQALG WLYCSEGSNL GAAFLYKHTQ
 351 RLGL...... .......... .......... .......... .......EGD
 401 NGARHLAPHP DGR....... .......... .......... ..........
 451 .......... ...ALHWR.E FVARLDSLVL G.....EQEE AEVVAGA..I
 501 AAFDSYRVHL REVFAGS... .......... .......... ..........
 551 .......... .......... .......... .......... ..........
 601 .......... .......... .......... .......... ..........
 651 .......... .......... .......... ....

pseflpga1
    pseflpga1  Length: 684  Feb 28, 2007  18:33  Check: 6214  ..
   1 .......... .......... .......... .......... ..........
  51 .......... .......... .......... MTSQDSSQR. ...HHLRSQR
 101 LNQITHEPHS KLDAL..... .......... .......... ..........
 151 .......... .VKAHAPFET QGAFARFVVA QYLFQSELVD LYNDA.....
 201 .......... .......... .......... .......... ..........
 251 ........EL NKIVPDLA.E RCRAEAAKAD LADLET.... ..........
 301 .......... EVPAPVAGAV SNPSQAEALG WIFVSEGSKL GAAFLIKRAV
 351 GLGL...... .......... .......... .......... .......SET
 401 FGARHLGEPA GGR....... .......... .......... ..........
 451 .......... ...AEGWK.T FTRILDGLEF T.....AEEE AAAEKGA..L
 501 DAFNRFTVLL EQAYSGAAQP A......... .......... ..........
 551 .......... .......... .......... .......... ..........
 601 .......... .......... .......... .......... ..........
 651 .......... .......... .......... ....

psepupga1
    psepupga1  Length: 684  Feb 28, 2007  18:33  Check: 1091  ..
   1 .......... .......... .......... .......... ..........
  51 .......... .......... .......... MTDRP..... ....ALRSQR
 101 LNQITHAPHA ELDAL..... .......... .......... ..........
 151 .......... .VKSHAPFDS RESFARFVVA QYLFQSELQA LYNDP.....
 201 .......... .......... .......... .......... ..........
 251 ........QL IAIVPDLA.E RCRAEQARLD LADLDT.... ..........
 301 .......... EVPAAVPGAV GKPSLGEAMG WIFVSEGSKL GAAFLIKRAV
 351 ALEL...... .......... .......... .......... .......SDS
 401 FGARHLGEPA GGR....... .......... .......... ..........
 451 .......... ...AEGWK.Q FTRILDGLAL S.....PEEE AAAERGA..V
 501 AAFERFTQLL KHAYAADAAL V......... .......... ..........
 551 .......... .......... .......... .......... ..........
 601 .......... .......... .......... .......... ..........
 651 .......... .......... .......... ....

psesypga1
    psesypga1  Length: 684  Feb 28, 2007  18:33  Check: 8479  ..
   1 .......... .......... .......... .......... ..........
  51 .......... .......... .......... MPLDQNRP.. ....TLRSQR
 101 LSQITHAPHE QLDKA..... .......... .......... ..........
 151 .......... .VKAHAPFDT LASYSRFVVA QYLFQKELQP LYSDP.....
 201 .......... .......... .......... .......... ..........
 251 ........TL QTIISDLP.A RCRAEQARAD LADLNM.... ..........
 301 .......... DLPLPVAGAV QKPSSAEALG WLFVSEGSKL GAAFLIKRAQ
 351 ALNL...... .......... .......... .......... .......SDS
 401 FGARHLGEPA GGR....... .......... .......... ..........
 451 .......... ...AAGWK.A FVRTLDELPL T.....AEQE AELDRGA..I
 501 AAFERFNVLL QCAYADAPVA DMAQA..... .......... ..........
 551 .......... .......... .......... .......... ..........
 601 .......... .......... .......... .......... ..........
 651 .......... .......... .......... ....

pseaepiga
    pseaepiga  Length: 684  Feb 28, 2007  18:33  Check: 8721  ..
   1 .......... .......... .......... .......... ..........
  51 .......... .......... .......... MDTLAPESTR Q...NLRSQR
 101 LNLLTNEPHQ RLESL..... .......... .......... ..........
 151 .......... .VKSKEPFAS RDNFARFVAA QYLFQHDLEP LYRNE.....
 201 .......... .......... .......... .......... ..........
 251 ........AL ARLFPGLA.S RARDDAARAD LADLGH.... ..........
 301 .........P VPEGDQSVRE ADLSLAEALG WLFVSEGSKL GAAFLFKKAA
 351 ALEL...... .......... .......... .......... .......DEN
 401 FGARHLAEPE GGR....... .......... .......... ..........
 451 .......... ...AQGWK.S FVAILDGIEL N.....EEEE RLAAKGA..S
 501 DAFNRFGDLL ERTFA..... .......... .......... ..........
 551 .......... .......... .......... .......... ..........
 601 .......... .......... .......... .......... ..........
 651 .......... .......... .......... ....

deshapiga
    deshapiga  Length: 684  Feb 28, 2007  18:33  Check: 6733  ..
   1 LPCLRVWLEV .CAWPGAREE RPQIAPAART LAPRGFARSA GARGAGWEGR
  51 RGGRPSYNHT LPRAAPAAAP TERMNAPEPT SSPSNAPTAA AAGPDTRSAR
 101 LKAATRATHE RLDQR..... .......... .......... ..........
 151 .......... .IMAGDIFAS RERFARFLRV QYRFHRDVDA LYADP.....
 201 .......... .......... .......... .......... ..........
 251 ........GL DALLPGLA.A RQRLAQIARD LDDLGQ.... ..........
 301 .......... TLPPACAPAT QALPLAQALG WLYVAEGSNL GGSVLYKLAA
 351 RLGL...... .......... .......... .......... .......DRG
 401 FGARHLAAHP DGV....... .......... .......... ..........
 451 .......... ...ARHWR.R FTAALDGAAL S.....AAQE EDVVAGA..E
 501 AAFRRVRGHV EEEFA..... .......... .......... ..........
 551 .......... .......... .......... .......... ..........
 601 .......... .......... .......... .......... ..........
 651 .......... .......... .......... ....

cythubpho
    cythubpho  Length: 684  Feb 28, 2007  18:33  Check: 4135  ..
   1 .......... .......... .......... .......... ..........
  51 .......... .......... .......... .......... ...MNEFIAS
 101 IKSATASLHT QLEQSEIS.. .......... .......... ..........
 151 .......... .NVIMSQLVT EKAYAEYLSR IQCMHEDIEK HTFPI.....
 201 .......... .......... .......... .......... ..........
 251 .........I HTIIKDTA.Q RTKSTAIAAD LDQLKY.... ..........
 301 ........AS AVNKTFLDAA HSPDLNFNLG LMYVTEGSVL GGQVILKNIK
 351 KQLG...... .......... .......... .......... .........E
 401 DIASRFLNVY GQQ....... .......... .......... ..........
 451 .......... ..TGHLWR.S FLIQLSEYQS TL...SEKEK MTIIDGA..K
 501 YGFERVYSIL M......... .......... .......... ..........
 551 .......... .......... .......... .......... ..........
 601 .......... .......... .......... .......... ..........
 651 .......... .......... .......... ....

magmabpo3
    magmabpo3  Length: 684  Feb 28, 2007  18:33  Check: 4990  ..
   1 .......... .......... .......... .......... ..........
  51 .......... .......... .......... ......RGRI LDTKPILREK
 101 LRDATRASHR RVDHHEVM.. .......... .......... ..........
 151 .......... .ACLVRGPIT AELYARSLSA LYALHAPLED VFSAH.....
 201 .......... .......... .......... .......... ..........
 251 .......... .LGGDDFV.P ARRSLDLAHD LEVLGH.... ..........
 301 ........DA AKVAPVWNGR RPDGLAAYVG MRYVIEGSAL GGAMIAPQLI
 351 RRLP...... .......... .......... .......... .......PEA
 401 LDACRFFTFQ MEG....... .......... .......... ..........
 451 .......... ....QQWP.R FWRLVDGLGP I.......DV HQACDAA..V
 501 GLFTEIEDLW AAFRQR.... .......... .......... ..........
 551 .......... .......... .......... .......... ..........
 601 .......... .......... .......... .......... ..........
 651 .......... .......... .......... ....

xanaxbpho
    xanaxbpho  Length: 684  Feb 28, 2007  18:33  Check: 1467  ..
   1 .......... .......... .......... .......... ..........
  51 .......... .......... .....MVSDV LAVPP..... .....SAALA
 101 LRHATQDAHR LVEAV..... .......... .......... ..........
 151 .......... .QALAQGQVD SAAYGQILRR HHALLAGFEA QLGNW.....
 201 .......... .......... .......... .......... ..........
 251 ........LT TLVGNGWH.Y RRRVPALRDD LRALGQ.... ..........
 301 .......... .QPDLPAALP ASADDAARWG MLYVIEGSQL GGRVIARNLR
 351 KQQP...... .......... .......... .......... ........AL
 401 AGALRYFELA DGD....... .......... .......... ..........
 451 .......... ...PAGWR.R FQAALDRRLA T.....PSAR DAAIGGA..Q
 501 AMFAHFHSCL AAEPQP.... .......... .......... ..........
 551 .......... .......... .......... .......... ..........
 601 .......... .......... .......... .......... ..........
 651 .......... .......... .......... ....

xancabpho
    xancabpho  Length: 684  Feb 28, 2007  18:33  Check: 1881  ..
   1 .......... .......... .......... .......... ..........
  51 .......... .......... .....MRSDT PVAPL..... .....SAALA
 101 LRHATQEAHT RVEAV..... .......... .......... ..........
 151 .......... .QALGQGHID AETYAQVLRR HHRLLAGFEE QLSDW.....
 201 .......... .......... .......... .......... ..........
 251 ........LV TLVGSGWQ.Y RRRVPALRED LRVLGQ.... ..........
 301 .......... .PVDAAVPPP PASSEAVRWG MLYVIEGSQL GGRVIARMLR
 351 KRQP...... .......... .......... .......... ........GL
 401 AHALHYFELA DED....... .......... .......... ..........
 451 .......... ...PAGWR.R FQAVLEQRLQ S.....AAAR ADAIAGA..Q
 501 AMFAHFHTCL A......... .......... .......... ..........
 551 .......... .......... .......... .......... ..........
 601 .......... .......... .......... .......... ..........
 651 .......... .......... .......... ....

rhopapiga
    rhopapiga  Length: 684  Feb 28, 2007  18:33  Check: 6997  ..
   1 .......... .......... .......... .......... ..........
  51 .......... .......... .....MTVTD SALVL..... .....SRSKR
 101 LKAATQATHE RLDSG..... .......... .......... ..........
 151 .......... .IMARRPFSS RERYALFLLV QHRFHQDVDA FYRSA.....
 201 .......... .......... .......... .......... ..........
 251 ........AL GELLPALL.E RRRLELIELD LRDLGV.... ..........
 301 ......APEN SRATPVSIGE QPIDVPTALG WLYVAEGSNL GAAFLLKQAG
 351 SLGL...... .......... .......... .......... .......SET
 401 FGARHLVAAP EGR....... .......... .......... ..........
 451 .......... ...GLHWK.T FTTALDAAPL S.....AMEE ERAIAGA..R
 501 AAYQRVHKLV NELLVVAAES AGSLETDDGG PTRFRPDVKE GEG.......
 551 .......... .......... .......... .......... ..........
 601 .......... .......... .......... .......... ..........
 651 .......... .......... .......... ....

agrtupiga
    agrtupiga  Length: 684  Feb 28, 2007  18:33  Check: 1082  ..
   1 .......... .......... .......... .......... ..........
  51 .......... .......... .....MTSAE PAAPVAEIEQ .....SRVKR
 101 LKAATRGAHG DLDSF..... .......... .......... ..........
 151 .......... .IMAAKPFES RENFGKFVET QYLFHRDLDV FFSNV.....
 201 .......... .......... .......... .......... ..........
 251 ........TL DGLLPDLK.G RRRLAMIEQD LADLGH.... ..........
 301 .......AIP DTDEPRFTAE MPFDLPEAMG WLYVVEGSNL GAAFLLKDAA
 351 KLGL...... .......... .......... .......... .......GEE
 401 FGARHLAGAP EGR....... .......... .......... ..........
 451 .......... ...GLHWR.T FTAALDEISL T.....VQEE ERVVAGA..E
 501 AAFRAVHAYA QQRMG..... .......... .......... ..........
 551 .......... .......... .......... .......... ..........
 601 .......... .......... .......... .......... ..........
 651 .......... .......... .......... ....

pflubpho
    pflubpho  Length: 684  Feb 28, 2007  18:33  Check: 1800  ..
   1 .......... .......... .......... .......... ..........
  51 .......... .........M AERPTVRAHS MHSQAPDVGA P....STLEA
 101 LRTGTALLHV ALEKR..... .......... .......... ..........
 151 .......... .LPFFSERLD ASWYQRLLQA YYGFYAPMEA VLYDG.....
 201 .......... .......... .......... .......... ..........
 251 ........EL IPEGFDPV.M RVKTPTLVND LHALGL.... ..........
 301 .....NDRAI NTLPRCANLP PLDTPAACLG ALYVLEGATL GGQVLRREMA
 351 ERLD...... .......... .......... .......... .......VSG
 401 DNGGAFLNVY GAE....... .......... .......... ..........
 451 .......... ..TGRRWK.E FLDYLGRLPL D.....ALAR QHAVDAA..R
 501 STFSCFEQWL DSQEVLL... .......... .......... ..........
 551 .......... .......... .......... .......... ..........
 601 .......... .......... .......... .......... ..........
 651 .......... .......... .......... ....

pseflbpho
    pseflbpho  Length: 684  Feb 28, 2007  18:33  Check: 2707  ..
   1 .......... .......... .......... .......... .......MPK
  51 PHQDTTAMQA KAREVHVPTL LQDLRAGTAT LHVALEKRLP P....PVLQD
 101 LRAGTAELHI ALEKRLPFFS EHLDAAWYRR LIQAYFGFYQ PLEAALHDSG
 151 LIPA....GY DPEFFSDTLD LNAFERLMRA YYGFYQPLEA VLQDSDAIPA
 201 DFDLAQRRKT PALAGDLQAL GLAPERIDSL PRC....... ..........
 251 .......DHL PALASPGA.S RLKAPTLQRD LQALGA.... ..........
 301 .....NGGDF PICRRLPAID SAAACLGCLG ALYVLEGATL GGQILRREMA
 351 QRLD...... .......... .......... .......... .......LHG
 401 DNGGAFLDVL .......... .YVLEGATLG GQILRREIAT RLSLGADNGA
 451 AFLDIYGVYG AATGRRWK.D FLDYLGRMPE D.....ASAR QQVVAAT..G
 501 RRWRDFIEYL GSRPMDADER KAVVAAASAA QSTFACFEHW LDSREVLL..
 551 .HTTFSCFEQ WLESQEVLV. .......... .......... ..........
 601 .......... .......... .......... .......... ..........
 651 .......... .......... .......... ....

psesybpho
    psesybpho  Length: 684  Feb 28, 2007  18:33  Check: 3236  ..
   1 .......... .......... .......... .......... .......MPA
  51 SFPRVTPEPF WMPASFSPKL LDALRAETSQ LHVRLEKRMP PVTPPKLIGA
 101 LRAETNQLHV QLEFF....S SALDHALYLR LLQAYYGFYA PLEAVLHGSA
 151 LVPAELVPAK RMPFFSSVLD HALYLRLLQA YYGFYAPLEA ALRDSTFMP.
 201 ...RAERVKT PVLVEDLRAL GMSDHDIGQL PRCQQLP... ..........
 251 .......AID SPGALTPD.D RIKTCVLVKD LCALGM.... ..........
 301 .......SEH DIRQLPQ..C TQLPITNCLG VMYVLEGATL GGQVLRREIN
 351 KRLG...... .......... .......... .......... .......LDG
 401 QSGTAFLDVY GASPGACLGV MYVLEGATLG GQVLRREVLK RLGLDEYSGA
 451 AFLDR..... ..TGPRWK.A FLNHLDEVSR EVAFNDAAAF AAHVYGAETG
 501 PRWKVFLNHL DAVPRGVEFT E...AAAST. ...FACFEHW LEGQKVLLHA
 551 AHSTFACFEH WLDGQEVLL. .......... .......... ..........
 601 .......... .......... .......... .......... ..........
 651 .......... .......... .......... ....

rhospbpho
    rhospbpho  Length: 684  Feb 28, 2007  18:33  Check: 2769  ..
   1 .......... .......... .......... .......... .......MSH
  51 ILQHDELAPS LRRRVRGQVA ISKPASCPLG RGSASLQPDP CKRVMPLSRD
 101 LREKTGMLHN RAETL..... .......... .......... ..........
 151 .......... .LGLPSGIMG WADYVDWLRH FLALYDPIER RIVAFG....
 201 .......... .......... .......... .......... ..........
 251 ........GW SGLASFDP.D PGHSRRLIQD LHALGI.... ..........
 301 ......DTDR IPRAPAEYCP PLTNFARALG ARYVLEGSAL GGRVILHHLK
 351 KRIG...... .......... .......... .......... .......DEI
 401 GNATAFFGGP SHG....... .......... .......... ..........
 451 .......... ..TATHWR.A FQAALDRFGA A....HPDKR ADVLAGA..A
 501 ATFTALLEWF TPFVAARRV. .......... .......... ..........
 551 .......... .......... .......... .......... ..........
 601 .......... .......... .......... .......... ..........
 651 .......... .......... .......... ....

rhorubpho
    rhorubpho  Length: 684  Feb 28, 2007  18:33  Check: 8660  ..
   1 .......... .......... .......... .......... ..........
  51 .......... .......... .........M SPSVETAPPR FPTG.SAVAV
 101 LREETRDRHE GLHRHPLL.. .......... .......... ..........
 151 .......... .APLVDGDVE AEAYGRLLGC FLAFHRAAER LVLAP.....
 201 .......... .......... .......... .......... ..........
 251 .......ADA AFQTFGLE.R APRLALIEAD LASLAA.... ..........
 301 ...AGVRVSP EPDGAEAWLP DAPGLAEAVG VLYVLEGSRL GGQGLANTLS
 351 RSDD...... .......... .......... .......... .......PRI
 401 AAATAFLGSR DRA....... .......... .......... ..........
 451 .......... ..VGPLWR.A ITAMIETIGA D.....PADR QRVTAAA..K
 501 ATFDALRRWL DTALVAKRSS QG........ .......... ..........
 551 .......... .......... .......... .......... ..........
 601 .......... .......... .......... .......... ..........
 651 .......... .......... .......... ....

magmabpo2
    magmabpo2  Length: 684  Feb 28, 2007  18:33  Check: 93  ..
   1 ERCEDVWTIS VGDNGIGIEP EYHERVFNLF ETLRPAEQSR GIGLGLSLCH
  51 RIIEQLGGRI SLTSIADRGT TVQFALPAAA KAEHQAAPER NLRGVDTLAL
 101 LRHATRDLHA EIERHPLM.. .......... .......... ..........
 151 .......... .LPLSEGRVT PQQYRNALAV IYGFYRPSEE LLYAK.....
 201 .......... .......... .......... .......... ..........
 251 .........F PHLAETMG.I RPKLPALVHD LVALGF.... ..........
 301 .....SDMEV AALPLSPAIP TVESWGEGLG MVYVLEGATL GGQVVMRRIS
 351 HCLG...... .......... .......... .......... .......VLS
 401 GLATSFHNFH GDG....... .......... .......... ..........
 451 .......... ..AGPHWR.Q FQTRMAEQLD A....NPAAQ QKAAECA..V
 501 TTFESLGNWF TTAERTWATS N......... .......... ..........
 551 .......... .......... .......... .......... ..........
 601 .......... .......... .......... .......... ..........
 651 .......... .......... .......... ....

pseaebpho
    pseaebpho  Length: 684  Feb 28, 2007  18:33  Check: 3830  ..
   1 .......... .......... .......... .......... ..........
  51 .......... .......... .......... MPRIAGPDLM SPSPSPALAA
 101 LRDATRDLHA ELDRR..... .......... .......... ..........
 151 .......... .SPLGDDDLD DRAYLDHAGR ILGWLEPLER ALRDNR....
 201 .......... .......... .......... .......... ..........
 251 .......SGW PAALRADA.R LVKSTWLESD LLAGGM.... ..........
 301 .....SRAQV EALPRCADLP NATRAAEVFG VAYVMEGATL GGAYLYKRLA
 351 PRLP...... .......... .......... .......... ..........
 401 GLPLQWLQGY GQA....... .......... .......... ..........
 451 .......... ..TGVRWQ.E FLEQLARQID S.....PEAI GLAQDAA..Q
 501 ATFLSFRRWV LDEA...... .......... .......... ..........
 551 .......... .......... .......... .......... ..........
 601 .......... .......... .......... .......... ..........
 651 .......... .......... .......... ....

deirabpho
    deirabpho  Length: 684  Feb 28, 2007  18:33  Check: 4664  ..
   1 .......... .......... .......... .......... ..........
  51 .......... .......... .......... .......... .....MIMKL
 101 LQRETLDLHR EVEAL..... .......... .......... ..........
 151 .......... .MPVMSETLT RRGYLEVLRR LQAVVAPLEA QLDAL.....
 201 .......... .......... .......... .......... ..........
 251 .........P LPDELAWP.E RRKAHLLALD LAVMGE.... ..........
 301 ......GPSN QQAPLSV..P ELTTLAQAFG ALYVLEGATL GGQLISRHLR
 351 RTLG...... .......... .......... .......... .......LSP
 401 EQGSAYFSGY GPQ....... .......... .......... ..........
 451 .......... ..TGPRWR.S FGEVLEASVP A......EDA AEVVAGA..R
 501 QTFGAFRRAL QGLSEAEAVQ VPEVAHA... .......... ..........
 551 .......... .......... .......... .......... ..........
 601 .......... .......... .......... .......... ..........
 651 .......... .......... .......... ....

rhilebpho
    rhilebpho  Length: 684  Feb 28, 2007  18:33  Check: 6338  ..
   1 .......... .......... .......... ....LFLGVS LEITRCRSI.
  51 .......... ...SASSS.. .......... SLLGGGHITR KNVSMSLRSA
 101 LRAQTADCHA AVDTL..... .......... .......... ..........
 151 .......... ..FGSFNLSR TQDYKAFLRA HARVVPSVEH AHEEA.....
 201 .......... .......... .......... .......... ..........
 251 ........GI NSLLPDWP.E RRRAHLLAAD IRELDD.... ..........
 301 .........R LPVPLPR..S ALRCEAAVWG AAYVLEGSKL GGALLAKAVP
 351 DHL....... .......... .......... .......... ..........
 401 ..PSSYLSPQ GPK....... .......... .......... ..........
 451 .......... ....GAMR.L FMDRLDASKV D.......DP GAAVAAA..R
 501 DVFDLFLKAG QVELEAVP.. .......... .......... ..........
 551 .......... .......... .......... .......... ..........
 601 .......... .......... .......... .......... ..........
 651 .......... .......... .......... ....

gemobbpho
    gemobbpho  Length: 684  Feb 28, 2007  18:33  Check: 5128  ..
   1 .......... .......... .......... .......... ..........
  51 .......... .......... .......... .......... .....MILDR
 101 LKETTAEQHA RLERR..... .......... .......... ..........
 151 .......... .VDLGARLRG PSEYAELLGH FYGFYRPLEA ALSAV.....
 201 .......... .......... .......... .......... ..........
 251 .......SGY ESVGLAFM.E RCKIPHLASD LSVLGR.... ..........
 301 ........SP AHVPLDAA.P PIGSLGAALG RMYVLEGATL GGRVVCRMVR
 351 EALG...... .......... .......... .......... .......YTP
 401 DRGCRFFNSY GDR....... .......... .......... ..........
 451 .......... ..VGPMWT.A FRAALVRFAT T.....PEAE TEVVNAA..G
 501 DTFDRFDRWL VTRAAT.... .......... .......... ..........
 551 .......... .......... .......... .......... ..........
 601 .......... .......... .......... .......... ..........
 651 .......... .......... .......... ....

magmabpo1
    magmabpo1  Length: 684  Feb 28, 2007  18:33  Check: 4868  ..
   1 .......... .......... .......... .......... ..........
  51 .......... .......... .......... ..SRFRLLPG VFLTDSLHAR
 101 LREATAEAHA ALERD..... .......... .......... ..........
 151 .......... .LDWEARVAT LSGYRDLLGR LRGFHASYEP AIADA.....
 201 .......... .......... .......... .......... ..........
 251 .......... LNEAAFFD.P RRRLTALDTD LRILSS.... ..........
 301 .....EDTAL GALPAPSR.P RLDGKGGALG ALYVLEGSAL GGTVIGRHVA
 351 RLHG...... .......... .......... .......... .........D
 401 NVPLAYYAGR GRA....... .......... .......... ..........
 451 .......... ..VGPLWR.S FRQRLDDLAD G.......EA PVAFAAG..I
 501 TTFEAMRHWL VNGTG..... .......... .......... ..........
 551 .......... .......... .......... .......... ..........
 601 .......... .......... .......... .......... ..........
 651 .......... .......... .......... ....

chlamyho1
    chlamyho1  Length: 684  Feb 28, 2007  18:33  Check: 6009  ..
   1 .......... ..MLLSSRST ASVRASGRAA PAPRRVVRVL AHGHGHGGG.
  51 .........H GHGHGS.... .......... ..SGTAVLT. .EKDKGFIAE
 101 MRKVAMKLHT KDQAPKEGEK EA........ .......... ..........
 151 .......... .PKQMPWTPT RPGYLRFLVE SKEVFDTFER LVNSS.....
 201 .......... .......... .......... .......... ..........
 251 .........D AYKALRNT.G LERGPGLAAD IAWMEQ.... ...SFQLAPP
 301 DMKPDGAAAT YVAFLEKL.A KTDPPAFICH YYNFYFAHTA GGRMIGNKVS
 351 SML....... .......... .......... .......... ........LD
 401 GQTLEFYKWQ GDV....... .......... .......... ..........
 451 .......... ...NEHLE.G VRKSINVMAE GW...TPAEK EHCLAET..E
 501 SSFKYSGQIL RAITEA.... .......... .......... ..........
 551 .......... .......... .......... .......... ..........
 601 .......... .......... .......... .......... ..........
 651 .......... .......... .......... ....

arathhy1
    arathhy1  Length: 684  Feb 28, 2007  18:33  Check: 5811  ..
   1 .......... ..MAYLAPIS SSLSIFKNPQ LSR...FQFS SSSPNPLFL.
  51 ..RPRIQILS MTMNKSPSLV VVAATTAA.. ...EKQKKRY PGESKGFVEE
 101 MRFVAMRLHT KDQAK.EGEK ETKSI..... .......... ..........
 151 .........E ERPVAKWEPT VEGYLRFLVD SKLVYDTLEL IIQDS.....
 201 .......... .......... .......... .......... ..........
 251 .......NFP TYAEFKNT.G LERAEKLSTD LEWFKE.... ..QGYEIPEP
 301 TAPG....KT YSQYLKEL.A EKDPQAFICH FYNIYFAHSA GGRMIGRKVA
 351 ERI....... .......... .......... .......... ........LD
 401 NKELEFYKWD GEL....... .......... .......... ..........
 451 .......... ...SQLLQ.N VREKLNKVAE EW...TREEK NHCLEET..E
 501 KSFK.YSGEI LRLILS.... .......... .......... ..........
 551 .......... .......... .......... .......... ..........
 601 .......... .......... .......... .......... ..........
 651 .......... .......... .......... ....

arathho3
    arathho3  Length: 684  Feb 28, 2007  18:33  Check: 9612  ..
   1 .......... ..MATTR.LN PSCHFPASTR LSCESYLGLR T.TGRISYAR
  51 TLTAPRGYLA VKANGGQASV VTAAAIT... ...EKQQKKY PGESKGFVEE
 101 MRFVAMRLHT KDQAR.EGEK ESRSP..... .......... ..........
 151 .........E EGPVAKWEPT VEGYLHFLVD SKLVYDTLEG IIDGS.....
 201 .......... .......... .......... .......... ..........
 251 .......NFP TYAGFKNT.G LERAESLRKD LEWFKE.... ..QGYEIPEP
 301 MAPG....KT YSEYLKDL.A ENDPQAFICH FYNIYFAHSA GGQMIGTKVS
 351 KKI....... .......... .......... .......... ........LD
 401 NKELEFYKWD GQL....... .......... .......... ..........
 451 .......... ...SQLLQ.N VRQKLNKVAE WW...TREEK SHCLEET..E
 501 KSFK.FSGEI LRLILS.... .......... .......... ..........
 551 .......... .......... .......... .......... ..........
 601 .......... .......... .......... .......... ..........
 651 .......... .......... .......... ....

arathho4
    arathho4  Length: 684  Feb 28, 2007  18:33  Check: 1758  ..
   1 .......... ..MATSR.LN ASCRFPASRR LDCESYVSLR AKTVTIRYVR
  51 TIAAPRRHLV RRANEDQTLV VNVVAAAG.. ...EKPERRY PREPNGFVEE
 101 MRFVVMKIHP RDQVK.EGKS DSN....... .......... ..........
 151 .......... .DLVSTWNFT IEGYLKFLVD SKLVFETLER IINES.....
 201 .......... .......... .......... .......... ..........
 251 .......AIQ AYAGLKNT.G LERAENLSRD LEWFKE.... ..QGYEIPES
 301 MVPG....KA YSQYLKNI.A EKDPPAFICH FYNINFAHSA GGRMIGTKVA
 351 EKI....... .......... .......... .......... ........LD
 401 NKELEFYKWD GQL....... .......... .......... ..........
 451 .......... ...SELLQ.N VSEELNKVAE LW...TREEK NHCLEET..E
 501 KSFK.FYWEI FRYLLS.... .......... .......... ..........
 551 .......... .......... .......... .......... ..........
 601 .......... .......... .......... .......... ..........
 651 .......... .......... .......... ....

arathho2
    arathho2  Length: 684  Feb 28, 2007  18:33  Check: 3258  ..
   1 .......... ..MASLLRPT PLLSTPRKLT HSH.....LH TSISFPFQIS
  51 TQRKPQKHLL NLCRSTPTPS QQKASQRKR. ...TRYRKQY PGENIGITEE
 101 MRFVAMRLRN VNGKKLDLSE DKTDTEKEEE EEEE...... ..........
 151 ....DDDDDD EVKEETWKPS KEGFLKYLVD SKLVFDTIER IVDES.....
 201 .......... .......... .......... .......... ..........
 251 .......ENV SYAYFRRT.G LERCESIEKD LQWLRE.... ..QDLVIPEP
 301 SNVG....VS YAKYLEEQ.A GESAPLFLSH FYSIYFSHIA GGQVLVRQVS
 351 EKL....... .......... .......... .......... ........LE
 401 GKELEFNRWE GDA....... .......... .......... ..........
 451 .......... ...QDLLK.G VREKLNVLGE HW...SRDEK NKCLKET..A
 501 KAFK.YMGQI VRLIIL.... .......... .......... ..........
 551 .......... .......... .......... .......... ..........
 601 .......... .......... .......... .......... ..........
 651 .......... .......... .......... ....

cloteho
    cloteho  Length: 684  Feb 28, 2007  18:33  Check: 3051  ..
   1 .......... .......... .......... .......... ..........
  51 .......... .......... .........M SIINNYIKEV FVMENTFLNE
 101 IRLNSSKLHD MAEHTGFI.. .......... .......... ..........
 151 .......... .KRLIEGNAN VTTYAEYIYN LYHIYNAIES NLEKNK....
 201 .......... .......... .......... .......... ..........
 251 .......GNK YIKDFALP.E VYRAEAIMKD VKYLLK.... ...DKLDSME
 301 PLIST...KV FVNRINHI.G EKNKELLIAH AYTRYLADLF GGRTIYQIVK
 351 ENYKI..... .......... .......... .......... .........D
 401 DKGLNYYIFH EIN....... .......... .......... ..........
 451 .......... ..DLKNFVMG YHEKLNNIKF D.....ETLK KDFINEI..S
 501 ISYI.YNISI SNELEFDRFK .......... .......... ..........
 551 .......... .......... .......... .......... ..........
 601 .......... .......... .......... .......... ..........
 651 .......... .......... .......... ....

clospeho
    clospeho  Length: 684  Feb 28, 2007  18:33  Check: 9904  ..
   1 .......... .......... .......... .......... ..........
  51 .......... .......... .......... .......... ...MNSFMMD
 101 IKNNSNDLHA VAEKTGFL.. .......... .......... ..........
 151 .......... .KRLLEGKAS TESYAEYLYN LYEVYNAIEV NLEKCK....
 201 .......... .......... .......... .......... ..........
 251 .......DNK VVKDFVLP.E IYRAEAILKD LKFLLE.... ...ENLNTMK
 301 PLAST...RA YVARINEI.G ETAPELLVAH AYTRYLADLF GGRTIYGMVK
 351 DLYKI..... .......... .......... .......... .........D
 401 EEGLNYYKYE TLS....... .......... .......... ..........
 451 .........D GSEMKGFVMN YHNKLNNIEL N.....EEMK ERFINEV..A
 501 NSYV.YNIAI SNELAFIRFN R......... .......... ..........
 551 .......... .......... .......... .......... ..........
 601 .......... .......... .......... .......... ..........
 651 .......... .......... .......... ....

cornyho
    cornyho  Length: 684  Feb 28, 2007  18:33  Check: 266  ..
   1 .......... .......... .......... .......... ..........
  51 .......... .......... .........M CPYERFSSSM TTATAGLAVE
 101 LKQSTAQAHE KAEHSTFM.. .......... .......... ..........
 151 .......... .SDLLEGRLG VAEFTRLQEQ AWLFYTALEQ AADAVR....
 201 .......... .......... .......... .......... ..........
 251 .......ASG FAESLLDP.A LNRAEVLARD LDKLND.... .GSEWRSRIT
 301 ASPAV...ID YVNRLEEIRD NVDGPALVAH HYVRYLGDLS GGQVIARMMQ
 351 RHYGV..... .......... .......... .......... .........D
 401 PEALGFYHFE GIA....... .......... .......... ..........
 451 .......... ..KLKVYKDE YREKLNNLEL S.....DEQR ENLLKEA..T
 501 DAFV.FNHQV FADLGKGL.. .......... .......... ..........
 551 .......... .......... .......... .......... ..........
 601 .......... .......... .......... .......... ..........
 651 .......... .......... .......... ....

corglho
    corglho  Length: 684  Feb 28, 2007  18:33  Check: 9519  ..
   1 .......... .......... .......... .......... ..........
  51 .......... .......... .......... ......MTSI IASNSDLSEA
 101 LRTHTAQAHE EAEHSTFM.. .......... .......... ..........
 151 .......... .NDLLTGKLD AQAFIKLQEQ SWLFYTALEA AARACA....
 201 .......... .......... .......... .......... ..........
 251 .......EDS RAAGLLDP.R LERKETLEAD LDKLHE.... .NTTWRDNVT
 301 ATAAT...AS YVERLESIEA AKDFPRLVAH HYVRYLGDLS GGQVIARLVN
 351 REYGV..... .......... .......... .......... .........S
 401 EEALSFYCFE DLG....... .......... .......... ..........
 451 .......... ..KLKPYKDN YRAELDALEL T.....AEER AALLDEA..S
 501 DAFR.FNQQV FQALA..... .......... .......... ..........
 551 .......... .......... .......... .......... ..........
 601 .......... .......... .......... .......... ..........
 651 .......... .......... .......... ....

hostrcoe
    hostrcoe  Length: 684  Feb 28, 2007  18:33  Check: 1394  ..
   1 .......... .......... .......... .......... ..........
  51 .......... .......... .......... .......... ..MDS.FSTL
 101 IRTASHQQHV EAETSTFM.. .......... .......... ..........
 151 .......... .SDLLGGGLG VDAYARYTEQ LWFVYEALEA AAGRLA....
 201 .......... .......... .......... .......... ..........
 251 .......ADP VAGPFVRP.E LLRLASLERD LAHLRG.... ..ADWRTGLT
 301 ALPAT...EA YAARVREC.A EEWPAGYVAH HYTRYLGDLS GGQIIRDKAE
 351 RTWGF..... .......... .......... .......... .......ARK
 401 GDGVRFYVFE EIS....... .......... .......... ..........
 451 .......... ..NPAAFKRE YRDLLDGIRA D.....DLEK QRVVAEC..K
 501 RAFA.LNTAV FRALGEEFPL SA........ .......... ..........
 551 .......... .......... .......... .......... ..........
 601 .......... .......... .......... .......... ..........
 651 .......... .......... .......... ....

rhodoho
    rhodoho  Length: 684  Feb 28, 2007  18:33  Check: 1285  ..
   1 .......... .......... .......... .......... ..........
  51 .......... .......... .......... ....MVVEAA KRGAESVVTA
 101 LYVRTRQLHL EAEKSGIL.. .......... .......... ..........
 151 .......... .SEILHGTAG RDGYTLLLRN LHPAYRAIEA GIERHR....
 201 .......... .......... .......... .......... ..........
 251 .......DNP ILAPLAAH.P LARTPAIESD LAALAG.... ..ADWHERLP
 301 VLPAA...EA YAQRIAEV.S EGDGSRLIAH AYTRYLGDLN GGQIVRRLLE
 351 KTMQL..... .......... .......... .......... .........S
 401 AGELAHYDFS AIG....... .......... .......... ..........
 451 .......... ..DPATLKTD YREALERAGA A.....APDA AAVIEEG..A
 501 VAFT.CNIAL SVAVQQHLDA .......... .......... ..........
 551 .......... .......... .......... .......... ..........
 601 .......... .......... .......... .......... ..........
 651 .......... .......... .......... ....

brarhho
    brarhho  Length: 684  Feb 28, 2007  18:33  Check: 379  ..
   1 .......... .......... .......... .......... ..........
  51 .......... .......... .......... .......... ..........
 101 MRERTKTLHV TAERTGVV.. .......... .......... ..........
 151 .......... .AELLRGRGT VRAYALLLRN LLPVYEALEA ELVRHQ....
 201 .......... .......... .......... .......... ..........
 251 .......ASP VVGLTVRP.E LHRCPAIKAD LAALDA.... ......SDLP
 301 LLPEA...IA YVRAIQEA.G SGSGHPLLAH AYTRYLGDLS GGQIIKKILA
 351 RSLEL..... .......... .......... .......... .........Q
 401 PEALSFYEFP AIT....... .......... .......... ..........
 451 .......... ..DIPRFKTE YREALEQAGS A.....MTEH DSVVEEA..A
 501 TAFQ.LNITL SQALQSAAGL GR........ .......... ..........
 551 .......... .......... .......... .......... ..........
 601 .......... .......... .......... .......... ..........
 651 .......... .......... .......... ....

thefuho
    thefuho  Length: 684  Feb 28, 2007  18:33  Check: 2046  ..
   1 .......... .......... .......... .......... CHQDCHLPTL
  51 FPKTDTKEVI P......... .......... .MSTAQATQE RSDSLTFSER
 101 LKAGTRSSHD AAEAHDFS.. .......... .......... ..........
 151 .......... .QALVSGTLP RHGYVALAAQ HYFIYSALEE VAETLA....
 201 .......... .......... .......... .......... ..........
 251 .......DHP VGGAVYFP.E LHRVPALERD LAFLCG.... ..PDWRDTIT
 301 PLPTT...RA YTDRIRWT.. VHWPAGFIAH HYTRYLGDLS GGQVIKRVVQ
 351 RAYGF..... .......... .......... .......... ........TD
 401 GAGFEFYIFD RLD....... .......... .......... ..........
 451 .......... ..SLPRFKKN YRAVLDALDL D.....EAEQ TRVVDEV..R
 501 QAYQ.FNSEL MAELNRSLAL ASSSDLG... .......... ..........
 551 .......... .......... .......... .......... ..........
 601 .......... .......... .......... .......... ..........
 651 .......... .......... .......... ....

syn8102ho
    syn8102ho  Length: 684  Feb 28, 2007  18:33  Check: 9552  ..
   1 .......... .......... .......... .......... ..........
  51 .......... .......... .......... .........S LSMSVALATQ
 101 LREGTKKSHT MAENTGFV.. .......... .......... ..........
 151 .......... .SCFLKGVVD KASYRKLVAD LYFVYTAMEE EISKLG....
 201 .......... .......... .......... .......... ..........
 251 .......DHP VVGPVGMQ.E LNRRDALEQD LVFYFG.... ..AGWKDQIQ
 301 PSPSA...AA YVERIHAV.A QESPELLVGH HYTRYLGDLS GGQILKNIAQ
 351 KAMNM..... .......... .......... .......... ........DG
 401 DDGLNFYVFN DIA....... .......... .......... ..........
 451 .......... ..DEKAFKTT YRSTMDELPI D.....QAMA DRIVEEA..N
 501 HAFH.LNMNM FKELEGNLVA AIGKVLFGFL TRRQRAGSTE AAAA......
 551 .......... .......... .......... .......... ..........
 601 .......... .......... .......... .......... ..........
 651 .......... .......... .......... ....

pro9313ho
    pro9313ho  Length: 684  Feb 28, 2007  18:33  Check: 5305  ..
   1 .......... .......... .......... .......... ..........
  51 .......... .......... .......... ..GQSRHSTS STLAVALASQ
 101 LREGTKAAHT MAENTGFV.. .......... .......... ..........
 151 .......... .SCFLKGVVD QSSYRMLVAD LYFVYSALEA EIGKLRE...
 201 .......... .......... .......... .......... ..........
 251 ......QKHP VVAPIGFP.E LNRCEALEQD LIFYFG.... ..SDWRNLAK
 301 ATLAA...QE YVARIHKL.A QESPELLVAH HYTRYLGDLS GGQILKTIAQ
 351 KAMKL..... .......... .......... .......... ........GG
 401 NDGVRFYIFN DIE....... .......... .......... ..........
 451 .......... ..DTKAFKTL YSATLDSLPI N.....QQTA ERMVEEA..N
 501 MAFH.CNMAM FKELEGNLVA AIGKVLFGFL TSRQRGGSTE DAVA......
 551 .......... .......... .......... .......... ..........
 601 .......... .......... .......... .......... ..........
 651 .......... .......... .......... ....

prochho1
    prochho1  Length: 684  Feb 28, 2007  18:33  Check: 5453  ..
   1 .......... .......... .......... .......... ..........
  51 .......... .......... .......... .......... ..MAVALAGQ
 101 LREGTKKSHT MAENTGFV.. .......... .......... ..........
 151 .......... .ACFLKGVVE KKSYRKLISD LYFVYEAMEE EIERLVQ...
 201 .......... .......... .......... .......... ..........
 251 ......EEHP VIKHIGFK.S LFRKETLEND LKFYFG.... ..DNWQKEIN
 301 ISKSA...KE YVNRIHLV.A KKSPELLVGH HYTRYIGDLS GGQILKKIAK
 351 KALNL..... .......... .......... .......... ........DG
 401 DNGLNFYEFK NID....... .......... .......... ..........
 451 .......... ..DEKKFKEE YSKTLNQLPI N.....QNIA DQIIDEA..N
 501 QAFT.YNMKM FKELEGNLIA VLGKIVFNYL TKKVRKGSTE T.........
 551 .......... .......... .......... .......... ..........
 601 .......... .......... .......... .......... ..........
 651 .......... .......... .......... ....

sy7002ho1
    sy7002ho1  Length: 684  Feb 28, 2007  18:33  Check: 4136  ..
   1 .......... .......... .......... .......... ..........
  51 .......... .......... .......... .......... ..MVANLATM
 101 LREGTKTSHT MAENVGFV.. .......... .......... ..........
 151 .......... .KCFLKGVVE KKSYRKLVAD LYYVYSAMEE EMERLK....
 201 .......... .......... .......... .......... ..........
 251 .......DHP VVSQIYFP.E LNRKQSLETD LRYYFG.... ..PNWQAEAK
 301 ITPAG...QA YVDRIHEV.A QTAPELLVSH SYTRYLGDLS GGQILKKIAQ
 351 NAMNL..... .......... .......... .......... .........D
 401 GEGTAFYEFE NIS....... .......... .......... ..........
 451 .......... ..DEKAFKDK YRAAMNSLDV P.....EETA EQIVQEA..N
 501 DAFG.MNMNM FKELEGNLVK AIGVMLFNTL TRRRTKGSTD ADLSPASN..
 551 .......... .......... .......... .......... ..........
 601 .......... .......... .......... .......... ..........
 651 .......... .......... .......... ....

sl1184ho1
    sl1184ho1  Length: 684  Feb 28, 2007  18:33  Check: 1813  ..
   1 .......... .......... .......... .......... ..........
  51 .......... .......... .......... .......... ..MSVNLASQ
 101 LREGTKKSHS MAENVGFV.. .......... .......... ..........
 151 .......... .KCFLKGVVE KNSYRKLVGN LYFVYSAMEE EMAKFK....
 201 .......... .......... .......... .......... ..........
 251 .......DHP ILSHIYFP.E LNRKQSLEQD LQFYYG.... ..SNWRQEVK
 301 ISAAG...QA YVDRVRQV.A ATAPELLVAH SYTRYLGDLS GGQILKKIAQ
 351 NAMNL..... .......... .......... .......... .........H
 401 DGGTAFYEFA DID....... .......... .......... ..........
 451 .......... ..DEKAFKNT YRQAMNDLPI D.....QATA ERIVDEA..N
 501 DAFA.MNMKM FNELEGNLIK AIGIMVFNSL TRRRSQGSTE VGLATSEG..
 551 .......... .......... .......... .......... ..........
 601 .......... .......... .......... .......... ..........
 651 .......... .......... .......... ....

theelho1
    theelho1  Length: 684  Feb 28, 2007  18:33  Check: 1572  ..
   1 .......... .......... .......... .......... ..........
  51 .......... .......... .......... .......... .MMTTSLATK
 101 LREGTKKAHT MAENVGFV.. .......... .......... ..........
 151 .......... .RCFLKGTVE KSSYRKLVAS LYHVYSAMEQ EMERLK....
 201 .......... .......... .......... .......... ..........
 251 .......DHP IVGKIYFP.E LNRKSSLERD LTYYFG.... ..SNWREEIP
 301 PSPAT...QA YVARIHEV.A NTAPELLVAH SYTRYLGDLS GGQILKGIAE
 351 RAMNL..... .......... .......... .......... ........QD
 401 GEGTAFYRFE SIS....... .......... .......... ..........
 451 .......... ..DEKAFKQL YRQRLDELPV D.....EATA DRIVDEA..N
 501 AAFG.MNMKI FQELEGNLIR AIGQLLFNTL TRRKQRGSTE LATAD.....
 551 .......... .......... .......... .......... ..........
 601 .......... .......... .......... .......... ..........
 651 .......... .......... .......... ....

trierho
    trierho  Length: 684  Feb 28, 2007  18:33  Check: 696  ..
   1 .......... .......... .......... .......... ..........
  51 .......... .......... .......... .......... ..MNLNLATQ
 101 LREGTKKAHT NAENVSFV.. .......... .......... ..........
 151 .......... .KCFLKGVVE KTSYRNLVKN FYFVYSAMEE EIQRHR....
 201 .......... .......... .......... .......... ..........
 251 .......EHP VISKINFP.E LNRKQSLEQD LKFYYG.... ..NGWREQVA
 301 PSPAG...KA YVQRIRDI.S EKQPELLVAH SYTRYLGDLS GGQILKKIAQ
 351 RGMNL..... .......... .......... .......... ........TD
 401 GEGTAFYEFP DIL....... .......... .......... ..........
 451 .......... ..DEKAFKNN YRQAMNDLPI D.....QATA SRIVDEA..N
 501 AAFG.MNMKM FNELEGNLIK AIGTLLFNTL TRKRTAGSTE LATAAE....
 551 .......... .......... .......... .......... ..........
 601 .......... .......... .......... .......... ..........
 651 .......... .......... .......... ....

nostho1
    nostho1  Length: 684  Feb 28, 2007  18:33  Check: 1439  ..
   1 .......... .......... .......... .......... ..........
  51 .......... .......... .......... .......... ..MSSNLATK
 101 LRVGTKKAHT MAENVGFV.. .......... .......... ..........
 151 .......... .KCFLKGVVE KNSYRKLVAN FYFVYSAMEE EMEKHR....
 201 .......... .......... .......... .......... ..........
 251 .......QHP ILSKINFP.Q LNRKYTLEQD LSYYFG.... ..ANWKEQIK
 301 LSSAG...EA YVKRIREI.S ATEPELLIAH SYTRYLGDLS GGQILKNIAV
 351 TAMNL..... .......... .......... .......... ........SD
 401 GQGTAFYEFP EIP....... .......... .......... ..........
 451 .......... ..DEKGFKAK YRQILDELPL D.....DAAT DRIVEEA..N
 501 AAFG.TNMKM FQELEGNLIK AIGVMVFNSL TRRRTRGSTE LVTAE.....
 551 .......... .......... .......... .......... ..........
 601 .......... .......... .......... .......... ..........
 651 .......... .......... .......... ....

anabho1
    anabho1  Length: 684  Feb 28, 2007  18:33  Check: 1093  ..
   1 .......... .......... .......... .......... ..........
  51 .......... .......... .......... .......... ..MSSNLANK
 101 LRVGTKKAHT MAENVGFV.. .......... .......... ..........
 151 .......... .KCFLKGVVE KSSYRKLVAN FYYVYSAMEE EMEKHS....
 201 .......... .......... .......... .......... ..........
 251 .......QHP IVSKINFS.Q LNRKQTLEQD LSYYYG.... ..ANWREQIQ
 301 LSPAG...EA YVQRIREI.S ATEPELLIAH SYTRYLGDLS GGQILKNIAV
 351 TAMNL..... .......... .......... .......... ........ND
 401 GQGTAFYEFA DIS....... .......... .......... ..........
 451 .......... ..DEKAFKAK YRQTLDELAI D.....EATG DRIVDEA..Y
 501 AAFG.MNMKM FQELEGNLIK AIGMMLFNTL TRKRTRGATE LATAE.....
 551 .......... .......... .......... .......... ..........
 601 .......... .......... .......... .......... ..........
 651 .......... .......... .......... ....

nostho2
    nostho2  Length: 684  Feb 28, 2007  18:33  Check: 5089  ..
   1 .......... .......... .......... .......... ..........
  51 .......... .......... .......... .......MKE ATMSSNLAIK
 101 LRSGTQQAHT SAENVGFM.. .......... .......... ..........
 151 .......... .KCFLQGVVD RDCFAKFLSN LYYVYSELEA ALDSA.....
 201 .......... .......... .......... .......... ..........
 251 .......KHP VISAVYFP.E LNRQSSLEKD MVFYYG.... ..DNWRGQIT
 301 PSPAA...QK YIDRIREI.S ASEPALLLGH AYTRYMGDLS GGQMLQKVAQ
 351 SALKL..... .......... .......... .......... ........SG
 401 YEGTSFYNFE QIP....... .......... .......... ..........
 451 .......... ..DKKAFKDK YRQVLNALPI D.....DATA ERIVAEA..N
 501 NAFG.FNLQM AQELERSLIK ALGQVLFNSL TRSQNSGSNE IGAAN.....
 551 .......... .......... .......... .......... ..........
 601 .......... .......... .......... .......... ..........
 651 .......... .......... .......... ....

anabho2
    anabho2  Length: 684  Feb 28, 2007  18:33  Check: 6935  ..
   1 .......... .......... .......... .......... ..........
  51 .......... .......... .......... .......... ..MSSNLAVK
 101 LRAGTQKAHT AAENVGFM.. .......... .......... ..........
 151 .......... .KCFLKGVVD RESFAKFLSN LYFVYSELEA AIQSHA....
 201 .......... .......... .......... .......... ..........
 251 .......NNP AIAPIYFP.E LNRLASLEKD MVFYYG.... ..SEWRSLIA
 301 PSASA...QA YIKHIREL.S ATAPALLIGH TYTRYMGDLS GGQMLQKIAQ
 351 STLKL..... .......... .......... .......... ........SG
 401 YEGTSFYNFE QIP....... .......... .......... ..........
 451 .......... ..DKKAFKDQ YRQALDSVP. D.....DATA DRIVAEA..N
 501 SAFQ.FNMQM ATDLEGNLIK ALGQVVFNSL TSTLNPGSTE AAAS......
 551 .......... .......... .......... .......... ..........
 601 .......... .......... .......... .......... ..........
 651 .......... .......... .......... ....

sy7002ho2
    sy7002ho2  Length: 684  Feb 28, 2007  18:33  Check: 2773  ..
   1 .......... .......... .......... .......... ..........
  51 .......... .......MPK PYGPRFTKNS PQYFSAYLPH GVAMTTLSQR
 101 LRFGTQTSHT LSENTAFM.. .......... .......... ..........
 151 .......... .KCFLKGIVE RQPLRKLMAN LYAVYYTLET AFEQYK....
 201 .......... .......... .......... .......... ..........
 251 .......DHE ILGEIYFP.E LNRVPHLEED LAFYYG.... ..EHWHRQLE
 301 LLPAG...KV YQARLQEL.A ATDPLLLIAH AYVRYMGDLS GGQSLKNIIR
 351 SALAL..... .......... .......... .......... ........PD
 401 GQGTRFYEFD SWP....... .......... .......... ..........
 451 .........T PGDRRNFKLQ YRDALDRLNL D.....EETI QKMINEA..N
 501 YAFA.LNRDV MHELEPDVKA AIGEHTFDLL TRQDRPGSTE NQRRYPEDQA
 551 IVASS..... .......... .......... .......... ..........
 601 .......... .......... .......... .......... ..........
 651 .......... .......... .......... ....

sl1875ho2
    sl1875ho2  Length: 684  Feb 28, 2007  18:33  Check: 3103  ..
   1 .......... .......... .......... .......... ..........
  51 .......... .......... .......... .......... ...MTNLAQK
 101 LRYGTQQSHT LAENTAYM.. .......... .......... ..........
 151 .......... .KCFLKGIVE REPFRQLLAN LYYLYSALEA ALRQHR....
 201 .......... .......... .......... .......... ..........
 251 .......DNE IISAIYFP.E LNRTDKLAED LTYYYG.... ..PNWQQIIQ
 301 PTPCA...KI YVDRLKTI.A ASEPELLIAH CYTRYLGDLS GGQSLKNIIR
 351 SALQL..... .......... .......... .......... ........PE
 401 GEGTAMYEFD SLP....... .......... .......... ..........
 451 .........T PGDRRQFKEI YRDVLNSLPL D.....EATI NRIVEEA..N
 501 YAFS.LNREV MHDLEDLIKA AIGEHTFDLL TRQDRPGSTE ARSTAGHPIT
 551 LMVGE..... .......... .......... .......... ..........
 601 .......... .......... .......... .......... ..........
 651 .......... .......... .......... ....

theelho2
    theelho2  Length: 684  Feb 28, 2007  18:33  Check: 801  ..
   1 .......... .......... .......... .......... ..........
  51 .......... .......... .......... .......... ...MTVLSLA
 101 LREGTAEAHT LAEHTAFM.. .......... .......... ..........
 151 .......... .KCFVRGLIT SRLFRQFLAN LYFVYTDLEA ALASAN....
 201 .......... .......... .......... .......... ..........
 251 ........SD AVRAIYFP.E LNRSGQLAQD LAFYYG.... ..EDWRDQVT
 301 PLTAT...RV YLSRLHDV.A QSEPLLLIAH SYTRYMGDLS GGQALSKIVH
 351 SQLML..... .......... .......... .......... ........PE
 401 GKGTAFYEFP ALP....... .......... .......... ..........
 451 .........T PEDKKAFKQR YRATLDSLGL D.....EEAI ARIVQEA..N
 501 FAFA.LNCNL MHALESELKT TIGDQVWQSM VIENQPSRRQ HPRPEAIAI.
 551 .......... .......... .......... .......... ..........
 601 .......... .......... .......... .......... ..........
 651 .......... .......... .......... ....

horhovl
    horhovl  Length: 684  Feb 28, 2007  18:33  Check: 8219  ..
   1 .......... .......... .......... .......... ..........
  51 .......... .......... .......... .......... MIYDTNLALQ
 101 LRQGTTKAHS MAENVSFV.. .......... .......... ..........
 151 .......... .KSFLGGVVD KQAYRQLIAN FYFVYSAIED EMKRHQ....
 201 .......... .......... .......... .......... ..........
 251 .......ESQ IIKPIYFE.E LNRKSSLEED LQFYYG.... ..LEWQDKIF
 301 PSPAT...KV YINRIHEI.S NTSPELLIAH CYTRYLGDLS GGQILKKITQ
 351 SAMNL..... .......... .......... .......... ........SG
 401 GEGTAFYEFK DIK....... .......... .......... ..........
 451 .......... ..DEKNFKQN YRLALDSIHL S.....DSAI KSIVSEA..N
 501 IAFK.LNMKI FQELNSNFIK IIAIFLFNFI KRIKLPGFKS ..........
 551 .......... .......... .......... .......... ..........
 601 .......... .......... .......... .......... ..........
 651 .......... .......... .......... ....

hoporpu
    hoporpu  Length: 684  Feb 28, 2007  18:33  Check: 2289  ..
   1 .......... .......... .......... .......... ..........
  51 .......... .......... .......... .......... ..MVSSLANE
 101 LREGTTKSHS MAENVSFV.. .......... .......... ..........
 151 .......... .KSFLGGVVD KKSYRKLIAN LYFVYSAIEE EILLNK....
 201 .......... .......... .......... .......... ..........
 251 .......DHP AIKPIYFT.E LNRKTSLAKD LNYYYG.... ..PDWLNIIE
 301 PSSAT...QV YVNRIHNI.G NKQPELLVAH AYTRYLGDLS GGQVLKKIAR
 351 GAMNL..... .......... .......... .......... ........SD
 401 ERGTKFYDFD EIE....... .......... .......... ..........
 451 .......... ..DDKIFKNN YRSALDTIPL S.....DEQV QNVVAEA..N
 501 ISFT.LNMKM FEELNSSIVK IITMIIVSTV RKFTLKSILA TAD.......
 551 .......... .......... .......... .......... ..........
 601 .......... .......... .......... .......... ..........
 651 .......... .......... .......... ....

hoguith
    hoguith  Length: 684  Feb 28, 2007  18:33  Check: 1116  ..
   1 .......... .......... .......... .......... ..........
  51 .......... .......... .......... .......... ..MSNNLAIQ
 101 LREGTSKSHS MAENVSFV.. .......... .......... ..........
 151 .......... .KSFLSGVID TNSYKKMMSN LYFVYKAMEE EMEYHK....
 201 .......... .......... .......... .......... ..........
 251 .......END LIKPIYFV.E LNRSESLALD LNFYYG.... ..DTWKDIIE
 301 PSEAT...RV YINRIKKI.S KEKPLLLIAH AYTRYLGDLS GGQILKKIAQ
 351 RALNV..... .......... .......... .......... ........PN
 401 SQGLAFYEFD KID....... .......... .......... ..........
 451 .......... ..DEQAFKQK YKKALDTLPV T.....DKMI SQIVAEA..N
 501 IAFN.LNMRM FQELEMSYIR IFTKILMQFL INSKDKLRVM LNFS......
 551 .......... .......... .......... .......... ..........
 601 .......... .......... .......... .......... ..........
 651 .......... .......... .......... ....

ho2rabbit
    ho2rabbit  Length: 684  Feb 28, 2007  18:33  Check: 1555  ..
   1 .......... .......... .......... .......... ..........
  51 ......MSAE VETSEGVDEP EEKN...... ......FGEN HIRMADLSEL
 101 LKEGTKEAHD RAENTKFV.. .......... .......... ..........
 151 .......... .KDFLKGNIK KEIFKLATTA LYFTYSALEE EMDRNK....
 201 .......... .......... .......... .......... ..........
 251 .......DHP AFAPLYFPME LHRKEALTKD MEYFFG.... ..ENWEEQVQ
 301 CSEAA...QK YVERIHYI.G QNEPELLVAH AYTRYMGDLS GGQVLKKVAQ
 351 RALKL..... .......... .......... .......... .......PST
 401 GEGTQFYLFE NVD....... .......... .......... ..........
 451 .......... ..NAQQFKQF YRARMNALDL N.....LKTK ERIVEEA..N
 501 KAFE.YNMQI FSELDQAGSA PASETVEDRI PVHDGKGDVR KCPYYAAGQV
 551 NGALEGSSC. .......... .......... .......... ..........
 601 .......... .......... .......... .......... ....PFRAAM
 651 AVLRKPSLQL VLAAAVALAA GLLAWYYM.. ....

ho2rat
    ho2rat  Length: 684  Feb 28, 2007  18:33  Check: 5878  ..
   1 .......... .......... .......... .......... ..........
  51 ......MSSE VETSEGVDES ENNS...... ...TAPEKEN HTKMADLSEL
 101 LKEGTKEAHD RAENTQFV.. .......... .......... ..........
 151 .......... .KDFLKGNIK KELFKLATTA LYFTYSALEE EMDRNK....
 201 .......... .......... .......... .......... ..........
 251 .......DHP AFAPLYFPTE LHRKEALIKD MEYFFG.... ..ENWEEQVK
 301 CSEAA...QK YVDRIHYV.G QNEPELLVAH AYTRYMGDLS GGQVLKKVAQ
 351 RALKL..... .......... .......... .......... .......PST
 401 GEGTQFYLFE HVD....... .......... .......... ..........
 451 .......... ..NAQQFKQF YRARMNALDL S.....MKTK ERIVEEA..N
 501 KAFE.YNMQI FSELDQAGSM LTKETLEDGL PVHDGKGDVR KCPFYAAQPD
 551 KGTLGGSNC. .......... .......... .......... ..........
 601 .......... .......... .......... .......... ....PFRTAM
 651 AVLRKPSLQL ILAASVALVA GLLAWYYM.. ....

ho2mouse
    ho2mouse  Length: 684  Feb 28, 2007  18:33  Check: 5790  ..
   1 .......... .......... .......... .......... ..........
  51 ......MSSE VETSEGVDES EKNS...... ...MAPEKEN HTKMADLSEL
 101 LKEGTKEAHD RAENTQFV.. .......... .......... ..........
 151 .......... .KDFLKGNIK KELFKLATTA LYFTYSALEE EMDRNK....
 201 .......... .......... .......... .......... ..........
 251 .......DHP AFAPLYFPTE LHRKAALIKD MKYFFG.... ..ENWEEQVK
 301 CSEAA...QK YVDRIHYV.G QNEPELLVAH AYTRYMGDLS GGQVLKKVAQ
 351 RALKL..... .......... .......... .......... .......PST
 401 GEGTQFYLFE HVD....... .......... .......... ..........
 451 .......... ..NAQQFKQF YRARMNALDL N.....LKTK ERIVEEA..N
 501 KAFE.YNMQI FSELDQAGSM LARETLEDGL PVHDGKGDIR KCPFYAAQPD
 551 KGTLGGSNC. .......... .......... .......... ..........
 601 .......... .......... .......... .......... ....PFQTTV
 651 AVLRKPSLQL ILAASVALVA GLLAWYYM.. ....

ho2human
    ho2human  Length: 684  Feb 28, 2007  18:33  Check: 3353  ..
   1 .......... .......... .......... .......... ..........
  51 ......MSAE VETSEGVDES EKKN...... ..SGALEKEN QMRMADLSEL
 101 LKEGTKEAHD RAENTQFV.. .......... .......... ..........
 151 .......... .KDFLKGNIK KELFKLATTA LYFTYSALEE EMERNK....
 201 .......... .......... .......... .......... ..........
 251 .......DHP AFAPLYFPME LHRKEALTKD MEYFFG.... ..ENWEEQVQ
 301 CPKAA...QK YVERIHYI.G QNEPELLVAH AYTRYMGDLS GGQVLKKVAQ
 351 RALKL..... .......... .......... .......... .......PST
 401 GEGTQFYLFE NVD....... .......... .......... ..........
 451 .......... ..NAQQFKQL YRARMNALDL N.....MKTK ERIVEEA..N
 501 KAFE.YNMQI FNELDQAGST LARETLEDGF PVHDGKGDMR KCPFYAAEQD
 551 KGALEGSSC. .......... .......... .......... ..........
 601 .......... .......... .......... .......... ....PFRTAM
 651 AVLRKPSLQF ILAAGVALAA GLLAWYYM.. ....

ho1human
    ho1human  Length: 684  Feb 28, 2007  18:33  Check: 3628  ..
   1 .......... .......... .......... .......... ..........
  51 .......... .......... .......... ....MERPQP DSMPQDLSEA
 101 LKEATKEVHT QAENAEFM.. .......... .......... ..........
 151 .......... .RNFQKGQVT RDGFKLVMAS LYHIYVALEE EIERNK....
 201 .......... .......... .......... .......... ..........
 251 .......ESP VFAPVYFPEE LHRKAALEQD LAFWYG.... ..PRWQEVIP
 301 YTPAM...QR YVKRLHEV.G RTEPELLVAH AYTRYLGDLS GGQVLKKIAQ
 351 KALDL..... .......... .......... .......... .......PSS
 401 GEGLAFFTFP NIA....... .......... .......... ..........
 451 .......... ..SATKFKQL YRSRMNSLEM T.....PAVR QRVIEEA..K
 501 TAFL.LNIQL FEELQELLTH DTKDQSPSRA PGL.RQRASN KVQDSAPVET
 551 PRGKPPL... .......... .......... .......... ..........
 601 .......... .......... .......... .......... .........N
 651 TRSQAPLLRW VLTLSFLVAT VAVGLYAM.. ....

ho1pig
    ho1pig  Length: 684  Feb 28, 2007  18:33  Check: 5003  ..
   1 .......... .......... .......... .......... ..........
  51 .......... .......... .......... ....MEHSQP NSMPQDLSEA
 101 LKEATKEVHV QAENAEFM.. .......... .......... ..........
 151 .......... .KNFQKGEVT REGFKLVMAS LYHIYDALEE EIEHNK....
 201 .......... .......... .......... .......... ..........
 251 .......ENP VYTPLYFPEE LHRRAALEQD MAFWYG.... ..PRWQEAIP
 301 YTQAT...KR YVRRLQQV.G RFEPELLVAH AYTRYMGDLS GGQVLKKIAQ
 351 KALDL..... .......... .......... .......... .......PSS
 401 GEGLAFFTFP NVA....... .......... .......... ..........
 451 .......... ..NATKFKQL YRSRMNTLEM T.....PEVK QRVLEEA..K
 501 TAFL.LNIQL FEEVQELLTQ DTKDQRPSQA SDI.RKRAGS RVQDSTPVTT
 551 PRGKPQL... .......... .......... .......... ..........
 601 .......... .......... .......... .......... .........S
 651 VLSQVPLIRW VLTLSFLVAT VAMGLYAM.. ....

ho1rat
    ho1rat  Length: 684  Feb 28, 2007  18:33  Check: 4263  ..
   1 .......... .......... .......... .......... ..........
  51 .......... .......... .......... ....MERPQL DSMSQDLSEA
 101 LKEATKEVHI RAENSEFM.. .......... .......... ..........
 151 .......... .RNFQKGQVS REGFKLVMAS LYHIYTALEE EIERNK....
 201 .......... .......... .......... .......... ..........
 251 .......QNP VYAPLYFPEE LHRRAALEQD MAFWYG.... ..PHWQEAIP
 301 YTPAT...QH YVKRLHEV.G GTHPELLVAH AYTRYLGDLS GGQVLKKIAQ
 351 KAMAL..... .......... .......... .......... .......PSS
 401 GEGLAFFTFP SID....... .......... .......... ..........
 451 .......... ..NPTKFKQL YRARMNTLEM T.....PEVK HRVTEEA..K
 501 TAFL.LNIEL FEELQALLTE EHKDQSPSQT EFL.RQRPAS LVQDTTSAET
 551 PRGKSQIS.. .......... .......... .......... ..........
 601 .......... .......... .......... .......... .........T
 651 SSSQTPLLRW VLTLSFLLAT VAVGIYAM.. ....

ho1mouse
    ho1mouse  Length: 684  Feb 28, 2007  18:33  Check: 3235  ..
   1 .......... .......... .......... .......... ..........
  51 .......... .......... .......... ....MERPQP DSMPQDLSEA
 101 LKEATKEVHI QAENAEFM.. .......... .......... ..........
 151 .......... .KNFQKGQVS REGFKLVMAS LYHIYTALEE EIERNK....
 201 .......... .......... .......... .......... ..........
 251 .......QNP VYAPLYFPEE LHRRAALEQD MAFWYG.... ..PHWQEIIP
 301 CTPAT...QH YVKRLHEV.G RTHPELLVAH AYTRYLGDLS GGQVLKKIAQ
 351 KAMAL..... .......... .......... .......... .......PSS
 401 GEGLAFFTFP NID....... .......... .......... ..........
 451 .......... ..SPTKFKQL YRARMNTLEM T.....PEVK HRVTEEA..K
 501 TAFL.LNIEL FEELQVMLTE EHKDQSPSQM ASL.RQRPAS LVQDTAPAET
 551 PRGKPQIS.. .......... .......... .......... ..........
 601 .......... .......... .......... .......... .........T
 651 SSSQTPLLQW VLTLSFLLAT VAVGIYAM.. ....

hochick
    hochick  Length: 684  Feb 28, 2007  18:33  Check: 4765  ..
   1 .......... .......... .......... .......... ..........
  51 ......MET. .......... .......... ....SQPHNA ESMSQDLSEL
 101 LKEATKEVHE QAENTPFM.. .......... .......... ..........
 151 .......... .KNFQKGQVS LHEFKLVTAS LYFIYSALEE EIERNK....
 201 .......... .......... .......... .......... ..........
 251 .......DNP VYAPVYFPME LHRKAALEKD LEYFYG.... ..SNWRAEIP
 301 CPEAT...QK YVERLHVV.G KKHPELLVAH AYTRYLGDLS GGQVLKKIAQ
 351 KALQL..... .......... .......... .......... .......PST
 401 GEGLAFFTFD GVS....... .......... .......... ..........
 451 .......... ..NATKFKQL YRSRMNALEM D.....HATK KRVLEEA..K
 501 KAFL.LNIQV FEALQKLVSK SQENGHAVQP KAELRTRSVN KSHENSPAAG
 551 KESERTSRM. .......... .......... .......... ..........
 601 .......... .......... .......... .......... .......QAD
 651 MLTTSPLVRW LLALGFIATT VAVGLFAM.. ....

hofugru
    hofugru  Length: 684  Feb 28, 2007  18:33  Check: 2932  ..
   1 .......... .......... .......... .......... ..........
  51 ......MEAD .......... .......... ....KKTTAQ TESNRDLSEQ
 101 IKKVTKDVHV RAESTELM.. .......... .......... ..........
 151 .......... .LSFQRGQVT LQQYKLLLCS LYEIYLALEE EMDRNC....
 201 .......... .......... .......... .......... ..........
 251 .......DHP SVAPIYFPAE LARLATIEKD LEFFFG.... ..PDWREKIV
 301 VPAAT...ER YCHRIRQI.G QENPEYLIAH AYTRYLGDLS GGQVLGRIAQ
 351 KSMKL..... .......... .......... .......... ........GG
 401 SEGLSFFAFP GVS....... .......... .......... ..........
 451 .......... ..SPNLFKRL YRSRMNSVEL T.....EEQR SAVLQEA..L
 501 GAFE.FNIQV FEDLQKMLN. VTENEPGVGT PRSRPATTLQ VGG.......
 551 .......... .......... .......... .......... ..........
 601 .......... .......... .......... .......... .........S
 651 MIQTNPLFRM VLGLCLALAT VSIGLYAL.. ....

lepinho
    lepinho  Length: 684  Feb 28, 2007  18:33  Check: 9885  ..
   1 .......... .......... .......... .......... ..........
  51 .......... .......... .......... .......... ....MSLATI
 101 LREGTSEEHK AAESSAFI.. .......... .......... ..........
 151 .......... .RCFMKGILE KGTYARHLEA FYYVYESMEE ELERNK....
 201 .......... .......... .......... .......... ..........
 251 .......NNL VLKSIYFP.E LYRKNALLED LQFFYG.... ..TWKPNDHQ
 301 PSVAT...QD YVQRIRKI.S ETQPELLAAH SYVRYLGDLS GGQILKKVAA
 351 RALNL..... .......... .......... .......... ........PE
 401 GKGISFYEFP MIQ....... .......... .......... ..........
 451 .......... ..DINGFKQN YRTALDSLPV N.....DSEK QSILAES..K
 501 QVFL.LNQGI FSELEQDLV. SAIGKETYDS VLGKG..... ..........
 551 .......... .......... .......... .......... ..........
 601 .......... .......... .......... .......... ..........
 651 .......... .......... .......... ....

cionaho
    cionaho  Length: 684  Feb 28, 2007  18:33  Check: 8225  ..
   1 .......... .......... .......... .......... ..........
  51 .......... .......... .......... .......... .MSQQSFCDE
 101 LREKSSKAHA KSDKLMNV.. .......... .......... ..........
 151 .......... ..KLAVALTD TSLYSQVLGD FYAVFNAIEN GIIENE....
 201 .......... .......... .......... .......... ..........
 251 .......ENE YIKQLWHP.A FGRVSFFERD LEFYLG.... ..SQWKRLLT
 301 PSDAA...ME YVSHIEDI.T ENEPILLVAY VHTMYLAIFS GGFILKKIIK
 351 TTLNL..... .......... .......... .......... ........NE
 401 SEGVNIFDTA EGE....... .......... .......... ..........
 451 .......... ..SRLKLKQL IKTRINAMDF D.....RSTK DLIIQEK..L
 501 DIFA.KNNQI VSNLKPKIS. SFKR...... .......... ..........
 551 .......... .......... .......... .......... ..........
 601 .......... .......... .......... .......... .........L
 651 LLLVCLVLVV LCVLGYALLK MFRFVWDR.. ....

chlamyho2
    chlamyho2  Length: 684  Feb 28, 2007  18:33  Check: 5321  ..
   1 .......... .......... .......... .......... ..........
  51 .......... .......... .......... MSDAKATAGS EPEAEPLTKR
 101 LSKASRKIHN VSNSLVNA.. .......... .......... ..........
 151 .......... ..RLIALFSD KDLYAKALGC FYYVFVALEA ALDEALK...
 201 .......... .......... .......... .......... ..........
 251 ...KGDADVS KFKDVLKG.G LYRAPGFKQD VQHYLG.... ..ATWQAQLG
 301 TKSQA..LKD YEAHLASL.G RSSPALLLAH VYTQHLAMAS GGQIVKRWAR
 351 KIFQL..... .......... .......... .......... ........PD
 401 DVGTAAFDYT GES....... .......... .......... ..........
 451 .......... ...NNTLRSA FKKQFDEWGA AQ...PQELQ DQLLSEH..L
 501 AAFG.HNNAI IKAFPLPATA IIAGAIRVTP R......... ..........
 551 .......... .......... .......... .......... ..........
 601 .......... .......... .......... .......... .........P
 651 VLLVLVALLG WCLAFIIPWL QTKLQVGV.. ....

canalHmx1
    canalHmx1  Length: 684  Feb 28, 2007  18:33  Check: 8530  ..
   1 .......... .......... .......... .......... ..........
  51 ......MQYK LSGATSKLSQ VE........ ......IIPA KTDVGALANR
 101 INLETRSLHD RADKTVTL.. .......... .......... ..........
 151 .......... ..KFALALRN YKVYRQGLQA FYHVFASIEK ALYRQL....
 201 .......... .......... .......... .......... ..........
 251 ..EKKDEWSE MLEQVWKP.E IARAGKAEQD LLFFYD.... ..DNKEKFIK
 301 PIMPAQ..IE FCKHILEV.T EEKPYLLFAY LHVMYLALFA GGRIMRSSVL
 351 KATGMYPQRD .......... .......... .......... ..GLSHDDVV
 401 RMGTNFFTFD VPD....... .......... .......... ..........
 451 .......... ...EDLLRLT YKRDYELVTR NGL..TEEQK LEIIEES..K
 501 YIFE.HDVKC VAELEKHNMD KLSGTWTYF. .......... ..........
 551 .......... .......... .......... .......... ..........
 601 .......... .......... .......... .......... .........L
 651 VTRGYYAALV LFSLLALIYL RRVVNKLT.. ....

scHmx1
    scHmx1  Length: 684  Feb 28, 2007  18:33  Check: 8968  ..
   1 .......... .......... .......... .......... ..........
  51 .......... ...MEDSSNT .......... ......IIPS PTDVGALANR
 101 INFQTRDAHN KINTFMGI.. .......... .......... ..........
 151 .......... ..KMAIAMRH GFIYRQGILA YYYVFDAIEQ EIDRLL....
 201 .......... .......... .......... .......... .......NDP
 251 VTEEELQTST ILKQFWLE.D FRRSTQIYKD LKLLYSNTFK STESLNEFLA
 301 TFQKPPLLQQ FINNIHEN.I HKEPCTILSY CHVLYLALFA GGKLIRSNLY
 351 RRLGLFPNFE .......... .......... .......... ..KLSQKELV
 401 KKGTNFFTFS DLG....... .......... .......... ..........
 451 .......... PTEETRLKWE YKKNYELATR TEL..TEAQK LQIISVA..E
 501 GIFD.WNFNI VAEIGELNRR ELMGKFSFKC ITYLYEEWMF NKDSAT....
 551 .......... .......... .......... .......... ..........
 601 .......... .......... .......... .......... ......RRAL
 651 HTVMLLVLSI IAIWVLYFLV KSFLSIV... ....

sacbaHmx1
    sacbaHmx1  Length: 684  Feb 28, 2007  18:33  Check: 1390  ..
   1 .......... .......... .......... .......... ..........
  51 .......... ...MEDSTST ST........ ......IIPS PTDIGALANR
 101 INFHTRDAHN KINTFMGI.. .......... .......... ..........
 151 .......... ..KMAIAMRH GFIYRQGILA YYYVFDAIEQ EIDRLL....
 201 .......... .......... .......... .......... .......NDA
 251 VSEKELQACG ILKQFWLE.D FRRSTQIYKD LKLLYSNTFK STESLNEFLA
 301 TFEKPPLLQQ FVDDIHDN.I RQEPCTILSY CHVLYLALFA GGKLIRSNLY
 351 RRLGLFPNFE .......... .......... .......... ..KLTQKELV
 401 KKGTNFFTFS ELG....... .......... .......... ..........
 451 .......... PTEETRLKWE YKKNYELATR TEL..TEAQK LKIISVA..E
 501 GIFD.WNFNI VAEIGELNRR ELMSKFSFKC VTYVYEEWMF SKGSAS....
 551 .......... .......... .......... .......... ..........
 601 .......... .......... .......... .......... ......RKAF
 651 STTMLLMLSI TAVWILYYFV RQNFLSVV.. ....

gibzeho
    gibzeho  Length: 684  Feb 28, 2007  18:33  Check: 2663  ..
   1 .......... .......... .......... .......... ..........
  51 ......MAAL QPDVPRHPQP P......... .....SRPQL DQHDRPLAES
 101 IAIATRSVHA KLNKLIIARL P......... .......... ..........
 151 .......... .LALPPIAAD SSSYITGLLH ITPIYITFET LWRDIIESG.
 201 ...SPIDCEN NVDTHFPETT PTGPSNTP.. .......... ...FSEIDAH
 251 EFTDRSRMLA LLQQLYLP.G LMRSDRLKAD IANLSGW... SNSTVEEQLR
 301 LVEQNGRLGG FLQHIKRT.V QNRPHVLLSY SYILFMALFA GGRFIRATLE
 351 SAGDEFWDRL PSPVLPSLVP CEENTRRTKR ASGLSDEQIP QDDFHHHATH
 401 TMPLRFFHFQ TPE....... .......... .......... ..........
 451 .......... ..DGEDLKRE FKRRLASMEG EL...SPREK QDIVQES..I
 501 CIFD.NMTLL VQQLDRLCDD PSREGNDSPT SSLLDLVDQF HPFRSRLRDS
 551 VSIAKDRIQR SPKLSPNRTK LAWSIWKYHG TASSPVEPES GIKLPISHPG
 601 LSNGDVSIEL CPAFSKSMRF DKTLPRPTRY PVKSTGEKHD LNECLQVASK
 651 KLNSISFINW LIILTVGVII LGTLCSARHG TAAM

neucrho
    neucrho  Length: 684  Feb 28, 2007  18:33  Check: 6718  ..
   1 .......... .......... .......... .......... ..........
  51 .......... .......... .......... .........M ETHYSHLGDQ
 101 INAATRLVHT QLNSQIIRRL P......... .......... ..........
 151 .......... .LALPPAANT PSTYVSGLLH VAPVYITFET LWYMVLLSHK
 201 EQTKEFRNSS PYQNRPSSPQ PPQEKDRFLL DPKTSHRVPF HDGDDAGLSQ
 251 RPGTSERIFS ILESLRIP.G LMRADCLRAD IGCLTGW... SKEMVDEQIE
 301 VAARNGNLKK FITHIKQS.V GESPPVLVAY AWVLYMALFS GGRILRSSLE
 351 KAGPEYWKTK CDPIMPFGKA CAY....... .......... PDKSHATAPM
 401 SQRLRFFHFN TSQ....... .......... .......... ..........
 451 .......... ..DGEDLKRE FKRRLVEAED LL...TTSER ARIVHES..V
 501 YVFE.HVLAL VSQLDHVFLE GTKDDSVLDI NVTRADADTP CPSLSPGPSL
 551 LKPAEFGGRV RDSIVLSKER GVRTVPGMRH HRRSRSVSID EPLDERGDRS
 601 DVPSPYLVAS LLRPMEQGGR LRDSIAVSRE RGLRTTHRSS HNHSESISLD
 651 EDSESHTLPE NPEIKAITTR YTSELTSPSG PGSL

dromeho
    dromeho  Length: 684  Feb 28, 2007  18:33  Check: 3751  ..
   1 .......... .......... .......... .......... ..........
  51 ......MSAS EETIADSQVS EN........ ......VEDV EFVDMAFTKE
 101 LRKATKDVHN LTDVLVNA.. .......... .......... ..........
 151 .......... ..KIALALSD DEVWYDGLLA FYELYKFFET HLPERLL...
 201 .......... .......... .......... .......... ..........
 251 .......... .......PKE FHRTAAFERD FAYFYG.... ..SDWRKDYE
 301 IRPAV...QK YLEHLEKI.A AQNELLLFAY SYQMYMALMS GGQMLQKKRM
 351 IARKMWIFSK NDDEEQQKQA DKE..AELAT ARAADGSVDK DDLEARPMPA
 401 QVTICPPGCE ATYF...... .......... .......... ..........
 451 .......... PEKISVLKAK LRRVFNNHYG AF...DDDLR AAFIEES..R
 501 NVFR.LNIEV VRTIKGVNR. .......... .......... ..........
 551 .......... .......... .......... .......... ..........
 601 .......... .......... .......... .......... .........A
 651 NLRKLALALI FVSSIVVAVK FALK...... ....

anogaho
    anogaho  Length: 684  Feb 28, 2007  18:33  Check: 1707  ..
   1 .......... .......... .......... .......... ..........
  51 .......... .......... .......... .......... MAQNVPFSKQ
 101 MRIATREIHN VSDALVNA.. .......... .......... ..........
 151 .......... ..KLAFALYD SRVWAEGLLI FYDVFKHLEQ RVPHDFL...
 201 .......... .......... .......... .......... ..........
 251 .......... .......PPE MHRTAQFEQD LRYYLG.... ..EGWLERHT
 301 PKAEV...RA YLKHLQEL.E QENANLLLAY VYHLYMGLLS GGQILQKRRS
 351 IGRRINPFRR .......... .......... .......... ..........
 401 ADAEPVPDAA VTTFE..... .......... .......... ..........
 451 .......... DHSIYELKQR LRKIVDDFGA RL...DEETR QRMLDES..R
 501 KVFE.LNNTI IRTVEGVGS. .......... .......... ..........
 551 .......... .......... .......... .......... ..........
 601 .......... .......... .......... .......... ....ANMRIV
 651 RYIAMAIAAI ILMQYVVRNQ FGHEQEQTL. ....

bommoho
    bommoho  Length: 684  Feb 28, 2007  18:33  Check: 1678  ..
   1 .......... .......... .......... .......... ..........
  51 .......... .......... .......... .......... MSEQDLFTTR
 101 MRKATRKIHS VSDALVNA.. .......... .......... ..........
 151 .......... ..KFAISLRD HTVWGGGLFV FYHIFAYLED AKERLNM...
 201 .......... .......... .......... .......... ..........
 251 .........P EFNKLFVHEI LYRKKAFEQD LQHYLG.... ..DNWRS..I
 301 PKSLA..LEN YLQHLQDL.E RDNPKLLMAY VYHLYLGLLS GGQILAKKRR
 351 VFGEKN.... .......... .......... .......... ..........
 401 EQPNTYYVDK VTDFA..... .......... .......... ..........
 451 .......... AVDINKLKNE FREAMNQIAT TM...SSEEQ ATFIEES..N
 501 QVFI.MNNLI VNSVEGQNK. .......... .......... ..........
 551 .......... .......... .......... .......... ..........
 601 .......... .......... .......... .......... ..........
 651 VLYGLLCKAS AVVFVVASLL FAYKLHRG.. ....
