# Supplementary material for: Flexible mapping of homology onto structure with Homolmapper
Source: BMC Bioinformatics. 2007 Apr 11;8:123. doi: 10.1186/1471-2105-8-123 (PMC1955750; doi:10.1186/1471-2105-8-123)
Supplement: Additional file 3 — Additional documentation for homolmapper, including the PDF User Guide and example structure, alignment, and accessory files, current as of March 2007. [file 1471-2105-8-123-S3.gz › user_guide/HO/example.ilv.phy]

    75    684
neimehemo  ---------- ---------- ---------- ---------- -------MRA 
psepupga2  ---------- ---------- ---------- ---------- ---------- 
pseflpga1  ---------- ---------- ---------- ---------- ---------- 
psepupga1  ---------- ---------- ---------- ---------- ---------- 
psesypga1  ---------- ---------- ---------- ---------- ---------- 
pseaepiga  ---------- ---------- ---------- ---------- ---------- 
deshapiga  LPCLRVWLEV -CAWPGAREE RPQIAPAART LAPRGFARSA GARGAGWEGR 
cythubpho  ---------- ---------- ---------- ---------- ---------- 
magmabpo3  ---------- ---------- ---------- ---------- ---------- 
xanaxbpho  ---------- ---------- ---------- ---------- ---------- 
xancabpho  ---------- ---------- ---------- ---------- ---------- 
rhopapiga  ---------- ---------- ---------- ---------- ---------- 
agrtupiga  ---------- ---------- ---------- ---------- ---------- 
pflubpho   ---------- ---------- ---------- ---------- ---------- 
pseflbpho  ---------- ---------- ---------- ---------- -------MPK 
psesybpho  ---------- ---------- ---------- ---------- -------MPA 
rhospbpho  ---------- ---------- ---------- ---------- -------MSH 
rhorubpho  ---------- ---------- ---------- ---------- ---------- 
magmabpo2  ERCEDVWTIS VGDNGIGIEP EYHERVFNLF ETLRPAEQSR GIGLGLSLCH 
pseaebpho  ---------- ---------- ---------- ---------- ---------- 
deirabpho  ---------- ---------- ---------- ---------- ---------- 
rhilebpho  ---------- ---------- ---------- ----LFLGVS LEITRCRSI- 
gemobbpho  ---------- ---------- ---------- ---------- ---------- 
magmabpo1  ---------- ---------- ---------- ---------- ---------- 
chlamyho1  ---------- --MLLSSRST ASVRASGRAA PAPRRVVRVL AHGHGHGGG- 
arathhy1   ---------- --MAYLAPIS SSLSIFKNPQ LSR---FQFS SSSPNPLFL- 
arathho3   ---------- --MATTR-LN PSCHFPASTR LSCESYLGLR T-TGRISYAR 
arathho4   ---------- --MATSR-LN ASCRFPASRR LDCESYVSLR AKTVTIRYVR 
arathho2   ---------- --MASLLRPT PLLSTPRKLT HSH-----LH TSISFPFQIS 
cloteho    ---------- ---------- ---------- ---------- ---------- 
clospeho   ---------- ---------- ---------- ---------- ---------- 
cornyho    ---------- ---------- ---------- ---------- ---------- 
corglho    ---------- ---------- ---------- ---------- ---------- 
hostrcoe   ---------- ---------- ---------- ---------- ---------- 
rhodoho    ---------- ---------- ---------- ---------- ---------- 
brarhho    ---------- ---------- ---------- ---------- ---------- 
thefuho    ---------- ---------- ---------- ---------- CHQDCHLPTL 
syn8102ho  ---------- ---------- ---------- ---------- ---------- 
pro9313ho  ---------- ---------- ---------- ---------- ---------- 
prochho1   ---------- ---------- ---------- ---------- ---------- 
sy7002ho1  ---------- ---------- ---------- ---------- ---------- 
sl1184ho1  ---------- ---------- ---------- ---------- ---------- 
theelho1   ---------- ---------- ---------- ---------- ---------- 
trierho    ---------- ---------- ---------- ---------- ---------- 
nostho1    ---------- ---------- ---------- ---------- ---------- 
anabho1    ---------- ---------- ---------- ---------- ---------- 
nostho2    ---------- ---------- ---------- ---------- ---------- 
anabho2    ---------- ---------- ---------- ---------- ---------- 
sy7002ho2  ---------- ---------- ---------- ---------- ---------- 
sl1875ho2  ---------- ---------- ---------- ---------- ---------- 
theelho2   ---------- ---------- ---------- ---------- ---------- 
horhovl    ---------- ---------- ---------- ---------- ---------- 
hoporpu    ---------- ---------- ---------- ---------- ---------- 
hoguith    ---------- ---------- ---------- ---------- ---------- 
ho2rabbit  ---------- ---------- ---------- ---------- ---------- 
ho2rat     ---------- ---------- ---------- ---------- ---------- 
ho2mouse   ---------- ---------- ---------- ---------- ---------- 
ho2human   ---------- ---------- ---------- ---------- ---------- 
ho1human   ---------- ---------- ---------- ---------- ---------- 
ho1pig     ---------- ---------- ---------- ---------- ---------- 
ho1rat     ---------- ---------- ---------- ---------- ---------- 
ho1mouse   ---------- ---------- ---------- ---------- ---------- 
hochick    ---------- ---------- ---------- ---------- ---------- 
hofugru    ---------- ---------- ---------- ---------- ---------- 
lepinho    ---------- ---------- ---------- ---------- ---------- 
cionaho    ---------- ---------- ---------- ---------- ---------- 
chlamyho2  ---------- ---------- ---------- ---------- ---------- 
canalHmx1  ---------- ---------- ---------- ---------- ---------- 
scHmx1     ---------- ---------- ---------- ---------- ---------- 
sacbaHmx1  ---------- ---------- ---------- ---------- ---------- 
gibzeho    ---------- ---------- ---------- ---------- ---------- 
neucrho    ---------- ---------- ---------- ---------- ---------- 
dromeho    ---------- ---------- ---------- ---------- ---------- 
anogaho    ---------- ---------- ---------- ---------- ---------- 
bommoho    ---------- ---------- ---------- ---------- ---------- 

           SADFARPASL SLTDKGKL-- ---------- MSETENQAL- -----TFAKR 
           ---------- ---------- ---------- MTAVTFPFT- ---EPSRCKR 
           ---------- ---------- ---------- MTSQDSSQR- ---HHLRSQR 
           ---------- ---------- ---------- MTDRP----- ----ALRSQR 
           ---------- ---------- ---------- MPLDQNRP-- ----TLRSQR 
           ---------- ---------- ---------- MDTLAPESTR Q---NLRSQR 
           RGGRPSYNHT LPRAAPAAAP TERMNAPEPT SSPSNAPTAA AAGPDTRSAR 
           ---------- ---------- ---------- ---------- ---MNEFIAS 
           ---------- ---------- ---------- ------RGRI LDTKPILREK 
           ---------- ---------- -----MVSDV LAVPP----- -----SAALA 
           ---------- ---------- -----MRSDT PVAPL----- -----SAALA 
           ---------- ---------- -----MTVTD SALVL----- -----SRSKR 
           ---------- ---------- -----MTSAE PAAPVAEIEQ -----SRVKR 
           ---------- ---------M AERPTVRAHS MHSQAPDVGA P----STLEA 
           PHQDTTAMQA KAREVHVPTL LQDLRAGTAT LHVALEKRLP P----PVLQD 
           SFPRVTPEPF WMPASFSPKL LDALRAETSQ LHVRLEKRMP PVTPPKLIGA 
           ILQHDELAPS LRRRVRGQVA ISKPASCPLG RGSASLQPDP CKRVMPLSRD 
           ---------- ---------- ---------M SPSVETAPPR FPTG-SAVAV 
           RIIEQLGGRI SLTSIADRGT TVQFALPAAA KAEHQAAPER NLRGVDTLAL 
           ---------- ---------- ---------- MPRIAGPDLM SPSPSPALAA 
           ---------- ---------- ---------- ---------- -----MIMKL 
           ---------- ---SASSS-- ---------- SLLGGGHITR KNVSMSLRSA 
           ---------- ---------- ---------- ---------- -----MILDR 
           ---------- ---------- ---------- --SRFRLLPG VFLTDSLHAR 
           ---------H GHGHGS---- ---------- --SGTAVLT- -EKDKGFIAE 
           --RPRIQILS MTMNKSPSLV VVAATTAA-- ---EKQKKRY PGESKGFVEE 
           TLTAPRGYLA VKANGGQASV VTAAAIT--- ---EKQQKKY PGESKGFVEE 
           TIAAPRRHLV RRANEDQTLV VNVVAAAG-- ---EKPERRY PREPNGFVEE 
           TQRKPQKHLL NLCRSTPTPS QQKASQRKR- ---TRYRKQY PGENIGITEE 
           ---------- ---------- ---------M SIINNYIKEV FVMENTFLNE 
           ---------- ---------- ---------- ---------- ---MNSFMMD 
           ---------- ---------- ---------M CPYERFSSSM TTATAGLAVE 
           ---------- ---------- ---------- ------MTSI IASNSDLSEA 
           ---------- ---------- ---------- ---------- --MDS-FSTL 
           ---------- ---------- ---------- ----MVVEAA KRGAESVVTA 
           ---------- ---------- ---------- ---------- ---------- 
           FPKTDTKEVI P--------- ---------- -MSTAQATQE RSDSLTFSER 
           ---------- ---------- ---------- ---------S LSMSVALATQ 
           ---------- ---------- ---------- --GQSRHSTS STLAVALASQ 
           ---------- ---------- ---------- ---------- --MAVALAGQ 
           ---------- ---------- ---------- ---------- --MVANLATM 
           ---------- ---------- ---------- ---------- --MSVNLASQ 
           ---------- ---------- ---------- ---------- -MMTTSLATK 
           ---------- ---------- ---------- ---------- --MNLNLATQ 
           ---------- ---------- ---------- ---------- --MSSNLATK 
           ---------- ---------- ---------- ---------- --MSSNLANK 
           ---------- ---------- ---------- -------MKE ATMSSNLAIK 
           ---------- ---------- ---------- ---------- --MSSNLAVK 
           ---------- -------MPK PYGPRFTKNS PQYFSAYLPH GVAMTTLSQR 
           ---------- ---------- ---------- ---------- ---MTNLAQK 
           ---------- ---------- ---------- ---------- ---MTVLSLA 
           ---------- ---------- ---------- ---------- MIYDTNLALQ 
           ---------- ---------- ---------- ---------- --MVSSLANE 
           ---------- ---------- ---------- ---------- --MSNNLAIQ 
           ------MSAE VETSEGVDEP EEKN------ ------FGEN HIRMADLSEL 
           ------MSSE VETSEGVDES ENNS------ ---TAPEKEN HTKMADLSEL 
           ------MSSE VETSEGVDES EKNS------ ---MAPEKEN HTKMADLSEL 
           ------MSAE VETSEGVDES EKKN------ --SGALEKEN QMRMADLSEL 
           ---------- ---------- ---------- ----MERPQP DSMPQDLSEA 
           ---------- ---------- ---------- ----MEHSQP NSMPQDLSEA 
           ---------- ---------- ---------- ----MERPQL DSMSQDLSEA 
           ---------- ---------- ---------- ----MERPQP DSMPQDLSEA 
           ------MET- ---------- ---------- ----SQPHNA ESMSQDLSEL 
           ------MEAD ---------- ---------- ----KKTTAQ TESNRDLSEQ 
           ---------- ---------- ---------- ---------- ----MSLATI 
           ---------- ---------- ---------- ---------- -MSQQSFCDE 
           ---------- ---------- ---------- MSDAKATAGS EPEAEPLTKR 
           ------MQYK LSGATSKLSQ VE-------- ------IIPA KTDVGALANR 
           ---------- ---MEDSSNT ---------- ------IIPS PTDVGALANR 
           ---------- ---MEDSTST ST-------- ------IIPS PTDIGALANR 
           ------MAAL QPDVPRHPQP P--------- -----SRPQL DQHDRPLAES 
           ---------- ---------- ---------- ---------M ETHYSHLGDQ 
           ------MSAS EETIADSQVS EN-------- ------VEDV EFVDMAFTKE 
           ---------- ---------- ---------- ---------- MAQNVPFSKQ 
           ---------- ---------- ---------- ---------- MSEQDLFTTR 

           LKADTTAVHD SVDNL----- ---------- ---------- ---------- 
           LKAASSRDHD SVDQL----- ---------- ---------- ---------- 
           LNQITHEPHS KLDAL----- ---------- ---------- ---------- 
           LNQITHAPHA ELDAL----- ---------- ---------- ---------- 
           LSQITHAPHE QLDKA----- ---------- ---------- ---------- 
           LNLLTNEPHQ RLESL----- ---------- ---------- ---------- 
           LKAATRATHE RLDQR----- ---------- ---------- ---------- 
           IKSATASLHT QLEQSEIS-- ---------- ---------- ---------- 
           LRDATRASHR RVDHHEVM-- ---------- ---------- ---------- 
           LRHATQDAHR LVEAV----- ---------- ---------- ---------- 
           LRHATQEAHT RVEAV----- ---------- ---------- ---------- 
           LKAATQATHE RLDSG----- ---------- ---------- ---------- 
           LKAATRGAHG DLDSF----- ---------- ---------- ---------- 
           LRTGTALLHV ALEKR----- ---------- ---------- ---------- 
           LRAGTAELHI ALEKRLPFFS EHLDAAWYRR LIQAYFGFYQ PLEAALHDSG 
           LRAETNQLHV QLEFF----S SALDHALYLR LLQAYYGFYA PLEAVLHGSA 
           LREKTGMLHN RAETL----- ---------- ---------- ---------- 
           LREETRDRHE GLHRHPLL-- ---------- ---------- ---------- 
           LRHATRDLHA EIERHPLM-- ---------- ---------- ---------- 
           LRDATRDLHA ELDRR----- ---------- ---------- ---------- 
           LQRETLDLHR EVEAL----- ---------- ---------- ---------- 
           LRAQTADCHA AVDTL----- ---------- ---------- ---------- 
           LKETTAEQHA RLERR----- ---------- ---------- ---------- 
           LREATAEAHA ALERD----- ---------- ---------- ---------- 
           MRKVAMKLHT KDQAPKEGEK EA-------- ---------- ---------- 
           MRFVAMRLHT KDQAK-EGEK ETKSI----- ---------- ---------- 
           MRFVAMRLHT KDQAR-EGEK ESRSP----- ---------- ---------- 
           MRFVVMKIHP RDQVK-EGKS DSN------- ---------- ---------- 
           MRFVAMRLRN VNGKKLDLSE DKTDTEKEEE EEEE------ ---------- 
           IRLNSSKLHD MAEHTGFI-- ---------- ---------- ---------- 
           IKNNSNDLHA VAEKTGFL-- ---------- ---------- ---------- 
           LKQSTAQAHE KAEHSTFM-- ---------- ---------- ---------- 
           LRTHTAQAHE EAEHSTFM-- ---------- ---------- ---------- 
           IRTASHQQHV EAETSTFM-- ---------- ---------- ---------- 
           LYVRTRQLHL EAEKSGIL-- ---------- ---------- ---------- 
           MRERTKTLHV TAERTGVV-- ---------- ---------- ---------- 
           LKAGTRSSHD AAEAHDFS-- ---------- ---------- ---------- 
           LREGTKKSHT MAENTGFV-- ---------- ---------- ---------- 
           LREGTKAAHT MAENTGFV-- ---------- ---------- ---------- 
           LREGTKKSHT MAENTGFV-- ---------- ---------- ---------- 
           LREGTKTSHT MAENVGFV-- ---------- ---------- ---------- 
           LREGTKKSHS MAENVGFV-- ---------- ---------- ---------- 
           LREGTKKAHT MAENVGFV-- ---------- ---------- ---------- 
           LREGTKKAHT NAENVSFV-- ---------- ---------- ---------- 
           LRVGTKKAHT MAENVGFV-- ---------- ---------- ---------- 
           LRVGTKKAHT MAENVGFV-- ---------- ---------- ---------- 
           LRSGTQQAHT SAENVGFM-- ---------- ---------- ---------- 
           LRAGTQKAHT AAENVGFM-- ---------- ---------- ---------- 
           LRFGTQTSHT LSENTAFM-- ---------- ---------- ---------- 
           LRYGTQQSHT LAENTAYM-- ---------- ---------- ---------- 
           LREGTAEAHT LAEHTAFM-- ---------- ---------- ---------- 
           LRQGTTKAHS MAENVSFV-- ---------- ---------- ---------- 
           LREGTTKSHS MAENVSFV-- ---------- ---------- ---------- 
           LREGTSKSHS MAENVSFV-- ---------- ---------- ---------- 
           LKEGTKEAHD RAENTKFV-- ---------- ---------- ---------- 
           LKEGTKEAHD RAENTQFV-- ---------- ---------- ---------- 
           LKEGTKEAHD RAENTQFV-- ---------- ---------- ---------- 
           LKEGTKEAHD RAENTQFV-- ---------- ---------- ---------- 
           LKEATKEVHT QAENAEFM-- ---------- ---------- ---------- 
           LKEATKEVHV QAENAEFM-- ---------- ---------- ---------- 
           LKEATKEVHI RAENSEFM-- ---------- ---------- ---------- 
           LKEATKEVHI QAENAEFM-- ---------- ---------- ---------- 
           LKEATKEVHE QAENTPFM-- ---------- ---------- ---------- 
           IKKVTKDVHV RAESTELM-- ---------- ---------- ---------- 
           LREGTSEEHK AAESSAFI-- ---------- ---------- ---------- 
           LREKSSKAHA KSDKLMNV-- ---------- ---------- ---------- 
           LSKASRKIHN VSNSLVNA-- ---------- ---------- ---------- 
           INLETRSLHD RADKTVTL-- ---------- ---------- ---------- 
           INFQTRDAHN KINTFMGI-- ---------- ---------- ---------- 
           INFHTRDAHN KINTFMGI-- ---------- ---------- ---------- 
           IAIATRSVHA KLNKLIIARL P--------- ---------- ---------- 
           INAATRLVHT QLNSQIIRRL P--------- ---------- ---------- 
           LRKATKDVHN LTDVLVNA-- ---------- ---------- ---------- 
           MRIATREIHN VSDALVNA-- ---------- ---------- ---------- 
           MRKATRKIHS VSDALVNA-- ---------- ---------- ---------- 

           ---------- -VMSVQPFVS KENYIKFLKL QSVFHKAVDH IYKDA----- 
           ---------- -VMAARPFES RERYGRFLQV QHRFHGSLLA LYQDE----- 
           ---------- -VKAHAPFET QGAFARFVVA QYLFQSELVD LYNDA----- 
           ---------- -VKSHAPFDS RESFARFVVA QYLFQSELQA LYNDP----- 
           ---------- -VKAHAPFDT LASYSRFVVA QYLFQKELQP LYSDP----- 
           ---------- -VKSKEPFAS RDNFARFVAA QYLFQHDLEP LYRNE----- 
           ---------- -IMAGDIFAS RERFARFLRV QYRFHRDVDA LYADP----- 
           ---------- -NVIMSQLVT EKAYAEYLSR IQCMHEDIEK HTFPI----- 
           ---------- -ACLVRGPIT AELYARSLSA LYALHAPLED VFSAH----- 
           ---------- -QALAQGQVD SAAYGQILRR HHALLAGFEA QLGNW----- 
           ---------- -QALGQGHID AETYAQVLRR HHRLLAGFEE QLSDW----- 
           ---------- -IMARRPFSS RERYALFLLV QHRFHQDVDA FYRSA----- 
           ---------- -IMAAKPFES RENFGKFVET QYLFHRDLDV FFSNV----- 
           ---------- -LPFFSERLD ASWYQRLLQA YYGFYAPMEA VLYDG----- 
           LIPA----GY DPEFFSDTLD LNAFERLMRA YYGFYQPLEA VLQDSDAIPA 
           LVPAELVPAK RMPFFSSVLD HALYLRLLQA YYGFYAPLEA ALRDSTFMP- 
           ---------- -LGLPSGIMG WADYVDWLRH FLALYDPIER RIVAFG---- 
           ---------- -APLVDGDVE AEAYGRLLGC FLAFHRAAER LVLAP----- 
           ---------- -LPLSEGRVT PQQYRNALAV IYGFYRPSEE LLYAK----- 
           ---------- -SPLGDDDLD DRAYLDHAGR ILGWLEPLER ALRDNR---- 
           ---------- -MPVMSETLT RRGYLEVLRR LQAVVAPLEA QLDAL----- 
           ---------- --FGSFNLSR TQDYKAFLRA HARVVPSVEH AHEEA----- 
           ---------- -VDLGARLRG PSEYAELLGH FYGFYRPLEA ALSAV----- 
           ---------- -LDWEARVAT LSGYRDLLGR LRGFHASYEP AIADA----- 
           ---------- -PKQMPWTPT RPGYLRFLVE SKEVFDTFER LVNSS----- 
           ---------E ERPVAKWEPT VEGYLRFLVD SKLVYDTLEL IIQDS----- 
           ---------E EGPVAKWEPT VEGYLHFLVD SKLVYDTLEG IIDGS----- 
           ---------- -DLVSTWNFT IEGYLKFLVD SKLVFETLER IINES----- 
           ----DDDDDD EVKEETWKPS KEGFLKYLVD SKLVFDTIER IVDES----- 
           ---------- -KRLIEGNAN VTTYAEYIYN LYHIYNAIES NLEKNK---- 
           ---------- -KRLLEGKAS TESYAEYLYN LYEVYNAIEV NLEKCK---- 
           ---------- -SDLLEGRLG VAEFTRLQEQ AWLFYTALEQ AADAVR---- 
           ---------- -NDLLTGKLD AQAFIKLQEQ SWLFYTALEA AARACA---- 
           ---------- -SDLLGGGLG VDAYARYTEQ LWFVYEALEA AAGRLA---- 
           ---------- -SEILHGTAG RDGYTLLLRN LHPAYRAIEA GIERHR---- 
           ---------- -AELLRGRGT VRAYALLLRN LLPVYEALEA ELVRHQ---- 
           ---------- -QALVSGTLP RHGYVALAAQ HYFIYSALEE VAETLA---- 
           ---------- -SCFLKGVVD KASYRKLVAD LYFVYTAMEE EISKLG---- 
           ---------- -SCFLKGVVD QSSYRMLVAD LYFVYSALEA EIGKLRE--- 
           ---------- -ACFLKGVVE KKSYRKLISD LYFVYEAMEE EIERLVQ--- 
           ---------- -KCFLKGVVE KKSYRKLVAD LYYVYSAMEE EMERLK---- 
           ---------- -KCFLKGVVE KNSYRKLVGN LYFVYSAMEE EMAKFK---- 
           ---------- -RCFLKGTVE KSSYRKLVAS LYHVYSAMEQ EMERLK---- 
           ---------- -KCFLKGVVE KTSYRNLVKN FYFVYSAMEE EIQRHR---- 
           ---------- -KCFLKGVVE KNSYRKLVAN FYFVYSAMEE EMEKHR---- 
           ---------- -KCFLKGVVE KSSYRKLVAN FYYVYSAMEE EMEKHS---- 
           ---------- -KCFLQGVVD RDCFAKFLSN LYYVYSELEA ALDSA----- 
           ---------- -KCFLKGVVD RESFAKFLSN LYFVYSELEA AIQSHA---- 
           ---------- -KCFLKGIVE RQPLRKLMAN LYAVYYTLET AFEQYK---- 
           ---------- -KCFLKGIVE REPFRQLLAN LYYLYSALEA ALRQHR---- 
           ---------- -KCFVRGLIT SRLFRQFLAN LYFVYTDLEA ALASAN---- 
           ---------- -KSFLGGVVD KQAYRQLIAN FYFVYSAIED EMKRHQ---- 
           ---------- -KSFLGGVVD KKSYRKLIAN LYFVYSAIEE EILLNK---- 
           ---------- -KSFLSGVID TNSYKKMMSN LYFVYKAMEE EMEYHK---- 
           ---------- -KDFLKGNIK KEIFKLATTA LYFTYSALEE EMDRNK---- 
           ---------- -KDFLKGNIK KELFKLATTA LYFTYSALEE EMDRNK---- 
           ---------- -KDFLKGNIK KELFKLATTA LYFTYSALEE EMDRNK---- 
           ---------- -KDFLKGNIK KELFKLATTA LYFTYSALEE EMERNK---- 
           ---------- -RNFQKGQVT RDGFKLVMAS LYHIYVALEE EIERNK---- 
           ---------- -KNFQKGEVT REGFKLVMAS LYHIYDALEE EIEHNK---- 
           ---------- -RNFQKGQVS REGFKLVMAS LYHIYTALEE EIERNK---- 
           ---------- -KNFQKGQVS REGFKLVMAS LYHIYTALEE EIERNK---- 
           ---------- -KNFQKGQVS LHEFKLVTAS LYFIYSALEE EIERNK---- 
           ---------- -LSFQRGQVT LQQYKLLLCS LYEIYLALEE EMDRNC---- 
           ---------- -RCFMKGILE KGTYARHLEA FYYVYESMEE ELERNK---- 
           ---------- --KLAVALTD TSLYSQVLGD FYAVFNAIEN GIIENE---- 
           ---------- --RLIALFSD KDLYAKALGC FYYVFVALEA ALDEALK--- 
           ---------- --KFALALRN YKVYRQGLQA FYHVFASIEK ALYRQL---- 
           ---------- --KMAIAMRH GFIYRQGILA YYYVFDAIEQ EIDRLL---- 
           ---------- --KMAIAMRH GFIYRQGILA YYYVFDAIEQ EIDRLL---- 
           ---------- -LALPPIAAD SSSYITGLLH ITPIYITFET LWRDIIESG- 
           ---------- -LALPPAANT PSTYVSGLLH VAPVYITFET LWYMVLLSHK 
           ---------- --KIALALSD DEVWYDGLLA FYELYKFFET HLPERLL--- 
           ---------- --KLAFALYD SRVWAEGLLI FYDVFKHLEQ RVPHDFL--- 
           ---------- --KFAISLRD HTVWGGGLFV FYHIFAYLED AKERLNM--- 

           ---------- ---------- ---------- ---------- ---------- 
           ---------- ---------- ---------- ---------- ---------- 
           ---------- ---------- ---------- ---------- ---------- 
           ---------- ---------- ---------- ---------- ---------- 
           ---------- ---------- ---------- ---------- ---------- 
           ---------- ---------- ---------- ---------- ---------- 
           ---------- ---------- ---------- ---------- ---------- 
           ---------- ---------- ---------- ---------- ---------- 
           ---------- ---------- ---------- ---------- ---------- 
           ---------- ---------- ---------- ---------- ---------- 
           ---------- ---------- ---------- ---------- ---------- 
           ---------- ---------- ---------- ---------- ---------- 
           ---------- ---------- ---------- ---------- ---------- 
           ---------- ---------- ---------- ---------- ---------- 
           DFDLAQRRKT PALAGDLQAL GLAPERIDSL PRC------- ---------- 
           ---RAERVKT PVLVEDLRAL GMSDHDIGQL PRCQQLP--- ---------- 
           ---------- ---------- ---------- ---------- ---------- 
           ---------- ---------- ---------- ---------- ---------- 
           ---------- ---------- ---------- ---------- ---------- 
           ---------- ---------- ---------- ---------- ---------- 
           ---------- ---------- ---------- ---------- ---------- 
           ---------- ---------- ---------- ---------- ---------- 
           ---------- ---------- ---------- ---------- ---------- 
           ---------- ---------- ---------- ---------- ---------- 
           ---------- ---------- ---------- ---------- ---------- 
           ---------- ---------- ---------- ---------- ---------- 
           ---------- ---------- ---------- ---------- ---------- 
           ---------- ---------- ---------- ---------- ---------- 
           ---------- ---------- ---------- ---------- ---------- 
           ---------- ---------- ---------- ---------- ---------- 
           ---------- ---------- ---------- ---------- ---------- 
           ---------- ---------- ---------- ---------- ---------- 
           ---------- ---------- ---------- ---------- ---------- 
           ---------- ---------- ---------- ---------- ---------- 
           ---------- ---------- ---------- ---------- ---------- 
           ---------- ---------- ---------- ---------- ---------- 
           ---------- ---------- ---------- ---------- ---------- 
           ---------- ---------- ---------- ---------- ---------- 
           ---------- ---------- ---------- ---------- ---------- 
           ---------- ---------- ---------- ---------- ---------- 
           ---------- ---------- ---------- ---------- ---------- 
           ---------- ---------- ---------- ---------- ---------- 
           ---------- ---------- ---------- ---------- ---------- 
           ---------- ---------- ---------- ---------- ---------- 
           ---------- ---------- ---------- ---------- ---------- 
           ---------- ---------- ---------- ---------- ---------- 
           ---------- ---------- ---------- ---------- ---------- 
           ---------- ---------- ---------- ---------- ---------- 
           ---------- ---------- ---------- ---------- ---------- 
           ---------- ---------- ---------- ---------- ---------- 
           ---------- ---------- ---------- ---------- ---------- 
           ---------- ---------- ---------- ---------- ---------- 
           ---------- ---------- ---------- ---------- ---------- 
           ---------- ---------- ---------- ---------- ---------- 
           ---------- ---------- ---------- ---------- ---------- 
           ---------- ---------- ---------- ---------- ---------- 
           ---------- ---------- ---------- ---------- ---------- 
           ---------- ---------- ---------- ---------- ---------- 
           ---------- ---------- ---------- ---------- ---------- 
           ---------- ---------- ---------- ---------- ---------- 
           ---------- ---------- ---------- ---------- ---------- 
           ---------- ---------- ---------- ---------- ---------- 
           ---------- ---------- ---------- ---------- ---------- 
           ---------- ---------- ---------- ---------- ---------- 
           ---------- ---------- ---------- ---------- ---------- 
           ---------- ---------- ---------- ---------- ---------- 
           ---------- ---------- ---------- ---------- ---------- 
           ---------- ---------- ---------- ---------- ---------- 
           ---------- ---------- ---------- ---------- -------NDP 
           ---------- ---------- ---------- ---------- -------NDA 
           ---SPIDCEN NVDTHFPETT PTGPSNTP-- ---------- ---FSEIDAH 
           EQTKEFRNSS PYQNRPSSPQ PPQEKDRFLL DPKTSHRVPF HDGDDAGLSQ 
           ---------- ---------- ---------- ---------- ---------- 
           ---------- ---------- ---------- ---------- ---------- 
           ---------- ---------- ---------- ---------- ---------- 

           --------EL NKAIPELE-Y MARYDAVTQD LKDLGE---- ---------- 
           --------QL NQQLPGLA-A LSRFAAVEAD LRDLGL---- ---------- 
           --------EL NKIVPDLA-E RCRAEAAKAD LADLET---- ---------- 
           --------QL IAIVPDLA-E RCRAEQARLD LADLDT---- ---------- 
           --------TL QTIISDLP-A RCRAEQARAD LADLNM---- ---------- 
           --------AL ARLFPGLA-S RARDDAARAD LADLGH---- ---------- 
           --------GL DALLPGLA-A RQRLAQIARD LDDLGQ---- ---------- 
           ---------I HTIIKDTA-Q RTKSTAIAAD LDQLKY---- ---------- 
           ---------- -LGGDDFV-P ARRSLDLAHD LEVLGH---- ---------- 
           --------LT TLVGNGWH-Y RRRVPALRDD LRALGQ---- ---------- 
           --------LV TLVGSGWQ-Y RRRVPALRED LRVLGQ---- ---------- 
           --------AL GELLPALL-E RRRLELIELD LRDLGV---- ---------- 
           --------TL DGLLPDLK-G RRRLAMIEQD LADLGH---- ---------- 
           --------EL IPEGFDPV-M RVKTPTLVND LHALGL---- ---------- 
           -------DHL PALASPGA-S RLKAPTLQRD LQALGA---- ---------- 
           -------AID SPGALTPD-D RIKTCVLVKD LCALGM---- ---------- 
           --------GW SGLASFDP-D PGHSRRLIQD LHALGI---- ---------- 
           -------ADA AFQTFGLE-R APRLALIEAD LASLAA---- ---------- 
           ---------F PHLAETMG-I RPKLPALVHD LVALGF---- ---------- 
           -------SGW PAALRADA-R LVKSTWLESD LLAGGM---- ---------- 
           ---------P LPDELAWP-E RRKAHLLALD LAVMGE---- ---------- 
           --------GI NSLLPDWP-E RRRAHLLAAD IRELDD---- ---------- 
           -------SGY ESVGLAFM-E RCKIPHLASD LSVLGR---- ---------- 
           ---------- LNEAAFFD-P RRRLTALDTD LRILSS---- ---------- 
           ---------D AYKALRNT-G LERGPGLAAD IAWMEQ---- ---SFQLAPP 
           -------NFP TYAEFKNT-G LERAEKLSTD LEWFKE---- --QGYEIPEP 
           -------NFP TYAGFKNT-G LERAESLRKD LEWFKE---- --QGYEIPEP 
           -------AIQ AYAGLKNT-G LERAENLSRD LEWFKE---- --QGYEIPES 
           -------ENV SYAYFRRT-G LERCESIEKD LQWLRE---- --QDLVIPEP 
           -------GNK YIKDFALP-E VYRAEAIMKD VKYLLK---- ---DKLDSME 
           -------DNK VVKDFVLP-E IYRAEAILKD LKFLLE---- ---ENLNTMK 
           -------ASG FAESLLDP-A LNRAEVLARD LDKLND---- -GSEWRSRIT 
           -------EDS RAAGLLDP-R LERKETLEAD LDKLHE---- -NTTWRDNVT 
           -------ADP VAGPFVRP-E LLRLASLERD LAHLRG---- --ADWRTGLT 
           -------DNP ILAPLAAH-P LARTPAIESD LAALAG---- --ADWHERLP 
           -------ASP VVGLTVRP-E LHRCPAIKAD LAALDA---- ------SDLP 
           -------DHP VGGAVYFP-E LHRVPALERD LAFLCG---- --PDWRDTIT 
           -------DHP VVGPVGMQ-E LNRRDALEQD LVFYFG---- --AGWKDQIQ 
           ------QKHP VVAPIGFP-E LNRCEALEQD LIFYFG---- --SDWRNLAK 
           ------EEHP VIKHIGFK-S LFRKETLEND LKFYFG---- --DNWQKEIN 
           -------DHP VVSQIYFP-E LNRKQSLETD LRYYFG---- --PNWQAEAK 
           -------DHP ILSHIYFP-E LNRKQSLEQD LQFYYG---- --SNWRQEVK 
           -------DHP IVGKIYFP-E LNRKSSLERD LTYYFG---- --SNWREEIP 
           -------EHP VISKINFP-E LNRKQSLEQD LKFYYG---- --NGWREQVA 
           -------QHP ILSKINFP-Q LNRKYTLEQD LSYYFG---- --ANWKEQIK 
           -------QHP IVSKINFS-Q LNRKQTLEQD LSYYYG---- --ANWREQIQ 
           -------KHP VISAVYFP-E LNRQSSLEKD MVFYYG---- --DNWRGQIT 
           -------NNP AIAPIYFP-E LNRLASLEKD MVFYYG---- --SEWRSLIA 
           -------DHE ILGEIYFP-E LNRVPHLEED LAFYYG---- --EHWHRQLE 
           -------DNE IISAIYFP-E LNRTDKLAED LTYYYG---- --PNWQQIIQ 
           --------SD AVRAIYFP-E LNRSGQLAQD LAFYYG---- --EDWRDQVT 
           -------ESQ IIKPIYFE-E LNRKSSLEED LQFYYG---- --LEWQDKIF 
           -------DHP AIKPIYFT-E LNRKTSLAKD LNYYYG---- --PDWLNIIE 
           -------END LIKPIYFV-E LNRSESLALD LNFYYG---- --DTWKDIIE 
           -------DHP AFAPLYFPME LHRKEALTKD MEYFFG---- --ENWEEQVQ 
           -------DHP AFAPLYFPTE LHRKEALIKD MEYFFG---- --ENWEEQVK 
           -------DHP AFAPLYFPTE LHRKAALIKD MKYFFG---- --ENWEEQVK 
           -------DHP AFAPLYFPME LHRKEALTKD MEYFFG---- --ENWEEQVQ 
           -------ESP VFAPVYFPEE LHRKAALEQD LAFWYG---- --PRWQEVIP 
           -------ENP VYTPLYFPEE LHRRAALEQD MAFWYG---- --PRWQEAIP 
           -------QNP VYAPLYFPEE LHRRAALEQD MAFWYG---- --PHWQEAIP 
           -------QNP VYAPLYFPEE LHRRAALEQD MAFWYG---- --PHWQEIIP 
           -------DNP VYAPVYFPME LHRKAALEKD LEYFYG---- --SNWRAEIP 
           -------DHP SVAPIYFPAE LARLATIEKD LEFFFG---- --PDWREKIV 
           -------NNL VLKSIYFP-E LYRKNALLED LQFFYG---- --TWKPNDHQ 
           -------ENE YIKQLWHP-A FGRVSFFERD LEFYLG---- --SQWKRLLT 
           ---KGDADVS KFKDVLKG-G LYRAPGFKQD VQHYLG---- --ATWQAQLG 
           --EKKDEWSE MLEQVWKP-E IARAGKAEQD LLFFYD---- --DNKEKFIK 
           VTEEELQTST ILKQFWLE-D FRRSTQIYKD LKLLYSNTFK STESLNEFLA 
           VSEKELQACG ILKQFWLE-D FRRSTQIYKD LKLLYSNTFK STESLNEFLA 
           EFTDRSRMLA LLQQLYLP-G LMRSDRLKAD IANLSGW--- SNSTVEEQLR 
           RPGTSERIFS ILESLRIP-G LMRADCLRAD IGCLTGW--- SKEMVDEQIE 
           ---------- -------PKE FHRTAAFERD FAYFYG---- --SDWRKDYE 
           ---------- -------PPE MHRTAQFEQD LRYYLG---- --EGWLERHT 
           ---------P EFNKLFVHEI LYRKKAFEQD LQHYLG---- --DNWRS--I 

           ---------- -EPYKFDKEL PYEAGNKAIG WLYCAEGSNL GAAFLFKHAQ 
           ---------- --PLPTPTQP VRVSSAQALG WLYCSEGSNL GAAFLYKHTQ 
           ---------- EVPAPVAGAV SNPSQAEALG WIFVSEGSKL GAAFLIKRAV 
           ---------- EVPAAVPGAV GKPSLGEAMG WIFVSEGSKL GAAFLIKRAV 
           ---------- DLPLPVAGAV QKPSSAEALG WLFVSEGSKL GAAFLIKRAQ 
           ---------P VPEGDQSVRE ADLSLAEALG WLFVSEGSKL GAAFLFKKAA 
           ---------- TLPPACAPAT QALPLAQALG WLYVAEGSNL GGSVLYKLAA 
           --------AS AVNKTFLDAA HSPDLNFNLG LMYVTEGSVL GGQVILKNIK 
           --------DA AKVAPVWNGR RPDGLAAYVG MRYVIEGSAL GGAMIAPQLI 
           ---------- -QPDLPAALP ASADDAARWG MLYVIEGSQL GGRVIARNLR 
           ---------- -PVDAAVPPP PASSEAVRWG MLYVIEGSQL GGRVIARMLR 
           ------APEN SRATPVSIGE QPIDVPTALG WLYVAEGSNL GAAFLLKQAG 
           -------AIP DTDEPRFTAE MPFDLPEAMG WLYVVEGSNL GAAFLLKDAA 
           -----NDRAI NTLPRCANLP PLDTPAACLG ALYVLEGATL GGQVLRREMA 
           -----NGGDF PICRRLPAID SAAACLGCLG ALYVLEGATL GGQILRREMA 
           -------SEH DIRQLPQ--C TQLPITNCLG VMYVLEGATL GGQVLRREIN 
           ------DTDR IPRAPAEYCP PLTNFARALG ARYVLEGSAL GGRVILHHLK 
           ---AGVRVSP EPDGAEAWLP DAPGLAEAVG VLYVLEGSRL GGQGLANTLS 
           -----SDMEV AALPLSPAIP TVESWGEGLG MVYVLEGATL GGQVVMRRIS 
           -----SRAQV EALPRCADLP NATRAAEVFG VAYVMEGATL GGAYLYKRLA 
           ------GPSN QQAPLSV--P ELTTLAQAFG ALYVLEGATL GGQLISRHLR 
           ---------R LPVPLPR--S ALRCEAAVWG AAYVLEGSKL GGALLAKAVP 
           --------SP AHVPLDAA-P PIGSLGAALG RMYVLEGATL GGRVVCRMVR 
           -----EDTAL GALPAPSR-P RLDGKGGALG ALYVLEGSAL GGTVIGRHVA 
           DMKPDGAAAT YVAFLEKL-A KTDPPAFICH YYNFYFAHTA GGRMIGNKVS 
           TAPG----KT YSQYLKEL-A EKDPQAFICH FYNIYFAHSA GGRMIGRKVA 
           MAPG----KT YSEYLKDL-A ENDPQAFICH FYNIYFAHSA GGQMIGTKVS 
           MVPG----KA YSQYLKNI-A EKDPPAFICH FYNINFAHSA GGRMIGTKVA 
           SNVG----VS YAKYLEEQ-A GESAPLFLSH FYSIYFSHIA GGQVLVRQVS 
           PLIST---KV FVNRINHI-G EKNKELLIAH AYTRYLADLF GGRTIYQIVK 
           PLAST---RA YVARINEI-G ETAPELLVAH AYTRYLADLF GGRTIYGMVK 
           ASPAV---ID YVNRLEEIRD NVDGPALVAH HYVRYLGDLS GGQVIARMMQ 
           ATAAT---AS YVERLESIEA AKDFPRLVAH HYVRYLGDLS GGQVIARLVN 
           ALPAT---EA YAARVREC-A EEWPAGYVAH HYTRYLGDLS GGQIIRDKAE 
           VLPAA---EA YAQRIAEV-S EGDGSRLIAH AYTRYLGDLN GGQIVRRLLE 
           LLPEA---IA YVRAIQEA-G SGSGHPLLAH AYTRYLGDLS GGQIIKKILA 
           PLPTT---RA YTDRIRWT-- VHWPAGFIAH HYTRYLGDLS GGQVIKRVVQ 
           PSPSA---AA YVERIHAV-A QESPELLVGH HYTRYLGDLS GGQILKNIAQ 
           ATLAA---QE YVARIHKL-A QESPELLVAH HYTRYLGDLS GGQILKTIAQ 
           ISKSA---KE YVNRIHLV-A KKSPELLVGH HYTRYIGDLS GGQILKKIAK 
           ITPAG---QA YVDRIHEV-A QTAPELLVSH SYTRYLGDLS GGQILKKIAQ 
           ISAAG---QA YVDRVRQV-A ATAPELLVAH SYTRYLGDLS GGQILKKIAQ 
           PSPAT---QA YVARIHEV-A NTAPELLVAH SYTRYLGDLS GGQILKGIAE 
           PSPAG---KA YVQRIRDI-S EKQPELLVAH SYTRYLGDLS GGQILKKIAQ 
           LSSAG---EA YVKRIREI-S ATEPELLIAH SYTRYLGDLS GGQILKNIAV 
           LSPAG---EA YVQRIREI-S ATEPELLIAH SYTRYLGDLS GGQILKNIAV 
           PSPAA---QK YIDRIREI-S ASEPALLLGH AYTRYMGDLS GGQMLQKVAQ 
           PSASA---QA YIKHIREL-S ATAPALLIGH TYTRYMGDLS GGQMLQKIAQ 
           LLPAG---KV YQARLQEL-A ATDPLLLIAH AYVRYMGDLS GGQSLKNIIR 
           PTPCA---KI YVDRLKTI-A ASEPELLIAH CYTRYLGDLS GGQSLKNIIR 
           PLTAT---RV YLSRLHDV-A QSEPLLLIAH SYTRYMGDLS GGQALSKIVH 
           PSPAT---KV YINRIHEI-S NTSPELLIAH CYTRYLGDLS GGQILKKITQ 
           PSSAT---QV YVNRIHNI-G NKQPELLVAH AYTRYLGDLS GGQVLKKIAR 
           PSEAT---RV YINRIKKI-S KEKPLLLIAH AYTRYLGDLS GGQILKKIAQ 
           CSEAA---QK YVERIHYI-G QNEPELLVAH AYTRYMGDLS GGQVLKKVAQ 
           CSEAA---QK YVDRIHYV-G QNEPELLVAH AYTRYMGDLS GGQVLKKVAQ 
           CSEAA---QK YVDRIHYV-G QNEPELLVAH AYTRYMGDLS GGQVLKKVAQ 
           CPKAA---QK YVERIHYI-G QNEPELLVAH AYTRYMGDLS GGQVLKKVAQ 
           YTPAM---QR YVKRLHEV-G RTEPELLVAH AYTRYLGDLS GGQVLKKIAQ 
           YTQAT---KR YVRRLQQV-G RFEPELLVAH AYTRYMGDLS GGQVLKKIAQ 
           YTPAT---QH YVKRLHEV-G GTHPELLVAH AYTRYLGDLS GGQVLKKIAQ 
           CTPAT---QH YVKRLHEV-G RTHPELLVAH AYTRYLGDLS GGQVLKKIAQ 
           CPEAT---QK YVERLHVV-G KKHPELLVAH AYTRYLGDLS GGQVLKKIAQ 
           VPAAT---ER YCHRIRQI-G QENPEYLIAH AYTRYLGDLS GGQVLGRIAQ 
           PSVAT---QD YVQRIRKI-S ETQPELLAAH SYVRYLGDLS GGQILKKVAA 
           PSDAA---ME YVSHIEDI-T ENEPILLVAY VHTMYLAIFS GGFILKKIIK 
           TKSQA--LKD YEAHLASL-G RSSPALLLAH VYTQHLAMAS GGQIVKRWAR 
           PIMPAQ--IE FCKHILEV-T EEKPYLLFAY LHVMYLALFA GGRIMRSSVL 
           TFQKPPLLQQ FINNIHEN-I HKEPCTILSY CHVLYLALFA GGKLIRSNLY 
           TFEKPPLLQQ FVDDIHDN-I RQEPCTILSY CHVLYLALFA GGKLIRSNLY 
           LVEQNGRLGG FLQHIKRT-V QNRPHVLLSY SYILFMALFA GGRFIRATLE 
           VAARNGNLKK FITHIKQS-V GESPPVLVAY AWVLYMALFS GGRILRSSLE 
           IRPAV---QK YLEHLEKI-A AQNELLLFAY SYQMYMALMS GGQMLQKKRM 
           PKAEV---RA YLKHLQEL-E QENANLLLAY VYHLYMGLLS GGQILQKRRS 
           PKSLA--LEN YLQHLQDL-E RDNPKLLMAY VYHLYLGLLS GGQILAKKRR 

           KLDY------ ---------- ---------- ---------- -------NGE 
           RLGL------ ---------- ---------- ---------- -------EGD 
           GLGL------ ---------- ---------- ---------- -------SET 
           ALEL------ ---------- ---------- ---------- -------SDS 
           ALNL------ ---------- ---------- ---------- -------SDS 
           ALEL------ ---------- ---------- ---------- -------DEN 
           RLGL------ ---------- ---------- ---------- -------DRG 
           KQLG------ ---------- ---------- ---------- ---------E 
           RRLP------ ---------- ---------- ---------- -------PEA 
           KQQP------ ---------- ---------- ---------- --------AL 
           KRQP------ ---------- ---------- ---------- --------GL 
           SLGL------ ---------- ---------- ---------- -------SET 
           KLGL------ ---------- ---------- ---------- -------GEE 
           ERLD------ ---------- ---------- ---------- -------VSG 
           QRLD------ ---------- ---------- ---------- -------LHG 
           KRLG------ ---------- ---------- ---------- -------LDG 
           KRIG------ ---------- ---------- ---------- -------DEI 
           RSDD------ ---------- ---------- ---------- -------PRI 
           HCLG------ ---------- ---------- ---------- -------VLS 
           PRLP------ ---------- ---------- ---------- ---------- 
           RTLG------ ---------- ---------- ---------- -------LSP 
           DHL------- ---------- ---------- ---------- ---------- 
           EALG------ ---------- ---------- ---------- -------YTP 
           RLHG------ ---------- ---------- ---------- ---------D 
           SML------- ---------- ---------- ---------- --------LD 
           ERI------- ---------- ---------- ---------- --------LD 
           KKI------- ---------- ---------- ---------- --------LD 
           EKI------- ---------- ---------- ---------- --------LD 
           EKL------- ---------- ---------- ---------- --------LE 
           ENYKI----- ---------- ---------- ---------- ---------D 
           DLYKI----- ---------- ---------- ---------- ---------D 
           RHYGV----- ---------- ---------- ---------- ---------D 
           REYGV----- ---------- ---------- ---------- ---------S 
           RTWGF----- ---------- ---------- ---------- -------ARK 
           KTMQL----- ---------- ---------- ---------- ---------S 
           RSLEL----- ---------- ---------- ---------- ---------Q 
           RAYGF----- ---------- ---------- ---------- --------TD 
           KAMNM----- ---------- ---------- ---------- --------DG 
           KAMKL----- ---------- ---------- ---------- --------GG 
           KALNL----- ---------- ---------- ---------- --------DG 
           NAMNL----- ---------- ---------- ---------- ---------D 
           NAMNL----- ---------- ---------- ---------- ---------H 
           RAMNL----- ---------- ---------- ---------- --------QD 
           RGMNL----- ---------- ---------- ---------- --------TD 
           TAMNL----- ---------- ---------- ---------- --------SD 
           TAMNL----- ---------- ---------- ---------- --------ND 
           SALKL----- ---------- ---------- ---------- --------SG 
           STLKL----- ---------- ---------- ---------- --------SG 
           SALAL----- ---------- ---------- ---------- --------PD 
           SALQL----- ---------- ---------- ---------- --------PE 
           SQLML----- ---------- ---------- ---------- --------PE 
           SAMNL----- ---------- ---------- ---------- --------SG 
           GAMNL----- ---------- ---------- ---------- --------SD 
           RALNV----- ---------- ---------- ---------- --------PN 
           RALKL----- ---------- ---------- ---------- -------PST 
           RALKL----- ---------- ---------- ---------- -------PST 
           RALKL----- ---------- ---------- ---------- -------PST 
           RALKL----- ---------- ---------- ---------- -------PST 
           KALDL----- ---------- ---------- ---------- -------PSS 
           KALDL----- ---------- ---------- ---------- -------PSS 
           KAMAL----- ---------- ---------- ---------- -------PSS 
           KAMAL----- ---------- ---------- ---------- -------PSS 
           KALQL----- ---------- ---------- ---------- -------PST 
           KSMKL----- ---------- ---------- ---------- --------GG 
           RALNL----- ---------- ---------- ---------- --------PE 
           TTLNL----- ---------- ---------- ---------- --------NE 
           KIFQL----- ---------- ---------- ---------- --------PD 
           KATGMYPQRD ---------- ---------- ---------- --GLSHDDVV 
           RRLGLFPNFE ---------- ---------- ---------- --KLSQKELV 
           RRLGLFPNFE ---------- ---------- ---------- --KLTQKELV 
           SAGDEFWDRL PSPVLPSLVP CEENTRRTKR ASGLSDEQIP QDDFHHHATH 
           KAGPEYWKTK CDPIMPFGKA CAY------- ---------- PDKSHATAPM 
           IARKMWIFSK NDDEEQQKQA DKE--AELAT ARAADGSVDK DDLEARPMPA 
           IGRRINPFRR ---------- ---------- ---------- ---------- 
           VFGEKN---- ---------- ---------- ---------- ---------- 

           HGARHLAPHP DGR------- ---------- ---------- ---------- 
           NGARHLAPHP DGR------- ---------- ---------- ---------- 
           FGARHLGEPA GGR------- ---------- ---------- ---------- 
           FGARHLGEPA GGR------- ---------- ---------- ---------- 
           FGARHLGEPA GGR------- ---------- ---------- ---------- 
           FGARHLAEPE GGR------- ---------- ---------- ---------- 
           FGARHLAAHP DGV------- ---------- ---------- ---------- 
           DIASRFLNVY GQQ------- ---------- ---------- ---------- 
           LDACRFFTFQ MEG------- ---------- ---------- ---------- 
           AGALRYFELA DGD------- ---------- ---------- ---------- 
           AHALHYFELA DED------- ---------- ---------- ---------- 
           FGARHLVAAP EGR------- ---------- ---------- ---------- 
           FGARHLAGAP EGR------- ---------- ---------- ---------- 
           DNGGAFLNVY GAE------- ---------- ---------- ---------- 
           DNGGAFLDVL ---------- -YVLEGATLG GQILRREIAT RLSLGADNGA 
           QSGTAFLDVY GASPGACLGV MYVLEGATLG GQVLRREVLK RLGLDEYSGA 
           GNATAFFGGP SHG------- ---------- ---------- ---------- 
           AAATAFLGSR DRA------- ---------- ---------- ---------- 
           GLATSFHNFH GDG------- ---------- ---------- ---------- 
           GLPLQWLQGY GQA------- ---------- ---------- ---------- 
           EQGSAYFSGY GPQ------- ---------- ---------- ---------- 
           --PSSYLSPQ GPK------- ---------- ---------- ---------- 
           DRGCRFFNSY GDR------- ---------- ---------- ---------- 
           NVPLAYYAGR GRA------- ---------- ---------- ---------- 
           GQTLEFYKWQ GDV------- ---------- ---------- ---------- 
           NKELEFYKWD GEL------- ---------- ---------- ---------- 
           NKELEFYKWD GQL------- ---------- ---------- ---------- 
           NKELEFYKWD GQL------- ---------- ---------- ---------- 
           GKELEFNRWE GDA------- ---------- ---------- ---------- 
           DKGLNYYIFH EIN------- ---------- ---------- ---------- 
           EEGLNYYKYE TLS------- ---------- ---------- ---------- 
           PEALGFYHFE GIA------- ---------- ---------- ---------- 
           EEALSFYCFE DLG------- ---------- ---------- ---------- 
           GDGVRFYVFE EIS------- ---------- ---------- ---------- 
           AGELAHYDFS AIG------- ---------- ---------- ---------- 
           PEALSFYEFP AIT------- ---------- ---------- ---------- 
           GAGFEFYIFD RLD------- ---------- ---------- ---------- 
           DDGLNFYVFN DIA------- ---------- ---------- ---------- 
           NDGVRFYIFN DIE------- ---------- ---------- ---------- 
           DNGLNFYEFK NID------- ---------- ---------- ---------- 
           GEGTAFYEFE NIS------- ---------- ---------- ---------- 
           DGGTAFYEFA DID------- ---------- ---------- ---------- 
           GEGTAFYRFE SIS------- ---------- ---------- ---------- 
           GEGTAFYEFP DIL------- ---------- ---------- ---------- 
           GQGTAFYEFP EIP------- ---------- ---------- ---------- 
           GQGTAFYEFA DIS------- ---------- ---------- ---------- 
           YEGTSFYNFE QIP------- ---------- ---------- ---------- 
           YEGTSFYNFE QIP------- ---------- ---------- ---------- 
           GQGTRFYEFD SWP------- ---------- ---------- ---------- 
           GEGTAMYEFD SLP------- ---------- ---------- ---------- 
           GKGTAFYEFP ALP------- ---------- ---------- ---------- 
           GEGTAFYEFK DIK------- ---------- ---------- ---------- 
           ERGTKFYDFD EIE------- ---------- ---------- ---------- 
           SQGLAFYEFD KID------- ---------- ---------- ---------- 
           GEGTQFYLFE NVD------- ---------- ---------- ---------- 
           GEGTQFYLFE HVD------- ---------- ---------- ---------- 
           GEGTQFYLFE HVD------- ---------- ---------- ---------- 
           GEGTQFYLFE NVD------- ---------- ---------- ---------- 
           GEGLAFFTFP NIA------- ---------- ---------- ---------- 
           GEGLAFFTFP NVA------- ---------- ---------- ---------- 
           GEGLAFFTFP SID------- ---------- ---------- ---------- 
           GEGLAFFTFP NID------- ---------- ---------- ---------- 
           GEGLAFFTFD GVS------- ---------- ---------- ---------- 
           SEGLSFFAFP GVS------- ---------- ---------- ---------- 
           GKGISFYEFP MIQ------- ---------- ---------- ---------- 
           SEGVNIFDTA EGE------- ---------- ---------- ---------- 
           DVGTAAFDYT GES------- ---------- ---------- ---------- 
           RMGTNFFTFD VPD------- ---------- ---------- ---------- 
           KKGTNFFTFS DLG------- ---------- ---------- ---------- 
           KKGTNFFTFS ELG------- ---------- ---------- ---------- 
           TMPLRFFHFQ TPE------- ---------- ---------- ---------- 
           SQRLRFFHFN TSQ------- ---------- ---------- ---------- 
           QVTICPPGCE ATYF------ ---------- ---------- ---------- 
           ADAEPVPDAA VTTFE----- ---------- ---------- ---------- 
           EQPNTYYVDK VTDFA----- ---------- ---------- ---------- 

           ---------- ---GKHWR-A FVEHLNALNL T-----PEAE AEAIQGA--R 
           ---------- ---ALHWR-E FVARLDSLVL G-----EQEE AEVVAGA--I 
           ---------- ---AEGWK-T FTRILDGLEF T-----AEEE AAAEKGA--L 
           ---------- ---AEGWK-Q FTRILDGLAL S-----PEEE AAAERGA--V 
           ---------- ---AAGWK-A FVRTLDELPL T-----AEQE AELDRGA--I 
           ---------- ---AQGWK-S FVAILDGIEL N-----EEEE RLAAKGA--S 
           ---------- ---ARHWR-R FTAALDGAAL S-----AAQE EDVVAGA--E 
           ---------- --TGHLWR-S FLIQLSEYQS TL---SEKEK MTIIDGA--K 
           ---------- ----QQWP-R FWRLVDGLGP I-------DV HQACDAA--V 
           ---------- ---PAGWR-R FQAALDRRLA T-----PSAR DAAIGGA--Q 
           ---------- ---PAGWR-R FQAVLEQRLQ S-----AAAR ADAIAGA--Q 
           ---------- ---GLHWK-T FTTALDAAPL S-----AMEE ERAIAGA--R 
           ---------- ---GLHWR-T FTAALDEISL T-----VQEE ERVVAGA--E 
           ---------- --TGRRWK-E FLDYLGRLPL D-----ALAR QHAVDAA--R 
           AFLDIYGVYG AATGRRWK-D FLDYLGRMPE D-----ASAR QQVVAAT--G 
           AFLDR----- --TGPRWK-A FLNHLDEVSR EVAFNDAAAF AAHVYGAETG 
           ---------- --TATHWR-A FQAALDRFGA A----HPDKR ADVLAGA--A 
           ---------- --VGPLWR-A ITAMIETIGA D-----PADR QRVTAAA--K 
           ---------- --AGPHWR-Q FQTRMAEQLD A----NPAAQ QKAAECA--V 
           ---------- --TGVRWQ-E FLEQLARQID S-----PEAI GLAQDAA--Q 
           ---------- --TGPRWR-S FGEVLEASVP A------EDA AEVVAGA--R 
           ---------- ----GAMR-L FMDRLDASKV D-------DP GAAVAAA--R 
           ---------- --VGPMWT-A FRAALVRFAT T-----PEAE TEVVNAA--G 
           ---------- --VGPLWR-S FRQRLDDLAD G-------EA PVAFAAG--I 
           ---------- ---NEHLE-G VRKSINVMAE GW---TPAEK EHCLAET--E 
           ---------- ---SQLLQ-N VREKLNKVAE EW---TREEK NHCLEET--E 
           ---------- ---SQLLQ-N VRQKLNKVAE WW---TREEK SHCLEET--E 
           ---------- ---SELLQ-N VSEELNKVAE LW---TREEK NHCLEET--E 
           ---------- ---QDLLK-G VREKLNVLGE HW---SRDEK NKCLKET--A 
           ---------- --DLKNFVMG YHEKLNNIKF D-----ETLK KDFINEI--S 
           ---------D GSEMKGFVMN YHNKLNNIEL N-----EEMK ERFINEV--A 
           ---------- --KLKVYKDE YREKLNNLEL S-----DEQR ENLLKEA--T 
           ---------- --KLKPYKDN YRAELDALEL T-----AEER AALLDEA--S 
           ---------- --NPAAFKRE YRDLLDGIRA D-----DLEK QRVVAEC--K 
           ---------- --DPATLKTD YREALERAGA A-----APDA AAVIEEG--A 
           ---------- --DIPRFKTE YREALEQAGS A-----MTEH DSVVEEA--A 
           ---------- --SLPRFKKN YRAVLDALDL D-----EAEQ TRVVDEV--R 
           ---------- --DEKAFKTT YRSTMDELPI D-----QAMA DRIVEEA--N 
           ---------- --DTKAFKTL YSATLDSLPI N-----QQTA ERMVEEA--N 
           ---------- --DEKKFKEE YSKTLNQLPI N-----QNIA DQIIDEA--N 
           ---------- --DEKAFKDK YRAAMNSLDV P-----EETA EQIVQEA--N 
           ---------- --DEKAFKNT YRQAMNDLPI D-----QATA ERIVDEA--N 
           ---------- --DEKAFKQL YRQRLDELPV D-----EATA DRIVDEA--N 
           ---------- --DEKAFKNN YRQAMNDLPI D-----QATA SRIVDEA--N 
           ---------- --DEKGFKAK YRQILDELPL D-----DAAT DRIVEEA--N 
           ---------- --DEKAFKAK YRQTLDELAI D-----EATG DRIVDEA--Y 
           ---------- --DKKAFKDK YRQVLNALPI D-----DATA ERIVAEA--N 
           ---------- --DKKAFKDQ YRQALDSVP- D-----DATA DRIVAEA--N 
           ---------T PGDRRNFKLQ YRDALDRLNL D-----EETI QKMINEA--N 
           ---------T PGDRRQFKEI YRDVLNSLPL D-----EATI NRIVEEA--N 
           ---------T PEDKKAFKQR YRATLDSLGL D-----EEAI ARIVQEA--N 
           ---------- --DEKNFKQN YRLALDSIHL S-----DSAI KSIVSEA--N 
           ---------- --DDKIFKNN YRSALDTIPL S-----DEQV QNVVAEA--N 
           ---------- --DEQAFKQK YKKALDTLPV T-----DKMI SQIVAEA--N 
           ---------- --NAQQFKQF YRARMNALDL N-----LKTK ERIVEEA--N 
           ---------- --NAQQFKQF YRARMNALDL S-----MKTK ERIVEEA--N 
           ---------- --NAQQFKQF YRARMNALDL N-----LKTK ERIVEEA--N 
           ---------- --NAQQFKQL YRARMNALDL N-----MKTK ERIVEEA--N 
           ---------- --SATKFKQL YRSRMNSLEM T-----PAVR QRVIEEA--K 
           ---------- --NATKFKQL YRSRMNTLEM T-----PEVK QRVLEEA--K 
           ---------- --NPTKFKQL YRARMNTLEM T-----PEVK HRVTEEA--K 
           ---------- --SPTKFKQL YRARMNTLEM T-----PEVK HRVTEEA--K 
           ---------- --NATKFKQL YRSRMNALEM D-----HATK KRVLEEA--K 
           ---------- --SPNLFKRL YRSRMNSVEL T-----EEQR SAVLQEA--L 
           ---------- --DINGFKQN YRTALDSLPV N-----DSEK QSILAES--K 
           ---------- --SRLKLKQL IKTRINAMDF D-----RSTK DLIIQEK--L 
           ---------- ---NNTLRSA FKKQFDEWGA AQ---PQELQ DQLLSEH--L 
           ---------- ---EDLLRLT YKRDYELVTR NGL--TEEQK LEIIEES--K 
           ---------- PTEETRLKWE YKKNYELATR TEL--TEAQK LQIISVA--E 
           ---------- PTEETRLKWE YKKNYELATR TEL--TEAQK LKIISVA--E 
           ---------- --DGEDLKRE FKRRLASMEG EL---SPREK QDIVQES--I 
           ---------- --DGEDLKRE FKRRLVEAED LL---TTSER ARIVHES--V 
           ---------- PEKISVLKAK LRRVFNNHYG AF---DDDLR AAFIEES--R 
           ---------- DHSIYELKQR LRKIVDDFGA RL---DEETR QRMLDES--R 
           ---------- AVDINKLKNE FREAMNQIAT TM---SSEEQ ATFIEES--N 

           EAFAFYKVVL RETFGLAADA EAPEGMMPHR H--------- ---------- 
           AAFDSYRVHL REVFAGS--- ---------- ---------- ---------- 
           DAFNRFTVLL EQAYSGAAQP A--------- ---------- ---------- 
           AAFERFTQLL KHAYAADAAL V--------- ---------- ---------- 
           AAFERFNVLL QCAYADAPVA DMAQA----- ---------- ---------- 
           DAFNRFGDLL ERTFA----- ---------- ---------- ---------- 
           AAFRRVRGHV EEEFA----- ---------- ---------- ---------- 
           YGFERVYSIL M--------- ---------- ---------- ---------- 
           GLFTEIEDLW AAFRQR---- ---------- ---------- ---------- 
           AMFAHFHSCL AAEPQP---- ---------- ---------- ---------- 
           AMFAHFHTCL A--------- ---------- ---------- ---------- 
           AAYQRVHKLV NELLVVAAES AGSLETDDGG PTRFRPDVKE GEG------- 
           AAFRAVHAYA QQRMG----- ---------- ---------- ---------- 
           STFSCFEQWL DSQEVLL--- ---------- ---------- ---------- 
           RRWRDFIEYL GSRPMDADER KAVVAAASAA QSTFACFEHW LDSREVLL-- 
           PRWKVFLNHL DAVPRGVEFT E---AAAST- ---FACFEHW LEGQKVLLHA 
           ATFTALLEWF TPFVAARRV- ---------- ---------- ---------- 
           ATFDALRRWL DTALVAKRSS QG-------- ---------- ---------- 
           TTFESLGNWF TTAERTWATS N--------- ---------- ---------- 
           ATFLSFRRWV LDEA------ ---------- ---------- ---------- 
           QTFGAFRRAL QGLSEAEAVQ VPEVAHA--- ---------- ---------- 
           DVFDLFLKAG QVELEAVP-- ---------- ---------- ---------- 
           DTFDRFDRWL VTRAAT---- ---------- ---------- ---------- 
           TTFEAMRHWL VNGTG----- ---------- ---------- ---------- 
           SSFKYSGQIL RAITEA---- ---------- ---------- ---------- 
           KSFK-YSGEI LRLILS---- ---------- ---------- ---------- 
           KSFK-FSGEI LRLILS---- ---------- ---------- ---------- 
           KSFK-FYWEI FRYLLS---- ---------- ---------- ---------- 
           KAFK-YMGQI VRLIIL---- ---------- ---------- ---------- 
           ISYI-YNISI SNELEFDRFK ---------- ---------- ---------- 
           NSYV-YNIAI SNELAFIRFN R--------- ---------- ---------- 
           DAFV-FNHQV FADLGKGL-- ---------- ---------- ---------- 
           DAFR-FNQQV FQALA----- ---------- ---------- ---------- 
           RAFA-LNTAV FRALGEEFPL SA-------- ---------- ---------- 
           VAFT-CNIAL SVAVQQHLDA ---------- ---------- ---------- 
           TAFQ-LNITL SQALQSAAGL GR-------- ---------- ---------- 
           QAYQ-FNSEL MAELNRSLAL ASSSDLG--- ---------- ---------- 
           HAFH-LNMNM FKELEGNLVA AIGKVLFGFL TRRQRAGSTE AAAA------ 
           MAFH-CNMAM FKELEGNLVA AIGKVLFGFL TSRQRGGSTE DAVA------ 
           QAFT-YNMKM FKELEGNLIA VLGKIVFNYL TKKVRKGSTE T--------- 
           DAFG-MNMNM FKELEGNLVK AIGVMLFNTL TRRRTKGSTD ADLSPASN-- 
           DAFA-MNMKM FNELEGNLIK AIGIMVFNSL TRRRSQGSTE VGLATSEG-- 
           AAFG-MNMKI FQELEGNLIR AIGQLLFNTL TRRKQRGSTE LATAD----- 
           AAFG-MNMKM FNELEGNLIK AIGTLLFNTL TRKRTAGSTE LATAAE---- 
           AAFG-TNMKM FQELEGNLIK AIGVMVFNSL TRRRTRGSTE LVTAE----- 
           AAFG-MNMKM FQELEGNLIK AIGMMLFNTL TRKRTRGATE LATAE----- 
           NAFG-FNLQM AQELERSLIK ALGQVLFNSL TRSQNSGSNE IGAAN----- 
           SAFQ-FNMQM ATDLEGNLIK ALGQVVFNSL TSTLNPGSTE AAAS------ 
           YAFA-LNRDV MHELEPDVKA AIGEHTFDLL TRQDRPGSTE NQRRYPEDQA 
           YAFS-LNREV MHDLEDLIKA AIGEHTFDLL TRQDRPGSTE ARSTAGHPIT 
           FAFA-LNCNL MHALESELKT TIGDQVWQSM VIENQPSRRQ HPRPEAIAI- 
           IAFK-LNMKI FQELNSNFIK IIAIFLFNFI KRIKLPGFKS ---------- 
           ISFT-LNMKM FEELNSSIVK IITMIIVSTV RKFTLKSILA TAD------- 
           IAFN-LNMRM FQELEMSYIR IFTKILMQFL INSKDKLRVM LNFS------ 
           KAFE-YNMQI FSELDQAGSA PASETVEDRI PVHDGKGDVR KCPYYAAGQV 
           KAFE-YNMQI FSELDQAGSM LTKETLEDGL PVHDGKGDVR KCPFYAAQPD 
           KAFE-YNMQI FSELDQAGSM LARETLEDGL PVHDGKGDIR KCPFYAAQPD 
           KAFE-YNMQI FNELDQAGST LARETLEDGF PVHDGKGDMR KCPFYAAEQD 
           TAFL-LNIQL FEELQELLTH DTKDQSPSRA PGL-RQRASN KVQDSAPVET 
           TAFL-LNIQL FEEVQELLTQ DTKDQRPSQA SDI-RKRAGS RVQDSTPVTT 
           TAFL-LNIEL FEELQALLTE EHKDQSPSQT EFL-RQRPAS LVQDTTSAET 
           TAFL-LNIEL FEELQVMLTE EHKDQSPSQM ASL-RQRPAS LVQDTAPAET 
           KAFL-LNIQV FEALQKLVSK SQENGHAVQP KAELRTRSVN KSHENSPAAG 
           GAFE-FNIQV FEDLQKMLN- VTENEPGVGT PRSRPATTLQ VGG------- 
           QVFL-LNQGI FSELEQDLV- SAIGKETYDS VLGKG----- ---------- 
           DIFA-KNNQI VSNLKPKIS- SFKR------ ---------- ---------- 
           AAFG-HNNAI IKAFPLPATA IIAGAIRVTP R--------- ---------- 
           YIFE-HDVKC VAELEKHNMD KLSGTWTYF- ---------- ---------- 
           GIFD-WNFNI VAEIGELNRR ELMGKFSFKC ITYLYEEWMF NKDSAT---- 
           GIFD-WNFNI VAEIGELNRR ELMSKFSFKC VTYVYEEWMF SKGSAS---- 
           CIFD-NMTLL VQQLDRLCDD PSREGNDSPT SSLLDLVDQF HPFRSRLRDS 
           YVFE-HVLAL VSQLDHVFLE GTKDDSVLDI NVTRADADTP CPSLSPGPSL 
           NVFR-LNIEV VRTIKGVNR- ---------- ---------- ---------- 
           KVFE-LNNTI IRTVEGVGS- ---------- ---------- ---------- 
           QVFI-MNNLI VNSVEGQNK- ---------- ---------- ---------- 

           ---------- ---------- ---------- ---------- ---------- 
           ---------- ---------- ---------- ---------- ---------- 
           ---------- ---------- ---------- ---------- ---------- 
           ---------- ---------- ---------- ---------- ---------- 
           ---------- ---------- ---------- ---------- ---------- 
           ---------- ---------- ---------- ---------- ---------- 
           ---------- ---------- ---------- ---------- ---------- 
           ---------- ---------- ---------- ---------- ---------- 
           ---------- ---------- ---------- ---------- ---------- 
           ---------- ---------- ---------- ---------- ---------- 
           ---------- ---------- ---------- ---------- ---------- 
           ---------- ---------- ---------- ---------- ---------- 
           ---------- ---------- ---------- ---------- ---------- 
           ---------- ---------- ---------- ---------- ---------- 
           -HTTFSCFEQ WLESQEVLV- ---------- ---------- ---------- 
           AHSTFACFEH WLDGQEVLL- ---------- ---------- ---------- 
           ---------- ---------- ---------- ---------- ---------- 
           ---------- ---------- ---------- ---------- ---------- 
           ---------- ---------- ---------- ---------- ---------- 
           ---------- ---------- ---------- ---------- ---------- 
           ---------- ---------- ---------- ---------- ---------- 
           ---------- ---------- ---------- ---------- ---------- 
           ---------- ---------- ---------- ---------- ---------- 
           ---------- ---------- ---------- ---------- ---------- 
           ---------- ---------- ---------- ---------- ---------- 
           ---------- ---------- ---------- ---------- ---------- 
           ---------- ---------- ---------- ---------- ---------- 
           ---------- ---------- ---------- ---------- ---------- 
           ---------- ---------- ---------- ---------- ---------- 
           ---------- ---------- ---------- ---------- ---------- 
           ---------- ---------- ---------- ---------- ---------- 
           ---------- ---------- ---------- ---------- ---------- 
           ---------- ---------- ---------- ---------- ---------- 
           ---------- ---------- ---------- ---------- ---------- 
           ---------- ---------- ---------- ---------- ---------- 
           ---------- ---------- ---------- ---------- ---------- 
           ---------- ---------- ---------- ---------- ---------- 
           ---------- ---------- ---------- ---------- ---------- 
           ---------- ---------- ---------- ---------- ---------- 
           ---------- ---------- ---------- ---------- ---------- 
           ---------- ---------- ---------- ---------- ---------- 
           ---------- ---------- ---------- ---------- ---------- 
           ---------- ---------- ---------- ---------- ---------- 
           ---------- ---------- ---------- ---------- ---------- 
           ---------- ---------- ---------- ---------- ---------- 
           ---------- ---------- ---------- ---------- ---------- 
           ---------- ---------- ---------- ---------- ---------- 
           ---------- ---------- ---------- ---------- ---------- 
           IVASS----- ---------- ---------- ---------- ---------- 
           LMVGE----- ---------- ---------- ---------- ---------- 
           ---------- ---------- ---------- ---------- ---------- 
           ---------- ---------- ---------- ---------- ---------- 
           ---------- ---------- ---------- ---------- ---------- 
           ---------- ---------- ---------- ---------- ---------- 
           NGALEGSSC- ---------- ---------- ---------- ---------- 
           KGTLGGSNC- ---------- ---------- ---------- ---------- 
           KGTLGGSNC- ---------- ---------- ---------- ---------- 
           KGALEGSSC- ---------- ---------- ---------- ---------- 
           PRGKPPL--- ---------- ---------- ---------- ---------- 
           PRGKPQL--- ---------- ---------- ---------- ---------- 
           PRGKSQIS-- ---------- ---------- ---------- ---------- 
           PRGKPQIS-- ---------- ---------- ---------- ---------- 
           KESERTSRM- ---------- ---------- ---------- ---------- 
           ---------- ---------- ---------- ---------- ---------- 
           ---------- ---------- ---------- ---------- ---------- 
           ---------- ---------- ---------- ---------- ---------- 
           ---------- ---------- ---------- ---------- ---------- 
           ---------- ---------- ---------- ---------- ---------- 
           ---------- ---------- ---------- ---------- ---------- 
           ---------- ---------- ---------- ---------- ---------- 
           VSIAKDRIQR SPKLSPNRTK LAWSIWKYHG TASSPVEPES GIKLPISHPG 
           LKPAEFGGRV RDSIVLSKER GVRTVPGMRH HRRSRSVSID EPLDERGDRS 
           ---------- ---------- ---------- ---------- ---------- 
           ---------- ---------- ---------- ---------- ---------- 
           ---------- ---------- ---------- ---------- ---------- 

           ---------- ---------- ---------- ---------- ---------- 
           ---------- ---------- ---------- ---------- ---------- 
           ---------- ---------- ---------- ---------- ---------- 
           ---------- ---------- ---------- ---------- ---------- 
           ---------- ---------- ---------- ---------- ---------- 
           ---------- ---------- ---------- ---------- ---------- 
           ---------- ---------- ---------- ---------- ---------- 
           ---------- ---------- ---------- ---------- ---------- 
           ---------- ---------- ---------- ---------- ---------- 
           ---------- ---------- ---------- ---------- ---------- 
           ---------- ---------- ---------- ---------- ---------- 
           ---------- ---------- ---------- ---------- ---------- 
           ---------- ---------- ---------- ---------- ---------- 
           ---------- ---------- ---------- ---------- ---------- 
           ---------- ---------- ---------- ---------- ---------- 
           ---------- ---------- ---------- ---------- ---------- 
           ---------- ---------- ---------- ---------- ---------- 
           ---------- ---------- ---------- ---------- ---------- 
           ---------- ---------- ---------- ---------- ---------- 
           ---------- ---------- ---------- ---------- ---------- 
           ---------- ---------- ---------- ---------- ---------- 
           ---------- ---------- ---------- ---------- ---------- 
           ---------- ---------- ---------- ---------- ---------- 
           ---------- ---------- ---------- ---------- ---------- 
           ---------- ---------- ---------- ---------- ---------- 
           ---------- ---------- ---------- ---------- ---------- 
           ---------- ---------- ---------- ---------- ---------- 
           ---------- ---------- ---------- ---------- ---------- 
           ---------- ---------- ---------- ---------- ---------- 
           ---------- ---------- ---------- ---------- ---------- 
           ---------- ---------- ---------- ---------- ---------- 
           ---------- ---------- ---------- ---------- ---------- 
           ---------- ---------- ---------- ---------- ---------- 
           ---------- ---------- ---------- ---------- ---------- 
           ---------- ---------- ---------- ---------- ---------- 
           ---------- ---------- ---------- ---------- ---------- 
           ---------- ---------- ---------- ---------- ---------- 
           ---------- ---------- ---------- ---------- ---------- 
           ---------- ---------- ---------- ---------- ---------- 
           ---------- ---------- ---------- ---------- ---------- 
           ---------- ---------- ---------- ---------- ---------- 
           ---------- ---------- ---------- ---------- ---------- 
           ---------- ---------- ---------- ---------- ---------- 
           ---------- ---------- ---------- ---------- ---------- 
           ---------- ---------- ---------- ---------- ---------- 
           ---------- ---------- ---------- ---------- ---------- 
           ---------- ---------- ---------- ---------- ---------- 
           ---------- ---------- ---------- ---------- ---------- 
           ---------- ---------- ---------- ---------- ---------- 
           ---------- ---------- ---------- ---------- ---------- 
           ---------- ---------- ---------- ---------- ---------- 
           ---------- ---------- ---------- ---------- ---------- 
           ---------- ---------- ---------- ---------- ---------- 
           ---------- ---------- ---------- ---------- ---------- 
           ---------- ---------- ---------- ---------- ----PFRAAM 
           ---------- ---------- ---------- ---------- ----PFRTAM 
           ---------- ---------- ---------- ---------- ----PFQTTV 
           ---------- ---------- ---------- ---------- ----PFRTAM 
           ---------- ---------- ---------- ---------- ---------N 
           ---------- ---------- ---------- ---------- ---------S 
           ---------- ---------- ---------- ---------- ---------T 
           ---------- ---------- ---------- ---------- ---------T 
           ---------- ---------- ---------- ---------- -------QAD 
           ---------- ---------- ---------- ---------- ---------S 
           ---------- ---------- ---------- ---------- ---------- 
           ---------- ---------- ---------- ---------- ---------L 
           ---------- ---------- ---------- ---------- ---------P 
           ---------- ---------- ---------- ---------- ---------L 
           ---------- ---------- ---------- ---------- ------RRAL 
           ---------- ---------- ---------- ---------- ------RKAF 
           LSNGDVSIEL CPAFSKSMRF DKTLPRPTRY PVKSTGEKHD LNECLQVASK 
           DVPSPYLVAS LLRPMEQGGR LRDSIAVSRE RGLRTTHRSS HNHSESISLD 
           ---------- ---------- ---------- ---------- ---------A 
           ---------- ---------- ---------- ---------- ----ANMRIV 
           ---------- ---------- ---------- ---------- ---------- 

           ---------- ---------- ---------- ----
           ---------- ---------- ---------- ----
           ---------- ---------- ---------- ----
           ---------- ---------- ---------- ----
           ---------- ---------- ---------- ----
           ---------- ---------- ---------- ----
           ---------- ---------- ---------- ----
           ---------- ---------- ---------- ----
           ---------- ---------- ---------- ----
           ---------- ---------- ---------- ----
           ---------- ---------- ---------- ----
           ---------- ---------- ---------- ----
           ---------- ---------- ---------- ----
           ---------- ---------- ---------- ----
           ---------- ---------- ---------- ----
           ---------- ---------- ---------- ----
           ---------- ---------- ---------- ----
           ---------- ---------- ---------- ----
           ---------- ---------- ---------- ----
           ---------- ---------- ---------- ----
           ---------- ---------- ---------- ----
           ---------- ---------- ---------- ----
           ---------- ---------- ---------- ----
           ---------- ---------- ---------- ----
           ---------- ---------- ---------- ----
           ---------- ---------- ---------- ----
           ---------- ---------- ---------- ----
           ---------- ---------- ---------- ----
           ---------- ---------- ---------- ----
           ---------- ---------- ---------- ----
           ---------- ---------- ---------- ----
           ---------- ---------- ---------- ----
           ---------- ---------- ---------- ----
           ---------- ---------- ---------- ----
           ---------- ---------- ---------- ----
           ---------- ---------- ---------- ----
           ---------- ---------- ---------- ----
           ---------- ---------- ---------- ----
           ---------- ---------- ---------- ----
           ---------- ---------- ---------- ----
           ---------- ---------- ---------- ----
           ---------- ---------- ---------- ----
           ---------- ---------- ---------- ----
           ---------- ---------- ---------- ----
           ---------- ---------- ---------- ----
           ---------- ---------- ---------- ----
           ---------- ---------- ---------- ----
           ---------- ---------- ---------- ----
           ---------- ---------- ---------- ----
           ---------- ---------- ---------- ----
           ---------- ---------- ---------- ----
           ---------- ---------- ---------- ----
           ---------- ---------- ---------- ----
           ---------- ---------- ---------- ----
           AVLRKPSLQL VLAAAVALAA GLLAWYYM-- ----
           AVLRKPSLQL ILAASVALVA GLLAWYYM-- ----
           AVLRKPSLQL ILAASVALVA GLLAWYYM-- ----
           AVLRKPSLQF ILAAGVALAA GLLAWYYM-- ----
           TRSQAPLLRW VLTLSFLVAT VAVGLYAM-- ----
           VLSQVPLIRW VLTLSFLVAT VAMGLYAM-- ----
           SSSQTPLLRW VLTLSFLLAT VAVGIYAM-- ----
           SSSQTPLLQW VLTLSFLLAT VAVGIYAM-- ----
           MLTTSPLVRW LLALGFIATT VAVGLFAM-- ----
           MIQTNPLFRM VLGLCLALAT VSIGLYAL-- ----
           ---------- ---------- ---------- ----
           LLLVCLVLVV LCVLGYALLK MFRFVWDR-- ----
           VLLVLVALLG WCLAFIIPWL QTKLQVGV-- ----
           VTRGYYAALV LFSLLALIYL RRVVNKLT-- ----
           HTVMLLVLSI IAIWVLYFLV KSFLSIV--- ----
           STTMLLMLSI TAVWILYYFV RQNFLSVV-- ----
           KLNSISFINW LIILTVGVII LGTLCSARHG TAAM
           EDSESHTLPE NPEIKAITTR YTSELTSPSG PGSL
           NLRKLALALI FVSSIVVAVK FALK------ ----
           RYIAMAIAAI ILMQYVVRNQ FGHEQEQTL- ----
           VLYGLLCKAS AVVFVVASLL FAYKLHRG-- ----
