# Supplementary material for: Flexible mapping of homology onto structure with Homolmapper
Source: BMC Bioinformatics. 2007 Apr 11;8:123. doi: 10.1186/1471-2105-8-123 (PMC1955750; doi:10.1186/1471-2105-8-123)
Supplement: Additional file 3 — Additional documentation for homolmapper, including the PDF User Guide and example structure, alignment, and accessory files, current as of March 2007. [file 1471-2105-8-123-S3.gz › user_guide/HO/example.JE.mtx]

#INFO standard.aln JE (Wed Feb 28 22:58:23 2007) 
#ALN 75 684 289 
0.0 -3.68928527798 -4.23253592148 -4.33067112715 -4.34073629385 -4.45466569052 -4.64610903177 -4.6898429838 -4.79394547263 -5.13174302466 -5.16515952368 -5.00417240474 -4.10614723082 -4.52962297438 -5.09909794445 -4.923614485 -3.68464769153 -4.11810185685 -4.94451843826 -4.50753190682 -3.38087071646 -4.82784138631 -4.78775356 -4.7191502663 -3.00422533042 -4.95261393303 -5.0523009444 -4.18226437589 -3.85311115043 -4.78378140456 -4.79110955295 -4.88771105292 -4.40901788695 -4.61910014551 -4.94262897893 -4.8092956456 -4.26295630771 -4.49719359431 -5.03483369021 -4.22717191662 -5.02176102366 -4.71978839863 -4.67457302343 -5.01690065063 -5.11350215061 -4.89089139325 -3.7824122541 -4.63771982533 -4.82348415161 -4.70451843826 -4.31629615138 -4.9311745234 -4.75046380691 -4.36995310267 -3.89013185627 -4.73961089754 -4.11733779382 -3.88774738117 -4.94696581733 -4.44804565881 -4.20276285359 -3.15416016372 -4.77751555284 -4.60163069027 -4.65750573807 -5.08197511092 -4.94908509961 -4.95130485679 -4.99896761106 -4.94993673102 -4.85971284665 -4.79049465075 -4.94123969009 -4.93582139734 -4.94154752458 -5.10021598497 -4.75131543832 -4.94388030593 -4.67457302343 -4.39392174897 -3.58933061889 -4.42058841564 -3.8770770716 -4.85798210499 -3.37656826317 -4.89519384654 -5.21062498414 -4.88963786519 -3.92657481716 -4.50317631713 -4.98481569121 -2.97755866375 -3.65721068617 -5.1222357777 -4.77682263909 -4.00718971936 -4.64038290453 -4.25663998385 -4.69337181721 -4.8129158466 -4.02093283629 -4.68964767996 -4.77591353169 -4.96657481716 -4.56082622656 -4.90757090477 -4.57195652374 -4.70731023798 -4.79110955295 -4.46727124004 -4.65044807123 -4.87984318005 -5.06061213929 -3.95635067487 -4.55298081704 -5.07896761106 -4.36441818071 -4.17405208236 -4.9622357777 -5.0391502663 -4.76770343921 -4.8479717197 -5.06967606424 -5.10997331719 -5.17857661089 -4.11447254852 -4.83596231226 -4.34799902386 -4.03873514997 -4.62852717987 -4.14906137595 -3.75552473257 -4.77423757143 -3.92447921453 -4.19798049211 -4.01045027229 -3.88214049933 -4.0354409787 -3.46251792249 -4.1040442724 -4.16653715086 -3.85067112715 -2.97755866375 -3.18271628972 -3.95635067487 -4.49831594411 -3.94746916957 -4.53522469038 -4.45637931707 -4.73849285702 -4.57376340557 -5.07023398397 -4.73530844425 -4.535814887 -4.49010365058 -4.8791502663 -4.25422268062 -4.29333415092 -5.01987156432 -5.0822829454 -4.90685426737 -4.92163069027 -3.95114588119 -4.57062498414 -4.66629634763 -3.92553215003 -4.10359591549 -5.00163069027 -4.18440738182 -4.89010365058 -5.00008565158 -4.79182619035 -5.1323009444 -4.49617419847 -4.78422472658 -4.94731023798 -4.95110955295 -3.9557831983 -3.7655533131 -4.87182619035 -5.03836252363 -3.86128685779 -4.22717191662 -5.07088623911 -5.02324168007 -4.11191214528 -4.38247026126 -5.02154752458 -4.57582977782 -4.94829735693 -5.02176102366 -4.8449460246 -4.79764588623 -4.77352093403 -4.65777621962 -4.94864177758 -5.10563427773 -4.72911653163 -4.17174194454 -4.08558989926 -4.58128685779 -3.73101877355 -3.87268356409 -4.78528985708 -5.25036431736 -4.32205886479 -3.2262311986 -5.22180819136 -4.74951734657 -4.08553215003 -5.04568659958 -5.08197511092 -4.35150114131 -4.63685407111 -5.11483369021 -4.67324148382 -4.25067112715 -4.64958231701 -5.18829735693 -5.112170611 -4.81530844425 -4.93070873801 -4.89797152345 -4.94021598497 -4.73777621962 -4.68550394434 -4.95870694428 -4.94104438626 -4.71110955295 -4.58431255289 -4.552170611 -4.75543877764 -4.51368480585 -4.5698303352 -4.57442022667 -4.76241843294 -4.62388030593 -4.61312173197 -4.22663772054 -4.37832652564 -4.50406246764 -4.45832652564 -4.64258019835 -4.48189135705 -4.5286883571 -4.26731840774 -4.28804565881 -4.05337181721 -3.88880031667 -3.88226398339 -3.72214049933 -3.58447024587 -3.5578035792 -3.59453541256 -3.65793391259 -3.5678687459 -3.61113691254 -3.54276017579 -3.52615867582 -3.52615867582 -4.06400446048 -4.14476852351 -4.00137002348 -4.03810185685 -4.03810185685 -4.06476852351 -3.95810185685 -4.06476852351 -3.91650965046 -4.05470335682 -3.99483369021 -4.00137002348 -4.01143519018 -3.97470335682 -4.00137002348 -4.07483369021 -3.88330665052 -3.97470335682 -4.11810185685 -4.06476852351 -4.01143519018 -4.00137002348 -4.03810185685 -4.10803669015 -3.98476852351 -4.00060596046 -3.98400446048 -3.98400446048 -3.87580408812 
-3.68928527798 0.0 -4.00593211886 -4.06360237232 -4.12700087235 -4.1921988167 -4.39483369021 -4.41925687604 -4.65708330587 -4.93854002472 -5.08515952368 -4.96576461112 -4.14804619156 -4.48421957244 -4.95049465075 -4.75652023199 -3.53671535725 -3.85301067553 -4.97471393835 -4.5026715338 -3.25230670238 -4.76255342695 -4.62555626619 -4.62597869838 -2.82376582368 -4.80985356533 -4.8923009444 -4.22252504267 -3.68913742145 -4.73698440451 -4.8105469726 -4.81777621962 -4.4658800537 -4.60249864554 -4.92602747896 -4.77798210499 -4.24176491627 -4.52927855373 -4.99156552357 -4.20627756421 -4.93169585696 -4.79118349206 -4.69682263909 -4.91156552357 -4.97530844425 -4.88701813918 -3.71331685722 -4.5126976869 -4.64657481716 -4.59110193924 -4.23338078587 -4.98803669015 -4.68074247268 -4.44827714241 -3.79574881318 -4.87647306429 -3.99927442085 -3.98123969009 -4.84895476621 -4.56610903177 -4.11165985897 -3.12689440954 -4.6448988569 -4.5749640236 -4.63182619035 -5.23023398397 -4.99588209966 -5.03130485679 -4.83677031724 -4.75790655301 -4.90298101329 -4.78528985708 -4.86210544431 -4.87328865153 -4.94455502443 -5.03901477876 -4.75596231226 -4.9749640236 -4.66317631713 -4.58890464542 -3.35569127786 -4.36816702354 -4.04183678955 -4.87269414562 -3.22430849611 -4.85549109949 -5.02340039774 -4.7781108255 -3.72387412709 -4.43267705376 -4.91974123093 -2.79709915701 -3.52189135705 -5.04877211098 -4.75368480585 -3.92713493795 -4.62378140456 -4.48486119061 -4.69944236511 -4.75084888617 -4.10359591549 -4.59084888617 -4.82670515055 -4.92816702354 -4.48736255983 -4.78563427773 -4.57195652374 -4.57397690465 -4.74431255289 -4.49226194645 -4.52717990459 -4.95498280702 -4.93381513924 -4.14400446048 -4.6258800537 -5.0422357777 -4.44906505465 -4.18705177226 -5.09556911103 -5.08241843294 -4.73509494517 -4.83137021973 -5.02941539745 -5.02997331719 -5.06803669015 -4.09587592083 -4.76064357132 -4.21333415092 -4.25920258815 -4.63240043395 -4.3672550823 -3.82210764536 -4.81010365058 -4.04816702354 -4.27742257238 -4.13071093907 -3.94033420568 -4.10348635267 -3.3705789928 -4.236819686 -4.36679781765 -3.91406962718 -2.79709915701 -3.10022774287 -3.93367862701 -4.39109135771 -3.73398671942 -4.66589494451 -4.32477749217 -4.78528985708 -4.32387274001 -4.94287906418 -4.72821419124 -4.62123969009 -4.4848988569 -4.78254876633 -4.27921338703 -4.20740296051 -4.99320489766 -5.0936796517 -4.87498280702 -4.83509435699 -3.80688162695 -4.4949640236 -4.6842293872 -3.85434221513 -4.08433133632 -4.92064357132 -4.3875332939 -4.78941539745 -4.9311745234 -4.77522469038 -5.10916311115 -4.48248155367 -4.84762322661 -4.90051323793 -4.96117471965 -4.0795726985 -3.69547383266 -4.79535502377 -4.90834452463 -3.86537361095 -4.31392174897 -4.96499319231 -4.85248359963 -3.95457302343 -4.16801647563 -5.02476852351 -4.60933820047 -4.94388030593 -4.90890244437 -4.74890244437 -4.8942473862 -4.61618401323 -4.63411705281 -4.71431235664 -4.86476852351 -4.69389315078 -4.23293463002 -4.20584836499 -4.69771085667 -3.81013185627 -3.72581397988 -4.7686883571 -5.02696581733 -4.32477749217 -3.09016257618 -5.14967606424 -4.69450805298 -4.18699402302 -5.01381513924 -5.07543877764 -4.31312993386 -4.68584836499 -5.02042948405 -4.65121518076 -4.33067112715 -4.70123969009 -5.20842769032 -5.00197511092 -4.72003848388 -4.86731023798 -4.75084888617 -4.74732005275 -4.56045808225 -4.48701813918 -4.81708330587 -4.73118510493 -4.54451843826 -4.4277866049 -4.31419099191 -4.5743213253 -4.30829735693 -4.41123988634 -4.37423757143 -4.54696581733 -4.48055981745 -4.37101416072 -4.05932535562 -4.28447782744 -4.2733516027 -4.263286436 -4.41831594411 -4.34428784732 -4.35435301401 -4.06056260668 -4.09663998385 -3.82241547985 -3.64942684246 -3.60615867582 -3.4776279049 -3.37424332941 -3.34757666275 -3.34757666275 -3.37424332941 -3.34757666275 -3.32744632935 -3.27816078244 -3.26155928247 -3.26155928247 -3.8187419993 -3.91248064654 -3.81235031315 -3.80581397988 -3.80581397988 -3.83248064654 -3.72581397988 -3.83248064654 -3.68422177349 -3.82241547985 -3.72581397988 -3.80581397988 -3.77914731321 -3.76908214652 -3.80581397988 -3.80581397988 -3.69914731321 -3.74241547985 -3.88581397988 -3.79574881318 -3.77914731321 -3.76908214652 -3.83248064654 -3.87574881318 -3.77914731321 -3.76540866597 -3.77547383266 -3.748807166 -3.66447024587 
-4.23253592148 -4.00593211886 0.0 -3.96214049933 -3.99887233269 -4.29366068969 -4.44816702354 -4.66058841564 -4.83368480585 -5.21006706441 -5.23974123093 -5.16903277776 -4.53720607334 -4.79080007346 -5.09522469038 -5.18176102366 -3.91514044457 -4.21466569052 -5.07721363926 -4.73062498414 -3.73180781652 -5.06450785673 -5.00241843294 -4.91601709367 -3.26880928533 -5.03325206536 -5.18077390471 -4.55762118065 -4.24003848388 -4.84438810487 -4.86555626619 -4.87764588623 -4.68193611297 -4.84895476621 -5.2105469726 -5.00374997254 -4.57174061289 -4.8353997797 -5.16444288628 -4.55870914534 -5.09169585696 -5.02378140456 -4.73592334645 -5.10104438626 -5.16903277776 -5.01248359963 -3.91514044457 -4.81143519018 -4.90951734657 -4.88215776616 -4.40520427961 -5.20003848388 -4.98061213929 -4.71031773784 -4.28106316968 -5.04637951332 -4.40045808225 -4.45204247867 -5.14369765069 -4.84515952368 -4.35859539431 -3.63221997976 -4.9272550823 -4.94852717987 -5.003614485 -5.42829735693 -5.13663998385 -5.22313973096 -5.1064078976 -5.07488085791 -5.17556911103 -5.12391173795 -5.11350215061 -5.10941539745 -5.15131543832 -5.30016881727 -4.96985356533 -5.11110955295 -4.88189135705 -4.8240030734 -3.73368185275 -4.585375812 -4.32942436611 -5.11458360496 -3.55464839682 -5.12117471965 -5.25036431736 -5.00903277776 -4.21899620925 -4.67673373107 -5.19182619035 -3.21358649266 -3.84333485621 -5.17070873801 -4.98967606424 -4.24825077741 -4.94491764033 -4.61557131209 -5.05143519018 -4.99810185685 -4.375814887 -4.85823219024 -5.1064078976 -5.09987156432 -4.83156552357 -5.09854002472 -4.7184934452 -4.75596231226 -4.99221777871 -4.74589714557 -4.73827935794 -5.22701298503 -5.17169585696 -4.43065358233 -4.87049465075 -5.28576461112 -4.86073490676 -4.60357548706 -5.25987156432 -5.1679717197 -5.14150035687 -4.95483369021 -5.22834452463 -5.25204027761 -5.34829735693 -4.48877431203 -5.00438810487 -4.47604386508 -4.51065358233 -4.81102638726 -4.6911745234 -4.23052692764 -5.20653823099 -4.37071093907 -4.50561938692 -4.51379509428 -4.36812935725 -4.42864994734 -3.69727327698 -4.55762118065 -4.64877431203 -4.19177162285 -3.21358649266 -3.59028335273 -4.26579320931 -4.76413340679 -4.03564487693 -4.93371623787 -4.41311115043 -4.89195652374 -4.64576461112 -4.99320489766 -5.13961089754 -4.84717990459 -4.87130485679 -5.0404818059 -4.5363427309 -4.4048988569 -5.30834452463 -5.31707815173 -5.06757090477 -5.08550394434 -4.236819686 -4.84029915066 -4.94977801335 -4.28451682539 -4.41131382545 -4.95384657126 -4.66781668074 -5.05961089754 -5.25200369144 -4.97195652374 -5.2923009444 -4.66914822034 -5.0308390714 -5.02451843826 -5.16444288628 -4.28033142755 -4.12816702354 -4.93092443815 -5.2809042381 -4.30535872014 -4.71241638697 -5.21694781834 -4.99721363926 -4.12627648408 -4.54025257114 -5.27836252363 -4.8163898986 -5.0505469726 -5.14369765069 -4.952170611 -5.07208685713 -4.87384657126 -4.88877211098 -5.01690065063 -5.01337181721 -4.99057840462 -4.65964748371 -4.40601038709 -5.03814902455 -4.12326898423 -4.12193744462 -4.98051323793 -5.25522469038 -4.47164927744 -3.47166206003 -5.35647306429 -5.003614485 -4.45379141558 -5.2149640236 -5.27182619035 -4.54736722045 -4.99721363926 -5.29307456426 -4.91057840462 -4.49405208236 -4.88219677975 -5.36470355307 -5.2022357777 -4.94476852351 -5.12744057137 -5.06150035687 -4.91084888617 -4.87110955295 -4.71870694428 -5.03870694428 -4.98431255289 -4.70624917993 -4.60745038614 -4.53857661089 -4.76851144419 -4.55130485679 -4.63411705281 -4.60851144419 -4.67457302343 -4.72137002348 -4.62202743277 -4.37329380567 -4.54069589316 -4.53963483511 -4.50290300175 -4.67952773185 -4.60012223775 -4.66352073778 -4.36305415349 -4.3557831983 -4.1311745234 -3.99707712704 -4.00714229373 -3.80660302285 -3.71355151936 -3.6868848527 -3.71355151936 -3.77695001939 -3.71355151936 -3.76034851942 -3.69327653884 -3.66660987218 -3.62334170554 -3.97666818954 -4.04887675467 -3.95881158798 -4.01214492131 -3.98547825464 -4.02221008801 -3.95881158798 -4.01214492131 -3.95881158798 -3.99554342134 -3.97894192137 -4.01214492131 -3.98547825464 -3.98547825464 -3.94221008801 -4.04887675467 -3.95881158798 -3.95881158798 -4.02221008801 -4.02221008801 -3.98547825464 -3.95881158798 -4.01214492131 -4.01214492131 -3.98547825464 -3.98547825464 -3.97541308795 -3.90547825464 -3.94874642128 
-4.33067112715 -4.06360237232 -3.96214049933 0.0 -3.99366753902 -4.22019702296 -4.38476852351 -4.59718991561 -4.81143519018 -5.26528985708 -5.2949640236 -5.01823219024 -4.55703098403 -4.72576461112 -5.07509435699 -5.11049465075 -3.96837312283 -4.21026258216 -5.02908509961 -4.81918169832 -3.61434221513 -5.03650965046 -4.98228809955 -4.94374481839 -3.24867683261 -4.97928059969 -5.21883727767 -4.46291565035 -4.08520561126 -4.96701813918 -4.89010365058 -5.09556911103 -4.68515952368 -4.91721363926 -5.12842769032 -5.15156552357 -4.60163069027 -4.83862319041 -5.15304617999 -4.39251503166 -5.15790655301 -4.91299139858 -4.90051323793 -5.01971284665 -5.16029915066 -5.04568659958 -4.01660231756 -4.8142473862 -5.03737540468 -4.87695297248 -4.48189135705 -5.15810185685 -4.95836252363 -4.66425777148 -4.27058060568 -5.17450805298 -4.33531064531 -4.30244986496 -5.17317651338 -4.66855802371 -4.51312011909 -3.53615743751 -4.92177980708 -4.88701813918 -5.04954573084 -5.4549640236 -5.26997331719 -5.12653823099 -5.09445327157 -5.06481569121 -5.19483369021 -5.10318689866 -5.23862319041 -5.14313973096 -5.15974123093 -5.34696581733 -4.94318689866 -5.1222357777 -4.9070495712 -4.73849285702 -3.73047627692 -4.64610903177 -4.31706326092 -5.01381513924 -3.52892392237 -5.05777621962 -5.22369765069 -4.9648988569 -4.10705177226 -4.74868894529 -4.96842769032 -3.19345403994 -3.84200331661 -5.10563427773 -4.94922009362 -4.23634928778 -5.07277569844 -4.65617419847 -4.98803669015 -5.01522469038 -4.41444269003 -4.81716131742 -5.05307456426 -5.12842769032 -4.81777621962 -5.16327006435 -4.82589714557 -4.83532417993 -5.03814902455 -4.69846201318 -4.83299139858 -5.21883727767 -5.22502919029 -4.43191214528 -4.81195652374 -5.43569944442 -4.78042948405 -4.58666856438 -5.3178517716 -5.25909794445 -5.13777621962 -4.94941539745 -5.31023398397 -5.25690065063 -5.2835673173 -4.45458199208 -5.03458360496 -4.61095451398 -4.48877431203 -4.82762788723 -4.60764568998 -4.15706977125 -5.11182619035 -4.30408923905 -4.53771085667 -4.35569106395 -4.20837312283 -4.42998148694 -3.7637191287 -4.44278531696 -4.58271053174 -4.19655901922 -3.19345403994 -3.50949077085 -4.22112052642 -4.60933820047 -4.16202447968 -4.98051323793 -4.63213161306 -4.91862319041 -4.5756528649 -5.0778517716 -5.05827935794 -4.98125027163 -4.8942473862 -4.9604818059 -4.69182677853 -4.27806419055 -5.323614485 -5.13694781834 -5.0295075318 -5.07810185685 -4.27742257238 -4.83790655301 -4.93485247363 -4.19547105453 -4.37749084726 -4.96038290453 -4.60631415038 -5.06834452463 -5.24193852475 -5.01724507129 -5.31376281739 -4.74450785673 -5.02077390471 -5.01248359963 -5.192170611 -4.34915473067 -4.04326898423 -5.02451843826 -5.22236611109 -4.2373198565 -4.54424718995 -5.22016881727 -4.93901993291 -4.11886587586 -4.42516011187 -5.2048988569 -4.8791502663 -5.00163069027 -5.09036431736 -4.99171464039 -4.95458360496 -4.89964748371 -4.89797152345 -4.99840969133 -5.03483369021 -5.00791693829 -4.60580936705 -4.46777602337 -4.92714331842 -4.11177162285 -4.09517012288 -4.9978517716 -5.13849285702 -4.44546494639 -3.46866998328 -5.25823219024 -4.72524327756 -4.5154409787 -5.17823219024 -5.26528985708 -4.41453702544 -4.96701813918 -5.32163069027 -4.87458360496 -4.39737760573 -4.90855802371 -5.30130505304 -5.23896761106 -4.93097921956 -5.10343698391 -5.09522469038 -4.97883727767 -4.91137021973 -4.77838130705 -5.06890244437 -5.01450805298 -4.75115672065 -4.63392174897 -4.61470335682 -4.8035673173 -4.59437771959 -4.67543877764 -4.65797152345 -4.68816702354 -4.7349640236 -4.60895476621 -4.42643183517 -4.59015597243 -4.52656216856 -4.55428989328 -4.6664550653 -4.61371623787 -4.68717990459 -4.38860277964 -4.31604386508 -4.17139752389 -4.02670515055 -4.03677031724 -3.83774071516 -3.74540181664 -3.71873514997 -3.74540181664 -3.80880031667 -3.74540181664 -3.7921988167 -3.68908214652 -3.66241547985 -3.60775060691 -4.02573892142 -4.09720746043 -4.00714229373 -4.06047562706 -4.0338089604 -4.07054079376 -4.00714229373 -4.06047562706 -4.00714229373 -4.04387412709 -4.02727262712 -4.06047562706 -4.0338089604 -4.0338089604 -3.99054079376 -4.09720746043 -4.00714229373 -4.00714229373 -4.07054079376 -4.07054079376 -4.0338089604 -4.00714229373 -4.06047562706 -4.06047562706 -4.0338089604 -4.04387412709 -4.0338089604 -3.96387412709 -3.99707712704 
-4.34073629385 -4.12700087235 -3.99887233269 -3.99366753902 0.0 -4.10400768623 -4.36740296051 -4.49006598428 -4.64701813918 -5.15156552357 -5.133632484 -4.95350215061 -4.52903277776 -4.71049465075 -5.03647306429 -5.01290603183 -3.85307348414 -4.0908676696 -5.02388030593 -4.75931203172 -3.56307418943 -4.96003848388 -4.92241843294 -4.88421957244 -3.09552311969 -4.93115206003 -5.16550394434 -4.39818561072 -4.03320381753 -4.8804818059 -4.78864177758 -4.95028115167 -4.54374481839 -4.7819908466 -5.1235673173 -4.99023398397 -4.59509435699 -4.8486883571 -5.12637951332 -4.36451682539 -5.12637951332 -4.95458360496 -4.67190994422 -5.00831614036 -5.14890244437 -4.8963898986 -3.83384657126 -4.67304617999 -4.83410723804 -4.60409439319 -4.27810185685 -4.99677031724 -4.94176102366 -4.59952773185 -4.14717191662 -5.03463838637 -4.13204247867 -4.32258019835 -5.04990834674 -4.63569944442 -4.43726385471 -3.48471356351 -4.78225456113 -4.83368480585 -4.87948056415 -5.31023398397 -5.16330665052 -5.13527185808 -4.88520669139 -4.8523481121 -5.2048988569 -4.96331723205 -5.04055981745 -4.98666856438 -5.12653823099 -5.28709615072 -4.88985356533 -4.90537361095 -4.79251503166 -4.61066974007 -3.50895181312 -4.51664895251 -4.21392542767 -4.94908509961 -3.37318652383 -5.00964767996 -5.14502919029 -4.85337181721 -4.05371843892 -4.5470967389 -5.04055981745 -3.04030032703 -3.61695001939 -5.06016881727 -4.80969484766 -4.15141497566 -4.8795726985 -4.59277569844 -4.74404207135 -4.86476852351 -4.27272015026 -4.75156552357 -4.893632484 -4.98803669015 -4.62925667979 -5.00382798408 -4.61445327157 -4.70388030593 -4.88003848388 -4.60727880596 -4.64520669139 -5.1323009444 -5.11182619035 -4.4354409787 -4.7673568175 -5.2923009444 -4.72443307152 -4.44714331842 -5.2378517716 -5.16249644448 -5.05777621962 -4.92141719119 -5.16163069027 -5.20877211098 -5.15543877764 -4.29944236511 -4.88985356533 -4.37968814108 -4.44937939947 -4.77261859365 -4.53504777747 -4.03624898368 -5.03703098403 -4.20129582645 -4.30158411074 -4.29504777747 -4.21245987598 -4.28546494639 -3.65180781652 -4.33478711069 -4.46331561918 -4.06731243904 -3.04030032703 -3.42785139676 -4.11578539935 -4.52580936705 -3.94557971023 -4.87251503166 -4.4397778171 -4.87535502377 -4.58236611109 -5.01854002472 -5.08847485802 -4.76791693829 -4.80938701318 -4.84241843294 -4.44064357132 -4.28812935725 -5.12387515179 -5.21527185808 -4.86597869838 -5.02343698391 -4.18004745254 -4.66164947369 -4.87984318005 -4.19280797533 -4.35955780769 -4.82855802371 -4.5211093567 -4.90369765069 -5.1736796517 -4.92584836499 -5.15376281739 -4.50317631713 -4.93423757143 -4.99067730599 -4.99707815173 -4.17831594411 -3.99948056415 -4.78340039774 -5.28576461112 -4.08205886479 -4.57444269003 -5.11870694428 -4.85282802029 -3.93174194454 -4.33582977782 -5.05307456426 -4.71978839863 -4.9591502663 -5.03870694428 -4.96637951332 -4.99187335805 -4.76717990459 -4.67457302343 -4.95436790482 -4.93148235788 -4.88499319231 -4.4926063671 -4.42317631713 -4.97041148506 -3.97521729059 -4.07479602391 -5.01798210499 -5.16163069027 -4.40958231701 -3.32882147973 -5.16550394434 -4.78894961207 -4.35099800299 -5.12842769032 -5.15862319041 -4.43256219936 -4.90061213929 -5.30502919029 -4.84039348607 -4.43931423277 -4.74202169044 -5.21476871976 -5.11569944442 -4.90298101329 -5.00816702354 -5.06202169044 -4.94210544431 -4.73123988634 -4.65511314042 -4.8923009444 -4.8479717197 -4.67488085791 -4.49777621962 -4.45549109949 -4.67235326624 -4.49989550189 -4.53768839331 -4.52022113912 -4.55041663921 -4.58061213929 -4.46972323194 -4.24393213425 -4.42425777148 -4.40393213425 -4.37832652564 -4.49918169832 -4.40189135705 -4.47535502377 -4.22424718995 -4.10051543898 -3.96330665052 -3.80774738117 -3.87114588119 -3.63387477695 -3.52422177349 -3.49755510683 -3.51768544022 -3.57101877355 -3.51768544022 -3.58762027352 -3.42527833258 -3.43534349927 -3.43534349927 -3.84200331661 -3.90767554846 -3.7909437151 -3.82767554846 -3.80100888179 -3.88100888179 -3.77434221513 -3.82767554846 -3.7909437151 -3.81761038177 -3.79614850877 -3.8709437151 -3.80100888179 -3.80100888179 -3.75288034214 -3.90767554846 -3.77434221513 -3.77434221513 -3.84427704843 -3.85434221513 -3.80100888179 -3.77434221513 -3.82767554846 -3.8709437151 -3.80100888179 -3.82767554846 -3.80100888179 -3.72621367547 -3.75774071516 
-4.45466569052 -4.1921988167 -4.29366068969 -4.22019702296 -4.10400768623 0.0 -3.98360237232 -4.32913742145 -4.59137021973 -5.06103457149 -5.22701298503 -4.84463819012 -4.37699498604 -4.62340039774 -5.10860519142 -4.87703098403 -3.70727262712 -4.12372624888 -4.96189135705 -4.72464877165 -3.49533664994 -4.90369765069 -4.76374997254 -4.85724507129 -3.10563427773 -4.90502919029 -5.13143519018 -4.35053940668 -3.93000191538 -4.7305469726 -4.7235673173 -4.85857661089 -4.52098799197 -4.65883727767 -5.0549640236 -5.00255342695 -4.4357831983 -4.76584836499 -5.01556911103 -4.43921338703 -5.06890244437 -4.9178517716 -4.68442469104 -4.97588676028 -5.12542019047 -4.9604818059 -3.8610807145 -4.64771105292 -4.77888444537 -4.75457302343 -4.21418202325 -5.0086883571 -4.90502919029 -4.59015597243 -4.05112833638 -5.0422357777 -4.17596069939 -4.29771085667 -4.93036431736 -4.60382798408 -4.45063072647 -3.58767554846 -4.84831614036 -4.75677031724 -4.70808385785 -5.28137002348 -5.01823219024 -5.04189135705 -4.74967606424 -4.77312173197 -5.16382798408 -4.9319256799 -5.09798210499 -5.12055981745 -4.96842769032 -5.16550394434 -4.70839169234 -5.01556911103 -4.75522527856 -4.7088186905 -3.49440507917 -4.44937719841 -4.11869205347 -4.96842769032 -3.4987419993 -5.01971284665 -5.14180819136 -4.85204027761 -4.13591353169 -4.65397690465 -4.96842769032 -3.06236611109 -3.51453541256 -5.10176102366 -4.72688265164 -4.07041663921 -4.82701298503 -4.62777602337 -4.6677866049 -4.70829735693 -4.15513911292 -4.57010365058 -4.82298101329 -4.86176102366 -4.50450785673 -4.84444288628 -4.50643183517 -4.61097921956 -4.82784138631 -4.50643183517 -4.52964767996 -5.025076358 -4.98595192698 -4.41883947873 -4.71866794633 -5.15023398397 -4.71737540468 -4.53144577171 -5.12653823099 -5.10430273813 -5.04637951332 -4.85801869116 -5.07677031724 -5.24770123816 -5.14502919029 -4.28088934729 -4.9705469726 -4.31242289731 -4.43568455361 -4.65444269003 -4.52193611297 -4.0403927193 -4.91896761106 -4.23415440574 -4.33526944631 -4.28847244625 -4.20197731197 -4.14977801335 -3.47340687224 -4.39513911292 -4.54235122028 -4.02843158294 -3.06236611109 -3.42935150872 -4.16645345243 -4.55419099191 -3.93660231756 -4.81772143821 -4.40223797876 -4.7571147379 -4.52546494639 -4.9363427309 -4.872170611 -4.76627756421 -4.81849285702 -4.90369765069 -4.24038290453 -4.26146269058 -5.14180819136 -5.10476852351 -4.98130505304 -4.85823219024 -3.94223967031 -4.68908976023 -4.65235792686 -4.14291565035 -4.40768634734 -4.7553997797 -4.62528985708 -4.80003848388 -4.98180819136 -4.86804727168 -5.105076358 -4.53169585696 -4.96003848388 -4.91721363926 -4.9749640236 -4.1146831423 -3.9698053175 -4.67974123093 -5.192170611 -4.07513911292 -4.67104419001 -5.10829735693 -4.85381513924 -4.00060596046 -4.29587453374 -5.06180819136 -4.69389315078 -4.99023398397 -4.95463838637 -4.90757090477 -4.76141719119 -4.74803669015 -4.68008565158 -4.89118510493 -4.90016881727 -4.97010365058 -4.39552253151 -4.37853761294 -4.79028115167 -3.96585056605 -3.89260775419 -4.9705469726 -5.07763607146 -4.40258019835 -3.33307353957 -5.12653823099 -4.76163069027 -4.39737760573 -4.97777621962 -5.24382798408 -4.29007280674 -5.09823219024 -5.15320489766 -4.82714847257 -4.57254672037 -4.80055981745 -5.07509435699 -4.95870694428 -4.872170611 -4.96003848388 -4.88576461112 -4.8022357777 -4.6415191403 -4.56435505998 -4.74714847257 -4.68791693829 -4.5057180316 -4.37105315866 -4.2435673173 -4.58722648411 -4.33582977782 -4.40842769032 -4.36899377981 -4.44413340679 -4.42886344642 -4.31650965046 -4.1083811108 -4.26803669015 -4.31431235664 -4.23431235664 -4.33775151404 -4.2981108255 -4.37290603183 -4.09572804262 -4.02150035687 -3.81366068969 -3.62921247991 -3.74594431327 -3.52460057926 -3.41949200915 -3.41949200915 -3.37622384251 -3.45622384251 -3.37622384251 -3.42955717585 -3.35402348417 -3.3273568175 -3.34395831747 -3.75586695217 -3.79693570566 -3.74360237232 -3.73353720563 -3.70687053896 -3.73353720563 -3.68020387229 -3.73353720563 -3.70687053896 -3.71693570566 -3.72347203893 -3.7501387056 -3.70687053896 -3.70687053896 -3.65353720563 -3.81353720563 -3.68020387229 -3.68020387229 -3.77026903899 -3.76020387229 -3.70687053896 -3.70687053896 -3.73353720563 -3.74360237232 -3.70687053896 -3.74360237232 -3.70687053896 -3.65353720563 -3.64347203893 
-4.64610903177 -4.39483369021 -4.44816702354 -4.38476852351 -4.36740296051 -3.98360237232 0.0 -4.28359552299 -4.54487864238 -5.23657501341 -5.32382798408 -5.03569944442 -4.65355447245 -4.86378140456 -5.23896761106 -5.15376281739 -4.01720746043 -4.27844196822 -4.99677031724 -4.79859234657 -3.83574558743 -5.05716131742 -5.07304617999 -4.78731023798 -3.35586695217 -5.07509435699 -5.27182619035 -4.59840969133 -4.23870914534 -4.94476852351 -4.9628506799 -4.86272034651 -4.71386696756 -4.73052324894 -5.18457321968 -5.02977801335 -4.78366680685 -4.86451843826 -5.08444288628 -4.5725532307 -5.15621239751 -5.03695297248 -4.75921989737 -5.14236611109 -5.23156552357 -5.049215433 -3.88928506406 -4.82685426737 -4.88449005399 -4.76478730694 -4.36550394434 -5.12653823099 -4.97644468002 -4.58693497349 -4.32124865875 -5.15810185685 -4.32437752334 -4.45587453374 -5.11498280702 -4.72391173795 -4.54644448377 -3.80760802368 -4.90164947369 -5.00831614036 -4.9083811108 -5.25522469038 -5.12653823099 -5.20167785797 -4.81033347352 -4.9604818059 -5.33522469038 -5.03836252363 -5.2664078976 -5.24847485802 -5.15974123093 -5.39509435699 -4.80701813918 -5.13663998385 -4.8378517716 -4.86731023798 -3.59887445202 -4.60764568998 -4.34920786707 -5.11984318005 -3.64660302285 -5.13010365058 -5.24193852475 -5.08816702354 -4.28088934729 -4.79394547263 -5.12821419124 -3.29547595199 -3.79355151936 -5.16683548394 -4.93935023076 -4.30964522039 -5.00816702354 -4.79384657126 -4.81044807123 -4.99179534651 -4.40624672037 -4.79506351315 -5.01169585696 -5.03836252363 -4.83156552357 -5.03483369021 -4.77857661089 -4.74431255289 -5.02287906418 -4.64137002348 -4.67819619225 -5.14967606424 -5.14701298503 -4.62777602337 -4.94206644636 -5.28842769032 -4.9978517716 -4.69415955989 -5.32382798408 -5.28189135705 -5.1908390714 -4.99324148382 -5.34829735693 -5.29010365058 -5.27836252363 -4.46860277964 -5.05961089754 -4.58163127845 -4.66202169044 -4.74649165147 -4.69092443815 -4.29853761294 -5.07187335805 -4.44546494639 -4.59810185685 -4.52903277776 -4.51624898368 -4.46098960484 -3.79520631655 -4.50236611109 -4.74502919029 -4.20816702354 -3.29547595199 -3.63565339765 -4.37045624099 -4.76141719119 -4.08391393901 -4.98228809955 -4.40768634734 -4.99432293818 -4.5311745234 -5.08515952368 -5.02696581733 -4.72771105292 -4.87294423087 -5.01450805298 -4.43455276112 -4.53944236511 -5.16683548394 -5.09281389748 -5.13750573807 -4.88003848388 -4.30572784637 -4.78839169234 -4.8822357777 -4.27651782022 -4.60714090665 -4.98855802371 -4.80391173795 -4.94997331719 -5.0778517716 -4.85682263909 -5.19569944442 -4.70839169234 -5.15509435699 -5.08163069027 -4.93204027761 -4.26150035687 -4.16722707229 -4.84706530688 -5.34176102366 -4.39836252363 -4.80038290453 -5.21961089754 -4.99156552357 -4.04198466776 -4.51156552357 -5.24163069027 -4.82202169044 -5.07509435699 -5.02977801335 -4.99243127779 -5.02042948405 -4.99190994422 -4.8022357777 -4.9363427309 -4.97849285702 -5.00683548394 -4.7891653122 -4.53553011309 -4.96771105292 -4.16718971936 -4.07927442085 -5.12637951332 -5.13644468002 -4.55604386508 -3.55519089345 -5.2449460246 -4.8536796517 -4.73444269003 -5.2022357777 -5.42993673102 -4.47996047234 -5.11764588623 -5.24980639763 -4.99156552357 -4.62644448377 -4.9763898986 -5.30890244437 -5.0435673173 -4.89208744532 -5.13041148506 -5.06481569121 -5.04555111204 -4.94864177758 -4.80877211098 -5.03483369021 -4.94908509961 -4.80366165271 -4.69612923182 -4.58924686502 -4.87118349206 -4.5743213253 -4.65345557109 -4.61987156432 -4.61036431736 -4.70042948405 -4.54727124004 -4.41694540656 -4.5140682401 -4.51707573995 -4.48034390659 -4.60580936705 -4.58485227738 -4.60631415038 -4.37978678576 -4.27232954259 -4.09587592083 -3.9337842954 -3.97051612876 -3.71054401951 -3.65353720563 -3.65353720563 -3.64811891287 -3.7115174129 -3.64811891287 -3.7215825796 -3.62718049277 -3.60051382611 -3.6105789928 -3.84837957965 -3.86498107963 -3.77491591293 -3.82824924626 -3.8015825796 -3.78498107963 -3.8015825796 -3.8015825796 -3.77491591293 -3.78498107963 -3.75831441296 -3.86498107963 -3.8015825796 -3.82824924626 -3.75831441296 -3.86498107963 -3.77491591293 -3.73818407957 -3.81164774629 -3.83831441296 -3.8015825796 -3.8015825796 -3.77491591293 -3.82824924626 -3.82824924626 -3.83831441296 -3.82824924626 -3.75831441296 -3.77026903899 
-4.6898429838 -4.41925687604 -4.66058841564 -4.59718991561 -4.49006598428 -4.32913742145 -4.28359552299 0.0 -4.27312011909 -4.95325206536 -5.07277569844 -4.93690065063 -4.48601689742 -4.60903497881 -5.20877211098 -5.16163069027 -3.71559058904 -4.23895923058 -4.98537361095 -4.6291653122 -3.49313935612 -4.85015081828 -5.04520669139 -4.73827935794 -3.17874411863 -5.2123009444 -5.31320489766 -4.24757149295 -3.92929456547 -4.82650984671 -5.02077390471 -4.92727880596 -4.39585125582 -4.71209259946 -5.08255342695 -5.07763607146 -4.42624156622 -4.86422472658 -4.92417240474 -4.28878028073 -5.14502919029 -4.93337181721 -4.84791693829 -5.10696581733 -5.16816702354 -4.98016881727 -3.93439650302 -4.83324148382 -4.89397690465 -4.72744057137 -4.53105315866 -5.01965806524 -4.87309334769 -4.6435673173 -4.01342118597 -4.97177961083 -4.26444347447 -4.26429435765 -5.06757090477 -4.51700014018 -4.4341094391 -3.66420952365 -4.65906710061 -4.76451682539 -4.71442488729 -5.03458360496 -5.07896761106 -5.19514152469 -4.78972323194 -4.86451843826 -5.14722648411 -4.65405208236 -5.13118510493 -5.18563427773 -5.133632484 -5.27836252363 -4.74967606424 -4.94343698391 -4.69682263909 -4.65166501312 -3.52571861978 -4.47191811398 -4.05583552014 -5.05750573807 -3.47548492065 -5.11182619035 -5.0950111913 -4.78894961207 -4.26239838798 -4.73455522068 -5.0049460246 -3.14201228527 -3.68054829295 -5.13530844425 -4.85036431736 -4.35821197572 -4.87278551321 -4.70908509961 -4.61587453374 -4.78528985708 -4.13036431736 -4.67509435699 -4.8357831983 -4.90051323793 -4.58327065253 -4.73918169832 -4.68717990459 -4.56038290453 -4.79905136493 -4.45139757932 -4.52619278564 -5.02042948405 -5.08627756421 -4.41918169832 -4.80632473191 -5.33522469038 -4.75110193924 -4.571584307 -5.19922827784 -5.32847485802 -5.09337181721 -5.06481569121 -5.25854002472 -5.39187335805 -5.2822357777 -4.28602747896 -4.91790655301 -4.43110193924 -4.48908214652 -4.6042293872 -4.52928506406 -3.91918228651 -4.83652023199 -4.12513172759 -4.2371823019 -4.12908568779 -4.19879069815 -4.20696640551 -3.57220566603 -4.16651043489 -4.38597869838 -3.93974181911 -3.14201228527 -3.47666858204 -4.11324148382 -4.72771105292 -3.98175362386 -4.84908976023 -4.39895272025 -4.95483369021 -4.48437752334 -4.82834452463 -4.97827935794 -4.6398249848 -4.92683548394 -5.04300939757 -4.33212403148 -4.61066974007 -5.1908390714 -5.24327006435 -5.06502919029 -4.88744057137 -3.82347577113 -4.60463819012 -4.78272034651 -4.06318448689 -4.46765465864 -4.81746674012 -4.48223797876 -4.91488085791 -5.17854002472 -4.96137002348 -5.07677031724 -4.67755805992 -5.14180819136 -5.07304617999 -4.93823219024 -3.99397749283 -3.90021818603 -4.8257180316 -5.10563427773 -3.91397749283 -4.55394547263 -5.10042948405 -4.95350215061 -3.81477873021 -4.41307456426 -5.2035673173 -4.63380998509 -5.00241843294 -4.91235326624 -4.83763607146 -4.98502919029 -4.90595192698 -4.7323009444 -4.90670515055 -5.0409042381 -4.89976001436 -4.39294423087 -4.41775802437 -4.80582159359 -3.91496461178 -3.90711762873 -5.11436790482 -5.1209042381 -4.34602586608 -3.48772106337 -5.192170611 -4.84255342695 -4.43673373107 -5.12003848388 -5.33036431736 -4.50872553146 -4.98890244437 -5.23023398397 -4.7056912602 -4.49307456426 -4.85337181721 -5.3749640236 -5.0963427309 -4.84463819012 -5.13527185808 -5.12954573084 -5.07156552357 -4.87463838637 -4.76022113912 -4.98061213929 -4.92374997254 -4.77312173197 -4.75131543832 -4.71195711192 -4.81397690465 -4.59358590448 -4.76064357132 -4.70176102366 -4.73849285702 -4.64842769032 -4.64873311303 -4.31733640673 -4.52004665364 -4.60546494639 -4.5153997797 -4.68060457337 -4.63784119006 -4.6811093567 -4.39604386508 -4.28372624888 -4.18803669015 -3.98047562706 -3.99707712704 -3.75028335273 -3.62334170554 -3.65000837221 -3.73368185275 -3.73368185275 -3.73368185275 -3.77695001939 -3.66660987218 -3.67667503887 -3.61194499924 -3.8791351188 -3.8892002855 -3.78906995211 -3.8092002855 -3.8092002855 -3.8892002855 -3.76107174584 -3.78773841251 -3.72433991248 -3.8092002855 -3.76107174584 -3.7991351188 -3.76107174584 -3.83586695217 -3.76107174584 -3.8092002855 -3.73440507917 -3.78253361883 -3.86253361883 -3.83586695217 -3.76107174584 -3.76107174584 -3.73573661877 -3.83586695217 -3.78773841251 -3.75586695217 -3.8092002855 -3.73440507917 -3.7178035792 
-4.79394547263 -4.65708330587 -4.83368480585 -4.81143519018 -4.64701813918 -4.59137021973 -4.54487864238 -4.27312011909 0.0 -4.80765627151 -4.98404207135 -4.96055981745 -4.44004665364 -4.6898429838 -5.10210544431 -4.88877211098 -3.71084482938 -4.23957489955 -4.93248359963 -4.78343698391 -3.68468294605 -4.78254876633 -4.82109155396 -4.92683548394 -3.2652373554 -5.20576461112 -5.1323009444 -4.0866992284 -3.86584920986 -4.71080007346 -4.93556911103 -4.71428989328 -4.22447050255 -4.57442022667 -4.86852717987 -5.02430273813 -4.46107932742 -4.83888959952 -4.85798210499 -4.16059209434 -4.96470355307 -4.75862319041 -4.88632473191 -5.05961089754 -5.12189135705 -5.06650984671 -4.01631188706 -4.75190994422 -4.73644468002 -4.70158411074 -4.34624156622 -5.01317651338 -4.77281389748 -4.51729165081 -4.13771085667 -4.94077390471 -4.35684142252 -4.10781668074 -5.15896761106 -4.4240030734 -4.40657481716 -3.66094166913 -4.67059880092 -4.72911653163 -4.58629634763 -5.23509435699 -4.94343698391 -5.13041148506 -4.68066396762 -4.79978839863 -5.13041148506 -4.65154530905 -5.20117471965 -5.18993673102 -5.09036431736 -5.11569944442 -4.86021598497 -4.91810185685 -4.62829735693 -4.65583197887 -3.68400607336 -4.44770123816 -3.96490459923 -4.95851164044 -3.58957639486 -5.15243127779 -5.13174302466 -4.76662198486 -4.11272015026 -4.65582977782 -5.10997331719 -3.21323556167 -3.66190606803 -5.20709615072 -4.61261859365 -4.29169585696 -4.6428506799 -4.70123969009 -4.54206644636 -4.67862319041 -3.9711745234 -4.49849285702 -4.70731023798 -4.68098799197 -4.40666915256 -4.7470495712 -4.59057840462 -4.49846506092 -4.63771982533 -4.20266395222 -4.39552253151 -5.00249644448 -5.19294423087 -4.40958231701 -4.83522527856 -5.35703098403 -4.62644448377 -4.57397690465 -5.20300939757 -5.27436790482 -4.94374481839 -4.88954573084 -5.30016881727 -5.31023398397 -5.35703098403 -4.26782319107 -4.82868894529 -4.37637931707 -4.49831594411 -4.61176696223 -4.48279589849 -3.73817968856 -4.74670515055 -4.02357120992 -4.10843158294 -3.97307379626 -4.23628964105 -4.02253361883 -3.61503288666 -4.05376671 -4.39108484737 -3.90979640427 -3.21323556167 -3.47215572019 -4.12463819012 -4.73750573807 -4.10392506186 -4.86378140456 -4.45682263909 -4.7553997797 -4.41797152345 -4.91023398397 -5.13174302466 -4.62678890442 -4.68662198486 -4.99707815173 -4.22933061889 -4.4791502663 -5.19483369021 -5.13660339768 -4.84444288628 -4.92197511092 -3.91241638697 -4.54123969009 -4.63650965046 -4.0125532307 -4.47492802561 -5.01888444537 -4.41254672037 -5.05694781834 -5.06589494451 -4.63513911292 -5.09857661089 -4.50969018704 -4.89663998385 -4.97010365058 -4.76903277776 -3.77624306153 -4.10843809327 -4.70189194523 -5.24683548394 -3.78983706164 -4.55049465075 -4.99299139858 -5.10476852351 -3.85952611898 -4.41678910067 -5.213632484 -4.66352073778 -4.92417240474 -4.96637951332 -4.93782338732 -4.91509435699 -4.7457180316 -4.80821419124 -4.78476852351 -5.08163069027 -4.85832652564 -4.54922009362 -4.5997778171 -4.95845685903 -3.86729534717 -3.92903853574 -5.05123988634 -5.33333523105 -4.33808164233 -3.56795111268 -5.28709615072 -4.74051323793 -4.52574972031 -5.05777621962 -5.26374481839 -4.26986176722 -4.83862319041 -5.19350215061 -4.73716131742 -4.55431235664 -4.91023398397 -5.31156552357 -4.94476852351 -4.71458360496 -5.02829735693 -4.89397690465 -5.0435673173 -4.81644468002 -4.64744057137 -4.85690065063 -4.79350215061 -4.72379714024 -4.57962502035 -4.52473252552 -4.71845685903 -4.51580359459 -4.58026315268 -4.52717990459 -4.59225436488 -4.51522527856 -4.45036431736 -4.26757090477 -4.30563427773 -4.4848988569 -4.36816702354 -4.51320489766 -4.413632484 -4.52515952368 -4.26344515367 -4.29011182033 -4.15141497566 -3.98860277964 -4.05853761294 -3.82046827128 -3.75517380158 -3.75517380158 -3.80386677131 -3.80386677131 -3.77720010464 -3.84713493795 -3.74510863489 -3.75517380158 -3.63921338703 -3.93407124005 -3.95553311305 -3.86546794635 -3.90219977971 -3.87553311305 -3.92886644638 -3.82740457339 -3.85407124005 -3.91880127968 -3.87553311305 -3.85407124005 -3.92886644638 -3.82740457339 -3.90219977971 -3.80073790672 -3.92886644638 -3.82740457339 -3.84886644638 -3.92886644638 -3.90219977971 -3.80073790672 -3.82740457339 -3.85407124005 -3.90219977971 -3.85407124005 -3.89213461302 -3.87553311305 -3.80073790672 -3.80073790672 
-5.13174302466 -4.93854002472 -5.21006706441 -5.26528985708 -5.15156552357 -5.06103457149 -5.23657501341 -4.95325206536 -4.80765627151 0.0 -5.25909794445 -5.39509435699 -4.65729223899 -5.03647306429 -5.33389315078 -5.27514152469 -4.16441204244 -4.53204027761 -5.34563427773 -5.09854002472 -3.95227476117 -5.37849285702 -5.35569944442 -5.26042948405 -3.56796984832 -5.48679889777 -5.35049465075 -4.603614485 -4.40339040439 -5.10476852351 -5.25522469038 -5.06431255289 -4.67636151433 -5.02977801335 -5.27867035811 -5.31509435699 -4.95948056415 -5.20464877165 -5.17470335682 -4.73883727767 -5.36000189771 -5.28055981745 -5.26042948405 -5.4073568175 -5.34042948405 -5.41522469038 -4.28717990459 -5.18993673102 -5.21660339768 -5.032170611 -4.85337181721 -5.43703098403 -5.33169585696 -4.93987156432 -4.61423757143 -5.31187335805 -4.64171444414 -4.51677031724 -5.43867035811 -4.96842769032 -4.6563898986 -3.84198085325 -5.0886883571 -5.21307456426 -4.98369765069 -5.50993673102 -5.35182619035 -5.61548535716 -5.07790655301 -5.06701298503 -5.38722648411 -5.00091405286 -5.60576461112 -5.63862319041 -5.33389315078 -5.48382798408 -5.28576461112 -5.24791693829 -5.06614723082 -5.04189135705 -4.08427655491 -4.87130485679 -4.3043597206 -5.29174302466 -3.89670127436 -5.60542019047 -5.40515952368 -5.22369765069 -4.36297855373 -5.05530844425 -5.30236611109 -3.51984130866 -4.08834511282 -5.46502919029 -5.11161269127 -4.71294423087 -5.003614485 -4.94374481839 -4.86035147251 -4.96435505998 -4.34560343389 -4.86035147251 -5.17823219024 -5.14502919029 -4.80657481716 -5.1349640236 -5.10696581733 -5.05961089754 -4.94287906418 -4.79948056415 -4.85690065063 -5.39376281739 -5.45716131742 -4.63703098403 -5.32980639763 -5.57522469038 -5.00816702354 -4.91875411198 -5.373632484 -5.38202169044 -5.38855802371 -5.17556911103 -5.45716131742 -5.52055981745 -5.62855802371 -4.47350215061 -5.2550111913 -4.7711745234 -4.78476852351 -4.89341898492 -4.83974123093 -4.12816702354 -5.213632484 -4.26271053174 -4.68662198486 -4.54491764033 -4.51023398397 -4.5648988569 -4.01700480081 -4.63569944442 -4.78563427773 -4.37668715155 -3.51984130866 -3.73041722739 -4.411584307 -4.83410723804 -4.38322348483 -5.22855802371 -4.71161269127 -5.37195652374 -4.87294423087 -5.14855802371 -5.21849285702 -5.02123969009 -5.09909794445 -5.42430273813 -4.64765627151 -4.68831614036 -5.56382798408 -5.38369765069 -5.23707815173 -5.38313973096 -4.49397690465 -4.82868894529 -5.08980639763 -4.36529044526 -4.792170611 -5.46666856438 -4.94021598497 -5.19436790482 -5.44842769032 -5.25333523105 -5.40327006435 -5.07320489766 -5.32847485802 -5.34176102366 -5.21174302466 -4.40877211098 -4.39415440574 -5.07023398397 -5.61849285702 -4.42537361095 -4.72096122057 -5.30236611109 -5.44842769032 -4.27599889843 -4.76438810487 -5.51535502377 -4.99135202449 -5.39376281739 -5.23673373107 -5.18343698391 -5.14236611109 -5.03350215061 -5.09337181721 -5.06967606424 -5.48249644448 -5.20300939757 -4.97450043927 -4.87130485679 -5.18696581733 -4.1984462775 -4.38210544431 -5.37660339768 -5.56515952368 -4.71845685903 -3.8670495712 -5.52055981745 -4.93857661089 -4.78563427773 -5.52189135705 -5.41522469038 -4.87795372071 -5.25333523105 -5.49522469038 -5.06670515055 -4.92444288628 -5.30202169044 -5.63729165081 -5.37096940479 -5.09036431736 -5.24816702354 -5.11647306429 -5.31974123093 -5.19647306429 -5.11836252363 -5.10176102366 -5.1349640236 -5.09990815049 -5.00463819012 -4.88744057137 -5.0523009444 -4.86374481839 -4.91896761106 -4.87984318005 -4.94457321968 -4.89777621962 -4.86829735693 -4.64137002348 -4.77823219024 -4.91023398397 -4.77823219024 -4.86176102366 -4.8048988569 -4.77823219024 -4.60895476621 -4.48379714024 -4.31949468695 -4.26616135362 -4.35622652032 -4.11094322157 -4.09081288818 -4.09081288818 -4.11684142252 -4.13344292249 -4.11684142252 -4.13344292249 -4.06217654958 -4.06217654958 -4.05077984329 -4.28887626115 -4.27227476117 -4.19227476117 -4.20887626115 -4.20887626115 -4.27227476117 -4.15554292781 -4.18220959448 -4.24560809451 -4.21894142784 -4.22547776112 -4.25214442778 -4.15554292781 -4.18220959448 -4.18220959448 -4.28887626115 -4.15554292781 -4.18220959448 -4.24560809451 -4.23554292781 -4.18220959448 -4.18220959448 -4.18220959448 -4.21894142784 -4.18220959448 -4.20233992787 -4.16560809451 -4.13894142784 -4.0956732612 
-5.16515952368 -5.08515952368 -5.23974123093 -5.2949640236 -5.133632484 -5.22701298503 -5.32382798408 -5.07277569844 -4.98404207135 -5.25909794445 0.0 -5.38369765069 -4.87681748495 -5.23410723804 -5.52055981745 -5.28709615072 -4.17320548584 -4.54731023798 -5.27049465075 -5.04610903177 -4.10409905381 -5.2923009444 -5.41036431736 -5.26077390471 -3.81157592652 -5.57389315078 -5.43182619035 -4.7649460246 -4.59200427963 -5.25423757143 -5.49036431736 -5.2486883571 -4.81174302466 -5.06236611109 -5.38236611109 -5.27569944442 -5.08150932553 -5.16847485802 -5.33556911103 -4.85535561195 -5.47729165081 -5.11737540468 -5.33036431736 -5.55376281739 -5.58916311115 -5.39862319041 -4.45672373772 -5.12744057137 -5.14016881727 -5.02696581733 -4.93470335682 -5.25423757143 -5.20744057137 -5.18563427773 -4.68330665052 -5.46202169044 -4.77832652564 -4.67410723804 -5.30369765069 -4.95350215061 -5.03737540468 -4.11624898368 -5.24714331842 -5.2809042381 -5.24847485802 -5.65389315078 -5.43049465075 -5.56515952368 -5.11517811086 -5.29174302466 -5.34916311115 -5.29096940479 -5.54722648411 -5.54855802371 -5.56515952368 -5.53716131742 -5.36576461112 -5.31410723804 -5.14271053174 -5.03350215061 -4.21566267967 -5.032170611 -4.65530844425 -5.29617419847 -4.19466735883 -5.48382798408 -5.39243127779 -5.29716131742 -4.56691923781 -5.265076358 -5.5686883571 -3.81157592652 -4.35252484642 -5.61195652374 -5.25556911103 -4.71471232548 -5.02864177758 -4.99221777871 -5.06130505304 -5.14650984671 -4.48616601424 -5.02324168007 -5.23243127779 -5.19569944442 -4.94077390471 -5.16417240474 -5.0523009444 -5.07763607146 -5.14890244437 -4.81797152345 -5.06803669015 -5.42042948405 -5.40515952368 -4.91002048489 -5.17987156432 -5.85195652374 -5.13883727767 -5.06537361095 -5.52576461112 -5.62722648411 -5.31896761106 -5.21716131742 -5.38236611109 -5.61849285702 -5.69849285702 -4.90348415161 -5.22236611109 -4.92451682539 -4.89341898492 -4.91677031724 -4.94210544431 -4.47062557232 -5.36709615072 -4.5484282785 -4.61724507129 -4.71328865153 -4.70731023798 -4.73918169832 -4.10057022039 -4.70675231825 -4.91875411198 -4.39251503166 -3.81157592652 -4.13151894405 -4.71195711192 -5.18430273813 -4.48468535782 -5.24029915066 -4.97143519018 -5.29716131742 -5.04877211098 -5.23376281739 -5.31243127779 -5.23763607146 -5.26042948405 -5.51182619035 -4.72778499203 -4.90082107241 -5.37716131742 -5.43182619035 -5.25423757143 -5.34829735693 -4.71681748495 -5.05264536505 -5.27049465075 -4.65397690465 -4.78154752458 -5.32903277776 -4.92417240474 -5.39862319041 -5.48163069027 -5.45195652374 -5.70202169044 -5.112170611 -5.32382798408 -5.24382798408 -5.36189135705 -4.64778499203 -4.5249460246 -4.91543877764 -5.50176102366 -4.53969465141 -4.98348415161 -5.52576461112 -5.40382798408 -4.35879069815 -4.79650965046 -5.45849285702 -5.14047665176 -5.22890244437 -5.14890244437 -5.24382798408 -5.26395831747 -5.33169585696 -5.09337181721 -5.17909794445 -5.44842769032 -5.34696581733 -4.99931203172 -4.97827935794 -5.24029915066 -4.51543877764 -4.47527244626 -5.24770123816 -5.63729165081 -4.71814902455 -4.07543039716 -5.51569944442 -5.20709615072 -4.78154752458 -5.45582977782 -5.51049465075 -5.06016881727 -5.23896761106 -5.44709615072 -5.2123009444 -4.95569944442 -5.34916311115 -5.53062498414 -5.34528985708 -5.13716131742 -5.27049465075 -5.30890244437 -5.293632484 -5.04391173795 -4.88688265164 -5.0049460246 -5.105076358 -5.0950111913 -4.865076358 -4.96709615072 -5.08029915066 -4.9635673173 -5.00029915066 -4.96657481716 -4.98317631713 -4.87517811086 -4.91190994422 -4.63384657126 -4.86997331719 -4.93337181721 -4.78997331719 -5.07677031724 -4.89663998385 -4.93337181721 -4.79737540468 -4.71604386508 -4.51931203172 -4.42404207135 -4.52064357132 -4.34078371947 -4.27084888617 -4.27084888617 -4.29204027761 -4.34537361095 -4.29204027761 -4.38864177758 -4.23517811086 -4.24524327756 -4.26184477753 -4.37265517981 -4.39278551321 -4.26598851315 -4.31278551321 -4.28611884654 -4.36611884654 -4.23799030688 -4.26465697355 -4.28611884654 -4.28611884654 -4.28125847352 -4.32938701318 -4.23799030688 -4.31278551321 -4.15932184648 -4.36611884654 -4.23799030688 -4.28611884654 -4.32938701318 -4.36611884654 -4.23799030688 -4.23799030688 -4.26465697355 -4.31278551321 -4.26465697355 -4.28611884654 -4.26951734657 -4.16805547358 -4.22138880691 
-5.00417240474 -4.96576461112 -5.16903277776 -5.01823219024 -4.95350215061 -4.84463819012 -5.03569944442 -4.93690065063 -4.96055981745 -5.39509435699 -5.38369765069 0.0 -4.39665876728 -4.54005726731 -5.14784138631 -4.69591353169 -3.89627834864 -4.15505674613 -5.02476852351 -4.74404207135 -3.76369823887 -4.79251503166 -5.01281389748 -4.86343698391 -3.44438708018 -5.15974123093 -5.29849285702 -4.37218939443 -4.12365107117 -4.88524327756 -4.89143519018 -4.93690065063 -4.47870694428 -4.58313973096 -4.99054181845 -5.02430273813 -4.53325045248 -4.8708390714 -5.20954573084 -4.28064357132 -5.16683548394 -4.88954573084 -4.8822357777 -5.16163069027 -5.28653823099 -5.24847485802 -4.09617639952 -4.71548594534 -4.87028115167 -4.80034631837 -4.58404207135 -5.032170611 -4.88137002348 -4.57918169832 -4.09335460265 -5.07896761106 -4.49311115043 -4.21371623787 -5.22016881727 -4.45485247363 -4.63631434663 -3.73969465141 -4.92964767996 -4.8422829454 -4.87604386508 -5.34042948405 -5.07810185685 -5.03415440574 -4.78644448377 -5.01036431736 -5.36709615072 -5.02894961207 -5.38236611109 -5.27569944442 -4.9336796517 -5.26563427773 -4.89143519018 -4.84008565158 -4.60804565881 -4.78956451427 -3.89793391259 -4.69423757143 -4.27803747458 -4.87384657126 -3.64599968286 -5.06967606424 -5.15187335805 -4.82159469228 -4.2388560611 -4.81991873202 -5.31509435699 -3.39238528645 -3.97157669328 -5.27703098403 -4.85070873801 -4.33812064027 -4.90890244437 -4.7781108255 -4.94430273813 -4.96003848388 -4.31799030688 -4.96003848388 -4.78777602337 -5.08683548394 -4.62322348483 -5.08683548394 -4.80657481716 -4.66670515055 -4.98150035687 -4.43790655301 -4.72709615072 -5.07862319041 -5.30016881727 -4.52478730694 -4.92417240474 -5.47862319041 -4.71932184648 -4.58481569121 -5.08029915066 -5.47509435699 -5.09312173197 -4.70542077865 -5.50042948405 -5.39509435699 -5.2449460246 -4.49785015872 -4.90701298503 -4.50085765858 -4.44866056101 -4.61724507129 -4.6256912602 -4.0263329338 -4.78077390471 -4.19339060064 -4.29758949194 -4.26685426737 -4.24483447464 -4.32038290453 -3.81936435356 -4.17545756107 -4.54005726731 -4.16319510055 -3.39238528645 -3.63302798474 -4.32524327756 -4.55161269127 -4.14366003983 -4.83156552357 -4.57453702544 -5.07810185685 -4.67277569844 -5.02374481839 -5.0523009444 -4.78864177758 -4.95836252363 -5.05041148506 -4.32205886479 -4.44885586485 -5.213632484 -5.02731023798 -5.00903277776 -4.91304617999 -4.25918169832 -4.66649165147 -4.73617419847 -4.23818561072 -4.48558769821 -5.07376281739 -4.44064357132 -5.26563427773 -5.11703098403 -4.93148235788 -5.32515952368 -4.65208744532 -4.95492802561 -5.13716131742 -5.13527185808 -4.18791532542 -4.13274951522 -4.8297126504 -5.2550111913 -3.96246864839 -4.66465697355 -5.04167785797 -4.8129158466 -4.06161862985 -4.39552253151 -5.25823219024 -4.76417240474 -5.01312173197 -4.82184477753 -5.15488085791 -5.13883727767 -4.96688265164 -4.99221777871 -4.85204027761 -5.23156552357 -5.02154752458 -4.56778499203 -4.48391173795 -4.86864177758 -4.10853022762 -4.15638828573 -5.16683548394 -5.26374481839 -4.42685426737 -3.62241902112 -5.2708390714 -5.05849285702 -4.49812064027 -5.22855802371 -5.09857661089 -4.82666856438 -4.93261859365 -5.2835673173 -4.79836252363 -4.55604386508 -5.04137002348 -5.46855802371 -5.24193852475 -5.03028115167 -4.98701298503 -4.98150035687 -4.98855802371 -4.74614723082 -4.7108390714 -4.8923009444 -4.83790655301 -4.76611884654 -4.53265517981 -4.51304617999 -4.59958251326 -4.57592334645 -4.53618401323 -4.55984318005 -4.67304617999 -4.55498280702 -4.61204027761 -4.24171444414 -4.46154752458 -4.53148235788 -4.39814902455 -4.57010365058 -4.55350215061 -4.60683548394 -4.29479769222 -4.36826135894 -4.16072732519 -3.99174361284 -4.11501177948 -3.94851203238 -3.89517869904 -3.8519105324 -3.90003907206 -3.9533724054 -3.90003907206 -3.99664057203 -3.83264595323 -3.79458258027 -3.7779810803 -4.2086057796 -4.24013281929 -4.15006765259 -4.16013281929 -4.13346615262 -4.20340098592 -3.93054240663 -4.08666915256 -4.08477969323 -4.0372090733 -4.1185406129 -4.1299373192 -3.93054240663 -4.11200427963 -4.06000248589 -4.14000248589 -4.08533761296 -4.11200427963 -4.11144635989 -4.11144635989 -4.06000248589 -4.06000248589 -4.11200427963 -4.18679948595 -4.06000248589 -4.09019798598 -3.97647365247 -4.01673431926 -3.92834511282 
-4.10614723082 -4.14804619156 -4.53720607334 -4.55703098403 -4.52903277776 -4.37699498604 -4.65355447245 -4.48601689742 -4.44004665364 -4.65729223899 -4.87681748495 -4.39665876728 0.0 -3.82133622655 -4.58228809955 -4.16933223176 -2.70155928247 -3.29459180685 -4.32045808225 -3.87620279666 -2.56490841374 -4.23573172131 -4.30864177758 -3.92738502319 -2.08265067585 -4.5756528649 -4.62405188611 -3.40233258945 -3.00614803291 -3.87733779382 -4.37176696223 -4.4822357777 -3.54400768623 -3.86125027163 -4.13845524616 -4.23380998509 -3.34038349272 -4.15692924883 -4.46385658228 -3.38666856438 -4.32778499203 -4.22675451931 -4.20810264128 -4.49195652374 -4.64258019835 -4.52220493386 -2.95051299767 -3.95005707106 -4.27819619225 -3.98545736482 -3.70534581485 -4.52382798408 -4.2956260935 -3.67406962718 -3.18701874301 -4.253632484 -3.51944289786 -3.01562203672 -4.46860277964 -3.61041368612 -3.64043227329 -2.34515037677 -4.3195726985 -3.6338089604 -3.92967665242 -4.52365107117 -4.40825077741 -4.5249460246 -4.1723009444 -4.19110193924 -4.37066974007 -4.14906137595 -4.57341898492 -4.65041148506 -4.32167785797 -4.49716131742 -3.91845444725 -4.15780352377 -3.65353720563 -3.7101858733 -2.93357057808 -3.77340002291 -3.2618471925 -4.33694540656 -2.40226815218 -4.32718807435 -4.65716131742 -4.46667430671 -3.02019702296 -4.09995751925 -4.23625956521 -2.04591884249 -2.93950154863 -4.78021598497 -3.95385638603 -3.45372605263 -3.94586714842 -3.58602834243 -4.14675231825 -4.22318689866 -3.25440507917 -4.08304598374 -4.18920786707 -4.32499319231 -3.75991711915 -4.3750111913 -4.16657481716 -4.04413340679 -4.15893676722 -3.7109437151 -3.8784462775 -4.17444269003 -4.63363307218 -3.41223903848 -4.05801869116 -4.73341898492 -3.66227083272 -3.45334097337 -4.31784119006 -4.54898619824 -4.21101877355 -4.14975981811 -4.55793552547 -4.62997331719 -4.58228809955 -3.18323524273 -4.20816702354 -3.4987419993 -3.24744632935 -3.75685627217 -3.44387735284 -2.93816046955 -3.97938681693 -3.20117471965 -3.35413544373 -3.35918228651 -3.04699035874 -3.25265517981 -2.59489261581 -3.26447024587 -3.44107174584 -2.98722648411 -2.04591884249 -2.17319575074 -3.14998389872 -3.7571619056 -2.9525646757 -3.92060596046 -3.80718210565 -4.28183678955 -3.48177116868 -4.37944236511 -4.16852422678 -3.88226398339 -3.86650577427 -4.15483369021 -3.26527833258 -3.50792514018 -4.48443527257 -4.54408923905 -4.29402407235 -4.24115001407 -3.12089607154 -3.5140246051 -3.93809593469 -2.90673673736 -3.28637087492 -4.53990815049 -3.36385618977 -4.50924686502 -4.50159469228 -4.09233322129 -4.45867094629 -3.97269253275 -4.43368480585 -4.44515952368 -4.63483369021 -3.1606091862 -3.04857036979 -4.17152952558 -4.70111832536 -2.94915494459 -3.52719268718 -4.42818580697 -4.53625795234 -3.26609266332 -3.3097980637 -4.51875411198 -3.82727585287 -4.50482981402 -4.34371397455 -4.46146951303 -4.37070873801 -4.18757310582 -4.12231953157 -3.93910368678 -4.66782319107 -4.23217281206 -3.70803669015 -3.7012491915 -4.2378989393 -2.83217636898 -3.02508811589 -4.35088623911 -4.75410723804 -3.39340687224 -2.36092360971 -4.77987156432 -4.31084127246 -3.43922011128 -4.63866794633 -4.4270495712 -3.87358590448 -4.00714229373 -4.57341898492 -3.98019702296 -3.50562611117 -4.19435952435 -4.86624917993 -4.6529158466 -4.37095451398 -4.61978678576 -4.31328865153 -4.38644448377 -3.96804785986 -3.97838350811 -4.24040330083 -4.32524327756 -4.05935023076 -3.99570164548 -3.84005480774 -4.03025030783 -3.72186051321 -3.79038579537 -3.79058060568 -3.99870914534 -3.87497519331 -3.88365327223 -3.47005927211 -3.68736476089 -3.81416176094 -3.77531064531 -3.87630673291 -3.87503217578 -3.97184717483 -3.68844401418 -3.55329682128 -3.29806805991 -3.24085927145 -3.32085927145 -3.165097836 -3.01809406455 -3.02295443757 -3.0762877709 -3.06622260421 -3.04962110424 -3.06622260421 -2.9528961202 -2.91483274724 -2.82031279672 -3.46001965645 -3.43441404783 -3.32774738117 -3.35828730191 -3.42787771456 -3.44447921453 -3.17162063524 -3.35441404783 -3.13382774382 -3.30495396857 -3.3710155478 -3.31768221447 -3.19828730191 -3.3797491749 -3.19308250823 -3.4610807145 -3.23149030185 -3.24155546854 -3.36912608847 -3.3525245885 -3.3010807145 -3.2910155478 -3.35308250823 -3.43308250823 -3.2910155478 -3.28995448975 -3.2230271563 -3.23473169708 -3.1414934506 
-4.52962297438 -4.48421957244 -4.79080007346 -4.72576461112 -4.71049465075 -4.62340039774 -4.86378140456 -4.60903497881 -4.6898429838 -5.03647306429 -5.23410723804 -4.54005726731 -3.82133622655 0.0 -4.82537361095 -4.6963427309 -3.40219816684 -3.84817276587 -4.86491764033 -4.42614723082 -3.10200370911 -4.56038290453 -4.60656216856 -4.39020314013 -2.75401402357 -4.82537361095 -4.65025276739 -3.84639790425 -3.57779626997 -4.51243127779 -4.48435505998 -4.79548594534 -4.12249864554 -4.39328865153 -4.8841822195 -4.63729739314 -4.11053940668 -4.51320489766 -4.75543877764 -3.93775151404 -4.93248359963 -4.60847485802 -4.53315831813 -4.792170611 -4.89750573807 -4.969215433 -3.50180716667 -4.41243186597 -4.43902459353 -4.56379714024 -4.23031773784 -4.87784119006 -4.78563427773 -4.37963483511 -3.7416098773 -4.6009514058 -4.15053343797 -3.84304598374 -4.88842769032 -4.16599202228 -4.03699337316 -3.20248698388 -4.62906137595 -4.39152791271 -4.44141719119 -5.13006706441 -4.82051323793 -4.91165985897 -4.68584836499 -4.76816702354 -4.86268376034 -4.65143519018 -4.92791693829 -4.83543877764 -4.75165985897 -4.92311134668 -4.62972323194 -4.55490479548 -4.34916885348 -4.22989530564 -3.40764568998 -4.16059860467 -3.88312973761 -4.54659360058 -2.90527187575 -4.9336796517 -4.76903277776 -4.6898429838 -3.69987053963 -4.41355447245 -4.87514152469 -2.71074585693 -3.38869114634 -4.83190994422 -4.55764588623 -3.97737599286 -4.52220493386 -4.26081866063 -4.55406227139 -4.67655681816 -3.78180819136 -4.6150111913 -4.63006765259 -4.90481569121 -4.35158184743 -4.82082107241 -4.59416422051 -4.42624156622 -4.66128685779 -4.16302572143 -4.47660398587 -4.84417240474 -5.03703098403 -4.01226194645 -4.51299139858 -4.91543877764 -4.14378140456 -4.1573198565 -4.74915473067 -4.99354931831 -4.78378140456 -4.6936796517 -4.8536796517 -5.14722648411 -4.91165985897 -4.01819457938 -4.78706015273 -4.10047423998 -4.04850713492 -4.41889426014 -4.02714847257 -3.69406882828 -4.58150035687 -3.82123969009 -4.09291177416 -3.87067032825 -3.8295075318 -3.94864994734 -3.22081999228 -3.79067032825 -3.93746674012 -3.65531661401 -2.71074585693 -3.10102511089 -3.82073490676 -4.32844401418 -3.58919297626 -4.58053363423 -4.25808164233 -4.62318689866 -4.10602345431 -4.72771105292 -4.60770343921 -4.50784138631 -4.57044807123 -4.75677031724 -3.99681748495 -4.11869205347 -5.09337181721 -4.91243347884 -4.5978517716 -4.75437771959 -3.68824646813 -4.36525606014 -4.79462019113 -3.68610903177 -4.16632232013 -4.85337181721 -3.91419319297 -4.62808385785 -4.87737540468 -4.51320489766 -5.11161269127 -4.21066974007 -4.40780588185 -4.79251503166 -5.02430273813 -3.81123227263 -3.53299198676 -4.58629634763 -5.11028115167 -3.62804624699 -4.07978839863 -4.73307456426 -4.83543877764 -3.7261537877 -3.97697175591 -4.865076358 -4.29070873801 -4.6753607661 -4.54430493918 -4.70210544431 -4.62675231825 -4.42670515055 -4.39660398587 -4.65478711069 -4.92008565158 -4.63845685903 -4.13672373772 -4.33509494517 -4.74184477753 -3.57392542767 -3.50632532009 -4.77445327157 -5.19350215061 -3.76223797876 -3.00498481183 -5.09036431736 -4.68748773908 -4.08278697638 -5.06061213929 -4.8297126504 -4.2270967389 -4.51432293818 -4.945076358 -4.26190176 -4.05783526791 -4.6670495712 -5.15896761106 -4.85261859365 -4.67700014018 -4.83410723804 -4.72657481716 -4.68478730694 -4.43283268091 -4.40524327756 -4.61724507129 -4.65883727767 -4.54291565035 -4.31862893274 -4.30111832536 -4.45978678576 -4.29936435356 -4.22189194523 -4.32645345243 -4.49918169832 -4.36748773908 -4.4357831983 -4.02650577427 -4.28345576734 -4.38005726731 -4.18332543395 -4.42735740569 -4.3622829454 -4.37423757143 -4.05504777747 -4.09742772653 -3.83845444725 -3.71445165869 -3.76778499203 -3.56673374874 -3.48231669774 -3.4390485311 -3.49105032483 -3.50765182481 -3.49105032483 -3.56098515814 -3.38589606544 -3.34783269248 -3.28000081759 -3.7756528649 -3.7857180316 -3.68558769821 -3.75905136493 -3.7057180316 -3.74898619824 -3.50279428561 -3.65892103154 -3.68369823887 -3.60946095228 -3.72752432524 -3.63225436488 -3.41166806087 -3.68425615861 -3.60558769821 -3.73892103154 -3.60946095228 -3.68425615861 -3.68369823887 -3.68369823887 -3.60558769821 -3.60558769821 -3.68425615861 -3.75905136493 -3.60558769821 -3.7057180316 -3.53866036476 -3.60558769821 -3.48799231169 
-5.09909794445 -4.95049465075 -5.09522469038 -5.07509435699 -5.03647306429 -5.10860519142 -5.23896761106 -5.20877211098 -5.10210544431 -5.33389315078 -5.52055981745 -5.14784138631 -4.58228809955 -4.82537361095 0.0 -5.1908390714 -4.10315605482 -4.34762788723 -5.17690065063 -4.75002048489 -3.93023457215 -5.00417240474 -5.25337181721 -5.07187335805 -3.48334543774 -5.39896761106 -5.3286883571 -4.52550394434 -4.43368480585 -5.10343698391 -5.1248988569 -5.14890244437 -4.75769305393 -4.99896761106 -5.20300939757 -5.17556911103 -4.73235792686 -5.13174302466 -5.13777621962 -4.52727880596 -5.19436790482 -5.15543877764 -4.98180819136 -5.19569944442 -5.17036431736 -5.23023398397 -4.08805547358 -5.00284086513 -4.96744057137 -5.09036431736 -4.56688265164 -5.26176102366 -5.06016881727 -4.75171464039 -4.40323922051 -5.26042948405 -4.65041148506 -4.30528985708 -5.36842769032 -4.83354931831 -4.49041148506 -3.74182988672 -5.14650984671 -4.90236611109 -5.133632484 -5.33987156432 -5.04954573084 -5.23763607146 -4.87650965046 -5.02318689866 -5.30236611109 -4.89928059969 -5.33556911103 -5.37716131742 -5.06125027163 -5.13750573807 -4.97750573807 -5.16163069027 -4.94696581733 -4.75368480585 -4.08059860467 -4.83304617999 -4.30374240662 -5.05617419847 -3.75190156374 -5.17987156432 -5.16327006435 -5.19569944442 -4.18998148694 -5.03350215061 -5.14202169044 -3.40798580135 -4.0619489277 -5.16330665052 -5.17036431736 -4.60851144419 -5.16284086513 -4.76330665052 -4.94374481839 -5.0308390714 -4.42537361095 -4.88576461112 -4.85944236511 -5.21750573807 -4.90215261201 -5.09909794445 -5.06404207135 -5.00937719841 -4.95548594534 -4.70169664139 -4.86542077865 -5.26528985708 -5.35514152469 -4.53169585696 -5.09556911103 -5.42696581733 -4.77169585696 -4.66159469228 -5.34528985708 -5.49909794445 -5.27514152469 -4.97096940479 -5.52189135705 -5.48515952368 -5.46502919029 -4.59931203172 -5.07543877764 -4.75221777871 -4.573632484 -4.84804565881 -4.73307456426 -4.1723009444 -5.0066401801 -4.26348173984 -4.66762788723 -4.50016881727 -4.45018740445 -4.44309315144 -3.91870914534 -4.56842769032 -4.62123969009 -4.29724507129 -3.40798580135 -3.60660709405 -4.29018740445 -4.52438810487 -4.24877431203 -5.0523009444 -4.82803669015 -5.272170611 -4.78374481839 -5.11110955295 -5.08791693829 -4.94977801335 -4.952170611 -5.25036431736 -4.58735740569 -4.66701298503 -5.23243127779 -5.39243127779 -5.12117471965 -5.14130505304 -4.40821419124 -4.87703098403 -5.09909794445 -4.20252872137 -4.52764568998 -5.17169585696 -4.50125027163 -5.2022357777 -5.15707815173 -5.01333523105 -5.31320489766 -4.82047665176 -4.99707815173 -5.163614485 -5.07277569844 -4.38470414125 -4.07530903243 -4.85668715155 -5.39187335805 -4.22864177758 -4.63031773784 -5.29849285702 -5.22650984671 -4.26082107241 -4.64013281929 -5.38967606424 -4.83652023199 -5.15896761106 -5.06236611109 -5.373632484 -5.24903277776 -5.06722648411 -5.06834452463 -4.81928059969 -5.35182619035 -5.31763607146 -4.98834452463 -4.87647306429 -5.01522469038 -4.16034390659 -4.39949468695 -5.27569944442 -5.2149640236 -4.51700014018 -3.67521689808 -5.44576461112 -5.06890244437 -4.56657481716 -5.45716131742 -4.99896761106 -4.74834452463 -4.99974123093 -5.37849285702 -4.94123969009 -4.75179534651 -5.1363898986 -5.28842769032 -5.1222357777 -4.93312173197 -5.29041148506 -5.21716131742 -5.21041148506 -4.96167785797 -4.91165985897 -5.04985356533 -5.01798210499 -5.01798210499 -4.89991873202 -4.82047665176 -4.88520669139 -4.86374481839 -4.80034631837 -4.79325206536 -4.70804727168 -4.75652023199 -4.73991873202 -4.59518869239 -4.64852202573 -4.76658539869 -4.70804727168 -4.73118510493 -4.72464877165 -4.72464877165 -4.54287906418 -4.57475052452 -4.38752593812 -4.24954573084 -4.34614723082 -4.20089585762 -4.10429435765 -4.06102619101 -4.10915473067 -4.162488064 -4.10915473067 -4.20575623064 -4.05229256392 -4.01422919095 -3.96203209339 -4.39273073179 -4.43652023199 -4.30972323194 -4.38318689866 -4.32985356533 -4.40985356533 -4.10026315268 -4.28305656527 -4.2278337726 -4.23359648601 -4.27299139858 -4.29965806524 -4.12692981934 -4.335058359 -4.20116710594 -4.36305656527 -4.23359648601 -4.28172502567 -4.27110193924 -4.3078337726 -4.2563898986 -4.22972323194 -4.335058359 -4.38318689866 -4.28305656527 -4.2778517716 -4.16412743809 -4.1491653122 -4.12085927145 
-4.923614485 -4.75652023199 -5.18176102366 -5.11049465075 -5.01290603183 -4.87703098403 -5.15376281739 -5.16163069027 -4.88877211098 -5.27514152469 -5.28709615072 -4.69591353169 -4.16933223176 -4.6963427309 -5.1908390714 0.0 -3.68578313604 -4.07273073179 -5.032170611 -4.74103677255 -3.49038064122 -4.82890244437 -4.78731023798 -4.85909794445 -3.09122743343 -5.10343698391 -5.05883727767 -4.35921989737 -3.92672393397 -4.87514152469 -5.05694781834 -4.83958251326 -4.38083088718 -4.51902459353 -5.0822829454 -4.73561627874 -4.54808385785 -4.96167785797 -5.17423757143 -4.26946256516 -5.00714331842 -4.843614485 -4.87161269127 -5.06236611109 -5.29716131742 -5.21883727767 -3.98715372137 -4.85402407235 -5.06404207135 -4.58348415161 -4.35599889843 -5.05883727767 -4.98701298503 -4.44309315144 -4.02869114634 -4.95681748495 -4.35936901418 -4.02730185751 -5.14369765069 -4.56877211098 -4.33102638726 -3.45321960864 -4.94997331719 -4.76550394434 -4.7222357777 -5.3749640236 -5.05660339768 -4.93458199208 -4.90517830711 -4.87498280702 -5.23862319041 -4.92662198486 -5.31862319041 -5.19703098403 -5.06369765069 -5.1323009444 -4.7736796517 -5.1323009444 -4.53107355496 -4.65152952558 -3.60932981999 -4.62972323194 -4.08283248466 -4.93070873801 -3.41467391571 -5.14757090477 -5.14502919029 -4.94972323194 -3.99681748495 -4.7464550653 -5.07630453186 -3.02869468761 -3.75793311369 -5.14313973096 -4.56911653163 -4.09097160585 -4.90047665176 -4.71870694428 -4.79110955295 -4.731584307 -4.10190176 -4.75790655301 -4.80637951332 -4.8848988569 -4.44816702354 -4.92311134668 -4.68478730694 -4.65812064027 -4.76311134668 -4.41235792686 -4.67958251326 -5.04520669139 -5.16550394434 -4.51569106395 -5.08937719841 -5.40163069027 -4.71161269127 -4.41995531819 -5.07896761106 -5.09036431736 -5.08816702354 -4.95703098403 -5.22236611109 -5.33522469038 -5.21750573807 -4.46777602337 -4.97174302466 -4.42658378582 -4.4744988264 -4.48749755384 -4.3736796517 -3.92229276017 -4.83268356409 -4.18562589725 -4.35621239751 -4.2525532307 -4.13483427839 -4.25623118094 -3.49227230161 -4.25862377859 -4.51435952435 -3.96646326719 -3.02869468761 -3.26655294198 -4.1197778171 -4.39951715032 -3.9463329338 -4.99840969133 -4.51522527856 -5.0409042381 -4.60795352446 -5.05527185808 -4.893632484 -4.67088623911 -4.71759110481 -4.82016881727 -4.39799030688 -4.34949915132 -5.14236611109 -4.95548594534 -4.95105477154 -4.93724507129 -4.1954409787 -4.44476911169 -4.7235673173 -4.06700460455 -4.43333581923 -5.23896761106 -4.43931423277 -5.14404207135 -4.91488085791 -4.93668715155 -5.11483369021 -4.43958251326 -4.96391173795 -5.18696581733 -5.12576461112 -4.12810264128 -3.97870753246 -4.74685426737 -5.18042948405 -3.93200943377 -4.41806585886 -5.00550394434 -5.13883727767 -3.95647880662 -4.29892103154 -5.05143519018 -4.73827935794 -5.1209042381 -4.9495075318 -4.9749640236 -4.82868894529 -4.74404207135 -4.64911653163 -4.5571619056 -5.15023398397 -4.84064357132 -4.56722707229 -4.54619439852 -4.98890244437 -3.9520408658 -3.93498034746 -5.06180819136 -5.22180819136 -4.22941539745 -3.34322348483 -5.18430273813 -4.9249460246 -4.5326003984 -5.22047665176 -5.19703098403 -4.47517811086 -4.86343698391 -5.30722648411 -4.88111993823 -4.56171444414 -4.82481569121 -5.33522469038 -5.01909794445 -4.66924686502 -4.93070873801 -4.91320489766 -4.6677866049 -4.61690065063 -4.51677031724 -4.58016881727 -4.7312216911 -4.61182677853 -4.4098901515 -4.38603568085 -4.63876392675 -4.31784119006 -4.39650965046 -4.24800069216 -4.38752593812 -4.40223797876 -4.38210764536 -4.13204247867 -4.28937939947 -4.30731243904 -4.20064577237 -4.37071093907 -4.32877431203 -4.39217281206 -4.13570003261 -4.15041207324 -3.98688323982 -3.81045624099 -3.86378957432 -3.76666674078 -3.65535320018 -3.61208503354 -3.6488168669 -3.70215020023 -3.6488168669 -3.74541836687 -3.56257181788 -3.52450844491 -3.52971323859 -4.05015301933 -4.03944972031 -3.98611638697 -4.02284822034 -3.969514887 -3.99618155367 -3.91132118065 -3.99618155367 -4.00271788695 -4.01278305364 -4.03944972031 -4.06611638697 -3.92138634734 -3.94805301401 -3.99618155367 -4.049514887 -3.99618155367 -3.99618155367 -4.07618155367 -4.049514887 -3.90611638697 -3.99618155367 -4.02284822034 -4.06611638697 -3.969514887 -3.96245722016 -3.96245722016 -3.9357905535 -3.81836531286 
-3.68464769153 -3.53671535725 -3.91514044457 -3.96837312283 -3.85307348414 -3.70727262712 -4.01720746043 -3.71559058904 -3.71084482938 -4.16441204244 -4.17320548584 -3.89627834864 -2.70155928247 -3.40219816684 -4.10315605482 -3.68578313604 0.0 -2.47599670057 -3.6896840082 -3.28611617684 -1.52641772946 -3.59387884815 -3.60655214307 -3.5031021201 -1.09087874102 -4.02959348673 -3.94710655367 -2.76676596431 -2.17291617627 -3.45989142945 -3.77298695187 -3.90030304328 -2.89739556889 -3.21208072426 -3.94249703266 -3.92877211098 -3.029597028 -3.86701190491 -3.8726458978 -2.86402649046 -4.10339937305 -3.49771085667 -3.46010202323 -3.82757666275 -3.87413951493 -4.05776860591 -2.06826770511 -3.66624917993 -3.65309850184 -3.25192459978 -2.91571474359 -3.73426984832 -3.84284660746 -3.17336491095 -2.48464098506 -3.78654698893 -2.94571185218 -2.53808104388 -3.91062557232 -3.05448883304 -2.881913205 -1.66428451302 -3.50634274857 -3.48584553116 -3.46835331471 -4.10998148694 -3.86085765858 -4.0767394734 -3.55609103278 -3.48284086513 -4.02872553146 -3.78450785673 -4.28056555977 -4.22975981811 -4.01041368612 -4.12816702354 -3.63599889843 -3.73658541636 -3.26834349994 -3.27376399375 -1.96402317652 -3.21750573807 -2.52065749905 -3.91008343606 -1.59813079944 -3.81918986808 -3.95190994422 -3.84433985705 -2.33603769136 -3.43936140047 -3.83995590637 -1.03289853375 -2.00260958041 -4.08167785797 -3.57585798351 -2.77264003108 -3.57182436676 -3.46855802371 -3.4898053175 -3.55312580599 -2.42532777809 -3.40972730596 -3.47179426639 -3.66640681747 -3.08407919026 -3.59105369141 -3.52645913932 -3.24407919026 -3.48326898423 -2.76556759755 -3.12369540504 -3.84936881793 -4.24040330083 -2.99217636898 -3.59421188174 -4.21780519208 -3.26435238217 -2.93595451997 -4.03190994422 -4.13612923182 -3.89238469827 -3.7587543259 -4.08319510055 -4.35522527856 -4.26890464542 -3.00249644448 -3.69964748371 -2.9047805567 -2.99276753188 -3.25615621714 -3.01866398776 -2.18666748425 -3.52726365846 -2.65371865284 -2.71425773564 -2.55123533716 -2.70274953288 -2.54129527908 -1.52641772946 -2.62280734349 -3.08788180378 -2.20713407174 -1.03289853375 -1.47761784636 -2.40330548658 -3.27392174897 -2.03201430831 -3.50131506349 -2.86838352577 -3.83405267054 -2.94563427773 -3.62799902386 -3.74671332031 -3.49865198428 -3.49773453632 -3.73583552014 -2.68525498002 -3.06615390156 -3.90021598497 -3.97969465141 -3.8340246051 -3.83409234723 -2.44991007915 -3.20062558999 -3.32266395222 -2.57017182356 -2.97366643202 -4.10618381698 -3.0662311986 -4.03952773185 -3.75609677511 -3.88866056101 -4.07762769098 -3.43143146908 -3.82300998575 -4.01669532131 -4.06752593812 -2.46915791241 -2.22841854341 -3.37376232545 -4.11423815961 -2.28697838327 -3.0940737164 -3.69553150017 -3.7870495712 -2.38083845849 -2.78066373553 -3.76817276587 -3.24009740948 -3.76666674078 -3.83272113094 -3.61856823041 -3.7160354846 -3.5936306604 -3.46215261201 -3.52812941268 -3.92950430547 -3.67650965046 -3.03330277433 -3.05173150016 -3.59436790482 -2.28310949095 -2.15568121932 -3.93187394624 -4.10184477753 -2.72367770333 -1.46108823594 -4.11686465265 -3.58266315332 -3.08142894908 -4.17337998697 -4.19655681816 -3.12948058181 -3.84524327756 -4.21570003261 -3.47609323383 -3.20554294548 -3.92437752334 -4.16877431203 -4.13820439414 -3.71909853263 -3.93484485992 -3.7033072387 -3.73866853452 -3.45918610044 -3.34308516346 -3.65057041664 -3.69439650302 -3.33325613938 -3.33088677185 -3.18056996247 -3.43738496152 -3.07447254852 -3.19633116401 -3.18522767587 -3.30379418715 -3.140085473 -3.12202447968 -2.72370043993 -3.01446959543 -3.17235031315 -2.98780292876 -3.15508283249 -3.13445224688 -3.27453541256 -2.96189135705 -2.76226398339 -2.46366003983 -2.3666902613 -2.4466902613 -2.2058218075 -2.04884645968 -2.08037349936 -2.1459521409 -2.1258218075 -2.11928547423 -2.17915514084 -2.03096885742 -1.96623881779 -1.85444269003 -2.44828853994 -2.46024316597 -2.26871612629 -2.30677949925 -2.35357649931 -2.43357649931 -2.21318549913 -2.30677949925 -2.17645366577 -2.27878129298 -2.37538279295 -2.34871612629 -2.18651883247 -2.33211462631 -2.16858579289 -2.35004766589 -2.19392091996 -2.30544795965 -2.30489003992 -2.35004766589 -2.30544795965 -2.30544795965 -2.28011283258 -2.35878129298 -2.33211462631 -2.267440024 -2.18090369072 -2.21277515106 -2.09905081756 
-4.11810185685 -3.85301067553 -4.21466569052 -4.21026258216 -4.0908676696 -4.12372624888 -4.27844196822 -4.23895923058 -4.23957489955 -4.53204027761 -4.54731023798 -4.15505674613 -3.29459180685 -3.84817276587 -4.34762788723 -4.07273073179 -2.47599670057 0.0 -4.14077390471 -3.80086662724 -2.37561965615 -4.10986176722 -4.04064357132 -3.88851364525 -1.76792031571 -4.2240502411 -4.25831594411 -3.4377169915 -2.83440566736 -4.00555111204 -4.23153467973 -4.22405188611 -3.61918169832 -3.90210764536 -4.32632473191 -4.00335381822 -3.5063202852 -4.03680259413 -4.31939578559 -3.24440442873 -4.34085765858 -4.12928506406 -3.61320471907 -4.36885586485 -4.25609618693 -4.44330665052 -2.67974123093 -3.89182677853 -3.91260860029 -3.85651861912 -3.49260775419 -4.4371147379 -4.105375812 -3.60814904221 -3.07776919409 -4.29504777747 -3.22080431145 -2.8881681999 -4.46455502443 -3.69642217549 -3.38228276682 -2.07492023902 -4.09071855278 -4.00146435889 -3.96284306619 -4.53971284665 -4.37616581799 -4.4499373192 -4.02491002662 -4.04706530688 -4.35158184743 -4.15661976933 -4.44274873079 -4.47226494641 -4.29179019236 -4.33320548584 -4.10128685779 -4.38405188611 -3.81396201384 -3.77390109416 -2.46211500115 -3.75660618692 -3.17446959543 -4.20417240474 -2.18789136405 -4.25044807123 -4.31384657126 -4.06027296744 -2.68142894908 -3.77551454354 -4.24180877954 -1.6765596131 -2.49526201952 -4.51655681816 -4.01721422745 -3.10499157943 -4.19703672635 -3.94595084685 -3.98025257114 -4.07132118065 -3.1844393466 -3.95347130676 -4.21096102432 -4.37304372042 -3.9012742092 -4.22322348483 -3.92150094506 -3.97423977249 -4.03690123882 -3.5458254862 -3.67720069282 -4.30025257114 -4.59235326624 -3.35798623444 -3.94701057326 -4.70731023798 -3.77123801496 -3.57475869428 -4.49716131742 -4.60559827974 -4.21910014551 -3.86108914218 -4.49102638726 -4.65041148506 -4.54210764536 -3.50106120364 -4.15984318005 -3.40421854775 -3.58568042074 -3.81168895069 -3.58590288789 -2.76330401237 -3.96054183612 -3.09299552803 -3.30029973885 -3.23745632472 -3.00779073435 -3.35387884815 -2.32692668643 -3.26743832573 -3.43510009932 -2.9900666279 -1.6765596131 -1.98769506444 -2.96419120494 -3.43366965835 -2.68761170211 -3.94245803472 -3.40158469893 -4.15220288789 -3.57006824077 -4.11079410476 -4.15195711192 -4.01777621962 -3.82923197421 -4.22202743277 -3.42653640739 -3.22731599596 -4.38158411074 -4.2652955994 -4.14077390471 -4.1571619056 -3.11101334616 -3.69595828761 -4.12748773908 -2.85312173197 -3.28177439443 -4.39419099191 -3.61964748371 -4.20662198486 -4.33059718805 -4.19083069093 -4.49862377859 -3.7003019399 -4.31010423876 -4.38563427773 -4.36929918687 -3.10551654834 -2.97871115546 -3.94103436077 -4.46808385785 -3.03883503202 -3.43112637034 -4.06216242678 -4.2270369226 -2.82830939012 -3.15119143544 -4.37281389748 -3.78650577427 -4.17841027951 -4.1540763942 -4.08084868992 -4.24558769821 -3.90767505494 -3.91179839426 -3.92506636464 -4.21396852417 -4.10538993481 -3.6815191403 -3.53999410542 -3.92664592243 -2.84745937158 -2.82802516565 -4.36193611297 -4.66051323793 -3.37462674801 -2.08521383645 -4.51952773185 -3.75827994612 -3.59112637034 -4.56379714024 -4.62511294416 -3.64813922745 -4.12831614036 -4.42215261201 -4.12503308291 -3.52772787031 -4.14864397864 -4.58589714557 -4.37379141558 -4.1668046401 -4.24603102023 -4.01620647536 -4.11405168986 -3.65261452121 -3.45394143941 -3.88791585817 -3.83944289786 -3.73092335802 -3.51213514577 -3.5570770716 -3.6484737779 -3.51759110481 -3.40486801306 -3.51712455266 -3.70097902331 -3.61960981742 -3.62485227738 -3.19573823165 -3.43431235664 -3.53091385661 -3.42424718995 -3.53832550095 -3.53025546198 -3.59554342134 -3.26954555226 -3.22036757814 -2.90763964513 -2.73974105235 -2.86300921898 -2.59616406587 -2.45287823574 -2.43627673576 -2.4995625659 -2.5795625659 -2.4995625659 -2.59616406587 -2.38911145715 -2.32438141752 -2.26515037677 -2.74073629385 -2.81408729067 -2.68729029062 -2.76075395734 -2.70742062401 -2.78742062401 -2.45116354469 -2.66062362395 -2.62200233125 -2.61116354469 -2.70256025099 -2.70389179059 -2.47783021136 -2.68595875101 -2.63395695728 -2.74062362395 -2.59589358432 -2.63262541768 -2.68540083128 -2.65873416461 -2.60729029062 -2.57055845725 -2.68595875101 -2.76075395734 -2.63395695728 -2.61746812721 -2.5037437937 -2.54400446048 -2.46047562706 
-4.94451843826 -4.97471393835 -5.07721363926 -5.02908509961 -5.02388030593 -4.96189135705 -4.99677031724 -4.98537361095 -4.93248359963 -5.34563427773 -5.27049465075 -5.02476852351 -4.32045808225 -4.86491764033 -5.17690065063 -5.032170611 -3.6896840082 -4.14077390471 0.0 -4.59225436488 -3.63282184145 -4.63213161306 -4.8905469726 -4.97750573807 -3.24196820465 -5.16515952368 -5.08679889777 -4.21026258216 -3.9711745234 -4.81797152345 -5.032170611 -5.02098960484 -4.40069073902 -4.59169644514 -5.06714847257 -4.95517811086 -4.41131382545 -4.94318689866 -4.84546494639 -4.30473085722 -5.16683548394 -4.85445327157 -4.90215261201 -5.15509435699 -5.24382798408 -5.12877211098 -4.02215261201 -4.88610903177 -4.97041148506 -4.69281389748 -4.5508390714 -4.95984318005 -5.01204027761 -4.34791532542 -4.07039291555 -4.82581693297 -4.43511068085 -4.00167677784 -5.14650984671 -4.36064577237 -4.39041663921 -3.48212692232 -4.73879827973 -4.52937719841 -4.6391502663 -5.17450805298 -5.01312173197 -5.01690065063 -4.73044807123 -4.93204027761 -5.05307456426 -4.78777602337 -5.04300939757 -5.17036431736 -5.08197511092 -5.0391502663 -4.84717990459 -4.95535502377 -4.5840442724 -4.68927855373 -3.84780297655 -4.48223797876 -4.12718210565 -4.98537361095 -3.57616581799 -4.8905469726 -5.09987156432 -4.94451843826 -3.98773835707 -4.85312173197 -5.1323009444 -3.18674541198 -3.85698009523 -5.31840969133 -4.75588209966 -4.34332543395 -4.78216242678 -4.52550614539 -4.79737540468 -4.90670515055 -4.04451682539 -4.78343698391 -4.82890244437 -4.92847485802 -4.603614485 -4.95514152469 -4.79836252363 -4.68163069027 -4.93389315078 -4.23604386508 -4.6111745234 -4.90125027163 -5.32683548394 -4.30772983635 -4.7095075318 -5.43703098403 -4.57617419847 -4.57376340557 -5.03384657126 -5.31320489766 -4.85846201318 -4.7843597206 -5.34528985708 -5.41854002472 -5.24515952368 -4.29724727234 -4.93470335682 -4.47870914534 -4.42058841564 -4.40825077741 -4.45095451398 -3.97724727234 -4.66292623188 -4.20585056605 -4.17531064531 -4.20197731197 -4.07692924883 -4.2670495712 -3.56809180182 -4.28197731197 -4.44064577237 -3.88372624888 -3.18674541198 -3.42690412965 -4.08566287592 -4.52303333514 -3.98286946333 -4.62210764536 -4.39052692764 -4.8240030734 -4.48768634734 -4.87384657126 -4.8942473862 -4.67435301401 -4.56279589849 -5.01423757143 -4.23604386508 -4.46353131931 -5.24903277776 -5.25909794445 -4.99057840462 -4.87978839863 -4.12239470928 -4.69070873801 -4.79978839863 -3.9298901515 -4.39213161306 -5.23729165081 -4.36197731197 -5.09337181721 -5.185076358 -4.8963898986 -5.25337181721 -4.66614723082 -5.03647306429 -5.01337181721 -5.04520669139 -4.08335601928 -3.89060700281 -4.65118510493 -5.32816702354 -4.00825297847 -4.43277569844 -4.94696581733 -4.85470335682 -3.94958845184 -4.39105477154 -5.17690065063 -4.53944236511 -5.05663998385 -5.10563427773 -5.03182619035 -5.12167785797 -4.95325206536 -4.94977801335 -4.7908390714 -5.14701298503 -4.87049465075 -4.47359648601 -4.41345557109 -4.76627756421 -3.93740400287 -3.97333415092 -4.83463077266 -5.25389315078 -4.28906505465 -3.41550742335 -5.25690065063 -4.79295835368 -4.38385658228 -5.07721363926 -5.23376281739 -4.62941539745 -4.81254672037 -5.21716131742 -4.73444269003 -4.29766466965 -5.16903277776 -5.425076358 -5.20520669139 -4.95394547263 -5.09854002472 -5.25256161118 -5.22502919029 -5.01036431736 -4.81883727767 -5.13750573807 -4.99023398397 -4.85470335682 -4.90313973096 -4.83410723804 -4.99023398397 -4.77204027761 -4.85148235788 -4.82834452463 -4.75488085791 -4.63350215061 -4.60274873079 -4.4542945539 -4.66313973096 -4.72111993823 -4.71294423087 -4.68008565158 -4.69556911103 -4.77036431736 -4.5484282785 -4.45204027761 -4.14422472658 -4.10813102555 -4.16146435889 -4.05504777747 -3.92855620012 -3.88528803348 -3.91901236699 -3.99901236699 -3.91901236699 -4.01561386696 -3.93372440762 -3.86899436799 -3.79413951493 -4.23604386508 -4.19277569844 -4.06597869838 -4.09131382545 -4.11277569844 -4.12937719841 -3.9457180316 -4.06464715878 -4.00610903177 -4.03798049211 -4.10791532542 -4.10791532542 -3.91905136493 -4.09131382545 -4.01264536505 -4.08258019835 -4.01131382545 -4.03798049211 -4.06408923905 -4.11931203172 -4.03798049211 -4.06464715878 -4.03798049211 -4.13944236511 -4.06464715878 -4.10271053174 -4.00610903177 -4.03798049211 -3.89371623787 
-4.50753190682 -4.5026715338 -4.73062498414 -4.81918169832 -4.75931203172 -4.72464877165 -4.79859234657 -4.6291653122 -4.78343698391 -5.09854002472 -5.04610903177 -4.74404207135 -3.87620279666 -4.42614723082 -4.75002048489 -4.74103677255 -3.28611617684 -3.80086662724 -4.59225436488 0.0 -3.08155546854 -4.37936435356 -4.69261859365 -4.2867574724 -2.83544725436 -4.84241843294 -4.7914539736 -3.94712474891 -3.47962865627 -4.43798049211 -4.69485247363 -4.61556911103 -4.00045808225 -4.20249644448 -4.68546494639 -4.55905136493 -3.80851144419 -4.45458199208 -4.62206644636 -3.97367857157 -4.82095655995 -4.42051323793 -4.27333581923 -4.77591353169 -5.01556911103 -4.872170611 -3.70542652098 -4.45699498604 -4.76816702354 -4.43376281739 -4.12365107117 -4.60197511092 -4.49208744532 -4.12933820047 -3.66126336974 -4.51243127779 -4.18864994734 -3.60559725505 -4.63733640673 -4.33775802437 -4.04823812881 -3.06786282375 -4.50980698581 -4.31634928778 -4.50732005275 -5.00550394434 -4.82404207135 -4.94154752458 -4.6287908944 -4.53593442151 -4.5826183974 -4.50344515367 -4.86993673102 -4.8923009444 -4.85888444537 -4.93944236511 -4.63182619035 -4.56520427961 -4.25383858328 -4.4112748275 -3.55126944698 -4.19445165869 -3.59780352377 -4.40034631837 -3.16881819855 -4.73772143821 -4.76444288628 -4.57222293285 -3.48009520842 -4.45657255384 -4.87458360496 -2.78344546063 -3.59762118065 -4.93169585696 -4.44276285359 -3.94259352226 -4.39164927744 -4.04460052383 -4.66431255289 -4.61097921956 -3.72688286556 -4.55932184648 -4.60775822062 -4.60091405286 -4.20928506406 -4.65945217987 -4.59084888617 -4.33777621962 -4.61352093403 -4.11850325997 -4.29816780797 -4.72003848388 -4.99190994422 -3.98507527787 -4.58236611109 -5.1763427309 -4.13466569052 -4.09703487664 -4.79836252363 -5.24382798408 -4.74298101329 -4.49177961083 -4.99131543832 -5.12790635676 -5.04657481716 -3.86595084685 -4.58047423998 -3.95100652371 -4.02507657191 -4.4384462775 -4.16718971936 -3.50380072074 -4.47380998509 -3.73205959379 -3.8361030486 -3.77174194454 -3.89367857157 -3.88565526221 -3.21126132377 -3.74808277773 -4.03806419055 -3.49190087612 -2.78344546063 -2.95475846849 -3.53888342068 -4.1998123362 -3.48550614539 -4.22111832536 -4.18361507319 -4.55514152469 -4.11005707106 -4.68438810487 -4.61265517981 -4.35798049211 -4.30108394025 -4.54675231825 -3.97386535468 -4.10561938692 -4.82658378582 -4.87049465075 -4.61238469827 -4.83825097366 -3.60912608847 -4.1846179756 -4.49995531819 -3.65398671942 -3.82401421982 -4.83156552357 -3.9570770716 -4.95049465075 -4.95483369021 -4.63905136493 -4.98016881727 -4.24304598374 -4.67931203172 -4.72499319231 -4.73678910067 -3.58569018007 -3.4300194602 -4.50245967973 -5.02597869838 -3.47522419844 -4.12839007946 -4.82125027163 -4.59092282527 -3.84331482028 -3.96254935451 -4.94154752458 -4.22210764536 -4.65509494517 -4.57694781834 -4.62451843826 -4.80985356533 -4.74082107241 -4.45479769222 -4.6284282785 -4.82537361095 -4.49582977782 -4.06867405447 -4.00510495619 -4.55458360496 -3.56571856435 -3.64961988386 -4.34735740569 -5.09522469038 -4.01812284133 -3.06656574906 -5.02210544431 -4.63384657126 -4.02533594465 -4.6753997797 -5.0448988569 -4.19549576011 -4.5840030734 -4.93169585696 -4.39415440574 -4.16133235719 -4.59320489766 -4.96744057137 -4.68698460076 -4.57286106518 -4.6657180316 -4.6011093567 -4.65222293285 -4.4296121755 -4.31114910694 -4.60826135894 -4.65991873202 -4.23837884749 -4.24254581324 -4.25540277966 -4.55359648601 -4.12658539869 -4.25850918088 -4.28513172759 -4.45238469827 -4.35612761895 -4.39419099191 -3.84020599162 -4.23552253151 -4.35879069815 -4.25212403148 -4.47905136493 -4.37570003261 -4.46765465864 -4.1749640236 -4.09750573807 -3.99105477154 -3.88717990459 -3.98378140456 -3.72764568998 -3.66235122028 -3.66235122028 -3.69444269003 -3.67431235664 -3.66777602337 -3.75431235664 -3.58597869838 -3.59604386508 -3.52859519806 -3.90590288789 -3.89371843892 -3.75031993889 -3.82898839929 -3.87711693895 -3.86705177226 -3.80232173263 -3.77698660556 -3.77565506596 -3.82378360562 -3.79358810553 -3.89371843892 -3.75031993889 -3.87711693895 -3.77698660556 -3.95711693895 -3.72232173263 -3.78705177226 -3.86705177226 -3.90378360562 -3.80232173263 -3.76558989926 -3.66843047956 -3.87711693895 -3.74898839929 -3.70783951493 -3.80930138792 -3.70917105453 -3.7345061816 
-3.38087071646 -3.25230670238 -3.73180781652 -3.61434221513 -3.56307418943 -3.49533664994 -3.83574558743 -3.49313935612 -3.68468294605 -3.95227476117 -4.10409905381 -3.76369823887 -2.56490841374 -3.10200370911 -3.93023457215 -3.49038064122 -1.52641772946 -2.37561965615 -3.63282184145 -3.08155546854 0.0 -3.22498540001 -3.41917331785 -3.31240568275 -0.838623190409 -3.75635148884 -3.76892342885 -2.50895295827 -1.96287024719 -3.32887675467 -3.57099554342 -3.81229256392 -2.90935670525 -3.19663816026 -3.74387573997 -3.70271053174 -2.73818641281 -3.58644448377 -3.75514044457 -2.70819424388 -3.99251503166 -3.33928634202 -3.3421210014 -3.80249644448 -3.74812044402 -3.93999190436 -1.91696665819 -3.33151463477 -3.56577035345 -3.21699396135 -2.78637602906 -3.62187705442 -3.57504997852 -2.97561847979 -2.24127634344 -3.74405244216 -2.84718704966 -2.39419539402 -3.64266395222 -2.89530844425 -2.76697643419 -1.4010270734 -3.27677740688 -3.14143866919 -3.38967606424 -3.8887637305 -3.64718210565 -3.98620852132 -3.52942436611 -3.41057041664 -3.73860888778 -3.56287888559 -3.97605122028 -4.00512867984 -3.79312232015 -3.90188953345 -3.5553997797 -3.61663998385 -3.18735988203 -2.99820795015 -1.81324541821 -2.97340002291 -2.37124269638 -3.67980010966 -1.35569123385 -3.61039252305 -3.81716705974 -3.47303754158 -2.155857547 -3.20822298132 -3.59415199397 -0.795355023772 -1.73104812439 -3.96089585762 -3.49087650244 -2.54286314867 -3.33485467469 -3.23790011566 -3.17672373772 -3.35797211164 -2.28524903554 -3.25672373772 -3.20845888709 -3.52516526601 -2.79818781177 -3.45118402481 -3.31169536502 -3.23350924024 -3.30288615381 -2.80883576419 -3.03638765296 -3.56563486591 -4.09498034746 -3.03899581675 -3.34706235379 -4.04804785986 -3.11514152469 -2.84586167987 -3.81672373772 -3.95792494393 -3.73556911103 -3.63612761895 -3.84125085981 -4.19522527856 -4.0848162794 -2.82320790394 -3.57605857606 -2.85312173197 -2.77507354403 -3.25230335937 -2.79295018712 -2.08872627812 -3.36034523824 -2.59728181225 -2.60273069595 -2.34092466973 -2.50073629385 -2.22696209906 -1.29511788751 -2.40386698522 -2.97674607715 -2.05663052325 -0.795355023772 -1.27234061401 -2.27948335909 -2.9720253868 -1.91346560524 -3.36207975461 -2.75765003041 -3.73578373104 -2.75046380691 -3.62094135702 -3.50647025032 -3.18175161849 -3.21128164139 -3.7230151399 -2.565373119 -3.0180368864 -3.74154752458 -3.9291735141 -3.77935973217 -3.76350293504 -2.20969114737 -3.0620905535 -3.34154644445 -2.27357649931 -2.81169250222 -3.85723018048 -2.7189300002 -3.75143577836 -3.71566860058 -3.76636351913 -3.90374701945 -3.23455168099 -3.59623226264 -3.86211361407 -3.98102619101 -2.35417301058 -1.90636647222 -3.3519560318 -3.92558769821 -1.97590412652 -2.91003224278 -3.64420468163 -3.58291565035 -2.18655992791 -2.6113631942 -3.704386492 -3.08688840962 -3.80959048677 -3.68764667066 -3.37858236887 -3.57506410133 -3.3911708023 -3.32305656527 -3.41252238686 -3.79360630078 -3.45382088156 -2.79950183202 -2.83691429669 -3.3827793948 -2.16157474491 -1.78573510988 -3.68825297847 -4.10624156622 -2.64014886991 -1.20997288068 -3.9567866411 -3.33098679087 -2.86742062401 -4.02834211286 -4.03169644514 -2.96023374371 -3.65075488102 -4.01489964134 -3.2012983028 -2.97370065698 -3.61023677321 -4.06378140456 -3.87921029652 -3.58709893996 -3.91824335995 -3.63126724593 -3.60097310116 -3.38172909969 -3.236566375 -3.45067112715 -3.57371623787 -3.32113303635 -3.22869850213 -3.09732044468 -3.37108136436 -2.99207533263 -3.04210965549 -2.97934920607 -3.18038349272 -3.07135869523 -3.07861378524 -2.71702157886 -2.93432706763 -3.03445740102 -2.95445740102 -3.06709921525 -3.05174302466 -3.12189135705 -2.81343074281 -2.60208549694 -2.30416623102 -2.19750519069 -2.28757035739 -2.06694759223 -1.90792385757 -1.91278423059 -2.00707792562 -1.98694759223 -1.98041125895 -1.99701275892 -1.88804062454 -1.82331058491 -1.70762456921 -2.33787784342 -2.36757035739 -2.24950698443 -2.28623881779 -2.30770069078 -2.36103402411 -2.0947117781 -2.25901423139 -2.06804511143 -2.23811027813 -2.25083852403 -2.20270998437 -2.04031738671 -2.28623881779 -2.17436735745 -2.34090369072 -2.06284031776 -2.1861084844 -2.27561573136 -2.24894906469 -2.26090369072 -2.22417185736 -2.20568089806 -2.31811027813 -2.23423702406 -2.13925655072 -2.12755200994 -2.13925655072 -2.03405168986 
-4.82784138631 -4.76255342695 -5.06450785673 -5.03650965046 -4.96003848388 -4.90369765069 -5.05716131742 -4.85015081828 -4.78254876633 -5.37849285702 -5.2923009444 -4.79251503166 -4.23573172131 -4.56038290453 -5.00417240474 -4.82890244437 -3.59387884815 -4.10986176722 -4.63213161306 -4.37936435356 -3.22498540001 0.0 -4.89475052452 -4.69281389748 -3.00830014617 -5.04003848388 -5.00163069027 -4.08425615861 -3.71909853263 -4.54424718995 -4.80877211098 -4.94997331719 -4.40084868992 -4.40765627151 -4.8848988569 -4.89530844425 -4.2620905535 -4.68438810487 -4.66097902331 -4.13492641274 -5.11049465075 -4.63251503166 -4.8550111913 -4.98369765069 -5.27535502377 -5.15677031724 -3.92099780674 -4.61724507129 -4.84908976023 -4.56096122057 -4.24805547358 -4.93838130705 -4.82701298503 -4.43927303377 -3.82393052138 -4.89644468002 -4.40038290453 -3.89371843892 -4.92683548394 -4.184386492 -4.3750111913 -3.29621518675 -4.61587453374 -4.17131382545 -4.68197511092 -5.12117471965 -4.77479769222 -4.92284086513 -4.71251503166 -4.91410723804 -4.93144577171 -4.68284086513 -5.1881020531 -4.78486285892 -4.88744057137 -5.06502919029 -4.96601689742 -4.86035147251 -4.46777602337 -4.39164927744 -3.69299198676 -4.34485227738 -3.92236669927 -4.66650984671 -3.2317929816 -4.76895476621 -4.96709615072 -4.84727880596 -3.97418202325 -4.55402348417 -4.96744057137 -2.96017160651 -3.70905425576 -5.192170611 -4.77458199208 -4.10543059342 -4.62925667979 -4.37755290577 -4.80003848388 -4.8142473862 -3.98765465864 -4.74150035687 -4.60022113912 -4.79161269127 -4.42409905381 -4.83621239751 -4.71130485679 -4.68851144419 -4.82537361095 -4.31951715032 -4.58537361095 -4.94035147251 -5.16515952368 -4.14112052642 -4.65908305364 -5.28055981745 -4.32901788695 -4.30297339958 -4.98581693297 -5.29195652374 -4.77281389748 -4.71089605387 -5.15376281739 -5.28842769032 -5.14855802371 -4.2620905535 -4.63241638697 -4.31594522039 -3.99195931298 -4.61036431736 -4.23109135771 -3.76890303255 -4.75115672065 -4.07031993889 -4.05238469827 -3.90898619824 -3.99737760573 -4.04064577237 -3.39070932619 -3.9857651993 -4.25785015872 -3.75552473257 -2.96017160651 -3.25220998641 -4.03655901922 -4.49918169832 -3.8344988264 -4.37228605358 -4.34218919818 -4.72189135705 -4.06622447435 -4.78378140456 -4.74649165147 -4.6111745234 -4.48452664016 -4.75221777871 -4.08415751392 -4.26245967973 -4.9495075318 -5.20576461112 -4.9077866049 -4.90125027163 -4.03082418059 -4.54378140456 -4.85971284665 -4.01896819924 -4.32576681218 -5.08847485802 -4.10085765858 -5.09987156432 -4.87681748495 -4.84186051321 -5.1323009444 -4.55062557232 -4.87161269127 -5.05010365058 -5.07320489766 -3.80266395222 -3.78572023266 -4.74051323793 -5.07810185685 -3.76593211886 -4.21095451398 -4.82890244437 -4.89123988634 -3.84335601928 -4.19612761895 -5.17036431736 -4.46812044402 -4.96034631837 -4.84197511092 -4.99707815173 -5.01909794445 -4.83896761106 -4.68831614036 -4.81174302466 -5.1864078976 -4.78395831747 -4.50516011187 -4.48469948063 -4.60959289855 -3.79578539935 -3.74254420037 -4.95703098403 -5.13096940479 -4.11312011909 -3.25926765325 -5.1195726985 -4.82890244437 -4.22675451931 -4.91067730599 -5.09823219024 -4.58924686502 -4.6258800537 -5.26042948405 -4.53200127967 -4.35955780769 -4.90614723082 -5.26563427773 -4.96877211098 -4.72852202573 -4.96034631837 -4.90834452463 -4.79845685903 -4.63514152469 -4.47629615138 -4.75135202449 -4.74481569121 -4.54102619101 -4.45448985774 -4.47359648601 -4.63901477876 -4.32377341659 -4.32396872042 -4.40821419124 -4.45801869116 -4.31161269127 -4.31625956521 -4.01553826719 -4.20795352446 -4.38455502443 -4.21015081828 -4.42481569121 -4.38542077865 -4.50834452463 -4.30619439852 -4.27002048489 -4.03634331908 -3.91205144733 -4.0086529473 -3.84666915256 -3.73294481905 -3.68967665242 -3.75006765259 -3.80340098592 -3.72340098592 -3.84666915256 -3.68611123283 -3.64804785986 -3.58573081419 -4.12476911169 -4.10516011187 -4.00502977848 -4.11522527856 -4.03522527856 -4.0885586119 -3.82223636588 -3.93320548584 -3.93320548584 -3.93896819924 -4.04696640551 -4.00502977848 -3.85896819924 -4.01376340557 -3.96176161184 -4.0684282785 -3.90223636588 -4.01376340557 -4.01320548584 -3.97647365247 -3.92502977848 -3.96176161184 -3.96176161184 -4.0670967389 -3.92502977848 -3.93403388712 -3.85704138697 -3.92396872042 -3.76998372013 
-4.78775356 -4.62555626619 -5.00241843294 -4.98228809955 -4.92241843294 -4.76374997254 -5.07304617999 -5.04520669139 -4.82109155396 -5.35569944442 -5.41036431736 -5.01281389748 -4.30864177758 -4.60656216856 -5.25337181721 -4.78731023798 -3.60655214307 -4.04064357132 -4.8905469726 -4.69261859365 -3.41917331785 -4.89475052452 0.0 -4.82159469228 -3.00999188989 -5.07376281739 -4.9723009444 -4.24938701318 -3.89148235788 -4.8841822195 -5.00463819012 -4.92903277776 -4.36478730694 -4.62358610073 -4.94476852351 -4.84683548394 -4.47650965046 -4.85971284665 -5.16249644448 -4.31650965046 -5.06103457149 -4.90757090477 -4.75023398397 -5.07277569844 -4.973632484 -5.09423757143 -3.68151506786 -4.75104419001 -4.78758071953 -4.79164927744 -4.31870694428 -5.11294423087 -4.76330665052 -4.41102638726 -3.9356528649 -5.00463819012 -4.33466574596 -4.10693497349 -5.30855802371 -4.55729739314 -4.2670495712 -3.22957027225 -4.78457321968 -4.68584836499 -4.69668715155 -5.17798210499 -4.94864177758 -5.02210544431 -4.77458199208 -4.84064357132 -5.21582977782 -4.89397690465 -5.27703098403 -5.15376281739 -4.98202169044 -5.17204027761 -4.78916311115 -5.09450805298 -4.63295835368 -4.6498901515 -3.65092443815 -4.50593373174 -4.0263329338 -4.81131382545 -3.33664815361 -5.07268356409 -5.13307456426 -4.68249864554 -4.01291177416 -4.89123988634 -5.13174302466 -2.96672372325 -3.70866791621 -5.17987156432 -4.81883727767 -4.12417460579 -4.94804727168 -4.64111993823 -4.81961089754 -4.91677031724 -4.07687446741 -4.70829735693 -4.86123969009 -5.03870694428 -4.60498261077 -4.97010365058 -4.60851144419 -4.60816702354 -4.80003848388 -4.33106297343 -4.60197511092 -4.97143519018 -5.2473568175 -4.3248988569 -4.7672550823 -5.37062498414 -4.50431255289 -4.40877211098 -5.10210544431 -5.35049465075 -4.83457302343 -4.86644448377 -5.18176102366 -5.31054181845 -5.30313973096 -4.32470355307 -4.83825097366 -4.27437364715 -4.25212403148 -4.72335381822 -4.39517811086 -3.84267376699 -4.78491764033 -4.04816702354 -4.335058359 -4.19252484642 -4.07199369809 -4.14534276711 -3.46352293884 -4.20392155272 -4.43015597243 -3.93586856504 -2.96672372325 -3.22272851627 -4.03425904944 -4.48137002348 -3.90271627407 -4.80877211098 -4.41286106518 -4.84895476621 -4.43738521945 -5.10476852351 -5.1248988569 -4.80938701318 -4.84311134668 -4.85450805298 -4.2434655821 -4.21402166058 -5.10476852351 -5.15156552357 -4.89644468002 -4.97397690465 -4.06831368079 -4.58649165147 -4.77036431736 -4.00815030251 -4.30167844615 -5.15707815173 -4.4841822195 -5.23023398397 -5.16937719841 -4.8835673173 -5.23320489766 -4.4982013464 -4.90450785673 -5.09838130705 -5.14180819136 -4.09106297343 -3.95248418782 -4.57143519018 -5.36842769032 -4.00585817976 -4.39033813414 -5.0422357777 -5.02021598497 -4.05182677853 -4.32084868992 -5.35569944442 -4.60594726636 -5.04300939757 -5.15410723804 -4.99324148382 -4.88391173795 -4.83862319041 -4.85823219024 -4.77990815049 -5.12709615072 -5.00255342695 -4.55575642689 -4.65561627874 -5.0435673173 -3.87001807311 -4.00672613503 -5.00311134668 -5.08550394434 -4.27084888617 -3.33234570032 -5.213632484 -4.81096940479 -4.33212403148 -5.12637951332 -5.16327006435 -4.30516992663 -4.96504797372 -5.21750573807 -4.70405188611 -4.45346615262 -5.02696581733 -5.37010365058 -5.14150035687 -4.98369765069 -5.06150035687 -4.94042948405 -5.01854002472 -4.67324148382 -4.64034631837 -4.923614485 -4.86021598497 -4.7649460246 -4.58481569121 -4.59243127779 -4.69556911103 -4.53857661089 -4.53423757143 -4.51354931831 -4.59543877764 -4.58404207135 -4.58348415161 -4.28662198486 -4.5064550653 -4.545076358 -4.41174302466 -4.47492802561 -4.44847485802 -4.52193852475 -4.29229256392 -4.23406227139 -3.92946315334 -3.80586876129 -3.85920209462 -3.7446651433 -3.6309408098 -3.58767264316 -3.64806364333 -3.6646651433 -3.64806364333 -3.7446651433 -3.60259818288 -3.56453480991 -3.51640627025 -4.02791752647 -4.05532122684 -3.96525606014 -3.97532122684 -3.94865456017 -3.99192272681 -3.78159689333 -3.92719268718 -3.89996810078 -3.92719268718 -3.93372902046 -3.92719268718 -3.71906414752 -3.92719268718 -3.90052602051 -3.95519089345 -3.84233231416 -3.94865456017 -3.98185756012 -3.95519089345 -3.90052602051 -3.95385935385 -3.92719268718 -4.00198789351 -3.95385935385 -3.93394251954 -3.83734101957 -3.86921247991 -3.71655901922 
-4.7191502663 -4.62597869838 -4.91601709367 -4.94374481839 -4.88421957244 -4.85724507129 -4.78731023798 -4.73827935794 -4.92683548394 -5.26042948405 -5.26077390471 -4.86343698391 -3.92738502319 -4.39020314013 -5.07187335805 -4.85909794445 -3.5031021201 -3.88851364525 -4.97750573807 -4.2867574724 -3.31240568275 -4.69281389748 -4.82159469228 0.0 -2.91487125706 -5.02343698391 -4.97750573807 -4.19225436488 -3.79333505246 -4.55483369021 -4.73797152345 -4.80167785797 -4.344386492 -4.40805547358 -4.85097921956 -4.48443527257 -4.28895476621 -4.43952773185 -4.85618401323 -4.08907753368 -4.92382798408 -4.65939739846 -4.56520669139 -5.13010365058 -5.18374481839 -5.00683548394 -3.67939578559 -4.55492802561 -4.68116710594 -4.55870694428 -4.20770343921 -4.84197511092 -4.71814902455 -4.37892103154 -3.91523344832 -4.7108390714 -4.24111993823 -3.7324782669 -4.86210544431 -4.19333581923 -4.15907176123 -3.06249682194 -4.64300939757 -4.56137002348 -4.46894961207 -5.12034631837 -4.98184477753 -5.032170611 -4.91630453186 -4.8536796517 -4.91054181845 -4.83304617999 -5.19350215061 -5.07243127779 -4.83488085791 -5.03161269127 -4.69312173197 -4.77746077142 -4.48412743809 -4.4526003984 -3.44855620012 -4.63795372071 -3.88476911169 -4.67354931831 -3.15246046416 -4.81341898492 -4.85148235788 -4.89174302466 -3.58657540534 -4.68908976023 -4.952170611 -2.84171301304 -3.52425615861 -5.18528985708 -4.5864550653 -3.95825097366 -4.71625956521 -4.36907156498 -4.55681748495 -4.84163069027 -3.9426183974 -4.6911745234 -4.72034631837 -4.92816702354 -4.49583197887 -4.70563427773 -4.75840969133 -4.50369765069 -4.88055981745 -4.30056040563 -4.47631434663 -4.94077390471 -5.13397690465 -4.20438810487 -4.72435505998 -5.22016881727 -4.3839971047 -4.19690123882 -4.91896761106 -5.14666856438 -4.91410723804 -4.81530844425 -5.06967606424 -5.3622357777 -4.93618401323 -4.1648988569 -4.96771105292 -4.30430493918 -4.14210544431 -4.58791532542 -4.27952773185 -3.80012223775 -4.63814902455 -3.98025257114 -4.12791693829 -4.05018740445 -3.75379102308 -4.08780538833 -3.45788243561 -4.05672373772 -4.18816761172 -3.8435673173 -2.84171301304 -3.00916348861 -3.90524386574 -4.51788835777 -3.73651023864 -4.62792514018 -4.48969484766 -4.77990815049 -4.29612923182 -4.75088623911 -4.57777621962 -4.54864177758 -4.52451682539 -4.72821419124 -4.04163069027 -4.02253361883 -4.9723009444 -5.10042948405 -4.8795726985 -4.86829735693 -3.99814902455 -4.12473252552 -4.7750111913 -3.7415451128 -3.95002048489 -5.025076358 -3.97454299414 -4.85857661089 -4.86916311115 -4.80790635676 -5.28189135705 -4.51135202449 -4.92305656527 -4.87851164044 -4.89694781834 -3.90989530564 -3.77559731672 -4.61036431736 -5.22150035687 -3.80361207323 -4.25841027951 -4.76172502567 -4.80555111204 -3.9255533131 -4.12444288628 -5.13174302466 -4.52085927145 -4.93036431736 -4.84284086513 -4.85423757143 -4.9723009444 -4.69990815049 -4.69485247363 -4.59840969133 -5.06502919029 -4.87394547263 -4.42218919818 -4.28671632026 -4.73010365058 -3.73418202325 -3.73570003261 -4.76550394434 -5.28000189771 -4.11707815173 -3.16266111839 -5.1895075318 -4.85690065063 -4.21882889719 -4.80582159359 -4.98670515055 -4.20795352446 -4.59810185685 -5.0778517716 -4.64464877165 -4.36627756421 -4.79514152469 -5.30855802371 -5.0136796517 -4.8085586119 -4.93965806524 -4.97307456426 -4.81341898492 -4.48159984642 -4.34292623188 -4.66292623188 -4.57166501312 -4.32159984642 -4.29846201318 -4.33914731321 -4.5592304789 -4.10425777148 -4.23458360496 -4.24520669139 -4.40000189771 -4.35389373896 -4.4085586119 -3.90356790548 -4.2384934452 -4.33509494517 -4.22520727957 -4.45070873801 -4.34924686502 -4.42404207135 -4.1971147379 -4.10085765858 -3.96507694618 -3.7174201606 -3.84068832724 -3.68219677975 -3.55457302343 -3.55457302343 -3.55659340433 -3.63659340433 -3.52992673767 -3.6531949043 -3.50360449165 -3.48700299168 -3.47560628538 -3.79445165869 -3.80451682539 -3.69785015872 -3.6815930794 -3.72451682539 -3.77785015872 -3.6143213253 -3.595830366 -3.595830366 -3.67638828573 -3.6943213253 -3.7030549524 -3.65105315866 -3.75118349206 -3.595830366 -3.83118349206 -3.64972161906 -3.67638828573 -3.68292461901 -3.72972161906 -3.624386492 -3.65105315866 -3.67771982533 -3.77785015872 -3.65105315866 -3.64972161906 -3.7030549524 -3.56916369933 -3.63109973819 
-3.00422533042 -2.82376582368 -3.26880928533 -3.24867683261 -3.09552311969 -3.10563427773 -3.35586695217 -3.17874411863 -3.2652373554 -3.56796984832 -3.81157592652 -3.44438708018 -2.08265067585 -2.75401402357 -3.48334543774 -3.09122743343 -1.09087874102 -1.76792031571 -3.24196820465 -2.83544725436 -0.838623190409 -3.00830014617 -3.00999188989 -2.91487125706 0.0 -3.30631473856 -3.32455561261 -2.14544995369 -1.53964748371 -2.90347724534 -3.20788609445 -3.27293683108 -2.5344833474 -2.79709984708 -3.3412322903 -3.40365107117 -2.38984378589 -3.17055271493 -3.35221675401 -2.38710114101 -3.62033632501 -3.15946384311 -2.82025114005 -3.40175920006 -3.28115544428 -3.49204027761 -1.26729421393 -2.98135572085 -3.06039622844 -2.7742447165 -2.19951207303 -3.35796780236 -3.19109135771 -2.56706321726 -1.88670908493 -3.25294481905 -2.25211586492 -1.7904291764 -3.46008623977 -2.47335682451 -2.15217926183 -0.776418532127 -3.02275661932 -2.82855111744 -2.84643856161 -3.45524406199 -3.20167045817 -3.6236698546 -3.02460116744 -2.91216223053 -3.42161638764 -3.12240328544 -3.63649700186 -3.62861093374 -3.33749735759 -3.50790694494 -3.07005035 -3.35078352322 -2.94637276308 -2.61735545731 -1.16029194959 -2.55528849688 -1.83850347388 -3.51360819704 -0.689433252538 -3.19095103097 -3.26709432713 -3.12591813005 -1.55639681788 -2.79680931838 -3.05108136436 -0.102158036409 -1.18492238742 -3.40318528579 -3.19741639296 -1.98572599064 -3.08156609728 -2.83085645748 -2.77870973352 -2.94550350783 -1.93073930014 -2.73755188108 -2.96660709405 -3.27497416862 -2.60722824866 -3.09398671942 -2.92579281681 -2.8773198565 -2.81101039307 -2.46899817599 -2.51391462879 -3.08433991248 -3.71376281739 -2.43575664081 -2.96034631837 -3.57479769222 -2.75656857606 -2.29199428627 -3.50684588689 -3.50877490021 -3.2943213253 -3.14431969796 -3.42787035877 -3.64754472154 -3.6428978476 -2.21017799928 -3.19186013837 -2.25751905295 -2.41079689399 -2.6674035487 -2.3957639982 -1.45244459423 -3.0301137956 -1.97293541389 -2.20998804383 -2.07889408155 -2.02342705774 -1.88022113912 -0.792599961892 -2.13207665306 -2.53674950428 -1.66655486979 -0.102158036409 -0.58975186546 -1.73339005327 -2.59313974863 -1.31792714499 -2.97949173386 -2.34673673736 -3.31712429474 -2.27942243339 -3.19746897332 -3.00047106052 -2.95416319582 -2.86722766048 -3.3362003371 -2.05721068617 -2.45287823574 -3.36964006625 -3.48615763376 -3.3087350883 -3.27559770923 -1.76847823544 -2.54572656375 -2.98872553146 -1.76585689714 -2.16423288732 -3.58514522105 -2.52752872736 -3.28447185874 -3.23798489422 -3.31003980106 -3.57836531286 -2.70647676066 -3.32831426897 -3.40256530754 -3.51643163892 -1.81401482567 -1.55153644486 -2.93587914657 -3.49244168073 -1.60865003591 -2.49541883028 -3.12404265953 -3.30733844367 -1.62097902331 -2.03259288139 -3.39225153104 -2.68065753027 -3.40251035657 -3.38980698581 -2.97354749471 -3.19557786897 -2.82642776273 -2.86796008134 -2.92266111839 -3.30662257304 -3.0317458139 -2.49838323363 -2.32465231612 -2.83614724848 -1.52639790425 -1.61515135655 -3.29918389938 -3.67629615138 -2.2121756013 -0.576185714429 -3.63025030783 -2.91811361474 -2.45235814078 -3.72156389623 -3.66013797343 -2.40863321852 -3.2442843643 -3.56815962375 -2.90889427781 -2.51127164804 -3.24253415158 -3.68632473191 -3.5570869418 -3.15609082206 -3.51276080763 -3.11736849841 -3.165894508 -2.82507753436 -2.68636373305 -2.94915494459 -3.03470415891 -2.7975638179 -2.73179595034 -2.5522459844 -2.80751594477 -2.44633991693 -2.49637423979 -2.41720746043 -2.61824174708 -2.51483252627 -2.5164720396 -2.15487983322 -2.37218532199 -2.47231565538 -2.39231565538 -2.49950226107 -2.47884226796 -2.54899060035 -2.22544795965 -1.99568121932 -1.68095790255 -1.562595182 -1.65266034869 -1.42100915827 -1.25844584099 -1.26330621401 -1.36113949166 -1.34100915827 -1.334472825 -1.35107432497 -1.23508715592 -1.17035711629 -1.04790355476 -1.75569123385 -1.78190118891 -1.62654806285 -1.67037414922 -1.76529968894 -1.77050448261 -1.50904260962 -1.66327989621 -1.42164052213 -1.65897744292 -1.68177085552 -1.61704081589 -1.49791638487 -1.70710598258 -1.52344681577 -1.76177085552 -1.52043931592 -1.55175285652 -1.67523452224 -1.66981622949 -1.65510418885 -1.68177085552 -1.63661322955 -1.77570927629 -1.62843752218 -1.56713510785 -1.58209723374 -1.59380177452 -1.43226934852 
-4.95261393303 -4.80985356533 -5.03325206536 -4.97928059969 -4.93115206003 -4.90502919029 -5.07509435699 -5.2123009444 -5.20576461112 -5.48679889777 -5.57389315078 -5.15974123093 -4.5756528649 -4.82537361095 -5.39896761106 -5.10343698391 -4.02959348673 -4.2240502411 -5.16515952368 -4.84241843294 -3.75635148884 -5.04003848388 -5.07376281739 -5.02343698391 -3.30631473856 0.0 -5.20167785797 -4.50039864021 -4.18150035687 -4.8791502663 -5.01522469038 -5.07324148382 -4.67888959952 -4.8835673173 -5.14537361095 -4.969215433 -4.48146435889 -5.04189135705 -5.10804727168 -4.59057840462 -5.22016881727 -4.97118510493 -4.81174302466 -5.21174302466 -5.31376281739 -5.2848988569 -4.09019798598 -5.13123988634 -5.16816702354 -4.93556911103 -4.50679948595 -5.13582977782 -5.08382798408 -4.82298101329 -4.41617639952 -5.14180819136 -4.39049465075 -4.27707573995 -5.08683548394 -4.6822829454 -4.60795352446 -3.61054240663 -5.07896761106 -4.97010365058 -5.01522469038 -5.45660339768 -5.11569944442 -5.45096940479 -5.10563427773 -5.08550394434 -5.23763607146 -5.06581693297 -5.22313973096 -5.25036431736 -5.272170611 -5.4086883571 -5.02457321968 -5.18395831747 -4.78908509961 -4.83974123093 -3.85103826785 -4.66109155396 -4.25478711069 -5.08029915066 -3.63981009399 -5.20653823099 -5.29849285702 -5.06369765069 -4.14402718053 -4.82150035687 -5.21827935794 -3.25109194589 -3.95165985897 -5.42176102366 -5.01857661089 -4.31893676722 -4.99509435699 -4.87771982533 -4.99621239751 -5.025076358 -4.3813340255 -4.94021598497 -5.23509435699 -5.14855802371 -4.82890244437 -5.18696581733 -5.0264078976 -4.95182619035 -5.06784138631 -4.84550394434 -4.90537361095 -5.30313973096 -5.46666856438 -4.52933820047 -4.99677031724 -5.43836252363 -4.78555626619 -4.62380180086 -5.29527185808 -5.23156552357 -5.24683548394 -5.01556911103 -5.52189135705 -5.29195652374 -5.32903277776 -4.46291565035 -5.14650984671 -4.52305656527 -4.52885586485 -4.74016881727 -4.69535561195 -4.17526944631 -5.18696581733 -4.39733640673 -4.60895476621 -4.46098960484 -4.24636131808 -4.57831594411 -3.77419260479 -4.49772143821 -4.68305656527 -4.29406065852 -3.25109194589 -3.53574720031 -4.2422357777 -4.85204027761 -4.08726365846 -5.05644468002 -4.70829735693 -4.97575176627 -4.68964767996 -5.16791693829 -5.03182619035 -4.9648988569 -4.87814902455 -5.20167785797 -4.62555626619 -4.56171444414 -5.35535502377 -5.21010365058 -5.25423757143 -5.1750111913 -4.33097160585 -4.7908390714 -5.05849285702 -4.18751535659 -4.47703098403 -5.2949640236 -4.65862377859 -5.27535502377 -5.25690065063 -5.0980368864 -5.23156552357 -4.80985356533 -5.1736796517 -5.21123988634 -5.40163069027 -4.29965806524 -4.18253361883 -5.10696581733 -5.49522469038 -4.27708035278 -4.6657180316 -5.24327006435 -5.24284086513 -4.31062557232 -4.65143519018 -5.35836252363 -4.78852717987 -5.13010365058 -5.12167785797 -5.16903277776 -5.08847485802 -4.91304617999 -5.09337181721 -4.99156552357 -5.32515952368 -5.09690065063 -4.72082622656 -4.57663998385 -5.23707815173 -4.16769285768 -4.19875411198 -5.06369765069 -5.33389315078 -4.53256381223 -3.54714390661 -5.453632484 -4.98834452463 -4.655058359 -5.2949640236 -5.30369765069 -4.55031773784 -4.9648988569 -5.37849285702 -4.96935042701 -4.48722707229 -4.94451843826 -5.32163069027 -5.20877211098 -5.133632484 -5.20167785797 -5.1108390714 -5.02977801335 -4.72555111204 -4.57386230694 -4.9336796517 -4.91243127779 -4.74047665176 -4.58890244437 -4.6523009444 -4.86563427773 -4.53556911103 -4.50890244437 -4.49918169832 -4.66137899214 -4.55604386508 -4.72610903177 -4.37591353169 -4.44212422773 -4.48258019835 -4.4687908944 -4.71604386508 -4.62731023798 -4.66404207135 -4.50348415161 -4.41044807123 -4.22942952026 -4.14297339958 -4.16964006625 -4.02029973885 -3.93827935794 -3.93827935794 -3.92167785797 -3.9750111913 -3.92167785797 -3.9750111913 -3.77422919095 -3.77422919095 -3.70407434824 -4.13229256392 -4.16769285768 -4.08769285768 -4.14102619101 -4.14102619101 -4.06102619101 -4.08769285768 -4.14102619101 -4.05096102432 -4.11435952435 -4.10429435765 -4.13096102432 -4.11435952435 -4.16769285768 -4.08769285768 -4.22102619101 -4.11435952435 -4.11435952435 -4.16769285768 -4.19435952435 -4.11435952435 -4.11435952435 -4.16769285768 -4.16769285768 -4.11435952435 -4.05096102432 -4.10429435765 -4.07762769098 -4.03435952435 
-5.0523009444 -4.8923009444 -5.18077390471 -5.21883727767 -5.16550394434 -5.13143519018 -5.27182619035 -5.31320489766 -5.1323009444 -5.35049465075 -5.43182619035 -5.29849285702 -4.62405188611 -4.65025276739 -5.3286883571 -5.05883727767 -3.94710655367 -4.25831594411 -5.08679889777 -4.7914539736 -3.76892342885 -5.00163069027 -4.9723009444 -4.97750573807 -3.32455561261 -5.20167785797 0.0 -4.53823219024 -4.1971147379 -5.04990834674 -5.07509435699 -4.82915473067 -4.70997331719 -4.75084888617 -5.32515952368 -5.0523009444 -4.71442488729 -5.09317651338 -5.30722648411 -4.71130485679 -5.18430273813 -4.9508390714 -4.90890244437 -5.2048988569 -5.27569944442 -5.30236611109 -4.10159469228 -4.96877211098 -4.93281389748 -4.93909794445 -4.52176161184 -5.26528985708 -5.03458360496 -4.87595173073 -4.3228506799 -5.23862319041 -4.58431255289 -4.3235673173 -5.45062498414 -4.75810185685 -4.49397690465 -3.62672147441 -5.025076358 -4.90431255289 -4.88688265164 -5.33333523105 -5.12300939757 -5.45716131742 -5.04167785797 -5.13883727767 -5.30016881727 -5.21143519018 -5.44055981745 -5.31896761106 -5.17854002472 -5.26042948405 -4.88034631837 -5.19483369021 -4.90236611109 -4.98502919029 -3.91354093783 -4.81797152345 -4.37463897455 -5.15410723804 -3.67544451997 -5.2486883571 -5.33389315078 -5.2550111913 -4.15997410162 -5.0448988569 -5.29883727767 -3.27642707295 -3.99675310268 -5.31509435699 -5.10476852351 -4.35614801525 -4.88034631837 -4.88637951332 -5.08980639763 -5.06834452463 -4.50242309356 -4.9363427309 -5.06313973096 -5.28000189771 -4.80520669139 -5.09987156432 -4.96300939757 -4.87948056415 -5.13174302466 -4.69935023076 -4.86563427773 -5.3723009444 -5.34528985708 -4.63962968097 -4.88477749217 -5.57389315078 -4.85470335682 -4.57812064027 -5.3350111913 -5.49036431736 -5.21750573807 -4.9749640236 -5.30967606424 -5.31509435699 -5.4086883571 -4.56530026002 -4.95928526031 -4.45857661089 -4.67488085791 -4.84395890566 -4.6398249848 -4.22752593812 -5.11028115167 -4.43002048489 -4.65143519018 -4.46941539745 -4.42292623188 -4.50895942684 -3.75521483102 -4.62123969009 -4.78476852351 -4.27416422051 -3.27642707295 -3.60005480774 -4.39665876728 -4.70597869838 -4.15201409439 -5.11984318005 -4.8149640236 -5.01169585696 -4.65698440451 -5.1235673173 -5.15488085791 -4.88096122057 -4.93857661089 -5.1108390714 -4.62476852351 -4.51057840462 -5.18563427773 -5.21716131742 -5.30369765069 -5.45849285702 -4.44197511092 -4.91354931831 -5.06834452463 -4.30175362386 -4.46675231825 -5.26993673102 -4.6435673173 -5.42916311115 -5.11569944442 -5.17036431736 -5.38313973096 -4.82834452463 -5.06614723082 -5.07790655301 -5.32847485802 -4.29746077142 -4.28775822062 -5.06722648411 -5.42528985708 -4.30752593812 -4.82666856438 -5.10563427773 -5.22236611109 -4.22920189837 -4.53888444537 -5.36055981745 -4.8498429838 -5.17036431736 -5.15376281739 -5.09070873801 -5.19836252363 -5.09036431736 -5.16550394434 -4.9178517716 -5.33036431736 -5.24683548394 -4.83190994422 -4.78731023798 -5.13527185808 -4.15384657126 -4.23301533615 -5.1095075318 -5.37716131742 -4.57044807123 -3.62664296934 -5.42176102366 -5.00249644448 -4.74016881727 -5.20470355307 -5.32847485802 -4.47496461178 -4.96935042701 -5.24382798408 -4.97827935794 -4.72137002348 -5.10563427773 -5.44542019047 -5.16330665052 -5.23509435699 -5.19647306429 -5.04520669139 -5.05772143821 -4.78322348483 -4.72167785797 -4.95514152469 -4.83488085791 -4.82425777148 -4.69935023076 -4.6278337726 -4.71978839863 -4.62287906418 -4.58313973096 -4.5864550653 -4.6150111913 -4.625076358 -4.65694781834 -4.40335381822 -4.60172502567 -4.65041148506 -4.53832652564 -4.70374481839 -4.63548594534 -4.67354931831 -4.43389373896 -4.39006765259 -4.26249703266 -4.06929403272 -4.20262736605 -3.99006765259 -3.93320548584 -3.93320548584 -3.94516011187 -3.97182677853 -3.94516011187 -3.9984934452 -3.89049523893 -3.89049523893 -3.85376340557 -4.24279589849 -4.26292623188 -4.18292623188 -4.18292623188 -4.19952773185 -4.20959289855 -4.01939739846 -4.12959289855 -4.11466735883 -4.14619439852 -4.19952773185 -4.17939739846 -4.05612923182 -4.17286106518 -4.06619439852 -4.26946256516 -4.12959289855 -4.09806585886 -4.16279589849 -4.14619439852 -4.10292623188 -4.12959289855 -4.18292623188 -4.19952773185 -4.10292623188 -4.10813102555 -4.0512688588 -4.08146435889 -4.00800069216 
-4.18226437589 -4.22252504267 -4.55762118065 -4.46291565035 -4.39818561072 -4.35053940668 -4.59840969133 -4.24757149295 -4.0866992284 -4.603614485 -4.7649460246 -4.37218939443 -3.40233258945 -3.84639790425 -4.52550394434 -4.35921989737 -2.76676596431 -3.4377169915 -4.21026258216 -3.94712474891 -2.50895295827 -4.08425615861 -4.24938701318 -4.19225436488 -2.14544995369 -4.50039864021 -4.53823219024 0.0 -2.82975143763 -3.98476852351 -4.08839989423 -4.10593373174 -3.09729471533 -3.59372956177 -4.1726475661 -4.44116710594 -3.47088844016 -4.06047562706 -4.25045027229 -3.21039252305 -4.55893676722 -4.21458199208 -4.24258019835 -4.52885586485 -4.70597869838 -4.65575176627 -2.93974203303 -4.1299577155 -4.31784119006 -4.09422919095 -3.80677110168 -4.41195652374 -4.16967665242 -3.48282410418 -3.23316976314 -4.07276731796 -3.59816314735 -2.92359552299 -4.38777602337 -3.48809530286 -3.62417299292 -2.58171764668 -4.06976201916 -3.71810185685 -4.01875926613 -4.55733640673 -4.12420468163 -4.39153467973 -3.96658298691 -4.09707873991 -4.28474830899 -4.0322752547 -4.48464877165 -4.55164927744 -4.38698214119 -4.46644448377 -4.12550394434 -4.1634655821 -3.69993635618 -3.6905789928 -2.89835231956 -3.73926545219 -2.97441206011 -4.20311134668 -2.53814884596 -4.33914270038 -4.5883811108 -4.29454299414 -3.02336526323 -3.98993565089 -4.42454237583 -2.14544995369 -2.88836273697 -4.76662198486 -3.84359959419 -3.22670515055 -3.95769064215 -3.74447024587 -3.9319105324 -3.82464935984 -2.77609409731 -3.75639048679 -3.81923106708 -4.17763665964 -3.44271111993 -3.92502977848 -3.75698499269 -3.49677907518 -3.87909853263 -3.27280610519 -3.42642422146 -4.27410723804 -4.59235326624 -3.27764182944 -4.02573892142 -4.74481569121 -3.49775823829 -3.61367862701 -4.39569944442 -4.58344515367 -4.20064357132 -4.05514211287 -4.76085927145 -4.77823219024 -4.70005726731 -3.49949200915 -4.09884683451 -3.39672220658 -3.20228870338 -3.65519909534 -3.18884053845 -2.54169020405 -3.87380160461 -2.96990190939 -2.92608226037 -2.72891479045 -3.12032735635 -2.90359611117 -2.56564062389 -2.84397066355 -3.27682924284 -2.73729223899 -2.14544995369 -2.43831914665 -3.09233994554 -3.72529044526 -3.08218597185 -3.92581075413 -3.93212623254 -4.10610956452 -3.66865133443 -4.20008785264 -4.33875926613 -3.99406962718 -3.89814961273 -4.15328865153 -3.10686427781 -3.67221675401 -4.4378517716 -4.69888444537 -4.26348635267 -4.28662418591 -3.13010365058 -3.72124027827 -4.06052140768 -3.09720031856 -3.31340687224 -4.60816702354 -3.29175478256 -4.35605367984 -4.52172502567 -3.88602639883 -4.54900659454 -3.72262736605 -4.09812064027 -4.3497126504 -4.61337181721 -2.78731023798 -2.95470415891 -3.85652082018 -4.70455502443 -2.47190156374 -3.51100657914 -4.52008565158 -4.51232954259 -3.05981699682 -3.49077760107 -4.60197511092 -3.83941667541 -4.33355447245 -4.39248064654 -4.33450043927 -4.32890303255 -4.35605367984 -4.13780519208 -4.21635685371 -4.57075590571 -4.12460052383 -3.62770182634 -3.70170645616 -4.24111993823 -2.66380961025 -3.08590127502 -4.18914822034 -4.92881927868 -3.43420404979 -2.5348506179 -4.76330665052 -4.09677090543 -3.4136914096 -4.52933820047 -4.4397778171 -3.69170159929 -3.91907225476 -4.865076358 -3.94573892142 -3.4757052024 -4.21720607334 -4.76550394434 -4.57976001436 -4.12550614539 -4.5495075318 -4.46491764033 -4.56877211098 -4.17812064027 -4.08082622656 -4.43410723804 -4.37352093403 -4.04542593279 -4.02228809955 -3.94872553146 -4.16691923781 -3.85291177416 -3.93389889311 -3.91168379655 -4.05880643383 -3.92502977848 -3.89863359336 -3.51120147658 -3.79549576011 -3.95177162285 -3.84510495619 -3.95079410476 -3.87158184743 -4.07506351315 -3.72388089411 -3.6691173765 -3.32483034677 -3.278071013 -3.3681361797 -3.20647654331 -3.04940760516 -3.05426797818 -3.09689801249 -3.17689801249 -3.07023134582 -3.15676767909 -3.03571796934 -2.97098792971 -2.87777273536 -3.305869843 -3.23593500969 -3.19920317633 -3.20926834303 -3.15593500969 -3.26260167636 -2.95301126371 -3.1358046763 -3.13391521697 -3.08634459704 -3.20440797001 -3.15240617627 -2.95301126371 -3.16113980337 -3.05391521697 -3.2158046763 -3.1344731367 -3.08634459704 -3.16058188363 -3.13391521697 -3.08247134297 -3.10913800964 -3.18780647003 -3.18780647003 -3.1358046763 -3.18260167636 -3.06887734285 -3.10913800964 -3.04221067619 
-3.85311115043 -3.68913742145 -4.24003848388 -4.08520561126 -4.03320381753 -3.93000191538 -4.23870914534 -3.92929456547 -3.86584920986 -4.40339040439 -4.59200427963 -4.12365107117 -3.00614803291 -3.57779626997 -4.43368480585 -3.92672393397 -2.17291617627 -2.83440566736 -3.9711745234 -3.47962865627 -1.96287024719 -3.71909853263 -3.89148235788 -3.79333505246 -1.53964748371 -4.18150035687 -4.1971147379 -2.82975143763 0.0 -3.82400446048 -3.84009139391 -3.89780519208 -2.952170611 -3.39423574784 -3.81934062991 -3.99066215849 -3.06056288197 -3.753653962 -3.94226437589 -2.79837208047 -4.02085765858 -3.69422919095 -3.76284660746 -4.2556528649 -4.25678910067 -4.26039864021 -2.52765283504 -3.85052324894 -4.04874126713 -3.43109135771 -3.35935412337 -3.98566655462 -3.85286106518 -3.24245045314 -2.77457622597 -4.01611865029 -3.41857881194 -2.63552693362 -4.20278531696 -3.335405256 -3.17280699121 -1.93964748371 -3.73014973815 -3.66925667979 -3.58765685969 -4.29229256392 -4.10894123159 -4.36022113912 -3.73539219812 -3.66264068996 -4.02710004334 -3.83026218966 -4.18150035687 -4.39109135771 -4.21769059436 -4.0759883169 -3.85605718898 -3.8911368571 -3.4791351188 -3.48942684246 -2.47026549285 -3.32327006435 -2.83963543895 -4.15141497566 -2.08559725505 -4.11441266075 -4.28752432524 -3.7685209456 -2.56642959452 -3.72760802368 -4.15384657126 -1.53964748371 -2.3620396647 -4.41397690465 -3.66235122028 -3.15444493764 -3.85653660364 -3.69755538212 -3.72108156061 -3.72515261742 -2.69662733526 -3.67245741641 -3.75498500808 -3.99932184648 -3.35542388683 -3.90216242678 -3.66680930072 -3.43795130893 -3.76836089628 -3.05490184239 -3.30732005275 -3.9878337726 -4.41166501312 -3.30835628253 -3.74187298322 -4.54619439852 -3.19196886982 -3.32012223775 -4.2409042381 -4.48873311303 -4.07905136493 -3.79733043803 -4.43002048489 -4.58095655995 -4.43268356409 -3.30069015084 -3.90578608913 -3.21909912082 -3.21944812309 -3.47844847855 -3.13437096935 -2.29814884596 -3.65277623119 -2.91164089696 -2.90130505304 -2.50647268946 -2.94893065006 -2.85116761713 -1.84809743328 -2.5707369437 -3.00226398339 -2.5982428071 -1.53964748371 -1.84407034422 -2.56060596046 -3.35290656458 -2.50990588718 -3.74767554846 -3.14865348005 -3.81801869116 -3.32023746298 -3.99849564626 -4.08240328544 -3.73107404849 -3.49256273211 -4.02276751421 -3.01296521535 -3.32081107906 -4.13423757143 -4.22542077865 -3.94799902386 -4.04064577237 -2.61864478387 -3.47879069815 -3.70523528958 -2.68694586996 -3.01877537175 -4.32709615072 -3.07705918972 -4.10544471622 -4.22250684743 -3.82098852472 -4.33475052452 -3.5547243413 -4.13182677853 -4.07242289731 -4.36498261077 -2.54984378589 -2.58432012421 -3.81894142784 -4.40636131808 -2.37666818954 -3.21616603191 -3.98210544431 -4.1369169745 -2.64158491284 -3.1839058158 -4.21560789826 -3.61327653884 -4.28752432524 -4.1968256547 -3.91501774818 -4.12631415038 -3.90653881917 -3.91419099191 -3.88189709937 -4.23793552547 -3.93660231756 -3.41604445326 -3.32118473009 -3.82925667979 -2.64364269069 -2.56307373582 -4.03798049211 -4.57097160585 -3.06235794453 -1.98485507232 -4.50967606424 -3.74461036189 -3.27899581675 -4.22107932742 -4.47870694428 -3.50704119072 -3.79447254852 -4.56300939757 -3.78157573027 -3.40224153568 -4.02265498356 -4.59472214024 -4.33889426014 -3.88064577237 -4.34029973885 -4.01270234752 -4.12976497225 -3.76178554941 -3.62604385061 -3.943286436 -4.013632484 -3.60913742145 -3.5433695539 -3.4615532669 -3.71836826596 -3.31190563494 -3.43376425044 -3.42437160119 -3.62763976782 -3.50227295205 -3.44264906141 -3.0290550613 -3.3198242168 -3.47770493452 -3.33430643449 -3.44107174584 -3.44404486058 -3.62085985963 -3.27479602391 -3.09886548336 -2.82108421554 -2.7787535238 -2.8587535238 -2.63162444917 -2.47899581675 -2.51052285644 -2.57175478256 -2.55162444917 -2.54508811589 -2.6049577825 -2.46535803006 -2.40062799043 -2.29701103666 -2.74620958354 -2.76915211295 -2.67908694626 -2.71581877962 -2.66248544628 -2.73242027959 -2.43289503363 -2.64235511289 -2.5237338202 -2.56622836697 -2.65762507326 -2.65895661286 -2.4595617003 -2.61435690663 -2.58902177956 -2.72235511289 -2.60429173993 -2.58769023996 -2.66713232023 -2.64046565356 -2.56235511289 -2.57895661286 -2.64102357329 -2.74248544628 -2.5522899462 -2.6229414169 -2.48255041673 -2.54947775018 -2.45588375006 
-4.78378140456 -4.73698440451 -4.84438810487 -4.96701813918 -4.8804818059 -4.7305469726 -4.94476852351 -4.82650984671 -4.71080007346 -5.10476852351 -5.25423757143 -4.88524327756 -3.87733779382 -4.51243127779 -5.10343698391 -4.87514152469 -3.45989142945 -4.00555111204 -4.81797152345 -4.43798049211 -3.32887675467 -4.54424718995 -4.8841822195 -4.55483369021 -2.90347724534 -4.8791502663 -5.04990834674 -3.98476852351 -3.82400446048 0.0 -4.76698460076 -4.8536796517 -4.12330665052 -4.30343698391 -4.66914822034 -4.62422472658 -3.96254258749 -4.52671411921 -4.62563647878 -4.08581075413 -4.91067730599 -4.53071093907 -4.69148235788 -4.69070873801 -5.1323009444 -4.93690065063 -3.74998964105 -4.61115206003 -4.74361963915 -4.68762322661 -4.23548594534 -4.66924686502 -4.82784138631 -4.345375812 -3.86761704778 -4.73264536505 -4.38765465864 -3.87901375407 -4.70860277964 -4.24786869047 -4.20606406513 -3.2559596747 -4.75457302343 -4.345375812 -4.6072550823 -5.17734397266 -4.78908509961 -5.01888444537 -4.64391173795 -4.53823219024 -4.68679889777 -4.54077610576 -5.06595192698 -5.19569944442 -4.98595192698 -4.89397690465 -4.67243347884 -4.75921338703 -4.32137002348 -4.46755601395 -3.55823036664 -4.24566287592 -3.84095038111 -4.66352073778 -3.16411071705 -4.71905136493 -4.92627756421 -4.83324148382 -3.7652528344 -4.53771085667 -4.99137021973 -2.84308624517 -3.52068832724 -5.19569944442 -4.53373663417 -3.97755290577 -4.62765465864 -4.18727262712 -4.75002048489 -4.69549109949 -3.86894858738 -4.67023398397 -4.81530844425 -4.81264536505 -4.35677031724 -4.81044807123 -4.69151894405 -4.49896819924 -4.77724507129 -4.28718210565 -4.45015081828 -4.92064357132 -5.02528985708 -4.05393929379 -4.59277569844 -5.25036431736 -4.26150035687 -4.31002865464 -4.93724507129 -5.07790655301 -4.67057840462 -4.64555111204 -5.29118510493 -5.1780368864 -5.13123988634 -4.01587592083 -4.61557131209 -3.90731979482 -4.00933958755 -4.46017698703 -4.22597869838 -3.69755188108 -4.82714847257 -3.84714229373 -4.08657481716 -3.92447921453 -3.8724774208 -4.14210544431 -3.32754521507 -4.00060596046 -4.11733779382 -3.76748671438 -2.84308624517 -3.21402304766 -3.9424122541 -4.5514539736 -3.5223875891 -4.2998704842 -4.26295630771 -4.6181108255 -4.0511368571 -4.60574972031 -4.91135202449 -4.47479602391 -4.45028630582 -4.84908976023 -3.96326898423 -4.28163069027 -4.97772143821 -5.15187335805 -4.84546494639 -4.75862319041 -3.85755188108 -4.40709615072 -4.8378517716 -3.89337181721 -4.21978678576 -5.15763607146 -4.05914408746 -4.90047665176 -4.9178517716 -4.70206644636 -5.00330665052 -4.37798210499 -4.93888444537 -4.54353131931 -4.97096940479 -3.71149030185 -3.71226392172 -4.63350215061 -5.22369765069 -3.69234708741 -4.28372624888 -4.90180819136 -4.87569944442 -3.8423875891 -4.08610903177 -5.13174302466 -4.35806419055 -4.79737540468 -4.78542077865 -4.95631434663 -4.98757090477 -4.6556732612 -4.58382857227 -4.85337181721 -5.16382798408 -4.84574972031 -4.46860277964 -4.4511745234 -4.80568659958 -3.58568042074 -3.7096121755 -4.67435301401 -5.32029915066 -3.92095038111 -3.12926834303 -5.35703098403 -4.7043597206 -4.02727262712 -4.87080007346 -4.86343698391 -4.37668715155 -4.65230314545 -5.08627756421 -4.54385658228 -4.20163069027 -4.95325206536 -5.22236611109 -4.94358610073 -4.72911653163 -4.91277569844 -4.63492802561 -4.69281389748 -4.49797152345 -4.37196226607 -4.60274873079 -4.54997331719 -4.30291565035 -4.17066377137 -4.10986176722 -4.34951734657 -4.03248826025 -4.11628350278 -4.17164128946 -4.38216242678 -4.19283268091 -4.17536542672 -3.70357772025 -4.02101354242 -4.15222759347 -4.04556092681 -4.25700480081 -4.24560809451 -4.3856912602 -4.07222759347 -4.11416422051 -3.89674413402 -3.75955166942 -3.90948650273 -3.70147256078 -3.58861398149 -3.59347435451 -3.65145456179 -3.66805606176 -3.65145456179 -3.68465756173 -3.5496092702 -3.51154589723 -3.43669104417 -3.94081866063 -3.98674990647 -3.90674990647 -3.90674990647 -3.88008323981 -3.96008323981 -3.71302557297 -3.85862136681 -3.80473011375 -3.80528803348 -3.84855620012 -3.83849103342 -3.71302557297 -3.85862136681 -3.76855620012 -3.88661957308 -3.80528803348 -3.85341657314 -3.88661957308 -3.88661957308 -3.83195470015 -3.83195470015 -3.83195470015 -3.90674990647 -3.85862136681 -3.87001807311 -3.77341657314 -3.80528803348 -3.64309073966 
-4.79110955295 -4.8105469726 -4.86555626619 -4.89010365058 -4.78864177758 -4.7235673173 -4.9628506799 -5.02077390471 -4.93556911103 -5.25522469038 -5.49036431736 -4.89143519018 -4.37176696223 -4.48435505998 -5.1248988569 -5.05694781834 -3.77298695187 -4.23153467973 -5.032170611 -4.69485247363 -3.57099554342 -4.80877211098 -5.00463819012 -4.73797152345 -3.20788609445 -5.01522469038 -5.07509435699 -4.08839989423 -3.84009139391 -4.76698460076 0.0 -4.65827935794 -4.18818580697 -4.43543877764 -4.67798049211 -4.9464078976 -4.35163662884 -4.56566287592 -5.03028115167 -4.09424331376 -5.07277569844 -4.79442488729 -4.83621239751 -5.23862319041 -5.38855802371 -5.14150035687 -4.10242309356 -4.80821419124 -4.88601689742 -4.82313973096 -4.48938701318 -5.07156552357 -4.88171444414 -4.41023457215 -4.05652843389 -5.00274873079 -4.47498280702 -4.14306476716 -5.06701298503 -4.54202743277 -4.43601709367 -3.57747489423 -4.89195652374 -4.62378140456 -4.81341898492 -5.44709615072 -4.84683548394 -5.24980639763 -4.945076358 -4.89511314042 -4.91156552357 -4.9171147379 -5.22890244437 -5.09823219024 -5.11294423087 -5.21195652374 -4.82890244437 -5.00816702354 -4.66712474891 -4.47248064654 -3.7933125891 -4.49999190436 -4.16496996218 -4.87631434663 -3.52348930576 -5.21716131742 -5.14967606424 -4.76197511092 -4.06871288286 -4.87814902455 -4.95569944442 -3.17115426109 -3.86746916957 -5.1235673173 -4.80688265164 -4.17102638726 -4.67763607146 -4.60091405286 -4.87350215061 -4.84382798408 -4.10332543395 -4.85556911103 -5.02563427773 -4.94808385785 -4.54511294416 -4.9723009444 -4.75354931831 -4.56124865875 -4.92382798408 -4.33044807123 -4.42271053174 -5.20842769032 -5.21174302466 -4.3356732612 -4.70154752458 -5.41522469038 -4.31139919219 -4.47517811086 -5.14150035687 -5.29006706441 -5.03105477154 -4.76575623064 -5.17169585696 -5.25987156432 -5.27703098403 -4.47386696756 -4.89143519018 -4.2556732612 -4.20964767996 -4.7285586119 -4.39978839863 -3.83347435451 -4.77724507129 -4.20160289417 -4.19747955485 -3.98474072742 -4.15110955295 -4.19272015026 -3.62286234314 -4.05111014113 -4.26986176722 -3.99877804955 -3.17115426109 -3.43321063998 -4.09615316939 -4.68683548394 -4.09812064027 -4.8142473862 -4.59896761106 -4.83277569844 -4.62378140456 -4.97660339768 -5.01337181721 -4.83605367984 -4.7323009444 -4.9749640236 -4.24524327756 -4.419969441 -5.272170611 -5.15023398397 -5.22502919029 -5.01990815049 -4.08078430766 -4.55548594534 -5.02563427773 -4.17150629545 -4.38350808918 -5.15677031724 -4.30306476716 -5.11703098403 -5.22502919029 -4.72805547358 -5.32029915066 -4.59115672065 -4.9622357777 -5.032170611 -5.14016881727 -3.95618460142 -4.01636666847 -4.78476852351 -5.38369765069 -3.73899620925 -4.56805547358 -5.06967606424 -5.05195652374 -4.13969465141 -4.47569944442 -5.32382798408 -4.7881020531 -5.07509435699 -5.03130485679 -4.89772143821 -4.95948056415 -4.813632484 -4.80653823099 -4.92029915066 -5.09036431736 -5.07707815173 -4.57698440451 -4.51605367984 -4.93423757143 -3.85235792686 -3.93920258815 -4.67798049211 -5.26696581733 -4.31949468695 -3.42565280265 -5.32163069027 -4.80202227862 -4.31179839426 -4.94894961207 -5.185076358 -4.5826183974 -4.7497126504 -5.32816702354 -4.66712474891 -4.31984318005 -4.85823219024 -5.17854002472 -5.20709615072 -4.91763607146 -5.00851144419 -4.78343698391 -4.8550111913 -4.71870694428 -4.57177961083 -4.76498261077 -4.72124865875 -4.635830366 -4.52752432524 -4.42112814013 -4.61352093403 -4.38603568085 -4.45218939443 -4.38775356 -4.54775356 -4.41089139325 -4.47076105986 -4.0715712659 -4.29360164016 -4.41553826719 -4.31893676722 -4.52276285359 -4.4326976869 -4.45415955989 -4.29196226607 -4.29415955989 -4.11136614729 -3.99490479548 -4.08496996218 -3.83554342134 -3.79175392114 -3.7484857545 -3.80048754823 -3.8170890482 -3.80048754823 -3.8170890482 -3.7102270777 -3.66209853804 -3.72682857767 -4.1529028055 -4.1166923057 -3.98856376604 -4.07996047234 -4.02662713901 -4.07996047234 -3.92649680561 -4.07996047234 -4.06335897237 -4.0366923057 -4.09656197231 -4.06989530564 -3.92649680561 -4.03183193268 -3.98989530564 -4.15996047234 -3.97329380567 -3.97849859935 -4.09523043271 -4.09656197231 -3.99996047234 -4.01656197231 -4.05329380567 -4.1166923057 -4.02662713901 -4.02963463886 -3.99810759917 -3.9929028055 -3.93470909914 
-4.88771105292 -4.81777621962 -4.87764588623 -5.09556911103 -4.95028115167 -4.85857661089 -4.86272034651 -4.92727880596 -4.71428989328 -5.06431255289 -5.2486883571 -4.93690065063 -4.4822357777 -4.79548594534 -5.14890244437 -4.83958251326 -3.90030304328 -4.22405188611 -5.02098960484 -4.61556911103 -3.81229256392 -4.94997331719 -4.92903277776 -4.80167785797 -3.27293683108 -5.07324148382 -4.82915473067 -4.10593373174 -3.89780519208 -4.8536796517 -4.65827935794 0.0 -3.92548905353 -3.99189505341 -4.81827935794 -4.58404207135 -4.53591353169 -4.59755805992 -5.01337181721 -4.28085927145 -4.86123969009 -4.81530844425 -4.67819619225 -5.22125027163 -5.19569944442 -4.96744057137 -3.92034390659 -4.79681748495 -4.87298081704 -4.51102172664 -4.19221777871 -4.90803669015 -4.6398249848 -4.47298081704 -4.28631415038 -4.8022357777 -4.22723222644 -4.16279589849 -5.12842769032 -4.59324148382 -4.4182013464 -3.71033052043 -4.9184462775 -4.64171444414 -4.57208744532 -5.3387535238 -4.70154752458 -5.17944236511 -4.54101968068 -4.71182619035 -5.04003848388 -4.79737540468 -5.18860519142 -5.06967606424 -5.04524327756 -5.05010365058 -4.74150035687 -4.84064357132 -4.6011093567 -4.87737540468 -3.60321549685 -4.74404207135 -4.08072732519 -4.86287906418 -3.66486285892 -5.13849285702 -5.17854002472 -5.01015081828 -4.10616135362 -4.77317651338 -5.15896761106 -3.24627016441 -3.71119550788 -5.22502919029 -4.67169644514 -4.06241086702 -4.5877866049 -4.76831614036 -4.43435301401 -4.51379509428 -3.91690454325 -4.46235122028 -4.52441818071 -4.59921338703 -4.34893472126 -4.55108484737 -4.28875722016 -4.26261188706 -4.51379509428 -4.08282597432 -4.00510495619 -5.13883727767 -5.02563427773 -4.58228809955 -4.94977801335 -5.3464078976 -4.49341898492 -4.33708330587 -5.26563427773 -5.18287906418 -5.19703098403 -4.75491744408 -5.30890244437 -5.27514152469 -5.23543877764 -4.54956451427 -4.99410723804 -4.16558769821 -4.38486285892 -4.57033347352 -4.37785997349 -3.60691492853 -4.77892103154 -4.10946256516 -4.05514211287 -3.84663015462 -4.26624156622 -3.92830124955 -3.64333892741 -3.90762027352 -4.32533761296 -3.87363637661 -3.24627016441 -3.52366385376 -4.07517811086 -4.45556911103 -4.09609618693 -4.93470335682 -4.55631434663 -4.85838130705 -4.62597869838 -4.973632484 -4.97307456426 -4.76851144419 -4.62696581733 -4.8536796517 -3.77501140522 -4.37312173197 -5.08683548394 -5.17556911103 -5.10860519142 -5.05750573807 -4.24657481716 -4.58593373174 -4.76064357132 -4.16861559436 -4.21479769222 -5.06016881727 -4.49222293285 -5.02597869838 -4.80985356533 -4.59755805992 -5.30150035687 -4.15110548051 -4.79406227139 -4.87483369021 -4.97849285702 -3.76684122627 -4.0885586119 -4.2872550823 -5.24550394434 -3.75031342856 -4.57918169832 -5.053632484 -5.09556911103 -3.76494623852 -4.53549109949 -5.24029915066 -4.86154752458 -5.03514152469 -5.10476852351 -4.94696581733 -4.88821419124 -4.86922009362 -4.87845685903 -4.72524327756 -5.00141719119 -5.06537361095 -4.50245967973 -4.63569944442 -5.05010365058 -3.85949173386 -3.88503959324 -4.85371623787 -5.15896761106 -4.38945198362 -3.53896819924 -5.36709615072 -4.63105477154 -4.47492802561 -5.01337181721 -5.17070873801 -4.46503493262 -4.8035673173 -5.28576461112 -4.86457321968 -4.7204818059 -4.65235792686 -5.14803669015 -4.8942473862 -4.51030508924 -4.69910014551 -4.70189194523 -4.61018740445 -4.45229256392 -4.24825077741 -4.56437752334 -4.48873311303 -4.38424718995 -4.22158411074 -4.26914822034 -4.43568455361 -4.14331561918 -4.15991711915 -4.18869114634 -4.20718210565 -4.29458199208 -4.36451682539 -4.00512191282 -4.12098799197 -4.23771982533 -4.13758949194 -4.45458199208 -4.19178857949 -4.27312011909 -4.02383077332 -4.11058060568 -3.93698660556 -3.8202547722 -3.86705177226 -3.66654102023 -3.58654102023 -3.58654102023 -3.61320768689 -3.64993952025 -3.58654102023 -3.69320768689 -3.57647585353 -3.58654102023 -3.55854281396 -3.74661399688 -3.69981699682 -3.67315033016 -3.65654883019 -3.62988216352 -3.67315033016 -3.5450217905 -3.58175362386 -3.59968666343 -3.56648366349 -3.66661399688 -3.63508695719 -3.58175362386 -3.62988216352 -3.60842029053 -3.71994733022 -3.59315033016 -3.62988216352 -3.69981699682 -3.64515212389 -3.5450217905 -3.57168845717 -3.65654883019 -3.72648366349 -3.58175362386 -3.67315033016 -3.63508695719 -3.60842029053 -3.65654883019 
-4.40901788695 -4.4658800537 -4.68193611297 -4.68515952368 -4.54374481839 -4.52098799197 -4.71386696756 -4.39585125582 -4.22447050255 -4.67636151433 -4.81174302466 -4.47870694428 -3.54400768623 -4.12249864554 -4.75769305393 -4.38083088718 -2.89739556889 -3.61918169832 -4.40069073902 -4.00045808225 -2.90935670525 -4.40084868992 -4.36478730694 -4.344386492 -2.5344833474 -4.67888959952 -4.70997331719 -3.09729471533 -2.952170611 -4.12330665052 -4.18818580697 -3.92548905353 0.0 -3.43241638697 -4.08202447968 -4.37643706631 -3.68074821501 -4.21333415092 -4.36064577237 -3.37195652374 -4.62555626619 -4.24415751392 -4.30675231825 -4.66868894529 -4.84928506406 -4.68895476621 -3.30598906919 -4.36220493386 -4.57355447245 -4.23285945231 -3.92603102023 -4.41849285702 -4.38887160053 -3.74158411074 -3.45848133252 -4.20665857103 -3.80245070983 -3.30855802371 -4.51187094628 -3.81013185627 -3.86872553146 -2.96990834674 -4.23905136493 -4.01030974986 -4.20050524995 -4.72086524015 -4.34444347447 -4.64821419124 -3.97470335682 -4.16865751326 -4.34701057326 -4.26533594465 -4.60529044526 -4.73174302466 -4.54083088718 -4.61522469038 -4.14493603125 -4.20718210565 -3.81894192137 -4.03580408812 -3.24871955387 -3.9434651896 -3.20795249977 -4.20714331842 -2.89442022667 -4.5040030734 -4.74236611109 -4.42903336594 -3.23161166658 -4.23084127246 -4.62005726731 -2.5344833474 -3.24268358176 -4.85690065063 -3.90873534622 -3.57200127967 -3.97179019236 -3.86568364649 -4.08359959419 -3.97882238686 -2.92273069595 -3.84571887647 -3.97693292753 -4.20370154331 -3.65612030971 -4.04553622123 -3.83754316911 -3.58730351693 -4.01044376195 -3.22499757845 -3.57731393435 -4.3323009444 -4.64771105292 -3.63282534249 -4.28816702354 -4.79195711192 -3.53080554976 -3.79358810553 -4.44163069027 -4.8892956456 -4.42637705376 -4.17177961083 -4.88688265164 -4.84241843294 -4.89397690465 -3.7215825796 -4.30473085722 -3.42895181312 -3.51100657914 -3.7371692608 -3.4714821793 -2.72601038709 -4.05350273879 -3.17522469038 -3.22602806714 -2.94559527978 -3.33854002472 -3.18745427875 -2.79645714879 -3.00658539869 -3.43436790482 -2.84845894252 -2.5344833474 -2.78324168007 -3.31294320618 -3.93266625487 -3.27633116401 -4.12463819012 -3.92350293504 -4.2354881464 -3.78184477753 -4.33264536505 -4.55350215061 -4.03057840462 -4.20473252552 -4.40657481716 -3.35542388683 -3.89546737583 -4.56632473191 -4.76831614036 -4.42082107241 -4.40825077741 -3.32567145208 -4.01143519018 -4.28692981934 -3.31074591236 -3.66927507071 -4.74298101329 -3.52615867582 -4.46731023798 -4.57920209462 -4.07251723271 -4.74051323793 -3.83951715032 -4.37780519208 -4.47164927744 -4.52463819012 -2.86042007888 -3.24765524682 -3.93044376195 -4.78675231825 -2.76927855373 -3.84200331661 -4.64449005399 -4.6670495712 -3.18506069918 -3.62947427618 -4.74701298503 -3.93245275579 -4.63836252363 -4.47020314013 -4.44770343921 -4.53801869116 -4.4801876007 -4.32387735284 -4.28851144419 -4.5984462775 -4.27099800299 -3.86379121933 -4.00998228585 -4.51921989737 -2.87845685903 -3.17614685598 -4.34239838798 -4.89096940479 -3.53342118597 -2.87564892198 -5.06502919029 -4.2454731005 -3.53582977782 -4.63024215372 -4.6415191403 -3.90503493262 -4.11733779382 -5.03514152469 -4.05593442151 -3.79768571551 -4.39514152469 -4.86731023798 -4.6980368864 -4.18162476811 -4.53218939443 -4.50298101329 -4.47130485679 -4.23552253151 -4.13970877422 -4.48292461901 -4.415058359 -4.06104031382 -4.0912358139 -4.04284086513 -4.23569944442 -3.91415199397 -4.02047423998 -4.01345557109 -4.13285048365 -4.00554870026 -3.98838928056 -3.56422533042 -3.84851961395 -4.03146214336 -3.92479547669 -4.08198328067 -3.9503259076 -4.11707573995 -3.82678890442 -3.75087785863 -3.47572765012 -3.48036801372 -3.56036801372 -3.43986377203 -3.34501120897 -3.30174304233 -3.30174304233 -3.3183445423 -3.27507637566 -3.37167787563 -3.26588548391 -3.22782211095 -3.14189092054 -3.48871955387 -3.41878472057 -3.28545138723 -3.33878472057 -3.3121180539 -3.35538622054 -3.11839372039 -3.31732284757 -3.23676492784 -3.23732284757 -3.30725768088 -3.36059101421 -3.11839372039 -3.29065618091 -3.29065618091 -3.34532105384 -3.22725768088 -3.28545138723 -3.34532105384 -3.31865438717 -3.23732284757 -3.25392434754 -3.29065618091 -3.36545138723 -3.29065618091 -3.35538622054 -3.25878472057 -3.29065618091 -3.19839372039 
-4.61910014551 -4.60249864554 -4.84895476621 -4.91721363926 -4.7819908466 -4.65883727767 -4.73052324894 -4.71209259946 -4.57442022667 -5.02977801335 -5.06236611109 -4.58313973096 -3.86125027163 -4.39328865153 -4.99896761106 -4.51902459353 -3.21208072426 -3.90210764536 -4.59169644514 -4.20249644448 -3.19663816026 -4.40765627151 -4.62358610073 -4.40805547358 -2.79709984708 -4.8835673173 -4.75084888617 -3.59372956177 -3.39423574784 -4.30343698391 -4.43543877764 -3.99189505341 -3.43241638697 0.0 -4.6264078976 -4.68851144419 -4.05485247363 -4.40331482028 -4.69248359963 -3.76219677975 -4.8028506799 -4.51232954259 -4.40146435889 -4.69609264565 -4.89961089754 -4.82784138631 -3.49516250917 -4.57102638726 -4.74670515055 -4.30597869838 -3.96607818793 -4.64790635676 -4.56202227862 -3.97408154835 -3.7371280618 -4.61282802029 -3.94151668074 -3.76068832724 -4.83235326624 -4.03138861066 -3.89706815838 -3.18439630676 -4.4881361797 -4.17040907328 -4.3056912602 -5.20653823099 -4.47665876728 -4.90537361095 -4.33143519018 -4.38343698391 -4.54619439852 -4.51745915855 -5.05041148506 -4.91156552357 -4.73862377859 -4.7248988569 -4.45299960047 -4.51339060064 -4.05672373772 -4.35432293818 -3.41758518266 -4.31759110481 -3.53351090854 -4.54302818099 -3.12753006757 -4.81575176627 -4.97849285702 -4.82236831215 -3.57105315866 -4.38252504267 -5.03737540468 -2.74897130743 -3.41355972126 -4.91621239751 -4.28278531696 -3.78779831593 -4.15527244626 -4.22374240662 -4.35568455361 -4.24282597432 -3.26541405759 -4.10295630771 -4.39108484737 -4.41254672037 -3.93289114102 -4.30622447435 -4.23706326092 -3.8849783015 -4.23052692764 -3.60097310116 -3.90402718053 -4.77504777747 -4.87836252363 -3.91706977125 -4.47535502377 -5.16327006435 -4.08379714024 -3.8532212693 -4.85317651338 -5.02993673102 -4.78455502443 -4.60498261077 -5.01015081828 -5.09070873801 -4.93148235788 -4.03651782022 -4.66516011187 -3.81234570032 -3.80490459923 -4.08780588185 -3.8663329338 -3.15874739093 -4.4912216911 -3.55983315456 -3.51914493357 -3.40499895029 -3.67031993889 -3.47595096272 -3.03272180968 -3.43278606925 -3.90383674202 -3.14785546796 -2.74897130743 -2.9977296401 -3.59449641462 -4.04542593279 -3.60527538488 -4.38235773061 -4.15787570917 -4.4937268194 -4.15199369809 -4.7241822195 -4.74016881727 -4.4230549524 -4.33785015872 -4.51543877764 -3.54189524966 -4.21965806524 -4.91299139858 -5.07509435699 -4.74082107241 -4.49545756107 -3.62834211286 -4.23130485679 -4.41075590571 -3.61896578747 -4.00065174107 -4.84463819012 -3.80413340679 -4.7571147379 -4.71631434663 -4.45227010055 -4.91788835777 -4.16082622656 -4.5698901515 -4.81025276739 -4.813632484 -3.296424073 -3.52558989926 -4.15241638697 -4.98670515055 -3.12201555756 -4.13235031315 -4.90369765069 -4.84438810487 -3.63680259413 -3.99643163892 -4.99410723804 -4.37910014551 -4.73143519018 -4.68795352446 -4.75819619225 -4.70675231825 -4.67023398397 -4.50926726132 -4.52748773908 -4.82946256516 -4.57545756107 -4.06117530783 -4.24576461112 -4.69148235788 -3.2303671066 -3.28016699368 -4.47419099191 -5.01423757143 -3.82752593812 -3.01668473978 -5.26563427773 -4.39638828573 -3.89913673168 -4.74855802371 -4.77423757143 -4.06212176817 -4.36816702354 -5.11836252363 -4.41716131742 -4.16649680561 -4.66026315268 -4.96790635676 -4.70297119853 -4.47031773784 -4.63498280702 -4.7864078976 -4.6549640236 -4.36752432524 -4.24072732519 -4.46111832536 -4.39492802561 -4.23179839426 -4.1729897857 -4.22395831747 -4.31569944442 -3.95574420035 -4.12228053363 -4.0384462775 -4.10485227738 -4.10731840774 -4.0926063671 -3.70056857538 -4.03794149417 -4.1388820336 -4.0226715338 -4.26787632747 -4.11927303377 -4.19273670049 -3.95956431802 -3.98455502443 -3.73433114007 -3.61964748371 -3.64631415038 -3.55247006501 -3.41728385851 -3.46541239817 -3.42214423153 -3.47547756487 -3.42214423153 -3.49207906484 -3.33842009428 -3.34848526097 -3.2944590139 -3.6849452566 -3.61501042329 -3.50834375663 -3.54021521697 -3.53501042329 -3.57827858993 -3.4348800899 -3.48821342324 -3.53015005027 -3.46021521697 -3.53015005027 -3.58348338361 -3.4348800899 -3.58834375663 -3.46154675657 -3.64167708996 -3.40688188363 -3.48688188363 -3.55681671694 -3.5935485503 -3.4348800899 -3.42481492321 -3.48688188363 -3.58834375663 -3.4348800899 -3.53501042329 -3.54021521697 -3.46154675657 -3.50348338361 
-4.94262897893 -4.92602747896 -5.2105469726 -5.12842769032 -5.1235673173 -5.0549640236 -5.18457321968 -5.08255342695 -4.86852717987 -5.27867035811 -5.38236611109 -4.99054181845 -4.13845524616 -4.8841822195 -5.20300939757 -5.0822829454 -3.94249703266 -4.32632473191 -5.06714847257 -4.68546494639 -3.74387573997 -4.8848988569 -4.94476852351 -4.85097921956 -3.3412322903 -5.14537361095 -5.32515952368 -4.1726475661 -3.81934062991 -4.66914822034 -4.67798049211 -4.81827935794 -4.08202447968 -4.6264078976 0.0 -4.74215261201 -4.28584836499 -4.61531661401 -4.85591353169 -3.98553254253 -4.94077390471 -4.80111993823 -4.79548594534 -5.12117471965 -5.26829735693 -5.25169585696 -4.06470414125 -4.94916311115 -5.02154752458 -4.82450785673 -4.60692981934 -5.0879717197 -4.85312173197 -4.26751535659 -4.11585837601 -4.90228809955 -4.48977555379 -3.86557971023 -5.04744057137 -4.51624898368 -4.63483369021 -3.51318691633 -4.9978517716 -4.61105315866 -4.77724507129 -5.19463838637 -4.93204027761 -5.18287906418 -4.5864550653 -4.93450805298 -5.05849285702 -4.80391173795 -5.09445327157 -5.22855802371 -4.96632473191 -5.06784138631 -4.9635673173 -4.74886344642 -4.48610903177 -4.66317631713 -3.98678890442 -4.60284086513 -4.1030549524 -4.87859234657 -3.57525387675 -5.11483369021 -5.32382798408 -5.00816702354 -3.98499157943 -4.89883727767 -5.00714331842 -3.28325208302 -3.95888959952 -5.45548535716 -4.65705958222 -4.29549109949 -4.6677866049 -4.48477749217 -4.91488085791 -4.90242309356 -4.10116549306 -4.92305656527 -4.93281389748 -4.96034631837 -4.64393213425 -4.99320489766 -4.66348415161 -4.7064078976 -4.88520669139 -4.4125532307 -4.49608206412 -4.88771105292 -5.14834452463 -4.33785235978 -4.83862319041 -5.41036431736 -4.30731243904 -4.59225436488 -5.23896761106 -5.24816702354 -5.01169585696 -4.86894961207 -5.25987156432 -5.2048988569 -5.32903277776 -4.16038510559 -4.85553011309 -4.23392174897 -4.27718991561 -4.51788835777 -4.31108484737 -3.7836902509 -4.60895476621 -4.09439650302 -4.265375812 -4.00433133632 -3.95431333733 -4.17334097337 -3.73570003261 -3.99559770923 -4.14252504267 -4.05269253275 -3.28325208302 -3.40652024966 -4.15118349206 -4.65694781834 -4.075830366 -4.65879827973 -4.44029915066 -4.93389315078 -4.573632484 -5.00791693829 -5.23156552357 -4.73879827973 -4.71836252363 -5.03049465075 -4.20927855373 -4.44563486591 -5.10176102366 -5.32382798408 -4.95737540468 -4.88111993823 -4.07559770923 -4.40842769032 -4.8848988569 -4.08415751392 -4.34949264099 -5.11569944442 -4.29071093907 -5.14236611109 -5.18042948405 -4.68330665052 -5.13118510493 -4.64576681218 -5.10021598497 -5.053632484 -5.12709615072 -3.86523528958 -4.08645345243 -4.7222357777 -5.32029915066 -3.8935779165 -4.31628964105 -5.20300939757 -5.11514152469 -4.16911653163 -4.50292623188 -5.36709615072 -4.65879827973 -5.27049465075 -4.99304617999 -5.10457321968 -5.25987156432 -5.04520669139 -4.92241843294 -4.79328865153 -5.16029915066 -4.95535502377 -4.77070873801 -4.73849285702 -5.04790635676 -3.9107373362 -4.06408923905 -4.97195652374 -5.47376281739 -4.17233322129 -3.53896819924 -5.39376281739 -4.83324148382 -4.29057041664 -5.08594726636 -5.26528985708 -4.50726527134 -4.68717990459 -5.40903277776 -4.63784119006 -4.35191214528 -4.98369765069 -5.60189135705 -5.32980639763 -4.95436790482 -5.22722648411 -4.98650984671 -5.24816702354 -4.9622357777 -4.8923009444 -5.03836252363 -5.02042948405 -4.78675231825 -4.74568144543 -4.6950111913 -4.89694781834 -4.60627756421 -4.77281389748 -4.65961089754 -4.81660339768 -4.72520669139 -4.61854002472 -4.3192304789 -4.57961089754 -4.72000189771 -4.65660339768 -4.763614485 -4.70993673102 -4.81660339768 -4.603614485 -4.44008565158 -4.2926003984 -4.20365107117 -4.28365107117 -4.09964748371 -4.02176676598 -4.01523043271 -4.04189709937 -4.05849859935 -4.01523043271 -4.08516526601 -3.92859519806 -3.90713332507 -3.85663998385 -4.28365107117 -4.2670495712 -4.13371623787 -4.22378140456 -4.1971147379 -4.1756528649 -4.01509494517 -4.1870495712 -4.08558769821 -4.11225436488 -4.15031773784 -4.23031773784 -4.0684282785 -4.13892103154 -4.16038290453 -4.22378140456 -4.15031773784 -4.1971147379 -4.28231953157 -4.21371623787 -4.12365107117 -4.15031773784 -4.21371623787 -4.2771147379 -4.16038290453 -4.1971147379 -4.17698440451 -4.16038290453 -4.03169644514 
-4.8092956456 -4.77798210499 -5.00374997254 -5.15156552357 -4.99023398397 -5.00255342695 -5.02977801335 -5.07763607146 -5.02430273813 -5.31509435699 -5.27569944442 -5.02430273813 -4.23380998509 -4.63729739314 -5.17556911103 -4.73561627874 -3.92877211098 -4.00335381822 -4.95517811086 -4.55905136493 -3.70271053174 -4.89530844425 -4.84683548394 -4.48443527257 -3.40365107117 -4.969215433 -5.0523009444 -4.44116710594 -3.99066215849 -4.62422472658 -4.9464078976 -4.58404207135 -4.37643706631 -4.68851144419 -4.74215261201 0.0 -4.36098799197 -4.59511068085 -4.86908509961 -4.18180819136 -4.8695075318 -4.7991502663 -4.68064357132 -5.19836252363 -5.46369765069 -5.06236611109 -4.05132364021 -4.68550394434 -4.91630453186 -4.50332543395 -4.43652023199 -4.87870694428 -4.73010365058 -4.45724507129 -4.10164947369 -4.83763607146 -4.28637189961 -3.94959128567 -5.09909794445 -4.69402407235 -4.29182677853 -3.5557831983 -4.952170611 -4.68671411921 -4.70597869838 -5.36520669139 -4.93070873801 -5.23896761106 -4.8708390714 -4.95049465075 -5.0879717197 -4.92698460076 -5.22180819136 -5.05883727767 -5.04167785797 -5.08903277776 -4.54366680685 -4.94343698391 -4.45758949194 -4.82348415161 -3.79798049211 -4.76550394434 -4.27036490554 -4.86908509961 -3.53476464732 -5.11703098403 -5.24903277776 -5.09070873801 -3.89182677853 -4.76330665052 -5.24327006435 -3.33583552014 -3.87094322157 -5.36189135705 -4.76284086513 -4.20151152659 -4.69371623787 -4.664386492 -4.9723009444 -4.97716131742 -4.22297339958 -4.88709615072 -5.13716131742 -4.96034631837 -4.66271053174 -5.00903277776 -4.77690065063 -4.76417240474 -5.15376281739 -4.5316314747 -4.58348415161 -5.22666856438 -5.2848988569 -4.44043007224 -4.93838130705 -5.4448988569 -4.546502233 -4.57678910067 -5.09987156432 -5.37660339768 -4.99023398397 -4.70511294416 -5.33333523105 -5.28189135705 -5.2835673173 -4.43092282527 -5.05644468002 -4.34218919818 -4.43092282527 -4.75165985897 -4.52395890566 -3.97028173985 -4.79737540468 -4.22090482628 -4.38942952026 -4.19036490554 -4.05870753246 -4.42271053174 -3.71491744408 -4.14090482628 -4.24103515967 -4.06090482628 -3.33583552014 -3.53831594411 -4.1470967389 -4.5508390714 -4.07066215849 -4.91023398397 -4.53944236511 -4.81928059969 -4.54864177758 -5.13694781834 -5.06236611109 -4.79737540468 -4.62430273813 -4.89663998385 -4.26159469228 -4.44752432524 -5.24382798408 -5.22369765069 -5.09204027761 -5.07543877764 -4.30279428561 -4.67825097366 -4.79569944442 -4.09952611898 -4.28584836499 -5.08770123816 -4.34180819136 -4.98047665176 -5.02154752458 -4.83543877764 -5.33522469038 -4.40236669927 -4.93169585696 -4.893632484 -4.8795726985 -4.02253361883 -3.97631493481 -4.8123009444 -5.41389315078 -4.12950811998 -4.36056555977 -5.02154752458 -5.13750573807 -4.28380018799 -4.5030549524 -5.30369765069 -4.59389373896 -5.06650984671 -4.98348415161 -5.03984318005 -5.0523009444 -4.86941539745 -4.77556911103 -4.83190994422 -5.22890244437 -5.03498280702 -4.61901993291 -4.65797152345 -5.053632484 -4.05028173985 -4.14223636588 -4.98581693297 -5.37195652374 -4.27011482029 -3.56353647346 -5.2923009444 -4.98271053174 -4.34847544621 -4.97750573807 -5.16029915066 -4.57264536505 -4.56013281929 -5.20055981745 -4.93823219024 -4.54189194523 -4.65918169832 -5.27922827784 -5.14236611109 -4.78908509961 -5.01522469038 -5.08658539869 -4.93823219024 -4.63110955295 -4.45123227263 -4.92847485802 -4.75677031724 -4.65729223899 -4.37282802029 -4.51522527856 -4.65075590571 -4.34510029557 -4.29176696223 -4.35691943406 -4.46624917993 -4.41489964134 -4.57102638726 -4.08828529652 -4.23089605387 -4.33756272054 -4.22083088718 -4.64449005399 -4.48096122057 -4.5443597206 -4.32616601424 -4.37949934757 -4.26010443501 -4.00828529652 -4.13155346315 -3.93412871605 -3.83816534841 -3.83816534841 -3.83162901513 -3.88496234847 -3.80496234847 -3.9282305151 -3.73227010055 -3.74233526725 -3.79566860058 -4.11354931831 -4.1622357777 -4.03543877764 -4.0822357777 -4.05556911103 -4.0822357777 -3.92744057137 -4.03410723804 -4.02537361095 -4.02890244437 -3.97070873801 -4.09883727767 -4.00744057137 -4.01883727767 -4.00744057137 -4.13556911103 -3.97070873801 -4.02890244437 -4.1622357777 -4.09883727767 -3.98077390471 -3.97070873801 -4.03410723804 -4.10890244437 -4.00744057137 -4.043614485 -4.0536796517 -3.97888444537 -3.9209042381 
-4.26295630771 -4.24176491627 -4.57174061289 -4.60163069027 -4.59509435699 -4.4357831983 -4.78366680685 -4.42624156622 -4.46107932742 -4.95948056415 -5.08150932553 -4.53325045248 -3.34038349272 -4.11053940668 -4.73235792686 -4.54808385785 -3.029597028 -3.5063202852 -4.41131382545 -3.80851144419 -2.73818641281 -4.2620905535 -4.47650965046 -4.28895476621 -2.38984378589 -4.48146435889 -4.71442488729 -3.47088844016 -3.06056288197 -3.96254258749 -4.35163662884 -4.53591353169 -3.68074821501 -4.05485247363 -4.28584836499 -4.36098799197 0.0 -4.23771982533 -4.3873854157 -3.39433926204 -4.54619439852 -4.23384877231 -4.13838130705 -4.48391173795 -4.76816702354 -4.70343698391 -3.32499895029 -4.12947076705 -4.50890244437 -4.20361207323 -3.87144635989 -4.54042948405 -4.3325532307 -3.66752485799 -3.18209727775 -4.31681748495 -3.80554273156 -3.18735988203 -4.6753997797 -3.89367857157 -3.60563817034 -2.59664078595 -4.25264536505 -3.79806419055 -3.95252484642 -4.77238469827 -4.42864994734 -4.75621239751 -4.46176102366 -4.33419260479 -4.37771085667 -4.08433985705 -4.72653823099 -4.6936796517 -4.60775822062 -4.46430273813 -4.10215020023 -4.3335307488 -3.80006668957 -4.03453535713 -3.16952123918 -3.9237191287 -3.50174949916 -4.50150035687 -2.89900478541 -4.37066974007 -4.71294423087 -4.51480284637 -3.17785590105 -4.19002268594 -4.48955985365 -2.38984378589 -3.04437752334 -4.97397690465 -3.93540201289 -3.43431235664 -4.01704138697 -3.84837957965 -4.28125847352 -4.2131949043 -3.28800289322 -4.20912634639 -4.41355447245 -4.47631434663 -3.90756252429 -4.49608206412 -4.23862893274 -4.10834452463 -4.38997331719 -3.75109135771 -3.94057022039 -4.44029915066 -4.79350215061 -3.64647953879 -4.28851364525 -5.01169585696 -3.7655533131 -3.74121266076 -4.50855802371 -4.85823219024 -4.4163898986 -4.42895942684 -4.84274873079 -4.93690065063 -4.83304617999 -3.54220225606 -4.26799902386 -3.4492474532 -3.46287803949 -4.01285865341 -3.61515928343 -3.23708035278 -4.05556911103 -3.49255008668 -3.57705246203 -3.45372902046 -3.39294320618 -3.50846486467 -2.79105477154 -3.44013502034 -3.5000735389 -3.19968253873 -2.38984378589 -2.44184557962 -3.00683548394 -3.89097514712 -2.90016881727 -3.99130485679 -3.93397910571 -4.27366108219 -3.74812044402 -4.455814887 -4.56449005399 -4.02727262712 -3.9001745596 -4.31814902455 -3.57894192137 -3.82545736482 -4.55363307218 -4.82082107241 -4.24149443472 -4.39901236699 -3.003614485 -3.78243497415 -4.16738502319 -3.14056288197 -3.64030027159 -4.74803669015 -3.54067862634 -4.63483369021 -4.81174302466 -4.30235773061 -4.52259001312 -4.04686776083 -4.56229276017 -4.57019798598 -4.73102638726 -3.30082327347 -3.21143519018 -4.31105477154 -4.73311115043 -3.15186183355 -3.74058129545 -4.58072893806 -4.57025276739 -3.32671390849 -3.73059172852 -4.69504777747 -3.92060596046 -4.49079249188 -4.39328865153 -4.39901697982 -4.62318689866 -4.28529044526 -4.32558769821 -4.24558769821 -4.6049460246 -4.37944236511 -3.97105315866 -3.89934062991 -4.36885586485 -3.10880928533 -3.32929173481 -4.27002268594 -5.032170611 -3.71748004837 -2.74960193177 -5.00816702354 -4.29007280674 -3.72080895973 -4.54860277964 -4.6670495712 -4.03023398397 -4.24133235719 -4.75621239751 -4.11324148382 -3.68668954886 -4.43104419001 -4.94343698391 -4.8028506799 -4.40437752334 -4.73075590571 -4.57918169832 -4.59190994422 -4.24215776616 -4.09841027951 -4.42218919818 -4.36903277776 -4.11677031724 -3.99978839863 -3.87905953469 -4.11441266075 -3.82073490676 -3.94259352226 -3.89285048365 -4.09611865029 -3.93866036476 -3.91112794388 -3.49753394376 -3.78830309926 -3.94618381698 -3.83951715032 -3.93779461054 -3.9661006513 -4.14291565035 -3.86097902331 -3.7559883169 -3.53444269003 -3.54128444602 -3.62128444602 -3.42846486467 -3.2864001053 -3.31792714499 -3.36859519806 -3.34846486467 -3.3419285314 -3.40179819801 -3.28294424854 -3.21821420891 -3.13392135647 -3.61907996313 -3.59066435955 -3.52726585952 -3.57406285958 -3.49406285958 -3.65406285958 -3.34447244692 -3.50059919285 -3.46197790016 -3.47780578026 -3.56920248655 -3.49053402616 -3.31780578026 -3.55260098658 -3.39204306685 -3.58059919285 -3.45113911359 -3.39913731986 -3.52537640018 -3.52537640018 -3.44726585952 -3.50059919285 -3.44726585952 -3.55260098658 -3.44726585952 -3.46253581989 -3.39694002604 -3.43720069282 -3.37027335937 
-4.49719359431 -4.52927855373 -4.8353997797 -4.83862319041 -4.8486883571 -4.76584836499 -4.86451843826 -4.86422472658 -4.83888959952 -5.20464877165 -5.16847485802 -4.8708390714 -4.15692924883 -4.51320489766 -5.13174302466 -4.96167785797 -3.86701190491 -4.03680259413 -4.94318689866 -4.45458199208 -3.58644448377 -4.68438810487 -4.85971284665 -4.43952773185 -3.17055271493 -5.04189135705 -5.09317651338 -4.06047562706 -3.753653962 -4.52671411921 -4.56566287592 -4.59755805992 -4.21333415092 -4.40331482028 -4.61531661401 -4.59511068085 -4.23771982533 0.0 -4.74369765069 -3.9623404214 -4.86775356 -4.6657180316 -4.76330665052 -4.97991873202 -5.23488085791 -5.01734397266 -3.97337181721 -4.65089139325 -4.73222293285 -4.44060457337 -4.39650965046 -4.97096940479 -4.59432293818 -4.37458199208 -4.08524547861 -4.77724507129 -4.30235773061 -3.78874642128 -4.89195652374 -4.2212020238 -4.34662713901 -3.40268484205 -4.82714847257 -4.58344515367 -4.64616601424 -5.22623936516 -4.78343698391 -5.08330665052 -4.66465697355 -4.73222293285 -4.78042948405 -4.65908305364 -5.02343698391 -5.02340039774 -4.86894961207 -4.94176102366 -4.84602747896 -4.76438810487 -4.55241638697 -4.56248155367 -3.70527187575 -4.55604386508 -3.88387412709 -4.78916311115 -3.32401638165 -4.98125027163 -5.01470335682 -4.81397690465 -3.94614615069 -4.49660339768 -5.08515952368 -3.14388604826 -3.67700318793 -5.28842769032 -4.75691943406 -4.1635673173 -4.70464715878 -4.42058841564 -4.86244986496 -4.77823219024 -3.92790635676 -4.76550394434 -4.8498429838 -4.9622357777 -4.50614723082 -4.87681748495 -4.70210544431 -4.46042948405 -4.78035147251 -4.27931203172 -4.3298901515 -4.95984318005 -5.053632484 -3.98900708806 -4.60441818071 -5.17556911103 -4.17663998385 -4.25131382545 -5.04935042701 -4.98061213929 -4.77248359963 -4.58348415161 -5.13006706441 -5.18829735693 -5.1323009444 -4.16510495619 -4.78206644636 -4.30598089944 -4.12254258749 -4.49716131742 -4.28064577237 -3.58358879531 -4.8142473862 -3.88100888179 -3.98773835707 -3.8023404214 -3.80534792125 -4.13616581799 -3.52559725505 -3.79881158798 -3.97240558809 -3.85311115043 -3.14388604826 -3.29601817538 -3.88034529367 -4.59243347884 -4.01952611898 -4.56768634734 -4.56146435889 -4.63703098403 -4.46424718995 -4.86451843826 -4.85971284665 -4.71298081704 -4.54032774886 -4.97123988634 -4.08425615861 -4.12718210565 -5.15488085791 -5.05143519018 -4.96568659958 -4.73044807123 -4.11366108219 -4.44515952368 -4.89750573807 -4.03974015081 -3.85081338171 -5.11984318005 -4.14047562706 -4.90016881727 -4.99621239751 -4.61771085667 -5.20034631837 -4.39951715032 -5.05883727767 -4.76249644448 -5.03498280702 -3.78747769029 -3.84714229373 -4.74868894529 -5.10563427773 -3.76560858803 -4.22906137595 -4.96765627151 -4.98757090477 -4.00605348359 -4.3698429838 -5.34042948405 -4.55108484737 -4.93337181721 -4.91488085791 -4.86491764033 -4.8822357777 -4.94864177758 -4.63625956521 -4.80877211098 -5.05694781834 -4.82722648411 -4.53553011309 -4.30408923905 -4.83798049211 -3.73705246203 -3.96326898423 -4.64635480774 -5.41522469038 -4.12463819012 -3.33694679364 -5.33036431736 -4.90890244437 -4.02573892142 -4.78206644636 -5.11535502377 -4.38619439852 -4.48901788695 -5.13195652374 -4.57254672037 -4.08447921453 -4.7477866049 -5.21096940479 -5.02324168007 -4.74969018704 -4.95436790482 -4.8226183974 -4.87836252363 -4.62829735693 -4.54388030593 -4.78176102366 -4.76816702354 -4.45637931707 -4.35079410476 -4.39164927744 -4.66317631713 -4.20550394434 -4.39076105986 -4.4015191403 -4.57530844425 -4.49264536505 -4.44550394434 -3.87005707106 -4.26537361095 -4.36197511092 -4.25530844425 -4.54894961207 -4.41041148506 -4.55569944442 -4.32524327756 -4.32955985365 -4.12447782744 -3.88764568998 -3.98424718995 -3.82244986496 -3.75771982533 -3.75771982533 -3.71445165869 -3.75771982533 -3.68778499203 -3.7743213253 -3.62880070917 -3.6121992092 -3.62880070917 -3.94880070917 -3.99426616962 -3.89413583623 -3.94093283629 -3.88759950296 -3.94093283629 -3.73413583623 -3.8408025029 -3.88407066954 -3.8394709633 -3.8294057966 -3.9094057966 -3.81413583623 -3.87753433626 -3.81413583623 -3.99426616962 -3.8294057966 -3.88759950296 -3.98420100293 -3.9094057966 -3.78746916957 -3.77740400287 -3.89280429663 -3.96759950296 -3.81413583623 -3.86226437589 -3.86746916957 -3.78880070917 -3.78557971023 
-5.03483369021 -4.99156552357 -5.16444288628 -5.15304617999 -5.12637951332 -5.01556911103 -5.08444288628 -4.92417240474 -4.85798210499 -5.17470335682 -5.33556911103 -5.20954573084 -4.46385658228 -4.75543877764 -5.13777621962 -5.17423757143 -3.8726458978 -4.31939578559 -4.84546494639 -4.62206644636 -3.75514044457 -4.66097902331 -5.16249644448 -4.85618401323 -3.35221675401 -5.10804727168 -5.30722648411 -4.25045027229 -3.94226437589 -4.62563647878 -5.03028115167 -5.01337181721 -4.36064577237 -4.69248359963 -4.85591353169 -4.86908509961 -4.3873854157 -4.74369765069 0.0 -4.26712474891 -5.07156552357 -4.7440030734 -4.90236611109 -5.08074247268 -5.23509435699 -5.22236611109 -4.1712216911 -4.8942473862 -4.91190994422 -4.86977801335 -4.51225436488 -4.94388030593 -5.0049460246 -4.58450785673 -4.08520561126 -4.89010365058 -4.67165985897 -4.02450785673 -5.11458360496 -4.52088934729 -4.30210544431 -3.69311115043 -4.77553011309 -4.59568455361 -4.76463819012 -5.25734397266 -4.93248359963 -5.08284086513 -4.79978839863 -4.91137021973 -5.06942597899 -4.69557131209 -5.22650984671 -5.18563427773 -5.01823219024 -5.10176102366 -4.99974123093 -4.94528985708 -4.56877431203 -4.66914822034 -3.95543877764 -4.45228605358 -4.04851144419 -4.98431255289 -3.59088521441 -4.91131543832 -5.09987156432 -4.9648988569 -3.99595173073 -4.85553011309 -5.14595192698 -3.31548492065 -3.81367723992 -5.31509435699 -4.8822357777 -4.38210544431 -4.74404207135 -4.6072550823 -4.86731023798 -4.73010365058 -4.18051543898 -4.76959289855 -4.83677031724 -4.92851144419 -4.68330665052 -4.86343698391 -4.93990815049 -4.65475052452 -4.89010365058 -4.42618381698 -4.60631415038 -4.9692956456 -5.38722648411 -4.34803669015 -4.8695075318 -5.34563427773 -4.5154409787 -4.63759110481 -4.98525901324 -5.36576461112 -4.97827935794 -4.87384657126 -5.31320489766 -5.17317651338 -5.35483369021 -4.29470335682 -4.7095075318 -4.41052324894 -4.49052324894 -4.60193852475 -4.52631415038 -3.78618381698 -5.02894961207 -4.16790635676 -4.32911653163 -4.02880070917 -4.1298429838 -4.3541094391 -3.66640681747 -4.14032774886 -4.37379141558 -4.05546737583 -3.31548492065 -3.6411093567 -4.12924739777 -4.85724507129 -4.06473085722 -4.63217281206 -4.56576461112 -4.79733640673 -4.42890464542 -5.01070873801 -4.99354931831 -4.62297119853 -4.71870694428 -5.04003848388 -4.13371843892 -4.48992673767 -5.2479717197 -5.21716131742 -4.9153997797 -4.97118510493 -4.14032774886 -4.74009080573 -4.95836252363 -4.08597923113 -4.43435301401 -5.31023398397 -4.33052324894 -4.89041148506 -5.0150111913 -5.05118510493 -5.30202169044 -4.63506351315 -5.18860519142 -4.99410723804 -5.11569944442 -3.95533704244 -4.15559770923 -4.83958251326 -5.24515952368 -4.0034655821 -4.4472550823 -5.12300939757 -5.03380998509 -4.01222293285 -4.36683548394 -5.24550394434 -4.41531064531 -5.07931203172 -5.15376281739 -5.07410723804 -5.2022357777 -4.98568144543 -4.87105477154 -5.04470355307 -5.20189135705 -4.99267705376 -4.62378140456 -4.54545736482 -4.79251503166 -4.02450785673 -4.00699441552 -4.90051323793 -5.25854002472 -4.24919170934 -3.57075488102 -5.44709615072 -4.91190994422 -4.41705958222 -5.09665056539 -5.24382798408 -4.63650965046 -4.72248155367 -5.44055981745 -4.77934372042 -4.54210764536 -5.01248359963 -5.41776640485 -5.15763607146 -4.79384657126 -5.20520669139 -5.16980639763 -5.13777621962 -4.90757090477 -4.74537361095 -5.09690065063 -5.01690065063 -4.84365107117 -4.67190994422 -4.74404207135 -4.98404207135 -4.61479769222 -4.62378140456 -4.71298081704 -4.79650965046 -4.55771982533 -4.69668715155 -4.23737540468 -4.44851144419 -4.58184477753 -4.51472214024 -4.68851144419 -4.70244986496 -4.82404207135 -4.61049523893 -4.52717990459 -4.30603568085 -4.22511294416 -4.3483811108 -4.1726475661 -4.05591573274 -4.06077610576 -4.08933223176 -4.1326003984 -4.0626655651 -4.12253523171 -4.01663998385 -3.95190994422 -3.87925648354 -4.20417240474 -4.1609042381 -4.10757090477 -4.05423757143 -4.05423757143 -4.09750573807 -3.85044807123 -4.03277569844 -3.97888444537 -3.97944236511 -4.04937719841 -4.07604386508 -3.88717990459 -3.97944236511 -4.00610903177 -4.03410723804 -4.00610903177 -4.05423757143 -4.06077390471 -4.03410723804 -4.00610903177 -4.03277569844 -4.03277569844 -4.0809042381 -4.03277569844 -4.0708390714 -3.97423757143 -4.00610903177 -3.91384657126 
-4.22717191662 -4.20627756421 -4.55870914534 -4.39251503166 -4.36451682539 -4.43921338703 -4.5725532307 -4.28878028073 -4.16059209434 -4.73883727767 -4.85535561195 -4.28064357132 -3.38666856438 -3.93775151404 -4.52727880596 -4.26946256516 -2.86402649046 -3.24440442873 -4.30473085722 -3.97367857157 -2.70819424388 -4.13492641274 -4.31650965046 -4.08907753368 -2.38710114101 -4.59057840462 -4.71130485679 -3.21039252305 -2.79837208047 -4.08581075413 -4.09424331376 -4.28085927145 -3.37195652374 -3.76219677975 -3.98553254253 -4.18180819136 -3.39433926204 -3.9623404214 -4.26712474891 0.0 -4.48568659958 -3.88330665052 -4.2129630143 -4.47638828573 -4.60762322661 -4.48736255983 -3.26315959609 -4.12813922745 -4.30942952026 -3.92778499203 -3.91939578559 -4.25212403148 -4.32000189771 -3.41685253997 -3.24936903185 -4.26352073778 -3.67991711915 -3.031675044 -4.46777602337 -3.58042948405 -3.7608025029 -2.59557410133 -4.0484737779 -3.94016881727 -3.94207460047 -4.54777602337 -4.31762769098 -4.47760522762 -3.97151894405 -4.24000189771 -4.26245967973 -4.11933292154 -4.4486883571 -4.37637931707 -4.39782092776 -4.4511745234 -4.11252320141 -4.09793385716 -3.61026903899 -3.68980537293 -3.16249644448 -3.82447024587 -3.31084482938 -4.28995310267 -2.57364204084 -4.47733640673 -4.56421957244 -4.25518707952 -3.10372585638 -4.12463819012 -4.52964767996 -2.33897260136 -3.02696581733 -4.74818580697 -3.78949264099 -3.66947073491 -4.1819548964 -3.8077508822 -4.16958231701 -4.26525901324 -3.25333523105 -4.18589714557 -4.18589714557 -4.49644468002 -3.84248155367 -4.3064078976 -4.22098960484 -3.93879827973 -4.24254120041 -3.48080895973 -3.79840969133 -4.33307456426 -4.51110193924 -3.37695957623 -4.14247075479 -4.83277569844 -3.46430849611 -3.56365107117 -4.43896761106 -4.72873311303 -4.33118510493 -4.08728405476 -4.81444269003 -4.70908509961 -4.64657481716 -3.47669859656 -4.10440738182 -3.62687053896 -3.37811658348 -3.73857881194 -3.49816046955 -2.72364269069 -3.90399059436 -3.10893065006 -3.27535502377 -2.95026218966 -3.01697602403 -3.28728454829 -2.62366003983 -2.85753394376 -3.20906098345 -3.05096123823 -2.33897260136 -2.33897260136 -3.04906098345 -3.743260071 -3.20301606831 -3.95580408812 -3.84877431203 -4.15948056415 -3.66710629574 -4.33397910571 -4.31243702011 -3.96387412709 -3.94240489832 -4.24502977848 -3.46568364649 -3.61189434254 -4.47845685903 -4.67580359459 -4.13466569052 -4.15217281206 -3.15509435699 -3.58495258149 -3.98975981811 -3.05912615014 -3.33827833325 -4.5971147379 -3.21069315713 -4.44091405286 -4.59088623911 -3.97144469159 -4.44008565158 -3.8741094391 -4.50215261201 -4.35104419001 -4.54343698391 -2.9590066122 -3.22598445636 -4.27165985897 -4.79462019113 -2.89426577712 -3.46628900921 -4.43823277842 -4.45549109949 -3.30275667475 -3.538348221 -4.58317631713 -3.83901697982 -4.47996047234 -4.28895020025 -4.37200369144 -4.44717990459 -4.37033652126 -4.31066215849 -4.03931203172 -4.43931203172 -4.09143519018 -3.8335485503 -3.83237671029 -4.31483369021 -2.94759911046 -3.08579281681 -4.32963786519 -4.84903277776 -3.29195652374 -2.65817624488 -4.83190994422 -4.11788835777 -3.48579281681 -4.46593970044 -4.69690065063 -4.00530026002 -3.86440738182 -4.73174302466 -3.82019702296 -3.45476228242 -4.32254120041 -4.94210544431 -4.67691943406 -4.1141094391 -4.63771982533 -4.58109155396 -4.67235326624 -4.339969441 -4.17231726826 -4.53282802029 -4.56955985365 -4.17081338171 -4.15837884749 -4.1286057796 -4.33019798598 -3.98318689866 -4.06831368079 -4.11763827252 -4.30430493918 -4.13024515368 -4.07530903243 -3.66171503232 -3.97915085448 -4.11036490554 -4.00369823887 -4.16985356533 -4.11196528168 -4.28878028073 -3.93775151404 -3.8185389446 -3.50893065006 -3.43248064654 -3.51248064654 -3.32433991248 -3.2012983028 -3.20615867582 -3.23282534249 -3.24942684246 -3.23282534249 -3.26602834243 -3.10429457157 -3.0662311986 -2.96689440954 -3.33389315078 -3.38069015084 -3.29062498414 -3.30069015084 -3.27402348417 -3.34395831747 -3.00770123816 -3.20055981745 -3.10860519142 -3.17776640485 -3.18916311115 -3.21716131742 -3.07109973819 -3.22589494451 -3.17389315078 -3.28055981745 -3.19922827784 -3.22589494451 -3.25200369144 -3.22533702478 -3.17389315078 -3.17389315078 -3.27922827784 -3.3273568175 -3.17389315078 -3.27402348417 -3.16029915066 -3.20055981745 -3.10696581733 
-5.02176102366 -4.93169585696 -5.09169585696 -5.15790655301 -5.12637951332 -5.06890244437 -5.15621239751 -5.14502919029 -4.96470355307 -5.36000189771 -5.47729165081 -5.16683548394 -4.32778499203 -4.93248359963 -5.19436790482 -5.00714331842 -4.10339937305 -4.34085765858 -5.16683548394 -4.82095655995 -3.99251503166 -5.11049465075 -5.06103457149 -4.92382798408 -3.62033632501 -5.22016881727 -5.18430273813 -4.55893676722 -4.02085765858 -4.91067730599 -5.07277569844 -4.86123969009 -4.62555626619 -4.8028506799 -4.94077390471 -4.8695075318 -4.54619439852 -4.86775356 -5.07156552357 -4.48568659958 0.0 -4.93823219024 -4.84980639763 -5.1248988569 -5.373632484 -5.05777621962 -4.38809798066 -5.00311134668 -5.02077390471 -4.59810185685 -4.61315831813 -5.28000189771 -5.14016881727 -4.5857180316 -4.42435210689 -5.09423757143 -4.5039640598 -4.31359648601 -5.34916311115 -4.88504797372 -4.71028115167 -3.86652823764 -5.07543877764 -4.80504797372 -4.85987156432 -5.54722648411 -5.22236611109 -5.18563427773 -5.14016881727 -4.94829735693 -5.12576461112 -4.77618401323 -5.35049465075 -5.41333523105 -5.22236611109 -5.27703098403 -4.84311134668 -5.15840969133 -4.74882443282 -4.96555111204 -4.06412582522 -4.85591353169 -4.45227010055 -5.16515952368 -3.9427127328 -5.36542019047 -5.1323009444 -5.1323009444 -4.30279428561 -4.87498280702 -5.08029915066 -3.58360449165 -4.14013797343 -5.41389315078 -4.8397778171 -4.37196226607 -5.03703098403 -4.82095655995 -5.04137002348 -5.08816702354 -4.41389889311 -4.9197778171 -5.15156552357 -5.17690065063 -4.85990815049 -5.08816702354 -4.93148235788 -4.8841822195 -5.12137002348 -4.76717990459 -4.89530844425 -5.19647306429 -5.31320489766 -4.61282802029 -5.08550394434 -5.48515952368 -4.83410723804 -4.64391173795 -5.30855802371 -5.42176102366 -5.26340039774 -5.04555111204 -5.57389315078 -5.48515952368 -5.48515952368 -4.62353131931 -5.07630453186 -4.66095655995 -4.58616135362 -4.94154752458 -4.73883727767 -4.14370339302 -4.90051323793 -4.40026830682 -4.64955985365 -4.46887160053 -4.39596585353 -4.5971147379 -3.9819285314 -4.45063072647 -4.57609618693 -4.45063072647 -3.58360449165 -3.67986157097 -4.29699498604 -4.69556911103 -4.35599889843 -5.0879717197 -4.62588656403 -5.17036431736 -4.51324148382 -5.22016881727 -5.22502919029 -4.86758071953 -4.81044807123 -5.02430273813 -4.64938701318 -4.5178517716 -5.27049465075 -5.1864078976 -5.17854002472 -5.18210544431 -4.3813340255 -4.60851144419 -4.88137002348 -4.27466735883 -4.41286106518 -5.23208685713 -4.78422472658 -5.37716131742 -5.2035673173 -4.81355447245 -5.33522469038 -4.67102172664 -5.00816702354 -5.13849285702 -5.1235673173 -4.41256735351 -4.38873611299 -5.07810185685 -5.38890244437 -4.33476464732 -4.65025276739 -5.26993673102 -5.22180819136 -4.37132364021 -4.52885586485 -5.38202169044 -4.99657501341 -5.20443307152 -5.15673373107 -5.22834452463 -5.25389315078 -5.11703098403 -5.17987156432 -4.78424718995 -5.41909794445 -5.3286883571 -4.84177980708 -4.76241843294 -5.1323009444 -4.20843343265 -4.28085927145 -5.08515952368 -5.31840969133 -4.54077390471 -3.90567306495 -5.50395831747 -5.0523009444 -4.72955985365 -5.11703098403 -5.37527185808 -4.61337181721 -4.98031793409 -5.39243127779 -5.04709615072 -4.62422472658 -4.78491764033 -5.36576461112 -5.15896761106 -5.05096940479 -5.18829735693 -5.08627756421 -5.14150035687 -4.96790635676 -4.84550394434 -5.04842769032 -4.92980639763 -4.79458360496 -4.67059880092 -4.66425777148 -4.79978839863 -4.64935042701 -4.66047665176 -4.61169585696 -4.67677031724 -4.68163069027 -4.7349640236 -4.37097921956 -4.55130485679 -4.65797152345 -4.55130485679 -4.68683548394 -4.62476852351 -4.75810185685 -4.47028115167 -4.52249644448 -4.36698460076 -4.23737540468 -4.31737540468 -4.10159469228 -4.03113852541 -4.03113852541 -4.0398721525 -4.09320548584 -4.01320548584 -4.1299373192 -3.99660398587 -3.99660398587 -3.97647365247 -4.23199369809 -4.21018740445 -4.17345557109 -4.20012223775 -4.14678890442 -4.21018740445 -4.05539219812 -4.13539219812 -4.13672373772 -4.10352073778 -4.14678890442 -4.20012223775 -4.08205886479 -4.17345557109 -4.08205886479 -4.30678890442 -4.09345557109 -4.14678890442 -4.22678890442 -4.21018740445 -4.05539219812 -4.07199369809 -4.15685407111 -4.18352073778 -4.10872553146 -4.15199369809 -4.13539219812 -4.0605969918 -4.10872553146 
-4.71978839863 -4.79118349206 -5.02378140456 -4.91299139858 -4.95458360496 -4.9178517716 -5.03695297248 -4.93337181721 -4.75862319041 -5.28055981745 -5.11737540468 -4.88954573084 -4.22675451931 -4.60847485802 -5.15543877764 -4.843614485 -3.49771085667 -4.12928506406 -4.85445327157 -4.42051323793 -3.33928634202 -4.63251503166 -4.90757090477 -4.65939739846 -3.15946384311 -4.97118510493 -4.9508390714 -4.21458199208 -3.69422919095 -4.53071093907 -4.79442488729 -4.81530844425 -4.24415751392 -4.51232954259 -4.80111993823 -4.7991502663 -4.23384877231 -4.6657180316 -4.7440030734 -3.88330665052 -4.93823219024 0.0 -4.71415440574 -5.0180368864 -5.12653823099 -4.9266401801 -3.99712290765 -4.61965806524 -4.82150035687 -4.52231953157 -4.46864177758 -4.68215202383 -4.72555111204 -4.32198328067 -3.99237671029 -4.8708390714 -4.46619439852 -3.98385658228 -4.9705469726 -4.38331561918 -4.48771105292 -3.35961884151 -4.71905136493 -4.47247603371 -4.59115672065 -5.18457321968 -4.93423757143 -5.06834452463 -4.77070873801 -4.89663998385 -5.0505469726 -4.7711745234 -5.01782338732 -4.97174302466 -5.09987156432 -5.05644468002 -4.79458360496 -4.71905136493 -4.30929403272 -4.62042948405 -3.73789732642 -4.5211093567 -4.11191214528 -4.85665056539 -3.43328865153 -5.03463838637 -5.16515952368 -4.73511314042 -3.81766466965 -4.60284086513 -5.10324168007 -3.11619567648 -3.7248634471 -5.27182619035 -4.65936081229 -4.26847544621 -4.68116710594 -4.53204247867 -4.75798049211 -4.88524327756 -4.08911873268 -4.69204027761 -4.94864177758 -4.89918169832 -4.45423757143 -4.98890244437 -4.872170611 -4.63962968097 -4.85204027761 -4.26618381698 -4.58834452463 -5.0079717197 -5.27535502377 -4.33397910571 -4.85553011309 -5.42916311115 -4.39251503166 -4.39862893274 -5.00122188735 -5.22130505304 -4.93556911103 -4.90614723082 -5.23376281739 -5.2580368864 -5.08903277776 -4.31870914534 -4.65964748371 -4.40610903177 -4.3554409787 -4.69846201318 -4.493632484 -3.84425835966 -4.83324148382 -4.11711693895 -4.14632311903 -4.01565506596 -4.14731243904 -4.16610903177 -3.36948184211 -3.89238689932 -4.27578539935 -3.897591693 -3.11619567648 -3.29622034148 -3.86097902331 -4.62985195245 -3.89501011118 -4.5897126504 -4.38489944508 -4.68284086513 -4.33775151404 -4.71251503166 -4.86343698391 -4.55650965046 -4.35213976716 -4.77556911103 -4.19178857949 -4.26485227738 -5.06236611109 -5.07299139858 -4.88331723205 -5.00374997254 -3.98189414628 -4.42460219213 -4.67131543832 -3.86610956452 -4.3070967389 -5.14757090477 -4.15370824989 -5.1686883571 -4.97883727767 -4.83862319041 -5.17423757143 -4.5756528649 -4.99677031724 -4.87978839863 -4.93990815049 -3.91905356599 -4.00391393901 -4.85015081828 -5.15509435699 -3.82898839929 -4.40635480774 -5.00627756421 -5.0987535238 -3.86552492882 -4.37936435356 -5.05827935794 -4.52442469104 -4.99437771959 -4.92172502567 -4.87182619035 -4.89694781834 -4.70254876633 -4.76311134668 -4.88003848388 -5.09987156432 -4.88055981745 -4.4804818059 -4.42009080573 -4.84903277776 -4.07384877231 -3.70573892142 -4.69910014551 -5.35703098403 -4.20851364525 -3.39425904944 -5.26042948405 -4.78042948405 -4.37724727234 -4.90670515055 -5.23862319041 -4.53317651338 -4.56254120041 -5.1235673173 -4.63951715032 -4.37724727234 -4.9419908466 -5.34916311115 -5.07657501341 -4.65195652374 -4.9635673173 -4.92417240474 -4.893632484 -4.63650965046 -4.63041663921 -4.8949640236 -4.88709615072 -4.78042948405 -4.46972323194 -4.51221777871 -4.82834452463 -4.49708330587 -4.4804818059 -4.40003848388 -4.65010365058 -4.49208744532 -4.54210544431 -4.17152952558 -4.27888959952 -4.45337181721 -4.33010365058 -4.61823219024 -4.47625956521 -4.67974123093 -4.38476852351 -4.39483369021 -4.12029915066 -3.96060457337 -4.11053940668 -3.92716501378 -3.78243497415 -3.83056351381 -3.82101968068 -3.90101968068 -3.82101968068 -3.89095451398 -3.73724727234 -3.72064577237 -3.64326898423 -3.92645345243 -3.90985195245 -3.84645345243 -3.88318528579 -3.80318528579 -3.87312011909 -3.71965645237 -3.7830549524 -3.89978678576 -3.7817234128 -3.8516582461 -3.87832491277 -3.75638828573 -3.85651861912 -3.75638828573 -3.93651861912 -3.80839007946 -3.85651861912 -3.89978678576 -3.8617234128 -3.72972161906 -3.75638828573 -3.83505674613 -3.88318528579 -3.7830549524 -3.79312011909 -3.79832491277 -3.71965645237 -3.7716582461 
-4.67457302343 -4.69682263909 -4.73592334645 -4.90051323793 -4.67190994422 -4.68442469104 -4.75921989737 -4.84791693829 -4.88632473191 -5.26042948405 -5.33036431736 -4.8822357777 -4.20810264128 -4.53315831813 -4.98180819136 -4.87161269127 -3.46010202323 -3.61320471907 -4.90215261201 -4.27333581923 -3.3421210014 -4.8550111913 -4.75023398397 -4.56520669139 -2.82025114005 -4.81174302466 -4.90890244437 -4.24258019835 -3.76284660746 -4.69148235788 -4.83621239751 -4.67819619225 -4.30675231825 -4.40146435889 -4.79548594534 -4.68064357132 -4.13838130705 -4.76330665052 -4.90236611109 -4.2129630143 -4.84980639763 -4.71415440574 0.0 -4.77522469038 -4.8809042381 -4.68141719119 -3.59554342134 -4.68717990459 -4.75652023199 -4.36826135894 -4.1166923057 -4.92163069027 -4.98670515055 -4.30154752458 -3.99118349206 -4.97716131742 -4.20662198486 -3.90104031382 -5.06701298503 -4.50537361095 -4.00335381822 -3.15928423562 -4.78287906418 -4.64034631837 -4.63517811086 -5.24327006435 -4.95350215061 -5.22502919029 -4.67657501341 -4.66481569121 -4.86210544431 -4.82589714557 -5.21849285702 -4.99023398397 -4.9609042381 -5.04842769032 -4.63935919942 -4.94829735693 -4.58890244437 -4.59208685713 -3.38905135046 -4.58946256516 -3.87479607935 -5.02993673102 -3.19033813414 -4.87647306429 -4.95870694428 -4.92305656527 -3.67453541256 -4.47743238715 -4.92029915066 -2.754040444 -3.41829872955 -5.00903277776 -4.63359648601 -3.90383838703 -4.67810185685 -4.51622652032 -4.62997331719 -4.5978517716 -3.93467251298 -4.57961089754 -4.82125027163 -4.7292956456 -4.57097160585 -4.75432293818 -4.53746077142 -4.57041368612 -4.66946256516 -4.28739560473 -4.21832652564 -4.9622357777 -5.20842769032 -4.26916885348 -4.76851144419 -5.38855802371 -4.55028115167 -4.34373643792 -5.18042948405 -5.19049465075 -5.07707815173 -4.77169585696 -5.08903277776 -5.17987156432 -5.08683548394 -4.24691923781 -4.83677031724 -4.16955985365 -4.24013281929 -4.54154752458 -4.35410723804 -3.76128744598 -4.55437010588 -4.03570518675 -4.35057840462 -4.17729223899 -4.12012223775 -4.0526003984 -3.27532722768 -4.21755290577 -4.36318528579 -3.85011997444 -2.754040444 -3.03248723556 -3.76267376699 -4.23164927744 -3.46019800365 -4.54021598497 -4.13114749407 -4.84141719119 -4.30808385785 -5.00550394434 -4.91376281739 -4.57010365058 -4.61823219024 -4.72709615072 -4.05816780797 -4.20399549183 -5.112170611 -4.95703098403 -4.80576461112 -4.95514152469 -4.03522527856 -4.22653881917 -4.59488085791 -3.8454731005 -4.18029973885 -4.83810185685 -4.43190994422 -4.945076358 -4.80117471965 -4.82125027163 -5.07023398397 -4.32335381822 -4.87548594534 -4.98125027163 -5.00417240474 -4.0099844869 -3.8136796517 -4.55110955295 -5.31156552357 -3.85862377859 -4.33091385661 -4.99376281739 -4.99023398397 -3.7933928017 -4.23476930794 -5.07156552357 -4.49152952558 -4.8523481121 -4.84163069027 -4.77169585696 -4.81530844425 -4.58128685779 -4.57939739846 -4.63492802561 -4.91277569844 -4.95514152469 -4.38808385785 -4.48096122057 -4.81174302466 -3.73192111394 -3.78411317662 -4.79182619035 -5.10430273813 -4.19549576011 -3.00977618976 -5.25036431736 -4.57177961083 -4.44762322661 -5.03514152469 -5.18176102366 -4.28259001312 -4.91862319041 -5.19161269127 -4.83023398397 -4.42685426737 -4.70408923905 -5.02318689866 -4.90125027163 -4.71380998509 -4.923614485 -4.78864177758 -4.58180819136 -4.34782319107 -4.27823277842 -4.60529044526 -4.35522527856 -4.37597051415 -4.17570984737 -4.18593373174 -4.34782319107 -4.15363307218 -4.12176161184 -4.02298101329 -4.20964767996 -4.14077390471 -4.32744057137 -3.89892103154 -4.04417240474 -4.13371623787 -4.04417240474 -4.26298101329 -4.19958251326 -4.19958251326 -3.97363822632 -3.83209259946 -3.73226768878 -3.56031306275 -3.66697972941 -3.537716599 -3.43168806466 -3.43168806466 -3.43604365436 -3.51604365436 -3.43604365436 -3.51604365436 -3.3623846838 -3.30905135046 -3.24642426925 -3.6467296763 -3.67413337667 -3.51933817034 -3.61073487664 -3.62080004333 -3.61073487664 -3.52066970994 -3.60066970994 -3.59413337667 -3.55740154331 -3.62733637661 -3.65400304328 -3.52066970994 -3.64746671 -3.54733637661 -3.75413337667 -3.50406820997 -3.59413337667 -3.67413337667 -3.66406820997 -3.52066970994 -3.53727120992 -3.58406820997 -3.66406820997 -3.54733637661 -3.496794843 -3.5667296763 -3.50333117627 -3.54006300964 
-5.01690065063 -4.91156552357 -5.10104438626 -5.01971284665 -5.00831614036 -4.97588676028 -5.14236611109 -5.10696581733 -5.05961089754 -5.4073568175 -5.55376281739 -5.16163069027 -4.49195652374 -4.792170611 -5.19569944442 -5.06236611109 -3.82757666275 -4.36885586485 -5.15509435699 -4.77591353169 -3.80249644448 -4.98369765069 -5.07277569844 -5.13010365058 -3.40175920006 -5.21174302466 -5.2048988569 -4.52885586485 -4.2556528649 -4.69070873801 -5.23862319041 -5.22125027163 -4.66868894529 -4.69609264565 -5.12117471965 -5.19836252363 -4.48391173795 -4.97991873202 -5.08074247268 -4.47638828573 -5.1248988569 -5.0180368864 -4.77522469038 0.0 -5.18563427773 -5.14502919029 -4.14350808918 -5.06236611109 -4.88637951332 -4.72911653163 -4.58128685779 -5.26340039774 -5.16903277776 -4.72258019835 -4.28727880596 -5.13123988634 -4.49089139325 -4.37758949194 -5.10696581733 -4.58666856438 -4.44473252552 -3.77252835556 -4.89222293285 -4.83931203172 -4.9609042381 -5.20985356533 -5.03569944442 -5.39862319041 -4.96657481716 -4.83896761106 -5.01381513924 -4.78688780579 -5.2809042381 -5.38722648411 -5.2009042381 -5.20000189771 -4.872170611 -4.97530844425 -4.78752593812 -4.80610903177 -3.93561847979 -4.68816702354 -4.14374240662 -5.2835673173 -3.58808144608 -5.02804727168 -5.1673568175 -5.02804727168 -4.32319510055 -4.85556911103 -5.21174302466 -3.32746877707 -4.05450398054 -5.09036431736 -4.97143519018 -4.40504797372 -4.94476852351 -4.68249644448 -5.10528985708 -5.05041148506 -4.3857651993 -4.99320489766 -5.10860519142 -5.05961089754 -4.82125027163 -5.05694781834 -5.05307456426 -4.71373197355 -4.90834452463 -4.72323922051 -4.91652023199 -5.11350215061 -5.49333523105 -4.47008343606 -4.91596231226 -5.44189135705 -4.78025257114 -4.65118510493 -5.29096940479 -5.44000189771 -5.05307456426 -5.07677031724 -5.293632484 -5.40327006435 -5.30834452463 -4.43790655301 -4.8357831983 -4.4340682401 -4.51810185685 -4.79575642689 -4.66061213929 -4.02272851627 -4.90180819136 -4.11115430888 -4.51879069815 -4.36098799197 -4.32117471965 -4.52908976023 -3.78920786707 -4.44098799197 -4.57785015872 -4.33961089754 -3.32746877707 -3.68113164926 -4.24668493603 -4.8028506799 -3.87462836088 -4.8201322311 -4.51457302343 -5.0923481121 -4.49123988634 -5.11569944442 -4.99974123093 -4.7578517716 -4.84627756421 -5.05123988634 -4.44365107117 -4.62719564027 -5.39131543832 -5.16980639763 -4.88709615072 -5.07131543832 -4.35896761106 -4.67888959952 -5.02993673102 -4.32003848388 -4.53049523893 -5.3488186905 -4.65785015872 -5.25333523105 -5.23509435699 -4.96117471965 -5.40382798408 -4.91115672065 -5.13143519018 -5.1679717197 -5.44055981745 -4.35823277842 -4.18061213929 -5.09333523105 -5.43182619035 -4.25896819924 -4.50853022762 -5.22047665176 -5.05883727767 -4.21329380567 -4.38675231825 -5.30236611109 -4.6543213253 -5.21582977782 -5.01690065063 -5.21750573807 -5.14890244437 -5.03458360496 -4.96300939757 -5.04842769032 -5.30369765069 -5.14623936516 -4.68826135894 -4.76727880596 -5.00029915066 -4.05593151621 -4.23453541256 -5.14061213929 -5.39109973819 -4.22528985708 -3.61831594411 -5.44189135705 -4.96821419124 -4.47569944442 -5.11325206536 -5.23729165081 -4.47411705281 -4.95737540468 -5.29660339768 -4.85070873801 -4.60365107117 -5.06016881727 -5.13716131742 -5.24683548394 -5.01690065063 -5.21527185808 -5.10374481839 -5.0264078976 -4.86241327879 -4.80520669139 -4.99707815173 -4.98180819136 -4.74128685779 -4.68141719119 -4.64003848388 -4.8498429838 -4.66051323793 -4.70343698391 -4.65663998385 -4.78511294416 -4.62322348483 -4.66128685779 -4.32869409943 -4.65475052452 -4.74670515055 -4.59655681816 -4.81530844425 -4.68851144419 -4.73663998385 -4.55195711192 -4.54977801335 -4.30138880691 -4.24657481716 -4.30997331719 -4.11952773185 -3.9813340255 -4.02946256516 -4.02946256516 -4.08279589849 -4.02946256516 -4.09939739846 -3.93561847979 -3.94568364649 -3.88305656527 -4.19158184743 -4.14831368079 -4.14831368079 -4.0468518078 -4.04164701413 -4.14831368079 -4.04164701413 -4.06831368079 -4.06345330777 -4.08491518076 -4.11158184743 -4.1382485141 -4.04164701413 -4.09498034746 -3.99351847447 -4.17498034746 -4.04164701413 -4.06831368079 -4.14831368079 -4.14831368079 -4.04164701413 -4.06831368079 -4.06831368079 -4.1382485141 -4.06831368079 -4.09498034746 -4.06831368079 -4.01498034746 -4.06831368079 
-5.11350215061 -4.97530844425 -5.16903277776 -5.16029915066 -5.14890244437 -5.12542019047 -5.23156552357 -5.16816702354 -5.12189135705 -5.34042948405 -5.58916311115 -5.28653823099 -4.64258019835 -4.89750573807 -5.17036431736 -5.29716131742 -3.87413951493 -4.25609618693 -5.24382798408 -5.01556911103 -3.74812044402 -5.27535502377 -4.973632484 -5.18374481839 -3.28115544428 -5.31376281739 -5.27569944442 -4.70597869838 -4.25678910067 -5.1323009444 -5.38855802371 -5.19569944442 -4.84928506406 -4.89961089754 -5.26829735693 -5.46369765069 -4.76816702354 -5.23488085791 -5.23509435699 -4.60762322661 -5.373632484 -5.12653823099 -4.8809042381 -5.18563427773 0.0 -5.31320489766 -4.04090998043 -4.99131543832 -5.11703098403 -4.93556911103 -4.52365107117 -5.37716131742 -5.27647306429 -4.91437771959 -4.38378140456 -5.30369765069 -4.66481569121 -4.39184251421 -5.36000189771 -4.90784138631 -4.49883727767 -3.63960090419 -5.09169585696 -5.1750111913 -5.04520669139 -5.44576461112 -5.2949640236 -5.54666856438 -5.01734397266 -5.13143519018 -5.50993673102 -5.15896761106 -5.33333523105 -5.48193852475 -5.31509435699 -5.39208685713 -4.99023398397 -5.33823219024 -4.9508390714 -4.89644468002 -3.91384657126 -4.76241843294 -4.47006765259 -5.30202169044 -3.6011565244 -5.44576461112 -5.07630453186 -5.07509435699 -4.30486285892 -4.94563427773 -5.31729165081 -3.20119311057 -3.84757149295 -5.30125027163 -5.16029915066 -4.50818580697 -5.20653823099 -4.84064357132 -4.90236611109 -5.12003848388 -4.4270495712 -4.91621239751 -5.04300939757 -5.16163069027 -4.88003848388 -5.13143519018 -5.13010365058 -5.1248988569 -5.05961089754 -4.70829735693 -4.83156552357 -5.30589494451 -5.40249644448 -4.63905136493 -5.26916311115 -5.42395831747 -4.93337181721 -4.69470335682 -5.48515952368 -5.42528985708 -5.39840969133 -5.21849285702 -5.39509435699 -5.53716131742 -5.51346556444 -4.72111993823 -5.13883727767 -4.59509435699 -4.72771105292 -4.99187335805 -4.81397690465 -4.26593373174 -5.12842769032 -4.43036490554 -4.67410723804 -4.603614485 -4.53965806524 -4.54941539745 -3.75986157097 -4.61857661089 -4.84064357132 -4.41044807123 -3.20119311057 -3.56811452187 -4.30422472658 -4.66924686502 -4.12411685656 -5.15509435699 -4.70378140456 -5.31376281739 -4.74749289322 -5.22236611109 -5.09987156432 -4.92274873079 -5.11483369021 -5.21174302466 -4.53682263909 -4.67190994422 -5.30855802371 -5.34916311115 -5.27836252363 -5.22236611109 -4.38864177758 -4.88601689742 -5.00193852475 -4.32964006625 -4.86077390471 -5.42528985708 -4.84284086513 -5.15208685713 -5.32903277776 -5.2835673173 -5.31187335805 -4.83677031724 -5.20709615072 -5.32980639763 -5.21883727767 -4.54025257114 -4.26693497349 -4.96865751326 -5.43182619035 -4.43763607146 -4.77248359963 -5.21123988634 -5.20055981745 -4.2278337726 -4.45049523893 -5.35836252363 -4.86908509961 -5.25036431736 -5.18176102366 -5.31243127779 -5.40515952368 -5.06016881727 -5.14855802371 -5.01823219024 -5.27049465075 -5.02388030593 -4.89694781834 -4.73995531819 -5.14313973096 -4.14356790548 -4.15951715032 -5.30369765069 -5.36000189771 -4.54176102366 -3.49228296307 -5.52055981745 -4.87650965046 -4.77618401323 -5.48903277776 -5.2378517716 -4.77990815049 -5.27703098403 -5.28167785797 -5.07810185685 -4.70343698391 -5.31509435699 -5.56515952368 -5.41522469038 -5.22150035687 -5.28003848388 -5.19569944442 -5.24550394434 -4.95836252363 -4.84374997254 -4.90361963915 -4.92374997254 -4.89708330587 -4.79041663921 -4.73708330587 -4.83721363926 -4.75235326624 -4.74095655995 -4.59652023199 -4.71325206536 -4.68658539869 -4.55978839863 -4.5077866049 -4.65471393835 -4.68138060502 -4.5978517716 -4.62804727168 -4.58125027163 -4.67131543832 -4.46244986496 -4.32443307152 -4.17428473913 -4.15901477876 -4.23901477876 -4.08421957244 -3.94602586608 -3.98929403272 -3.98929403272 -4.04262736605 -3.96262736605 -4.04262736605 -3.86413399497 -3.90086582834 -3.77457361161 -4.20029915066 -4.19376281739 -4.11376281739 -4.15703098403 -4.13036431736 -4.16709615072 -4.03840969133 -4.11376281739 -4.04029915066 -4.11896761106 -4.173632484 -4.13036431736 -4.03840969133 -4.15703098403 -4.10369765069 -4.1723009444 -4.0822357777 -4.13036431736 -4.12029915066 -4.10890244437 -4.13036431736 -4.15703098403 -4.11376281739 -4.14563427773 -4.15703098403 -4.12060457337 -3.99191811398 -4.05720607334 -3.96525144731 
-4.89089139325 -4.88701813918 -5.01248359963 -5.04568659958 -4.8963898986 -4.9604818059 -5.049215433 -4.98016881727 -5.06650984671 -5.41522469038 -5.39862319041 -5.24847485802 -4.52220493386 -4.969215433 -5.23023398397 -5.21883727767 -4.05776860591 -4.44330665052 -5.12877211098 -4.872170611 -3.93999190436 -5.15677031724 -5.09423757143 -5.00683548394 -3.49204027761 -5.2848988569 -5.30236611109 -4.65575176627 -4.26039864021 -4.93690065063 -5.14150035687 -4.96744057137 -4.68895476621 -4.82784138631 -5.25169585696 -5.06236611109 -4.70343698391 -5.01734397266 -5.22236611109 -4.48736255983 -5.05777621962 -4.9266401801 -4.68141719119 -5.14502919029 -5.31320489766 0.0 -4.1478337726 -5.0422357777 -5.22103457149 -4.79604386508 -4.60417240474 -5.22701298503 -5.05716131742 -4.73075590571 -4.3343213253 -5.19836252363 -4.66882443282 -4.35819619225 -5.24770123816 -4.72391173795 -4.58915473067 -3.67618155367 -5.06184477753 -5.03110955295 -4.91457302343 -5.38313973096 -5.25169585696 -5.36443307152 -5.13307456426 -5.16816702354 -5.20744057137 -4.99084888617 -5.33909794445 -5.15376281739 -5.21062498414 -5.32903277776 -4.95442488729 -5.24847485802 -4.83304617999 -4.81264536505 -3.92391173795 -4.83304617999 -4.45043542263 -5.13511314042 -3.75759110481 -5.31862319041 -5.33522469038 -5.1578517716 -4.22617116839 -4.96907994546 -5.19703098403 -3.42422472658 -4.10107335871 -5.29195652374 -5.0409042381 -4.42150035687 -5.23156552357 -4.75888959952 -4.87681748495 -5.12300939757 -4.44928506406 -5.02154752458 -5.10210544431 -5.1222357777 -4.94042948405 -5.04003848388 -5.07621239751 -5.01556911103 -5.053632484 -4.77724507129 -4.86077390471 -5.40515952368 -5.31156552357 -4.53309850184 -4.8835673173 -5.60189135705 -4.83509435699 -4.56082622656 -5.43703098403 -5.47509435699 -5.30890244437 -5.14890244437 -5.26916311115 -5.31187335805 -5.24550394434 -4.59896981212 -5.21123988634 -4.67102172664 -4.49286106518 -4.94476852351 -4.75457302343 -4.16496996218 -5.00438810487 -4.36233992787 -4.57222293285 -4.53381513924 -4.46289318698 -4.571584307 -3.98486285892 -4.48568659958 -4.77381513924 -4.42184477753 -3.42422472658 -3.63944972031 -4.33908956398 -4.72688265164 -4.2613811932 -4.98031793409 -4.72171444414 -5.11182619035 -4.62262897893 -5.27703098403 -5.19836252363 -4.98298101329 -4.92795352446 -5.07410723804 -4.60529044526 -4.61381513924 -5.27569944442 -5.24847485802 -5.25854002472 -5.27703098403 -4.3967394734 -4.5729158466 -4.92085927145 -4.28874126713 -4.51046380691 -5.2949640236 -4.65089139325 -5.43535502377 -5.21174302466 -5.01823219024 -5.39509435699 -4.86555626619 -5.27483369021 -5.13849285702 -5.08683548394 -4.42882443282 -4.33156611175 -5.0950111913 -5.46202169044 -4.3540292265 -4.7241822195 -5.25036431736 -5.2923009444 -4.28463819012 -4.60584836499 -5.48382798408 -4.9249460246 -5.10324168007 -5.13883727767 -5.33333523105 -5.25909794445 -5.09965806524 -4.92658539869 -4.90855802371 -5.35182619035 -5.24683548394 -4.75636151433 -4.8835673173 -5.08683548394 -4.16693963411 -4.18813102555 -5.12470355307 -5.35703098403 -4.53227010055 -3.76450844491 -5.50916311115 -5.22236611109 -4.65772143821 -5.17690065063 -5.33987156432 -4.44259001312 -5.24311134668 -5.29716131742 -4.91543877764 -4.66026315268 -5.09971284665 -5.30890244437 -5.14890244437 -5.00550394434 -5.09389315078 -5.07320489766 -5.05961089754 -4.96821419124 -4.71380998509 -4.97660339768 -4.88653823099 -4.81118510493 -4.6936796517 -4.6448988569 -4.72657481716 -4.54758071953 -4.62864177758 -4.61281389748 -4.63130485679 -4.70476852351 -4.71130485679 -4.42184477753 -4.53771085667 -4.56524327756 -4.52764568998 -4.69285048365 -4.52575623064 -4.62777602337 -4.35083069093 -4.4773198565 -4.29418202325 -4.2329028055 -4.27969980556 -4.06713332507 -3.94386515843 -3.94386515843 -4.00639790425 -4.04312973761 -4.00639790425 -4.08639790425 -4.02299940422 -4.03306457091 -3.96947076705 -4.23719849177 -4.17379999174 -4.12046665841 -4.00240328544 -4.04046665841 -4.14713332507 -4.06713332507 -4.12046665841 -3.94554111869 -4.08373482504 -4.10386515843 -4.12046665841 -4.04046665841 -4.09379999174 -4.0505318251 -4.1305318251 -4.03040149171 -4.02386515843 -4.1305318251 -4.15719849177 -4.06713332507 -4.05706815838 -4.09379999174 -4.16373482504 -4.09379999174 -4.17379999174 -4.12046665841 -4.09379999174 -4.09379999174 
-3.7824122541 -3.71331685722 -3.91514044457 -4.01660231756 -3.83384657126 -3.8610807145 -3.88928506406 -3.93439650302 -4.01631188706 -4.28717990459 -4.45672373772 -4.09617639952 -2.95051299767 -3.50180716667 -4.08805547358 -3.98715372137 -2.06826770511 -2.67974123093 -4.02215261201 -3.70542652098 -1.91696665819 -3.92099780674 -3.68151506786 -3.67939578559 -1.26729421393 -4.09019798598 -4.10159469228 -2.93974203303 -2.52765283504 -3.74998964105 -4.10242309356 -3.92034390659 -3.30598906919 -3.49516250917 -4.06470414125 -4.05132364021 -3.32499895029 -3.97337181721 -4.1712216911 -3.26315959609 -4.38809798066 -3.99712290765 -3.59554342134 -4.14350808918 -4.04090998043 -4.1478337726 0.0 -3.74869876005 -3.80343757209 -3.56619278564 -2.93908853928 -4.02546794635 -3.95605367984 -3.37534055158 -2.8464041765 -3.99687446741 -3.08968723395 -2.76622945354 -4.05922886603 -3.15901375407 -2.96334421737 -1.81619299899 -3.8926003984 -3.73965565347 -3.74727585287 -4.23650965046 -3.99893676722 -4.2657180316 -3.74734251487 -3.8606441595 -4.22588656403 -3.97699421927 -4.29402407235 -4.21535561195 -3.85756272054 -4.13535561195 -3.86124543242 -4.00061272748 -3.66319860969 -3.49307574063 -1.81630130553 -3.46197790016 -2.76660302285 -4.24585817976 -1.74475642351 -4.03283268091 -3.97238469827 -3.97467556072 -2.44283269857 -3.7017234128 -3.94352073778 -1.18904315084 -1.93595967982 -4.23706977125 -4.01033347352 -2.8799767962 -3.96874126713 -3.7371692608 -3.68247846315 -3.74489513581 -2.92019110081 -3.62463226797 -3.82678890442 -4.13229256392 -3.39705918972 -3.9072546898 -3.62398652317 -3.63052285644 -3.77956947217 -3.35072206191 -3.29574720031 -4.00339040439 -4.43952773185 -3.26400446048 -3.75087785863 -4.26546794635 -3.6042884355 -3.21626776711 -4.28764568998 -4.28517584755 -4.16327580668 -3.88392155272 -4.21182677853 -4.42649165147 -4.26128685779 -3.14997237422 -4.02434749405 -3.19702157886 -3.36855753177 -3.54122247553 -3.3345061816 -2.34975879341 -3.87550988292 -2.88294550883 -2.98947647724 -2.98473091265 -2.956819686 -2.81203189714 -1.84932959361 -3.03487983322 -3.42258078653 -2.67728224564 -1.18904315084 -1.65619299899 -2.64049571799 -3.33474975651 -2.2554789985 -3.84068832724 -3.21283377827 -4.14430273813 -2.93911350155 -3.95788835777 -3.72972382012 -3.82956210249 -3.58719322849 -3.93910368678 -2.88317407148 -3.19854308925 -4.12677110168 -4.09307456426 -3.97549109949 -3.98241547985 -2.75740581143 -3.3197778171 -3.62623936516 -2.54568720341 -3.10300998575 -4.36143131399 -3.34449113569 -3.99440669205 -3.87488085791 -3.85694540656 -4.25694781834 -3.49152114511 -3.84356041103 -4.08533761296 -4.16258019835 -2.71431975839 -2.49973697991 -3.59758150396 -4.27169644514 -2.54090374616 -3.33944236511 -3.96723688706 -4.17823793256 -2.47975873116 -2.95941887647 -4.20120369211 -3.48442227926 -4.12133917964 -3.99799030688 -3.85501693363 -3.99951715032 -3.76202447968 -3.67471452653 -3.78305715345 -4.15242289731 -3.86672147441 -3.36099780674 -3.21713068749 -3.64564898872 -2.54726212731 -2.50003928598 -4.16805547358 -4.41222293285 -2.87884226796 -1.62603809582 -4.31471452653 -3.79734456084 -3.3944978017 -4.52064357132 -4.11268356409 -3.33487086456 -3.92771105292 -4.31548594534 -3.69418300394 -3.3962877709 -4.07604386508 -4.51958251326 -4.24539239437 -3.81761038177 -4.14972323194 -3.94562589725 -3.99901236699 -3.65872572771 -3.55621131739 -3.71187227793 -3.69660231756 -3.64764568998 -3.44524327756 -3.3896121755 -3.4323224224 -3.28289023389 -3.3454229797 -3.18880928533 -3.28051382611 -3.30687053896 -3.31427474578 -2.99625854052 -3.24266395222 -3.24300837288 -3.17874411863 -3.2140265487 -3.18528985708 -3.15208685713 -2.91300315647 -2.79601408345 -2.47834822257 -2.27962989488 -2.35962989488 -2.12685371999 -1.98584781762 -1.99070819064 -2.05691888669 -2.07352038666 -2.03025222002 -2.11678855329 -2.03397635727 -1.99591298431 -1.93359593863 -2.50515037677 -2.49861404349 -2.34515037677 -2.41861404349 -2.39194737683 -2.43521554346 -2.18815787662 -2.34381883717 -2.21513237778 -2.3171521705 -2.36042033714 -2.37702183711 -2.19822304332 -2.34381883717 -2.26381883717 -2.42515037677 -2.24368850378 -2.33861404349 -2.3984837101 -2.3984837101 -2.34381883717 -2.30708700381 -2.3171521705 -2.44528071016 -2.28042033714 -2.3984837101 -2.31194737683 -2.34381883717 -2.13398704909 
-4.63771982533 -4.5126976869 -4.81143519018 -4.8142473862 -4.67304617999 -4.64771105292 -4.82685426737 -4.83324148382 -4.75190994422 -5.18993673102 -5.12744057137 -4.71548594534 -3.95005707106 -4.41243186597 -5.00284086513 -4.85402407235 -3.66624917993 -3.89182677853 -4.88610903177 -4.45699498604 -3.33151463477 -4.61724507129 -4.75104419001 -4.55492802561 -2.98135572085 -5.13123988634 -4.96877211098 -4.1299577155 -3.85052324894 -4.61115206003 -4.80821419124 -4.79681748495 -4.36220493386 -4.57102638726 -4.94916311115 -4.68550394434 -4.12947076705 -4.65089139325 -4.8942473862 -4.12813922745 -5.00311134668 -4.61965806524 -4.68717990459 -5.06236611109 -4.99131543832 -5.0422357777 -3.74869876005 0.0 -4.52176161184 -4.6378989393 -4.13614335463 -4.8822357777 -4.76717990459 -4.30098000399 -3.81778196195 -4.94997331719 -4.15836252363 -4.05299960047 -5.01776640485 -4.31774022163 -4.33678910067 -3.34157980147 -4.62052305269 -4.45043542263 -4.60550394434 -5.12842769032 -4.91677031724 -4.91221777871 -4.56124865875 -4.86941539745 -4.97511314042 -4.79604386508 -5.11737540468 -4.94731023798 -4.86511294416 -4.89123988634 -4.69713047358 -4.67084888617 -4.3171823019 -4.44212422773 -3.39598997632 -4.27324148382 -4.06380180086 -4.6753607661 -3.25805527732 -5.06670515055 -4.94860519142 -4.84463819012 -3.90380180086 -4.67677031724 -4.97849285702 -2.92337551358 -3.4964693432 -5.23243127779 -4.6670495712 -3.97304372042 -4.55932184648 -4.4257384279 -4.69690065063 -4.8009042381 -4.07287984861 -4.792170611 -4.7611093567 -4.85337181721 -4.42429435765 -4.96524327756 -4.67457302343 -4.65444269003 -4.86997331719 -4.34006708207 -4.47462019113 -5.0136796517 -4.95028115167 -4.32913692793 -4.78941539745 -5.32515952368 -4.47253542796 -4.3281361797 -4.93909794445 -5.23509435699 -4.92305656527 -4.63384657126 -5.18563427773 -5.31320489766 -5.1064078976 -4.09000027037 -4.55764588623 -4.17410782622 -4.26853022762 -4.6136796517 -4.34895942684 -3.86874592776 -4.63161269127 -4.09214442778 -4.13774537578 -4.05485467469 -4.14487864238 -4.10107335871 -3.48885586485 -4.01378380187 -4.28720030089 -3.90005946836 -2.92337551358 -3.2349131348 -4.05519689429 -4.49025276739 -3.80718210565 -4.64082622656 -4.39370824989 -4.74589714557 -4.32053202135 -4.95764588623 -4.94077390471 -4.61415955989 -4.41974181911 -4.83664895251 -3.92593211886 -4.15719849177 -5.04524327756 -5.16382798408 -4.74051323793 -4.92937719841 -3.76535339643 -4.37703157221 -4.60937719841 -3.90655460264 -4.3870967389 -4.9609042381 -4.080439887 -5.06236611109 -4.78154752458 -4.6142945539 -5.12167785797 -4.40964006625 -4.80954573084 -4.8923009444 -5.04709615072 -3.92672613503 -3.88177980708 -4.61204027761 -5.15509435699 -3.65847323068 -4.47240043395 -4.93690065063 -4.7228506799 -3.74672452216 -4.25580198172 -4.99543877764 -4.54289318698 -4.97143519018 -4.85591353169 -4.95130485679 -4.88877211098 -4.71282286614 -4.69909794445 -4.74236611109 -5.23023398397 -4.80437752334 -4.41152952558 -4.49044807123 -4.74782319107 -3.91945276805 -3.77694540656 -4.92108689334 -5.23243127779 -4.28037025594 -3.17409293541 -5.11737540468 -4.75299139858 -4.27437771959 -5.04637951332 -4.98537361095 -4.65475052452 -4.69379141558 -5.16163069027 -4.50825974607 -4.35992693392 -4.70422472658 -5.23156552357 -4.91543877764 -4.68584836499 -4.95161269127 -4.90834452463 -4.82236611109 -4.3012742092 -4.28220493386 -4.6005289736 -4.61248359963 -4.55373197355 -4.27888959952 -4.39726080697 -4.41906710061 -4.29176696223 -4.20170179554 -4.27032831937 -4.35299139858 -4.30164185998 -4.27690123882 -3.94550453252 -4.20430332631 -4.19317710156 -4.13083965958 -4.32369823887 -4.32236669927 -4.34249703266 -4.12305656527 -4.0653817807 -3.84697622028 -3.69045027229 -3.81371843892 -3.64442469104 -3.54459978036 -3.50133161372 -3.50133161372 -3.55466494705 -3.50133161372 -3.59793311369 -3.39494972097 -3.356886348 -3.34028484803 -3.79729165081 -3.8288186905 -3.76542019047 -3.77548535716 -3.72215202383 -3.8288186905 -3.51922827784 -3.67535502377 -3.7001322311 -3.65256161118 -3.74395831747 -3.71862319041 -3.51922827784 -3.7273568175 -3.6486883571 -3.75535502377 -3.70069015084 -3.70069015084 -3.7001322311 -3.7001322311 -3.6486883571 -3.6486883571 -3.7273568175 -3.77548535716 -3.67535502377 -3.72215202383 -3.60842769032 -3.6486883571 -3.53526944631 
-4.82348415161 -4.64657481716 -4.90951734657 -5.03737540468 -4.83410723804 -4.77888444537 -4.88449005399 -4.89397690465 -4.73644468002 -5.21660339768 -5.14016881727 -4.87028115167 -4.27819619225 -4.43902459353 -4.96744057137 -5.06404207135 -3.65309850184 -3.91260860029 -4.97041148506 -4.76816702354 -3.56577035345 -4.84908976023 -4.78758071953 -4.68116710594 -3.06039622844 -5.16816702354 -4.93281389748 -4.31784119006 -4.04874126713 -4.74361963915 -4.88601689742 -4.87298081704 -4.57355447245 -4.74670515055 -5.02154752458 -4.91630453186 -4.50890244437 -4.73222293285 -4.91190994422 -4.30942952026 -5.02077390471 -4.82150035687 -4.75652023199 -4.88637951332 -5.11703098403 -5.22103457149 -3.80343757209 -4.52176161184 0.0 -4.65131382545 -4.36309315144 -5.0136796517 -4.74670515055 -4.42184477753 -4.05024515368 -4.99840969133 -4.09626776711 -4.13493317976 -5.33389315078 -4.41663998385 -4.24377341659 -3.49398671942 -4.75707815173 -4.46925667979 -4.70731023798 -5.24791693829 -4.8041822195 -5.13582977782 -4.77265517981 -4.76085927145 -4.97617419847 -4.55517811086 -5.31376281739 -5.13617419847 -4.87604386508 -5.0879717197 -4.82757090477 -4.81096940479 -4.73976001436 -4.61450805298 -3.46265498356 -4.53337181721 -4.03156552357 -4.87498280702 -3.32129775427 -5.0448988569 -5.02374481839 -4.83790655301 -4.10240489832 -4.69381513924 -5.06313973096 -2.98610580544 -3.54532761961 -5.21174302466 -4.91221777871 -4.06247075479 -4.81019798598 -4.60002583528 -4.74537361095 -4.84775822062 -4.13654883019 -4.79764588623 -4.86491764033 -4.97777621962 -4.58732005275 -4.91248826025 -4.63932184648 -4.70491764033 -4.7742945539 -4.34199389434 -4.51339060064 -5.03182619035 -5.15243127779 -4.30696581733 -4.90051323793 -5.33036431736 -4.5742473862 -4.60262736605 -5.11049465075 -5.10563427773 -5.03514152469 -4.71932184648 -5.38313973096 -5.32980639763 -5.01556911103 -4.33484485992 -4.82404207135 -4.25214442778 -4.41152952558 -4.65608206412 -4.37990815049 -3.7628506799 -4.76683548394 -4.0449460246 -4.25608206412 -4.1839640598 -4.12284306619 -4.26797230789 -3.53046439509 -4.25355447245 -4.37028630582 -4.00975183013 -2.98610580544 -3.36585817976 -4.04476911169 -4.64038290453 -3.87787875691 -4.78491764033 -4.46736722045 -4.89588676028 -4.26518050817 -4.87681748495 -4.91819619225 -4.71932184648 -4.7649460246 -4.96657481716 -3.94943933503 -4.28816702354 -5.13143519018 -4.93036431736 -4.94997331719 -4.90298101329 -4.04388089411 -4.46210544431 -4.8664078976 -3.96547614824 -4.36606406513 -5.11901477876 -4.33355447245 -5.03294423087 -4.93857661089 -4.82109155396 -5.23376281739 -4.49775802437 -4.92327006435 -5.01690065063 -5.23243127779 -4.14686408213 -3.9567866411 -4.61682263909 -5.22834452463 -4.00383372641 -4.36330665052 -5.0448988569 -5.0936796517 -3.79059472848 -4.18010443501 -5.11483369021 -4.52022113912 -5.03483369021 -4.91002048489 -5.02042948405 -4.9622357777 -4.74125027163 -4.84847485802 -4.83320489766 -5.05561627874 -5.01909794445 -4.54761807247 -4.51605367984 -4.70956451427 -3.92688265164 -3.89764647441 -5.02977801335 -5.2695075318 -3.99394547263 -3.27001210441 -5.2123009444 -4.89849285702 -4.37092443815 -5.05582977782 -5.09036431736 -4.41918169832 -4.79498280702 -5.06125027163 -4.89511314042 -4.46247026126 -4.85317651338 -5.24382798408 -5.01036431736 -4.86287906418 -4.97062498414 -4.93148235788 -4.94829735693 -4.49592334645 -4.40822831405 -4.69248359963 -4.63350215061 -4.60895476621 -4.36629168701 -4.38908509961 -4.42095655995 -4.32393213425 -4.17970523294 -4.33118510493 -4.43299139858 -4.38688780579 -4.30619439852 -4.05346615262 -4.24412743809 -4.31406227139 -4.20739560473 -4.33286106518 -4.31303856628 -4.34103677255 -4.12959289855 -4.15907176123 -3.87501177948 -3.73458419314 -3.85785235978 -3.64206703455 -3.5574201606 -3.51415199397 -3.5581571943 -3.6381571943 -3.5581571943 -3.65475869428 -3.49341060444 -3.42868056481 -3.40334543774 -3.77914270038 -3.79927303377 -3.73587453374 -3.74593970044 -3.6926063671 -3.79927303377 -3.45295078776 -3.61914270038 -3.63385474102 -3.62301595445 -3.68774599408 -3.66241086702 -3.48968262112 -3.67114449411 -3.59247603371 -3.72580936705 -3.67114449411 -3.67114449411 -3.67058657438 -3.64391990771 -3.61914270038 -3.61914270038 -3.69781116078 -3.74593970044 -3.61914270038 -3.67600486713 -3.53561386696 -3.57587453374 -3.48361207323 
-4.70451843826 -4.59110193924 -4.88215776616 -4.87695297248 -4.60409439319 -4.75457302343 -4.76478730694 -4.72744057137 -4.70158411074 -5.032170611 -5.02696581733 -4.80034631837 -3.98545736482 -4.56379714024 -5.09036431736 -4.58348415161 -3.25192459978 -3.85651861912 -4.69281389748 -4.43376281739 -3.21699396135 -4.56096122057 -4.79164927744 -4.55870694428 -2.7742447165 -4.93556911103 -4.93909794445 -4.09422919095 -3.43109135771 -4.68762322661 -4.82313973096 -4.51102172664 -4.23285945231 -4.30597869838 -4.82450785673 -4.50332543395 -4.20361207323 -4.44060457337 -4.86977801335 -3.92778499203 -4.59810185685 -4.52231953157 -4.36826135894 -4.72911653163 -4.93556911103 -4.79604386508 -3.56619278564 -4.6378989393 -4.65131382545 0.0 -4.08304598374 -4.63442488729 -4.73264536505 -4.25656197231 -3.93856172008 -4.77690065063 -4.00736255983 -3.78081999228 -4.93450805298 -4.12476260136 -3.97566267967 -3.13888342068 -4.5484282785 -4.36517584755 -4.48111993823 -5.06722648411 -4.69720848512 -4.87294423087 -4.42959128567 -4.4828506799 -4.8264550653 -4.58425777148 -4.84008565158 -4.98568144543 -4.88877211098 -4.9508390714 -4.40736255983 -4.90184477753 -4.34016881727 -4.47760522762 -3.2488168669 -4.43763827252 -3.84149443472 -4.81575176627 -3.12232990238 -4.80034631837 -4.86318689866 -4.65475052452 -3.70869114634 -4.42722648411 -4.86476852351 -2.72611617684 -3.34646816341 -5.10021598497 -4.56825077741 -3.98217654958 -4.70972323194 -4.4923009444 -4.53782338732 -4.68692981934 -3.89130544497 -4.51002048489 -4.70077390471 -4.84937719841 -4.42332543395 -4.87737540468 -4.62675231825 -4.55604386508 -4.60197511092 -4.33952611898 -4.2454731005 -4.89096940479 -5.0523009444 -4.16747284826 -4.62098960484 -5.22369765069 -4.34428784732 -4.25806585886 -5.08980639763 -5.02123969009 -4.97663998385 -4.64558769821 -5.13849285702 -5.21660339768 -5.03870694428 -4.12417240474 -4.79562143288 -4.22000248589 -4.17478711069 -4.2784462775 -4.18404207135 -3.478012769 -4.55130485679 -3.85564855563 -4.03677031724 -3.88742568056 -3.83873922117 -3.91768082739 -3.20251174365 -3.76149443472 -4.10330072837 -3.77999190436 -2.72611617684 -2.95221675401 -3.63401402357 -4.1052955994 -3.62830309926 -4.40425615861 -4.0854731005 -4.6657180316 -4.20513172759 -4.76064357132 -4.8035673173 -4.56279589849 -4.33918169832 -4.68417240474 -3.91827994612 -4.09484265887 -4.92980639763 -4.74757090477 -4.69668715155 -4.6811093567 -3.96854372108 -4.19104419001 -4.35733043803 -3.69719050379 -3.86760318166 -4.90623936516 -4.1566340617 -4.98502919029 -4.74803669015 -4.62752593812 -5.00029915066 -4.16967665242 -4.74097902331 -4.59235326624 -4.8449460246 -3.92003848388 -3.67370824989 -4.52438810487 -5.06537361095 -3.85323556167 -4.06136410133 -4.80657481716 -4.86997331719 -3.53676439509 -4.09536542672 -4.90404207135 -4.44847485802 -4.8129158466 -4.68717990459 -4.85823219024 -4.87028115167 -4.61668715155 -4.552170611 -4.42485227738 -4.91543877764 -4.85944236511 -4.42404207135 -4.28525144731 -4.62563427773 -3.62708184809 -3.57394826186 -4.81010365058 -5.18563427773 -3.83818561072 -3.07718991561 -5.0409042381 -4.47462019113 -4.30622447435 -4.90650984671 -5.06722648411 -4.29151894405 -4.54430493918 -5.01690065063 -4.7204818059 -4.24415751392 -4.73678910067 -5.06890244437 -4.88034631837 -4.489215433 -4.88821419124 -4.76274873079 -4.67738521945 -4.50895942684 -4.31727366948 -4.61265517981 -4.64990834674 -4.44683548394 -4.17010365058 -4.2898429838 -4.40958231701 -4.27339060064 -4.24672393397 -4.09890838294 -4.29936435356 -4.22590068684 -4.28843343265 -3.91376855972 -4.11923402017 -4.18810779542 -4.03570518675 -4.28276285359 -4.17503512887 -4.27516546226 -4.01309088813 -3.98447024587 -3.8098429838 -3.55435301401 -3.67762118065 -3.47232954259 -3.31917129857 -3.34583796524 -3.35415419502 -3.43415419502 -3.32748752836 -3.45075569499 -3.26671224018 -3.25011074021 -3.23871403391 -3.51027873989 -3.46701057326 -3.30348173984 -3.3388820336 -3.36034390659 -3.38701057326 -3.27548353357 -3.36554870026 -3.23875170021 -3.33367723992 -3.30215020023 -3.37694540656 -3.31221536693 -3.33367723992 -3.21208503354 -3.41367723992 -3.20554870026 -3.36034390659 -3.43027873989 -3.44034390659 -3.31221536693 -3.27548353357 -3.31221536693 -3.41367723992 -3.28554870026 -3.36688023986 -3.38701057326 -3.3388820336 -3.31221536693 
-4.31629615138 -4.23338078587 -4.40520427961 -4.48189135705 -4.27810185685 -4.21418202325 -4.36550394434 -4.53105315866 -4.34624156622 -4.85337181721 -4.93470335682 -4.58404207135 -3.70534581485 -4.23031773784 -4.56688265164 -4.35599889843 -2.91571474359 -3.49260775419 -4.5508390714 -4.12365107117 -2.78637602906 -4.24805547358 -4.31870694428 -4.20770343921 -2.19951207303 -4.50679948595 -4.52176161184 -3.80677110168 -3.35935412337 -4.23548594534 -4.48938701318 -4.19221777871 -3.92603102023 -3.96607818793 -4.60692981934 -4.43652023199 -3.87144635989 -4.39650965046 -4.51225436488 -3.91939578559 -4.61315831813 -4.46864177758 -4.1166923057 -4.58128685779 -4.52365107117 -4.60417240474 -2.93908853928 -4.13614335463 -4.36309315144 -4.08304598374 0.0 -4.50082107241 -4.47359648601 -3.98693802124 -3.43466659082 -4.46597869838 -3.61866036476 -3.40386026097 -4.61018740445 -4.00447185874 -3.60963765447 -2.63574998955 -4.41952611898 -4.15343776834 -4.14395831747 -4.83677031724 -4.36145377735 -4.86021598497 -4.11578539935 -4.17155960142 -4.56954573084 -4.48657481716 -4.86563427773 -4.84903277776 -4.55251503166 -4.65694781834 -4.43389373896 -4.56335381822 -4.33453702544 -4.13699257426 -2.67348306466 -4.03358590448 -3.5159883169 -4.62374481839 -2.60022113912 -4.52962948472 -4.54941539745 -4.58581693297 -3.28325208302 -4.16163643259 -4.41450043927 -2.11005285937 -2.89481429137 -4.6136796517 -4.35221777871 -3.39564487693 -4.31893676722 -4.19243347884 -4.16124865875 -4.17212403148 -3.59880051292 -4.09345557109 -4.39600486713 -4.33831594411 -4.06678890442 -4.3540682401 -4.10955228773 -4.26047423998 -4.2512748275 -3.905076358 -3.86959128567 -4.60330665052 -4.72146435889 -3.93555422022 -4.40555111204 -4.78864177758 -4.13071093907 -3.76126664327 -4.62597869838 -4.79604386508 -4.67788835777 -4.36752432524 -4.70997331719 -4.80744057137 -4.85036431736 -3.74269564093 -4.4923009444 -3.79975755479 -3.85428232736 -4.17698440451 -3.99793552547 -3.21053999486 -4.13949934757 -3.6093623076 -3.71441266075 -3.71526186473 -3.57176472002 -3.51966462212 -2.71931920833 -3.71005707106 -4.10431255289 -3.39377672947 -2.11005285937 -2.48011385727 -3.353782189 -3.97857661089 -3.04724339616 -4.33177961083 -3.87957844082 -4.51677031724 -3.68398284323 -4.47006765259 -4.34348415161 -4.3298901515 -4.05587453374 -4.43002048489 -3.48992771835 -3.81333415092 -4.6435673173 -4.6936796517 -4.56589553269 -4.60141719119 -3.41149868174 -4.06873611299 -4.16236669927 -3.42695841754 -3.84146435889 -4.55517811086 -4.06202743277 -4.46765465864 -4.37892103154 -4.43410723804 -4.87703098403 -3.80133241262 -4.41341898492 -4.57174302466 -4.44959289855 -3.2963898986 -3.23005927211 -4.09960129669 -4.73663998385 -3.30339937305 -4.09372440762 -4.4923009444 -4.48963786519 -3.25535781301 -3.74212176817 -4.57862377859 -4.11317710156 -4.48954573084 -4.63384657126 -4.53801869116 -4.52382798408 -4.31862893274 -4.16013281929 -4.16620260041 -4.50164947369 -4.40524327756 -4.06003907206 -3.76595251516 -4.25476464732 -3.22260879655 -3.29277345279 -4.53346615262 -4.55681748495 -3.71206175562 -2.48412259888 -4.70542077865 -4.23164927744 -4.02240489832 -4.77036431736 -4.64258019835 -3.83445982845 -4.41831594411 -4.85070873801 -4.37801869116 -4.04382798408 -4.44831614036 -4.73530844425 -4.67023398397 -4.33772143821 -4.48425615861 -4.22906137595 -4.23251503166 -3.93139752389 -3.88086662724 -4.07406962718 -3.97746812721 -4.05914408746 -3.76933958755 -3.7096121755 -3.93434221513 -3.67248064654 -3.68254581324 -3.51918228651 -3.57440507917 -3.61414229306 -3.61113691254 -3.4078687459 -3.51918228651 -3.5578035792 -3.46584895317 -3.5564720396 -3.48300837288 -3.50447024587 -3.29527185808 -3.34726548525 -3.15957845648 -2.95825673164 -3.04832189834 -2.85089715123 -2.73688156469 -2.66694673139 -2.72028006472 -2.77361339805 -2.69361339805 -2.76354823136 -2.64898297191 -2.61091959894 -2.6590481386 -3.199544331 -3.20452256772 -3.08645919475 -3.13458773441 -3.10792106775 -3.17785590105 -3.05979252809 -3.13458773441 -3.07772556766 -3.11445740102 -3.15118923438 -3.16779073435 -3.03312586142 -3.08645919475 -3.05458773441 -3.24125440108 -3.02792106775 -3.04452256772 -3.21458773441 -3.21458773441 -3.07118923438 -3.12452256772 -3.10792106775 -3.23118923438 -3.10792106775 -3.06621099767 -3.10294283103 -3.0496094977 -2.95335241838 
-4.9311745234 -4.98803669015 -5.20003848388 -5.15810185685 -4.99677031724 -5.0086883571 -5.12653823099 -5.01965806524 -5.01317651338 -5.43703098403 -5.25423757143 -5.032170611 -4.52382798408 -4.87784119006 -5.26176102366 -5.05883727767 -3.73426984832 -4.4371147379 -4.95984318005 -4.60197511092 -3.62187705442 -4.93838130705 -5.11294423087 -4.84197511092 -3.35796780236 -5.13582977782 -5.26528985708 -4.41195652374 -3.98566655462 -4.66924686502 -5.07156552357 -4.90803669015 -4.41849285702 -4.64790635676 -5.0879717197 -4.87870694428 -4.54042948405 -4.97096940479 -4.94388030593 -4.25212403148 -5.28000189771 -4.68215202383 -4.92163069027 -5.26340039774 -5.37716131742 -5.22701298503 -4.02546794635 -4.8822357777 -5.0136796517 -4.63442488729 -4.50082107241 0.0 -4.94287906418 -4.67755805992 -4.13615930766 -4.87161269127 -4.58051323793 -4.30777602337 -5.04576461112 -4.56911653163 -4.67958251326 -3.67220288789 -4.89143519018 -4.78388030593 -4.92550394434 -5.2580368864 -5.20000189771 -5.24903277776 -4.86343698391 -4.97849285702 -5.22016881727 -5.10388030593 -5.24816702354 -5.11703098403 -5.23729165081 -5.23156552357 -5.0523009444 -4.95041663921 -4.53389315078 -4.79261393303 -3.71931423277 -4.7557831983 -4.29720607334 -4.87631434663 -3.70816761172 -5.08515952368 -5.14701298503 -5.20576461112 -4.11624898368 -4.78098960484 -5.26829735693 -3.29998759508 -3.86180819136 -5.22855802371 -4.77755290577 -4.34298101329 -4.83958251326 -4.61553011309 -4.61522469038 -4.99509435699 -4.21200127967 -4.81307456426 -4.88985356533 -5.105076358 -4.54852717987 -4.98967606424 -4.95105477154 -4.81772143821 -4.91248826025 -4.52249864554 -4.55406227139 -5.17522469038 -5.33036431736 -4.49746674012 -4.94035147251 -5.56515952368 -4.52546494639 -4.71650965046 -5.02104438626 -5.34829735693 -5.13750573807 -4.88167785797 -5.34042948405 -5.26829735693 -5.37660339768 -4.61553011309 -4.94451843826 -4.47182619035 -4.52382798408 -4.78021598497 -4.55031773784 -3.99191811398 -4.9350111913 -4.4226715338 -4.28980639763 -4.1554469474 -4.3540682401 -4.26103677255 -3.65430643449 -4.21587453374 -4.56219677975 -4.06185294728 -3.29998759508 -3.65043969075 -4.33964748371 -4.77987156432 -4.12060457337 -4.64189135705 -4.64778499203 -4.90202169044 -4.52895476621 -5.06890244437 -5.12000189771 -4.84515952368 -4.72688265164 -5.19514152469 -4.27522527856 -4.51445165869 -5.29716131742 -5.23187335805 -4.95384657126 -5.2848988569 -4.31733640673 -4.84417240474 -4.85036431736 -4.23380757331 -4.54696581733 -5.16382798408 -4.3483811108 -5.17690065063 -5.03535502377 -5.05123988634 -5.43182619035 -4.66784138631 -5.18176102366 -4.99677031724 -5.25036431736 -4.12714090665 -4.03569106395 -4.78340039774 -5.29307456426 -4.08198328067 -4.63535502377 -5.03161269127 -5.10860519142 -4.07257201413 -4.53782338732 -5.24382798408 -4.55384657126 -5.19703098403 -5.06236611109 -5.26829735693 -4.93036431736 -4.9648988569 -4.92791693829 -5.12709615072 -5.30722648411 -4.93381513924 -4.6136796517 -4.67825097366 -4.94210544431 -4.19927303377 -4.00416402426 -5.05096940479 -5.40382798408 -4.33879827973 -3.53422919095 -5.34916311115 -4.85556911103 -4.53553011309 -5.19049465075 -5.27703098403 -4.67621239751 -4.7991502663 -5.37849285702 -4.85445327157 -4.60515952368 -5.09337181721 -5.43182619035 -5.083614485 -4.90016881727 -4.99896761106 -5.20576461112 -5.05663998385 -4.6956260935 -4.71759110481 -4.87325206536 -4.8251235257 -4.72985356533 -4.51488085791 -4.59763607146 -4.71049465075 -4.54395831747 -4.56055981745 -4.50855802371 -4.56709615072 -4.41143519018 -4.5635673173 -4.26184477753 -4.38696581733 -4.59376281739 -4.39161269127 -4.62563427773 -4.4708390714 -4.58369765069 -4.47737540468 -4.38021598497 -4.18404207135 -4.06597869838 -4.14597869838 -3.98250684743 -3.84150094506 -3.88962948472 -3.90675231825 -3.96008565158 -3.88008565158 -3.97668715155 -3.81290823289 -3.82297339958 -3.76034631837 -4.09453702544 -4.0512688588 -3.94460219213 -3.94460219213 -3.91793552547 -3.98787035877 -3.86980698581 -3.92314031914 -3.89780519208 -3.94460219213 -3.85974181911 -3.98787035877 -3.86980698581 -3.94460219213 -3.89647365247 -4.02460219213 -3.83307515245 -3.91793552547 -4.02460219213 -4.02460219213 -3.89647365247 -3.89647365247 -3.89647365247 -3.9712688588 -3.86980698581 -3.93453702544 -3.91793552547 -3.86980698581 -3.85974181911 
-4.75046380691 -4.68074247268 -4.98061213929 -4.95836252363 -4.94176102366 -4.90502919029 -4.97644468002 -4.87309334769 -4.77281389748 -5.33169585696 -5.20744057137 -4.88137002348 -4.2956260935 -4.78563427773 -5.06016881727 -4.98701298503 -3.84284660746 -4.105375812 -5.01204027761 -4.49208744532 -3.57504997852 -4.82701298503 -4.76330665052 -4.71814902455 -3.19109135771 -5.08382798408 -5.03458360496 -4.16967665242 -3.85286106518 -4.82784138631 -4.88171444414 -4.6398249848 -4.38887160053 -4.56202227862 -4.85312173197 -4.73010365058 -4.3325532307 -4.59432293818 -5.0049460246 -4.32000189771 -5.14016881727 -4.72555111204 -4.98670515055 -5.16903277776 -5.27647306429 -5.05716131742 -3.95605367984 -4.76717990459 -4.74670515055 -4.73264536505 -4.47359648601 -4.94287906418 0.0 -4.39681748495 -3.86134219525 -4.95703098403 -4.29007280674 -3.92601689742 -5.07156552357 -4.39814902455 -4.4714539736 -3.42489944508 -5.03350215061 -4.51299139858 -4.56688265164 -5.32847485802 -4.85690065063 -5.03350215061 -4.72688265164 -4.86077390471 -4.99840969133 -4.81419260479 -5.11380998509 -4.90722648411 -5.01070873801 -5.293632484 -4.91958251326 -4.8112216911 -4.64601689742 -4.52556092681 -3.64022113912 -4.46233526725 -4.01970523294 -4.81883727767 -3.49483427839 -5.06670515055 -5.14150035687 -4.93854002472 -4.06056040563 -4.84274873079 -5.13041148506 -3.13070035753 -3.80843343265 -5.21716131742 -4.75057840462 -4.00096122057 -4.66031793409 -4.64379714024 -4.75324148382 -4.73530844425 -4.04521243371 -4.58317631713 -4.61470335682 -4.75324148382 -4.40468535782 -4.67457302343 -4.56524327756 -4.51104419001 -4.66670515055 -4.18190176 -4.30025257114 -4.90757090477 -5.10696581733 -4.32150094506 -4.77337181721 -5.51182619035 -4.4691653122 -4.51543877764 -5.053632484 -5.24163069027 -4.872170611 -4.65716131742 -5.24847485802 -5.1649460246 -5.26696581733 -4.35833167979 -4.87948056415 -4.26425777148 -4.31325206536 -4.59445165869 -4.27054401951 -3.67814902455 -4.65174302466 -4.11320489766 -4.09896819924 -3.88141719119 -3.9864078976 -4.01311115043 -3.67712752049 -4.03840969133 -4.25694781834 -3.93987730665 -3.13070035753 -3.37883947873 -4.0354409787 -4.68683548394 -3.89071093907 -4.74924686502 -4.49592334645 -4.71893676722 -4.59621239751 -5.09690065063 -4.8949640236 -4.68928506406 -4.43079410476 -4.84847485802 -3.99618155367 -4.24391173795 -5.07277569844 -5.185076358 -5.09854002472 -4.99131543832 -4.08238709557 -4.36964767996 -4.80790635676 -3.98287906418 -4.145076358 -5.01290603183 -4.12343757209 -5.08683548394 -5.13660339768 -4.85169585696 -5.30369765069 -4.44176161184 -4.86476852351 -4.98650984671 -4.84748773908 -3.92236669927 -3.74632532009 -4.69990815049 -5.17987156432 -3.62481569121 -4.48026830682 -5.07023398397 -4.91135202449 -3.99053343797 -4.40821419124 -5.35049465075 -4.65044807123 -5.04842769032 -4.90180819136 -4.98757090477 -4.89883727767 -5.09854002472 -4.91974123093 -4.81096940479 -5.25036431736 -5.09337181721 -4.4822357777 -4.5749640236 -4.96877211098 -3.85286106518 -3.99648938815 -4.99304617999 -5.32515952368 -4.28353647346 -3.45883947873 -5.25854002472 -4.92847485802 -4.24821419124 -5.03182619035 -5.27049465075 -4.52826135894 -4.80499319231 -4.92683548394 -4.70272034651 -4.36829794511 -4.86104438626 -5.28576461112 -4.98834452463 -4.87049465075 -5.03049465075 -4.86511294416 -5.01556911103 -4.64524327756 -4.61690065063 -4.87049465075 -4.79548594534 -4.76417240474 -4.51543877764 -4.51187335805 -4.70563427773 -4.48391173795 -4.49096940479 -4.54430273813 -4.68417240474 -4.54378140456 -4.59277569844 -4.22244986496 -4.38894961207 -4.53888444537 -4.41750573807 -4.61944236511 -4.52417240474 -4.59410723804 -4.44584836499 -4.3209042381 -4.22358610073 -3.94670515055 -4.06997331719 -3.87395121495 -3.77798784732 -3.77798784732 -3.77586856504 -3.81913673168 -3.74920189837 -3.87247006501 -3.70317631713 -3.68657481716 -3.68657481716 -3.97423757143 -4.00576461112 -3.94236611109 -3.92576461112 -3.89909794445 -3.96903277776 -3.82563427773 -3.8523009444 -3.86890244437 -3.85096940479 -3.88417240474 -3.90430273813 -3.82563427773 -3.92576461112 -3.82563427773 -4.00576461112 -3.8295075318 -3.92576461112 -3.96903277776 -3.9209042381 -3.82563427773 -3.82563427773 -3.90430273813 -3.90430273813 -3.8523009444 -3.86130505304 -3.83984318005 -3.76117471965 -3.773632484 
-4.36995310267 -4.44827714241 -4.71031773784 -4.66425777148 -4.59952773185 -4.59015597243 -4.58693497349 -4.6435673173 -4.51729165081 -4.93987156432 -5.18563427773 -4.57918169832 -3.67406962718 -4.37963483511 -4.75171464039 -4.44309315144 -3.17336491095 -3.60814904221 -4.34791532542 -4.12933820047 -2.97561847979 -4.43927303377 -4.41102638726 -4.37892103154 -2.56706321726 -4.82298101329 -4.87595173073 -3.48282410418 -3.24245045314 -4.345375812 -4.41023457215 -4.47298081704 -3.74158411074 -3.97408154835 -4.26751535659 -4.45724507129 -3.66752485799 -4.37458199208 -4.58450785673 -3.41685253997 -4.5857180316 -4.32198328067 -4.30154752458 -4.72258019835 -4.91437771959 -4.73075590571 -3.37534055158 -4.30098000399 -4.42184477753 -4.25656197231 -3.98693802124 -4.67755805992 -4.39681748495 0.0 -3.42935150872 -4.39793552547 -3.89448985774 -3.40095360686 -4.84727880596 -3.92468535782 -3.98597869838 -2.76211909037 -4.4949640236 -4.12906505465 -4.12442469104 -4.84791693829 -4.49079249188 -4.57475052452 -4.33694540656 -4.40691923781 -4.55492802561 -4.1412020238 -4.70366680685 -4.7736796517 -4.61204027761 -4.65226194645 -4.32304598374 -4.40258019835 -3.84437752334 -3.99870694428 -3.3395381348 -3.76665019055 -3.60836600264 -4.45857661089 -2.84515011852 -4.69751555284 -4.72003848388 -4.57195652374 -3.41606534308 -4.33914270038 -4.6180368864 -2.51506142353 -3.22820639895 -4.79737540468 -4.01113691254 -3.76981213995 -4.33742772653 -3.94981434159 -4.32958231701 -4.37863359336 -3.44309212675 -4.37229256392 -4.50732005275 -4.58670515055 -4.11733043803 -4.51457302343 -4.33289765135 -4.11308496721 -4.43624898368 -3.7301896055 -3.95758052328 -4.51690123882 -4.71737540468 -3.70733844367 -4.41785015872 -4.98502919029 -3.97107404849 -3.93590515121 -4.6657180316 -4.9648988569 -4.47870914534 -4.25673431926 -4.9171147379 -5.08683548394 -4.93857661089 -3.84228192071 -4.28318528579 -3.75932184648 -3.59341880633 -4.00084868992 -3.68061571979 -3.1416334795 -3.98632311903 -3.42486505997 -3.54514114986 -3.45020018704 -3.4113631942 -3.56174264983 -3.02695429283 -3.40396110671 -3.62379418715 -3.33243084128 -2.51506142353 -2.5754524237 -3.39387477695 -4.02924686502 -3.3946662787 -4.15935919942 -4.02863339711 -4.39991711915 -3.80064577237 -4.54860277964 -4.64672393397 -4.02903336594 -4.11961745442 -4.41862377859 -3.6473945246 -3.77589864087 -4.62719564027 -4.9336796517 -4.4784934452 -4.35840727955 -3.32475014968 -3.77278305364 -4.15084127246 -3.32502875378 -3.61694673821 -4.80709615072 -3.67901697982 -4.73075590571 -4.81827935794 -4.24499078053 -4.80003848388 -3.98997331719 -4.64335381822 -4.75677031724 -4.63604386508 -3.31335344339 -3.46255450866 -4.30291565035 -4.95130485679 -3.20856081295 -3.70485227738 -4.73311115043 -4.52816702354 -3.57880402205 -3.68126664327 -4.88985356533 -4.14906137595 -4.7622829454 -4.60804565881 -4.69618401323 -4.70696581733 -4.52804565881 -4.43015597243 -4.21546737583 -4.76365107117 -4.5344833474 -4.06225676218 -4.09611865029 -4.45910014551 -3.2061682153 -3.3872013826 -4.5153997797 -5.01690065063 -3.61888342068 -2.82609912015 -5.01909794445 -4.30499834645 -3.77781577361 -4.59102172664 -4.82791532542 -4.23409885756 -4.33289114102 -4.945076358 -4.35445165869 -3.84913742145 -4.39084127246 -5.13827935794 -4.79681748495 -4.51057840462 -4.86210544431 -4.61910014551 -4.74317631713 -4.48691923781 -4.29730205376 -4.54455502443 -4.59952773185 -4.34051543898 -4.23957489955 -4.17286106518 -4.39105477154 -4.11179534651 -4.21015081828 -4.15483369021 -4.30997331719 -4.11190994422 -4.06864177758 -3.71686465265 -3.99498280702 -4.11190994422 -4.04851144419 -4.14104438626 -4.15932184648 -4.22405188611 -3.97847487569 -3.85794372736 -3.50366439508 -3.47763586074 -3.55763586074 -3.39792063466 -3.28348473979 -3.28834511282 -3.30494661279 -3.34821477942 -3.30494661279 -3.33814961273 -3.21929566326 -3.15456562363 -3.07027277119 -3.65452864496 -3.63491964513 -3.56498481183 -3.5916514785 -3.53831814516 -3.63491964513 -3.33539439918 -3.51818781177 -3.47956651908 -3.43199589915 -3.56012443881 -3.56145597841 -3.33539439918 -3.54352293884 -3.49152114511 -3.62485447844 -3.50679110547 -3.51685627217 -3.56963168577 -3.5429650191 -3.42812264508 -3.48145597841 -3.5701896055 -3.64498481183 -3.51818781177 -3.53126047832 -3.41753614482 -3.4577968116 -3.34760131151 
-3.89013185627 -3.79574881318 -4.28106316968 -4.27058060568 -4.14717191662 -4.05112833638 -4.32124865875 -4.01342118597 -4.13771085667 -4.61423757143 -4.68330665052 -4.09335460265 -3.18701874301 -3.7416098773 -4.40323922051 -4.02869114634 -2.48464098506 -3.07776919409 -4.07039291555 -3.66126336974 -2.24127634344 -3.82393052138 -3.9356528649 -3.91523344832 -1.88670908493 -4.41617639952 -4.3228506799 -3.23316976314 -2.77457622597 -3.86761704778 -4.05652843389 -4.28631415038 -3.45848133252 -3.7371280618 -4.11585837601 -4.10164947369 -3.18209727775 -4.08524547861 -4.08520561126 -3.24936903185 -4.42435210689 -3.99237671029 -3.99118349206 -4.28727880596 -4.38378140456 -4.3343213253 -2.8464041765 -3.81778196195 -4.05024515368 -3.93856172008 -3.43466659082 -4.13615930766 -3.86134219525 -3.42935150872 0.0 -4.00254120041 -3.44232934634 -2.99327307064 -4.23471232548 -3.47294320618 -3.34288573492 -2.3461084844 -3.79366108219 -3.7010807145 -3.78215481307 -4.36631415038 -4.25177530155 -4.41286106518 -4.09106297343 -3.99889776928 -4.12237000371 -4.0411093567 -4.41399730095 -4.35221777871 -4.34037491656 -4.46374481839 -4.02660177034 -4.02313865084 -3.50313870627 -3.63294320618 -2.79201946465 -3.44417816272 -3.17877537175 -4.152170611 -2.23324990511 -4.20447782744 -4.32229276017 -4.04043007224 -3.04749349706 -3.88045096206 -4.10125027163 -1.83858054527 -2.58849149683 -4.38310888712 -3.59660618692 -3.21376319485 -3.70766667446 -3.61910370243 -3.88718210565 -4.03823277842 -2.97882911111 -3.87183193268 -3.97823219024 -4.21549109949 -3.71105400353 -4.13857661089 -3.86398652317 -3.93505594723 -4.13612923182 -3.51421188174 -3.68034851942 -4.08282597432 -4.52085927145 -3.26676407615 -3.84144539688 -4.61801869116 -3.52560075609 -3.44982626276 -4.24691923781 -4.54244986496 -4.0371147379 -4.12340098592 -4.50915473067 -4.55041663921 -4.42739399185 -3.14973841696 -3.87114588119 -3.13692885633 -3.24226398339 -3.80370154331 -3.2949640236 -2.8449460246 -3.94265498356 -3.14349590951 -3.24289050918 -3.11389621531 -3.08500837733 -3.02115634582 -2.33956652478 -3.20594517674 -3.40769307159 -2.84391749593 -1.83858054527 -2.21797994474 -3.05856103 -3.77341657314 -2.69976292786 -3.89013185627 -3.50447024587 -4.05801869116 -3.34116796941 -4.17531064531 -4.25214492131 -3.76852422678 -3.67342413906 -4.07955166942 -3.18747774572 -3.67808513581 -4.30223636588 -4.28704158322 -4.08524547861 -4.11766834835 -2.70666753969 -3.66921901349 -4.01289114102 -3.05370065698 -3.51766270361 -4.22343698391 -3.34022774287 -4.24975183013 -4.41102638726 -4.13504346819 -4.47483369021 -3.75883786585 -4.2766923057 -4.23325206536 -4.3856912602 -2.90929650907 -2.75746356066 -4.05690065063 -4.45591353169 -2.78026891066 -3.61246845214 -4.23217281206 -4.21761038177 -3.10540181664 -3.22348527254 -4.37151894405 -3.63724565947 -4.15814902455 -4.14433501502 -4.00899952214 -4.13836311181 -3.92335140644 -3.99002865464 -4.04864236577 -4.35196692669 -4.00468535782 -3.52954465072 -3.49035741109 -4.07513911292 -2.88527486437 -2.7875332939 -4.10348635267 -4.50317631713 -3.20550970232 -2.2661084844 -4.59875411198 -4.08300939757 -3.19361253663 -4.3815451128 -4.4377296401 -3.62627815239 -4.12271106449 -4.39161269127 -3.69711532608 -3.60842769032 -4.20395890566 -4.64558769821 -4.47309334769 -4.168030768 -4.3984934452 -4.25812064027 -4.21867094629 -3.90034690655 -3.86494661279 -4.16425615861 -4.20619278564 -3.92568659958 -3.87652023199 -3.76232770133 -3.97918986808 -3.64441818071 -3.70287829617 -3.77785015872 -3.98111832536 -3.85676439509 -3.79612761895 -3.38253361883 -3.699969441 -3.79445165869 -3.72451682539 -3.76692143887 -3.82231154359 -3.90906137595 -3.58378140456 -3.44289023389 -3.11569944442 -3.03549770324 -3.11549770324 -2.88341617095 -2.72922691765 -2.76075395734 -2.82354650434 -2.80341617095 -2.82354650434 -2.85674950428 -2.71406962718 -2.64933958755 -2.54279868773 -3.20938295639 -3.19956453194 -3.09943419854 -3.13616603191 -3.18296303196 -3.21483449231 -2.92670595265 -3.08094323924 -2.93218122787 -3.07664078595 -3.15143599228 -3.07797232555 -2.9155797279 -3.15143599228 -3.00150115897 -3.17943419854 -3.02274953288 -3.00614803291 -3.12962969863 -3.11414623918 -3.07276753188 -3.09943419854 -3.10760990591 -3.19337261931 -3.10949936524 -3.04938295639 -3.03578895628 -3.07604962306 -2.89510670307 
-4.73961089754 -4.87647306429 -5.04637951332 -5.17450805298 -5.03463838637 -5.0422357777 -5.15810185685 -4.97177961083 -4.94077390471 -5.31187335805 -5.46202169044 -5.07896761106 -4.253632484 -4.6009514058 -5.26042948405 -4.95681748495 -3.78654698893 -4.29504777747 -4.82581693297 -4.51243127779 -3.74405244216 -4.89644468002 -5.00463819012 -4.7108390714 -3.25294481905 -5.14180819136 -5.23862319041 -4.07276731796 -4.01611865029 -4.73264536505 -5.00274873079 -4.8022357777 -4.20665857103 -4.61282802029 -4.90228809955 -4.83763607146 -4.31681748495 -4.77724507129 -4.89010365058 -4.26352073778 -5.09423757143 -4.8708390714 -4.97716131742 -5.13123988634 -5.30369765069 -5.19836252363 -3.99687446741 -4.94997331719 -4.99840969133 -4.77690065063 -4.46597869838 -4.87161269127 -4.95703098403 -4.39793552547 -4.00254120041 0.0 -4.20739560473 -4.09478711069 -5.0505469726 -4.30829735693 -4.46111832536 -3.50864397864 -4.86388030593 -4.60172502567 -4.72653823099 -5.21307456426 -4.83677031724 -5.17423757143 -4.73663998385 -4.98537361095 -5.15509435699 -4.8257180316 -5.19458360496 -5.24163069027 -5.04167785797 -4.96842769032 -4.86563427773 -4.93690065063 -4.59763607146 -4.64512867984 -3.63959883712 -4.60193852475 -3.92605348359 -4.86077390471 -3.35093264004 -4.99248826025 -5.08163069027 -5.09333523105 -4.05350273879 -4.79575642689 -5.1064078976 -3.18848526097 -3.83766221009 -5.22369765069 -4.58602586608 -4.21352093403 -4.66369765069 -4.40958231701 -4.77755290577 -4.63415440574 -3.91664057203 -4.61888444537 -4.67256219936 -4.81561627874 -4.32967665242 -4.80589553269 -4.57075590571 -4.56202227862 -4.73948953281 -4.26491002662 -4.27466735883 -4.97010365058 -5.28520669139 -4.26097902331 -4.80003848388 -5.22202169044 -4.4926063671 -4.31273073179 -4.93097921956 -5.38722648411 -5.03105477154 -4.77591353169 -5.31320489766 -5.22722648411 -5.24903277776 -4.2525532307 -4.71041663921 -4.10180819136 -4.20382798408 -4.64524327756 -4.23685407111 -3.71117511158 -4.77535561195 -3.97882889719 -3.98137061166 -3.94816761172 -3.86429435765 -4.05086005588 -3.71061719185 -3.97672373772 -4.21096102432 -3.84803727833 -3.18848526097 -3.39900639829 -4.10618381698 -4.67655681816 -4.10890244437 -4.66085765858 -4.63428989328 -4.83677031724 -4.32679787308 -4.95394547263 -5.14369765069 -4.63492802561 -4.76795352446 -4.90369765069 -3.95798269317 -4.51324148382 -5.2149640236 -5.24903277776 -4.98164947369 -5.07896761106 -3.813931938 -4.40616601424 -4.83707815173 -3.95792494393 -4.25295078776 -5.12520669139 -4.18726527134 -5.18176102366 -4.99324148382 -4.86358610073 -5.19049465075 -4.36125847352 -5.03325206536 -5.01423757143 -5.12055981745 -3.84803727833 -3.97040310458 -4.57862377859 -5.34042948405 -3.78572023266 -4.44752432524 -5.15974123093 -5.10563427773 -4.04212422773 -4.29070873801 -5.22502919029 -4.62486285892 -5.08683548394 -4.94997331719 -5.01857661089 -4.95870694428 -4.88202227862 -4.69771085667 -5.01204027761 -5.25522469038 -5.02972323194 -4.43179534651 -4.47182619035 -4.90369765069 -3.72145377735 -4.07548594534 -4.89918169832 -5.29716131742 -4.22107932742 -3.49271051727 -5.35535502377 -4.90047665176 -4.30588656403 -4.95978839863 -5.15023398397 -4.65530844425 -4.87251503166 -5.34696581733 -4.65583197887 -4.33611865029 -4.92683548394 -5.35647306429 -5.12653823099 -4.88821419124 -4.92193852475 -4.93333523105 -4.94993673102 -4.6422357777 -4.60903277776 -4.83896761106 -4.76937719841 -4.42112814013 -4.49511314042 -4.51958251326 -4.6529158466 -4.3914539736 -4.49235792686 -4.5729158466 -4.66431255289 -4.61971284665 -4.57756272054 -4.17945217987 -4.39631434663 -4.5342945539 -4.49756272054 -4.62138880691 -4.54491764033 -4.69971284665 -4.38526206098 -4.32452664016 -4.15399568808 -4.05413583623 -4.0908676696 -3.96070055378 -3.83955166942 -3.79628350278 -3.82161862985 -3.90161862985 -3.79495196318 -3.91822012982 -3.77835046321 -3.71362042358 -3.74161862985 -4.09482162979 -4.02488679649 -4.03495196318 -4.00828529652 -3.95495196318 -4.02488679649 -3.93349009019 -3.98161862985 -3.98815496313 -4.02488679649 -4.02488679649 -4.05155346315 -3.93349009019 -3.96015675686 -3.93349009019 -4.06161862985 -3.98161862985 -3.93349009019 -4.06161862985 -4.06161862985 -3.95495196318 -4.00828529652 -3.96015675686 -4.00828529652 -3.98161862985 -3.98815496313 -3.97155346315 -3.94488679649 -3.8447564631 
-4.11733779382 -3.99927442085 -4.40045808225 -4.33531064531 -4.13204247867 -4.17596069939 -4.32437752334 -4.26444347447 -4.35684142252 -4.64171444414 -4.77832652564 -4.49311115043 -3.51944289786 -4.15053343797 -4.65041148506 -4.35936901418 -2.94571185218 -3.22080431145 -4.43511068085 -4.18864994734 -2.84718704966 -4.40038290453 -4.33466574596 -4.24111993823 -2.25211586492 -4.39049465075 -4.58431255289 -3.59816314735 -3.41857881194 -4.38765465864 -4.47498280702 -4.22723222644 -3.80245070983 -3.94151668074 -4.48977555379 -4.28637189961 -3.80554273156 -4.30235773061 -4.67165985897 -3.67991711915 -4.5039640598 -4.46619439852 -4.20662198486 -4.49089139325 -4.66481569121 -4.66882443282 -3.08968723395 -4.15836252363 -4.09626776711 -4.00736255983 -3.61866036476 -4.58051323793 -4.29007280674 -3.89448985774 -3.44232934634 -4.20739560473 0.0 -3.22670627148 -4.70491764033 -3.86239838798 -3.71030508924 -2.58985771043 -4.43002048489 -4.05389315078 -4.14021598497 -4.66701298503 -4.28866056101 -4.48279589849 -4.22972323194 -4.26537361095 -4.60197511092 -4.16148014235 -4.66051323793 -4.60249644448 -4.45132364021 -4.71161269127 -4.09243186597 -4.50298101329 -4.11707815173 -3.93212403148 -2.58218103162 -3.93695001939 -3.2640687035 -4.46898619824 -2.50869490153 -4.48038290453 -4.63836252363 -4.37337181721 -3.3525245885 -4.11624898368 -4.46077390471 -2.16533278941 -2.86357010654 -4.76851144419 -4.09866036476 -3.24036801372 -4.13240509457 -3.96019741546 -4.01750573807 -4.12029915066 -3.41944236511 -4.02016881727 -4.15535502377 -4.3349640236 -3.81445327157 -4.1622357777 -3.91458360496 -4.00985356533 -4.0791502663 -3.79057840462 -3.83143577836 -4.41995531819 -4.64568659958 -3.61394251954 -4.41849285702 -4.7908390714 -4.08304598374 -3.51180059531 -4.66757090477 -4.44382798408 -4.58109155396 -4.15870914534 -4.65208744532 -4.64771105292 -4.683614485 -3.43125674612 -4.42589714557 -3.65277623119 -3.67109135771 -3.77615316939 -3.58898619824 -2.92586925482 -4.25908956398 -3.19341880633 -3.49591353169 -3.48559827974 -3.1553927863 -3.24804565881 -2.80442490496 -3.51786894215 -3.77079469294 -3.05492635731 -2.16533278941 -2.40319104377 -3.40274873079 -3.71379509428 -3.18090199245 -4.30374240662 -3.92205886479 -4.41204844737 -3.89337181721 -4.52274873079 -4.46235773061 -4.15028115167 -4.21139757932 -4.24215776616 -3.46082107241 -3.69914731321 -4.63814902455 -4.5604818059 -4.54287906418 -4.4125532307 -3.23945707609 -3.7641822195 -4.16651043489 -3.16361668606 -3.5726003984 -4.53204027761 -3.76954465072 -4.61346615262 -4.51088623911 -4.28847244625 -4.62997331719 -3.80522838674 -4.3540292265 -4.52752432524 -4.43888959952 -3.06271053174 -3.2287350883 -4.13312173197 -4.60197511092 -3.21208636519 -3.67329085258 -4.48632473191 -4.59221777871 -3.25277623119 -3.56964767996 -4.81143519018 -4.16205886479 -4.46021598497 -4.47476930794 -4.48869409943 -4.27798049211 -4.20964767996 -4.18732005275 -4.00778499203 -4.47109135771 -4.43299139858 -3.77886955456 -3.85177530155 -4.35268356409 -2.97535458726 -3.38924906608 -4.46545736482 -4.79548594534 -3.64834841725 -2.5411101588 -4.69556911103 -4.28972161906 -3.8637437937 -4.70852717987 -4.45182677853 -3.73196226607 -4.44365107117 -4.73475052452 -4.19931203172 -3.74267292088 -4.09729223899 -4.76775822062 -4.60999210061 -4.36409439319 -4.60851144419 -4.44799011063 -4.47743238715 -3.9509437151 -3.98565060159 -4.23359648601 -4.20170179554 -4.08728405476 -3.84119104351 -3.86193911293 -3.98653881917 -3.77636259604 -3.7375114804 -3.79032831937 -3.88305656527 -3.91041207324 -3.92107174584 -3.46499732176 -3.70048544183 -3.76760807912 -3.69042027514 -3.91771982533 -3.72073549494 -3.81269012097 -3.4683811108 -3.48239470928 -3.21787104855 -2.96893749939 -3.09220566603 -2.87639893183 -2.73746674012 -2.73746674012 -2.74069015084 -2.82069015084 -2.74069015084 -2.83729165081 -2.67242311122 -2.65582161125 -2.63569127786 -3.11795314963 -3.12148198305 -3.00475014968 -3.09481531638 -3.04148198305 -3.13808348302 -2.95795314963 -2.96801831632 -2.95662161002 -3.02002011005 -2.9745546496 -3.03662161002 -2.96801831632 -3.09481531638 -2.91279552365 -3.20148198305 -2.99335344339 -3.04148198305 -3.10135164965 -3.10002011005 -2.96801831632 -2.99468498299 -2.99468498299 -3.12148198305 -2.94135164965 -2.94135164965 -3.02135164965 -2.88746039659 -2.88503197953 
-3.88774738117 -3.98123969009 -4.45204247867 -4.30244986496 -4.32258019835 -4.29771085667 -4.45587453374 -4.26429435765 -4.10781668074 -4.51677031724 -4.67410723804 -4.21371623787 -3.01562203672 -3.84304598374 -4.30528985708 -4.02730185751 -2.53808104388 -2.8881681999 -4.00167677784 -3.60559725505 -2.39419539402 -3.89371843892 -4.10693497349 -3.7324782669 -1.7904291764 -4.27707573995 -4.3235673173 -2.92359552299 -2.63552693362 -3.87901375407 -4.14306476716 -4.16279589849 -3.30855802371 -3.76068832724 -3.86557971023 -3.94959128567 -3.18735988203 -3.78874642128 -4.02450785673 -3.031675044 -4.31359648601 -3.98385658228 -3.90104031382 -4.37758949194 -4.39184251421 -4.35819619225 -2.76622945354 -4.05299960047 -4.13493317976 -3.78081999228 -3.40386026097 -4.30777602337 -3.92601689742 -3.40095360686 -2.99327307064 -4.09478711069 -3.22670627148 0.0 -4.3611093567 -3.37269500909 -3.300161911 -1.97495409743 -3.9291136978 -3.7984462775 -3.59897335339 -4.36928506406 -4.12962948472 -4.42473767967 -3.9173198565 -3.94211361407 -4.14030304328 -3.91248064654 -4.39380998509 -4.50429435765 -4.17299198676 -4.23130485679 -3.78843644826 -4.07784119006 -3.64347203893 -3.58562611117 -2.65340002291 -3.61548535716 -2.85541796468 -4.18180577958 -2.24897130899 -4.12391990771 -4.28550394434 -3.9465421236 -2.54363618193 -3.85311115043 -4.16348930576 -1.72789643059 -2.64498836875 -4.48821419124 -3.76438733687 -3.18894720029 -4.02026238591 -3.54916886913 -3.92063519084 -3.8843466795 -2.92007748502 -3.79281448566 -3.96274873079 -4.22856376604 -3.60425615861 -4.01289765135 -3.86240489832 -3.6615451128 -3.79879069815 -3.36540866597 -3.54502919029 -4.09725324104 -4.46852717987 -3.04771862423 -4.04045096206 -4.57806585886 -3.3236262429 -3.15580408812 -4.312170611 -4.4297126504 -4.02676048801 -3.90675451931 -4.52851144419 -4.48159984642 -4.5026183974 -3.07705918972 -3.98787771456 -3.29269500909 -3.16389615707 -3.44300199777 -3.12610086521 -2.40908675 -3.68764667066 -2.68164024711 -2.98670515055 -2.84170606366 -2.61359487314 -2.94495692108 -2.26262795424 -2.77047627692 -3.09099761049 -2.64770461558 -1.72789643059 -1.84682555777 -2.61691020748 -3.47986323039 -2.82164130713 -3.833653962 -3.71161290519 -3.99595173073 -3.57260775419 -4.13591573274 -4.06642422146 -3.71207533263 -3.64860798065 -4.08938701318 -3.196819686 -3.46813322661 -4.2270967389 -4.3140763942 -4.0326458978 -4.07118569311 -2.89426577712 -3.39857068874 -3.84589553269 -2.59746356066 -3.14757090477 -4.39076105986 -3.12960808357 -4.20170179554 -4.32279589849 -3.97664948526 -4.52903277776 -3.64326898423 -4.27875411198 -4.16769285768 -4.40038290453 -2.57564469834 -2.65497358044 -3.95599889843 -4.53229256392 -2.73039252305 -3.1535610762 -4.1926976869 -4.25364880786 -2.82422263696 -3.32923646527 -4.36881927868 -3.65101877355 -4.22306476716 -4.30021598497 -4.16198328067 -4.23991711915 -4.06108394025 -3.95526186473 -3.86584895317 -4.29867094629 -4.05990815049 -3.60800289322 -3.24860798065 -3.85908305364 -2.45976292786 -2.96822594914 -4.17075590571 -4.73862377859 -3.24249644448 -2.1594001877 -4.72300939757 -3.83579301306 -3.21202469673 -4.34814680902 -4.4550111913 -3.4556732612 -3.83253592148 -4.48933223176 -3.96045096206 -3.26019702296 -4.15866794633 -4.70476852351 -4.49756272054 -4.03711693895 -4.52231953157 -4.20590534746 -4.33256735351 -3.88922117532 -3.81626015339 -4.05814961273 -4.22430493918 -3.84435726103 -3.81179239342 -3.70550453252 -3.99363307218 -3.5578517716 -3.72650738715 -3.6022357777 -3.82176102366 -3.70959128567 -3.71677031724 -3.30317631713 -3.5204818059 -3.68401063932 -3.64515952368 -3.69174061289 -3.68769285768 -3.83784119006 -3.5356528649 -3.35298081704 -3.11028335273 -3.00028762616 -3.09035279286 -2.89530844425 -2.74437832544 -2.74923869846 -2.83543877764 -2.81530844425 -2.80877211098 -2.82537361095 -2.73239045625 -2.66766041662 -2.56720811028 -3.0319157022 -3.05858236887 -2.91518386884 -2.99385232924 -2.9619808689 -3.01531420223 -2.73239045625 -2.85996107617 -2.8019808689 -2.89239045625 -2.92172020212 -2.93178536881 -2.78572378958 -2.95712049588 -2.85996107617 -3.02185053551 -2.86705532918 -2.94051899591 -2.92989590948 -2.86649740945 -2.87845203548 -2.91518386884 -2.96851720217 -3.02051899591 -2.91518386884 -2.85317007603 -2.81424094885 -2.79927882297 -2.71763944888 
-4.94696581733 -4.84895476621 -5.14369765069 -5.17317651338 -5.04990834674 -4.93036431736 -5.11498280702 -5.06757090477 -5.15896761106 -5.43867035811 -5.30369765069 -5.22016881727 -4.46860277964 -4.88842769032 -5.36842769032 -5.14369765069 -3.91062557232 -4.46455502443 -5.14650984671 -4.63733640673 -3.64266395222 -4.92683548394 -5.30855802371 -4.86210544431 -3.46008623977 -5.08683548394 -5.45062498414 -4.38777602337 -4.20278531696 -4.70860277964 -5.06701298503 -5.12842769032 -4.51187094628 -4.83235326624 -5.04744057137 -5.09909794445 -4.6753997797 -4.89195652374 -5.11458360496 -4.46777602337 -5.34916311115 -4.9705469726 -5.06701298503 -5.10696581733 -5.36000189771 -5.24770123816 -4.05922886603 -5.01776640485 -5.33389315078 -4.93450805298 -4.61018740445 -5.04576461112 -5.07156552357 -4.84727880596 -4.23471232548 -5.0505469726 -4.70491764033 -4.3611093567 0.0 -4.49716131742 -4.66016881727 -3.74536523047 -4.9635673173 -4.77092443815 -4.85070873801 -5.51346556444 -5.22502919029 -5.33522469038 -5.05010365058 -5.01261859365 -5.09798210499 -4.97195652374 -5.16980639763 -5.21716131742 -5.05772143821 -5.26829735693 -4.98650984671 -5.07131543832 -4.70777602337 -4.7557831983 -3.99307515245 -4.66450785673 -4.18618381698 -4.93690065063 -3.75096999298 -5.11394547263 -5.2949640236 -5.1686883571 -4.11956431802 -5.10176102366 -5.2473568175 -3.40210603249 -3.93531064531 -5.54855802371 -4.85261859365 -4.58670515055 -4.89143519018 -4.79784119006 -5.07707815173 -4.86154752458 -4.22756252429 -4.89475052452 -5.03514152469 -4.97062498414 -4.69423757143 -5.0136796517 -4.94374481839 -4.81827935794 -5.00193852475 -4.62056040563 -4.68714331842 -5.15509435699 -5.29849285702 -4.46158411074 -4.75376281739 -5.53006706441 -4.68193611297 -4.69105315866 -5.14047665176 -5.46666856438 -5.14150035687 -5.00550394434 -5.3749640236 -5.48193852475 -5.42528985708 -4.50450785673 -4.94731023798 -4.54073490676 -4.51187094628 -4.90298101329 -4.71552253151 -4.02816761172 -5.21307456426 -4.27005707106 -4.35435952435 -4.27435952435 -4.23895923058 -4.40335381822 -3.73105315866 -4.3611093567 -4.58450785673 -4.06756252429 -3.40210603249 -3.67057002414 -4.28278531696 -4.90180819136 -4.06269564093 -4.80189135705 -4.70486285892 -5.03836252363 -4.5953997797 -4.78388030593 -5.17987156432 -4.91208685713 -4.79870694428 -5.06666856438 -4.29045624099 -4.68241843294 -5.27569944442 -5.36653823099 -5.11394547263 -5.133632484 -4.39431235664 -4.71771982533 -5.08163069027 -4.11053940668 -4.44933820047 -5.31156552357 -4.5311745234 -5.30202169044 -5.37716131742 -4.96990834674 -5.37195652374 -4.92029915066 -5.17144577171 -5.11463838637 -5.26042948405 -4.15109135771 -4.09131382545 -4.90159469228 -5.3286883571 -4.1311745234 -4.4939379067 -5.12464877165 -5.25169585696 -4.35621239751 -4.60451682539 -5.42860519142 -4.70206644636 -5.15156552357 -5.19436790482 -5.22236611109 -5.29883727767 -4.99410723804 -4.87325206536 -5.0664550653 -5.36542019047 -5.09070873801 -4.735058359 -4.53200127967 -5.133632484 -4.20145377735 -4.12088934729 -5.00584836499 -5.54236611109 -4.40548905353 -3.60226805459 -5.52055981745 -5.07763607146 -4.46777602337 -5.29471393835 -5.34804727168 -4.81311115043 -4.9064550653 -5.38502919029 -4.81698440451 -4.54158411074 -5.28576461112 -5.35836252363 -5.12003848388 -4.97617419847 -5.11569944442 -4.9508390714 -4.90016881727 -4.84748773908 -4.76748773908 -4.98215261201 -4.94210544431 -4.65812064027 -4.60478730694 -4.64502977848 -4.82868894529 -4.46158411074 -4.53892103154 -4.53151894405 -4.73044807123 -4.712170611 -4.69337181721 -4.24558769821 -4.45070873801 -4.58317631713 -4.53990815049 -4.68550394434 -4.56167785797 -4.68847485802 -4.52826135894 -4.47492802561 -4.26143597461 -4.21612923182 -4.20606406513 -4.07901697982 -4.02568364649 -3.98241547985 -4.00908214652 -4.06241547985 -3.98241547985 -4.05235031315 -3.93841027951 -3.89028173985 -3.9070967389 -4.19036490554 -4.17841027951 -4.17841027951 -4.20507694618 -4.15174361284 -4.17841027951 -4.10361507319 -4.20507694618 -4.12507694618 -4.20507694618 -4.19501177948 -4.24834511282 -4.13028173985 -4.15694840652 -4.17841027951 -4.25841027951 -4.15174361284 -4.15174361284 -4.20507694618 -4.25841027951 -4.15174361284 -4.17841027951 -4.20507694618 -4.20507694618 -4.20507694618 -4.13514211287 -4.16180877954 -4.13514211287 -4.06167844615 
-4.44804565881 -4.56610903177 -4.84515952368 -4.66855802371 -4.63569944442 -4.60382798408 -4.72391173795 -4.51700014018 -4.4240030734 -4.96842769032 -4.95350215061 -4.45485247363 -3.61041368612 -4.16599202228 -4.83354931831 -4.56877211098 -3.05448883304 -3.69642217549 -4.36064577237 -4.33775802437 -2.89530844425 -4.184386492 -4.55729739314 -4.19333581923 -2.47335682451 -4.6822829454 -4.75810185685 -3.48809530286 -3.335405256 -4.24786869047 -4.54202743277 -4.59324148382 -3.81013185627 -4.03138861066 -4.51624898368 -4.69402407235 -3.89367857157 -4.2212020238 -4.52088934729 -3.58042948405 -4.88504797372 -4.38331561918 -4.50537361095 -4.58666856438 -4.90784138631 -4.72391173795 -3.15901375407 -4.31774022163 -4.41663998385 -4.12476260136 -4.00447185874 -4.56911653163 -4.39814902455 -3.92468535782 -3.47294320618 -4.30829735693 -3.86239838798 -3.37269500909 -4.49716131742 0.0 -3.87925648354 -2.73340002291 -4.27256219936 -3.9424122541 -4.12417460579 -4.7088186905 -4.28906505465 -4.51888959952 -4.32744057137 -4.22563427773 -4.4708390714 -4.35156552357 -4.62752593812 -4.6136796517 -4.36276285359 -4.60546494639 -4.29830329551 -4.40084868992 -4.14473085722 -4.0110155478 -3.07688227681 -4.03544833448 -3.35100657914 -4.52170179554 -2.58574961842 -4.52515952368 -4.61857661089 -4.55080007346 -3.32345846192 -4.26712474891 -4.62624917993 -2.41537661724 -3.11660618692 -4.72790635676 -4.11879069815 -3.80997390537 -4.24693963411 -3.98727585287 -4.2245916106 -4.34429435765 -3.3439489123 -4.15226417964 -4.13990815049 -4.54158411074 -3.84963765447 -4.36176161184 -4.30572784637 -3.99853003137 -4.19526186473 -3.67068304832 -3.86240489832 -4.47230153258 -4.98016881727 -3.65522469038 -4.20359552299 -4.87028115167 -3.84460057926 -3.81771085667 -4.4754469474 -4.92791693829 -4.43923402017 -4.1331949043 -4.92550394434 -4.85755290577 -4.70555626619 -3.63724565947 -4.21337181721 -3.96453771521 -3.70276017579 -3.83860520908 -3.54253361883 -3.05663998385 -4.21987156432 -3.41333523105 -3.22056288197 -3.34249950901 -3.25695357632 -3.20876058648 -2.89217367553 -3.3226770101 -3.55880375603 -3.23728224564 -2.41537661724 -2.69666818954 -3.46796496946 -4.11652023199 -3.37769413564 -4.02573892142 -3.9992971409 -4.37245987598 -3.78051323793 -4.37591353169 -4.32691923781 -4.15692924883 -3.98241547985 -4.31870694428 -3.47688227681 -3.81501011118 -4.69690065063 -4.70005726731 -4.36278531696 -4.33918169832 -3.37656826317 -3.85540036788 -4.22052140768 -3.35397749283 -3.63635067487 -4.82701298503 -3.52709615072 -4.53238469827 -4.50868894529 -4.25075590571 -4.80744057137 -4.072170611 -4.51952773185 -4.46860519142 -4.69668715155 -3.28533981402 -3.293632484 -4.29716705974 -4.77204027761 -3.0325068651 -3.90634400886 -4.630122434 -4.8149640236 -3.44503197953 -3.70825974607 -4.7584462775 -4.00137002348 -4.73341898492 -4.51686465265 -4.46422472658 -4.52197511092 -4.53176696223 -4.29360164016 -4.43299139858 -4.78644448377 -4.39737760573 -3.95624898368 -3.96910164082 -4.42516011187 -3.11956453194 -3.29634170621 -4.54993673102 -5.08417240474 -3.40954470615 -2.7593649574 -5.08417240474 -4.37768839331 -3.53175478256 -4.61909794445 -4.67171464039 -4.04012223775 -4.20740296051 -4.88387515179 -4.0852528344 -3.64422204878 -4.67023398397 -5.08197511092 -4.82215261201 -4.45066974007 -4.76714331842 -4.62210544431 -4.66791532542 -4.45535561195 -4.43221777871 -4.545076358 -4.68330665052 -4.40304598374 -4.30925667979 -4.28262736605 -4.47548594534 -4.20629168701 -4.25131382545 -4.24744057137 -4.35677031724 -4.23462019113 -4.16636131808 -3.87070932619 -4.14056040563 -4.16722707229 -4.18649165147 -4.2068518078 -4.20151152659 -4.32310373297 -3.99359648601 -3.93620647536 -3.57070133822 -3.50633267588 -3.60293417585 -3.43447986438 -3.28101619766 -3.28587657068 -3.31719011129 -3.39719011129 -3.29052344462 -3.3770597779 -3.25213681407 -3.18740677444 -3.09419158009 -3.616080984 -3.536080984 -3.49281281736 -3.41934915063 -3.46614615069 -3.56274765066 -3.25315723801 -3.41934915063 -3.25209617996 -3.42322240471 -3.514619111 -3.41934915063 -3.26322240471 -3.47135094436 -3.31599781831 -3.48928398394 -3.434619111 -3.39268248397 -3.41281281736 -3.44412635797 -3.41934915063 -3.4460158173 -3.47135094436 -3.54614615069 -3.39268248397 -3.47135094436 -3.37908848385 -3.41934915063 -3.27245948348 
-4.20276285359 -4.11165985897 -4.35859539431 -4.51312011909 -4.43726385471 -4.45063072647 -4.54644448377 -4.4341094391 -4.40657481716 -4.6563898986 -5.03737540468 -4.63631434663 -3.64043227329 -4.03699337316 -4.49041148506 -4.33102638726 -2.881913205 -3.38228276682 -4.39041663921 -4.04823812881 -2.76697643419 -4.3750111913 -4.2670495712 -4.15907176123 -2.15217926183 -4.60795352446 -4.49397690465 -3.62417299292 -3.17280699121 -4.20606406513 -4.43601709367 -4.4182013464 -3.86872553146 -3.89706815838 -4.63483369021 -4.29182677853 -3.60563817034 -4.34662713901 -4.30210544431 -3.7608025029 -4.71028115167 -4.48771105292 -4.00335381822 -4.44473252552 -4.49883727767 -4.58915473067 -2.96334421737 -4.33678910067 -4.24377341659 -3.97566267967 -3.60963765447 -4.67958251326 -4.4714539736 -3.98597869838 -3.34288573492 -4.46111832536 -3.71030508924 -3.300161911 -4.66016881727 -3.87925648354 0.0 -2.54466273153 -4.21953593374 -4.03923402017 -4.14279428561 -4.62102619101 -4.48744057137 -4.66164947369 -4.37282802029 -4.28893104256 -4.52417240474 -4.21755290577 -4.7195726985 -4.69445327157 -4.39161269127 -4.58228809955 -4.15307515245 -4.4822357777 -4.18862688677 -3.9497126504 -2.92975963952 -3.86649165147 -3.26056260668 -4.50313973096 -2.56839583744 -4.54563427773 -4.42803669015 -4.44382798408 -3.18634571639 -4.15298081704 -4.4230549524 -2.08596856578 -2.80177809735 -4.59358590448 -4.36556092681 -3.60286907083 -4.40072732519 -3.93432352636 -4.39317405381 -4.30908509961 -3.3729954726 -4.16441204244 -4.51543877764 -4.63394547263 -4.11296816844 -4.52627756421 -4.29801869116 -4.18429435765 -4.43235326624 -3.97200127967 -3.86800889406 -4.58481569121 -4.80765627151 -3.52720811028 -4.35156552357 -4.92064357132 -3.96839007946 -3.67744426774 -4.6308390714 -4.72582159359 -4.47384657126 -4.38511294416 -4.73177961083 -4.99023398397 -4.96601689742 -3.69642648477 -4.43457302343 -3.66361837762 -3.7322463769 -4.133931938 -3.79452903746 -3.10082004772 -4.19070932619 -3.34707777689 -3.76196022011 -3.60707055568 -3.38009359555 -3.45401569187 -2.61951110547 -3.607573694 -3.64228186528 -3.27164927744 -2.08596856578 -2.46138064035 -3.03696880282 -3.95556969922 -2.98662180627 -4.27092282527 -3.78746916957 -4.4297126504 -3.73789732642 -4.31058657438 -4.42951734657 -4.30846486467 -4.09233322129 -4.35522527856 -3.57973123758 -3.75199369809 -4.68816702354 -4.64468535782 -4.44752432524 -4.47836252363 -3.24669608245 -4.01804262873 -4.19992693392 -3.27608188553 -3.63371031572 -4.78176102366 -3.88571004362 -4.57995531819 -4.65918169832 -4.44309315144 -4.80034631837 -3.93025276739 -4.49444269003 -4.54210544431 -4.69148235788 -3.36583347418 -3.12413410883 -4.32319510055 -4.84029915066 -3.22194131399 -3.79733779382 -4.48443527257 -4.59958251326 -3.18139836375 -3.66890820235 -4.72468535782 -3.82313994488 -4.44885586485 -4.4123009444 -4.50409905381 -4.59488085791 -4.16335601928 -4.29697175591 -4.18614723082 -4.63650965046 -4.43624898368 -3.95333581923 -3.77125827727 -4.32167785797 -3.07740361037 -3.28627653951 -4.54104438626 -4.85857661089 -3.52335601928 -2.47341880633 -4.9635673173 -4.16315610261 -3.77454438122 -4.77801869116 -4.56954573084 -3.7323481121 -4.29272911892 -4.80167785797 -4.16194426708 -3.90898839929 -4.51190994422 -4.88167785797 -4.62343698391 -4.29166806087 -4.6142945539 -4.43299139858 -4.44164701413 -4.2136796517 -4.03624898368 -4.29285048365 -4.21398507441 -4.12222739722 -3.98455502443 -3.8886057796 -4.11088623911 -3.73316051919 -3.8640442724 -3.82196712294 -3.90906137595 -3.84223797876 -3.95058060568 -3.57371843892 -3.77342118597 -3.91217281206 -3.78869114634 -3.9002547722 -3.95844847855 -3.90511514522 -3.71753433626 -3.60911653163 -3.38925642186 -3.27354829362 -3.32688162695 -3.12489195063 -2.97788817918 -3.00941521887 -3.06502228402 -3.04489195063 -3.03835561736 -3.09822528397 -2.96969704872 -2.90496700909 -2.81175181474 -3.3128137189 -3.37848595075 -3.27181928408 -3.34042257779 -3.33521778411 -3.41521778411 -3.09556220476 -3.26175411739 -3.21848595075 -3.23896070479 -3.33035741109 -3.26175411739 -3.06783448004 -3.31375591112 -3.18695891106 -3.36842078405 -3.18695891106 -3.23508745072 -3.31319799139 -3.28653132472 -3.23508745072 -3.23508745072 -3.28842078405 -3.38855111744 -3.26175411739 -3.24382107781 -3.17822528397 -3.21848595075 -3.11783428379 
-3.15416016372 -3.12689440954 -3.63221997976 -3.53615743751 -3.48471356351 -3.58767554846 -3.80760802368 -3.66420952365 -3.66094166913 -3.84198085325 -4.11624898368 -3.73969465141 -2.34515037677 -3.20248698388 -3.74182988672 -3.45321960864 -1.66428451302 -2.07492023902 -3.48212692232 -3.06786282375 -1.4010270734 -3.29621518675 -3.22957027225 -3.06249682194 -0.776418532127 -3.61054240663 -3.62672147441 -2.58171764668 -1.93964748371 -3.2559596747 -3.57747489423 -3.71033052043 -2.96990834674 -3.18439630676 -3.51318691633 -3.5557831983 -2.59664078595 -3.40268484205 -3.69311115043 -2.59557410133 -3.86652823764 -3.35961884151 -3.15928423562 -3.77252835556 -3.63960090419 -3.67618155367 -1.81619299899 -3.34157980147 -3.49398671942 -3.13888342068 -2.63574998955 -3.67220288789 -3.42489944508 -2.76211909037 -2.3461084844 -3.50864397864 -2.58985771043 -1.97495409743 -3.74536523047 -2.73340002291 -2.54466273153 0.0 -3.37660231756 -3.10247075479 -3.06983706164 -3.74244986496 -3.57190195625 -3.85692002224 -3.43843789702 -3.33229256392 -3.54532787629 -3.42933061889 -3.76771105292 -3.76550968667 -3.5560354846 -3.7331949043 -3.29784343767 -3.67109135771 -3.29566592278 -2.9429414169 -1.70710598258 -2.98699402302 -2.20229297408 -3.68599202228 -1.2453133876 -3.44553215003 -3.68933223176 -3.47845583434 -1.75179711164 -3.16871020506 -3.43350215061 -0.676445680354 -1.72451179112 -3.83492802561 -3.39634552014 -2.44694964456 -3.39119550788 -3.00092162418 -3.24433991248 -3.37109791459 -2.38213461935 -3.22567903365 -3.40386026097 -3.71983315456 -3.05208723459 -3.50829735693 -3.40631415038 -3.35784119006 -3.26486505997 -2.89824422342 -2.93392542767 -3.47092282527 -3.99703098403 -2.56690983264 -3.24954470615 -3.84842769032 -2.9326121563 -2.51131338894 -3.70760969199 -3.78746916957 -3.51409234723 -3.33741257903 -3.71605367984 -3.83031993889 -3.792655768 -2.54242330748 -3.40858681759 -2.57924987131 -2.60563926802 -2.99544833448 -2.67795071049 -1.8420632669 -3.2339032958 -2.19096885742 -2.55445741667 -2.42699402302 -2.05805527732 -2.31261393303 -1.4324742338 -2.49671535725 -2.68633991693 -2.08668520318 -0.676445680354 -0.819686698765 -1.95095050997 -2.85679891544 -1.83017471626 -3.18762027352 -2.83182283561 -3.56198466776 -2.69801605301 -3.56313193866 -3.3530065836 -3.22808283316 -3.02878575704 -3.51413337667 -2.48877431203 -2.52244479048 -3.62125027163 -3.85239286802 -3.45115780236 -3.54880070917 -2.16593652097 -2.71125052489 -3.21964748371 -1.91823612462 -2.29236142698 -3.87788835777 -2.65432572741 -3.60001068779 -3.62821808386 -3.57742310513 -3.81071093907 -3.07569106395 -3.77634847323 -3.72764568998 -3.7529028055 -2.21457382552 -2.01716120602 -3.36744277243 -3.84114692355 -2.06280602696 -2.65553150017 -3.50520486779 -3.65569762083 -2.13322659458 -2.52307418943 -3.80779480679 -3.14087071646 -3.75797211164 -3.78190011499 -3.41562202106 -3.56717990459 -3.22418611212 -3.31988793597 -3.12645913932 -3.7150665609 -3.43696929634 -2.92401638165 -2.63057958098 -3.11482629041 -1.81852179962 -2.18555056466 -3.59066435955 -3.9944988264 -2.70487461681 -1.12655274052 -3.94032013515 -3.22631473856 -2.69762989774 -3.95115430888 -3.86757310582 -2.810592112 -3.38662180627 -3.86240489832 -3.26829735693 -2.68836622156 -3.55875303186 -4.0341094391 -3.9019489277 -3.48787094695 -3.78378957432 -3.45592334645 -3.57192459978 -3.21357079632 -3.08081116078 -3.36485074623 -3.46067862634 -3.20885948784 -3.15969312026 -2.98796496946 -3.23614067683 -2.83242311122 -2.93768022675 -2.89591928967 -3.11544453562 -3.01810265894 -3.01045382921 -2.59685982909 -2.81416531787 -2.94096231793 -2.90211120229 -2.94456678233 -2.953577524 -3.04032735635 -2.72827654397 -2.51092722739 -2.20757035739 -2.09714309231 -2.18720825901 -1.96305015253 -1.80289452958 -1.8077549026 -1.90318048592 -1.88305015253 -1.87651381925 -1.89311531922 -1.78190118891 -1.71717114928 -1.59932701536 -2.28764568998 -2.31121117675 -2.15585805069 -2.19968413706 -2.29460967678 -2.29981447045 -2.03835259746 -2.19258988405 -1.95095050997 -2.18828743076 -2.21108084336 -2.14635080373 -2.02722637271 -2.23641597042 -2.05275680361 -2.29108084336 -2.04974930376 -2.08106284436 -2.20454451008 -2.19912621733 -2.18441417669 -2.21108084336 -2.16592321739 -2.30501926413 -2.15774751002 -2.09908956398 -2.11405168986 -2.12575623064 -1.96681725883 
-4.77751555284 -4.6448988569 -4.9272550823 -4.92177980708 -4.78225456113 -4.84831614036 -4.90164947369 -4.65906710061 -4.67059880092 -5.0886883571 -5.24714331842 -4.92964767996 -4.3195726985 -4.62906137595 -5.14650984671 -4.94997331719 -3.50634274857 -4.09071855278 -4.73879827973 -4.50980698581 -3.27677740688 -4.61587453374 -4.78457321968 -4.64300939757 -3.02275661932 -5.07896761106 -5.025076358 -4.06976201916 -3.73014973815 -4.75457302343 -4.89195652374 -4.9184462775 -4.23905136493 -4.4881361797 -4.9978517716 -4.952170611 -4.25264536505 -4.82714847257 -4.77553011309 -4.0484737779 -5.07543877764 -4.71905136493 -4.78287906418 -4.89222293285 -5.09169585696 -5.06184477753 -3.8926003984 -4.62052305269 -4.75707815173 -4.5484282785 -4.41952611898 -4.89143519018 -5.03350215061 -4.4949640236 -3.79366108219 -4.86388030593 -4.43002048489 -3.9291136978 -4.9635673173 -4.27256219936 -4.21953593374 -3.37660231756 0.0 -4.38244986496 -4.46792514018 -5.0404818059 -4.87041663921 -4.93169585696 -4.68085927145 -4.68311134668 -4.9978517716 -4.55052692764 -5.05644468002 -5.1222357777 -5.18343698391 -4.94254876633 -4.86241327879 -4.74202169044 -4.49617419847 -4.5749640236 -3.65450398054 -4.44392155272 -3.77106517449 -5.05096940479 -3.39301838389 -4.93144577171 -5.08658539869 -4.76826135894 -3.84257736452 -4.68658539869 -5.08274873079 -2.97075482559 -3.60065174107 -5.2022357777 -4.63130485679 -4.21794067961 -4.72065338608 -4.35896981212 -4.64117471965 -4.74164947369 -3.81166806087 -4.6441822195 -4.67543877764 -4.792170611 -4.39076105986 -4.81131382545 -4.73530844425 -4.53724507129 -4.7895075318 -4.27491744408 -4.3884282785 -4.95836252363 -5.31187335805 -4.26924906608 -4.74317631713 -5.39243127779 -4.37557131209 -4.45238469827 -5.0163427309 -5.22369765069 -4.98431255289 -4.82685426737 -5.29174302466 -5.31729165081 -5.27130485679 -4.24171664519 -4.6181108255 -4.25100168168 -4.22898619824 -4.58218919818 -4.322488064 -3.68946315334 -4.76816702354 -3.96043227329 -4.05539219812 -3.91465897835 -4.08558989926 -4.01410782622 -3.32519072045 -3.94872773251 -4.20365327223 -3.72532923248 -2.97075482559 -3.26671224018 -3.77981699682 -4.47406227139 -3.86085765858 -4.60150932553 -4.3349640236 -4.87905136493 -4.32610903177 -4.73062498414 -4.71870694428 -4.4658800537 -4.57545756107 -4.95604386508 -4.02485227738 -4.4239640598 -5.06784138631 -5.13694781834 -4.78528985708 -5.0435673173 -3.93995751925 -4.55498280702 -4.67790655301 -3.87514173861 -4.44829794511 -5.032170611 -4.13679891544 -5.10916311115 -5.02021598497 -4.74039864021 -5.10457321968 -4.55492802561 -4.99974123093 -4.98103457149 -5.02210544431 -3.89703377326 -3.64860798065 -4.6314539736 -5.20653823099 -3.70766667446 -4.39542388683 -4.77935023076 -4.96582159359 -3.65783526791 -4.32223797876 -4.9609042381 -4.53934372042 -4.8664078976 -4.88576461112 -4.99299139858 -4.95514152469 -4.75931203172 -4.81797152345 -4.93724507129 -4.97174302466 -4.7971619056 -4.39394547263 -4.34990588718 -4.79703098403 -3.89049743999 -3.73204247867 -4.95350215061 -5.23896761106 -4.12850713492 -3.27590313193 -5.2048988569 -4.72477749217 -4.23118569311 -5.1204818059 -5.09690065063 -4.43119330682 -4.75277569844 -5.2563427309 -4.56059209434 -4.4257180316 -4.91324148382 -5.34860519142 -5.16327006435 -4.68172502567 -5.1323009444 -5.05827935794 -5.0651235257 -4.83488085791 -4.63962968097 -4.90784138631 -4.82890244437 -4.68851144419 -4.67354931831 -4.66951734657 -4.75437771959 -4.54864177758 -4.60274873079 -4.57166501312 -4.63695297248 -4.48468535782 -4.3711745234 -4.28611884654 -4.46287906418 -4.54287906418 -4.49663998385 -4.51810185685 -4.51543877764 -4.63350215061 -4.41033347352 -4.28012223775 -3.97915492692 -3.9235673173 -4.02016881727 -3.83656498792 -3.73560789826 -3.69233973162 -3.73996348795 -3.81996348795 -3.71329682128 -3.83656498792 -3.70894123159 -3.64421119196 -3.57637931707 -3.9376735025 -3.9376735025 -3.88434016916 -3.88434016916 -3.83100683583 -3.9376735025 -3.62808308985 -3.78420983577 -3.8089870431 -3.76141642318 -3.81608129611 -3.80081133574 -3.62808308985 -3.8362116295 -3.75754316911 -3.86420983577 -3.78287829617 -3.80954496284 -3.8089870431 -3.8089870431 -3.75754316911 -3.78420983577 -3.8362116295 -3.88434016916 -3.78420983577 -3.83100683583 -3.69061583566 -3.73087650244 -3.6538840023 
-4.60163069027 -4.5749640236 -4.94852717987 -4.88701813918 -4.83368480585 -4.75677031724 -5.00831614036 -4.76451682539 -4.72911653163 -5.21307456426 -5.2809042381 -4.8422829454 -3.6338089604 -4.39152791271 -4.90236611109 -4.76550394434 -3.48584553116 -4.00146435889 -4.52937719841 -4.31634928778 -3.14143866919 -4.17131382545 -4.68584836499 -4.56137002348 -2.82855111744 -4.97010365058 -4.90431255289 -3.71810185685 -3.66925667979 -4.345375812 -4.62378140456 -4.64171444414 -4.01030974986 -4.17040907328 -4.61105315866 -4.68671411921 -3.79806419055 -4.58344515367 -4.59568455361 -3.94016881727 -4.80504797372 -4.47247603371 -4.64034631837 -4.83931203172 -5.1750111913 -5.03110955295 -3.73965565347 -4.45043542263 -4.46925667979 -4.36517584755 -4.15343776834 -4.78388030593 -4.51299139858 -4.12906505465 -3.7010807145 -4.60172502567 -4.05389315078 -3.7984462775 -4.77092443815 -3.9424122541 -4.03923402017 -3.10247075479 -4.38244986496 0.0 -4.17797152345 -4.95041663921 -4.42618381698 -4.6849460246 -4.36532703143 -4.57777621962 -4.68717990459 -4.4354409787 -4.96167785797 -4.95901477876 -4.6371619056 -4.77591353169 -4.54887160053 -4.56387274001 -4.01517012288 -4.29018740445 -3.48513172759 -4.22511514522 -3.58405188611 -4.651584307 -3.13680591806 -4.61522469038 -4.95294423087 -4.71859234657 -3.61917886449 -4.50069015084 -4.67543877764 -2.78042257779 -3.5021377212 -5.07221777871 -4.45282802029 -3.97944456616 -4.33700480081 -4.11673265095 -4.59788835777 -4.67304617999 -3.70613762996 -4.50103677255 -4.44231953157 -4.66369765069 -4.13612923182 -4.66868894529 -4.59135202449 -4.35952773185 -4.57264536505 -4.00856081295 -4.20916369933 -4.63836252363 -5.16903277776 -4.04197511092 -4.34359591549 -5.23763607146 -3.99811135825 -3.99505674613 -4.68193611297 -4.89883727767 -4.74890244437 -4.46511294416 -5.0549640236 -5.09776640485 -5.04744057137 -3.7810807145 -4.32919170934 -3.92510495619 -3.81857661089 -4.36391990771 -4.0615863118 -3.53964748371 -4.50173017982 -3.78051323793 -3.82640681747 -3.68468535782 -3.67154880253 -3.73789732642 -3.30072893806 -3.79621239751 -3.90777602337 -3.50378140456 -2.78042257779 -2.97434221513 -3.70598851315 -4.30836846221 -3.65767319038 -4.26799902386 -4.23078352322 -4.56115001407 -4.0121992092 -4.61066974007 -4.66598851315 -4.29724727234 -4.12401638165 -4.60627756421 -3.60472194399 -4.16339040439 -4.87836252363 -5.05883727767 -4.69909794445 -4.69238469827 -3.50787771456 -4.13832652564 -4.56568659958 -3.40135330245 -4.00472194399 -4.98701298503 -3.78221008801 -4.95650965046 -4.76249864554 -4.53011182033 -4.97044807123 -4.29235031315 -4.62287906418 -4.6916314747 -4.83376281739 -3.63457302343 -3.49275000874 -4.37716705974 -5.00816702354 -3.28973412841 -3.98139100796 -4.7222357777 -4.74130505304 -3.7255202682 -4.03900639829 -4.99543877764 -4.21402407235 -4.90404207135 -4.78430273813 -4.88111993823 -4.81750573807 -4.56391173795 -4.60608226037 -4.65588676028 -4.90834452463 -4.73716131742 -4.2640030734 -4.22528985708 -4.64082622656 -3.53725488605 -3.57675148981 -4.68365107117 -5.09423757143 -4.02006708207 -2.95904445866 -5.15896761106 -4.47498280702 -3.76294550883 -4.70993673102 -4.92382798408 -4.21672373772 -4.35806419055 -4.98313973096 -4.2185389446 -4.0384086112 -4.64449005399 -5.08330665052 -4.98757090477 -4.71737540468 -4.83243127779 -4.89006706441 -4.90666856438 -4.49041148506 -4.49177961083 -4.75509435699 -4.74202169044 -4.50431255289 -4.472170611 -4.47350215061 -4.51677031724 -4.2784462775 -4.29151894405 -4.32232934634 -4.40585817976 -4.32911653163 -4.24339040439 -3.99174361284 -4.25345557109 -4.32339040439 -4.29724507129 -4.37836311181 -4.36231953157 -4.45724507129 -4.24502977848 -4.23226417964 -3.89749735759 -3.83853003137 -3.93513153134 -3.74674990647 -3.62560102211 -3.60899952214 -3.65226768878 -3.70560102211 -3.62560102211 -3.74886918875 -3.55556728744 -3.51750391448 -3.44264906141 -3.93208964637 -3.85798784732 -3.90478484737 -3.87811818071 -3.82478484737 -3.93145151404 -3.64852776805 -3.77798784732 -3.73772718053 -3.75519443472 -3.87325780768 -3.80465451398 -3.64852776805 -3.85665630771 -3.77798784732 -3.88465451398 -3.79325780768 -3.82998964105 -3.82943172131 -3.82943172131 -3.71458934729 -3.80465451398 -3.82998964105 -3.90478484737 -3.80465451398 -3.80332297438 -3.71106051387 -3.75132118065 -3.64038864686 
-4.65750573807 -4.63182619035 -5.003614485 -5.04954573084 -4.87948056415 -4.70808385785 -4.9083811108 -4.71442488729 -4.58629634763 -4.98369765069 -5.24847485802 -4.87604386508 -3.92967665242 -4.44141719119 -5.133632484 -4.7222357777 -3.46835331471 -3.96284306619 -4.6391502663 -4.50732005275 -3.38967606424 -4.68197511092 -4.69668715155 -4.46894961207 -2.84643856161 -5.01522469038 -4.88688265164 -4.01875926613 -3.58765685969 -4.6072550823 -4.81341898492 -4.57208744532 -4.20050524995 -4.3056912602 -4.77724507129 -4.70597869838 -3.95252484642 -4.64616601424 -4.76463819012 -3.94207460047 -4.85987156432 -4.59115672065 -4.63517811086 -4.9609042381 -5.04520669139 -4.91457302343 -3.74727585287 -4.60550394434 -4.70731023798 -4.48111993823 -4.14395831747 -4.92550394434 -4.56688265164 -4.12442469104 -3.78215481307 -4.72653823099 -4.14021598497 -3.59897335339 -4.85070873801 -4.12417460579 -4.14279428561 -3.06983706164 -4.46792514018 -4.17797152345 0.0 -5.16627756421 -4.78997331719 -4.98348415161 -4.58967606424 -4.62860519142 -4.86894961207 -4.52172502567 -5.09337181721 -4.9350111913 -4.88610903177 -4.82348415161 -4.64821419124 -4.78021598497 -4.38624917993 -4.46111832536 -3.44450844491 -4.42199389434 -3.83496461178 -4.94021598497 -3.12007076077 -4.91410723804 -4.92382798408 -4.84683548394 -3.72656216856 -4.68627756421 -4.893632484 -2.80317039498 -3.45397690465 -5.10916311115 -4.29888444537 -4.06219977971 -4.40038290453 -4.46688780579 -4.66369765069 -4.55384657126 -3.75596585353 -4.54430273813 -4.58502919029 -4.76463819012 -4.41964748371 -4.59023398397 -4.59135202449 -4.49311115043 -4.63130485679 -4.1083811108 -4.28717990459 -4.72412743809 -5.10563427773 -4.12515952368 -4.75324148382 -5.26176102366 -4.3642293872 -4.03119330682 -4.86374481839 -5.02395831747 -4.72034631837 -4.74481569121 -5.07543877764 -5.06180819136 -5.03870694428 -4.05720607334 -4.66685426737 -4.12866056101 -4.17742772653 -4.35283268091 -4.1963981005 -3.55005707106 -4.42782319107 -3.84506636464 -3.93467251298 -3.90235773061 -3.69995290642 -3.89935023076 -3.32882147973 -3.88085927145 -4.03079410476 -3.75109135771 -2.80317039498 -2.89788243561 -3.65794067961 -4.41152952558 -3.65229256392 -4.51718991561 -4.28851144419 -4.7349640236 -4.19564487693 -4.62291565035 -4.78624917993 -4.40938701318 -4.21965806524 -4.60692981934 -3.72534742773 -4.1628506799 -5.003614485 -5.12709615072 -4.67522527856 -4.72055981745 -3.66310888712 -4.03002048489 -4.40279589849 -3.58761566069 -3.95477912271 -4.9363427309 -4.03432293818 -4.92197511092 -5.04167785797 -4.6123481121 -4.96300939757 -4.48632473191 -4.76959289855 -4.82890244437 -4.85854002472 -3.6632804673 -3.79173303131 -4.56468535782 -5.11161269127 -3.58486285892 -4.05774537578 -4.90890244437 -4.89694781834 -3.76568203361 -4.14935101519 -5.07023398397 -4.63991711915 -4.96744057137 -4.9064550653 -4.95870694428 -4.93909794445 -4.70164185998 -4.65530844425 -4.5222829454 -5.06890244437 -4.95483369021 -4.30823297467 -4.28912634639 -4.74685426737 -3.6022357777 -3.75406227139 -4.88258019835 -5.20576461112 -4.0815191403 -3.14584895317 -5.27569944442 -4.60816702354 -4.22678890442 -4.84444288628 -4.99798049211 -4.31951715032 -4.59084888617 -5.2035673173 -4.62196712294 -4.17143519018 -4.82348415161 -5.30589494451 -5.02042948405 -4.68417240474 -5.01036431736 -4.97174302466 -4.98834452463 -4.62731023798 -4.58199389434 -4.74298101329 -4.62894961207 -4.53015081828 -4.40202227862 -4.3742945539 -4.54922009362 -4.29713047358 -4.36087339426 -4.21532122684 -4.3706743529 -4.27997105387 -4.25041368612 -3.92155869429 -4.17394251954 -4.30108394025 -4.21587914657 -4.34400768623 -4.22129743933 -4.31269414562 -4.12085927145 -4.01772143821 -3.80885586485 -3.65926545219 -3.7292002855 -3.57070873801 -3.47088382733 -3.47088382733 -3.47410723804 -3.55410723804 -3.44744057137 -3.57070873801 -3.43415199397 -3.417550494 -3.35243703577 -3.86967606424 -3.78967606424 -3.7363427309 -3.71974123093 -3.7464078976 -3.79974123093 -3.61341898492 -3.67161269127 -3.64627756421 -3.68300939757 -3.74154752458 -3.76300939757 -3.65015081828 -3.71974123093 -3.64627756421 -3.8264078976 -3.69827935794 -3.69827935794 -3.74154752458 -3.76300939757 -3.67161269127 -3.7249460246 -3.7249460246 -3.77307456426 -3.69827935794 -3.67324965358 -3.65178778059 -3.62512111392 -3.58397222956 
-5.08197511092 -5.23023398397 -5.42829735693 -5.4549640236 -5.31023398397 -5.28137002348 -5.25522469038 -5.03458360496 -5.23509435699 -5.50993673102 -5.65389315078 -5.34042948405 -4.52365107117 -5.13006706441 -5.33987156432 -5.3749640236 -4.10998148694 -4.53971284665 -5.17450805298 -5.00550394434 -3.8887637305 -5.12117471965 -5.17798210499 -5.12034631837 -3.45524406199 -5.45660339768 -5.33333523105 -4.55733640673 -4.29229256392 -5.17734397266 -5.44709615072 -5.3387535238 -4.72086524015 -5.20653823099 -5.19463838637 -5.36520669139 -4.77238469827 -5.22623936516 -5.25734397266 -4.54777602337 -5.54722648411 -5.18457321968 -5.24327006435 -5.20985356533 -5.44576461112 -5.38313973096 -4.23650965046 -5.12842769032 -5.24791693829 -5.06722648411 -4.83677031724 -5.2580368864 -5.32847485802 -4.84791693829 -4.36631415038 -5.21307456426 -4.66701298503 -4.36928506406 -5.51346556444 -4.7088186905 -4.62102619101 -3.74244986496 -5.0404818059 -4.95041663921 -5.16627756421 0.0 -5.12117471965 -5.26395831747 -4.90581693297 -5.14722648411 -5.24029915066 -4.97936081229 -5.38103457149 -5.46202169044 -5.22016881727 -5.4187535238 -5.07376281739 -5.14369765069 -4.92584836499 -4.72202227862 -3.97227010055 -4.88391173795 -4.35187094628 -5.24980639763 -3.71593231511 -5.2123009444 -5.3609042381 -5.26829735693 -4.305076358 -5.00791693829 -5.28300939757 -3.38903336594 -4.14563647878 -5.48327006435 -5.05041148506 -4.73617419847 -5.11350215061 -4.79213161306 -5.16550394434 -5.12055981745 -4.49527185808 -5.11569944442 -5.13010365058 -5.33256161118 -5.00311134668 -5.27514152469 -5.20167785797 -5.08284086513 -5.2035673173 -4.7464550653 -4.85944236511 -5.29195652374 -5.49333523105 -4.51758052328 -5.16658539869 -5.42528985708 -4.72790635676 -4.65827935794 -5.39729165081 -5.35569944442 -5.22967606424 -5.14722648411 -5.46202169044 -5.42916311115 -5.47376281739 -4.56167544619 -5.06404207135 -4.70860277964 -4.60928506406 -4.92122188735 -4.70206644636 -4.22945198362 -4.973632484 -4.3420905535 -4.66855802371 -4.5197778171 -4.43302147441 -4.62111832536 -3.95569106395 -4.54123969009 -4.7058800537 -4.45200369144 -3.38903336594 -3.67118349206 -4.31247603371 -4.90614723082 -4.29556911103 -5.03737540468 -4.82016881727 -5.23067730599 -4.8004818059 -5.14150035687 -5.17312173197 -5.02077390471 -5.00627756421 -5.31187335805 -4.56985356533 -4.69092443815 -5.27514152469 -5.40382798408 -5.24074247268 -5.14016881727 -4.42180577958 -4.82701298503 -5.11110955295 -4.344386492 -4.62486285892 -5.50860519142 -4.66886344642 -5.36189135705 -5.31509435699 -5.19182619035 -5.47187335805 -5.02457321968 -5.43182619035 -5.33200369144 -5.37174302466 -4.43794149417 -4.35840727955 -5.13010365058 -5.39862319041 -4.21504777747 -4.75057840462 -5.33690065063 -5.23862319041 -4.30154752458 -4.54457321968 -5.37716131742 -4.86378140456 -5.31023398397 -5.23630453186 -5.21849285702 -5.48327006435 -5.19161269127 -5.18528985708 -5.15673373107 -5.50395831747 -5.20470355307 -4.91320489766 -4.81694781834 -5.19483369021 -4.30535872014 -4.25066377137 -5.26528985708 -5.48382798408 -4.55384657126 -3.70701057326 -5.49522469038 -4.96055981745 -4.53228605358 -5.45006706441 -5.40327006435 -4.8835673173 -5.17248359963 -5.54722648411 -4.81879827973 -4.63213161306 -5.25450805298 -5.50176102366 -5.45716131742 -5.06502919029 -5.40382798408 -5.37716131742 -5.36189135705 -5.20576461112 -5.11049465075 -5.22722648411 -5.26042948405 -5.08550394434 -5.06890244437 -4.94563427773 -5.14369765069 -4.945076358 -4.98369765069 -5.00417240474 -5.00550394434 -4.87681748495 -4.89208744532 -4.71359648601 -4.87681748495 -4.95028115167 -4.90215261201 -4.90348415161 -4.85423757143 -4.91896761106 -4.83376281739 -4.70123969009 -4.45281389748 -4.26450785673 -4.3711745234 -4.21849859935 -4.15862893274 -4.13196226607 -4.17002563903 -4.18009080573 -4.17002563903 -4.22335897237 -4.09586856504 -4.07926706507 -3.98997331719 -4.35819619225 -4.36409439319 -4.30069589316 -4.26749289322 -4.28409439319 -4.32736255983 -4.1140292265 -4.2626325202 -4.14069589316 -4.25742772653 -4.20929918687 -4.28409439319 -4.14069589316 -4.28409439319 -4.1926976869 -4.32082622656 -4.11923402017 -4.18749289322 -4.28409439319 -4.2726976869 -4.23596585353 -4.23596585353 -4.1839640598 -4.31076105986 -4.23596585353 -4.25742772653 -4.21936435356 -4.23596585353 -4.13196226607 
-4.94908509961 -4.99588209966 -5.13663998385 -5.26997331719 -5.16330665052 -5.01823219024 -5.12653823099 -5.07896761106 -4.94343698391 -5.35182619035 -5.43049465075 -5.07810185685 -4.40825077741 -4.82051323793 -5.04954573084 -5.05660339768 -3.86085765858 -4.37616581799 -5.01312173197 -4.82404207135 -3.64718210565 -4.77479769222 -4.94864177758 -4.98184477753 -3.20167045817 -5.11569944442 -5.12300939757 -4.12420468163 -4.10894123159 -4.78908509961 -4.84683548394 -4.70154752458 -4.34444347447 -4.47665876728 -4.93204027761 -4.93070873801 -4.42864994734 -4.78343698391 -4.93248359963 -4.31762769098 -5.22236611109 -4.93423757143 -4.95350215061 -5.03569944442 -5.2949640236 -5.25169585696 -3.99893676722 -4.91677031724 -4.8041822195 -4.69720848512 -4.36145377735 -5.20000189771 -4.85690065063 -4.49079249188 -4.25177530155 -4.83677031724 -4.28866056101 -4.12962948472 -5.22502919029 -4.28906505465 -4.48744057137 -3.57190195625 -4.87041663921 -4.42618381698 -4.78997331719 -5.12117471965 0.0 -5.03028115167 -4.70005726731 -4.8411093567 -5.07057840462 -4.69419857349 -5.13750573807 -5.23376281739 -5.13750573807 -5.0448988569 -4.90180819136 -5.10388030593 -4.76529044526 -4.55703098403 -3.76611123283 -4.64740157343 -4.0806286805 -5.10343698391 -3.46071933721 -5.01248359963 -5.30666856438 -4.98890244437 -4.21570003261 -4.79978839863 -5.11049465075 -3.14966866444 -3.79368480585 -5.23896761106 -4.78941539745 -4.23328865153 -4.66757090477 -4.61637931707 -4.70997331719 -4.70864177758 -4.04361207323 -4.55650965046 -4.53028630582 -4.89010365058 -4.52498261077 -4.70287906418 -4.68463819012 -4.6448988569 -4.65397690465 -4.2435673173 -4.38202743277 -4.8519256799 -5.29041148506 -4.32415751392 -4.88202227862 -5.37849285702 -4.5668436537 -4.3108390714 -4.88111993823 -5.18977801335 -5.06784138631 -4.84284086513 -5.25036431736 -5.20000189771 -5.38313973096 -4.24124865875 -4.86542077865 -4.28193852475 -4.39052692764 -4.66173017982 -4.37771085667 -3.76549556386 -4.95110955295 -4.04386026097 -4.13965565347 -3.99276731796 -4.01383858328 -3.91978598686 -3.65749084726 -4.09908956398 -4.36033142755 -3.87925648354 -3.14966866444 -3.41004908308 -4.22269564093 -4.44646326719 -4.06297119853 -4.664386492 -4.39363307218 -4.93971284665 -4.54765465864 -4.99156552357 -4.77838130705 -4.7078337726 -4.67657501341 -4.91543877764 -3.87427500247 -4.63901477876 -5.31156552357 -5.28709615072 -5.04464877165 -4.9978517716 -4.06157980147 -4.62624917993 -4.87948056415 -4.08456399309 -4.3292956456 -5.18993673102 -4.29857881194 -5.10451843826 -4.94528985708 -4.83810185685 -5.14537361095 -4.49608206412 -4.73694781834 -5.0049460246 -5.11182619035 -3.74352890754 -3.96396110671 -4.45309850184 -5.29307456426 -3.7072815952 -4.46777602337 -5.14967606424 -5.15707815173 -3.99604606613 -4.43700014018 -5.3622357777 -4.72379714024 -5.23896761106 -5.15509435699 -4.87161269127 -5.03294423087 -5.02829735693 -4.85169585696 -4.83677031724 -5.09148235788 -4.95764588623 -4.5319256799 -4.72202227862 -4.90016881727 -3.83935919942 -4.07114449411 -4.98047665176 -5.35703098403 -4.33914270038 -3.38880070917 -5.42042948405 -4.88055981745 -4.34348635267 -5.07488085791 -5.13174302466 -4.45872572771 -4.75729165081 -5.33690065063 -4.77333523105 -4.44575623064 -4.94451843826 -5.1222357777 -5.08804565881 -4.76881927868 -5.13174302466 -4.97694781834 -5.02021598497 -4.66271053174 -4.65561627874 -4.8536796517 -4.69315831813 -4.62353131931 -4.55935919942 -4.50271053174 -4.65750573807 -4.50685426737 -4.42685426737 -4.43543877764 -4.50016881727 -4.45352093403 -4.43084888617 -4.14925667979 -4.39631434663 -4.42951734657 -4.33945217987 -4.47575642689 -4.49777621962 -4.50784138631 -4.29919151309 -4.35738521945 -4.03283268091 -3.91623633508 -4.05963483511 -3.86890464542 -3.81071093907 -3.76744277243 -3.80698680181 -3.88698680181 -3.80698680181 -3.89705196851 -3.84371863517 -3.76892342885 -3.71971343484 -4.13747489423 -4.09334097337 -4.02994247335 -4.09334097337 -4.04000764004 -4.09334097337 -3.8729499732 -4.05527760041 -3.90968180656 -4.00194426708 -4.12000764004 -4.02861093374 -3.85634847323 -4.07187910038 -3.97660914001 -4.10861093374 -3.99187910038 -3.97660914001 -4.05471968068 -4.05660914001 -3.97527760041 -4.02861093374 -4.02861093374 -4.05527760041 -4.05527760041 -3.98534276711 -3.95347130676 -3.98534276711 -3.89093856095 
-4.95130485679 -5.03130485679 -5.22313973096 -5.12653823099 -5.13527185808 -5.04189135705 -5.20167785797 -5.19514152469 -5.13041148506 -5.61548535716 -5.56515952368 -5.03415440574 -4.5249460246 -4.91165985897 -5.23763607146 -4.93458199208 -4.0767394734 -4.4499373192 -5.01690065063 -4.94154752458 -3.98620852132 -4.92284086513 -5.02210544431 -5.032170611 -3.6236698546 -5.45096940479 -5.45716131742 -4.39153467973 -4.36022113912 -5.01888444537 -5.24980639763 -5.17944236511 -4.64821419124 -4.90537361095 -5.18287906418 -5.23896761106 -4.75621239751 -5.08330665052 -5.08284086513 -4.47760522762 -5.18563427773 -5.06834452463 -5.22502919029 -5.39862319041 -5.54666856438 -5.36443307152 -4.2657180316 -4.91221777871 -5.13582977782 -4.87294423087 -4.86021598497 -5.24903277776 -5.03350215061 -4.57475052452 -4.41286106518 -5.17423757143 -4.48279589849 -4.42473767967 -5.33522469038 -4.51888959952 -4.66164947369 -3.85692002224 -4.93169585696 -4.6849460246 -4.98348415161 -5.26395831747 -5.03028115167 0.0 -4.893632484 -5.22313973096 -5.22313973096 -4.92745038614 -5.21883727767 -5.29096940479 -5.10916311115 -5.16444288628 -4.95647306429 -5.0549640236 -4.76029915066 -4.82095655995 -4.06275769945 -4.64900193392 -4.36542593279 -5.09148235788 -3.88073790672 -5.22202169044 -5.4601322311 -5.13123988634 -4.45169585696 -5.05195652374 -5.27182619035 -3.56844706193 -4.17868076106 -5.43836252363 -4.95978839863 -4.52959289855 -5.1736796517 -4.69734397266 -5.12709615072 -5.2123009444 -4.44029915066 -5.15243127779 -5.09690065063 -5.32382798408 -4.90180819136 -5.29582977782 -5.02563427773 -5.08029915066 -5.23896761106 -4.76241843294 -4.8022357777 -5.11631434663 -5.19028115167 -4.56215776616 -4.99235326624 -5.59182619035 -4.8233695539 -4.64003848388 -5.22967606424 -5.51182619035 -5.19458360496 -4.9249460246 -5.50042948405 -5.48382798408 -5.35647306429 -4.52087339426 -4.96435505998 -4.72512867984 -4.56933223176 -4.6264078976 -4.59652023199 -4.26861093374 -4.91677031724 -4.4353607661 -4.48159984642 -4.42826651309 -4.34813102555 -4.41698440451 -4.06534276711 -4.33200943377 -4.54688780579 -4.30775356 -3.56844706193 -3.76685485555 -4.42097902331 -4.77726546759 -4.25097160585 -4.90967606424 -4.74228809955 -4.952170611 -4.6771147379 -5.23243127779 -5.11350215061 -4.92964767996 -4.81617419847 -5.13750573807 -4.36706530688 -4.52962948472 -5.24770123816 -5.40382798408 -5.11984318005 -5.01971284665 -4.31303856628 -4.84550394434 -4.87548594534 -4.31595173073 -4.61092443815 -5.26860519142 -4.44929918687 -5.44842769032 -5.293632484 -4.9363427309 -5.40163069027 -4.70322348483 -5.15488085791 -5.35436790482 -5.21716131742 -4.4405289736 -4.31729739314 -4.98462038738 -5.29716131742 -4.1515712659 -4.70829735693 -5.30369765069 -5.20117471965 -4.31681748495 -4.58184477753 -5.37849285702 -4.92417240474 -5.19569944442 -5.22016881727 -5.2923009444 -5.34916311115 -5.15896761106 -5.17036431736 -4.82951734657 -5.47862319041 -5.17204027761 -4.75819619225 -4.82701298503 -5.14150035687 -4.31273073179 -4.2911745234 -5.07023398397 -5.39729165081 -4.60662198486 -3.86878328069 -5.265076358 -5.23187335805 -4.52473252552 -5.28034631837 -5.34829735693 -4.92847485802 -5.09690065063 -5.27380998509 -4.8835673173 -4.64865751326 -4.99621239751 -5.50042948405 -5.32770123816 -5.09556911103 -5.22369765069 -5.34563427773 -5.24417240474 -5.14369765069 -5.01204027761 -5.27836252363 -5.33036431736 -5.13883727767 -4.97883727767 -4.94077390471 -5.10042948405 -5.00683548394 -4.95870694428 -5.032170611 -5.053632484 -4.94597869838 -4.92550394434 -4.71604386508 -4.91763607146 -4.91277569844 -4.85423757143 -4.92903277776 -4.93423757143 -5.02430273813 -4.76197511092 -4.70154752458 -4.4550111913 -4.29182677853 -4.3884282785 -4.27196692669 -4.16065338608 -4.11738521945 -4.14272034651 -4.22272034651 -4.14272034651 -4.23932184648 -4.150122434 -4.08539239437 -4.04698460076 -4.3813340255 -4.39845685903 -4.335058359 -4.29699498604 -4.29179019236 -4.36172502567 -4.05213461302 -4.24499319231 -4.21179019236 -4.22219977971 -4.31359648601 -4.26159469228 -4.08886644638 -4.27032831937 -4.16310373297 -4.26159469228 -4.27032831937 -4.21832652564 -4.21179019236 -4.24310373297 -4.21832652564 -4.24499319231 -4.29699498604 -4.3451235257 -4.24499319231 -4.29179019236 -4.17806585886 -4.21832652564 -4.11767485869 
-4.99896761106 -4.83677031724 -5.1064078976 -5.09445327157 -4.88520669139 -4.74967606424 -4.81033347352 -4.78972323194 -4.68066396762 -5.07790655301 -5.11517811086 -4.78644448377 -4.1723009444 -4.68584836499 -4.87650965046 -4.90517830711 -3.55609103278 -4.02491002662 -4.73044807123 -4.6287908944 -3.52942436611 -4.71251503166 -4.77458199208 -4.91630453186 -3.02460116744 -5.10563427773 -5.04167785797 -3.96658298691 -3.73539219812 -4.64391173795 -4.945076358 -4.54101968068 -3.97470335682 -4.33143519018 -4.5864550653 -4.8708390714 -4.46176102366 -4.66465697355 -4.79978839863 -3.97151894405 -5.14016881727 -4.77070873801 -4.67657501341 -4.96657481716 -5.01734397266 -5.13307456426 -3.74734251487 -4.56124865875 -4.77265517981 -4.42959128567 -4.11578539935 -4.86343698391 -4.72688265164 -4.33694540656 -4.09106297343 -4.73663998385 -4.22972323194 -3.9173198565 -5.05010365058 -4.32744057137 -4.37282802029 -3.43843789702 -4.68085927145 -4.36532703143 -4.58967606424 -4.90581693297 -4.70005726731 -4.893632484 0.0 -4.44856191633 -4.89143519018 -4.73442022667 -5.11049465075 -5.2123009444 -4.84550394434 -4.91115672065 -4.79625956521 -4.55182619035 -4.37256161118 -4.50236611109 -3.44539508895 -4.37229256392 -3.72138060502 -4.76197511092 -3.26979860533 -4.88117471965 -4.99509435699 -4.80657481716 -3.90451843826 -4.67135202449 -4.95049465075 -2.94306746174 -3.64116602581 -5.11049465075 -4.62945198362 -4.12584836499 -4.59102172664 -4.61036431736 -4.32391393901 -4.4695075318 -3.81139757932 -4.40124865875 -4.29238469827 -4.47471232548 -4.28804565881 -4.29458199208 -4.34924686502 -4.34137899214 -4.39471232548 -3.93121518076 -4.02180711123 -4.62422472658 -5.05716131742 -4.29200127967 -4.72055981745 -5.22967606424 -4.29096102432 -4.36345576734 -5.07304617999 -5.13118510493 -5.03028115167 -4.63784119006 -5.29716131742 -5.19483369021 -5.13174302466 -4.1739379067 -4.54829735693 -3.91130485679 -4.12089585762 -4.33984072048 -4.1146831423 -3.37379999174 -4.51952773185 -3.86963463886 -3.93062498414 -3.66372585638 -4.00803727833 -3.71092282527 -3.356819686 -3.61831594411 -4.17345557109 -3.59991711915 -2.94306746174 -3.25177123035 -3.9323009444 -4.42051323793 -3.87032831937 -4.61909794445 -4.21746077142 -4.82890244437 -4.33212403148 -4.82834452463 -4.85668715155 -4.52903277776 -4.62464715878 -4.77337181721 -3.57462813509 -4.36856842666 -4.85724507129 -5.11350215061 -4.76706530688 -4.85556911103 -3.92992673767 -4.4411093567 -4.64391173795 -3.86670515055 -4.22456914724 -5.04744057137 -4.28580936705 -4.95548594534 -4.76515952368 -4.58791532542 -5.08163069027 -4.23109135771 -4.95028115167 -5.00417240474 -4.94318689866 -3.59357101366 -3.89169585696 -3.97393929379 -5.16980639763 -3.566904347 -4.28563486591 -4.89174302466 -5.02077390471 -3.69445348548 -4.2468046401 -5.08937719841 -4.48946095228 -4.93556911103 -4.91002048489 -4.96555111204 -4.96167785797 -4.76881927868 -4.49002563903 -4.6314539736 -5.07165985897 -4.82890244437 -4.45637931707 -4.66537361095 -4.65071855278 -3.6729028055 -3.76326903966 -4.87737540468 -5.11350215061 -4.17700480081 -3.18865133443 -5.19569944442 -4.4366923057 -4.29637931707 -5.04954573084 -5.185076358 -4.53724507129 -4.6757831983 -5.213632484 -4.5826715338 -4.45587453374 -4.98834452463 -5.272170611 -4.90125027163 -4.37389315078 -4.69066974007 -4.78073490676 -4.71213161306 -4.43798049211 -4.4341094391 -4.53071093907 -4.56223797876 -4.45379141558 -4.35065358233 -4.26180711123 -4.40133235719 -4.23944289786 -4.29333415092 -4.24137002348 -4.25797152345 -4.10317631713 -4.05470335682 -3.89990815049 -4.05990815049 -4.13470335682 -4.08790635676 -4.14123969009 -4.18803669015 -4.21470335682 -4.04387412709 -3.89781254786 -3.69898908907 -3.60427704843 -3.72754521507 -3.60427704843 -3.56100888179 -3.51774071516 -3.51774071516 -3.53434221513 -3.51774071516 -3.58767554846 -3.44539508895 -3.40733171599 -3.35513461842 -3.65352362861 -3.63692212864 -3.54685696195 -3.55692212864 -3.55692212864 -3.55692212864 -3.3898644618 -3.50879358898 -3.40156900258 -3.44539508895 -3.51532992226 -3.57872842229 -3.3898644618 -3.50879358898 -3.50879358898 -3.53679179525 -3.48212692232 -3.53025546198 -3.56345846192 -3.56345846192 -3.48212692232 -3.50879358898 -3.50879358898 -3.58358879531 -3.50879358898 -3.57352362861 -3.47692212864 -3.50879358898 -3.36319779514 
-4.94993673102 -4.75790655301 -5.07488085791 -5.06481569121 -4.8523481121 -4.77312173197 -4.9604818059 -4.86451843826 -4.79978839863 -5.06701298503 -5.29174302466 -5.01036431736 -4.19110193924 -4.76816702354 -5.02318689866 -4.87498280702 -3.48284086513 -4.04706530688 -4.93204027761 -4.53593442151 -3.41057041664 -4.91410723804 -4.84064357132 -4.8536796517 -2.91216223053 -5.08550394434 -5.13883727767 -4.09707873991 -3.66264068996 -4.53823219024 -4.89511314042 -4.71182619035 -4.16865751326 -4.38343698391 -4.93450805298 -4.95049465075 -4.33419260479 -4.73222293285 -4.91137021973 -4.24000189771 -4.94829735693 -4.89663998385 -4.66481569121 -4.83896761106 -5.13143519018 -5.16816702354 -3.8606441595 -4.86941539745 -4.76085927145 -4.4828506799 -4.17155960142 -4.97849285702 -4.86077390471 -4.40691923781 -3.99889776928 -4.98537361095 -4.26537361095 -3.94211361407 -5.01261859365 -4.22563427773 -4.28893104256 -3.33229256392 -4.68311134668 -4.57777621962 -4.62860519142 -5.14722648411 -4.8411093567 -5.22313973096 -4.44856191633 0.0 -4.46688780579 -4.57442022667 -5.15763607146 -5.34430273813 -4.93445327157 -5.06537361095 -4.76795352446 -4.729215433 -4.56348930576 -4.67700014018 -3.57127105986 -4.57918169832 -3.79410723804 -5.04653823099 -3.26566414284 -4.93724507129 -5.08770123816 -4.7228506799 -3.94518050817 -4.63814902455 -4.82967606424 -2.85177123035 -3.49880863489 -4.97475052452 -4.61582139734 -3.94618381698 -4.68108689334 -4.51673373107 -4.36318528579 -4.41555422022 -3.59594522039 -4.35435301401 -4.40712842761 -4.54761807247 -4.16456399309 -4.55108484737 -4.40768634734 -4.26239838798 -4.38046176094 -4.01366476089 -4.24248155367 -4.77204027761 -5.04520669139 -4.19707573995 -4.7248988569 -5.0963427309 -4.396778487 -4.31462019113 -5.08330665052 -5.2022357777 -5.00029915066 -4.68330665052 -5.22180819136 -5.24903277776 -5.23896761106 -4.14804727168 -4.73222293285 -3.98590068684 -4.33195652374 -4.53618401323 -4.28457380786 -3.41612030971 -4.71278551321 -3.8539379067 -3.93208744532 -3.83024215372 -3.97857661089 -3.8607590139 -3.35723708331 -3.85660339768 -4.26701298503 -3.61456710127 -2.85177123035 -3.14562589725 -3.76120966081 -4.43187335805 -3.67527244626 -4.5478337726 -4.28043007224 -4.80202227862 -4.49883727767 -4.89617419847 -4.96391173795 -4.63295835368 -4.52980639763 -4.8009042381 -3.82873611299 -4.38455502443 -5.08683548394 -5.0950111913 -4.79901477876 -4.79604386508 -3.72004665364 -4.51252484642 -4.7195726985 -3.8468848527 -4.34679948595 -5.18993673102 -4.40369823887 -4.92959289855 -4.9729158466 -4.78731023798 -5.09169585696 -4.64331723205 -4.94860519142 -5.18829735693 -5.00382798408 -3.78652823764 -3.6371147379 -4.46464715878 -5.03483369021 -3.58761807247 -4.3356528649 -5.01036431736 -5.06834452463 -3.88799011063 -4.17079249188 -5.10696581733 -4.53935023076 -5.02343698391 -4.93290603183 -4.93333523105 -4.90834452463 -4.82803669015 -4.67931203172 -4.7698429838 -4.97588676028 -4.86977801335 -4.5083811108 -4.4639971047 -4.8123009444 -3.57643465453 -3.8177206702 -4.89588676028 -5.31023398397 -4.11965645237 -3.17969357129 -5.31376281739 -4.7571147379 -4.17746674012 -5.16163069027 -5.04167785797 -4.44903497881 -4.7056912602 -5.30502919029 -4.73010365058 -4.44043007224 -4.98150035687 -5.21096940479 -5.14016881727 -4.69261859365 -5.00029915066 -4.66855802371 -4.70340039774 -4.39594522039 -4.38235122028 -4.49908305364 -4.50781668074 -4.31935919942 -4.24124865875 -4.16038510559 -4.37071093907 -4.12197731197 -4.14378360562 -4.06850345622 -4.17052324894 -4.21245987598 -4.10226437589 -3.89280429663 -4.03044008325 -4.12893104256 -4.11099800299 -4.05766466965 -4.10093283629 -4.14772983635 -3.97501011118 -3.8498524852 -3.79187227793 -3.70610956452 -3.75944289786 -3.56199442709 -3.48203209339 -3.43876392675 -3.50322348483 -3.48309315144 -3.50322348483 -3.54649165147 -3.39921989737 -3.32442469104 -3.33418202325 -3.72300961148 -3.73132584127 -3.67799250794 -3.68319730161 -3.7046591746 -3.73132584127 -3.60452884121 -3.7046591746 -3.65653063494 -3.7046591746 -3.74792734124 -3.74792734124 -3.60452884121 -3.68319730161 -3.61979880158 -3.7846591746 -3.66792734124 -3.62986396828 -3.68319730161 -3.74792734124 -3.7046591746 -3.64126067457 -3.7046591746 -3.75799250794 -3.67799250794 -3.62640811151 -3.60494623852 -3.62640811151 -3.60494623852 
-4.85971284665 -4.90298101329 -5.17556911103 -5.19483369021 -5.2048988569 -5.16382798408 -5.33522469038 -5.14722648411 -5.13041148506 -5.38722648411 -5.34916311115 -5.36709615072 -4.37066974007 -4.86268376034 -5.30236611109 -5.23862319041 -4.02872553146 -4.35158184743 -5.05307456426 -4.5826183974 -3.73860888778 -4.93144577171 -5.21582977782 -4.91054181845 -3.42161638764 -5.23763607146 -5.30016881727 -4.28474830899 -4.02710004334 -4.68679889777 -4.91156552357 -5.04003848388 -4.34701057326 -4.54619439852 -5.05849285702 -5.0879717197 -4.37771085667 -4.78042948405 -5.06942597899 -4.26245967973 -5.12576461112 -5.0505469726 -4.86210544431 -5.01381513924 -5.50993673102 -5.20744057137 -4.22588656403 -4.97511314042 -4.97617419847 -4.8264550653 -4.56954573084 -5.22016881727 -4.99840969133 -4.55492802561 -4.12237000371 -5.15509435699 -4.60197511092 -4.14030304328 -5.09798210499 -4.4708390714 -4.52417240474 -3.54532787629 -4.9978517716 -4.68717990459 -4.86894961207 -5.24029915066 -5.07057840462 -5.22313973096 -4.89143519018 -4.46688780579 0.0 -4.68546494639 -5.1736796517 -5.1323009444 -5.09690065063 -5.18993673102 -4.89644468002 -4.87836252363 -4.65226194645 -4.69699498604 -4.09233973162 -4.53625795234 -4.23685407111 -5.09971284665 -3.70421634611 -5.18176102366 -5.40249644448 -4.96034631837 -4.16304598374 -4.7204818059 -5.2550111913 -3.35380083661 -4.01914731321 -5.50528985708 -4.76463819012 -4.51677031724 -4.67304617999 -4.55164927744 -5.032170611 -4.91171464039 -4.11792494393 -4.94916311115 -5.04877211098 -4.97750573807 -4.60795352446 -5.01556911103 -4.87681748495 -4.67543877764 -4.96576461112 -4.36098799197 -4.52903277776 -5.06404207135 -5.37062498414 -4.19624898368 -4.79759110481 -5.45849285702 -4.26295630771 -4.42313973096 -5.05041148506 -5.27836252363 -5.07840969133 -4.96300939757 -5.29582977782 -5.47376281739 -5.3464078976 -4.43358590448 -4.88744057137 -4.28193611297 -4.35187094628 -4.75543877764 -4.41700480081 -3.87659340433 -4.86829735693 -4.15298081704 -4.20862156307 -4.06960110044 -3.94774517953 -4.27859539431 -3.78708184809 -4.108996013 -4.31579301306 -4.04312973761 -3.35380083661 -3.39053266997 -4.008030768 -4.76881927868 -4.08992673767 -4.75208685713 -4.76903277776 -4.81797152345 -4.60327006435 -5.1248988569 -5.22180819136 -4.85333523105 -4.65096940479 -5.01281389748 -4.22864177758 -4.55625956521 -5.28520669139 -5.1686883571 -5.04935042701 -4.9648988569 -4.03716521003 -4.66009080573 -5.12464877165 -4.06046176094 -4.42864994734 -5.40327006435 -4.36309315144 -5.30313973096 -5.34916311115 -4.92122188735 -5.38666856438 -4.8949640236 -5.29195652374 -5.21123988634 -5.4073568175 -3.98678890442 -4.04503308291 -4.99354931831 -5.42042948405 -3.81024438692 -4.49883727767 -5.30313973096 -5.23896761106 -4.25044807123 -4.58184477753 -5.31509435699 -4.6886883571 -5.0409042381 -5.06967606424 -5.0395726985 -5.18343698391 -5.21195652374 -4.93169585696 -4.94176102366 -5.30722648411 -5.07532417993 -4.63428989328 -4.71182619035 -4.97608206412 -3.90636647222 -4.28525144731 -4.9157831983 -5.5686883571 -4.33694540656 -3.66414380974 -5.41909794445 -5.05694781834 -4.19758052328 -5.03269414562 -5.185076358 -4.80610903177 -4.86378140456 -5.46202169044 -4.67351032036 -4.38158411074 -4.97511314042 -5.32163069027 -5.19350215061 -4.8949640236 -5.34340039774 -5.10839169234 -4.98109155396 -4.80443307152 -4.72990834674 -4.9723009444 -4.98236611109 -4.73511314042 -4.64504797372 -4.72391173795 -4.83057840462 -4.54723222644 -4.56319510055 -4.5857180316 -4.78511294416 -4.76717990459 -4.69448985774 -4.27526186473 -4.55031773784 -4.61371623787 -4.55031773784 -4.71517811086 -4.65311115043 -4.78997331719 -4.51324148382 -4.55517811086 -4.3557831983 -4.25459180685 -4.33459180685 -4.1312688588 -4.02593373174 -4.06920189837 -4.09523043271 -4.07510009932 -4.09523043271 -4.1852955994 -3.96554273156 -4.00227456492 -3.93785235978 -4.27110193924 -4.30972323194 -4.19299139858 -4.27299139858 -4.27299139858 -4.28305656527 -4.15492802561 -4.22972323194 -4.21965806524 -4.24632473191 -4.24632473191 -4.26292623188 -4.15492802561 -4.27299139858 -4.15492802561 -4.32632473191 -4.16632473191 -4.17152952558 -4.22486285892 -4.28959289855 -4.22972323194 -4.16632473191 -4.20305656527 -4.24632473191 -4.20305656527 -4.2278337726 -4.16964006625 -4.17450043927 -4.12637189961 
-4.79049465075 -4.78528985708 -5.12391173795 -5.10318689866 -4.96331723205 -4.9319256799 -5.03836252363 -4.65405208236 -4.65154530905 -5.00091405286 -5.29096940479 -5.02894961207 -4.14906137595 -4.65143519018 -4.89928059969 -4.92662198486 -3.78450785673 -4.15661976933 -4.78777602337 -4.50344515367 -3.56287888559 -4.68284086513 -4.89397690465 -4.83304617999 -3.12240328544 -5.06581693297 -5.21143519018 -4.0322752547 -3.83026218966 -4.54077610576 -4.9171147379 -4.79737540468 -4.26533594465 -4.51745915855 -4.80391173795 -4.92698460076 -4.08433985705 -4.65908305364 -4.69557131209 -4.11933292154 -4.77618401323 -4.7711745234 -4.82589714557 -4.78688780579 -5.15896761106 -4.99084888617 -3.97699421927 -4.79604386508 -4.55517811086 -4.58425777148 -4.48657481716 -5.10388030593 -4.81419260479 -4.1412020238 -4.0411093567 -4.8257180316 -4.16148014235 -3.91248064654 -4.97195652374 -4.35156552357 -4.21755290577 -3.42933061889 -4.55052692764 -4.4354409787 -4.52172502567 -4.97936081229 -4.69419857349 -4.92745038614 -4.73442022667 -4.57442022667 -4.68546494639 0.0 -4.8963898986 -5.13827935794 -4.80499319231 -4.83729165081 -4.55365126742 -4.71733640673 -4.30032774886 -4.41052324894 -3.81749084726 -4.39479602391 -3.73654470548 -4.88398691567 -3.38067862634 -4.85724507129 -5.11294423087 -4.63552253151 -3.98247075479 -4.61204247867 -4.86844647375 -3.09573661877 -3.67818781177 -5.09148235788 -4.5140292265 -4.24329400192 -4.72398691567 -4.31253592148 -4.73511314042 -4.55322883523 -3.81521778411 -4.5742473862 -4.70733063428 -4.94624917993 -4.42986176722 -4.79498280702 -4.75437771959 -4.5698303352 -4.51992693392 -4.24152134136 -4.29919151309 -4.7171619056 -4.9648988569 -4.06360237232 -4.74623936516 -5.1908390714 -4.44163069027 -4.3407590139 -4.86098960484 -5.0505469726 -4.91588209966 -4.78123969009 -5.13716131742 -5.32550394434 -5.17823219024 -3.96226398339 -4.70297119853 -4.35718991561 -4.18594108752 -4.2683811108 -4.19065358233 -3.62329104883 -4.62545736482 -3.71994320551 -3.96397979548 -3.97894192137 -3.828807166 -4.1065421236 -3.54701518609 -4.00560858803 -4.04226398339 -3.77848595075 -3.09573661877 -3.24266395222 -3.79693570566 -4.37381513924 -3.80107169041 -4.5954409787 -4.35358590448 -4.65444269003 -4.08433985705 -4.69771085667 -4.88504797372 -4.44584836499 -4.49222293285 -4.90502919029 -4.02074605318 -4.35215572019 -4.93665056539 -5.07190994422 -4.78993673102 -4.63836252363 -3.95028012698 -4.3566923057 -4.73355447245 -3.77993635618 -4.05798102486 -5.27380998509 -4.17920258815 -4.96003848388 -5.13561627874 -4.55895923058 -5.01556911103 -4.48038290453 -4.9336796517 -4.97010365058 -4.92748773908 -3.85348332317 -3.80359552299 -4.67171464039 -5.19350215061 -3.76188445078 -4.00553215003 -4.86343698391 -4.98130505304 -3.81573661877 -4.17039252305 -5.10395831747 -4.45755290577 -4.97750573807 -5.0049460246 -4.95631434663 -5.1108390714 -4.85704976745 -4.72512867984 -4.59366108219 -5.025076358 -4.8795726985 -4.43432293818 -4.44962297438 -4.54727124004 -3.60321137215 -4.06864177758 -4.89195652374 -5.24847485802 -4.05041046037 -3.35401195967 -5.20034631837 -4.7711745234 -4.18699402302 -4.87737540468 -4.97428473913 -4.50130505304 -4.66890464542 -5.11514152469 -4.60284086513 -4.23483369021 -4.74581693297 -5.06650984671 -5.05617419847 -4.69990815049 -5.12443307152 -4.97010365058 -5.01317651338 -4.84627756421 -4.71442488729 -5.03647306429 -5.01333523105 -4.70977801335 -4.6879717197 -4.62696581733 -4.82069015084 -4.60074247268 -4.58130505304 -4.63130485679 -4.74150035687 -4.67509435699 -4.61909794445 -4.23638828573 -4.44177980708 -4.61290603183 -4.53290603183 -4.61556911103 -4.52529044526 -4.70210544431 -4.40398691567 -4.44066396762 -4.08530026002 -4.03196041636 -4.12856191633 -3.93531064531 -3.84524547861 -3.80197731197 -3.86818800802 -3.92152134136 -3.86818800802 -3.96478950799 -3.83145617466 -3.7933928017 -3.71081121988 -4.06597869838 -4.09908305364 -4.08901788695 -4.07241638697 -4.04574972031 -4.15241638697 -3.81615930766 -3.97228605358 -3.97039659425 -3.97615930766 -4.01422268062 -3.98888755355 -3.84282597432 -4.02428784732 -3.94561938692 -4.05228605358 -3.94949264099 -3.91895272025 -3.99706326092 -3.99706326092 -3.97228605358 -3.94561938692 -3.94561938692 -4.07241638697 -3.97228605358 -3.96088934729 -3.86862688677 -3.93555422022 -3.84196022011 
-4.94123969009 -4.86210544431 -5.11350215061 -5.23862319041 -5.04055981745 -5.09798210499 -5.2664078976 -5.13118510493 -5.20117471965 -5.60576461112 -5.54722648411 -5.38236611109 -4.57341898492 -4.92791693829 -5.33556911103 -5.31862319041 -4.28056555977 -4.44274873079 -5.04300939757 -4.86993673102 -3.97605122028 -5.1881020531 -5.27703098403 -5.19350215061 -3.63649700186 -5.22313973096 -5.44055981745 -4.48464877165 -4.18150035687 -5.06595192698 -5.22890244437 -5.18860519142 -4.60529044526 -5.05041148506 -5.09445327157 -5.22180819136 -4.72653823099 -5.02343698391 -5.22650984671 -4.4486883571 -5.35049465075 -5.01782338732 -5.21849285702 -5.2809042381 -5.33333523105 -5.33909794445 -4.29402407235 -5.11737540468 -5.31376281739 -4.84008565158 -4.86563427773 -5.24816702354 -5.11380998509 -4.70366680685 -4.41399730095 -5.19458360496 -4.66051323793 -4.39380998509 -5.16980639763 -4.62752593812 -4.7195726985 -3.76771105292 -5.05644468002 -4.96167785797 -5.09337181721 -5.38103457149 -5.13750573807 -5.21883727767 -5.11049465075 -5.15763607146 -5.1736796517 -4.8963898986 0.0 -5.22047665176 -5.19703098403 -5.33522469038 -4.96688265164 -5.06481569121 -4.79105477154 -4.79105477154 -4.15787570917 -4.73862377859 -4.41999190436 -5.19325206536 -3.81097921956 -5.27569944442 -5.43182619035 -5.15304617999 -4.25720010464 -4.95859234657 -5.29961089754 -3.59322883523 -4.18184477753 -5.38666856438 -4.9635673173 -4.7649460246 -5.09333523105 -4.74236831215 -5.17036431736 -5.25389315078 -4.59532417993 -5.133632484 -5.20520669139 -5.32382798408 -4.91677031724 -5.32515952368 -5.17169585696 -5.0409042381 -5.07896761106 -4.77726546759 -4.88576461112 -5.14855802371 -5.24193852475 -4.47836252363 -4.92186051321 -5.57169585696 -4.76064357132 -4.76417240474 -5.24382798408 -5.3801322311 -5.2486883571 -5.15707815173 -5.52576461112 -5.42176102366 -5.40903277776 -4.51745915855 -4.95350215061 -4.67997105387 -4.66236831215 -4.87350215061 -4.76463819012 -4.20163069027 -4.98236611109 -4.40842769032 -4.50327065253 -4.42666856438 -4.3081020531 -4.51015597243 -4.07719849177 -4.40000189771 -4.53333523105 -4.42868894529 -3.59322883523 -3.79543877764 -4.38025257114 -4.91840969133 -4.25177961083 -4.90913226731 -4.77450805298 -5.00255342695 -4.78719564027 -5.09317651338 -5.13883727767 -4.92029915066 -4.85965806524 -5.38103457149 -4.39681748495 -4.7881759922 -5.43836252363 -5.44542019047 -5.15896761106 -5.08417240474 -4.43909853263 -4.6911745234 -5.04653823099 -4.23152791271 -4.5628506799 -5.33720848512 -4.49137080792 -5.28653823099 -5.42042948405 -5.02829735693 -5.52189135705 -4.77823219024 -5.23840969133 -5.18894961207 -5.26176102366 -4.37798210499 -4.19923402017 -5.17036431736 -5.44189135705 -4.18701298503 -4.61734397266 -5.37527185808 -5.42395831747 -4.36770123816 -4.74404207135 -5.50528985708 -4.69248359963 -5.26042948405 -5.15707815173 -5.21660339768 -5.41522469038 -5.16847485802 -5.17423757143 -5.12300939757 -5.42042948405 -4.9464078976 -4.81143519018 -4.77987156432 -5.11703098403 -4.28463819012 -4.38405188611 -4.9978517716 -5.49909794445 -4.53557131209 -3.81585591644 -5.46855802371 -5.13143519018 -4.48387515179 -5.28034631837 -5.47243127779 -4.9635673173 -5.0435673173 -5.46722648411 -4.91588209966 -4.61371623787 -5.30313973096 -5.54722648411 -5.29582977782 -5.09036431736 -5.36576461112 -5.27836252363 -5.24163069027 -5.13307456426 -5.01823219024 -5.28842769032 -5.23509435699 -5.08816702354 -4.91974123093 -5.00382798408 -5.20189135705 -4.9648988569 -5.00163069027 -4.94993673102 -5.10176102366 -4.95535502377 -4.97883727767 -4.63548594534 -4.86374481839 -4.97041148506 -4.8822357777 -5.11049465075 -5.01522469038 -4.98855802371 -4.87703098403 -4.80842769032 -4.5712216911 -4.42184477753 -4.54511294416 -4.40805547358 -4.29949934757 -4.27283268091 -4.2929630143 -4.34629634763 -4.2929630143 -4.3628978476 -4.20556092681 -4.2156260935 -4.16159984642 -4.46956451427 -4.4529630143 -4.39962968097 -4.3729630143 -4.34629634763 -4.42629634763 -4.27150114131 -4.32483447464 -4.32616601424 -4.34629634763 -4.31476930794 -4.41623118094 -4.29816780797 -4.3729630143 -4.29816780797 -4.4529630143 -4.27150114131 -4.31962968097 -4.42629634763 -4.42629634763 -4.29816780797 -4.29816780797 -4.32483447464 -4.3729630143 -4.32483447464 -4.33623118094 -4.34629634763 -4.27150114131 -4.23370824989 
-4.93582139734 -4.87328865153 -5.10941539745 -5.14313973096 -4.98666856438 -5.12055981745 -5.24847485802 -5.18563427773 -5.18993673102 -5.63862319041 -5.54855802371 -5.27569944442 -4.65041148506 -4.83543877764 -5.37716131742 -5.19703098403 -4.22975981811 -4.47226494641 -5.17036431736 -4.8923009444 -4.00512867984 -4.78486285892 -5.15376281739 -5.07243127779 -3.62861093374 -5.25036431736 -5.31896761106 -4.55164927744 -4.39109135771 -5.19569944442 -5.09823219024 -5.06967606424 -4.73174302466 -4.91156552357 -5.22855802371 -5.05883727767 -4.6936796517 -5.02340039774 -5.18563427773 -4.37637931707 -5.41333523105 -4.97174302466 -4.99023398397 -5.38722648411 -5.48193852475 -5.15376281739 -4.21535561195 -4.94731023798 -5.13617419847 -4.98568144543 -4.84903277776 -5.11703098403 -4.90722648411 -4.7736796517 -4.35221777871 -5.24163069027 -4.60249644448 -4.50429435765 -5.21716131742 -4.6136796517 -4.69445327157 -3.76550968667 -5.1222357777 -4.95901477876 -4.9350111913 -5.46202169044 -5.23376281739 -5.29096940479 -5.2123009444 -5.34430273813 -5.1323009444 -5.13827935794 -5.22047665176 0.0 -5.12167785797 -5.41389315078 -5.03028115167 -5.23376281739 -4.91896761106 -4.80499319231 -4.03080822756 -4.82589494451 -4.34425777148 -4.99221777871 -3.73884302 -5.2949640236 -5.43182619035 -5.30855802371 -4.39517811086 -5.01204027761 -5.32515952368 -3.56821993357 -4.19528226103 -5.49522469038 -4.98701298503 -4.52463819012 -5.03161269127 -4.76903497881 -5.22855802371 -5.31023398397 -4.53746077142 -5.10696581733 -5.17690065063 -5.16029915066 -4.92847485802 -5.10176102366 -4.98150035687 -5.11836252363 -5.24903277776 -4.72003848388 -4.813632484 -5.32903277776 -5.45195652374 -4.37263698457 -4.97694781834 -5.52709615072 -4.67243127779 -4.44463819012 -5.3622357777 -5.50916311115 -5.21849285702 -5.08417240474 -5.35703098403 -5.41522469038 -5.373632484 -4.48601689742 -5.14180819136 -4.58546794635 -4.40202227862 -4.98757090477 -4.64387735284 -4.14106277718 -5.06369765069 -4.38536523047 -4.44498261077 -4.46158411074 -4.25478711069 -4.47625956521 -4.14318689866 -4.39199369809 -4.60145377735 -4.31328865153 -3.56821993357 -3.68684122627 -4.4123009444 -4.96744057137 -4.39793552547 -4.74967606424 -4.93169585696 -4.9749640236 -4.74016881727 -5.2822357777 -5.15763607146 -5.0136796517 -4.93204027761 -5.09690065063 -4.52305656527 -4.50516011187 -5.32903277776 -5.36189135705 -5.32029915066 -5.17556911103 -4.443614485 -4.6797778171 -5.0422357777 -4.37668715155 -4.51543877764 -5.22722648411 -4.48805547358 -5.32163069027 -5.30502919029 -5.14202169044 -5.33909794445 -4.69612923182 -5.27569944442 -5.18804727168 -5.23862319041 -4.34485227738 -4.39818561072 -5.1323009444 -5.47509435699 -4.18352073778 -4.70021598497 -5.42042948405 -5.32770123816 -4.36627756421 -4.63031773784 -5.38502919029 -5.02597869838 -5.24327006435 -5.27703098403 -5.36842769032 -5.16382798408 -5.15376281739 -5.2022357777 -4.99677031724 -5.36842769032 -5.24515952368 -4.74236611109 -4.64387735284 -5.21307456426 -4.11302798474 -4.34236611109 -5.10916311115 -5.38369765069 -4.62374481839 -3.81983013895 -5.37716131742 -5.27049465075 -4.60473252552 -5.36709615072 -5.3723009444 -4.80877211098 -5.10597869838 -5.47376281739 -4.9350111913 -4.67655681816 -5.06834452463 -5.53716131742 -5.25556911103 -5.14834452463 -5.25556911103 -5.28055981745 -5.27569944442 -5.032170611 -5.00550394434 -5.26042948405 -5.17036431736 -5.14236611109 -4.89883727767 -5.01556911103 -5.06369765069 -4.94731023798 -4.87118349206 -4.87737540468 -5.01556911103 -4.99896761106 -5.00683548394 -4.68197511092 -4.83543877764 -4.89883727767 -4.76197511092 -4.96877211098 -4.87350215061 -5.0435673173 -4.81530844425 -4.74348415161 -4.50159469228 -4.38756252429 -4.49422919095 -4.3285586119 -4.22137061166 -4.22137061166 -4.23332523769 -4.28665857103 -4.20665857103 -4.32339040439 -4.1063329338 -4.14306476716 -4.10112814013 -4.44141719119 -4.42481569121 -4.33475052452 -4.36662198486 -4.38808385785 -4.39814902455 -4.27002048489 -4.37148235788 -4.26128685779 -4.38808385785 -4.36141719119 -4.40468535782 -4.29668715155 -4.38808385785 -4.27002048489 -4.45801869116 -4.24335381822 -4.31328865153 -4.45148235788 -4.43135202449 -4.31814902455 -4.31814902455 -4.34481569121 -4.41475052452 -4.34481569121 -4.37148235788 -4.33995531819 -4.34481569121 -4.26296281805 
-4.94154752458 -4.94455502443 -5.15131543832 -5.15974123093 -5.12653823099 -4.96842769032 -5.15974123093 -5.133632484 -5.09036431736 -5.33389315078 -5.56515952368 -4.9336796517 -4.32167785797 -4.75165985897 -5.06125027163 -5.06369765069 -4.01041368612 -4.29179019236 -5.08197511092 -4.85888444537 -3.79312232015 -4.88744057137 -4.98202169044 -4.83488085791 -3.33749735759 -5.272170611 -5.17854002472 -4.38698214119 -4.21769059436 -4.98595192698 -5.11294423087 -5.04524327756 -4.54083088718 -4.73862377859 -4.96632473191 -5.04167785797 -4.60775822062 -4.86894961207 -5.01823219024 -4.39782092776 -5.22236611109 -5.09987156432 -4.9609042381 -5.2009042381 -5.31509435699 -5.21062498414 -3.85756272054 -4.86511294416 -4.87604386508 -4.88877211098 -4.55251503166 -5.23729165081 -5.01070873801 -4.61204027761 -4.34037491656 -5.04167785797 -4.45132364021 -4.17299198676 -5.05772143821 -4.36276285359 -4.39161269127 -3.5560354846 -5.18343698391 -4.6371619056 -4.88610903177 -5.22016881727 -5.13750573807 -5.10916311115 -4.84550394434 -4.93445327157 -5.09690065063 -4.80499319231 -5.19703098403 -5.12167785797 0.0 -4.91810185685 -4.88524327756 -5.02563427773 -4.68775822062 -4.74670515055 -3.7685586119 -4.80637951332 -3.92171664519 -4.9350111913 -3.66214423153 -5.0950111913 -4.95948056415 -5.09450805298 -4.08967665242 -4.90298101329 -5.10864177758 -3.2621377212 -3.893931938 -5.22722648411 -4.92683548394 -4.19788835777 -4.90348415161 -4.60959289855 -5.01522469038 -4.86696581733 -4.18693497349 -4.6950111913 -4.87483369021 -5.1787535238 -4.60029915066 -4.98855802371 -4.7864078976 -4.70563427773 -4.75840969133 -4.46343698391 -4.46675231825 -4.98784138631 -5.2123009444 -4.28305415349 -4.85204027761 -5.21883727767 -4.57152952558 -4.57397690465 -5.22537361095 -5.30666856438 -5.03845685903 -4.84463819012 -5.37716131742 -5.23729165081 -5.18696581733 -4.29184717483 -4.99543877764 -4.56229276017 -4.46146951303 -4.7228506799 -4.52197511092 -3.73965565347 -4.88744057137 -4.1015922805 -4.23273073179 -4.17984072048 -4.05915492692 -4.19277569844 -3.77841027951 -4.27644222045 -4.49631188706 -4.07759110481 -3.2621377212 -3.51930365124 -4.23307515245 -4.66951734657 -4.17097160585 -4.79462019113 -4.57812064027 -5.07974123093 -4.60197511092 -4.96842769032 -5.02210544431 -4.98670515055 -4.79328865153 -4.98834452463 -4.17961089754 -4.39935919942 -5.19483369021 -5.22757090477 -4.98757090477 -4.97123988634 -4.1436430832 -4.55195711192 -4.90537361095 -4.10855802371 -4.3742945539 -5.29849285702 -4.40323922051 -5.29527185808 -5.20653823099 -4.97143519018 -5.3749640236 -4.80335381822 -5.08550394434 -5.19703098403 -5.17423757143 -4.08892342885 -4.08908214652 -4.81195652374 -5.32327006435 -3.94473767967 -4.44043007224 -4.85690065063 -5.18829735693 -4.14787035877 -4.40477969323 -5.25333523105 -4.65341898492 -5.37716131742 -5.26340039774 -5.15023398397 -5.29716131742 -5.05797152345 -4.98481569121 -4.85915492692 -5.3635673173 -5.1323009444 -4.7464550653 -4.62752593812 -4.85381513924 -3.93239286802 -4.19708035278 -5.22502919029 -5.2949640236 -4.36176161184 -3.59254730855 -5.24417240474 -4.82967606424 -4.39787570917 -5.25036431736 -5.18430273813 -4.5635673173 -4.93204027761 -5.39509435699 -4.80437752334 -4.50173017982 -5.14834452463 -5.43569944442 -5.25556911103 -5.06967606424 -5.21883727767 -4.93148235788 -4.94972323194 -4.83268356409 -4.75432293818 -4.98481569121 -4.88954573084 -4.82967606424 -4.72765627151 -4.80300939757 -4.82967606424 -4.6563898986 -4.52959289855 -4.51354931831 -4.74890244437 -4.66236611109 -4.77169585696 -4.36627756421 -4.5648988569 -4.6448988569 -4.5749640236 -4.6264078976 -4.64189135705 -4.65849285702 -4.39762769098 -4.31829814136 -4.20943418088 -4.07222759347 -4.15222759347 -3.96745038614 -3.93071855278 -3.91411705281 -3.97209726008 -4.02543059342 -3.97209726008 -4.06216242678 -3.89838350811 -3.85025496845 -3.83217281206 -4.18701298503 -4.14374481839 -4.11707815173 -4.10701298503 -4.0536796517 -4.10701298503 -3.83328865153 -4.01561627874 -3.90839169234 -4.01561627874 -4.08034631837 -4.08555111204 -3.87002048489 -4.05888444537 -4.01561627874 -4.1222829454 -4.01041148506 -4.03221777871 -4.04172502567 -4.043614485 -4.01561627874 -4.01561627874 -4.09041148506 -4.09041148506 -3.98894961207 -4.10701298503 -3.98374481839 -4.01561627874 -3.89668715155 
-5.10021598497 -5.03901477876 -5.30016881727 -5.34696581733 -5.28709615072 -5.16550394434 -5.39509435699 -5.27836252363 -5.11569944442 -5.48382798408 -5.53716131742 -5.26563427773 -4.49716131742 -4.92311134668 -5.13750573807 -5.1323009444 -4.12816702354 -4.33320548584 -5.0391502663 -4.93944236511 -3.90188953345 -5.06502919029 -5.17204027761 -5.03161269127 -3.50790694494 -5.4086883571 -5.26042948405 -4.46644448377 -4.0759883169 -4.89397690465 -5.21195652374 -5.05010365058 -4.61522469038 -4.7248988569 -5.06784138631 -5.08903277776 -4.46430273813 -4.94176102366 -5.10176102366 -4.4511745234 -5.27703098403 -5.05644468002 -5.04842769032 -5.20000189771 -5.39208685713 -5.32903277776 -4.13535561195 -4.89123988634 -5.0879717197 -4.9508390714 -4.65694781834 -5.23156552357 -5.293632484 -4.65226194645 -4.46374481839 -4.96842769032 -4.71161269127 -4.23130485679 -5.26829735693 -4.60546494639 -4.58228809955 -3.7331949043 -4.94254876633 -4.77591353169 -4.82348415161 -5.4187535238 -5.0448988569 -5.16444288628 -4.91115672065 -5.06537361095 -5.18993673102 -4.83729165081 -5.33522469038 -5.41389315078 -4.91810185685 0.0 -4.99376281739 -4.89471393835 -4.80258019835 -4.89575176627 -4.06675231825 -4.81226194645 -4.21151894405 -5.11130485679 -3.89585798351 -5.12709615072 -5.22016881727 -5.19703098403 -4.05909794445 -4.93690065063 -5.37195652374 -3.50790694494 -4.07604386508 -5.41036431736 -4.93556911103 -4.55650965046 -4.87328865153 -4.65311115043 -4.91488085791 -4.91088623911 -4.17156611175 -4.82082107241 -4.86597869838 -5.11737540468 -4.66818580697 -5.14537361095 -4.81397690465 -4.81750573807 -4.94542077865 -4.47569944442 -4.56468535782 -5.12117471965 -5.46722648411 -4.5083811108 -5.09169585696 -5.46855802371 -4.6740682401 -4.64391173795 -5.27836252363 -5.45660339768 -5.2048988569 -4.94104438626 -5.49333523105 -5.52576461112 -5.41036431736 -4.52060457337 -5.10804727168 -4.45892103154 -4.5040030734 -4.809215433 -4.51896761106 -3.9718633647 -4.92727880596 -4.27491744408 -4.17478711069 -4.30025257114 -4.26872553146 -4.3356528649 -3.80910815115 -4.3497126504 -4.38511294416 -4.13101416072 -3.50790694494 -3.63659340433 -4.21969465141 -4.67339060064 -4.26890244437 -4.84138060502 -4.59566860058 -5.17522469038 -4.64189135705 -4.98404207135 -5.07810185685 -4.87105477154 -4.72954573084 -5.12520669139 -4.32502977848 -4.69857661089 -5.37849285702 -5.24417240474 -5.13123988634 -5.15509435699 -4.25914270038 -4.69148235788 -4.97195652374 -4.1840030734 -4.48524327756 -5.49389315078 -4.48171444414 -5.38236611109 -5.41389315078 -4.91601709367 -5.36653823099 -4.83221777871 -5.12520669139 -5.24770123816 -5.35569944442 -4.27308112115 -4.23818561072 -4.73235792686 -5.43182619035 -4.16825077741 -4.4923009444 -5.23320489766 -5.19436790482 -4.21838350811 -4.80069073902 -5.30757090477 -4.91023398397 -5.32029915066 -5.33854002472 -5.213632484 -5.37716131742 -5.14236611109 -5.09987156432 -5.00029915066 -5.44709615072 -5.15067730599 -4.65143519018 -4.75304617999 -4.88877211098 -4.14812044402 -4.25307456426 -5.19569944442 -5.48249644448 -4.44933820047 -3.75409885756 -5.48249644448 -4.84714331842 -4.49311115043 -5.17720848512 -5.2848988569 -4.91057840462 -4.82722648411 -5.38313973096 -5.03394547263 -4.6886883571 -5.22533702478 -5.43569944442 -5.20000189771 -4.8949640236 -5.12576461112 -5.20055981745 -5.19703098403 -4.97582977782 -4.91896761106 -5.11049465075 -5.07862319041 -4.93987156432 -4.9286883571 -4.85909794445 -4.89716131742 -4.83509435699 -4.85169585696 -4.84163069027 -4.90502919029 -4.7750111913 -4.73827935794 -4.5723009444 -4.82369765069 -4.85036431736 -4.70696581733 -4.79350215061 -4.813632484 -4.85036431736 -4.683614485 -4.61148235788 -4.43268356409 -4.32468535782 -4.42128685779 -4.2912688588 -4.20662198486 -4.16335381822 -4.19466735883 -4.27466735883 -4.19466735883 -4.2912688588 -4.1698901515 -4.10516011187 -4.0529630143 -4.31548594534 -4.38374481839 -4.2936796517 -4.33041148506 -4.27707815173 -4.38374481839 -4.01075590571 -4.203614485 -4.19165985897 -4.20748773908 -4.24555111204 -4.21015081828 -4.07415440574 -4.22894961207 -4.14021598497 -4.31028115167 -4.22894961207 -4.22894961207 -4.255058359 -4.22839169234 -4.203614485 -4.17694781834 -4.2822829454 -4.33041148506 -4.17694781834 -4.30374481839 -4.13668715155 -4.203614485 -4.11002048489 
-4.75131543832 -4.75596231226 -4.96985356533 -4.94318689866 -4.88985356533 -4.70839169234 -4.80701813918 -4.74967606424 -4.86021598497 -5.28576461112 -5.36576461112 -4.89143519018 -3.91845444725 -4.62972323194 -4.97750573807 -4.7736796517 -3.63599889843 -4.10128685779 -4.84717990459 -4.63182619035 -3.5553997797 -4.96601689742 -4.78916311115 -4.69312173197 -3.07005035 -5.02457321968 -4.88034631837 -4.12550394434 -3.85605718898 -4.67243347884 -4.82890244437 -4.74150035687 -4.14493603125 -4.45299960047 -4.9635673173 -4.54366680685 -4.10215020023 -4.84602747896 -4.99974123093 -4.11252320141 -4.84311134668 -4.79458360496 -4.63935919942 -4.872170611 -4.99023398397 -4.95442488729 -3.86124543242 -4.69713047358 -4.82757090477 -4.40736255983 -4.43389373896 -5.0523009444 -4.91958251326 -4.32304598374 -4.02660177034 -4.86563427773 -4.09243186597 -3.78843644826 -4.98650984671 -4.29830329551 -4.15307515245 -3.29784343767 -4.86241327879 -4.54887160053 -4.64821419124 -5.07376281739 -4.90180819136 -4.95647306429 -4.79625956521 -4.76795352446 -4.89644468002 -4.55365126742 -4.96688265164 -5.03028115167 -4.88524327756 -4.99376281739 0.0 -4.74502919029 -4.24086524015 -4.40736255983 -3.62332543395 -4.45746077142 -3.79200186785 -4.81583197887 -3.30946015338 -4.93556911103 -5.133632484 -4.98502919029 -3.78369765069 -4.65961089754 -4.893632484 -3.00751760419 -3.70782319107 -5.20520669139 -4.57644468002 -3.96343757209 -4.74431255289 -4.24520427961 -4.78343698391 -4.86808385785 -3.87457302343 -4.65143519018 -4.73044807123 -4.77990815049 -4.34218919818 -4.97663998385 -4.68631415038 -4.62272034651 -4.81475052452 -4.22680930072 -4.30752593812 -4.86619439852 -5.1723481121 -4.05996348795 -4.81052324894 -5.31376281739 -4.41096940479 -4.1698303352 -4.9877866049 -5.19514152469 -4.88657481716 -4.87458360496 -5.18563427773 -5.20137002348 -5.27703098403 -3.93613740158 -4.71373197355 -4.16003848388 -4.08142536094 -4.39876392675 -4.19025030783 -3.57801627938 -4.62563427773 -3.77449802749 -4.20312973761 -4.00232770133 -3.75136019425 -3.94452418059 -3.49811061478 -3.92722466052 -4.0918897297 -3.67328623975 -3.00751760419 -3.14249031161 -3.68113164926 -4.50523528958 -3.66900418276 -4.55325206536 -4.47818561072 -4.81195652374 -4.34371397455 -4.93036431736 -4.82701298503 -4.35755805992 -4.49596069939 -4.82109155396 -3.9584462775 -4.32009382134 -5.02916311115 -5.15707815173 -4.91896761106 -4.66701298503 -3.79933001624 -4.32911653163 -4.632170611 -3.66731023798 -3.9995726985 -5.03483369021 -4.12847244625 -5.10210544431 -5.17036431736 -4.74581693297 -5.05991873202 -4.31483369021 -4.99057840462 -4.98502919029 -5.01204027761 -3.80856678165 -3.78989670838 -4.68064357132 -5.20709615072 -3.68722466052 -4.17364880786 -5.03703098403 -4.79384657126 -3.88787551292 -4.16938701318 -5.04653823099 -4.53549109949 -4.98462038738 -4.92305656527 -4.98803669015 -4.89961089754 -4.77668715155 -4.88657481716 -4.37782338732 -5.04003848388 -4.86997331719 -4.44486801306 -4.4353607661 -4.88610903177 -3.49011182033 -3.96463819012 -4.87978839863 -5.25556911103 -4.15771982533 -3.33801627938 -5.41556911103 -4.81827935794 -4.23380757331 -5.03836252363 -5.07862319041 -4.34060757333 -4.60276285359 -5.15896761106 -4.72379714024 -4.03707573995 -4.72111993823 -5.17337181721 -5.06890244437 -4.74369765069 -4.91057840462 -4.92193852475 -4.80069073902 -4.55294423087 -4.32300939757 -4.78860519142 -4.74666856438 -4.5763898986 -4.41307456426 -4.42782319107 -4.64468535782 -4.35354931831 -4.39309334769 -4.26137899214 -4.52417240474 -4.50150035687 -4.49530844425 -4.20463819012 -4.26184477753 -4.44091405286 -4.33530844425 -4.56003848388 -4.53470335682 -4.63483369021 -4.38945198362 -4.2911745234 -4.1876644734 -3.99332523769 -4.15332523769 -3.91961148572 -3.82880928533 -3.82880928533 -3.82880928533 -3.88214261866 -3.80214261866 -3.88214261866 -3.6836958271 -3.72042766046 -3.60589312092 -4.03457302343 -3.99836252363 -3.89169585696 -3.9235673173 -3.98829735693 -4.02502919029 -3.8163427309 -3.96163069027 -3.75836252363 -3.9235673173 -3.9349640236 -3.96163069027 -3.86967606424 -3.98829735693 -3.83350215061 -4.0035673173 -3.83483369021 -3.80816702354 -3.8963427309 -3.97690065063 -3.9349640236 -3.96163069027 -3.94502919029 -3.98829735693 -3.98829735693 -3.96163069027 -3.92300939757 -3.91836252363 -3.80928506406 
-4.94388030593 -4.9749640236 -5.11110955295 -5.1222357777 -4.90537361095 -5.01556911103 -5.13663998385 -4.94343698391 -4.91810185685 -5.24791693829 -5.31410723804 -4.84008565158 -4.15780352377 -4.55490479548 -5.16163069027 -5.1323009444 -3.73658541636 -4.38405188611 -4.95535502377 -4.56520427961 -3.61663998385 -4.86035147251 -5.09450805298 -4.77746077142 -3.35078352322 -5.18395831747 -5.19483369021 -4.1634655821 -3.8911368571 -4.75921338703 -5.00816702354 -4.84064357132 -4.20718210565 -4.51339060064 -4.74886344642 -4.94343698391 -4.3335307488 -4.76438810487 -4.94528985708 -4.09793385716 -5.15840969133 -4.71905136493 -4.94829735693 -4.97530844425 -5.33823219024 -5.24847485802 -4.00061272748 -4.67084888617 -4.81096940479 -4.90184477753 -4.56335381822 -4.95041663921 -4.8112216911 -4.40258019835 -4.02313865084 -4.93690065063 -4.50298101329 -4.07784119006 -5.07131543832 -4.40084868992 -4.4822357777 -3.67109135771 -4.74202169044 -4.56387274001 -4.78021598497 -5.14369765069 -5.10388030593 -5.0549640236 -4.55182619035 -4.729215433 -4.87836252363 -4.71733640673 -5.06481569121 -5.23376281739 -5.02563427773 -4.89471393835 -4.74502919029 0.0 -4.31479602391 -4.47870914534 -3.93720010464 -4.29466569052 -3.82588656403 -4.86491764033 -3.5173198565 -5.0549640236 -5.22855802371 -4.98130505304 -4.06640681747 -4.76305656527 -5.07810185685 -3.31405168986 -3.9002547722 -5.21716131742 -4.60085927145 -4.3056912602 -4.59036490554 -4.40137002348 -4.58184477753 -4.67896761106 -3.92699441552 -4.66180819136 -4.69450805298 -4.72842769032 -4.35432293818 -4.88842769032 -4.6422357777 -4.46758071953 -4.712170611 -4.20804565881 -4.39814902455 -4.79251503166 -5.112170611 -4.26447019044 -4.8371147379 -5.39320489766 -4.36372624888 -4.4371147379 -4.91368480585 -5.2848988569 -4.93751555284 -4.8028506799 -5.22369765069 -5.23763607146 -5.1248988569 -4.21470335682 -4.63866794633 -4.34051543898 -4.20460052383 -4.6505469726 -4.30597869838 -3.6511368571 -4.70098960484 -3.93444269003 -4.06898839929 -3.84653715086 -4.15126719049 -3.92146435889 -3.58287798405 -3.83238523102 -4.15126719049 -3.75780352377 -3.31405168986 -3.56442469104 -4.08133235719 -4.82150035687 -3.96837312283 -4.58561938692 -4.48437752334 -4.80653823099 -4.52631415038 -4.90886344642 -4.95514152469 -4.63217281206 -4.62451843826 -5.00438810487 -4.04197731197 -4.50593373174 -4.88568659958 -5.18563427773 -4.76546494639 -4.8587535238 -3.98773835707 -4.49772143821 -4.80842769032 -4.08786869047 -4.32985115355 -5.23376281739 -4.16137002348 -5.00980639763 -5.05307456426 -4.82967606424 -5.16683548394 -4.50693497349 -5.01148235788 -5.20576461112 -5.30701298503 -3.73578373104 -3.97990815049 -4.5178517716 -5.36189135705 -3.74640681747 -4.34058841564 -4.94154752458 -5.01169585696 -4.053931938 -4.43733043803 -4.92795352446 -4.55108484737 -5.11647306429 -4.96637951332 -5.07810185685 -5.13827935794 -4.87703098403 -4.8949640236 -4.82271053174 -5.30313973096 -4.98855802371 -4.37892103154 -4.51509435699 -5.01423757143 -3.84825077741 -3.90511514522 -4.90051323793 -5.3723009444 -4.19191214528 -3.53087619032 -5.39023398397 -4.83023398397 -4.27453535713 -5.11110955295 -5.09909794445 -4.68473252552 -4.65879827973 -5.29174302466 -4.63298081704 -4.29466569052 -5.00064357132 -5.38369765069 -5.10696581733 -4.77901993291 -5.06404207135 -5.04688265164 -4.93556911103 -4.705076358 -4.58481569121 -4.73286106518 -4.90834452463 -4.66803669015 -4.61169585696 -4.48657481716 -4.733632484 -4.48391173795 -4.54808385785 -4.60683548394 -4.68683548394 -4.53668715155 -4.552170611 -4.2784462775 -4.51543877764 -4.66670515055 -4.56003848388 -4.65663998385 -4.64821419124 -4.71161269127 -4.51135202449 -4.36442469104 -4.20764568998 -4.19758052328 -4.27758052328 -4.15712455266 -4.05285048365 -4.05771085667 -4.05771085667 -4.07431235664 -4.05771085667 -4.09091385661 -3.96386677131 -3.92580339834 -3.85797152345 -4.16649680561 -4.22335897237 -4.12322863898 -4.17002563903 -4.1166923057 -4.22335897237 -3.85037005969 -4.04322863898 -4.00460734628 -4.04710189305 -4.03316347228 -4.05983013895 -3.91376855972 -4.09523043271 -3.96133917964 -4.14989530564 -4.02043522638 -4.06856376604 -4.05794067961 -4.06800584631 -4.04322863898 -4.01656197231 -4.12189709937 -4.17002563903 -4.04322863898 -4.14335897237 -4.00296797219 -3.98800584631 -4.00296797219 
-4.67457302343 -4.66317631713 -4.88189135705 -4.9070495712 -4.79251503166 -4.75522527856 -4.8378517716 -4.69682263909 -4.62829735693 -5.06614723082 -5.14271053174 -4.60804565881 -3.65353720563 -4.34916885348 -4.94696581733 -4.53107355496 -3.26834349994 -3.81396201384 -4.5840442724 -4.25383858328 -3.18735988203 -4.46777602337 -4.63295835368 -4.48412743809 -2.94637276308 -4.78908509961 -4.90236611109 -3.69993635618 -3.4791351188 -4.32137002348 -4.66712474891 -4.6011093567 -3.81894192137 -4.05672373772 -4.48610903177 -4.45758949194 -3.80006668957 -4.55241638697 -4.56877431203 -3.61026903899 -4.74882443282 -4.30929403272 -4.58890244437 -4.78752593812 -4.9508390714 -4.83304617999 -3.66319860969 -4.3171823019 -4.73976001436 -4.34016881727 -4.33453702544 -4.53389315078 -4.64601689742 -3.84437752334 -3.50313870627 -4.59763607146 -4.11707815173 -3.64347203893 -4.70777602337 -4.14473085722 -4.18862688677 -3.29566592278 -4.49617419847 -4.01517012288 -4.38624917993 -4.92584836499 -4.76529044526 -4.76029915066 -4.37256161118 -4.56348930576 -4.65226194645 -4.30032774886 -4.79105477154 -4.91896761106 -4.68775822062 -4.80258019835 -4.24086524015 -4.31479602391 0.0 -4.19673265095 -3.55746135961 -4.03447254852 -3.72525606014 -4.51445165869 -3.14455399974 -4.58369765069 -4.86829735693 -4.57875926613 -3.38606245225 -4.48248155367 -4.85204027761 -2.90964092972 -3.54872269762 -4.81286106518 -4.12121947557 -3.8384934452 -4.36580936705 -4.2106743529 -4.5097126504 -4.53282802029 -3.70733844367 -4.45838130705 -4.57089139325 -4.68804565881 -4.16718807435 -4.69724507129 -4.5514539736 -4.28563486591 -4.60064357132 -3.98777602337 -4.29418202325 -4.6264078976 -4.95650965046 -3.93394251954 -4.52804565881 -5.11161269127 -4.18699402302 -4.17589864087 -4.73698440451 -5.10457321968 -4.68463819012 -4.58130505304 -5.08847485802 -5.04842769032 -4.95110955295 -3.93781577361 -4.36106316968 -3.91907225476 -3.9535303563 -4.11277569844 -4.04463819012 -3.45428694019 -4.46025257114 -3.71054401951 -3.82247075479 -3.65721068617 -3.82241547985 -3.86132344396 -3.15669859656 -3.59768544022 -3.88581397988 -3.49101877355 -2.90964092972 -3.10899925612 -3.76387735284 -4.18354113408 -3.54247807065 -4.17143519018 -4.28584836499 -4.46021818603 -4.03152785728 -4.66914822034 -4.70977801335 -4.13127621459 -4.19187094628 -4.62457321968 -3.74634400886 -4.14985195245 -4.79978839863 -4.98670515055 -4.50082107241 -4.58180577958 -3.59401195967 -4.11134961271 -4.43509435699 -3.44321137215 -3.90993565089 -4.85169585696 -3.78033420568 -4.82670515055 -4.88387515179 -4.39978598686 -4.84417240474 -4.15978598686 -4.84795352446 -4.78555626619 -4.83931203172 -3.50762027352 -3.59248064654 -4.48499319231 -5.04524327756 -3.47441727358 -3.82673335624 -4.74517830711 -4.78210544431 -3.66719322849 -4.03131543832 -4.89475052452 -3.98634400886 -4.77823219024 -4.61990815049 -4.77281389748 -4.74180819136 -4.61265517981 -4.52529044526 -4.4746567773 -5.02430273813 -4.5495075318 -4.21938681693 -4.26271053174 -4.62808385785 -3.58675451931 -3.46047885281 -4.50914822034 -5.11028115167 -3.82547825464 -3.16567145208 -5.08683548394 -4.50537361095 -4.02921247991 -4.91862319041 -4.87569944442 -4.36255342695 -4.38385658228 -5.0264078976 -4.35673265095 -4.08553215003 -4.5584934452 -5.20003848388 -4.85423757143 -4.54123969009 -4.8708390714 -4.85290603183 -4.81010365058 -4.58502919029 -4.46202743277 -4.74317631713 -4.81663998385 -4.45857661089 -4.42095655995 -4.38464715878 -4.60284086513 -4.32778499203 -4.40877211098 -4.38385658228 -4.59304617999 -4.42951734657 -4.37132364021 -3.99528822973 -4.30624917993 -4.43585837601 -4.29245987598 -4.49235792686 -4.4643597206 -4.59601709367 -4.31595173073 -4.22997331719 -3.96515952368 -3.86155569433 -3.94155569433 -3.79844196822 -3.68400607336 -3.68886644638 -3.68886644638 -3.70546794635 -3.68886644638 -3.72206944632 -3.57654883019 -3.53848545722 -3.45419260479 -3.87191214528 -3.80197731197 -3.80197731197 -3.77531064531 -3.72197731197 -3.82864397864 -3.49238689932 -3.64851364525 -3.67329085258 -3.62572023266 -3.71711693895 -3.71844847855 -3.51905356599 -3.70051543898 -3.64851364525 -3.75518031192 -3.67384877231 -3.67384877231 -3.69995751925 -3.69995751925 -3.62184697858 -3.64851364525 -3.72718210565 -3.77531064531 -3.64851364525 -3.74864397864 -3.5815863118 -3.64851364525 -3.54043742744 
-4.39392174897 -4.58890464542 -4.8240030734 -4.73849285702 -4.61066974007 -4.7088186905 -4.86731023798 -4.65166501312 -4.65583197887 -5.04189135705 -5.03350215061 -4.78956451427 -3.7101858733 -4.22989530564 -4.75368480585 -4.65152952558 -3.27376399375 -3.77390109416 -4.68927855373 -4.4112748275 -2.99820795015 -4.39164927744 -4.6498901515 -4.4526003984 -2.61735545731 -4.83974123093 -4.98502919029 -3.6905789928 -3.48942684246 -4.46755601395 -4.47248064654 -4.87737540468 -4.03580408812 -4.35432293818 -4.66317631713 -4.82348415161 -4.03453535713 -4.56248155367 -4.66914822034 -3.68980537293 -4.96555111204 -4.62042948405 -4.59208685713 -4.80610903177 -4.89644468002 -4.81264536505 -3.49307574063 -4.44212422773 -4.61450805298 -4.47760522762 -4.13699257426 -4.79261393303 -4.52556092681 -3.99870694428 -3.63294320618 -4.64512867984 -3.93212403148 -3.58562611117 -4.7557831983 -4.0110155478 -3.9497126504 -2.9429414169 -4.5749640236 -4.29018740445 -4.46111832536 -4.72202227862 -4.55703098403 -4.82095655995 -4.50236611109 -4.67700014018 -4.69699498604 -4.41052324894 -4.79105477154 -4.80499319231 -4.74670515055 -4.89575176627 -4.40736255983 -4.47870914534 -4.19673265095 0.0 -3.44200331661 -3.82955717585 -3.71340687224 -4.63562143288 -2.93563728402 -4.71695297248 -4.76745038614 -4.59320489766 -3.61767324581 -4.32919170934 -4.51190994422 -2.56535366358 -3.40068971433 -4.88701813918 -4.28580936705 -4.01467251298 -4.57212403148 -4.03693570566 -4.33307456426 -4.51488085791 -3.67248064654 -4.36959289855 -4.46731023798 -4.71463838637 -4.22597869838 -4.44679889777 -4.45381513924 -4.44980639763 -4.53123227263 -3.95080146054 -4.19516546226 -4.63703098403 -4.86977801335 -3.75088871545 -4.36326898423 -4.94972323194 -4.04170606366 -3.88340318698 -4.73797152345 -4.74855802371 -4.5877866049 -4.58616135362 -4.8142473862 -4.89945217987 -4.84964767996 -3.99887233269 -4.41883947873 -3.96746877707 -3.64115673832 -4.12417460579 -3.70762054881 -3.40347203893 -4.2392971409 -3.62202169044 -3.89761038177 -3.66824924626 -3.48090999608 -3.5277821582 -3.10993673102 -3.69061345964 -3.89926545219 -3.43962234254 -2.56535366358 -2.83627475024 -3.59100657914 -4.35997105387 -3.42573081419 -4.41883947873 -4.17383858328 -4.56059209434 -4.11389594002 -4.5458800537 -4.54422472658 -4.33006598428 -4.35354690653 -4.68100838827 -3.86670515055 -4.04673374874 -4.64869409943 -5.01204027761 -4.59277569844 -4.39737760573 -3.68674020557 -4.12108689334 -4.47170702668 -3.57440507917 -3.87974015081 -5.0422357777 -3.76615867582 -4.55189729563 -4.71737540468 -4.53720848512 -4.96790635676 -4.26890244437 -4.70644448377 -4.86388030593 -4.89750573807 -3.6120684833 -3.44575644456 -4.43518869239 -4.89511314042 -3.38773841251 -3.93914731321 -4.74016881727 -4.5756528649 -3.64451399156 -3.8758775337 -4.67084888617 -4.28463819012 -4.66982518105 -4.69179019236 -4.58327065253 -4.73235792686 -4.54839169234 -4.43054181845 -4.38111832536 -4.84692981934 -4.36812935725 -4.11553234628 -3.99195931298 -4.43690123882 -3.25149411578 -3.51226714746 -4.69591353169 -5.00550394434 -3.85594173738 -2.85344719061 -4.8384462775 -4.50946256516 -3.74915494459 -4.93838130705 -4.81089139325 -4.2129630143 -4.51798049211 -5.07677031724 -4.34712474891 -3.68575644456 -4.38671332031 -4.98016881727 -4.95161269127 -4.50787632747 -4.90348415161 -4.75057840462 -4.65623118094 -4.54189194523 -4.26608284855 -4.56013281929 -4.61816780797 -4.42649165147 -4.38542077865 -4.30762027352 -4.44637189961 -4.17023457215 -4.21083965958 -4.1920408658 -4.35909853263 -4.26903336594 -4.31514152469 -3.92310373297 -4.02109155396 -4.25561627874 -4.18481569121 -4.30021598497 -4.23028115167 -4.36847485802 -4.16985115355 -3.9821377212 -3.78170645616 -3.74451735814 -3.79785069147 -3.61234708741 -3.49275000874 -3.4709437151 -3.55559058904 -3.57219208901 -3.52892392237 -3.54552542234 -3.43359868707 -3.3955353141 -3.30232011975 -3.84786869047 -3.89466569052 -3.76653715086 -3.74507527787 -3.81466569052 -3.89466569052 -3.58507527787 -3.7126458978 -3.58420952365 -3.7184086112 -3.7311368571 -3.6612020238 -3.54728238646 -3.79320381753 -3.56760802368 -3.8111368571 -3.61118402481 -3.63974015081 -3.67126719049 -3.72924739777 -3.71453535713 -3.7412020238 -3.7412020238 -3.77174194454 -3.7412020238 -3.71324148382 -3.62097902331 -3.60601689742 -3.52437752334 
-3.58933061889 -3.35569127786 -3.73368185275 -3.73047627692 -3.50895181312 -3.49440507917 -3.59887445202 -3.52571861978 -3.68400607336 -4.08427655491 -4.21566267967 -3.89793391259 -2.93357057808 -3.40764568998 -4.08059860467 -3.60932981999 -1.96402317652 -2.46211500115 -3.84780297655 -3.55126944698 -1.81324541821 -3.69299198676 -3.65092443815 -3.44855620012 -1.16029194959 -3.85103826785 -3.91354093783 -2.89835231956 -2.47026549285 -3.55823036664 -3.7933125891 -3.60321549685 -3.24871955387 -3.41758518266 -3.98678890442 -3.79798049211 -3.16952123918 -3.70527187575 -3.95543877764 -3.16249644448 -4.06412582522 -3.73789732642 -3.38905135046 -3.93561847979 -3.91384657126 -3.92391173795 -1.81630130553 -3.39598997632 -3.46265498356 -3.2488168669 -2.67348306466 -3.71931423277 -3.64022113912 -3.3395381348 -2.79201946465 -3.63959883712 -2.58218103162 -2.65340002291 -3.99307515245 -3.07688227681 -2.92975963952 -1.70710598258 -3.65450398054 -3.48513172759 -3.44450844491 -3.97227010055 -3.76611123283 -4.06275769945 -3.44539508895 -3.57127105986 -4.09233973162 -3.81749084726 -4.15787570917 -4.03080822756 -3.7685586119 -4.06675231825 -3.62332543395 -3.93720010464 -3.55746135961 -3.44200331661 0.0 -3.36148198305 -2.56012799573 -3.97587453374 -1.61622786292 -3.73467556072 -3.85345557109 -3.79354690653 -2.3215692215 -3.38705912804 -3.63225436488 -1.06182270089 -1.78190118891 -4.00834511282 -3.81448985774 -2.38081793949 -3.74408682727 -3.63901375407 -3.30379418715 -3.40555008735 -2.75195608723 -3.36228192071 -3.57582139734 -3.75517811086 -3.1731949043 -3.5026655651 -3.26997331719 -3.27685407111 -3.38348173984 -3.15088515898 -3.07020762216 -3.80871754348 -4.12717990459 -3.26042948405 -3.63974015081 -4.01419260479 -3.5310155478 -3.03936634448 -4.09243186597 -3.95925648354 -4.02481569121 -3.66556748369 -3.98138880691 -4.13330743495 -4.10444347447 -2.95411299602 -3.81965565347 -2.94627061736 -3.25199216695 -3.26391232614 -3.21377296241 -2.22476852351 -3.72644507195 -2.80365348614 -2.87905136493 -2.82783448004 -2.8657769572 -2.61055271493 -1.76817276587 -2.90449930545 -3.32135330245 -2.48022688145 -1.06182270089 -1.52043931592 -2.56999785859 -3.29578378648 -2.16587877174 -3.69134610234 -3.1239212948 -3.95602897427 -2.91592088689 -3.81760988824 -3.56696399374 -3.59434010873 -3.50736722045 -3.76358364116 -2.67550243086 -2.91627475024 -3.94946256516 -3.86352073778 -3.89965565347 -3.89582139734 -2.56115001407 -3.12593431992 -3.38054551482 -2.46088096838 -2.89946116531 -3.95736051387 -3.20576461112 -3.89785997349 -3.61540277966 -3.67343776834 -4.08391393901 -3.10353023919 -3.91708389406 -3.77809593469 -3.80843343265 -2.58955930627 -2.41029692487 -3.42527833258 -3.93003926831 -2.34271989707 -3.28720811028 -3.75251723271 -3.91380757331 -2.03408901294 -2.73113691254 -3.93372605263 -3.31817723024 -3.88305415349 -3.83220288789 -3.57677420986 -3.60627653951 -3.47526186473 -3.29171522857 -3.60020599162 -3.90104031382 -3.73074752524 -3.16310444041 -3.03676937428 -3.466947836 -2.37434953099 -2.46242330748 -3.912170611 -4.08003848388 -2.9590066122 -1.51446664234 -4.10456560597 -3.5826796879 -3.33596317573 -4.30422472658 -4.20120369211 -3.11992280605 -3.92201986684 -4.1150665609 -3.56182595009 -3.25943419854 -3.7829650191 -4.20839684648 -3.94818580697 -3.5711745234 -3.79312011909 -3.58675123813 -3.58675123813 -3.24990293409 -3.15691429669 -3.38108421554 -3.41949200915 -3.26430273813 -3.02804727168 -3.04284662312 -3.18082683039 -2.92988177102 -2.93577997196 -2.81242027959 -2.98432012421 -2.9886261967 -2.99627475024 -2.61916249823 -2.7829414169 -2.79512586587 -2.72166219915 -2.91499124393 -2.79837208047 -2.82692820647 -2.53759389405 -2.49436735745 -2.25291456398 -1.97429123588 -2.0477549026 -1.74926184866 -1.63582227973 -1.60915561306 -1.70599368203 -1.73266034869 -1.67932701536 -1.722595182 -1.58191488757 -1.52858155424 -1.52858155424 -1.87242306722 -1.85582156724 -1.75569123385 -1.80248823391 -1.77582156724 -1.84575640055 -1.72902456719 -1.77582156724 -1.71762786089 -1.81908973388 -1.80248823391 -1.79242306722 -1.73908973388 -1.73908973388 -1.73908973388 -1.82915490058 -1.77582156724 -1.77582156724 -1.88248823391 -1.80248823391 -1.77582156724 -1.80248823391 -1.75435969425 -1.87242306722 -1.73908973388 -1.81908973388 -1.80248823391 -1.80248823391 -1.642595182 
-4.42058841564 -4.36816702354 -4.585375812 -4.64610903177 -4.51664895251 -4.44937719841 -4.60764568998 -4.47191811398 -4.44770123816 -4.87130485679 -5.032170611 -4.69423757143 -3.77340002291 -4.16059860467 -4.83304617999 -4.62972323194 -3.21750573807 -3.75660618692 -4.48223797876 -4.19445165869 -2.97340002291 -4.34485227738 -4.50593373174 -4.63795372071 -2.55528849688 -4.66109155396 -4.81797152345 -3.73926545219 -3.32327006435 -4.24566287592 -4.49999190436 -4.74404207135 -3.9434651896 -4.31759110481 -4.60284086513 -4.76550394434 -3.9237191287 -4.55604386508 -4.45228605358 -3.82447024587 -4.85591353169 -4.5211093567 -4.58946256516 -4.68816702354 -4.76241843294 -4.83304617999 -3.46197790016 -4.27324148382 -4.53337181721 -4.43763827252 -4.03358590448 -4.7557831983 -4.46233526725 -3.76665019055 -3.44417816272 -4.60193852475 -3.93695001939 -3.61548535716 -4.66450785673 -4.03544833448 -3.86649165147 -2.98699402302 -4.44392155272 -4.22511514522 -4.42199389434 -4.88391173795 -4.64740157343 -4.64900193392 -4.37229256392 -4.57918169832 -4.53625795234 -4.39479602391 -4.73862377859 -4.82589494451 -4.80637951332 -4.81226194645 -4.45746077142 -4.29466569052 -4.03447254852 -3.82955717585 -3.36148198305 0.0 -3.69394251954 -4.37171218082 -2.8635051569 -4.67046380691 -4.69838130705 -4.32825077741 -3.68540866597 -4.24863378961 -4.50712474891 -2.49489749671 -3.31335344339 -4.77901993291 -4.19082418059 -3.92726365846 -4.3973198565 -4.02033420568 -4.46235773061 -4.5456912602 -3.70512572675 -4.44959289855 -4.60816702354 -4.77470335682 -4.31647306429 -4.61346615262 -4.44163069027 -4.38964522039 -4.63419099191 -3.97470335682 -4.15833472753 -4.39901236699 -4.76908976023 -3.72422204878 -4.38473085722 -4.92305656527 -3.92387735284 -3.96409659425 -4.61591353169 -4.99131543832 -4.45003622057 -4.41837369334 -4.79386696756 -4.89976001436 -4.98670515055 -3.81818407957 -4.25957323125 -3.71693570566 -3.77622384251 -4.10862688677 -3.84020387229 -3.47560628538 -4.39052692764 -3.57333523105 -3.90727585287 -3.68593211886 -3.60442490496 -3.71161290519 -2.96280765639 -3.68107174584 -3.86762054881 -3.48567145208 -2.49489749671 -2.89692885633 -3.52615867582 -4.39253592148 -3.41596317573 -4.32486119061 -4.07253592148 -4.46021818603 -3.90731979482 -4.49131382545 -4.4226183974 -4.17067112715 -4.2803927193 -4.62792514018 -3.8811093567 -4.04673374874 -4.61776860591 -4.8536796517 -4.64248155367 -4.455814887 -3.52055981745 -4.18595192698 -4.54972323194 -3.60485074623 -3.9611093567 -4.86829735693 -3.86120207923 -4.65976001436 -4.87161269127 -4.43921989737 -4.91410723804 -4.17725324104 -4.81143519018 -4.81442022667 -4.80877211098 -3.44107174584 -3.45882911111 -4.45018740445 -4.88744057137 -3.39936167576 -3.93026903899 -4.77971284665 -4.62997331719 -3.5177972041 -3.85995290642 -4.76365107117 -4.20330665052 -4.74502919029 -4.67553311305 -4.53123227263 -4.65123988634 -4.51965645237 -4.33509494517 -4.4353607661 -4.83221777871 -4.32000081759 -4.08034390659 -3.95785069147 -4.51879069815 -3.26915494459 -3.40942684246 -4.41311115043 -4.97883727767 -3.74360237232 -2.82297457595 -4.95569944442 -4.39513911292 -3.76542019047 -4.69179019236 -4.86597869838 -4.1678419745 -4.54210764536 -4.90369765069 -4.18727262712 -3.78202169044 -4.49908956398 -5.0409042381 -4.785076358 -4.56576461112 -4.89961089754 -4.80003848388 -4.64869409943 -4.55631434663 -4.36999210061 -4.71384657126 -4.68937719841 -4.38378140456 -4.390122434 -4.27466735883 -4.40391173795 -4.21761038177 -4.2340763942 -4.26074306087 -4.38013797343 -4.19601302124 -4.13423977249 -3.86826194713 -4.13705196851 -4.2640442724 -4.12151152659 -4.29217119919 -4.25023457215 -4.35036490554 -4.07409885756 -3.8821812102 -3.66455502443 -3.62705912804 -3.70705912804 -3.51305619044 -3.39200648068 -3.3968668537 -3.43359868707 -3.45020018704 -3.4069320204 -3.46680168701 -3.30885645303 -3.27079308006 -3.1750111913 -3.77214492131 -3.75554342134 -3.69214492131 -3.70221008801 -3.67554342134 -3.78221008801 -3.44595300869 -3.57352362861 -3.56345846192 -3.57928634202 -3.67068304832 -3.60207975461 -3.40816011727 -3.65408154835 -3.54685696195 -3.70874642128 -3.55395121495 -3.55261967535 -3.62685696195 -3.61679179525 -3.60207975461 -3.60207975461 -3.60207975461 -3.63261967535 -3.60207975461 -3.61993635618 -3.47954535601 -3.51980602279 -3.41614685598 
-3.8770770716 -4.04183678955 -4.32942436611 -4.31706326092 -4.21392542767 -4.11869205347 -4.34920786707 -4.05583552014 -3.96490459923 -4.3043597206 -4.65530844425 -4.27803747458 -3.2618471925 -3.88312973761 -4.30374240662 -4.08283248466 -2.52065749905 -3.17446959543 -4.12718210565 -3.59780352377 -2.37124269638 -3.92236669927 -4.0263329338 -3.88476911169 -1.83850347388 -4.25478711069 -4.37463897455 -2.97441206011 -2.83963543895 -3.84095038111 -4.16496996218 -4.08072732519 -3.20795249977 -3.53351090854 -4.1030549524 -4.27036490554 -3.50174949916 -3.88387412709 -4.04851144419 -3.31084482938 -4.45227010055 -4.11191214528 -3.87479607935 -4.14374240662 -4.47006765259 -4.45043542263 -2.76660302285 -4.06380180086 -4.03156552357 -3.84149443472 -3.5159883169 -4.29720607334 -4.01970523294 -3.60836600264 -3.17877537175 -3.92605348359 -3.2640687035 -2.85541796468 -4.18618381698 -3.35100657914 -3.26056260668 -2.20229297408 -3.77106517449 -3.58405188611 -3.83496461178 -4.35187094628 -4.0806286805 -4.36542593279 -3.72138060502 -3.79410723804 -4.23685407111 -3.73654470548 -4.41999190436 -4.34425777148 -3.92171664519 -4.21151894405 -3.79200186785 -3.82588656403 -3.72525606014 -3.71340687224 -2.56012799573 -3.69394251954 0.0 -4.0760618496 -2.06988237744 -4.15951715032 -4.28197511092 -4.07845444725 -2.72694500437 -3.68720811028 -4.23357325588 -1.74625816569 -2.58180577958 -4.45337181721 -3.87884768062 -3.18033798444 -3.98788614224 -3.4836262429 -3.6901424378 -3.66567306495 -2.68825653539 -3.47693782499 -3.7211093567 -3.86240489832 -3.2619285314 -3.79405168986 -3.76817276587 -3.51461777935 -3.46386515843 -3.15655901922 -3.33969685247 -3.89782097554 -4.52486801306 -3.03989326125 -4.00581075413 -4.53668715155 -3.49200369144 -3.2716102795 -4.11054181845 -4.38206644636 -4.0398721525 -3.88486801306 -4.42735740569 -4.44650738715 -4.50784138631 -2.94105195757 -3.9425807311 -3.30365165935 -3.09366068969 -3.39822317757 -3.04842769032 -2.16627653951 -3.95630432114 -2.54827396295 -3.02224942376 -2.67165503542 -2.77712370656 -2.79297391077 -2.20935323705 -2.83385232924 -3.20336557612 -2.43300902273 -1.74625816569 -2.08556114072 -2.80285825121 -3.54600690407 -2.77084968827 -3.83193814991 -3.33065318983 -4.06937773116 -3.5123224224 -3.9994709633 -4.07837884749 -3.85692885633 -3.66510863489 -4.23814902455 -2.88080057925 -3.22016881727 -4.34103677255 -4.36043007224 -3.89801869116 -4.10735740569 -3.02398016543 -3.50270435232 -3.897550494 -2.80346420425 -3.17723690473 -4.49222293285 -3.22433094382 -4.1876644734 -4.20008565158 -4.00863378961 -4.48040330083 -3.47518761227 -4.28972161906 -4.30374481839 -4.41341898492 -2.62500222553 -2.62947775018 -3.67384877231 -4.43925648354 -2.5067946624 -3.13559731672 -4.22476852351 -4.20473252552 -2.69953648979 -3.24771814255 -4.33812064027 -3.71074379303 -4.1926976869 -4.36374540658 -4.23625956521 -4.20575623064 -4.04241843294 -3.80262956711 -3.96417240474 -4.37015081828 -4.17660231756 -3.51939798664 -3.3124774208 -3.92601038709 -2.28270435803 -2.9273568175 -4.18348635267 -4.64279589849 -3.08341274382 -2.05790735511 -4.67952773185 -3.77999190436 -3.31052285644 -4.52546494639 -4.36573376728 -3.38874642128 -3.80359552299 -4.64391173795 -3.85531800109 -3.35816078244 -4.17964748371 -4.53935023076 -4.38302818099 -3.80365327223 -4.24812941268 -4.16258019835 -4.19030508924 -3.84703396951 -3.73580113503 -4.05115426109 -4.11447254852 -3.76182966937 -3.75593146842 -3.65681807313 -3.89514211287 -3.49798210499 -3.62990588718 -3.59905136493 -3.80717990459 -3.69501016661 -3.66545736482 -3.2518633647 -3.46916885348 -3.6326976869 -3.59384657126 -3.73213220124 -3.63637990525 -3.823260071 -3.5095075318 -3.33337181721 -3.04740618626 -3.01706603905 -3.07039937238 -2.88779563813 -2.76413340679 -2.74232711315 -2.81548535716 -2.8587535238 -2.7888186905 -2.80542019047 -2.71243703577 -2.64770699614 -2.5472546898 -2.89797152345 -2.93023704849 -2.81217367553 -2.84404513587 -2.88696888186 -2.90357038183 -2.64731330251 -2.81350521513 -2.68317938165 -2.8173784692 -2.82004154841 -2.85677338177 -2.68404513587 -2.86550700886 -2.71015388281 -2.89350521513 -2.76537667547 -2.7501067151 -2.82821725577 -2.8116157558 -2.7601718818 -2.8401718818 -2.81350521513 -2.94030221519 -2.78683854847 -2.81350521513 -2.77324454835 -2.75828242246 -2.74657788168 
-4.85798210499 -4.87269414562 -5.11458360496 -5.01381513924 -4.94908509961 -4.96842769032 -5.11984318005 -5.05750573807 -4.95851164044 -5.29174302466 -5.29617419847 -4.87384657126 -4.33694540656 -4.54659360058 -5.05617419847 -4.93070873801 -3.91008343606 -4.20417240474 -4.98537361095 -4.40034631837 -3.67980010966 -4.66650984671 -4.81131382545 -4.67354931831 -3.51360819704 -5.08029915066 -5.15410723804 -4.20311134668 -4.15141497566 -4.66352073778 -4.87631434663 -4.86287906418 -4.20714331842 -4.54302818099 -4.87859234657 -4.86908509961 -4.50150035687 -4.78916311115 -4.98431255289 -4.28995310267 -5.16515952368 -4.85665056539 -5.02993673102 -5.2835673173 -5.30202169044 -5.13511314042 -4.24585817976 -4.6753607661 -4.87498280702 -4.81575176627 -4.62374481839 -4.87631434663 -4.81883727767 -4.45857661089 -4.152170611 -4.86077390471 -4.46898619824 -4.18180577958 -4.93690065063 -4.52170179554 -4.50313973096 -3.68599202228 -5.05096940479 -4.651584307 -4.94021598497 -5.24980639763 -5.10343698391 -5.09148235788 -4.76197511092 -5.04653823099 -5.09971284665 -4.88398691567 -5.19325206536 -4.99221777871 -4.9350111913 -5.11130485679 -4.81583197887 -4.86491764033 -4.51445165869 -4.63562143288 -3.97587453374 -4.37171218082 -4.0760618496 0.0 -3.64740731576 -5.16163069027 -5.14369765069 -4.84463819012 -4.11441266075 -4.813632484 -5.21041148506 -3.46160640331 -3.98391232614 -5.21174302466 -4.69402407235 -4.23483369021 -4.79631434663 -4.38696581733 -4.89096940479 -4.95514152469 -4.025334613 -4.82150035687 -4.83509435699 -4.98666856438 -4.62457321968 -4.97849285702 -4.67896761106 -4.72842769032 -4.82236611109 -4.35518869239 -4.61944236511 -5.07621239751 -5.17036431736 -4.21412056194 -4.88504797372 -5.28189135705 -4.44903277776 -4.45935023076 -4.96300939757 -5.33690065063 -4.90782319107 -4.63028115167 -5.265076358 -5.31509435699 -5.25556911103 -4.44249644448 -4.91084888617 -4.29184497378 -4.14894720029 -4.75509435699 -4.37761038177 -3.86814680902 -4.87028115167 -3.98586168889 -4.25326026725 -4.06487864238 -4.09252835556 -4.07893676722 -3.865334613 -4.09133180997 -4.30860277964 -3.88272385565 -3.46160640331 -3.66586168889 -4.08732356189 -4.67277569844 -4.15442488729 -4.53662733526 -4.6898429838 -4.79905136493 -4.54777602337 -4.83277569844 -5.032170611 -4.70316366853 -4.8009042381 -5.07277569844 -4.2537268194 -4.2202135732 -5.08197511092 -5.21582977782 -5.06537361095 -4.98236611109 -4.27763607146 -4.66361963915 -5.0295075318 -4.15631434663 -4.24907753368 -5.15763607146 -4.28995310267 -5.2009042381 -5.16550394434 -4.8378517716 -5.22313973096 -4.3750111913 -4.95948056415 -4.87325206536 -5.01317651338 -4.06788855402 -4.01385989516 -4.71436790482 -5.27703098403 -3.92668493603 -4.38456914724 -5.20111993823 -5.02829735693 -4.3167394734 -4.36999210061 -5.33169585696 -4.66159469228 -5.14517830711 -5.06215261201 -5.13123988634 -4.99320489766 -4.88003848388 -4.78210544431 -4.88576461112 -5.38236611109 -4.8673854157 -4.55373197355 -4.46545736482 -4.89123988634 -3.84766798254 -4.02081866063 -4.86244986496 -5.22369765069 -4.32470355307 -3.68335140644 -5.2708390714 -4.85854002472 -4.26612235568 -4.98313973096 -5.10451843826 -4.651584307 -4.88790635676 -5.293632484 -4.6867574724 -4.48254120041 -4.77445327157 -5.39156552357 -4.96610903177 -4.79737540468 -4.84463819012 -5.00816702354 -4.92816702354 -4.73355447245 -4.64215776616 -5.07156552357 -4.98502919029 -4.76463819012 -4.59368480585 -4.67621239751 -4.71028115167 -4.61846201318 -4.61148235788 -4.54922009362 -4.76980639763 -4.67187335805 -4.65208744532 -4.24900193392 -4.45782338732 -4.58109155396 -4.47442488729 -4.683614485 -4.62318689866 -4.71514152469 -4.45556911103 -4.5336796517 -4.331584307 -4.16258019835 -4.28584836499 -4.09540277966 -3.99806424598 -3.95479607935 -3.98146274601 -4.03479607935 -3.95479607935 -4.07806424598 -3.87961745442 -3.84155408146 -3.81621895439 -4.2753997797 -4.2753997797 -4.185334613 -4.22206644636 -4.1953997797 -4.24873311303 -4.00167544619 -4.12193611297 -4.12004665364 -4.14727124004 -4.16387274001 -4.1739379067 -3.96580936705 -4.1739379067 -4.12060457337 -4.20193611297 -4.04714090665 -4.16873311303 -4.17526944631 -4.16520427961 -4.12060457337 -4.14727124004 -4.12193611297 -4.1739379067 -4.1739379067 -4.20193611297 -4.07866794633 -4.11053940668 -3.95788594599 
-3.37656826317 -3.22430849611 -3.55464839682 -3.52892392237 -3.37318652383 -3.4987419993 -3.64660302285 -3.47548492065 -3.58957639486 -3.89670127436 -4.19466735883 -3.64599968286 -2.40226815218 -2.90527187575 -3.75190156374 -3.41467391571 -1.59813079944 -2.18789136405 -3.57616581799 -3.16881819855 -1.35569123385 -3.2317929816 -3.33664815361 -3.15246046416 -0.689433252538 -3.63981009399 -3.67544451997 -2.53814884596 -2.08559725505 -3.16411071705 -3.52348930576 -3.66486285892 -2.89442022667 -3.12753006757 -3.57525387675 -3.53476464732 -2.89900478541 -3.32401638165 -3.59088521441 -2.57364204084 -3.9427127328 -3.43328865153 -3.19033813414 -3.58808144608 -3.6011565244 -3.75759110481 -1.74475642351 -3.25805527732 -3.32129775427 -3.12232990238 -2.60022113912 -3.70816761172 -3.49483427839 -2.84515011852 -2.23324990511 -3.35093264004 -2.50869490153 -2.24897130899 -3.75096999298 -2.58574961842 -2.56839583744 -1.2453133876 -3.39301838389 -3.13680591806 -3.12007076077 -3.71593231511 -3.46071933721 -3.88073790672 -3.26979860533 -3.26566414284 -3.70421634611 -3.38067862634 -3.81097921956 -3.73884302 -3.66214423153 -3.89585798351 -3.30946015338 -3.5173198565 -3.14455399974 -2.93563728402 -1.61622786292 -2.8635051569 -2.06988237744 -3.64740731576 0.0 -3.54830309926 -3.43986157097 -3.40212692232 -2.03725006158 -2.96334565166 -3.38530681691 -0.58975186546 -1.63252356381 -3.65615930766 -3.36481848045 -2.31716630771 -3.3822483817 -2.93098679087 -3.13404576771 -3.25758949194 -2.2686261967 -3.112170611 -3.28914880852 -3.60632473191 -2.93857881194 -3.39358590448 -3.29160269792 -3.24312973761 -3.15015360752 -2.78224942376 -2.8226183974 -3.42601097527 -3.99182619035 -2.46677949925 -3.27553558939 -3.80172502567 -2.94572378958 -2.47788953413 -3.62822459419 -3.78383077332 -3.43905136493 -3.36877925604 -3.66380180086 -3.86874592776 -3.89573661877 -2.43222780739 -3.44234773726 -2.62574623729 -2.62546176693 -2.87130485679 -2.58952491788 -1.72735181444 -3.39204306685 -2.07352038666 -2.5351188984 -2.38231630524 -2.10265498356 -2.19790248057 -1.34086320584 -2.22906157163 -2.63799787819 -1.97197375073 -0.58975186546 -1.05864672093 -2.18071243594 -2.95091013552 -1.74625816569 -3.25179239342 -2.63555468571 -3.53178916767 -2.56797340525 -3.53995531819 -3.30166786462 -3.2680905286 -3.16602639883 -3.64170179554 -2.37944236511 -2.55943223251 -3.73944456616 -3.74046827128 -3.63651915187 -3.37985358299 -2.26273970678 -2.8223105189 -3.41891672226 -2.17674434794 -2.44093244379 -3.78243497415 -2.67696951526 -3.31242187262 -3.47256440041 -3.41670646773 -3.9078337726 -2.72205886479 -3.59696929634 -3.60527555445 -3.74856376604 -2.09857902586 -1.93019721921 -3.2581108255 -3.81166806087 -1.95149899668 -2.57541883028 -3.45503939699 -3.59247603371 -2.0764953494 -2.24030040875 -3.70732005275 -2.86921365627 -3.67355506064 -3.70159361215 -3.44286907083 -3.5857651993 -3.26102511089 -3.076088621 -3.31849365912 -3.62760969199 -3.38047885281 -2.89824072239 -2.69446959543 -3.23694002604 -1.74975978824 -2.108865899 -3.52825297847 -4.03165985897 -2.2593530257 -0.966552740518 -4.02895942684 -3.29032814079 -2.67928547423 -3.943286436 -3.86757310582 -2.69951342922 -3.43581140399 -3.73710674992 -3.21476871976 -2.57079689399 -3.51349475081 -3.98877269916 -3.84144112876 -3.39501398054 -3.85750573807 -3.48034653228 -3.49926765325 -3.16907156498 -3.02407247809 -3.3034651896 -3.36942656717 -3.09733244816 -3.04816608057 -2.95079308006 -3.17474949983 -2.83226742275 -2.84556991225 -2.82214444545 -3.0117820258 -2.87364310086 -2.84172020212 -2.48012799573 -2.69743348451 -2.7975638179 -2.7175638179 -2.91953948975 -2.8635123573 -2.96032735635 -2.60208549694 -2.38937102469 -2.04101567666 -1.96611756392 -2.01945089726 -1.83436369313 -1.70087473686 -1.67906844321 -1.73429123588 -1.77755940252 -1.70762456921 -1.72422606918 -1.61229273382 -1.54756269419 -1.42902527967 -2.19447934339 -2.21763552409 -2.06228239803 -2.1061084844 -2.20103402411 -2.20623881779 -1.9447769448 -2.09901423139 -1.8573748573 -2.0947117781 -2.11750519069 -2.05277515106 -1.93365072005 -2.14284031776 -1.95918115095 -2.19750519069 -1.95617365109 -1.9874871917 -2.11096885742 -2.10555056466 -2.09083852403 -2.11750519069 -2.07234756472 -2.21144361146 -2.06417185736 -2.00592321739 -2.02088534327 -2.03258988405 -1.87405168986 
-4.89519384654 -4.85549109949 -5.12117471965 -5.05777621962 -5.00964767996 -5.01971284665 -5.13010365058 -5.11182619035 -5.15243127779 -5.60542019047 -5.48382798408 -5.06967606424 -4.32718807435 -4.9336796517 -5.17987156432 -5.14757090477 -3.81918986808 -4.25044807123 -4.8905469726 -4.73772143821 -3.61039252305 -4.76895476621 -5.07268356409 -4.81341898492 -3.19095103097 -5.20653823099 -5.2486883571 -4.33914270038 -4.11441266075 -4.71905136493 -5.21716131742 -5.13849285702 -4.5040030734 -4.81575176627 -5.11483369021 -5.11703098403 -4.37066974007 -4.98125027163 -4.91131543832 -4.47733640673 -5.36542019047 -5.03463838637 -4.87647306429 -5.02804727168 -5.44576461112 -5.31862319041 -4.03283268091 -5.06670515055 -5.0448988569 -4.80034631837 -4.52962948472 -5.08515952368 -5.06670515055 -4.69751555284 -4.20447782744 -4.99248826025 -4.48038290453 -4.12391990771 -5.11394547263 -4.52515952368 -4.54563427773 -3.44553215003 -4.93144577171 -4.61522469038 -4.91410723804 -5.2123009444 -5.01248359963 -5.22202169044 -4.88117471965 -4.93724507129 -5.18176102366 -4.85724507129 -5.27569944442 -5.2949640236 -5.0950111913 -5.12709615072 -4.93556911103 -5.0549640236 -4.58369765069 -4.71695297248 -3.73467556072 -4.67046380691 -4.15951715032 -5.16163069027 -3.54830309926 0.0 -4.88003848388 -5.05849285702 -3.98727124004 -4.7248988569 -5.20842769032 -3.1542191976 -3.7743417216 -5.38855802371 -4.95870694428 -4.32636131808 -4.96189135705 -4.5739379067 -5.03836252363 -4.83156552357 -4.21853761294 -4.89307456426 -4.92463819012 -5.04167785797 -4.6963427309 -5.10696581733 -4.95350215061 -4.78476852351 -4.84816702354 -4.53036431736 -4.68851144419 -4.95110955295 -5.44709615072 -4.38424718995 -4.80055981745 -5.46855802371 -4.65879827973 -4.58525901324 -5.08311134668 -5.51535502377 -5.01823219024 -5.083614485 -5.28520669139 -5.22589494451 -5.35647306429 -4.4653817807 -4.82855802371 -4.3440030734 -4.44764568998 -4.69248359963 -4.47836252363 -4.03651782022 -5.03105477154 -4.21096102432 -4.43358590448 -4.26180577958 -4.18562589725 -4.40215776616 -3.60063519084 -4.37720607334 -4.42097902331 -4.04411685656 -3.1542191976 -3.39030935736 -4.00472194399 -4.78563427773 -3.9516574472 -4.64842769032 -4.6563898986 -5.08311134668 -4.3984934452 -5.22236611109 -5.03535502377 -4.67931203172 -4.7864078976 -5.0523009444 -4.36816702354 -4.49663998385 -5.2048988569 -5.265076358 -4.93028630582 -5.21777621962 -4.3235673173 -4.65961089754 -4.95784119006 -4.08198328067 -4.38696581733 -5.08515952368 -4.39213161306 -5.09987156432 -5.1095075318 -4.98298101329 -5.37660339768 -4.72938701318 -5.01690065063 -5.1323009444 -5.19049465075 -4.2435673173 -3.9146567773 -4.74450785673 -5.35049465075 -4.06593970044 -4.45553011309 -5.06404207135 -5.07652023199 -3.97415955989 -4.5242293872 -5.25169585696 -4.69724507129 -5.11514152469 -5.14202169044 -5.14016881727 -5.2949640236 -4.86268376034 -4.9622357777 -5.06670515055 -5.26696581733 -4.98298101329 -4.71209259946 -4.69337181721 -4.79647306429 -4.05065318983 -4.13987156432 -5.09381513924 -5.2835673173 -4.42085765858 -3.49585798351 -5.25036431736 -4.70158411074 -4.4297126504 -5.24727880596 -5.07840969133 -4.76627756421 -4.82886344642 -5.293632484 -4.72391173795 -4.52525144731 -5.19483369021 -5.25036431736 -5.26176102366 -5.17823219024 -5.29694781834 -5.09036431736 -5.20842769032 -4.893632484 -4.86808385785 -4.99677031724 -4.82150035687 -4.76903277776 -4.70563427773 -4.57123988634 -4.75304617999 -4.59324148382 -4.50348415161 -4.53713047358 -4.60241843294 -4.46908509961 -4.53846201318 -4.28022113912 -4.49519384654 -4.59179534651 -4.47695297248 -4.53381513924 -4.52241843294 -4.49575176627 -4.36895476621 -4.38202743277 -4.13496976593 -4.06534276711 -4.14534276711 -3.945375812 -3.84059860467 -3.79733043803 -3.86662713901 -3.91996047234 -3.86662713901 -3.9566923057 -3.77037005969 -3.75897335339 -3.76595300869 -4.18803669015 -4.18431255289 -4.15764588623 -4.1742473862 -4.14758071953 -4.18431255289 -4.02078371947 -4.12091405286 -4.0828506799 -4.13097921956 -4.13751555284 -4.19084888617 -4.04745038614 -4.09945217987 -4.12091405286 -4.19084888617 -4.01945217987 -4.04611884654 -4.21097921956 -4.19084888617 -4.0942473862 -4.12091405286 -4.0841822195 -4.18431255289 -4.12091405286 -4.09945217987 -4.05132364021 -4.07278551321 -3.97076572048 
-5.21062498414 -5.02340039774 -5.25036431736 -5.22369765069 -5.14502919029 -5.14180819136 -5.24193852475 -5.0950111913 -5.13174302466 -5.40515952368 -5.39243127779 -5.15187335805 -4.65716131742 -4.76903277776 -5.16327006435 -5.14502919029 -3.95190994422 -4.31384657126 -5.09987156432 -4.76444288628 -3.81716705974 -4.96709615072 -5.13307456426 -4.85148235788 -3.26709432713 -5.29849285702 -5.33389315078 -4.5883811108 -4.28752432524 -4.92627756421 -5.14967606424 -5.17854002472 -4.74236611109 -4.97849285702 -5.32382798408 -5.24903277776 -4.71294423087 -5.01470335682 -5.09987156432 -4.56421957244 -5.1323009444 -5.16515952368 -4.95870694428 -5.1673568175 -5.07630453186 -5.33522469038 -3.97238469827 -4.94860519142 -5.02374481839 -4.86318689866 -4.54941539745 -5.14701298503 -5.14150035687 -4.72003848388 -4.32229276017 -5.08163069027 -4.63836252363 -4.28550394434 -5.2949640236 -4.61857661089 -4.42803669015 -3.68933223176 -5.08658539869 -4.95294423087 -4.92382798408 -5.3609042381 -5.30666856438 -5.4601322311 -4.99509435699 -5.08770123816 -5.40249644448 -5.11294423087 -5.43182619035 -5.43182619035 -4.95948056415 -5.22016881727 -5.133632484 -5.22855802371 -4.86829735693 -4.76745038614 -3.85345557109 -4.69838130705 -4.28197511092 -5.14369765069 -3.43986157097 -4.88003848388 0.0 -4.91974123093 -4.26078371947 -4.7991502663 -5.03294423087 -3.19280390413 -3.93974181911 -5.23376281739 -4.94176102366 -4.32304598374 -5.19161269127 -4.70104438626 -4.93036431736 -5.06313973096 -4.34595192698 -4.90834452463 -5.08980639763 -5.32515952368 -4.83974123093 -5.133632484 -5.08163069027 -4.99376281739 -4.9635673173 -4.59354931831 -4.69690065063 -5.21527185808 -5.42176102366 -4.49989550189 -5.00444288628 -5.30369765069 -4.79569944442 -4.63948056415 -5.14890244437 -5.47509435699 -4.93990815049 -5.01179019236 -5.31376281739 -5.27514152469 -5.3635673173 -4.67277569844 -5.10804727168 -4.61771085667 -4.5495075318 -4.86860519142 -4.73044807123 -4.11733043803 -4.91840969133 -4.25046846753 -4.59810185685 -4.47517811086 -4.33503512887 -4.56003848388 -3.85673431926 -4.51543877764 -4.61458199208 -4.32117471965 -3.19280390413 -3.56297855373 -4.2422357777 -4.67156552357 -3.92238709557 -5.07156552357 -4.42751535659 -5.24980639763 -4.4529630143 -4.94808385785 -4.98834452463 -4.97475052452 -4.90834452463 -5.07509435699 -4.44847485802 -4.47928526031 -5.23320489766 -5.22369765069 -5.14666856438 -5.08382798408 -4.36330665052 -4.63384657126 -5.15509435699 -4.24877211098 -4.54555626619 -5.18563427773 -4.64304598374 -5.15673373107 -5.17036431736 -5.10563427773 -5.46369765069 -4.83376281739 -5.01823219024 -5.08683548394 -5.21716131742 -4.48137002348 -4.08496996218 -4.80464877165 -5.37716131742 -4.2498901515 -4.55764588623 -5.0936796517 -5.053632484 -4.14524386574 -4.51248826025 -5.23376281739 -4.81961089754 -5.213632484 -4.98184477753 -5.06369765069 -5.13716131742 -4.95870694428 -4.82502919029 -4.91324148382 -5.16847485802 -5.07437771959 -4.55498280702 -4.67543877764 -4.92438810487 -4.1171351342 -4.17475052452 -5.24980639763 -5.31320489766 -4.25742772653 -3.47947953946 -5.3723009444 -4.72954573084 -4.55912654265 -5.29660339768 -5.18829735693 -4.55951715032 -5.14502919029 -5.29849285702 -4.84515952368 -4.57797152345 -5.18176102366 -5.45849285702 -5.24382798408 -5.09204027761 -5.17690065063 -5.1235673173 -5.13174302466 -4.94894961207 -4.76714331842 -4.79028115167 -4.80034631837 -4.72582159359 -4.65588676028 -4.55222759347 -4.67549576011 -4.6156260935 -4.63222759347 -4.58629634763 -4.66629634763 -4.50143597461 -4.62823297467 -4.34010443501 -4.55962968097 -4.58629634763 -4.53949934757 -4.66629634763 -4.55681748495 -4.53015081828 -4.36108689334 -4.23066215849 -4.16726365846 -4.02386515843 -4.07719849177 -3.95940560035 -3.88947076705 -3.83613743371 -3.91719849177 -3.95393032513 -3.8905318251 -3.9705318251 -3.85273893369 -3.83613743371 -3.79921029652 -4.17979660053 -4.20646326719 -4.14306476716 -4.15312993386 -4.09979660053 -4.20646326719 -3.94444347447 -3.9977768078 -4.09979660053 -4.05166806087 -4.08839989423 -4.1150665609 -3.91312993386 -4.12646326719 -4.0263329338 -4.16839989423 -4.0149362275 -4.07312993386 -4.09979660053 -4.1150665609 -4.0263329338 -4.0263329338 -4.05299960047 -4.12646326719 -4.05299960047 -4.07124047452 -3.9977768078 -3.97111014113 -3.94964826814 
-4.88963786519 -4.7781108255 -5.00903277776 -4.9648988569 -4.85337181721 -4.85204027761 -5.08816702354 -4.78894961207 -4.76662198486 -5.22369765069 -5.29716131742 -4.82159469228 -4.46667430671 -4.6898429838 -5.19569944442 -4.94972323194 -3.84433985705 -4.06027296744 -4.94451843826 -4.57222293285 -3.47303754158 -4.84727880596 -4.68249864554 -4.89174302466 -3.12591813005 -5.06369765069 -5.2550111913 -4.29454299414 -3.7685209456 -4.83324148382 -4.76197511092 -5.01015081828 -4.42903336594 -4.82236831215 -5.00816702354 -5.09070873801 -4.51480284637 -4.81397690465 -4.9648988569 -4.25518707952 -5.1323009444 -4.73511314042 -4.92305656527 -5.02804727168 -5.07509435699 -5.1578517716 -3.97467556072 -4.84463819012 -4.83790655301 -4.65475052452 -4.58581693297 -5.20576461112 -4.93854002472 -4.57195652374 -4.04043007224 -5.09333523105 -4.37337181721 -3.9465421236 -5.1686883571 -4.55080007346 -4.44382798408 -3.47845583434 -4.76826135894 -4.71859234657 -4.84683548394 -5.26829735693 -4.98890244437 -5.13123988634 -4.80657481716 -4.7228506799 -4.96034631837 -4.63552253151 -5.15304617999 -5.30855802371 -5.09450805298 -5.19703098403 -4.98502919029 -4.98130505304 -4.57875926613 -4.59320489766 -3.79354690653 -4.32825077741 -4.07845444725 -4.84463819012 -3.40212692232 -5.05849285702 -4.91974123093 0.0 -4.103286436 -4.75324148382 -5.07054181845 -3.059707434 -3.71689692954 -5.12576461112 -4.90614723082 -4.22731243904 -4.96765627151 -4.69256161118 -4.83023398397 -4.83410723804 -4.13006603972 -4.81750573807 -4.91104419001 -5.1209042381 -4.74701298503 -4.92627756421 -4.77935023076 -4.75057840462 -4.88300939757 -4.44976497225 -4.61637931707 -4.8041822195 -5.21883727767 -4.25964748371 -4.63080007346 -5.32163069027 -4.62829735693 -4.50150035687 -5.07763607146 -5.25987156432 -5.00417240474 -4.81883727767 -5.23023398397 -5.39763607146 -5.29195652374 -4.36513172759 -4.78378140456 -4.41096940479 -4.46945198362 -4.68463819012 -4.43921989737 -3.85341657314 -4.8277866049 -3.99409234723 -4.35054181845 -4.12912470139 -4.0207590139 -4.24348930576 -3.51772938217 -4.11441266075 -4.44365107117 -4.06731023798 -3.059707434 -3.40442469104 -3.89039659425 -4.4784934452 -3.93345557109 -4.90589714557 -4.33311115043 -4.86476852351 -4.47031773784 -4.86262897893 -4.90803669015 -4.73583197887 -4.85618401323 -5.05660339768 -4.44022113912 -4.41150629545 -5.1864078976 -5.112170611 -4.99810185685 -4.95764588623 -4.11393032513 -4.61901993291 -4.97827935794 -3.96627756421 -4.41864417489 -5.22890244437 -4.45454299414 -5.0264078976 -5.24029915066 -4.77371623787 -5.26916311115 -4.76739560473 -4.88744057137 -5.03436790482 -5.11182619035 -4.08524327756 -3.79772533082 -4.77857661089 -5.3464078976 -3.9648222481 -4.34814680902 -4.93690065063 -4.90834452463 -3.91986157097 -4.28253523171 -5.23974123093 -4.45531661401 -5.09854002472 -5.11350215061 -4.83621239751 -4.96300939757 -4.9723009444 -4.87130485679 -4.75156552357 -5.14967606424 -4.98061213929 -4.61092443815 -4.57918169832 -4.61389315078 -3.87547105453 -3.97892103154 -4.96412743809 -5.31840969133 -4.30025257114 -3.36826033425 -5.22313973096 -4.74103457149 -4.29349622845 -4.8822357777 -5.22834452463 -4.43522527856 -4.82369765069 -5.20520669139 -4.63905136493 -4.52619278564 -4.98180819136 -5.2835673173 -5.23840969133 -4.92816702354 -5.163614485 -5.10154752458 -5.06890244437 -4.85901993291 -4.75299139858 -4.9064550653 -4.91131543832 -4.73772143821 -4.70262897893 -4.59522527856 -4.74051323793 -4.6485586119 -4.6556528649 -4.60515952368 -4.69522469038 -4.51187335805 -4.62727124004 -4.27518628062 -4.505334613 -4.62727124004 -4.52060457337 -4.55866794633 -4.50886344642 -4.58886344642 -4.3540682401 -4.267258761 -4.06535872014 -3.92282597432 -4.01942747429 -3.8335344275 -3.7249783015 -3.68171013486 -3.73693292753 -3.79026626086 -3.73693292753 -3.8335344275 -3.71680259413 -3.67873922117 -3.59982718586 -4.06424718995 -4.06860277964 -3.96193611297 -4.01526944631 -3.98860277964 -4.04193611297 -3.8215451128 -3.91513911292 -3.93991632025 -3.94047423998 -3.94701057326 -3.98374240662 -3.79487844613 -3.96714090665 -3.94047423998 -3.99513911292 -3.84034390659 -3.94047423998 -3.96847244625 -3.95840727955 -3.94047423998 -3.94047423998 -3.85991632025 -3.96714090665 -3.94047423998 -3.91431235664 -3.83431235664 -3.86618381698 -3.72579281681 
-3.92657481716 -3.72387412709 -4.21899620925 -4.10705177226 -4.05371843892 -4.13591353169 -4.28088934729 -4.26239838798 -4.11272015026 -4.36297855373 -4.56691923781 -4.2388560611 -3.02019702296 -3.69987053963 -4.18998148694 -3.99681748495 -2.33603769136 -2.68142894908 -3.98773835707 -3.48009520842 -2.155857547 -3.97418202325 -4.01291177416 -3.58657540534 -1.55639681788 -4.14402718053 -4.15997410162 -3.02336526323 -2.56642959452 -3.7652528344 -4.06871288286 -4.10616135362 -3.23161166658 -3.57105315866 -3.98499157943 -3.89182677853 -3.17785590105 -3.94614615069 -3.99595173073 -3.10372585638 -4.30279428561 -3.81766466965 -3.67453541256 -4.32319510055 -4.30486285892 -4.22617116839 -2.44283269857 -3.90380180086 -4.10240489832 -3.70869114634 -3.28325208302 -4.11624898368 -4.06056040563 -3.41606534308 -3.04749349706 -4.05350273879 -3.3525245885 -2.54363618193 -4.11956431802 -3.32345846192 -3.18634571639 -1.75179711164 -3.84257736452 -3.61917886449 -3.72656216856 -4.305076358 -4.21570003261 -4.45169585696 -3.90451843826 -3.94518050817 -4.16304598374 -3.98247075479 -4.25720010464 -4.39517811086 -4.08967665242 -4.05909794445 -3.78369765069 -4.06640681747 -3.38606245225 -3.61767324581 -2.3215692215 -3.68540866597 -2.72694500437 -4.11441266075 -2.03725006158 -3.98727124004 -4.26078371947 -4.103286436 0.0 -3.7608025029 -4.10218919818 -1.48858126685 -2.35330965681 -4.42650984671 -3.96285884966 -3.04851720217 -3.98522306304 -3.62142863619 -3.90727585287 -3.94608334208 -2.949597028 -3.76207975461 -4.06831368079 -4.21627884216 -3.58967529623 -4.04843343265 -4.00869409943 -3.63265868895 -3.81496976593 -3.44772787031 -3.56276285359 -4.08288562106 -4.55759110481 -3.29209920321 -3.87788835777 -4.51655681816 -3.45080554976 -3.25437069406 -4.23294423087 -4.47771982533 -4.13304372042 -3.91366965835 -4.3870967389 -4.45227010055 -4.32171444414 -3.14213365 -3.94317631713 -3.21287738905 -3.32190339023 -3.49192459978 -3.42518831756 -2.53881819173 -3.72563486591 -2.93366068969 -3.0912640196 -2.92668575171 -2.83136378239 -3.10329679116 -2.16908997414 -3.04594517674 -3.27609350912 -2.73962502035 -1.48858126685 -1.64406938692 -2.68823519653 -3.4489052336 -2.54764649207 -3.75221675401 -3.52425332478 -4.06843047956 -3.33371623787 -4.04206944632 -3.8785406129 -3.6406091862 -3.55901375407 -4.09896819924 -3.08938434348 -3.18425674679 -4.123614485 -4.40933223176 -3.92581075413 -4.0811565244 -2.94215836999 -3.35019637311 -3.77918389938 -2.47754673205 -3.01808245801 -4.42292623188 -3.1649577825 -4.14086747334 -4.13071093907 -4.0956528649 -4.34803669015 -3.67118349206 -4.29458199208 -4.20515952368 -4.24348930576 -2.88708462622 -2.74321510435 -3.78323165459 -4.55762769098 -2.73768630369 -3.23242311122 -4.06713332507 -4.11259878553 -2.64473828351 -3.18146494707 -4.40314031914 -3.47427474578 -4.25810244503 -4.24344815363 -4.07380757331 -4.22250684743 -3.81625795234 -3.77774842352 -3.81600710032 -4.27200427963 -3.98860411129 -3.55844847855 -3.25719696062 -3.86126198265 -2.61374782468 -2.6850929968 -4.09075590571 -4.62829735693 -3.30476758055 -1.87869701811 -4.51896981212 -3.72515952368 -3.45080554976 -4.25781116078 -4.47442488729 -3.43226253463 -3.77434221513 -4.58967606424 -3.78380961025 -3.33884303565 -4.08007076077 -4.6415191403 -4.32377341659 -4.02561938692 -4.25351332032 -4.14077390471 -4.17557485336 -3.7885719358 -3.63328027105 -3.92196673044 -3.99027873989 -3.6470628951 -3.62456319419 -3.50923197421 -3.78729534717 -3.3743213253 -3.53158023456 -3.45261756895 -3.67939578559 -3.53491152193 -3.57440507917 -3.1240792457 -3.34138473447 -3.53158023456 -3.49272911892 -3.5351337324 -3.53719050379 -3.61387516945 -3.35442380717 -3.16189176664 -2.91077716548 -2.78775356 -2.8778187267 -2.67735631873 -2.52472768632 -2.52958805934 -2.61748665213 -2.59735631873 -2.59081998546 -2.60742148543 -2.51108989963 -2.44635986 -2.34274290622 -2.78742062401 -2.74415245737 -2.57408729067 -2.61602391771 -2.6374857907 -2.65408729067 -2.4437614572 -2.64269058438 -2.4774857907 -2.56269058438 -2.58062362395 -2.65929208435 -2.4437614572 -2.61602391771 -2.56402212398 -2.67068879064 -2.46776504466 -2.58415245737 -2.63395695728 -2.61735545731 -2.56269058438 -2.57929208435 -2.58935725104 -2.69081912404 -2.61602391771 -2.61081912404 -2.58415245737 -2.56402212398 -2.45930189911 
-4.50317631713 -4.43267705376 -4.67673373107 -4.74868894529 -4.5470967389 -4.65397690465 -4.79394547263 -4.73455522068 -4.65582977782 -5.05530844425 -5.265076358 -4.81991873202 -4.09995751925 -4.41355447245 -5.03350215061 -4.7464550653 -3.43936140047 -3.77551454354 -4.85312173197 -4.45657255384 -3.20822298132 -4.55402348417 -4.89123988634 -4.68908976023 -2.79680931838 -4.82150035687 -5.0448988569 -3.98993565089 -3.72760802368 -4.53771085667 -4.87814902455 -4.77317651338 -4.23084127246 -4.38252504267 -4.89883727767 -4.76330665052 -4.19002268594 -4.49660339768 -4.85553011309 -4.12463819012 -4.87498280702 -4.60284086513 -4.47743238715 -4.85556911103 -4.94563427773 -4.96907994546 -3.7017234128 -4.67677031724 -4.69381513924 -4.42722648411 -4.16163643259 -4.78098960484 -4.84274873079 -4.33914270038 -3.88045096206 -4.79575642689 -4.11624898368 -3.85311115043 -5.10176102366 -4.26712474891 -4.15298081704 -3.16871020506 -4.68658539869 -4.50069015084 -4.68627756421 -5.00791693829 -4.79978839863 -5.05195652374 -4.67135202449 -4.63814902455 -4.7204818059 -4.61204247867 -4.95859234657 -5.01204027761 -4.90298101329 -4.93690065063 -4.65961089754 -4.76305656527 -4.48248155367 -4.32919170934 -3.38705912804 -4.24863378961 -3.68720811028 -4.813632484 -2.96334565166 -4.7248988569 -4.7991502663 -4.75324148382 -3.7608025029 0.0 -4.76826135894 -2.71002624287 -3.37949173386 -4.91437771959 -4.54671332031 -4.00137002348 -4.58589714557 -4.25266625487 -4.62164185998 -4.57729223899 -3.64914473732 -4.39957489955 -4.731584307 -4.89530844425 -4.27023398397 -4.75410723804 -4.5514539736 -4.57623118094 -4.60619278564 -4.08566287592 -4.26163127845 -4.73694781834 -5.00163069027 -3.95054401951 -4.74722648411 -4.91376281739 -4.23912654265 -4.24935042701 -4.84150932553 -4.99862319041 -4.72744057137 -4.61915492692 -4.97716131742 -5.04935042701 -5.18696581733 -4.15483369021 -4.54860519142 -4.01663998385 -3.97761038177 -4.33849285702 -4.18666748425 -3.66025257114 -4.82128685779 -3.82019702296 -4.07559770923 -3.93174194454 -3.79340687224 -3.94572023266 -3.21695660841 -3.98860411129 -4.08581075413 -3.70475180248 -2.71002624287 -3.07716438194 -3.68852422678 -4.30997331719 -3.55861166591 -4.57444269003 -4.1729897857 -4.66261188706 -4.21591353169 -4.83862319041 -4.62675231825 -4.59921338703 -4.3540292265 -4.88744057137 -4.02382857227 -4.11718991561 -5.07621239751 -4.9464078976 -4.76515952368 -4.79325206536 -3.92653715086 -4.3711745234 -4.71458360496 -3.92060596046 -4.25444269003 -4.973632484 -4.24137002348 -4.70563427773 -4.74184477753 -4.68546494639 -5.05307456426 -4.31905136493 -4.88744057137 -4.82581693297 -4.81096940479 -3.91583256705 -3.65220566603 -4.62588656403 -5.00064357132 -3.72498261077 -4.17067112715 -4.77801869116 -4.96877211098 -3.76564468068 -4.05573661877 -5.0150111913 -4.45325045248 -4.9336796517 -4.88335381822 -4.69445327157 -4.8397778171 -4.46624917993 -4.5648988569 -4.70210544431 -4.96167785797 -4.64963786519 -4.41708330587 -4.26352073778 -4.5826183974 -3.54854649921 -3.64182595009 -4.76074247268 -5.1248988569 -3.86866998328 -2.91974123093 -5.16163069027 -4.53470335682 -4.08553215003 -5.05123988634 -4.9749640236 -4.26404207135 -4.73311115043 -5.02993673102 -4.58781668074 -4.15406962718 -4.62189194523 -4.97118510493 -4.85317651338 -4.47164927744 -4.86154752458 -4.69535561195 -4.58826651309 -4.52176161184 -4.28943418088 -4.7843597206 -4.67840969133 -4.47595173073 -4.25166501312 -4.24435505998 -4.47394547263 -4.16765627151 -4.15759110481 -4.1870699675 -4.31570164548 -4.21832652564 -4.31105477154 -3.94504551415 -4.07759110481 -4.26053363423 -4.06098960484 -4.40038290453 -4.20029915066 -4.32189135705 -3.99078352322 -3.98245206602 -3.71768221447 -3.56621367547 -3.66281517544 -3.47088844016 -3.41649404877 -3.41649404877 -3.38982738211 -3.38982738211 -3.38982738211 -3.40642888208 -3.28321137215 -3.29327653884 -3.15062804867 -3.7311745234 -3.74773835707 -3.62967498411 -3.7311368571 -3.67780352377 -3.78447019044 -3.57767319038 -3.60245039771 -3.66773835707 -3.62967498411 -3.65634165078 -3.67294315075 -3.54911706438 -3.70447019044 -3.51780352377 -3.75780352377 -3.61960981742 -3.59294315075 -3.70447019044 -3.68300831744 -3.57767319038 -3.59427469035 -3.60245039771 -3.70967498411 -3.60433985705 -3.60304598374 -3.6297126504 -3.55104419001 -3.60304598374 
-4.98481569121 -4.91974123093 -5.19182619035 -4.96842769032 -5.04055981745 -4.96842769032 -5.12821419124 -5.0049460246 -5.10997331719 -5.30236611109 -5.5686883571 -5.31509435699 -4.23625956521 -4.87514152469 -5.14202169044 -5.07630453186 -3.83995590637 -4.24180877954 -5.1323009444 -4.87458360496 -3.59415199397 -4.96744057137 -5.13174302466 -4.952170611 -3.05108136436 -5.21827935794 -5.29883727767 -4.42454237583 -4.15384657126 -4.99137021973 -4.95569944442 -5.15896761106 -4.62005726731 -5.03737540468 -5.00714331842 -5.24327006435 -4.48955985365 -5.08515952368 -5.14595192698 -4.52964767996 -5.08029915066 -5.10324168007 -4.92029915066 -5.21174302466 -5.31729165081 -5.19703098403 -3.94352073778 -4.97849285702 -5.06313973096 -4.86476852351 -4.41450043927 -5.26829735693 -5.13041148506 -4.6180368864 -4.10125027163 -5.1064078976 -4.46077390471 -4.16348930576 -5.2473568175 -4.62624917993 -4.4230549524 -3.43350215061 -5.08274873079 -4.67543877764 -4.893632484 -5.28300939757 -5.11049465075 -5.27182619035 -4.95049465075 -4.82967606424 -5.2550111913 -4.86844647375 -5.29961089754 -5.32515952368 -5.10864177758 -5.37195652374 -4.893632484 -5.07810185685 -4.85204027761 -4.51190994422 -3.63225436488 -4.50712474891 -4.23357325588 -5.21041148506 -3.38530681691 -5.20842769032 -5.03294423087 -5.07054181845 -4.10218919818 -4.76826135894 0.0 -2.97912615014 -3.67926706507 -5.0049460246 -4.97041148506 -4.22470414125 -4.97663998385 -4.73286106518 -4.89143519018 -4.94696581733 -4.25066377137 -4.78077390471 -5.07131543832 -5.24847485802 -4.84847485802 -5.08980639763 -4.94675231825 -4.94675231825 -4.89475052452 -4.69070873801 -4.78864177758 -5.08937719841 -5.34176102366 -4.34236831215 -4.82051323793 -5.43182619035 -4.72371643412 -4.62476852351 -5.10696581733 -5.20055981745 -5.10993673102 -4.91677031724 -5.3723009444 -5.40382798408 -5.26993673102 -4.24387735284 -4.89530844425 -4.28457380786 -4.40672393397 -4.7750111913 -4.48933223176 -4.05007280674 -4.93944236511 -4.21657255384 -4.56771105292 -4.46385658228 -4.15660398587 -4.35599889843 -3.63225436488 -4.45190195625 -4.60002583528 -4.13204247867 -2.97912615014 -3.30016881727 -4.11952773185 -4.62244986496 -3.85692002224 -5.00444288628 -4.66242309356 -5.12504797372 -4.5267574724 -5.08163069027 -4.89644468002 -4.99707815173 -4.82130505304 -5.19350215061 -4.32045808225 -4.51664895251 -5.20055981745 -5.20055981745 -5.18476852351 -5.01857661089 -4.00190768091 -4.59277569844 -4.94457321968 -4.07782092776 -4.53888444537 -5.24770123816 -4.5749640236 -4.95569944442 -5.06016881727 -5.14150035687 -5.42395831747 -4.87703098403 -5.35049465075 -5.14103457149 -5.24029915066 -4.29026258216 -3.93709962973 -4.93690065063 -5.31376281739 -4.12895476621 -4.50951734657 -5.13849285702 -5.13716131742 -3.98353131931 -4.33071855278 -5.22016881727 -4.72300939757 -5.20576461112 -5.13174302466 -4.98180819136 -5.04877211098 -4.81143519018 -4.82481569121 -4.88771105292 -5.26042948405 -4.98061213929 -4.80300939757 -4.66589494451 -4.97143519018 -3.89429048146 -4.0639971047 -5.1464550653 -5.20653823099 -4.43599889843 -3.32602263975 -5.34042948405 -4.80387515179 -4.44650738715 -5.31509435699 -5.25690065063 -4.47251503166 -5.06047665176 -5.35350215061 -4.83691943406 -4.34712474891 -5.12576461112 -5.38202169044 -5.43182619035 -5.00311134668 -5.22890244437 -5.06236611109 -5.07156552357 -4.82180819136 -4.81341898492 -4.92064357132 -4.88003848388 -4.8022357777 -4.68550394434 -4.68714331842 -4.70021598497 -4.65075590571 -4.65596069939 -4.55880127968 -4.58026315268 -4.55492802561 -4.58026315268 -4.37479769222 -4.49019798598 -4.57152952558 -4.52826135894 -4.61213461302 -4.44692981934 -4.52826135894 -4.34460219213 -4.22787035877 -4.10164947369 -3.96584836499 -4.01918169832 -3.85424331376 -3.73161327945 -3.68834511282 -3.74873611299 -3.77540277966 -3.72206944632 -3.84533761296 -3.70060757333 -3.66254420037 -3.64804565881 -4.16483447464 -4.05269253275 -4.06929403272 -4.07935919942 -4.02602586608 -4.13269253275 -3.97922886603 -4.05269253275 -3.97922886603 -4.04262736605 -4.12262736605 -4.07935919942 -3.93110032637 -4.05789732642 -4.00456399309 -4.15935919942 -4.01596069939 -3.9831021201 -4.11123065976 -4.12262736605 -3.96262736605 -4.05269253275 -4.03123065976 -4.10602586608 -4.07935919942 -3.97458199208 -3.99991711915 -3.99471232548 -3.91285945231 
-2.97755866375 -2.79709915701 -3.21358649266 -3.19345403994 -3.04030032703 -3.06236611109 -3.29547595199 -3.14201228527 -3.21323556167 -3.51984130866 -3.81157592652 -3.39238528645 -2.04591884249 -2.71074585693 -3.40798580135 -3.02869468761 -1.03289853375 -1.6765596131 -3.18674541198 -2.78344546063 -0.795355023772 -2.96017160651 -2.96672372325 -2.84171301304 -0.102158036409 -3.25109194589 -3.27642707295 -2.14544995369 -1.53964748371 -2.84308624517 -3.17115426109 -3.24627016441 -2.5344833474 -2.74897130743 -3.28325208302 -3.33583552014 -2.38984378589 -3.14388604826 -3.31548492065 -2.33897260136 -3.58360449165 -3.11619567648 -2.754040444 -3.32746877707 -3.20119311057 -3.42422472658 -1.18904315084 -2.92337551358 -2.98610580544 -2.72611617684 -2.11005285937 -3.29998759508 -3.13070035753 -2.51506142353 -1.83858054527 -3.18848526097 -2.16533278941 -1.72789643059 -3.40210603249 -2.41537661724 -2.08596856578 -0.676445680354 -2.97075482559 -2.78042257779 -2.80317039498 -3.38903336594 -3.14966866444 -3.56844706193 -2.94306746174 -2.85177123035 -3.35380083661 -3.09573661877 -3.59322883523 -3.56821993357 -3.2621377212 -3.50790694494 -3.00751760419 -3.31405168986 -2.90964092972 -2.56535366358 -1.06182270089 -2.49489749671 -1.74625816569 -3.46160640331 -0.58975186546 -3.1542191976 -3.19280390413 -3.059707434 -1.48858126685 -2.71002624287 -2.97912615014 0.0 -1.08741515816 -3.34796249312 -3.1492878533 -1.89837707076 -3.05489943061 -2.77287625021 -2.73544156688 -2.88297076202 -1.89400746677 -2.73755188108 -2.92333892741 -3.23170600198 -2.56396008202 -3.02777602337 -2.92579281681 -2.8773198565 -2.78434372641 -2.42573000935 -2.43164089696 -3.08433991248 -3.67703098403 -2.34351133261 -2.90834452463 -3.51681748495 -2.7084400364 -2.21123022325 -3.45162309422 -3.43052383712 -3.2943213253 -3.07002927496 -3.38460219213 -3.58715372137 -3.58250684743 -2.16690983264 -3.1366373457 -2.16908605993 -2.35557410133 -2.60942334142 -2.34763545855 -1.36154193334 -2.98684562896 -1.8802626053 -2.20998804383 -2.03562591492 -1.92992673767 -1.83209259946 -0.792599961892 -2.0839481134 -2.53674950428 -1.60616386962 0.0 -0.489779013687 -1.64029903926 -2.5123756856 -1.2240260473 -2.97949173386 -2.27357849335 -3.28039246138 -2.21012573242 -3.14546717958 -2.94846926678 -2.91743136245 -2.78224942376 -3.28419854336 -1.97353720563 -2.36244479048 -3.31165985897 -3.42817742649 -3.2272013826 -3.21520670905 -1.72034969578 -2.46419285805 -2.93672373772 -1.67117845778 -2.16423288732 -3.55847855439 -2.4794001877 -3.21379999174 -3.15973383114 -3.26677163443 -3.52038510559 -2.63010423876 -3.32831426897 -3.37589864087 -3.45604063875 -1.74205961145 -1.4568580055 -2.85220566603 -3.45570984737 -1.56052149625 -2.40546633348 -3.05958310145 -3.25533664994 -1.52707792562 -1.94960654461 -3.36558486438 -2.59275893748 -3.34211935639 -3.33780519208 -2.97354749471 -3.14744932931 -2.78969592937 -2.7906253616 -2.84353539334 -3.2633544064 -2.98847764726 -2.45025469397 -2.25535561515 -2.79287908184 -1.43249680655 -1.56314956282 -3.25105535972 -3.61376340557 -2.12081489869 -0.475642856927 -3.57502751516 -2.85365405666 -2.42569147411 -3.67829572959 -3.59084127246 -2.33327358213 -3.17982480622 -3.51017941647 -2.86076573815 -2.45926985431 -3.24253415158 -3.64305656527 -3.48513172759 -3.08180039906 -3.43638828573 -3.03509476659 -3.0843608023 -2.74009929764 -2.59958065753 -2.86237186907 -2.9479210834 -2.71021489802 -2.64444703047 -2.46381299138 -2.71908295175 -2.35688070327 -2.40691502612 -2.32677401518 -2.52780830183 -2.42488002947 -2.42603859435 -2.06444638797 -2.28175187674 -2.38188221013 -2.30188221013 -2.40859960018 -2.38748156536 -2.45762989774 -2.13277515106 -1.90138752429 -1.58516935555 -1.46575711304 -1.55582227973 -1.32317588062 -1.16029194959 -1.16515232261 -1.26330621401 -1.24317588062 -1.23663954734 -1.25324104731 -1.13661790721 -1.07188786758 -0.948818690496 -1.65919668197 -1.68575640055 -1.53040327449 -1.57422936086 -1.66915490058 -1.67435969425 -1.41289782126 -1.56713510785 -1.32549573377 -1.56283265456 -1.58562606716 -1.52089602753 -1.40177159651 -1.61096119422 -1.42730202741 -1.66562606716 -1.42429452756 -1.45560806816 -1.57908973388 -1.57367144113 -1.55895940049 -1.58562606716 -1.54046844119 -1.67956448793 -1.53229273382 -1.47064055597 -1.48560268185 -1.49730722263 -1.33543127956 
-3.65721068617 -3.52189135705 -3.84333485621 -3.84200331661 -3.61695001939 -3.51453541256 -3.79355151936 -3.68054829295 -3.66190606803 -4.08834511282 -4.35252484642 -3.97157669328 -2.93950154863 -3.38869114634 -4.0619489277 -3.75793311369 -2.00260958041 -2.49526201952 -3.85698009523 -3.59762118065 -1.73104812439 -3.70905425576 -3.70866791621 -3.52425615861 -1.18492238742 -3.95165985897 -3.99675310268 -2.88836273697 -2.3620396647 -3.52068832724 -3.86746916957 -3.71119550788 -3.24268358176 -3.41355972126 -3.95888959952 -3.87094322157 -3.04437752334 -3.67700318793 -3.81367723992 -3.02696581733 -4.14013797343 -3.7248634471 -3.41829872955 -4.05450398054 -3.84757149295 -4.10107335871 -1.93595967982 -3.4964693432 -3.54532761961 -3.34646816341 -2.89481429137 -3.86180819136 -3.80843343265 -3.22820639895 -2.58849149683 -3.83766221009 -2.86357010654 -2.64498836875 -3.93531064531 -3.11660618692 -2.80177809735 -1.72451179112 -3.60065174107 -3.5021377212 -3.45397690465 -4.14563647878 -3.79368480585 -4.17868076106 -3.64116602581 -3.49880863489 -4.01914731321 -3.67818781177 -4.18184477753 -4.19528226103 -3.893931938 -4.07604386508 -3.70782319107 -3.9002547722 -3.54872269762 -3.40068971433 -1.78190118891 -3.31335344339 -2.58180577958 -3.98391232614 -1.63252356381 -3.7743417216 -3.93974181911 -3.71689692954 -2.35330965681 -3.37949173386 -3.67926706507 -1.08741515816 0.0 -4.09695001939 -3.73990815049 -2.65815208907 -3.65080066164 -3.55681646025 -3.52095038111 -3.49371623787 -2.57162358775 -3.43862893274 -3.51978731851 -3.7883811108 -3.19010423876 -3.7025807311 -3.45862269847 -3.45850810075 -3.48004557351 -3.06922030753 -3.03313262844 -3.75093264004 -4.17376340557 -3.15543061108 -3.71299031845 -4.1955353141 -3.45765754947 -3.16777881261 -4.12532703143 -3.86209706383 -4.04680768784 -3.72233992787 -4.16319510055 -4.25131382545 -4.15230153258 -2.8848988569 -3.8773670242 -2.90705671627 -3.25015301933 -3.41915085448 -3.18760131151 -2.23831545216 -3.65557131209 -2.72765627151 -2.89964209431 -2.69575970966 -2.76611240919 -2.53476222698 -1.67579173044 -2.81546025565 -3.24340318698 -2.46075606363 -1.08741515816 -1.53784512445 -2.51387477695 -3.27010423876 -2.1609168629 -3.69407124005 -3.00534792125 -3.81625795234 -2.98961091521 -3.68001068779 -3.73587453374 -3.53217450362 -3.5049746228 -3.82310888712 -2.63183641471 -2.99300315647 -3.926147819 -4.01999190436 -3.75552473257 -3.73849859935 -2.37665201704 -3.29451155309 -3.57635228774 -2.44943203625 -3.07081042862 -3.98888755355 -3.25220778536 -3.72357305963 -3.64308884216 -3.80370805364 -4.04085927145 -3.34244314391 -3.87915600863 -3.91604386508 -3.95117511158 -2.47652788651 -2.32527565204 -3.38458323012 -4.0156528649 -2.38605087232 -3.15022245947 -3.80052440764 -3.87385474102 -2.26855243818 -2.81424794224 -4.03083069093 -3.21041368612 -3.93345557109 -3.92778499203 -3.7763898986 -3.7470967389 -3.4726349653 -3.29673355249 -3.5819630505 -3.99295835368 -3.71516973038 -3.24411685656 -3.12267376699 -3.50353352037 -2.38198145708 -2.30409926773 -3.94795411264 -4.1857180316 -2.90403390478 -1.5081768554 -4.24877211098 -3.54915473067 -3.18829735693 -4.30378140456 -4.13923106708 -3.15824910228 -3.85243186597 -4.25475052452 -3.56255234683 -3.30773841251 -3.79328027105 -4.21256381223 -4.11745915855 -3.63871511404 -3.99130485679 -3.66343698391 -3.69917886449 -3.41225113854 -3.27233811875 -3.54253361883 -3.54253361883 -3.363961382 -3.17075838206 -3.16248827792 -3.32416423817 -3.07489261581 -2.98763964513 -2.93647288571 -3.12850306372 -3.05175478256 -3.04420061043 -2.7434651896 -2.89320471907 -2.99987138574 -2.88313955237 -3.0400700707 -2.97967325026 -2.99980358366 -2.72454013519 -2.59928547423 -2.33301747039 -2.17291456398 -2.27958123065 -1.99442156927 -1.82516935555 -1.87850268888 -1.90435640258 -1.95768973591 -1.87768973591 -1.99442156927 -1.73908973388 -1.74915490058 -1.61592851533 -2.1647724579 -2.22624789731 -2.15278423059 -2.21618273062 -2.16284939728 -2.21618273062 -1.98082960456 -2.15278423059 -2.07278423059 -2.11472085762 -2.16938573056 -2.12611756392 -2.01756143792 -2.17945089726 -2.06138752429 -2.20478602432 -2.12611756392 -2.12611756392 -2.17945089726 -2.14138752429 -2.12611756392 -2.12611756392 -2.15278423059 -2.21618273062 -2.15278423059 -2.12478602432 -2.12422810459 -2.15278423059 -2.00288299856
[truncated: 841,433 more chars]
