# Supplementary material for: Flexible mapping of homology onto structure with Homolmapper
Source: BMC Bioinformatics. 2007 Apr 11;8:123. doi: 10.1186/1471-2105-8-123 (PMC1955750; doi:10.1186/1471-2105-8-123)
Supplement: Additional file 3 — Additional documentation for homolmapper, including the PDF User Guide and example structure, alignment, and accessory files, current as of March 2007. [file 1471-2105-8-123-S3.gz › user_guide/HO/example.msf]

0HOFAM011205GD.msf  MSF: 684  Type: P  January 12, 2005  11:40  Check: 5768 ..

  Name: neimehemo        Len:   684  Check: 2897  Weight:   1.00
  Name: psepupga2        Len:   684  Check: 5628  Weight:   1.00
  Name: pseflpga1        Len:   684  Check: 9790  Weight:   1.00
  Name: psepupga1        Len:   684  Check: 4826  Weight:   1.00
  Name: psesypga1        Len:   684  Check: 2082  Weight:   1.00
  Name: pseaepiga        Len:   684  Check: 2275  Weight:   1.00
  Name: deshapiga        Len:   684  Check: 8286  Weight:   1.00
  Name: cythubpho        Len:   684  Check: 8135  Weight:   1.00
  Name: magmabpo3        Len:   684  Check: 8726  Weight:   1.00
  Name: xanaxbpho        Len:   684  Check: 5247  Weight:   1.00
  Name: xancabpho        Len:   684  Check: 5780  Weight:   1.00
  Name: rhopapiga        Len:   684  Check: 142   Weight:   1.00
  Name: agrtupiga        Len:   684  Check: 4556  Weight:   1.00
  Name: pflubpho         Len:   684  Check: 5090  Weight:   1.00
  Name: pseflbpho        Len:   684  Check: 182   Weight:   1.00
  Name: psesybpho        Len:   684  Check: 270   Weight:   1.00
  Name: rhospbpho        Len:   684  Check: 5265  Weight:   1.00
  Name: rhorubpho        Len:   684  Check: 1904  Weight:   1.00
  Name: magmabpo2        Len:   684  Check: 1472  Weight:   1.00
  Name: pseaebpho        Len:   684  Check: 7240  Weight:   1.00
  Name: deirabpho        Len:   684  Check: 8526  Weight:   1.00
  Name: rhilebpho        Len:   684  Check: 9414  Weight:   1.00
  Name: gemobbpho        Len:   684  Check: 9009  Weight:   1.00
  Name: magmabpo1        Len:   684  Check: 8539  Weight:   1.00
  Name: chlamyho1        Len:   684  Check: 8157  Weight:   1.00
  Name: arathhy1         Len:   684  Check: 7504  Weight:   1.00
  Name: arathho3         Len:   684  Check: 1128  Weight:   1.00
  Name: arathho4         Len:   684  Check: 3325  Weight:   1.00
  Name: arathho2         Len:   684  Check: 4490  Weight:   1.00
  Name: cloteho          Len:   684  Check: 6350  Weight:   1.00
  Name: clospeho         Len:   684  Check: 3593  Weight:   1.00
  Name: cornyho          Len:   684  Check: 3529  Weight:   1.00
  Name: corglho          Len:   684  Check: 2976  Weight:   1.00
  Name: hostrcoe         Len:   684  Check: 4971  Weight:   1.00
  Name: rhodoho          Len:   684  Check: 4701  Weight:   1.00
  Name: brarhho          Len:   684  Check: 4384  Weight:   1.00
  Name: thefuho          Len:   684  Check: 4442  Weight:   1.00
  Name: syn8102ho        Len:   684  Check: 2593  Weight:   1.00
  Name: pro9313ho        Len:   684  Check: 8088  Weight:   1.00
  Name: prochho1         Len:   684  Check: 8631  Weight:   1.00
  Name: sy7002ho1        Len:   684  Check: 7202  Weight:   1.00
  Name: sl1184ho1        Len:   684  Check: 4879  Weight:   1.00
  Name: theelho1         Len:   684  Check: 4648  Weight:   1.00
  Name: trierho          Len:   684  Check: 3774  Weight:   1.00
  Name: nostho1          Len:   684  Check: 4550  Weight:   1.00
  Name: anabho1          Len:   684  Check: 4204  Weight:   1.00
  Name: nostho2          Len:   684  Check: 8060  Weight:   1.00
  Name: anabho2          Len:   684  Check: 102   Weight:   1.00
  Name: sy7002ho2        Len:   684  Check: 4919  Weight:   1.00
  Name: sl1875ho2        Len:   684  Check: 5860  Weight:   1.00
  Name: theelho2         Len:   684  Check: 3825  Weight:   1.00
  Name: horhovl          Len:   684  Check: 1411  Weight:   1.00
  Name: hoporpu          Len:   684  Check: 5463  Weight:   1.00
  Name: hoguith          Len:   684  Check: 4259  Weight:   1.00
  Name: ho2rabbit        Len:   684  Check: 2438  Weight:   1.00
  Name: ho2rat           Len:   684  Check: 6677  Weight:   1.00
  Name: ho2mouse         Len:   684  Check: 6589  Weight:   1.00
  Name: ho2human         Len:   684  Check: 4126  Weight:   1.00
  Name: ho1human         Len:   684  Check: 4876  Weight:   1.00
  Name: ho1pig           Len:   684  Check: 6251  Weight:   1.00
  Name: ho1rat           Len:   684  Check: 5466  Weight:   1.00
  Name: ho1mouse         Len:   684  Check: 4438  Weight:   1.00
  Name: hochick          Len:   684  Check: 5798  Weight:   1.00
  Name: hofugru          Len:   684  Check: 4684  Weight:   1.00
  Name: lepinho          Len:   684  Check: 3351  Weight:   1.00
  Name: cionaho          Len:   684  Check: 745   Weight:   1.00
  Name: chlamyho2        Len:   684  Check: 7202  Weight:   1.00
  Name: canalHmx1        Len:   684  Check: 3     Weight:   1.00
  Name: scHmx1           Len:   684  Check: 9911  Weight:   1.00
  Name: sacbaHmx1        Len:   684  Check: 2253  Weight:   1.00
  Name: gibzeho          Len:   684  Check: 7776  Weight:   1.00
  Name: neucrho          Len:   684  Check: 2553  Weight:   1.00
  Name: dromeho          Len:   684  Check: 4926  Weight:   1.00
  Name: anogaho          Len:   684  Check: 4237  Weight:   1.00
  Name: bommoho          Len:   684  Check: 4169  Weight:   1.00

//

            1                                                   50
neimehemo  .......... .......... .......... .......... .......MRA
psepupga2  .......... .......... .......... .......... ..........
pseflpga1  .......... .......... .......... .......... ..........
psepupga1  .......... .......... .......... .......... ..........
psesypga1  .......... .......... .......... .......... ..........
pseaepiga  .......... .......... .......... .......... ..........
deshapiga  LPCLRVWLEV .CAWPGAREE RPQIAPAART LAPRGFARSA GARGAGWEGR
cythubpho  .......... .......... .......... .......... ..........
magmabpo3  .......... .......... .......... .......... ..........
xanaxbpho  .......... .......... .......... .......... ..........
xancabpho  .......... .......... .......... .......... ..........
rhopapiga  .......... .......... .......... .......... ..........
agrtupiga  .......... .......... .......... .......... ..........
  pflubpho  .......... .......... .......... .......... ..........
pseflbpho  .......... .......... .......... .......... .......MPK
psesybpho  .......... .......... .......... .......... .......MPA
rhospbpho  .......... .......... .......... .......... .......MSH
rhorubpho  .......... .......... .......... .......... ..........
magmabpo2  ERCEDVWTIS VGDNGIGIEP EYHERVFNLF ETLRPAEQSR GIGLGLSLCH
pseaebpho  .......... .......... .......... .......... ..........
deirabpho  .......... .......... .......... .......... ..........
rhilebpho  .......... .......... .......... ....LFLGVS LEITRCRSI.
gemobbpho  .......... .......... .......... .......... ..........
magmabpo1  .......... .......... .......... .......... ..........
chlamyho1  .......... ..MLLSSRST ASVRASGRAA PAPRRVVRVL AHGHGHGGG.
  arathhy1  .......... ..MAYLAPIS SSLSIFKNPQ LSR...FQFS SSSPNPLFL.
  arathho3  .......... ..MATTR.LN PSCHFPASTR LSCESYLGLR T.TGRISYAR
  arathho4  .......... ..MATSR.LN ASCRFPASRR LDCESYVSLR AKTVTIRYVR
  arathho2  .......... ..MASLLRPT PLLSTPRKLT HSH.....LH TSISFPFQIS
   cloteho  .......... .......... .......... .......... ..........
  clospeho  .......... .......... .......... .......... ..........
   cornyho  .......... .......... .......... .......... ..........
   corglho  .......... .......... .......... .......... ..........
  hostrcoe  .......... .......... .......... .......... ..........
   rhodoho  .......... .......... .......... .......... ..........
   brarhho  .......... .......... .......... .......... ..........
   thefuho  .......... .......... .......... .......... CHQDCHLPTL
syn8102ho  .......... .......... .......... .......... ..........
pro9313ho  .......... .......... .......... .......... ..........
  prochho1  .......... .......... .......... .......... ..........
sy7002ho1  .......... .......... .......... .......... ..........
sl1184ho1  .......... .......... .......... .......... ..........
  theelho1  .......... .......... .......... .......... ..........
   trierho  .......... .......... .......... .......... ..........
   nostho1  .......... .......... .......... .......... ..........
   anabho1  .......... .......... .......... .......... ..........
   nostho2  .......... .......... .......... .......... ..........
   anabho2  .......... .......... .......... .......... ..........
sy7002ho2  .......... .......... .......... .......... ..........
sl1875ho2  .......... .......... .......... .......... ..........
  theelho2  .......... .......... .......... .......... ..........
   horhovl  .......... .......... .......... .......... ..........
   hoporpu  .......... .......... .......... .......... ..........
   hoguith  .......... .......... .......... .......... ..........
ho2rabbit  .......... .......... .......... .......... ..........
    ho2rat  .......... .......... .......... .......... ..........
  ho2mouse  .......... .......... .......... .......... ..........
  ho2human  .......... .......... .......... .......... ..........
  ho1human  .......... .......... .......... .......... ..........
    ho1pig  .......... .......... .......... .......... ..........
    ho1rat  .......... .......... .......... .......... ..........
  ho1mouse  .......... .......... .......... .......... ..........
   hochick  .......... .......... .......... .......... ..........
   hofugru  .......... .......... .......... .......... ..........
   lepinho  .......... .......... .......... .......... ..........
   cionaho  .......... .......... .......... .......... ..........
chlamyho2  .......... .......... .......... .......... ..........
canalHmx1  .......... .......... .......... .......... ..........
    scHmx1  .......... .......... .......... .......... ..........
sacbaHmx1  .......... .......... .......... .......... ..........
   gibzeho  .......... .......... .......... .......... ..........
   neucrho  .......... .......... .......... .......... ..........
   dromeho  .......... .......... .......... .......... ..........
   anogaho  .......... .......... .......... .......... ..........
   bommoho  .......... .......... .......... .......... ..........

            51                                                 100
neimehemo  SADFARPASL SLTDKGKL.. .......... MSETENQAL. .....TFAKR
psepupga2  .......... .......... .......... MTAVTFPFT. ...EPSRCKR
pseflpga1  .......... .......... .......... MTSQDSSQR. ...HHLRSQR
psepupga1  .......... .......... .......... MTDRP..... ....ALRSQR
psesypga1  .......... .......... .......... MPLDQNRP.. ....TLRSQR
pseaepiga  .......... .......... .......... MDTLAPESTR Q...NLRSQR
deshapiga  RGGRPSYNHT LPRAAPAAAP TERMNAPEPT SSPSNAPTAA AAGPDTRSAR
cythubpho  .......... .......... .......... .......... ...MNEFIAS
magmabpo3  .......... .......... .......... ......RGRI LDTKPILREK
xanaxbpho  .......... .......... .....MVSDV LAVPP..... .....SAALA
xancabpho  .......... .......... .....MRSDT PVAPL..... .....SAALA
rhopapiga  .......... .......... .....MTVTD SALVL..... .....SRSKR
agrtupiga  .......... .......... .....MTSAE PAAPVAEIEQ .....SRVKR
  pflubpho  .......... .........M AERPTVRAHS MHSQAPDVGA P....STLEA
pseflbpho  PHQDTTAMQA KAREVHVPTL LQDLRAGTAT LHVALEKRLP P....PVLQD
psesybpho  SFPRVTPEPF WMPASFSPKL LDALRAETSQ LHVRLEKRMP PVTPPKLIGA
rhospbpho  ILQHDELAPS LRRRVRGQVA ISKPASCPLG RGSASLQPDP CKRVMPLSRD
rhorubpho  .......... .......... .........M SPSVETAPPR FPTG.SAVAV
magmabpo2  RIIEQLGGRI SLTSIADRGT TVQFALPAAA KAEHQAAPER NLRGVDTLAL
pseaebpho  .......... .......... .......... MPRIAGPDLM SPSPSPALAA
deirabpho  .......... .......... .......... .......... .....MIMKL
rhilebpho  .......... ...SASSS.. .......... SLLGGGHITR KNVSMSLRSA
gemobbpho  .......... .......... .......... .......... .....MILDR
magmabpo1  .......... .......... .......... ..SRFRLLPG VFLTDSLHAR
chlamyho1  .........H GHGHGS.... .......... ..SGTAVLT. .EKDKGFIAE
  arathhy1  ..RPRIQILS MTMNKSPSLV VVAATTAA.. ...EKQKKRY PGESKGFVEE
  arathho3  TLTAPRGYLA VKANGGQASV VTAAAIT... ...EKQQKKY PGESKGFVEE
  arathho4  TIAAPRRHLV RRANEDQTLV VNVVAAAG.. ...EKPERRY PREPNGFVEE
  arathho2  TQRKPQKHLL NLCRSTPTPS QQKASQRKR. ...TRYRKQY PGENIGITEE
   cloteho  .......... .......... .........M SIINNYIKEV FVMENTFLNE
  clospeho  .......... .......... .......... .......... ...MNSFMMD
   cornyho  .......... .......... .........M CPYERFSSSM TTATAGLAVE
   corglho  .......... .......... .......... ......MTSI IASNSDLSEA
  hostrcoe  .......... .......... .......... .......... ..MDS.FSTL
   rhodoho  .......... .......... .......... ....MVVEAA KRGAESVVTA
   brarhho  .......... .......... .......... .......... ..........
   thefuho  FPKTDTKEVI P......... .......... .MSTAQATQE RSDSLTFSER
syn8102ho  .......... .......... .......... .........S LSMSVALATQ
pro9313ho  .......... .......... .......... ..GQSRHSTS STLAVALASQ
  prochho1  .......... .......... .......... .......... ..MAVALAGQ
sy7002ho1  .......... .......... .......... .......... ..MVANLATM
sl1184ho1  .......... .......... .......... .......... ..MSVNLASQ
  theelho1  .......... .......... .......... .......... .MMTTSLATK
   trierho  .......... .......... .......... .......... ..MNLNLATQ
   nostho1  .......... .......... .......... .......... ..MSSNLATK
   anabho1  .......... .......... .......... .......... ..MSSNLANK
   nostho2  .......... .......... .......... .......MKE ATMSSNLAIK
   anabho2  .......... .......... .......... .......... ..MSSNLAVK
sy7002ho2  .......... .......MPK PYGPRFTKNS PQYFSAYLPH GVAMTTLSQR
sl1875ho2  .......... .......... .......... .......... ...MTNLAQK
  theelho2  .......... .......... .......... .......... ...MTVLSLA
   horhovl  .......... .......... .......... .......... MIYDTNLALQ
   hoporpu  .......... .......... .......... .......... ..MVSSLANE
   hoguith  .......... .......... .......... .......... ..MSNNLAIQ
ho2rabbit  ......MSAE VETSEGVDEP EEKN...... ......FGEN HIRMADLSEL
    ho2rat  ......MSSE VETSEGVDES ENNS...... ...TAPEKEN HTKMADLSEL
  ho2mouse  ......MSSE VETSEGVDES EKNS...... ...MAPEKEN HTKMADLSEL
  ho2human  ......MSAE VETSEGVDES EKKN...... ..SGALEKEN QMRMADLSEL
  ho1human  .......... .......... .......... ....MERPQP DSMPQDLSEA
    ho1pig  .......... .......... .......... ....MEHSQP NSMPQDLSEA
    ho1rat  .......... .......... .......... ....MERPQL DSMSQDLSEA
  ho1mouse  .......... .......... .......... ....MERPQP DSMPQDLSEA
   hochick  ......MET. .......... .......... ....SQPHNA ESMSQDLSEL
   hofugru  ......MEAD .......... .......... ....KKTTAQ TESNRDLSEQ
   lepinho  .......... .......... .......... .......... ....MSLATI
   cionaho  .......... .......... .......... .......... .MSQQSFCDE
chlamyho2  .......... .......... .......... MSDAKATAGS EPEAEPLTKR
canalHmx1  ......MQYK LSGATSKLSQ VE........ ......IIPA KTDVGALANR
    scHmx1  .......... ...MEDSSNT .......... ......IIPS PTDVGALANR
sacbaHmx1  .......... ...MEDSTST ST........ ......IIPS PTDIGALANR
   gibzeho  ......MAAL QPDVPRHPQP P......... .....SRPQL DQHDRPLAES
   neucrho  .......... .......... .......... .........M ETHYSHLGDQ
   dromeho  ......MSAS EETIADSQVS EN........ ......VEDV EFVDMAFTKE
   anogaho  .......... .......... .......... .......... MAQNVPFSKQ
   bommoho  .......... .......... .......... .......... MSEQDLFTTR

            101                                                150
neimehemo  LKADTTAVHD SVDNL..... .......... .......... ..........
psepupga2  LKAASSRDHD SVDQL..... .......... .......... ..........
pseflpga1  LNQITHEPHS KLDAL..... .......... .......... ..........
psepupga1  LNQITHAPHA ELDAL..... .......... .......... ..........
psesypga1  LSQITHAPHE QLDKA..... .......... .......... ..........
pseaepiga  LNLLTNEPHQ RLESL..... .......... .......... ..........
deshapiga  LKAATRATHE RLDQR..... .......... .......... ..........
cythubpho  IKSATASLHT QLEQSEIS.. .......... .......... ..........
magmabpo3  LRDATRASHR RVDHHEVM.. .......... .......... ..........
xanaxbpho  LRHATQDAHR LVEAV..... .......... .......... ..........
xancabpho  LRHATQEAHT RVEAV..... .......... .......... ..........
rhopapiga  LKAATQATHE RLDSG..... .......... .......... ..........
agrtupiga  LKAATRGAHG DLDSF..... .......... .......... ..........
  pflubpho  LRTGTALLHV ALEKR..... .......... .......... ..........
pseflbpho  LRAGTAELHI ALEKRLPFFS EHLDAAWYRR LIQAYFGFYQ PLEAALHDSG
psesybpho  LRAETNQLHV QLEFF....S SALDHALYLR LLQAYYGFYA PLEAVLHGSA
rhospbpho  LREKTGMLHN RAETL..... .......... .......... ..........
rhorubpho  LREETRDRHE GLHRHPLL.. .......... .......... ..........
magmabpo2  LRHATRDLHA EIERHPLM.. .......... .......... ..........
pseaebpho  LRDATRDLHA ELDRR..... .......... .......... ..........
deirabpho  LQRETLDLHR EVEAL..... .......... .......... ..........
rhilebpho  LRAQTADCHA AVDTL..... .......... .......... ..........
gemobbpho  LKETTAEQHA RLERR..... .......... .......... ..........
magmabpo1  LREATAEAHA ALERD..... .......... .......... ..........
chlamyho1  MRKVAMKLHT KDQAPKEGEK EA........ .......... ..........
  arathhy1  MRFVAMRLHT KDQAK.EGEK ETKSI..... .......... ..........
  arathho3  MRFVAMRLHT KDQAR.EGEK ESRSP..... .......... ..........
  arathho4  MRFVVMKIHP RDQVK.EGKS DSN....... .......... ..........
  arathho2  MRFVAMRLRN VNGKKLDLSE DKTDTEKEEE EEEE...... ..........
   cloteho  IRLNSSKLHD MAEHTGFI.. .......... .......... ..........
  clospeho  IKNNSNDLHA VAEKTGFL.. .......... .......... ..........
   cornyho  LKQSTAQAHE KAEHSTFM.. .......... .......... ..........
   corglho  LRTHTAQAHE EAEHSTFM.. .......... .......... ..........
  hostrcoe  IRTASHQQHV EAETSTFM.. .......... .......... ..........
   rhodoho  LYVRTRQLHL EAEKSGIL.. .......... .......... ..........
   brarhho  MRERTKTLHV TAERTGVV.. .......... .......... ..........
   thefuho  LKAGTRSSHD AAEAHDFS.. .......... .......... ..........
syn8102ho  LREGTKKSHT MAENTGFV.. .......... .......... ..........
pro9313ho  LREGTKAAHT MAENTGFV.. .......... .......... ..........
  prochho1  LREGTKKSHT MAENTGFV.. .......... .......... ..........
sy7002ho1  LREGTKTSHT MAENVGFV.. .......... .......... ..........
sl1184ho1  LREGTKKSHS MAENVGFV.. .......... .......... ..........
  theelho1  LREGTKKAHT MAENVGFV.. .......... .......... ..........
   trierho  LREGTKKAHT NAENVSFV.. .......... .......... ..........
   nostho1  LRVGTKKAHT MAENVGFV.. .......... .......... ..........
   anabho1  LRVGTKKAHT MAENVGFV.. .......... .......... ..........
   nostho2  LRSGTQQAHT SAENVGFM.. .......... .......... ..........
   anabho2  LRAGTQKAHT AAENVGFM.. .......... .......... ..........
sy7002ho2  LRFGTQTSHT LSENTAFM.. .......... .......... ..........
sl1875ho2  LRYGTQQSHT LAENTAYM.. .......... .......... ..........
  theelho2  LREGTAEAHT LAEHTAFM.. .......... .......... ..........
   horhovl  LRQGTTKAHS MAENVSFV.. .......... .......... ..........
   hoporpu  LREGTTKSHS MAENVSFV.. .......... .......... ..........
   hoguith  LREGTSKSHS MAENVSFV.. .......... .......... ..........
ho2rabbit  LKEGTKEAHD RAENTKFV.. .......... .......... ..........
    ho2rat  LKEGTKEAHD RAENTQFV.. .......... .......... ..........
  ho2mouse  LKEGTKEAHD RAENTQFV.. .......... .......... ..........
  ho2human  LKEGTKEAHD RAENTQFV.. .......... .......... ..........
  ho1human  LKEATKEVHT QAENAEFM.. .......... .......... ..........
    ho1pig  LKEATKEVHV QAENAEFM.. .......... .......... ..........
    ho1rat  LKEATKEVHI RAENSEFM.. .......... .......... ..........
  ho1mouse  LKEATKEVHI QAENAEFM.. .......... .......... ..........
   hochick  LKEATKEVHE QAENTPFM.. .......... .......... ..........
   hofugru  IKKVTKDVHV RAESTELM.. .......... .......... ..........
   lepinho  LREGTSEEHK AAESSAFI.. .......... .......... ..........
   cionaho  LREKSSKAHA KSDKLMNV.. .......... .......... ..........
chlamyho2  LSKASRKIHN VSNSLVNA.. .......... .......... ..........
canalHmx1  INLETRSLHD RADKTVTL.. .......... .......... ..........
    scHmx1  INFQTRDAHN KINTFMGI.. .......... .......... ..........
sacbaHmx1  INFHTRDAHN KINTFMGI.. .......... .......... ..........
   gibzeho  IAIATRSVHA KLNKLIIARL P......... .......... ..........
   neucrho  INAATRLVHT QLNSQIIRRL P......... .......... ..........
   dromeho  LRKATKDVHN LTDVLVNA.. .......... .......... ..........
   anogaho  MRIATREIHN VSDALVNA.. .......... .......... ..........
   bommoho  MRKATRKIHS VSDALVNA.. .......... .......... ..........

            151                                                200
neimehemo  .......... .VMSVQPFVS KENYIKFLKL QSVFHKAVDH IYKDA.....
psepupga2  .......... .VMAARPFES RERYGRFLQV QHRFHGSLLA LYQDE.....
pseflpga1  .......... .VKAHAPFET QGAFARFVVA QYLFQSELVD LYNDA.....
psepupga1  .......... .VKSHAPFDS RESFARFVVA QYLFQSELQA LYNDP.....
psesypga1  .......... .VKAHAPFDT LASYSRFVVA QYLFQKELQP LYSDP.....
pseaepiga  .......... .VKSKEPFAS RDNFARFVAA QYLFQHDLEP LYRNE.....
deshapiga  .......... .IMAGDIFAS RERFARFLRV QYRFHRDVDA LYADP.....
cythubpho  .......... .NVIMSQLVT EKAYAEYLSR IQCMHEDIEK HTFPI.....
magmabpo3  .......... .ACLVRGPIT AELYARSLSA LYALHAPLED VFSAH.....
xanaxbpho  .......... .QALAQGQVD SAAYGQILRR HHALLAGFEA QLGNW.....
xancabpho  .......... .QALGQGHID AETYAQVLRR HHRLLAGFEE QLSDW.....
rhopapiga  .......... .IMARRPFSS RERYALFLLV QHRFHQDVDA FYRSA.....
agrtupiga  .......... .IMAAKPFES RENFGKFVET QYLFHRDLDV FFSNV.....
  pflubpho  .......... .LPFFSERLD ASWYQRLLQA YYGFYAPMEA VLYDG.....
pseflbpho  LIPA....GY DPEFFSDTLD LNAFERLMRA YYGFYQPLEA VLQDSDAIPA
psesybpho  LVPAELVPAK RMPFFSSVLD HALYLRLLQA YYGFYAPLEA ALRDSTFMP.
rhospbpho  .......... .LGLPSGIMG WADYVDWLRH FLALYDPIER RIVAFG....
rhorubpho  .......... .APLVDGDVE AEAYGRLLGC FLAFHRAAER LVLAP.....
magmabpo2  .......... .LPLSEGRVT PQQYRNALAV IYGFYRPSEE LLYAK.....
pseaebpho  .......... .SPLGDDDLD DRAYLDHAGR ILGWLEPLER ALRDNR....
deirabpho  .......... .MPVMSETLT RRGYLEVLRR LQAVVAPLEA QLDAL.....
rhilebpho  .......... ..FGSFNLSR TQDYKAFLRA HARVVPSVEH AHEEA.....
gemobbpho  .......... .VDLGARLRG PSEYAELLGH FYGFYRPLEA ALSAV.....
magmabpo1  .......... .LDWEARVAT LSGYRDLLGR LRGFHASYEP AIADA.....
chlamyho1  .......... .PKQMPWTPT RPGYLRFLVE SKEVFDTFER LVNSS.....
  arathhy1  .........E ERPVAKWEPT VEGYLRFLVD SKLVYDTLEL IIQDS.....
  arathho3  .........E EGPVAKWEPT VEGYLHFLVD SKLVYDTLEG IIDGS.....
  arathho4  .......... .DLVSTWNFT IEGYLKFLVD SKLVFETLER IINES.....
  arathho2  ....DDDDDD EVKEETWKPS KEGFLKYLVD SKLVFDTIER IVDES.....
   cloteho  .......... .KRLIEGNAN VTTYAEYIYN LYHIYNAIES NLEKNK....
  clospeho  .......... .KRLLEGKAS TESYAEYLYN LYEVYNAIEV NLEKCK....
   cornyho  .......... .SDLLEGRLG VAEFTRLQEQ AWLFYTALEQ AADAVR....
   corglho  .......... .NDLLTGKLD AQAFIKLQEQ SWLFYTALEA AARACA....
  hostrcoe  .......... .SDLLGGGLG VDAYARYTEQ LWFVYEALEA AAGRLA....
   rhodoho  .......... .SEILHGTAG RDGYTLLLRN LHPAYRAIEA GIERHR....
   brarhho  .......... .AELLRGRGT VRAYALLLRN LLPVYEALEA ELVRHQ....
   thefuho  .......... .QALVSGTLP RHGYVALAAQ HYFIYSALEE VAETLA....
syn8102ho  .......... .SCFLKGVVD KASYRKLVAD LYFVYTAMEE EISKLG....
pro9313ho  .......... .SCFLKGVVD QSSYRMLVAD LYFVYSALEA EIGKLRE...
  prochho1  .......... .ACFLKGVVE KKSYRKLISD LYFVYEAMEE EIERLVQ...
sy7002ho1  .......... .KCFLKGVVE KKSYRKLVAD LYYVYSAMEE EMERLK....
sl1184ho1  .......... .KCFLKGVVE KNSYRKLVGN LYFVYSAMEE EMAKFK....
  theelho1  .......... .RCFLKGTVE KSSYRKLVAS LYHVYSAMEQ EMERLK....
   trierho  .......... .KCFLKGVVE KTSYRNLVKN FYFVYSAMEE EIQRHR....
   nostho1  .......... .KCFLKGVVE KNSYRKLVAN FYFVYSAMEE EMEKHR....
   anabho1  .......... .KCFLKGVVE KSSYRKLVAN FYYVYSAMEE EMEKHS....
   nostho2  .......... .KCFLQGVVD RDCFAKFLSN LYYVYSELEA ALDSA.....
   anabho2  .......... .KCFLKGVVD RESFAKFLSN LYFVYSELEA AIQSHA....
sy7002ho2  .......... .KCFLKGIVE RQPLRKLMAN LYAVYYTLET AFEQYK....
sl1875ho2  .......... .KCFLKGIVE REPFRQLLAN LYYLYSALEA ALRQHR....
  theelho2  .......... .KCFVRGLIT SRLFRQFLAN LYFVYTDLEA ALASAN....
   horhovl  .......... .KSFLGGVVD KQAYRQLIAN FYFVYSAIED EMKRHQ....
   hoporpu  .......... .KSFLGGVVD KKSYRKLIAN LYFVYSAIEE EILLNK....
   hoguith  .......... .KSFLSGVID TNSYKKMMSN LYFVYKAMEE EMEYHK....
ho2rabbit  .......... .KDFLKGNIK KEIFKLATTA LYFTYSALEE EMDRNK....
    ho2rat  .......... .KDFLKGNIK KELFKLATTA LYFTYSALEE EMDRNK....
  ho2mouse  .......... .KDFLKGNIK KELFKLATTA LYFTYSALEE EMDRNK....
  ho2human  .......... .KDFLKGNIK KELFKLATTA LYFTYSALEE EMERNK....
  ho1human  .......... .RNFQKGQVT RDGFKLVMAS LYHIYVALEE EIERNK....
    ho1pig  .......... .KNFQKGEVT REGFKLVMAS LYHIYDALEE EIEHNK....
    ho1rat  .......... .RNFQKGQVS REGFKLVMAS LYHIYTALEE EIERNK....
  ho1mouse  .......... .KNFQKGQVS REGFKLVMAS LYHIYTALEE EIERNK....
   hochick  .......... .KNFQKGQVS LHEFKLVTAS LYFIYSALEE EIERNK....
   hofugru  .......... .LSFQRGQVT LQQYKLLLCS LYEIYLALEE EMDRNC....
   lepinho  .......... .RCFMKGILE KGTYARHLEA FYYVYESMEE ELERNK....
   cionaho  .......... ..KLAVALTD TSLYSQVLGD FYAVFNAIEN GIIENE....
chlamyho2  .......... ..RLIALFSD KDLYAKALGC FYYVFVALEA ALDEALK...
canalHmx1  .......... ..KFALALRN YKVYRQGLQA FYHVFASIEK ALYRQL....
    scHmx1  .......... ..KMAIAMRH GFIYRQGILA YYYVFDAIEQ EIDRLL....
sacbaHmx1  .......... ..KMAIAMRH GFIYRQGILA YYYVFDAIEQ EIDRLL....
   gibzeho  .......... .LALPPIAAD SSSYITGLLH ITPIYITFET LWRDIIESG.
   neucrho  .......... .LALPPAANT PSTYVSGLLH VAPVYITFET LWYMVLLSHK
   dromeho  .......... ..KIALALSD DEVWYDGLLA FYELYKFFET HLPERLL...
   anogaho  .......... ..KLAFALYD SRVWAEGLLI FYDVFKHLEQ RVPHDFL...
   bommoho  .......... ..KFAISLRD HTVWGGGLFV FYHIFAYLED AKERLNM...

            201                                                250
neimehemo  .......... .......... .......... .......... ..........
psepupga2  .......... .......... .......... .......... ..........
pseflpga1  .......... .......... .......... .......... ..........
psepupga1  .......... .......... .......... .......... ..........
psesypga1  .......... .......... .......... .......... ..........
pseaepiga  .......... .......... .......... .......... ..........
deshapiga  .......... .......... .......... .......... ..........
cythubpho  .......... .......... .......... .......... ..........
magmabpo3  .......... .......... .......... .......... ..........
xanaxbpho  .......... .......... .......... .......... ..........
xancabpho  .......... .......... .......... .......... ..........
rhopapiga  .......... .......... .......... .......... ..........
agrtupiga  .......... .......... .......... .......... ..........
  pflubpho  .......... .......... .......... .......... ..........
pseflbpho  DFDLAQRRKT PALAGDLQAL GLAPERIDSL PRC....... ..........
psesybpho  ...RAERVKT PVLVEDLRAL GMSDHDIGQL PRCQQLP... ..........
rhospbpho  .......... .......... .......... .......... ..........
rhorubpho  .......... .......... .......... .......... ..........
magmabpo2  .......... .......... .......... .......... ..........
pseaebpho  .......... .......... .......... .......... ..........
deirabpho  .......... .......... .......... .......... ..........
rhilebpho  .......... .......... .......... .......... ..........
gemobbpho  .......... .......... .......... .......... ..........
magmabpo1  .......... .......... .......... .......... ..........
chlamyho1  .......... .......... .......... .......... ..........
  arathhy1  .......... .......... .......... .......... ..........
  arathho3  .......... .......... .......... .......... ..........
  arathho4  .......... .......... .......... .......... ..........
  arathho2  .......... .......... .......... .......... ..........
   cloteho  .......... .......... .......... .......... ..........
  clospeho  .......... .......... .......... .......... ..........
   cornyho  .......... .......... .......... .......... ..........
   corglho  .......... .......... .......... .......... ..........
  hostrcoe  .......... .......... .......... .......... ..........
   rhodoho  .......... .......... .......... .......... ..........
   brarhho  .......... .......... .......... .......... ..........
   thefuho  .......... .......... .......... .......... ..........
syn8102ho  .......... .......... .......... .......... ..........
pro9313ho  .......... .......... .......... .......... ..........
  prochho1  .......... .......... .......... .......... ..........
sy7002ho1  .......... .......... .......... .......... ..........
sl1184ho1  .......... .......... .......... .......... ..........
  theelho1  .......... .......... .......... .......... ..........
   trierho  .......... .......... .......... .......... ..........
   nostho1  .......... .......... .......... .......... ..........
   anabho1  .......... .......... .......... .......... ..........
   nostho2  .......... .......... .......... .......... ..........
   anabho2  .......... .......... .......... .......... ..........
sy7002ho2  .......... .......... .......... .......... ..........
sl1875ho2  .......... .......... .......... .......... ..........
  theelho2  .......... .......... .......... .......... ..........
   horhovl  .......... .......... .......... .......... ..........
   hoporpu  .......... .......... .......... .......... ..........
   hoguith  .......... .......... .......... .......... ..........
ho2rabbit  .......... .......... .......... .......... ..........
    ho2rat  .......... .......... .......... .......... ..........
  ho2mouse  .......... .......... .......... .......... ..........
  ho2human  .......... .......... .......... .......... ..........
  ho1human  .......... .......... .......... .......... ..........
    ho1pig  .......... .......... .......... .......... ..........
    ho1rat  .......... .......... .......... .......... ..........
  ho1mouse  .......... .......... .......... .......... ..........
   hochick  .......... .......... .......... .......... ..........
   hofugru  .......... .......... .......... .......... ..........
   lepinho  .......... .......... .......... .......... ..........
   cionaho  .......... .......... .......... .......... ..........
chlamyho2  .......... .......... .......... .......... ..........
canalHmx1  .......... .......... .......... .......... ..........
    scHmx1  .......... .......... .......... .......... .......NDP
sacbaHmx1  .......... .......... .......... .......... .......NDA
   gibzeho  ...SPIDCEN NVDTHFPETT PTGPSNTP.. .......... ...FSEIDAH
   neucrho  EQTKEFRNSS PYQNRPSSPQ PPQEKDRFLL DPKTSHRVPF HDGDDAGLSQ
   dromeho  .......... .......... .......... .......... ..........
   anogaho  .......... .......... .......... .......... ..........
   bommoho  .......... .......... .......... .......... ..........

            251                                                300
neimehemo  ........EL NKAIPELE.Y MARYDAVTQD LKDLGE.... ..........
psepupga2  ........QL NQQLPGLA.A LSRFAAVEAD LRDLGL.... ..........
pseflpga1  ........EL NKIVPDLA.E RCRAEAAKAD LADLET.... ..........
psepupga1  ........QL IAIVPDLA.E RCRAEQARLD LADLDT.... ..........
psesypga1  ........TL QTIISDLP.A RCRAEQARAD LADLNM.... ..........
pseaepiga  ........AL ARLFPGLA.S RARDDAARAD LADLGH.... ..........
deshapiga  ........GL DALLPGLA.A RQRLAQIARD LDDLGQ.... ..........
cythubpho  .........I HTIIKDTA.Q RTKSTAIAAD LDQLKY.... ..........
magmabpo3  .......... .LGGDDFV.P ARRSLDLAHD LEVLGH.... ..........
xanaxbpho  ........LT TLVGNGWH.Y RRRVPALRDD LRALGQ.... ..........
xancabpho  ........LV TLVGSGWQ.Y RRRVPALRED LRVLGQ.... ..........
rhopapiga  ........AL GELLPALL.E RRRLELIELD LRDLGV.... ..........
agrtupiga  ........TL DGLLPDLK.G RRRLAMIEQD LADLGH.... ..........
  pflubpho  ........EL IPEGFDPV.M RVKTPTLVND LHALGL.... ..........
pseflbpho  .......DHL PALASPGA.S RLKAPTLQRD LQALGA.... ..........
psesybpho  .......AID SPGALTPD.D RIKTCVLVKD LCALGM.... ..........
rhospbpho  ........GW SGLASFDP.D PGHSRRLIQD LHALGI.... ..........
rhorubpho  .......ADA AFQTFGLE.R APRLALIEAD LASLAA.... ..........
magmabpo2  .........F PHLAETMG.I RPKLPALVHD LVALGF.... ..........
pseaebpho  .......SGW PAALRADA.R LVKSTWLESD LLAGGM.... ..........
deirabpho  .........P LPDELAWP.E RRKAHLLALD LAVMGE.... ..........
rhilebpho  ........GI NSLLPDWP.E RRRAHLLAAD IRELDD.... ..........
gemobbpho  .......SGY ESVGLAFM.E RCKIPHLASD LSVLGR.... ..........
magmabpo1  .......... LNEAAFFD.P RRRLTALDTD LRILSS.... ..........
chlamyho1  .........D AYKALRNT.G LERGPGLAAD IAWMEQ.... ...SFQLAPP
  arathhy1  .......NFP TYAEFKNT.G LERAEKLSTD LEWFKE.... ..QGYEIPEP
  arathho3  .......NFP TYAGFKNT.G LERAESLRKD LEWFKE.... ..QGYEIPEP
  arathho4  .......AIQ AYAGLKNT.G LERAENLSRD LEWFKE.... ..QGYEIPES
  arathho2  .......ENV SYAYFRRT.G LERCESIEKD LQWLRE.... ..QDLVIPEP
   cloteho  .......GNK YIKDFALP.E VYRAEAIMKD VKYLLK.... ...DKLDSME
  clospeho  .......DNK VVKDFVLP.E IYRAEAILKD LKFLLE.... ...ENLNTMK
   cornyho  .......ASG FAESLLDP.A LNRAEVLARD LDKLND.... .GSEWRSRIT
   corglho  .......EDS RAAGLLDP.R LERKETLEAD LDKLHE.... .NTTWRDNVT
  hostrcoe  .......ADP VAGPFVRP.E LLRLASLERD LAHLRG.... ..ADWRTGLT
   rhodoho  .......DNP ILAPLAAH.P LARTPAIESD LAALAG.... ..ADWHERLP
   brarhho  .......ASP VVGLTVRP.E LHRCPAIKAD LAALDA.... ......SDLP
   thefuho  .......DHP VGGAVYFP.E LHRVPALERD LAFLCG.... ..PDWRDTIT
syn8102ho  .......DHP VVGPVGMQ.E LNRRDALEQD LVFYFG.... ..AGWKDQIQ
pro9313ho  ......QKHP VVAPIGFP.E LNRCEALEQD LIFYFG.... ..SDWRNLAK
  prochho1  ......EEHP VIKHIGFK.S LFRKETLEND LKFYFG.... ..DNWQKEIN
sy7002ho1  .......DHP VVSQIYFP.E LNRKQSLETD LRYYFG.... ..PNWQAEAK
sl1184ho1  .......DHP ILSHIYFP.E LNRKQSLEQD LQFYYG.... ..SNWRQEVK
  theelho1  .......DHP IVGKIYFP.E LNRKSSLERD LTYYFG.... ..SNWREEIP
   trierho  .......EHP VISKINFP.E LNRKQSLEQD LKFYYG.... ..NGWREQVA
   nostho1  .......QHP ILSKINFP.Q LNRKYTLEQD LSYYFG.... ..ANWKEQIK
   anabho1  .......QHP IVSKINFS.Q LNRKQTLEQD LSYYYG.... ..ANWREQIQ
   nostho2  .......KHP VISAVYFP.E LNRQSSLEKD MVFYYG.... ..DNWRGQIT
   anabho2  .......NNP AIAPIYFP.E LNRLASLEKD MVFYYG.... ..SEWRSLIA
sy7002ho2  .......DHE ILGEIYFP.E LNRVPHLEED LAFYYG.... ..EHWHRQLE
sl1875ho2  .......DNE IISAIYFP.E LNRTDKLAED LTYYYG.... ..PNWQQIIQ
  theelho2  ........SD AVRAIYFP.E LNRSGQLAQD LAFYYG.... ..EDWRDQVT
   horhovl  .......ESQ IIKPIYFE.E LNRKSSLEED LQFYYG.... ..LEWQDKIF
   hoporpu  .......DHP AIKPIYFT.E LNRKTSLAKD LNYYYG.... ..PDWLNIIE
   hoguith  .......END LIKPIYFV.E LNRSESLALD LNFYYG.... ..DTWKDIIE
ho2rabbit  .......DHP AFAPLYFPME LHRKEALTKD MEYFFG.... ..ENWEEQVQ
    ho2rat  .......DHP AFAPLYFPTE LHRKEALIKD MEYFFG.... ..ENWEEQVK
  ho2mouse  .......DHP AFAPLYFPTE LHRKAALIKD MKYFFG.... ..ENWEEQVK
  ho2human  .......DHP AFAPLYFPME LHRKEALTKD MEYFFG.... ..ENWEEQVQ
  ho1human  .......ESP VFAPVYFPEE LHRKAALEQD LAFWYG.... ..PRWQEVIP
    ho1pig  .......ENP VYTPLYFPEE LHRRAALEQD MAFWYG.... ..PRWQEAIP
    ho1rat  .......QNP VYAPLYFPEE LHRRAALEQD MAFWYG.... ..PHWQEAIP
  ho1mouse  .......QNP VYAPLYFPEE LHRRAALEQD MAFWYG.... ..PHWQEIIP
   hochick  .......DNP VYAPVYFPME LHRKAALEKD LEYFYG.... ..SNWRAEIP
   hofugru  .......DHP SVAPIYFPAE LARLATIEKD LEFFFG.... ..PDWREKIV
   lepinho  .......NNL VLKSIYFP.E LYRKNALLED LQFFYG.... ..TWKPNDHQ
   cionaho  .......ENE YIKQLWHP.A FGRVSFFERD LEFYLG.... ..SQWKRLLT
chlamyho2  ...KGDADVS KFKDVLKG.G LYRAPGFKQD VQHYLG.... ..ATWQAQLG
canalHmx1  ..EKKDEWSE MLEQVWKP.E IARAGKAEQD LLFFYD.... ..DNKEKFIK
    scHmx1  VTEEELQTST ILKQFWLE.D FRRSTQIYKD LKLLYSNTFK STESLNEFLA
sacbaHmx1  VSEKELQACG ILKQFWLE.D FRRSTQIYKD LKLLYSNTFK STESLNEFLA
   gibzeho  EFTDRSRMLA LLQQLYLP.G LMRSDRLKAD IANLSGW... SNSTVEEQLR
   neucrho  RPGTSERIFS ILESLRIP.G LMRADCLRAD IGCLTGW... SKEMVDEQIE
   dromeho  .......... .......PKE FHRTAAFERD FAYFYG.... ..SDWRKDYE
   anogaho  .......... .......PPE MHRTAQFEQD LRYYLG.... ..EGWLERHT
   bommoho  .........P EFNKLFVHEI LYRKKAFEQD LQHYLG.... ..DNWRS..I

            301                                                350
neimehemo  .......... .EPYKFDKEL PYEAGNKAIG WLYCAEGSNL GAAFLFKHAQ
psepupga2  .......... ..PLPTPTQP VRVSSAQALG WLYCSEGSNL GAAFLYKHTQ
pseflpga1  .......... EVPAPVAGAV SNPSQAEALG WIFVSEGSKL GAAFLIKRAV
psepupga1  .......... EVPAAVPGAV GKPSLGEAMG WIFVSEGSKL GAAFLIKRAV
psesypga1  .......... DLPLPVAGAV QKPSSAEALG WLFVSEGSKL GAAFLIKRAQ
pseaepiga  .........P VPEGDQSVRE ADLSLAEALG WLFVSEGSKL GAAFLFKKAA
deshapiga  .......... TLPPACAPAT QALPLAQALG WLYVAEGSNL GGSVLYKLAA
cythubpho  ........AS AVNKTFLDAA HSPDLNFNLG LMYVTEGSVL GGQVILKNIK
magmabpo3  ........DA AKVAPVWNGR RPDGLAAYVG MRYVIEGSAL GGAMIAPQLI
xanaxbpho  .......... .QPDLPAALP ASADDAARWG MLYVIEGSQL GGRVIARNLR
xancabpho  .......... .PVDAAVPPP PASSEAVRWG MLYVIEGSQL GGRVIARMLR
rhopapiga  ......APEN SRATPVSIGE QPIDVPTALG WLYVAEGSNL GAAFLLKQAG
agrtupiga  .......AIP DTDEPRFTAE MPFDLPEAMG WLYVVEGSNL GAAFLLKDAA
  pflubpho  .....NDRAI NTLPRCANLP PLDTPAACLG ALYVLEGATL GGQVLRREMA
pseflbpho  .....NGGDF PICRRLPAID SAAACLGCLG ALYVLEGATL GGQILRREMA
psesybpho  .......SEH DIRQLPQ..C TQLPITNCLG VMYVLEGATL GGQVLRREIN
rhospbpho  ......DTDR IPRAPAEYCP PLTNFARALG ARYVLEGSAL GGRVILHHLK
rhorubpho  ...AGVRVSP EPDGAEAWLP DAPGLAEAVG VLYVLEGSRL GGQGLANTLS
magmabpo2  .....SDMEV AALPLSPAIP TVESWGEGLG MVYVLEGATL GGQVVMRRIS
pseaebpho  .....SRAQV EALPRCADLP NATRAAEVFG VAYVMEGATL GGAYLYKRLA
deirabpho  ......GPSN QQAPLSV..P ELTTLAQAFG ALYVLEGATL GGQLISRHLR
rhilebpho  .........R LPVPLPR..S ALRCEAAVWG AAYVLEGSKL GGALLAKAVP
gemobbpho  ........SP AHVPLDAA.P PIGSLGAALG RMYVLEGATL GGRVVCRMVR
magmabpo1  .....EDTAL GALPAPSR.P RLDGKGGALG ALYVLEGSAL GGTVIGRHVA
chlamyho1  DMKPDGAAAT YVAFLEKL.A KTDPPAFICH YYNFYFAHTA GGRMIGNKVS
  arathhy1  TAPG....KT YSQYLKEL.A EKDPQAFICH FYNIYFAHSA GGRMIGRKVA
  arathho3  MAPG....KT YSEYLKDL.A ENDPQAFICH FYNIYFAHSA GGQMIGTKVS
  arathho4  MVPG....KA YSQYLKNI.A EKDPPAFICH FYNINFAHSA GGRMIGTKVA
  arathho2  SNVG....VS YAKYLEEQ.A GESAPLFLSH FYSIYFSHIA GGQVLVRQVS
   cloteho  PLIST...KV FVNRINHI.G EKNKELLIAH AYTRYLADLF GGRTIYQIVK
  clospeho  PLAST...RA YVARINEI.G ETAPELLVAH AYTRYLADLF GGRTIYGMVK
   cornyho  ASPAV...ID YVNRLEEIRD NVDGPALVAH HYVRYLGDLS GGQVIARMMQ
   corglho  ATAAT...AS YVERLESIEA AKDFPRLVAH HYVRYLGDLS GGQVIARLVN
  hostrcoe  ALPAT...EA YAARVREC.A EEWPAGYVAH HYTRYLGDLS GGQIIRDKAE
   rhodoho  VLPAA...EA YAQRIAEV.S EGDGSRLIAH AYTRYLGDLN GGQIVRRLLE
   brarhho  LLPEA...IA YVRAIQEA.G SGSGHPLLAH AYTRYLGDLS GGQIIKKILA
   thefuho  PLPTT...RA YTDRIRWT.. VHWPAGFIAH HYTRYLGDLS GGQVIKRVVQ
syn8102ho  PSPSA...AA YVERIHAV.A QESPELLVGH HYTRYLGDLS GGQILKNIAQ
pro9313ho  ATLAA...QE YVARIHKL.A QESPELLVAH HYTRYLGDLS GGQILKTIAQ
  prochho1  ISKSA...KE YVNRIHLV.A KKSPELLVGH HYTRYIGDLS GGQILKKIAK
sy7002ho1  ITPAG...QA YVDRIHEV.A QTAPELLVSH SYTRYLGDLS GGQILKKIAQ
sl1184ho1  ISAAG...QA YVDRVRQV.A ATAPELLVAH SYTRYLGDLS GGQILKKIAQ
  theelho1  PSPAT...QA YVARIHEV.A NTAPELLVAH SYTRYLGDLS GGQILKGIAE
   trierho  PSPAG...KA YVQRIRDI.S EKQPELLVAH SYTRYLGDLS GGQILKKIAQ
   nostho1  LSSAG...EA YVKRIREI.S ATEPELLIAH SYTRYLGDLS GGQILKNIAV
   anabho1  LSPAG...EA YVQRIREI.S ATEPELLIAH SYTRYLGDLS GGQILKNIAV
   nostho2  PSPAA...QK YIDRIREI.S ASEPALLLGH AYTRYMGDLS GGQMLQKVAQ
   anabho2  PSASA...QA YIKHIREL.S ATAPALLIGH TYTRYMGDLS GGQMLQKIAQ
sy7002ho2  LLPAG...KV YQARLQEL.A ATDPLLLIAH AYVRYMGDLS GGQSLKNIIR
sl1875ho2  PTPCA...KI YVDRLKTI.A ASEPELLIAH CYTRYLGDLS GGQSLKNIIR
  theelho2  PLTAT...RV YLSRLHDV.A QSEPLLLIAH SYTRYMGDLS GGQALSKIVH
   horhovl  PSPAT...KV YINRIHEI.S NTSPELLIAH CYTRYLGDLS GGQILKKITQ
   hoporpu  PSSAT...QV YVNRIHNI.G NKQPELLVAH AYTRYLGDLS GGQVLKKIAR
   hoguith  PSEAT...RV YINRIKKI.S KEKPLLLIAH AYTRYLGDLS GGQILKKIAQ
ho2rabbit  CSEAA...QK YVERIHYI.G QNEPELLVAH AYTRYMGDLS GGQVLKKVAQ
    ho2rat  CSEAA...QK YVDRIHYV.G QNEPELLVAH AYTRYMGDLS GGQVLKKVAQ
  ho2mouse  CSEAA...QK YVDRIHYV.G QNEPELLVAH AYTRYMGDLS GGQVLKKVAQ
  ho2human  CPKAA...QK YVERIHYI.G QNEPELLVAH AYTRYMGDLS GGQVLKKVAQ
  ho1human  YTPAM...QR YVKRLHEV.G RTEPELLVAH AYTRYLGDLS GGQVLKKIAQ
    ho1pig  YTQAT...KR YVRRLQQV.G RFEPELLVAH AYTRYMGDLS GGQVLKKIAQ
    ho1rat  YTPAT...QH YVKRLHEV.G GTHPELLVAH AYTRYLGDLS GGQVLKKIAQ
  ho1mouse  CTPAT...QH YVKRLHEV.G RTHPELLVAH AYTRYLGDLS GGQVLKKIAQ
   hochick  CPEAT...QK YVERLHVV.G KKHPELLVAH AYTRYLGDLS GGQVLKKIAQ
   hofugru  VPAAT...ER YCHRIRQI.G QENPEYLIAH AYTRYLGDLS GGQVLGRIAQ
   lepinho  PSVAT...QD YVQRIRKI.S ETQPELLAAH SYVRYLGDLS GGQILKKVAA
   cionaho  PSDAA...ME YVSHIEDI.T ENEPILLVAY VHTMYLAIFS GGFILKKIIK
chlamyho2  TKSQA..LKD YEAHLASL.G RSSPALLLAH VYTQHLAMAS GGQIVKRWAR
canalHmx1  PIMPAQ..IE FCKHILEV.T EEKPYLLFAY LHVMYLALFA GGRIMRSSVL
    scHmx1  TFQKPPLLQQ FINNIHEN.I HKEPCTILSY CHVLYLALFA GGKLIRSNLY
sacbaHmx1  TFEKPPLLQQ FVDDIHDN.I RQEPCTILSY CHVLYLALFA GGKLIRSNLY
   gibzeho  LVEQNGRLGG FLQHIKRT.V QNRPHVLLSY SYILFMALFA GGRFIRATLE
   neucrho  VAARNGNLKK FITHIKQS.V GESPPVLVAY AWVLYMALFS GGRILRSSLE
   dromeho  IRPAV...QK YLEHLEKI.A AQNELLLFAY SYQMYMALMS GGQMLQKKRM
   anogaho  PKAEV...RA YLKHLQEL.E QENANLLLAY VYHLYMGLLS GGQILQKRRS
   bommoho  PKSLA..LEN YLQHLQDL.E RDNPKLLMAY VYHLYLGLLS GGQILAKKRR

            351                                                400
neimehemo  KLDY...... .......... .......... .......... .......NGE
psepupga2  RLGL...... .......... .......... .......... .......EGD
pseflpga1  GLGL...... .......... .......... .......... .......SET
psepupga1  ALEL...... .......... .......... .......... .......SDS
psesypga1  ALNL...... .......... .......... .......... .......SDS
pseaepiga  ALEL...... .......... .......... .......... .......DEN
deshapiga  RLGL...... .......... .......... .......... .......DRG
cythubpho  KQLG...... .......... .......... .......... .........E
magmabpo3  RRLP...... .......... .......... .......... .......PEA
xanaxbpho  KQQP...... .......... .......... .......... ........AL
xancabpho  KRQP...... .......... .......... .......... ........GL
rhopapiga  SLGL...... .......... .......... .......... .......SET
agrtupiga  KLGL...... .......... .......... .......... .......GEE
  pflubpho  ERLD...... .......... .......... .......... .......VSG
pseflbpho  QRLD...... .......... .......... .......... .......LHG
psesybpho  KRLG...... .......... .......... .......... .......LDG
rhospbpho  KRIG...... .......... .......... .......... .......DEI
rhorubpho  RSDD...... .......... .......... .......... .......PRI
magmabpo2  HCLG...... .......... .......... .......... .......VLS
pseaebpho  PRLP...... .......... .......... .......... ..........
deirabpho  RTLG...... .......... .......... .......... .......LSP
rhilebpho  DHL....... .......... .......... .......... ..........
gemobbpho  EALG...... .......... .......... .......... .......YTP
magmabpo1  RLHG...... .......... .......... .......... .........D
chlamyho1  SML....... .......... .......... .......... ........LD
  arathhy1  ERI....... .......... .......... .......... ........LD
  arathho3  KKI....... .......... .......... .......... ........LD
  arathho4  EKI....... .......... .......... .......... ........LD
  arathho2  EKL....... .......... .......... .......... ........LE
   cloteho  ENYKI..... .......... .......... .......... .........D
  clospeho  DLYKI..... .......... .......... .......... .........D
   cornyho  RHYGV..... .......... .......... .......... .........D
   corglho  REYGV..... .......... .......... .......... .........S
  hostrcoe  RTWGF..... .......... .......... .......... .......ARK
   rhodoho  KTMQL..... .......... .......... .......... .........S
   brarhho  RSLEL..... .......... .......... .......... .........Q
   thefuho  RAYGF..... .......... .......... .......... ........TD
syn8102ho  KAMNM..... .......... .......... .......... ........DG
pro9313ho  KAMKL..... .......... .......... .......... ........GG
  prochho1  KALNL..... .......... .......... .......... ........DG
sy7002ho1  NAMNL..... .......... .......... .......... .........D
sl1184ho1  NAMNL..... .......... .......... .......... .........H
  theelho1  RAMNL..... .......... .......... .......... ........QD
   trierho  RGMNL..... .......... .......... .......... ........TD
   nostho1  TAMNL..... .......... .......... .......... ........SD
   anabho1  TAMNL..... .......... .......... .......... ........ND
   nostho2  SALKL..... .......... .......... .......... ........SG
   anabho2  STLKL..... .......... .......... .......... ........SG
sy7002ho2  SALAL..... .......... .......... .......... ........PD
sl1875ho2  SALQL..... .......... .......... .......... ........PE
  theelho2  SQLML..... .......... .......... .......... ........PE
   horhovl  SAMNL..... .......... .......... .......... ........SG
   hoporpu  GAMNL..... .......... .......... .......... ........SD
   hoguith  RALNV..... .......... .......... .......... ........PN
ho2rabbit  RALKL..... .......... .......... .......... .......PST
    ho2rat  RALKL..... .......... .......... .......... .......PST
  ho2mouse  RALKL..... .......... .......... .......... .......PST
  ho2human  RALKL..... .......... .......... .......... .......PST
  ho1human  KALDL..... .......... .......... .......... .......PSS
    ho1pig  KALDL..... .......... .......... .......... .......PSS
    ho1rat  KAMAL..... .......... .......... .......... .......PSS
  ho1mouse  KAMAL..... .......... .......... .......... .......PSS
   hochick  KALQL..... .......... .......... .......... .......PST
   hofugru  KSMKL..... .......... .......... .......... ........GG
   lepinho  RALNL..... .......... .......... .......... ........PE
   cionaho  TTLNL..... .......... .......... .......... ........NE
chlamyho2  KIFQL..... .......... .......... .......... ........PD
canalHmx1  KATGMYPQRD .......... .......... .......... ..GLSHDDVV
    scHmx1  RRLGLFPNFE .......... .......... .......... ..KLSQKELV
sacbaHmx1  RRLGLFPNFE .......... .......... .......... ..KLTQKELV
   gibzeho  SAGDEFWDRL PSPVLPSLVP CEENTRRTKR ASGLSDEQIP QDDFHHHATH
   neucrho  KAGPEYWKTK CDPIMPFGKA CAY....... .......... PDKSHATAPM
   dromeho  IARKMWIFSK NDDEEQQKQA DKE..AELAT ARAADGSVDK DDLEARPMPA
   anogaho  IGRRINPFRR .......... .......... .......... ..........
   bommoho  VFGEKN.... .......... .......... .......... ..........

            401                                                450
neimehemo  HGARHLAPHP DGR....... .......... .......... ..........
psepupga2  NGARHLAPHP DGR....... .......... .......... ..........
pseflpga1  FGARHLGEPA GGR....... .......... .......... ..........
psepupga1  FGARHLGEPA GGR....... .......... .......... ..........
psesypga1  FGARHLGEPA GGR....... .......... .......... ..........
pseaepiga  FGARHLAEPE GGR....... .......... .......... ..........
deshapiga  FGARHLAAHP DGV....... .......... .......... ..........
cythubpho  DIASRFLNVY GQQ....... .......... .......... ..........
magmabpo3  LDACRFFTFQ MEG....... .......... .......... ..........
xanaxbpho  AGALRYFELA DGD....... .......... .......... ..........
xancabpho  AHALHYFELA DED....... .......... .......... ..........
rhopapiga  FGARHLVAAP EGR....... .......... .......... ..........
agrtupiga  FGARHLAGAP EGR....... .......... .......... ..........
  pflubpho  DNGGAFLNVY GAE....... .......... .......... ..........
pseflbpho  DNGGAFLDVL .......... .YVLEGATLG GQILRREIAT RLSLGADNGA
psesybpho  QSGTAFLDVY GASPGACLGV MYVLEGATLG GQVLRREVLK RLGLDEYSGA
rhospbpho  GNATAFFGGP SHG....... .......... .......... ..........
rhorubpho  AAATAFLGSR DRA....... .......... .......... ..........
magmabpo2  GLATSFHNFH GDG....... .......... .......... ..........
pseaebpho  GLPLQWLQGY GQA....... .......... .......... ..........
deirabpho  EQGSAYFSGY GPQ....... .......... .......... ..........
rhilebpho  ..PSSYLSPQ GPK....... .......... .......... ..........
gemobbpho  DRGCRFFNSY GDR....... .......... .......... ..........
magmabpo1  NVPLAYYAGR GRA....... .......... .......... ..........
chlamyho1  GQTLEFYKWQ GDV....... .......... .......... ..........
  arathhy1  NKELEFYKWD GEL....... .......... .......... ..........
  arathho3  NKELEFYKWD GQL....... .......... .......... ..........
  arathho4  NKELEFYKWD GQL....... .......... .......... ..........
  arathho2  GKELEFNRWE GDA....... .......... .......... ..........
   cloteho  DKGLNYYIFH EIN....... .......... .......... ..........
  clospeho  EEGLNYYKYE TLS....... .......... .......... ..........
   cornyho  PEALGFYHFE GIA....... .......... .......... ..........
   corglho  EEALSFYCFE DLG....... .......... .......... ..........
  hostrcoe  GDGVRFYVFE EIS....... .......... .......... ..........
   rhodoho  AGELAHYDFS AIG....... .......... .......... ..........
   brarhho  PEALSFYEFP AIT....... .......... .......... ..........
   thefuho  GAGFEFYIFD RLD....... .......... .......... ..........
syn8102ho  DDGLNFYVFN DIA....... .......... .......... ..........
pro9313ho  NDGVRFYIFN DIE....... .......... .......... ..........
  prochho1  DNGLNFYEFK NID....... .......... .......... ..........
sy7002ho1  GEGTAFYEFE NIS....... .......... .......... ..........
sl1184ho1  DGGTAFYEFA DID....... .......... .......... ..........
  theelho1  GEGTAFYRFE SIS....... .......... .......... ..........
   trierho  GEGTAFYEFP DIL....... .......... .......... ..........
   nostho1  GQGTAFYEFP EIP....... .......... .......... ..........
   anabho1  GQGTAFYEFA DIS....... .......... .......... ..........
   nostho2  YEGTSFYNFE QIP....... .......... .......... ..........
   anabho2  YEGTSFYNFE QIP....... .......... .......... ..........
sy7002ho2  GQGTRFYEFD SWP....... .......... .......... ..........
sl1875ho2  GEGTAMYEFD SLP....... .......... .......... ..........
  theelho2  GKGTAFYEFP ALP....... .......... .......... ..........
   horhovl  GEGTAFYEFK DIK....... .......... .......... ..........
   hoporpu  ERGTKFYDFD EIE....... .......... .......... ..........
   hoguith  SQGLAFYEFD KID....... .......... .......... ..........
ho2rabbit  GEGTQFYLFE NVD....... .......... .......... ..........
    ho2rat  GEGTQFYLFE HVD....... .......... .......... ..........
  ho2mouse  GEGTQFYLFE HVD....... .......... .......... ..........
  ho2human  GEGTQFYLFE NVD....... .......... .......... ..........
  ho1human  GEGLAFFTFP NIA....... .......... .......... ..........
    ho1pig  GEGLAFFTFP NVA....... .......... .......... ..........
    ho1rat  GEGLAFFTFP SID....... .......... .......... ..........
  ho1mouse  GEGLAFFTFP NID....... .......... .......... ..........
   hochick  GEGLAFFTFD GVS....... .......... .......... ..........
   hofugru  SEGLSFFAFP GVS....... .......... .......... ..........
   lepinho  GKGISFYEFP MIQ....... .......... .......... ..........
   cionaho  SEGVNIFDTA EGE....... .......... .......... ..........
chlamyho2  DVGTAAFDYT GES....... .......... .......... ..........
canalHmx1  RMGTNFFTFD VPD....... .......... .......... ..........
    scHmx1  KKGTNFFTFS DLG....... .......... .......... ..........
sacbaHmx1  KKGTNFFTFS ELG....... .......... .......... ..........
   gibzeho  TMPLRFFHFQ TPE....... .......... .......... ..........
   neucrho  SQRLRFFHFN TSQ....... .......... .......... ..........
   dromeho  QVTICPPGCE ATYF...... .......... .......... ..........
   anogaho  ADAEPVPDAA VTTFE..... .......... .......... ..........
   bommoho  EQPNTYYVDK VTDFA..... .......... .......... ..........

            451                                                500
neimehemo  .......... ...GKHWR.A FVEHLNALNL T.....PEAE AEAIQGA..R
psepupga2  .......... ...ALHWR.E FVARLDSLVL G.....EQEE AEVVAGA..I
pseflpga1  .......... ...AEGWK.T FTRILDGLEF T.....AEEE AAAEKGA..L
psepupga1  .......... ...AEGWK.Q FTRILDGLAL S.....PEEE AAAERGA..V
psesypga1  .......... ...AAGWK.A FVRTLDELPL T.....AEQE AELDRGA..I
pseaepiga  .......... ...AQGWK.S FVAILDGIEL N.....EEEE RLAAKGA..S
deshapiga  .......... ...ARHWR.R FTAALDGAAL S.....AAQE EDVVAGA..E
cythubpho  .......... ..TGHLWR.S FLIQLSEYQS TL...SEKEK MTIIDGA..K
magmabpo3  .......... ....QQWP.R FWRLVDGLGP I.......DV HQACDAA..V
xanaxbpho  .......... ...PAGWR.R FQAALDRRLA T.....PSAR DAAIGGA..Q
xancabpho  .......... ...PAGWR.R FQAVLEQRLQ S.....AAAR ADAIAGA..Q
rhopapiga  .......... ...GLHWK.T FTTALDAAPL S.....AMEE ERAIAGA..R
agrtupiga  .......... ...GLHWR.T FTAALDEISL T.....VQEE ERVVAGA..E
  pflubpho  .......... ..TGRRWK.E FLDYLGRLPL D.....ALAR QHAVDAA..R
pseflbpho  AFLDIYGVYG AATGRRWK.D FLDYLGRMPE D.....ASAR QQVVAAT..G
psesybpho  AFLDR..... ..TGPRWK.A FLNHLDEVSR EVAFNDAAAF AAHVYGAETG
rhospbpho  .......... ..TATHWR.A FQAALDRFGA A....HPDKR ADVLAGA..A
rhorubpho  .......... ..VGPLWR.A ITAMIETIGA D.....PADR QRVTAAA..K
magmabpo2  .......... ..AGPHWR.Q FQTRMAEQLD A....NPAAQ QKAAECA..V
pseaebpho  .......... ..TGVRWQ.E FLEQLARQID S.....PEAI GLAQDAA..Q
deirabpho  .......... ..TGPRWR.S FGEVLEASVP A......EDA AEVVAGA..R
rhilebpho  .......... ....GAMR.L FMDRLDASKV D.......DP GAAVAAA..R
gemobbpho  .......... ..VGPMWT.A FRAALVRFAT T.....PEAE TEVVNAA..G
magmabpo1  .......... ..VGPLWR.S FRQRLDDLAD G.......EA PVAFAAG..I
chlamyho1  .......... ...NEHLE.G VRKSINVMAE GW...TPAEK EHCLAET..E
  arathhy1  .......... ...SQLLQ.N VREKLNKVAE EW...TREEK NHCLEET..E
  arathho3  .......... ...SQLLQ.N VRQKLNKVAE WW...TREEK SHCLEET..E
  arathho4  .......... ...SELLQ.N VSEELNKVAE LW...TREEK NHCLEET..E
  arathho2  .......... ...QDLLK.G VREKLNVLGE HW...SRDEK NKCLKET..A
   cloteho  .......... ..DLKNFVMG YHEKLNNIKF D.....ETLK KDFINEI..S
  clospeho  .........D GSEMKGFVMN YHNKLNNIEL N.....EEMK ERFINEV..A
   cornyho  .......... ..KLKVYKDE YREKLNNLEL S.....DEQR ENLLKEA..T
   corglho  .......... ..KLKPYKDN YRAELDALEL T.....AEER AALLDEA..S
  hostrcoe  .......... ..NPAAFKRE YRDLLDGIRA D.....DLEK QRVVAEC..K
   rhodoho  .......... ..DPATLKTD YREALERAGA A.....APDA AAVIEEG..A
   brarhho  .......... ..DIPRFKTE YREALEQAGS A.....MTEH DSVVEEA..A
   thefuho  .......... ..SLPRFKKN YRAVLDALDL D.....EAEQ TRVVDEV..R
syn8102ho  .......... ..DEKAFKTT YRSTMDELPI D.....QAMA DRIVEEA..N
pro9313ho  .......... ..DTKAFKTL YSATLDSLPI N.....QQTA ERMVEEA..N
  prochho1  .......... ..DEKKFKEE YSKTLNQLPI N.....QNIA DQIIDEA..N
sy7002ho1  .......... ..DEKAFKDK YRAAMNSLDV P.....EETA EQIVQEA..N
sl1184ho1  .......... ..DEKAFKNT YRQAMNDLPI D.....QATA ERIVDEA..N
  theelho1  .......... ..DEKAFKQL YRQRLDELPV D.....EATA DRIVDEA..N
   trierho  .......... ..DEKAFKNN YRQAMNDLPI D.....QATA SRIVDEA..N
   nostho1  .......... ..DEKGFKAK YRQILDELPL D.....DAAT DRIVEEA..N
   anabho1  .......... ..DEKAFKAK YRQTLDELAI D.....EATG DRIVDEA..Y
   nostho2  .......... ..DKKAFKDK YRQVLNALPI D.....DATA ERIVAEA..N
   anabho2  .......... ..DKKAFKDQ YRQALDSVP. D.....DATA DRIVAEA..N
sy7002ho2  .........T PGDRRNFKLQ YRDALDRLNL D.....EETI QKMINEA..N
sl1875ho2  .........T PGDRRQFKEI YRDVLNSLPL D.....EATI NRIVEEA..N
  theelho2  .........T PEDKKAFKQR YRATLDSLGL D.....EEAI ARIVQEA..N
   horhovl  .......... ..DEKNFKQN YRLALDSIHL S.....DSAI KSIVSEA..N
   hoporpu  .......... ..DDKIFKNN YRSALDTIPL S.....DEQV QNVVAEA..N
   hoguith  .......... ..DEQAFKQK YKKALDTLPV T.....DKMI SQIVAEA..N
ho2rabbit  .......... ..NAQQFKQF YRARMNALDL N.....LKTK ERIVEEA..N
    ho2rat  .......... ..NAQQFKQF YRARMNALDL S.....MKTK ERIVEEA..N
  ho2mouse  .......... ..NAQQFKQF YRARMNALDL N.....LKTK ERIVEEA..N
  ho2human  .......... ..NAQQFKQL YRARMNALDL N.....MKTK ERIVEEA..N
  ho1human  .......... ..SATKFKQL YRSRMNSLEM T.....PAVR QRVIEEA..K
    ho1pig  .......... ..NATKFKQL YRSRMNTLEM T.....PEVK QRVLEEA..K
    ho1rat  .......... ..NPTKFKQL YRARMNTLEM T.....PEVK HRVTEEA..K
  ho1mouse  .......... ..SPTKFKQL YRARMNTLEM T.....PEVK HRVTEEA..K
   hochick  .......... ..NATKFKQL YRSRMNALEM D.....HATK KRVLEEA..K
   hofugru  .......... ..SPNLFKRL YRSRMNSVEL T.....EEQR SAVLQEA..L
   lepinho  .......... ..DINGFKQN YRTALDSLPV N.....DSEK QSILAES..K
   cionaho  .......... ..SRLKLKQL IKTRINAMDF D.....RSTK DLIIQEK..L
chlamyho2  .......... ...NNTLRSA FKKQFDEWGA AQ...PQELQ DQLLSEH..L
canalHmx1  .......... ...EDLLRLT YKRDYELVTR NGL..TEEQK LEIIEES..K
    scHmx1  .......... PTEETRLKWE YKKNYELATR TEL..TEAQK LQIISVA..E
sacbaHmx1  .......... PTEETRLKWE YKKNYELATR TEL..TEAQK LKIISVA..E
   gibzeho  .......... ..DGEDLKRE FKRRLASMEG EL...SPREK QDIVQES..I
   neucrho  .......... ..DGEDLKRE FKRRLVEAED LL...TTSER ARIVHES..V
   dromeho  .......... PEKISVLKAK LRRVFNNHYG AF...DDDLR AAFIEES..R
   anogaho  .......... DHSIYELKQR LRKIVDDFGA RL...DEETR QRMLDES..R
   bommoho  .......... AVDINKLKNE FREAMNQIAT TM...SSEEQ ATFIEES..N

            501                                                550
neimehemo  EAFAFYKVVL RETFGLAADA EAPEGMMPHR H......... ..........
psepupga2  AAFDSYRVHL REVFAGS... .......... .......... ..........
pseflpga1  DAFNRFTVLL EQAYSGAAQP A......... .......... ..........
psepupga1  AAFERFTQLL KHAYAADAAL V......... .......... ..........
psesypga1  AAFERFNVLL QCAYADAPVA DMAQA..... .......... ..........
pseaepiga  DAFNRFGDLL ERTFA..... .......... .......... ..........
deshapiga  AAFRRVRGHV EEEFA..... .......... .......... ..........
cythubpho  YGFERVYSIL M......... .......... .......... ..........
magmabpo3  GLFTEIEDLW AAFRQR.... .......... .......... ..........
xanaxbpho  AMFAHFHSCL AAEPQP.... .......... .......... ..........
xancabpho  AMFAHFHTCL A......... .......... .......... ..........
rhopapiga  AAYQRVHKLV NELLVVAAES AGSLETDDGG PTRFRPDVKE GEG.......
agrtupiga  AAFRAVHAYA QQRMG..... .......... .......... ..........
  pflubpho  STFSCFEQWL DSQEVLL... .......... .......... ..........
pseflbpho  RRWRDFIEYL GSRPMDADER KAVVAAASAA QSTFACFEHW LDSREVLL..
psesybpho  PRWKVFLNHL DAVPRGVEFT E...AAAST. ...FACFEHW LEGQKVLLHA
rhospbpho  ATFTALLEWF TPFVAARRV. .......... .......... ..........
rhorubpho  ATFDALRRWL DTALVAKRSS QG........ .......... ..........
magmabpo2  TTFESLGNWF TTAERTWATS N......... .......... ..........
pseaebpho  ATFLSFRRWV LDEA...... .......... .......... ..........
deirabpho  QTFGAFRRAL QGLSEAEAVQ VPEVAHA... .......... ..........
rhilebpho  DVFDLFLKAG QVELEAVP.. .......... .......... ..........
gemobbpho  DTFDRFDRWL VTRAAT.... .......... .......... ..........
magmabpo1  TTFEAMRHWL VNGTG..... .......... .......... ..........
chlamyho1  SSFKYSGQIL RAITEA.... .......... .......... ..........
  arathhy1  KSFK.YSGEI LRLILS.... .......... .......... ..........
  arathho3  KSFK.FSGEI LRLILS.... .......... .......... ..........
  arathho4  KSFK.FYWEI FRYLLS.... .......... .......... ..........
  arathho2  KAFK.YMGQI VRLIIL.... .......... .......... ..........
   cloteho  ISYI.YNISI SNELEFDRFK .......... .......... ..........
  clospeho  NSYV.YNIAI SNELAFIRFN R......... .......... ..........
   cornyho  DAFV.FNHQV FADLGKGL.. .......... .......... ..........
   corglho  DAFR.FNQQV FQALA..... .......... .......... ..........
  hostrcoe  RAFA.LNTAV FRALGEEFPL SA........ .......... ..........
   rhodoho  VAFT.CNIAL SVAVQQHLDA .......... .......... ..........
   brarhho  TAFQ.LNITL SQALQSAAGL GR........ .......... ..........
   thefuho  QAYQ.FNSEL MAELNRSLAL ASSSDLG... .......... ..........
syn8102ho  HAFH.LNMNM FKELEGNLVA AIGKVLFGFL TRRQRAGSTE AAAA......
pro9313ho  MAFH.CNMAM FKELEGNLVA AIGKVLFGFL TSRQRGGSTE DAVA......
  prochho1  QAFT.YNMKM FKELEGNLIA VLGKIVFNYL TKKVRKGSTE T.........
sy7002ho1  DAFG.MNMNM FKELEGNLVK AIGVMLFNTL TRRRTKGSTD ADLSPASN..
sl1184ho1  DAFA.MNMKM FNELEGNLIK AIGIMVFNSL TRRRSQGSTE VGLATSEG..
  theelho1  AAFG.MNMKI FQELEGNLIR AIGQLLFNTL TRRKQRGSTE LATAD.....
   trierho  AAFG.MNMKM FNELEGNLIK AIGTLLFNTL TRKRTAGSTE LATAAE....
   nostho1  AAFG.TNMKM FQELEGNLIK AIGVMVFNSL TRRRTRGSTE LVTAE.....
   anabho1  AAFG.MNMKM FQELEGNLIK AIGMMLFNTL TRKRTRGATE LATAE.....
   nostho2  NAFG.FNLQM AQELERSLIK ALGQVLFNSL TRSQNSGSNE IGAAN.....
   anabho2  SAFQ.FNMQM ATDLEGNLIK ALGQVVFNSL TSTLNPGSTE AAAS......
sy7002ho2  YAFA.LNRDV MHELEPDVKA AIGEHTFDLL TRQDRPGSTE NQRRYPEDQA
sl1875ho2  YAFS.LNREV MHDLEDLIKA AIGEHTFDLL TRQDRPGSTE ARSTAGHPIT
  theelho2  FAFA.LNCNL MHALESELKT TIGDQVWQSM VIENQPSRRQ HPRPEAIAI.
   horhovl  IAFK.LNMKI FQELNSNFIK IIAIFLFNFI KRIKLPGFKS ..........
   hoporpu  ISFT.LNMKM FEELNSSIVK IITMIIVSTV RKFTLKSILA TAD.......
   hoguith  IAFN.LNMRM FQELEMSYIR IFTKILMQFL INSKDKLRVM LNFS......
ho2rabbit  KAFE.YNMQI FSELDQAGSA PASETVEDRI PVHDGKGDVR KCPYYAAGQV
    ho2rat  KAFE.YNMQI FSELDQAGSM LTKETLEDGL PVHDGKGDVR KCPFYAAQPD
  ho2mouse  KAFE.YNMQI FSELDQAGSM LARETLEDGL PVHDGKGDIR KCPFYAAQPD
  ho2human  KAFE.YNMQI FNELDQAGST LARETLEDGF PVHDGKGDMR KCPFYAAEQD
  ho1human  TAFL.LNIQL FEELQELLTH DTKDQSPSRA PGL.RQRASN KVQDSAPVET
    ho1pig  TAFL.LNIQL FEEVQELLTQ DTKDQRPSQA SDI.RKRAGS RVQDSTPVTT
    ho1rat  TAFL.LNIEL FEELQALLTE EHKDQSPSQT EFL.RQRPAS LVQDTTSAET
  ho1mouse  TAFL.LNIEL FEELQVMLTE EHKDQSPSQM ASL.RQRPAS LVQDTAPAET
   hochick  KAFL.LNIQV FEALQKLVSK SQENGHAVQP KAELRTRSVN KSHENSPAAG
   hofugru  GAFE.FNIQV FEDLQKMLN. VTENEPGVGT PRSRPATTLQ VGG.......
   lepinho  QVFL.LNQGI FSELEQDLV. SAIGKETYDS VLGKG..... ..........
   cionaho  DIFA.KNNQI VSNLKPKIS. SFKR...... .......... ..........
chlamyho2  AAFG.HNNAI IKAFPLPATA IIAGAIRVTP R......... ..........
canalHmx1  YIFE.HDVKC VAELEKHNMD KLSGTWTYF. .......... ..........
    scHmx1  GIFD.WNFNI VAEIGELNRR ELMGKFSFKC ITYLYEEWMF NKDSAT....
sacbaHmx1  GIFD.WNFNI VAEIGELNRR ELMSKFSFKC VTYVYEEWMF SKGSAS....
   gibzeho  CIFD.NMTLL VQQLDRLCDD PSREGNDSPT SSLLDLVDQF HPFRSRLRDS
   neucrho  YVFE.HVLAL VSQLDHVFLE GTKDDSVLDI NVTRADADTP CPSLSPGPSL
   dromeho  NVFR.LNIEV VRTIKGVNR. .......... .......... ..........
   anogaho  KVFE.LNNTI IRTVEGVGS. .......... .......... ..........
   bommoho  QVFI.MNNLI VNSVEGQNK. .......... .......... ..........

            551                                                600
neimehemo  .......... .......... .......... .......... ..........
psepupga2  .......... .......... .......... .......... ..........
pseflpga1  .......... .......... .......... .......... ..........
psepupga1  .......... .......... .......... .......... ..........
psesypga1  .......... .......... .......... .......... ..........
pseaepiga  .......... .......... .......... .......... ..........
deshapiga  .......... .......... .......... .......... ..........
cythubpho  .......... .......... .......... .......... ..........
magmabpo3  .......... .......... .......... .......... ..........
xanaxbpho  .......... .......... .......... .......... ..........
xancabpho  .......... .......... .......... .......... ..........
rhopapiga  .......... .......... .......... .......... ..........
agrtupiga  .......... .......... .......... .......... ..........
  pflubpho  .......... .......... .......... .......... ..........
pseflbpho  .HTTFSCFEQ WLESQEVLV. .......... .......... ..........
psesybpho  AHSTFACFEH WLDGQEVLL. .......... .......... ..........
rhospbpho  .......... .......... .......... .......... ..........
rhorubpho  .......... .......... .......... .......... ..........
magmabpo2  .......... .......... .......... .......... ..........
pseaebpho  .......... .......... .......... .......... ..........
deirabpho  .......... .......... .......... .......... ..........
rhilebpho  .......... .......... .......... .......... ..........
gemobbpho  .......... .......... .......... .......... ..........
magmabpo1  .......... .......... .......... .......... ..........
chlamyho1  .......... .......... .......... .......... ..........
  arathhy1  .......... .......... .......... .......... ..........
  arathho3  .......... .......... .......... .......... ..........
  arathho4  .......... .......... .......... .......... ..........
  arathho2  .......... .......... .......... .......... ..........
   cloteho  .......... .......... .......... .......... ..........
  clospeho  .......... .......... .......... .......... ..........
   cornyho  .......... .......... .......... .......... ..........
   corglho  .......... .......... .......... .......... ..........
  hostrcoe  .......... .......... .......... .......... ..........
   rhodoho  .......... .......... .......... .......... ..........
   brarhho  .......... .......... .......... .......... ..........
   thefuho  .......... .......... .......... .......... ..........
syn8102ho  .......... .......... .......... .......... ..........
pro9313ho  .......... .......... .......... .......... ..........
  prochho1  .......... .......... .......... .......... ..........
sy7002ho1  .......... .......... .......... .......... ..........
sl1184ho1  .......... .......... .......... .......... ..........
  theelho1  .......... .......... .......... .......... ..........
   trierho  .......... .......... .......... .......... ..........
   nostho1  .......... .......... .......... .......... ..........
   anabho1  .......... .......... .......... .......... ..........
   nostho2  .......... .......... .......... .......... ..........
   anabho2  .......... .......... .......... .......... ..........
sy7002ho2  IVASS..... .......... .......... .......... ..........
sl1875ho2  LMVGE..... .......... .......... .......... ..........
  theelho2  .......... .......... .......... .......... ..........
   horhovl  .......... .......... .......... .......... ..........
   hoporpu  .......... .......... .......... .......... ..........
   hoguith  .......... .......... .......... .......... ..........
ho2rabbit  NGALEGSSC. .......... .......... .......... ..........
    ho2rat  KGTLGGSNC. .......... .......... .......... ..........
  ho2mouse  KGTLGGSNC. .......... .......... .......... ..........
  ho2human  KGALEGSSC. .......... .......... .......... ..........
  ho1human  PRGKPPL... .......... .......... .......... ..........
    ho1pig  PRGKPQL... .......... .......... .......... ..........
    ho1rat  PRGKSQIS.. .......... .......... .......... ..........
  ho1mouse  PRGKPQIS.. .......... .......... .......... ..........
   hochick  KESERTSRM. .......... .......... .......... ..........
   hofugru  .......... .......... .......... .......... ..........
   lepinho  .......... .......... .......... .......... ..........
   cionaho  .......... .......... .......... .......... ..........
chlamyho2  .......... .......... .......... .......... ..........
canalHmx1  .......... .......... .......... .......... ..........
    scHmx1  .......... .......... .......... .......... ..........
sacbaHmx1  .......... .......... .......... .......... ..........
   gibzeho  VSIAKDRIQR SPKLSPNRTK LAWSIWKYHG TASSPVEPES GIKLPISHPG
   neucrho  LKPAEFGGRV RDSIVLSKER GVRTVPGMRH HRRSRSVSID EPLDERGDRS
   dromeho  .......... .......... .......... .......... ..........
   anogaho  .......... .......... .......... .......... ..........
   bommoho  .......... .......... .......... .......... ..........

            601                                                650
neimehemo  .......... .......... .......... .......... ..........
psepupga2  .......... .......... .......... .......... ..........
pseflpga1  .......... .......... .......... .......... ..........
psepupga1  .......... .......... .......... .......... ..........
psesypga1  .......... .......... .......... .......... ..........
pseaepiga  .......... .......... .......... .......... ..........
deshapiga  .......... .......... .......... .......... ..........
cythubpho  .......... .......... .......... .......... ..........
magmabpo3  .......... .......... .......... .......... ..........
xanaxbpho  .......... .......... .......... .......... ..........
xancabpho  .......... .......... .......... .......... ..........
rhopapiga  .......... .......... .......... .......... ..........
agrtupiga  .......... .......... .......... .......... ..........
  pflubpho  .......... .......... .......... .......... ..........
pseflbpho  .......... .......... .......... .......... ..........
psesybpho  .......... .......... .......... .......... ..........
rhospbpho  .......... .......... .......... .......... ..........
rhorubpho  .......... .......... .......... .......... ..........
magmabpo2  .......... .......... .......... .......... ..........
pseaebpho  .......... .......... .......... .......... ..........
deirabpho  .......... .......... .......... .......... ..........
rhilebpho  .......... .......... .......... .......... ..........
gemobbpho  .......... .......... .......... .......... ..........
magmabpo1  .......... .......... .......... .......... ..........
chlamyho1  .......... .......... .......... .......... ..........
  arathhy1  .......... .......... .......... .......... ..........
  arathho3  .......... .......... .......... .......... ..........
  arathho4  .......... .......... .......... .......... ..........
  arathho2  .......... .......... .......... .......... ..........
   cloteho  .......... .......... .......... .......... ..........
  clospeho  .......... .......... .......... .......... ..........
   cornyho  .......... .......... .......... .......... ..........
   corglho  .......... .......... .......... .......... ..........
  hostrcoe  .......... .......... .......... .......... ..........
   rhodoho  .......... .......... .......... .......... ..........
   brarhho  .......... .......... .......... .......... ..........
   thefuho  .......... .......... .......... .......... ..........
syn8102ho  .......... .......... .......... .......... ..........
pro9313ho  .......... .......... .......... .......... ..........
  prochho1  .......... .......... .......... .......... ..........
sy7002ho1  .......... .......... .......... .......... ..........
sl1184ho1  .......... .......... .......... .......... ..........
  theelho1  .......... .......... .......... .......... ..........
   trierho  .......... .......... .......... .......... ..........
   nostho1  .......... .......... .......... .......... ..........
   anabho1  .......... .......... .......... .......... ..........
   nostho2  .......... .......... .......... .......... ..........
   anabho2  .......... .......... .......... .......... ..........
sy7002ho2  .......... .......... .......... .......... ..........
sl1875ho2  .......... .......... .......... .......... ..........
  theelho2  .......... .......... .......... .......... ..........
   horhovl  .......... .......... .......... .......... ..........
   hoporpu  .......... .......... .......... .......... ..........
   hoguith  .......... .......... .......... .......... ..........
ho2rabbit  .......... .......... .......... .......... ....PFRAAM
    ho2rat  .......... .......... .......... .......... ....PFRTAM
  ho2mouse  .......... .......... .......... .......... ....PFQTTV
  ho2human  .......... .......... .......... .......... ....PFRTAM
  ho1human  .......... .......... .......... .......... .........N
    ho1pig  .......... .......... .......... .......... .........S
    ho1rat  .......... .......... .......... .......... .........T
  ho1mouse  .......... .......... .......... .......... .........T
   hochick  .......... .......... .......... .......... .......QAD
   hofugru  .......... .......... .......... .......... .........S
   lepinho  .......... .......... .......... .......... ..........
   cionaho  .......... .......... .......... .......... .........L
chlamyho2  .......... .......... .......... .......... .........P
canalHmx1  .......... .......... .......... .......... .........L
    scHmx1  .......... .......... .......... .......... ......RRAL
sacbaHmx1  .......... .......... .......... .......... ......RKAF
   gibzeho  LSNGDVSIEL CPAFSKSMRF DKTLPRPTRY PVKSTGEKHD LNECLQVASK
   neucrho  DVPSPYLVAS LLRPMEQGGR LRDSIAVSRE RGLRTTHRSS HNHSESISLD
   dromeho  .......... .......... .......... .......... .........A
   anogaho  .......... .......... .......... .......... ....ANMRIV
   bommoho  .......... .......... .......... .......... ..........

            651                               684
neimehemo  .......... .......... .......... ....
psepupga2  .......... .......... .......... ....
pseflpga1  .......... .......... .......... ....
psepupga1  .......... .......... .......... ....
psesypga1  .......... .......... .......... ....
pseaepiga  .......... .......... .......... ....
deshapiga  .......... .......... .......... ....
cythubpho  .......... .......... .......... ....
magmabpo3  .......... .......... .......... ....
xanaxbpho  .......... .......... .......... ....
xancabpho  .......... .......... .......... ....
rhopapiga  .......... .......... .......... ....
agrtupiga  .......... .......... .......... ....
  pflubpho  .......... .......... .......... ....
pseflbpho  .......... .......... .......... ....
psesybpho  .......... .......... .......... ....
rhospbpho  .......... .......... .......... ....
rhorubpho  .......... .......... .......... ....
magmabpo2  .......... .......... .......... ....
pseaebpho  .......... .......... .......... ....
deirabpho  .......... .......... .......... ....
rhilebpho  .......... .......... .......... ....
gemobbpho  .......... .......... .......... ....
magmabpo1  .......... .......... .......... ....
chlamyho1  .......... .......... .......... ....
  arathhy1  .......... .......... .......... ....
  arathho3  .......... .......... .......... ....
  arathho4  .......... .......... .......... ....
  arathho2  .......... .......... .......... ....
   cloteho  .......... .......... .......... ....
  clospeho  .......... .......... .......... ....
   cornyho  .......... .......... .......... ....
   corglho  .......... .......... .......... ....
  hostrcoe  .......... .......... .......... ....
   rhodoho  .......... .......... .......... ....
   brarhho  .......... .......... .......... ....
   thefuho  .......... .......... .......... ....
syn8102ho  .......... .......... .......... ....
pro9313ho  .......... .......... .......... ....
  prochho1  .......... .......... .......... ....
sy7002ho1  .......... .......... .......... ....
sl1184ho1  .......... .......... .......... ....
  theelho1  .......... .......... .......... ....
   trierho  .......... .......... .......... ....
   nostho1  .......... .......... .......... ....
   anabho1  .......... .......... .......... ....
   nostho2  .......... .......... .......... ....
   anabho2  .......... .......... .......... ....
sy7002ho2  .......... .......... .......... ....
sl1875ho2  .......... .......... .......... ....
  theelho2  .......... .......... .......... ....
   horhovl  .......... .......... .......... ....
   hoporpu  .......... .......... .......... ....
   hoguith  .......... .......... .......... ....
ho2rabbit  AVLRKPSLQL VLAAAVALAA GLLAWYYM.. ....
    ho2rat  AVLRKPSLQL ILAASVALVA GLLAWYYM.. ....
  ho2mouse  AVLRKPSLQL ILAASVALVA GLLAWYYM.. ....
  ho2human  AVLRKPSLQF ILAAGVALAA GLLAWYYM.. ....
  ho1human  TRSQAPLLRW VLTLSFLVAT VAVGLYAM.. ....
    ho1pig  VLSQVPLIRW VLTLSFLVAT VAMGLYAM.. ....
    ho1rat  SSSQTPLLRW VLTLSFLLAT VAVGIYAM.. ....
  ho1mouse  SSSQTPLLQW VLTLSFLLAT VAVGIYAM.. ....
   hochick  MLTTSPLVRW LLALGFIATT VAVGLFAM.. ....
   hofugru  MIQTNPLFRM VLGLCLALAT VSIGLYAL.. ....
   lepinho  .......... .......... .......... ....
   cionaho  LLLVCLVLVV LCVLGYALLK MFRFVWDR.. ....
chlamyho2  VLLVLVALLG WCLAFIIPWL QTKLQVGV.. ....
canalHmx1  VTRGYYAALV LFSLLALIYL RRVVNKLT.. ....
    scHmx1  HTVMLLVLSI IAIWVLYFLV KSFLSIV... ....
sacbaHmx1  STTMLLMLSI TAVWILYYFV RQNFLSVV.. ....
   gibzeho  KLNSISFINW LIILTVGVII LGTLCSARHG TAAM
   neucrho  EDSESHTLPE NPEIKAITTR YTSELTSPSG PGSL
   dromeho  NLRKLALALI FVSSIVVAVK FALK...... ....
   anogaho  RYIAMAIAAI ILMQYVVRNQ FGHEQEQTL. ....
   bommoho  VLYGLLCKAS AVVFVVASLL FAYKLHRG.. ....
