# Supplementary material for: Flexible mapping of homology onto structure with Homolmapper
Source: BMC Bioinformatics. 2007 Apr 11;8:123. doi: 10.1186/1471-2105-8-123 (PMC1955750; doi:10.1186/1471-2105-8-123)
Supplement: Additional file 3 — Additional documentation for homolmapper, including the PDF User Guide and example structure, alignment, and accessory files, current as of March 2007. [file 1471-2105-8-123-S3.gz › user_guide/HO/example.nxs]

#NEXUS
BEGIN DATA;
dimensions ntax=75 nchar=684;
format missing=?
symbols="ABCDEFGHIKLMNPQRSTUVWXYZ"
interleave datatype=PROTEIN gap= -;

matrix
neimehemo   -----------------------------------------------MRA
psepupga2   --------------------------------------------------
pseflpga1   --------------------------------------------------
psepupga1   --------------------------------------------------
psesypga1   --------------------------------------------------
pseaepiga   --------------------------------------------------
deshapiga   LPCLRVWLEV-CAWPGAREERPQIAPAARTLAPRGFARSAGARGAGWEGR
cythubpho   --------------------------------------------------
magmabpo3   --------------------------------------------------
xanaxbpho   --------------------------------------------------
xancabpho   --------------------------------------------------
rhopapiga   --------------------------------------------------
agrtupiga   --------------------------------------------------
pflubpho    --------------------------------------------------
pseflbpho   -----------------------------------------------MPK
psesybpho   -----------------------------------------------MPA
rhospbpho   -----------------------------------------------MSH
rhorubpho   --------------------------------------------------
magmabpo2   ERCEDVWTISVGDNGIGIEPEYHERVFNLFETLRPAEQSRGIGLGLSLCH
pseaebpho   --------------------------------------------------
deirabpho   --------------------------------------------------
rhilebpho   ----------------------------------LFLGVSLEITRCRSI-
gemobbpho   --------------------------------------------------
magmabpo1   --------------------------------------------------
chlamyho1   ------------MLLSSRSTASVRASGRAAPAPRRVVRVLAHGHGHGGG-
arathhy1    ------------MAYLAPISSSLSIFKNPQLSR---FQFSSSSPNPLFL-
arathho3    ------------MATTR-LNPSCHFPASTRLSCESYLGLRT-TGRISYAR
arathho4    ------------MATSR-LNASCRFPASRRLDCESYVSLRAKTVTIRYVR
arathho2    ------------MASLLRPTPLLSTPRKLTHSH-----LHTSISFPFQIS
cloteho     --------------------------------------------------
clospeho    --------------------------------------------------
cornyho     --------------------------------------------------
corglho     --------------------------------------------------
hostrcoe    --------------------------------------------------
rhodoho     --------------------------------------------------
brarhho     --------------------------------------------------
thefuho     ----------------------------------------CHQDCHLPTL
syn8102ho   --------------------------------------------------
pro9313ho   --------------------------------------------------
prochho1    --------------------------------------------------
sy7002ho1   --------------------------------------------------
sl1184ho1   --------------------------------------------------
theelho1    --------------------------------------------------
trierho     --------------------------------------------------
nostho1     --------------------------------------------------
anabho1     --------------------------------------------------
nostho2     --------------------------------------------------
anabho2     --------------------------------------------------
sy7002ho2   --------------------------------------------------
sl1875ho2   --------------------------------------------------
theelho2    --------------------------------------------------
horhovl     --------------------------------------------------
hoporpu     --------------------------------------------------
hoguith     --------------------------------------------------
ho2rabbit   --------------------------------------------------
ho2rat      --------------------------------------------------
ho2mouse    --------------------------------------------------
ho2human    --------------------------------------------------
ho1human    --------------------------------------------------
ho1pig      --------------------------------------------------
ho1rat      --------------------------------------------------
ho1mouse    --------------------------------------------------
hochick     --------------------------------------------------
hofugru     --------------------------------------------------
lepinho     --------------------------------------------------
cionaho     --------------------------------------------------
chlamyho2   --------------------------------------------------
canalHmx1   --------------------------------------------------
scHmx1      --------------------------------------------------
sacbaHmx1   --------------------------------------------------
gibzeho     --------------------------------------------------
neucrho     --------------------------------------------------
dromeho     --------------------------------------------------
anogaho     --------------------------------------------------
bommoho     --------------------------------------------------

neimehemo   SADFARPASLSLTDKGKL------------MSETENQAL------TFAKR
psepupga2   ------------------------------MTAVTFPFT----EPSRCKR
pseflpga1   ------------------------------MTSQDSSQR----HHLRSQR
psepupga1   ------------------------------MTDRP---------ALRSQR
psesypga1   ------------------------------MPLDQNRP------TLRSQR
pseaepiga   ------------------------------MDTLAPESTRQ---NLRSQR
deshapiga   RGGRPSYNHTLPRAAPAAAPTERMNAPEPTSSPSNAPTAAAAGPDTRSAR
cythubpho   -------------------------------------------MNEFIAS
magmabpo3   ------------------------------------RGRILDTKPILREK
xanaxbpho   -------------------------MVSDVLAVPP----------SAALA
xancabpho   -------------------------MRSDTPVAPL----------SAALA
rhopapiga   -------------------------MTVTDSALVL----------SRSKR
agrtupiga   -------------------------MTSAEPAAPVAEIEQ-----SRVKR
pflubpho    -------------------MAERPTVRAHSMHSQAPDVGAP----STLEA
pseflbpho   PHQDTTAMQAKAREVHVPTLLQDLRAGTATLHVALEKRLPP----PVLQD
psesybpho   SFPRVTPEPFWMPASFSPKLLDALRAETSQLHVRLEKRMPPVTPPKLIGA
rhospbpho   ILQHDELAPSLRRRVRGQVAISKPASCPLGRGSASLQPDPCKRVMPLSRD
rhorubpho   -----------------------------MSPSVETAPPRFPTG-SAVAV
magmabpo2   RIIEQLGGRISLTSIADRGTTVQFALPAAAKAEHQAAPERNLRGVDTLAL
pseaebpho   ------------------------------MPRIAGPDLMSPSPSPALAA
deirabpho   ---------------------------------------------MIMKL
rhilebpho   -------------SASSS------------SLLGGGHITRKNVSMSLRSA
gemobbpho   ---------------------------------------------MILDR
magmabpo1   --------------------------------SRFRLLPGVFLTDSLHAR
chlamyho1   ---------HGHGHGS----------------SGTAVLT--EKDKGFIAE
arathhy1    --RPRIQILSMTMNKSPSLVVVAATTAA-----EKQKKRYPGESKGFVEE
arathho3    TLTAPRGYLAVKANGGQASVVTAAAIT------EKQQKKYPGESKGFVEE
arathho4    TIAAPRRHLVRRANEDQTLVVNVVAAAG-----EKPERRYPREPNGFVEE
arathho2    TQRKPQKHLLNLCRSTPTPSQQKASQRKR----TRYRKQYPGENIGITEE
cloteho     -----------------------------MSIINNYIKEVFVMENTFLNE
clospeho    -------------------------------------------MNSFMMD
cornyho     -----------------------------MCPYERFSSSMTTATAGLAVE
corglho     ------------------------------------MTSIIASNSDLSEA
hostrcoe    ------------------------------------------MDS-FSTL
rhodoho     ----------------------------------MVVEAAKRGAESVVTA
brarhho     --------------------------------------------------
thefuho     FPKTDTKEVIP--------------------MSTAQATQERSDSLTFSER
syn8102ho   ---------------------------------------SLSMSVALATQ
pro9313ho   --------------------------------GQSRHSTSSTLAVALASQ
prochho1    ------------------------------------------MAVALAGQ
sy7002ho1   ------------------------------------------MVANLATM
sl1184ho1   ------------------------------------------MSVNLASQ
theelho1    -----------------------------------------MMTTSLATK
trierho     ------------------------------------------MNLNLATQ
nostho1     ------------------------------------------MSSNLATK
anabho1     ------------------------------------------MSSNLANK
nostho2     -------------------------------------MKEATMSSNLAIK
anabho2     ------------------------------------------MSSNLAVK
sy7002ho2   -----------------MPKPYGPRFTKNSPQYFSAYLPHGVAMTTLSQR
sl1875ho2   -------------------------------------------MTNLAQK
theelho2    -------------------------------------------MTVLSLA
horhovl     ----------------------------------------MIYDTNLALQ
hoporpu     ------------------------------------------MVSSLANE
hoguith     ------------------------------------------MSNNLAIQ
ho2rabbit   ------MSAEVETSEGVDEPEEKN------------FGENHIRMADLSEL
ho2rat      ------MSSEVETSEGVDESENNS---------TAPEKENHTKMADLSEL
ho2mouse    ------MSSEVETSEGVDESEKNS---------MAPEKENHTKMADLSEL
ho2human    ------MSAEVETSEGVDESEKKN--------SGALEKENQMRMADLSEL
ho1human    ----------------------------------MERPQPDSMPQDLSEA
ho1pig      ----------------------------------MEHSQPNSMPQDLSEA
ho1rat      ----------------------------------MERPQLDSMSQDLSEA
ho1mouse    ----------------------------------MERPQPDSMPQDLSEA
hochick     ------MET-------------------------SQPHNAESMSQDLSEL
hofugru     ------MEAD------------------------KKTTAQTESNRDLSEQ
lepinho     --------------------------------------------MSLATI
cionaho     -----------------------------------------MSQQSFCDE
chlamyho2   ------------------------------MSDAKATAGSEPEAEPLTKR
canalHmx1   ------MQYKLSGATSKLSQVE--------------IIPAKTDVGALANR
scHmx1      -------------MEDSSNT----------------IIPSPTDVGALANR
sacbaHmx1   -------------MEDSTSTST--------------IIPSPTDIGALANR
gibzeho     ------MAALQPDVPRHPQPP--------------SRPQLDQHDRPLAES
neucrho     ---------------------------------------METHYSHLGDQ
dromeho     ------MSASEETIADSQVSEN--------------VEDVEFVDMAFTKE
anogaho     ----------------------------------------MAQNVPFSKQ
bommoho     ----------------------------------------MSEQDLFTTR

neimehemo   LKADTTAVHDSVDNL-----------------------------------
psepupga2   LKAASSRDHDSVDQL-----------------------------------
pseflpga1   LNQITHEPHSKLDAL-----------------------------------
psepupga1   LNQITHAPHAELDAL-----------------------------------
psesypga1   LSQITHAPHEQLDKA-----------------------------------
pseaepiga   LNLLTNEPHQRLESL-----------------------------------
deshapiga   LKAATRATHERLDQR-----------------------------------
cythubpho   IKSATASLHTQLEQSEIS--------------------------------
magmabpo3   LRDATRASHRRVDHHEVM--------------------------------
xanaxbpho   LRHATQDAHRLVEAV-----------------------------------
xancabpho   LRHATQEAHTRVEAV-----------------------------------
rhopapiga   LKAATQATHERLDSG-----------------------------------
agrtupiga   LKAATRGAHGDLDSF-----------------------------------
pflubpho    LRTGTALLHVALEKR-----------------------------------
pseflbpho   LRAGTAELHIALEKRLPFFSEHLDAAWYRRLIQAYFGFYQPLEAALHDSG
psesybpho   LRAETNQLHVQLEFF----SSALDHALYLRLLQAYYGFYAPLEAVLHGSA
rhospbpho   LREKTGMLHNRAETL-----------------------------------
rhorubpho   LREETRDRHEGLHRHPLL--------------------------------
magmabpo2   LRHATRDLHAEIERHPLM--------------------------------
pseaebpho   LRDATRDLHAELDRR-----------------------------------
deirabpho   LQRETLDLHREVEAL-----------------------------------
rhilebpho   LRAQTADCHAAVDTL-----------------------------------
gemobbpho   LKETTAEQHARLERR-----------------------------------
magmabpo1   LREATAEAHAALERD-----------------------------------
chlamyho1   MRKVAMKLHTKDQAPKEGEKEA----------------------------
arathhy1    MRFVAMRLHTKDQAK-EGEKETKSI-------------------------
arathho3    MRFVAMRLHTKDQAR-EGEKESRSP-------------------------
arathho4    MRFVVMKIHPRDQVK-EGKSDSN---------------------------
arathho2    MRFVAMRLRNVNGKKLDLSEDKTDTEKEEEEEEE----------------
cloteho     IRLNSSKLHDMAEHTGFI--------------------------------
clospeho    IKNNSNDLHAVAEKTGFL--------------------------------
cornyho     LKQSTAQAHEKAEHSTFM--------------------------------
corglho     LRTHTAQAHEEAEHSTFM--------------------------------
hostrcoe    IRTASHQQHVEAETSTFM--------------------------------
rhodoho     LYVRTRQLHLEAEKSGIL--------------------------------
brarhho     MRERTKTLHVTAERTGVV--------------------------------
thefuho     LKAGTRSSHDAAEAHDFS--------------------------------
syn8102ho   LREGTKKSHTMAENTGFV--------------------------------
pro9313ho   LREGTKAAHTMAENTGFV--------------------------------
prochho1    LREGTKKSHTMAENTGFV--------------------------------
sy7002ho1   LREGTKTSHTMAENVGFV--------------------------------
sl1184ho1   LREGTKKSHSMAENVGFV--------------------------------
theelho1    LREGTKKAHTMAENVGFV--------------------------------
trierho     LREGTKKAHTNAENVSFV--------------------------------
nostho1     LRVGTKKAHTMAENVGFV--------------------------------
anabho1     LRVGTKKAHTMAENVGFV--------------------------------
nostho2     LRSGTQQAHTSAENVGFM--------------------------------
anabho2     LRAGTQKAHTAAENVGFM--------------------------------
sy7002ho2   LRFGTQTSHTLSENTAFM--------------------------------
sl1875ho2   LRYGTQQSHTLAENTAYM--------------------------------
theelho2    LREGTAEAHTLAEHTAFM--------------------------------
horhovl     LRQGTTKAHSMAENVSFV--------------------------------
hoporpu     LREGTTKSHSMAENVSFV--------------------------------
hoguith     LREGTSKSHSMAENVSFV--------------------------------
ho2rabbit   LKEGTKEAHDRAENTKFV--------------------------------
ho2rat      LKEGTKEAHDRAENTQFV--------------------------------
ho2mouse    LKEGTKEAHDRAENTQFV--------------------------------
ho2human    LKEGTKEAHDRAENTQFV--------------------------------
ho1human    LKEATKEVHTQAENAEFM--------------------------------
ho1pig      LKEATKEVHVQAENAEFM--------------------------------
ho1rat      LKEATKEVHIRAENSEFM--------------------------------
ho1mouse    LKEATKEVHIQAENAEFM--------------------------------
hochick     LKEATKEVHEQAENTPFM--------------------------------
hofugru     IKKVTKDVHVRAESTELM--------------------------------
lepinho     LREGTSEEHKAAESSAFI--------------------------------
cionaho     LREKSSKAHAKSDKLMNV--------------------------------
chlamyho2   LSKASRKIHNVSNSLVNA--------------------------------
canalHmx1   INLETRSLHDRADKTVTL--------------------------------
scHmx1      INFQTRDAHNKINTFMGI--------------------------------
sacbaHmx1   INFHTRDAHNKINTFMGI--------------------------------
gibzeho     IAIATRSVHAKLNKLIIARLP-----------------------------
neucrho     INAATRLVHTQLNSQIIRRLP-----------------------------
dromeho     LRKATKDVHNLTDVLVNA--------------------------------
anogaho     MRIATREIHNVSDALVNA--------------------------------
bommoho     MRKATRKIHSVSDALVNA--------------------------------

neimehemo   -----------VMSVQPFVSKENYIKFLKLQSVFHKAVDHIYKDA-----
psepupga2   -----------VMAARPFESRERYGRFLQVQHRFHGSLLALYQDE-----
pseflpga1   -----------VKAHAPFETQGAFARFVVAQYLFQSELVDLYNDA-----
psepupga1   -----------VKSHAPFDSRESFARFVVAQYLFQSELQALYNDP-----
psesypga1   -----------VKAHAPFDTLASYSRFVVAQYLFQKELQPLYSDP-----
pseaepiga   -----------VKSKEPFASRDNFARFVAAQYLFQHDLEPLYRNE-----
deshapiga   -----------IMAGDIFASRERFARFLRVQYRFHRDVDALYADP-----
cythubpho   -----------NVIMSQLVTEKAYAEYLSRIQCMHEDIEKHTFPI-----
magmabpo3   -----------ACLVRGPITAELYARSLSALYALHAPLEDVFSAH-----
xanaxbpho   -----------QALAQGQVDSAAYGQILRRHHALLAGFEAQLGNW-----
xancabpho   -----------QALGQGHIDAETYAQVLRRHHRLLAGFEEQLSDW-----
rhopapiga   -----------IMARRPFSSRERYALFLLVQHRFHQDVDAFYRSA-----
agrtupiga   -----------IMAAKPFESRENFGKFVETQYLFHRDLDVFFSNV-----
pflubpho    -----------LPFFSERLDASWYQRLLQAYYGFYAPMEAVLYDG-----
pseflbpho   LIPA----GYDPEFFSDTLDLNAFERLMRAYYGFYQPLEAVLQDSDAIPA
psesybpho   LVPAELVPAKRMPFFSSVLDHALYLRLLQAYYGFYAPLEAALRDSTFMP-
rhospbpho   -----------LGLPSGIMGWADYVDWLRHFLALYDPIERRIVAFG----
rhorubpho   -----------APLVDGDVEAEAYGRLLGCFLAFHRAAERLVLAP-----
magmabpo2   -----------LPLSEGRVTPQQYRNALAVIYGFYRPSEELLYAK-----
pseaebpho   -----------SPLGDDDLDDRAYLDHAGRILGWLEPLERALRDNR----
deirabpho   -----------MPVMSETLTRRGYLEVLRRLQAVVAPLEAQLDAL-----
rhilebpho   ------------FGSFNLSRTQDYKAFLRAHARVVPSVEHAHEEA-----
gemobbpho   -----------VDLGARLRGPSEYAELLGHFYGFYRPLEAALSAV-----
magmabpo1   -----------LDWEARVATLSGYRDLLGRLRGFHASYEPAIADA-----
chlamyho1   -----------PKQMPWTPTRPGYLRFLVESKEVFDTFERLVNSS-----
arathhy1    ---------EERPVAKWEPTVEGYLRFLVDSKLVYDTLELIIQDS-----
arathho3    ---------EEGPVAKWEPTVEGYLHFLVDSKLVYDTLEGIIDGS-----
arathho4    -----------DLVSTWNFTIEGYLKFLVDSKLVFETLERIINES-----
arathho2    ----DDDDDDEVKEETWKPSKEGFLKYLVDSKLVFDTIERIVDES-----
cloteho     -----------KRLIEGNANVTTYAEYIYNLYHIYNAIESNLEKNK----
clospeho    -----------KRLLEGKASTESYAEYLYNLYEVYNAIEVNLEKCK----
cornyho     -----------SDLLEGRLGVAEFTRLQEQAWLFYTALEQAADAVR----
corglho     -----------NDLLTGKLDAQAFIKLQEQSWLFYTALEAAARACA----
hostrcoe    -----------SDLLGGGLGVDAYARYTEQLWFVYEALEAAAGRLA----
rhodoho     -----------SEILHGTAGRDGYTLLLRNLHPAYRAIEAGIERHR----
brarhho     -----------AELLRGRGTVRAYALLLRNLLPVYEALEAELVRHQ----
thefuho     -----------QALVSGTLPRHGYVALAAQHYFIYSALEEVAETLA----
syn8102ho   -----------SCFLKGVVDKASYRKLVADLYFVYTAMEEEISKLG----
pro9313ho   -----------SCFLKGVVDQSSYRMLVADLYFVYSALEAEIGKLRE---
prochho1    -----------ACFLKGVVEKKSYRKLISDLYFVYEAMEEEIERLVQ---
sy7002ho1   -----------KCFLKGVVEKKSYRKLVADLYYVYSAMEEEMERLK----
sl1184ho1   -----------KCFLKGVVEKNSYRKLVGNLYFVYSAMEEEMAKFK----
theelho1    -----------RCFLKGTVEKSSYRKLVASLYHVYSAMEQEMERLK----
trierho     -----------KCFLKGVVEKTSYRNLVKNFYFVYSAMEEEIQRHR----
nostho1     -----------KCFLKGVVEKNSYRKLVANFYFVYSAMEEEMEKHR----
anabho1     -----------KCFLKGVVEKSSYRKLVANFYYVYSAMEEEMEKHS----
nostho2     -----------KCFLQGVVDRDCFAKFLSNLYYVYSELEAALDSA-----
anabho2     -----------KCFLKGVVDRESFAKFLSNLYFVYSELEAAIQSHA----
sy7002ho2   -----------KCFLKGIVERQPLRKLMANLYAVYYTLETAFEQYK----
sl1875ho2   -----------KCFLKGIVEREPFRQLLANLYYLYSALEAALRQHR----
theelho2    -----------KCFVRGLITSRLFRQFLANLYFVYTDLEAALASAN----
horhovl     -----------KSFLGGVVDKQAYRQLIANFYFVYSAIEDEMKRHQ----
hoporpu     -----------KSFLGGVVDKKSYRKLIANLYFVYSAIEEEILLNK----
hoguith     -----------KSFLSGVIDTNSYKKMMSNLYFVYKAMEEEMEYHK----
ho2rabbit   -----------KDFLKGNIKKEIFKLATTALYFTYSALEEEMDRNK----
ho2rat      -----------KDFLKGNIKKELFKLATTALYFTYSALEEEMDRNK----
ho2mouse    -----------KDFLKGNIKKELFKLATTALYFTYSALEEEMDRNK----
ho2human    -----------KDFLKGNIKKELFKLATTALYFTYSALEEEMERNK----
ho1human    -----------RNFQKGQVTRDGFKLVMASLYHIYVALEEEIERNK----
ho1pig      -----------KNFQKGEVTREGFKLVMASLYHIYDALEEEIEHNK----
ho1rat      -----------RNFQKGQVSREGFKLVMASLYHIYTALEEEIERNK----
ho1mouse    -----------KNFQKGQVSREGFKLVMASLYHIYTALEEEIERNK----
hochick     -----------KNFQKGQVSLHEFKLVTASLYFIYSALEEEIERNK----
hofugru     -----------LSFQRGQVTLQQYKLLLCSLYEIYLALEEEMDRNC----
lepinho     -----------RCFMKGILEKGTYARHLEAFYYVYESMEEELERNK----
cionaho     ------------KLAVALTDTSLYSQVLGDFYAVFNAIENGIIENE----
chlamyho2   ------------RLIALFSDKDLYAKALGCFYYVFVALEAALDEALK---
canalHmx1   ------------KFALALRNYKVYRQGLQAFYHVFASIEKALYRQL----
scHmx1      ------------KMAIAMRHGFIYRQGILAYYYVFDAIEQEIDRLL----
sacbaHmx1   ------------KMAIAMRHGFIYRQGILAYYYVFDAIEQEIDRLL----
gibzeho     -----------LALPPIAADSSSYITGLLHITPIYITFETLWRDIIESG-
neucrho     -----------LALPPAANTPSTYVSGLLHVAPVYITFETLWYMVLLSHK
dromeho     ------------KIALALSDDEVWYDGLLAFYELYKFFETHLPERLL---
anogaho     ------------KLAFALYDSRVWAEGLLIFYDVFKHLEQRVPHDFL---
bommoho     ------------KFAISLRDHTVWGGGLFVFYHIFAYLEDAKERLNM---

neimehemo   --------------------------------------------------
psepupga2   --------------------------------------------------
pseflpga1   --------------------------------------------------
psepupga1   --------------------------------------------------
psesypga1   --------------------------------------------------
pseaepiga   --------------------------------------------------
deshapiga   --------------------------------------------------
cythubpho   --------------------------------------------------
magmabpo3   --------------------------------------------------
xanaxbpho   --------------------------------------------------
xancabpho   --------------------------------------------------
rhopapiga   --------------------------------------------------
agrtupiga   --------------------------------------------------
pflubpho    --------------------------------------------------
pseflbpho   DFDLAQRRKTPALAGDLQALGLAPERIDSLPRC-----------------
psesybpho   ---RAERVKTPVLVEDLRALGMSDHDIGQLPRCQQLP-------------
rhospbpho   --------------------------------------------------
rhorubpho   --------------------------------------------------
magmabpo2   --------------------------------------------------
pseaebpho   --------------------------------------------------
deirabpho   --------------------------------------------------
rhilebpho   --------------------------------------------------
gemobbpho   --------------------------------------------------
magmabpo1   --------------------------------------------------
chlamyho1   --------------------------------------------------
arathhy1    --------------------------------------------------
arathho3    --------------------------------------------------
arathho4    --------------------------------------------------
arathho2    --------------------------------------------------
cloteho     --------------------------------------------------
clospeho    --------------------------------------------------
cornyho     --------------------------------------------------
corglho     --------------------------------------------------
hostrcoe    --------------------------------------------------
rhodoho     --------------------------------------------------
brarhho     --------------------------------------------------
thefuho     --------------------------------------------------
syn8102ho   --------------------------------------------------
pro9313ho   --------------------------------------------------
prochho1    --------------------------------------------------
sy7002ho1   --------------------------------------------------
sl1184ho1   --------------------------------------------------
theelho1    --------------------------------------------------
trierho     --------------------------------------------------
nostho1     --------------------------------------------------
anabho1     --------------------------------------------------
nostho2     --------------------------------------------------
anabho2     --------------------------------------------------
sy7002ho2   --------------------------------------------------
sl1875ho2   --------------------------------------------------
theelho2    --------------------------------------------------
horhovl     --------------------------------------------------
hoporpu     --------------------------------------------------
hoguith     --------------------------------------------------
ho2rabbit   --------------------------------------------------
ho2rat      --------------------------------------------------
ho2mouse    --------------------------------------------------
ho2human    --------------------------------------------------
ho1human    --------------------------------------------------
ho1pig      --------------------------------------------------
ho1rat      --------------------------------------------------
ho1mouse    --------------------------------------------------
hochick     --------------------------------------------------
hofugru     --------------------------------------------------
lepinho     --------------------------------------------------
cionaho     --------------------------------------------------
chlamyho2   --------------------------------------------------
canalHmx1   --------------------------------------------------
scHmx1      -----------------------------------------------NDP
sacbaHmx1   -----------------------------------------------NDA
gibzeho     ---SPIDCENNVDTHFPETTPTGPSNTP---------------FSEIDAH
neucrho     EQTKEFRNSSPYQNRPSSPQPPQEKDRFLLDPKTSHRVPFHDGDDAGLSQ
dromeho     --------------------------------------------------
anogaho     --------------------------------------------------
bommoho     --------------------------------------------------

neimehemo   --------ELNKAIPELE-YMARYDAVTQDLKDLGE--------------
psepupga2   --------QLNQQLPGLA-ALSRFAAVEADLRDLGL--------------
pseflpga1   --------ELNKIVPDLA-ERCRAEAAKADLADLET--------------
psepupga1   --------QLIAIVPDLA-ERCRAEQARLDLADLDT--------------
psesypga1   --------TLQTIISDLP-ARCRAEQARADLADLNM--------------
pseaepiga   --------ALARLFPGLA-SRARDDAARADLADLGH--------------
deshapiga   --------GLDALLPGLA-ARQRLAQIARDLDDLGQ--------------
cythubpho   ---------IHTIIKDTA-QRTKSTAIAADLDQLKY--------------
magmabpo3   -----------LGGDDFV-PARRSLDLAHDLEVLGH--------------
xanaxbpho   --------LTTLVGNGWH-YRRRVPALRDDLRALGQ--------------
xancabpho   --------LVTLVGSGWQ-YRRRVPALREDLRVLGQ--------------
rhopapiga   --------ALGELLPALL-ERRRLELIELDLRDLGV--------------
agrtupiga   --------TLDGLLPDLK-GRRRLAMIEQDLADLGH--------------
pflubpho    --------ELIPEGFDPV-MRVKTPTLVNDLHALGL--------------
pseflbpho   -------DHLPALASPGA-SRLKAPTLQRDLQALGA--------------
psesybpho   -------AIDSPGALTPD-DRIKTCVLVKDLCALGM--------------
rhospbpho   --------GWSGLASFDP-DPGHSRRLIQDLHALGI--------------
rhorubpho   -------ADAAFQTFGLE-RAPRLALIEADLASLAA--------------
magmabpo2   ---------FPHLAETMG-IRPKLPALVHDLVALGF--------------
pseaebpho   -------SGWPAALRADA-RLVKSTWLESDLLAGGM--------------
deirabpho   ---------PLPDELAWP-ERRKAHLLALDLAVMGE--------------
rhilebpho   --------GINSLLPDWP-ERRRAHLLAADIRELDD--------------
gemobbpho   -------SGYESVGLAFM-ERCKIPHLASDLSVLGR--------------
magmabpo1   ----------LNEAAFFD-PRRRLTALDTDLRILSS--------------
chlamyho1   ---------DAYKALRNT-GLERGPGLAADIAWMEQ-------SFQLAPP
arathhy1    -------NFPTYAEFKNT-GLERAEKLSTDLEWFKE------QGYEIPEP
arathho3    -------NFPTYAGFKNT-GLERAESLRKDLEWFKE------QGYEIPEP
arathho4    -------AIQAYAGLKNT-GLERAENLSRDLEWFKE------QGYEIPES
arathho2    -------ENVSYAYFRRT-GLERCESIEKDLQWLRE------QDLVIPEP
cloteho     -------GNKYIKDFALP-EVYRAEAIMKDVKYLLK-------DKLDSME
clospeho    -------DNKVVKDFVLP-EIYRAEAILKDLKFLLE-------ENLNTMK
cornyho     -------ASGFAESLLDP-ALNRAEVLARDLDKLND-----GSEWRSRIT
corglho     -------EDSRAAGLLDP-RLERKETLEADLDKLHE-----NTTWRDNVT
hostrcoe    -------ADPVAGPFVRP-ELLRLASLERDLAHLRG------ADWRTGLT
rhodoho     -------DNPILAPLAAH-PLARTPAIESDLAALAG------ADWHERLP
brarhho     -------ASPVVGLTVRP-ELHRCPAIKADLAALDA----------SDLP
thefuho     -------DHPVGGAVYFP-ELHRVPALERDLAFLCG------PDWRDTIT
syn8102ho   -------DHPVVGPVGMQ-ELNRRDALEQDLVFYFG------AGWKDQIQ
pro9313ho   ------QKHPVVAPIGFP-ELNRCEALEQDLIFYFG------SDWRNLAK
prochho1    ------EEHPVIKHIGFK-SLFRKETLENDLKFYFG------DNWQKEIN
sy7002ho1   -------DHPVVSQIYFP-ELNRKQSLETDLRYYFG------PNWQAEAK
sl1184ho1   -------DHPILSHIYFP-ELNRKQSLEQDLQFYYG------SNWRQEVK
theelho1    -------DHPIVGKIYFP-ELNRKSSLERDLTYYFG------SNWREEIP
trierho     -------EHPVISKINFP-ELNRKQSLEQDLKFYYG------NGWREQVA
nostho1     -------QHPILSKINFP-QLNRKYTLEQDLSYYFG------ANWKEQIK
anabho1     -------QHPIVSKINFS-QLNRKQTLEQDLSYYYG------ANWREQIQ
nostho2     -------KHPVISAVYFP-ELNRQSSLEKDMVFYYG------DNWRGQIT
anabho2     -------NNPAIAPIYFP-ELNRLASLEKDMVFYYG------SEWRSLIA
sy7002ho2   -------DHEILGEIYFP-ELNRVPHLEEDLAFYYG------EHWHRQLE
sl1875ho2   -------DNEIISAIYFP-ELNRTDKLAEDLTYYYG------PNWQQIIQ
theelho2    --------SDAVRAIYFP-ELNRSGQLAQDLAFYYG------EDWRDQVT
horhovl     -------ESQIIKPIYFE-ELNRKSSLEEDLQFYYG------LEWQDKIF
hoporpu     -------DHPAIKPIYFT-ELNRKTSLAKDLNYYYG------PDWLNIIE
hoguith     -------ENDLIKPIYFV-ELNRSESLALDLNFYYG------DTWKDIIE
ho2rabbit   -------DHPAFAPLYFPMELHRKEALTKDMEYFFG------ENWEEQVQ
ho2rat      -------DHPAFAPLYFPTELHRKEALIKDMEYFFG------ENWEEQVK
ho2mouse    -------DHPAFAPLYFPTELHRKAALIKDMKYFFG------ENWEEQVK
ho2human    -------DHPAFAPLYFPMELHRKEALTKDMEYFFG------ENWEEQVQ
ho1human    -------ESPVFAPVYFPEELHRKAALEQDLAFWYG------PRWQEVIP
ho1pig      -------ENPVYTPLYFPEELHRRAALEQDMAFWYG------PRWQEAIP
ho1rat      -------QNPVYAPLYFPEELHRRAALEQDMAFWYG------PHWQEAIP
ho1mouse    -------QNPVYAPLYFPEELHRRAALEQDMAFWYG------PHWQEIIP
hochick     -------DNPVYAPVYFPMELHRKAALEKDLEYFYG------SNWRAEIP
hofugru     -------DHPSVAPIYFPAELARLATIEKDLEFFFG------PDWREKIV
lepinho     -------NNLVLKSIYFP-ELYRKNALLEDLQFFYG------TWKPNDHQ
cionaho     -------ENEYIKQLWHP-AFGRVSFFERDLEFYLG------SQWKRLLT
chlamyho2   ---KGDADVSKFKDVLKG-GLYRAPGFKQDVQHYLG------ATWQAQLG
canalHmx1   --EKKDEWSEMLEQVWKP-EIARAGKAEQDLLFFYD------DNKEKFIK
scHmx1      VTEEELQTSTILKQFWLE-DFRRSTQIYKDLKLLYSNTFKSTESLNEFLA
sacbaHmx1   VSEKELQACGILKQFWLE-DFRRSTQIYKDLKLLYSNTFKSTESLNEFLA
gibzeho     EFTDRSRMLALLQQLYLP-GLMRSDRLKADIANLSGW---SNSTVEEQLR
neucrho     RPGTSERIFSILESLRIP-GLMRADCLRADIGCLTGW---SKEMVDEQIE
dromeho     -----------------PKEFHRTAAFERDFAYFYG------SDWRKDYE
anogaho     -----------------PPEMHRTAQFEQDLRYYLG------EGWLERHT
bommoho     ---------PEFNKLFVHEILYRKKAFEQDLQHYLG------DNWRS--I

neimehemo   -----------EPYKFDKELPYEAGNKAIGWLYCAEGSNLGAAFLFKHAQ
psepupga2   ------------PLPTPTQPVRVSSAQALGWLYCSEGSNLGAAFLYKHTQ
pseflpga1   ----------EVPAPVAGAVSNPSQAEALGWIFVSEGSKLGAAFLIKRAV
psepupga1   ----------EVPAAVPGAVGKPSLGEAMGWIFVSEGSKLGAAFLIKRAV
psesypga1   ----------DLPLPVAGAVQKPSSAEALGWLFVSEGSKLGAAFLIKRAQ
pseaepiga   ---------PVPEGDQSVREADLSLAEALGWLFVSEGSKLGAAFLFKKAA
deshapiga   ----------TLPPACAPATQALPLAQALGWLYVAEGSNLGGSVLYKLAA
cythubpho   --------ASAVNKTFLDAAHSPDLNFNLGLMYVTEGSVLGGQVILKNIK
magmabpo3   --------DAAKVAPVWNGRRPDGLAAYVGMRYVIEGSALGGAMIAPQLI
xanaxbpho   -----------QPDLPAALPASADDAARWGMLYVIEGSQLGGRVIARNLR
xancabpho   -----------PVDAAVPPPPASSEAVRWGMLYVIEGSQLGGRVIARMLR
rhopapiga   ------APENSRATPVSIGEQPIDVPTALGWLYVAEGSNLGAAFLLKQAG
agrtupiga   -------AIPDTDEPRFTAEMPFDLPEAMGWLYVVEGSNLGAAFLLKDAA
pflubpho    -----NDRAINTLPRCANLPPLDTPAACLGALYVLEGATLGGQVLRREMA
pseflbpho   -----NGGDFPICRRLPAIDSAAACLGCLGALYVLEGATLGGQILRREMA
psesybpho   -------SEHDIRQLPQ--CTQLPITNCLGVMYVLEGATLGGQVLRREIN
rhospbpho   ------DTDRIPRAPAEYCPPLTNFARALGARYVLEGSALGGRVILHHLK
rhorubpho   ---AGVRVSPEPDGAEAWLPDAPGLAEAVGVLYVLEGSRLGGQGLANTLS
magmabpo2   -----SDMEVAALPLSPAIPTVESWGEGLGMVYVLEGATLGGQVVMRRIS
pseaebpho   -----SRAQVEALPRCADLPNATRAAEVFGVAYVMEGATLGGAYLYKRLA
deirabpho   ------GPSNQQAPLSV--PELTTLAQAFGALYVLEGATLGGQLISRHLR
rhilebpho   ---------RLPVPLPR--SALRCEAAVWGAAYVLEGSKLGGALLAKAVP
gemobbpho   --------SPAHVPLDAA-PPIGSLGAALGRMYVLEGATLGGRVVCRMVR
magmabpo1   -----EDTALGALPAPSR-PRLDGKGGALGALYVLEGSALGGTVIGRHVA
chlamyho1   DMKPDGAAATYVAFLEKL-AKTDPPAFICHYYNFYFAHTAGGRMIGNKVS
arathhy1    TAPG----KTYSQYLKEL-AEKDPQAFICHFYNIYFAHSAGGRMIGRKVA
arathho3    MAPG----KTYSEYLKDL-AENDPQAFICHFYNIYFAHSAGGQMIGTKVS
arathho4    MVPG----KAYSQYLKNI-AEKDPPAFICHFYNINFAHSAGGRMIGTKVA
arathho2    SNVG----VSYAKYLEEQ-AGESAPLFLSHFYSIYFSHIAGGQVLVRQVS
cloteho     PLIST---KVFVNRINHI-GEKNKELLIAHAYTRYLADLFGGRTIYQIVK
clospeho    PLAST---RAYVARINEI-GETAPELLVAHAYTRYLADLFGGRTIYGMVK
cornyho     ASPAV---IDYVNRLEEIRDNVDGPALVAHHYVRYLGDLSGGQVIARMMQ
corglho     ATAAT---ASYVERLESIEAAKDFPRLVAHHYVRYLGDLSGGQVIARLVN
hostrcoe    ALPAT---EAYAARVREC-AEEWPAGYVAHHYTRYLGDLSGGQIIRDKAE
rhodoho     VLPAA---EAYAQRIAEV-SEGDGSRLIAHAYTRYLGDLNGGQIVRRLLE
brarhho     LLPEA---IAYVRAIQEA-GSGSGHPLLAHAYTRYLGDLSGGQIIKKILA
thefuho     PLPTT---RAYTDRIRWT--VHWPAGFIAHHYTRYLGDLSGGQVIKRVVQ
syn8102ho   PSPSA---AAYVERIHAV-AQESPELLVGHHYTRYLGDLSGGQILKNIAQ
pro9313ho   ATLAA---QEYVARIHKL-AQESPELLVAHHYTRYLGDLSGGQILKTIAQ
prochho1    ISKSA---KEYVNRIHLV-AKKSPELLVGHHYTRYIGDLSGGQILKKIAK
sy7002ho1   ITPAG---QAYVDRIHEV-AQTAPELLVSHSYTRYLGDLSGGQILKKIAQ
sl1184ho1   ISAAG---QAYVDRVRQV-AATAPELLVAHSYTRYLGDLSGGQILKKIAQ
theelho1    PSPAT---QAYVARIHEV-ANTAPELLVAHSYTRYLGDLSGGQILKGIAE
trierho     PSPAG---KAYVQRIRDI-SEKQPELLVAHSYTRYLGDLSGGQILKKIAQ
nostho1     LSSAG---EAYVKRIREI-SATEPELLIAHSYTRYLGDLSGGQILKNIAV
anabho1     LSPAG---EAYVQRIREI-SATEPELLIAHSYTRYLGDLSGGQILKNIAV
nostho2     PSPAA---QKYIDRIREI-SASEPALLLGHAYTRYMGDLSGGQMLQKVAQ
anabho2     PSASA---QAYIKHIREL-SATAPALLIGHTYTRYMGDLSGGQMLQKIAQ
sy7002ho2   LLPAG---KVYQARLQEL-AATDPLLLIAHAYVRYMGDLSGGQSLKNIIR
sl1875ho2   PTPCA---KIYVDRLKTI-AASEPELLIAHCYTRYLGDLSGGQSLKNIIR
theelho2    PLTAT---RVYLSRLHDV-AQSEPLLLIAHSYTRYMGDLSGGQALSKIVH
horhovl     PSPAT---KVYINRIHEI-SNTSPELLIAHCYTRYLGDLSGGQILKKITQ
hoporpu     PSSAT---QVYVNRIHNI-GNKQPELLVAHAYTRYLGDLSGGQVLKKIAR
hoguith     PSEAT---RVYINRIKKI-SKEKPLLLIAHAYTRYLGDLSGGQILKKIAQ
ho2rabbit   CSEAA---QKYVERIHYI-GQNEPELLVAHAYTRYMGDLSGGQVLKKVAQ
ho2rat      CSEAA---QKYVDRIHYV-GQNEPELLVAHAYTRYMGDLSGGQVLKKVAQ
ho2mouse    CSEAA---QKYVDRIHYV-GQNEPELLVAHAYTRYMGDLSGGQVLKKVAQ
ho2human    CPKAA---QKYVERIHYI-GQNEPELLVAHAYTRYMGDLSGGQVLKKVAQ
ho1human    YTPAM---QRYVKRLHEV-GRTEPELLVAHAYTRYLGDLSGGQVLKKIAQ
ho1pig      YTQAT---KRYVRRLQQV-GRFEPELLVAHAYTRYMGDLSGGQVLKKIAQ
ho1rat      YTPAT---QHYVKRLHEV-GGTHPELLVAHAYTRYLGDLSGGQVLKKIAQ
ho1mouse    CTPAT---QHYVKRLHEV-GRTHPELLVAHAYTRYLGDLSGGQVLKKIAQ
hochick     CPEAT---QKYVERLHVV-GKKHPELLVAHAYTRYLGDLSGGQVLKKIAQ
hofugru     VPAAT---ERYCHRIRQI-GQENPEYLIAHAYTRYLGDLSGGQVLGRIAQ
lepinho     PSVAT---QDYVQRIRKI-SETQPELLAAHSYVRYLGDLSGGQILKKVAA
cionaho     PSDAA---MEYVSHIEDI-TENEPILLVAYVHTMYLAIFSGGFILKKIIK
chlamyho2   TKSQA--LKDYEAHLASL-GRSSPALLLAHVYTQHLAMASGGQIVKRWAR
canalHmx1   PIMPAQ--IEFCKHILEV-TEEKPYLLFAYLHVMYLALFAGGRIMRSSVL
scHmx1      TFQKPPLLQQFINNIHEN-IHKEPCTILSYCHVLYLALFAGGKLIRSNLY
sacbaHmx1   TFEKPPLLQQFVDDIHDN-IRQEPCTILSYCHVLYLALFAGGKLIRSNLY
gibzeho     LVEQNGRLGGFLQHIKRT-VQNRPHVLLSYSYILFMALFAGGRFIRATLE
neucrho     VAARNGNLKKFITHIKQS-VGESPPVLVAYAWVLYMALFSGGRILRSSLE
dromeho     IRPAV---QKYLEHLEKI-AAQNELLLFAYSYQMYMALMSGGQMLQKKRM
anogaho     PKAEV---RAYLKHLQEL-EQENANLLLAYVYHLYMGLLSGGQILQKRRS
bommoho     PKSLA--LENYLQHLQDL-ERDNPKLLMAYVYHLYLGLLSGGQILAKKRR

neimehemo   KLDY-------------------------------------------NGE
psepupga2   RLGL-------------------------------------------EGD
pseflpga1   GLGL-------------------------------------------SET
psepupga1   ALEL-------------------------------------------SDS
psesypga1   ALNL-------------------------------------------SDS
pseaepiga   ALEL-------------------------------------------DEN
deshapiga   RLGL-------------------------------------------DRG
cythubpho   KQLG---------------------------------------------E
magmabpo3   RRLP-------------------------------------------PEA
xanaxbpho   KQQP--------------------------------------------AL
xancabpho   KRQP--------------------------------------------GL
rhopapiga   SLGL-------------------------------------------SET
agrtupiga   KLGL-------------------------------------------GEE
pflubpho    ERLD-------------------------------------------VSG
pseflbpho   QRLD-------------------------------------------LHG
psesybpho   KRLG-------------------------------------------LDG
rhospbpho   KRIG-------------------------------------------DEI
rhorubpho   RSDD-------------------------------------------PRI
magmabpo2   HCLG-------------------------------------------VLS
pseaebpho   PRLP----------------------------------------------
deirabpho   RTLG-------------------------------------------LSP
rhilebpho   DHL-----------------------------------------------
gemobbpho   EALG-------------------------------------------YTP
magmabpo1   RLHG---------------------------------------------D
chlamyho1   SML---------------------------------------------LD
arathhy1    ERI---------------------------------------------LD
arathho3    KKI---------------------------------------------LD
arathho4    EKI---------------------------------------------LD
arathho2    EKL---------------------------------------------LE
cloteho     ENYKI--------------------------------------------D
clospeho    DLYKI--------------------------------------------D
cornyho     RHYGV--------------------------------------------D
corglho     REYGV--------------------------------------------S
hostrcoe    RTWGF------------------------------------------ARK
rhodoho     KTMQL--------------------------------------------S
brarhho     RSLEL--------------------------------------------Q
thefuho     RAYGF-------------------------------------------TD
syn8102ho   KAMNM-------------------------------------------DG
pro9313ho   KAMKL-------------------------------------------GG
prochho1    KALNL-------------------------------------------DG
sy7002ho1   NAMNL--------------------------------------------D
sl1184ho1   NAMNL--------------------------------------------H
theelho1    RAMNL-------------------------------------------QD
trierho     RGMNL-------------------------------------------TD
nostho1     TAMNL-------------------------------------------SD
anabho1     TAMNL-------------------------------------------ND
nostho2     SALKL-------------------------------------------SG
anabho2     STLKL-------------------------------------------SG
sy7002ho2   SALAL-------------------------------------------PD
sl1875ho2   SALQL-------------------------------------------PE
theelho2    SQLML-------------------------------------------PE
horhovl     SAMNL-------------------------------------------SG
hoporpu     GAMNL-------------------------------------------SD
hoguith     RALNV-------------------------------------------PN
ho2rabbit   RALKL------------------------------------------PST
ho2rat      RALKL------------------------------------------PST
ho2mouse    RALKL------------------------------------------PST
ho2human    RALKL------------------------------------------PST
ho1human    KALDL------------------------------------------PSS
ho1pig      KALDL------------------------------------------PSS
ho1rat      KAMAL------------------------------------------PSS
ho1mouse    KAMAL------------------------------------------PSS
hochick     KALQL------------------------------------------PST
hofugru     KSMKL-------------------------------------------GG
lepinho     RALNL-------------------------------------------PE
cionaho     TTLNL-------------------------------------------NE
chlamyho2   KIFQL-------------------------------------------PD
canalHmx1   KATGMYPQRD--------------------------------GLSHDDVV
scHmx1      RRLGLFPNFE--------------------------------KLSQKELV
sacbaHmx1   RRLGLFPNFE--------------------------------KLTQKELV
gibzeho     SAGDEFWDRLPSPVLPSLVPCEENTRRTKRASGLSDEQIPQDDFHHHATH
neucrho     KAGPEYWKTKCDPIMPFGKACAY-----------------PDKSHATAPM
dromeho     IARKMWIFSKNDDEEQQKQADKE--AELATARAADGSVDKDDLEARPMPA
anogaho     IGRRINPFRR----------------------------------------
bommoho     VFGEKN--------------------------------------------

neimehemo   HGARHLAPHPDGR-------------------------------------
psepupga2   NGARHLAPHPDGR-------------------------------------
pseflpga1   FGARHLGEPAGGR-------------------------------------
psepupga1   FGARHLGEPAGGR-------------------------------------
psesypga1   FGARHLGEPAGGR-------------------------------------
pseaepiga   FGARHLAEPEGGR-------------------------------------
deshapiga   FGARHLAAHPDGV-------------------------------------
cythubpho   DIASRFLNVYGQQ-------------------------------------
magmabpo3   LDACRFFTFQMEG-------------------------------------
xanaxbpho   AGALRYFELADGD-------------------------------------
xancabpho   AHALHYFELADED-------------------------------------
rhopapiga   FGARHLVAAPEGR-------------------------------------
agrtupiga   FGARHLAGAPEGR-------------------------------------
pflubpho    DNGGAFLNVYGAE-------------------------------------
pseflbpho   DNGGAFLDVL-----------YVLEGATLGGQILRREIATRLSLGADNGA
psesybpho   QSGTAFLDVYGASPGACLGVMYVLEGATLGGQVLRREVLKRLGLDEYSGA
rhospbpho   GNATAFFGGPSHG-------------------------------------
rhorubpho   AAATAFLGSRDRA-------------------------------------
magmabpo2   GLATSFHNFHGDG-------------------------------------
pseaebpho   GLPLQWLQGYGQA-------------------------------------
deirabpho   EQGSAYFSGYGPQ-------------------------------------
rhilebpho   --PSSYLSPQGPK-------------------------------------
gemobbpho   DRGCRFFNSYGDR-------------------------------------
magmabpo1   NVPLAYYAGRGRA-------------------------------------
chlamyho1   GQTLEFYKWQGDV-------------------------------------
arathhy1    NKELEFYKWDGEL-------------------------------------
arathho3    NKELEFYKWDGQL-------------------------------------
arathho4    NKELEFYKWDGQL-------------------------------------
arathho2    GKELEFNRWEGDA-------------------------------------
cloteho     DKGLNYYIFHEIN-------------------------------------
clospeho    EEGLNYYKYETLS-------------------------------------
cornyho     PEALGFYHFEGIA-------------------------------------
corglho     EEALSFYCFEDLG-------------------------------------
hostrcoe    GDGVRFYVFEEIS-------------------------------------
rhodoho     AGELAHYDFSAIG-------------------------------------
brarhho     PEALSFYEFPAIT-------------------------------------
thefuho     GAGFEFYIFDRLD-------------------------------------
syn8102ho   DDGLNFYVFNDIA-------------------------------------
pro9313ho   NDGVRFYIFNDIE-------------------------------------
prochho1    DNGLNFYEFKNID-------------------------------------
sy7002ho1   GEGTAFYEFENIS-------------------------------------
sl1184ho1   DGGTAFYEFADID-------------------------------------
theelho1    GEGTAFYRFESIS-------------------------------------
trierho     GEGTAFYEFPDIL-------------------------------------
nostho1     GQGTAFYEFPEIP-------------------------------------
anabho1     GQGTAFYEFADIS-------------------------------------
nostho2     YEGTSFYNFEQIP-------------------------------------
anabho2     YEGTSFYNFEQIP-------------------------------------
sy7002ho2   GQGTRFYEFDSWP-------------------------------------
sl1875ho2   GEGTAMYEFDSLP-------------------------------------
theelho2    GKGTAFYEFPALP-------------------------------------
horhovl     GEGTAFYEFKDIK-------------------------------------
hoporpu     ERGTKFYDFDEIE-------------------------------------
hoguith     SQGLAFYEFDKID-------------------------------------
ho2rabbit   GEGTQFYLFENVD-------------------------------------
ho2rat      GEGTQFYLFEHVD-------------------------------------
ho2mouse    GEGTQFYLFEHVD-------------------------------------
ho2human    GEGTQFYLFENVD-------------------------------------
ho1human    GEGLAFFTFPNIA-------------------------------------
ho1pig      GEGLAFFTFPNVA-------------------------------------
ho1rat      GEGLAFFTFPSID-------------------------------------
ho1mouse    GEGLAFFTFPNID-------------------------------------
hochick     GEGLAFFTFDGVS-------------------------------------
hofugru     SEGLSFFAFPGVS-------------------------------------
lepinho     GKGISFYEFPMIQ-------------------------------------
cionaho     SEGVNIFDTAEGE-------------------------------------
chlamyho2   DVGTAAFDYTGES-------------------------------------
canalHmx1   RMGTNFFTFDVPD-------------------------------------
scHmx1      KKGTNFFTFSDLG-------------------------------------
sacbaHmx1   KKGTNFFTFSELG-------------------------------------
gibzeho     TMPLRFFHFQTPE-------------------------------------
neucrho     SQRLRFFHFNTSQ-------------------------------------
dromeho     QVTICPPGCEATYF------------------------------------
anogaho     ADAEPVPDAAVTTFE-----------------------------------
bommoho     EQPNTYYVDKVTDFA-----------------------------------

neimehemo   -------------GKHWR-AFVEHLNALNLT-----PEAEAEAIQGA--R
psepupga2   -------------ALHWR-EFVARLDSLVLG-----EQEEAEVVAGA--I
pseflpga1   -------------AEGWK-TFTRILDGLEFT-----AEEEAAAEKGA--L
psepupga1   -------------AEGWK-QFTRILDGLALS-----PEEEAAAERGA--V
psesypga1   -------------AAGWK-AFVRTLDELPLT-----AEQEAELDRGA--I
pseaepiga   -------------AQGWK-SFVAILDGIELN-----EEEERLAAKGA--S
deshapiga   -------------ARHWR-RFTAALDGAALS-----AAQEEDVVAGA--E
cythubpho   ------------TGHLWR-SFLIQLSEYQSTL---SEKEKMTIIDGA--K
magmabpo3   --------------QQWP-RFWRLVDGLGPI-------DVHQACDAA--V
xanaxbpho   -------------PAGWR-RFQAALDRRLAT-----PSARDAAIGGA--Q
xancabpho   -------------PAGWR-RFQAVLEQRLQS-----AAARADAIAGA--Q
rhopapiga   -------------GLHWK-TFTTALDAAPLS-----AMEEERAIAGA--R
agrtupiga   -------------GLHWR-TFTAALDEISLT-----VQEEERVVAGA--E
pflubpho    ------------TGRRWK-EFLDYLGRLPLD-----ALARQHAVDAA--R
pseflbpho   AFLDIYGVYGAATGRRWK-DFLDYLGRMPED-----ASARQQVVAAT--G
psesybpho   AFLDR-------TGPRWK-AFLNHLDEVSREVAFNDAAAFAAHVYGAETG
rhospbpho   ------------TATHWR-AFQAALDRFGAA----HPDKRADVLAGA--A
rhorubpho   ------------VGPLWR-AITAMIETIGAD-----PADRQRVTAAA--K
magmabpo2   ------------AGPHWR-QFQTRMAEQLDA----NPAAQQKAAECA--V
pseaebpho   ------------TGVRWQ-EFLEQLARQIDS-----PEAIGLAQDAA--Q
deirabpho   ------------TGPRWR-SFGEVLEASVPA------EDAAEVVAGA--R
rhilebpho   --------------GAMR-LFMDRLDASKVD-------DPGAAVAAA--R
gemobbpho   ------------VGPMWT-AFRAALVRFATT-----PEAETEVVNAA--G
magmabpo1   ------------VGPLWR-SFRQRLDDLADG-------EAPVAFAAG--I
chlamyho1   -------------NEHLE-GVRKSINVMAEGW---TPAEKEHCLAET--E
arathhy1    -------------SQLLQ-NVREKLNKVAEEW---TREEKNHCLEET--E
arathho3    -------------SQLLQ-NVRQKLNKVAEWW---TREEKSHCLEET--E
arathho4    -------------SELLQ-NVSEELNKVAELW---TREEKNHCLEET--E
arathho2    -------------QDLLK-GVREKLNVLGEHW---SRDEKNKCLKET--A
cloteho     ------------DLKNFVMGYHEKLNNIKFD-----ETLKKDFINEI--S
clospeho    ---------DGSEMKGFVMNYHNKLNNIELN-----EEMKERFINEV--A
cornyho     ------------KLKVYKDEYREKLNNLELS-----DEQRENLLKEA--T
corglho     ------------KLKPYKDNYRAELDALELT-----AEERAALLDEA--S
hostrcoe    ------------NPAAFKREYRDLLDGIRAD-----DLEKQRVVAEC--K
rhodoho     ------------DPATLKTDYREALERAGAA-----APDAAAVIEEG--A
brarhho     ------------DIPRFKTEYREALEQAGSA-----MTEHDSVVEEA--A
thefuho     ------------SLPRFKKNYRAVLDALDLD-----EAEQTRVVDEV--R
syn8102ho   ------------DEKAFKTTYRSTMDELPID-----QAMADRIVEEA--N
pro9313ho   ------------DTKAFKTLYSATLDSLPIN-----QQTAERMVEEA--N
prochho1    ------------DEKKFKEEYSKTLNQLPIN-----QNIADQIIDEA--N
sy7002ho1   ------------DEKAFKDKYRAAMNSLDVP-----EETAEQIVQEA--N
sl1184ho1   ------------DEKAFKNTYRQAMNDLPID-----QATAERIVDEA--N
theelho1    ------------DEKAFKQLYRQRLDELPVD-----EATADRIVDEA--N
trierho     ------------DEKAFKNNYRQAMNDLPID-----QATASRIVDEA--N
nostho1     ------------DEKGFKAKYRQILDELPLD-----DAATDRIVEEA--N
anabho1     ------------DEKAFKAKYRQTLDELAID-----EATGDRIVDEA--Y
nostho2     ------------DKKAFKDKYRQVLNALPID-----DATAERIVAEA--N
anabho2     ------------DKKAFKDQYRQALDSVP-D-----DATADRIVAEA--N
sy7002ho2   ---------TPGDRRNFKLQYRDALDRLNLD-----EETIQKMINEA--N
sl1875ho2   ---------TPGDRRQFKEIYRDVLNSLPLD-----EATINRIVEEA--N
theelho2    ---------TPEDKKAFKQRYRATLDSLGLD-----EEAIARIVQEA--N
horhovl     ------------DEKNFKQNYRLALDSIHLS-----DSAIKSIVSEA--N
hoporpu     ------------DDKIFKNNYRSALDTIPLS-----DEQVQNVVAEA--N
hoguith     ------------DEQAFKQKYKKALDTLPVT-----DKMISQIVAEA--N
ho2rabbit   ------------NAQQFKQFYRARMNALDLN-----LKTKERIVEEA--N
ho2rat      ------------NAQQFKQFYRARMNALDLS-----MKTKERIVEEA--N
ho2mouse    ------------NAQQFKQFYRARMNALDLN-----LKTKERIVEEA--N
ho2human    ------------NAQQFKQLYRARMNALDLN-----MKTKERIVEEA--N
ho1human    ------------SATKFKQLYRSRMNSLEMT-----PAVRQRVIEEA--K
ho1pig      ------------NATKFKQLYRSRMNTLEMT-----PEVKQRVLEEA--K
ho1rat      ------------NPTKFKQLYRARMNTLEMT-----PEVKHRVTEEA--K
ho1mouse    ------------SPTKFKQLYRARMNTLEMT-----PEVKHRVTEEA--K
hochick     ------------NATKFKQLYRSRMNALEMD-----HATKKRVLEEA--K
hofugru     ------------SPNLFKRLYRSRMNSVELT-----EEQRSAVLQEA--L
lepinho     ------------DINGFKQNYRTALDSLPVN-----DSEKQSILAES--K
cionaho     ------------SRLKLKQLIKTRINAMDFD-----RSTKDLIIQEK--L
chlamyho2   -------------NNTLRSAFKKQFDEWGAAQ---PQELQDQLLSEH--L
canalHmx1   -------------EDLLRLTYKRDYELVTRNGL--TEEQKLEIIEES--K
scHmx1      ----------PTEETRLKWEYKKNYELATRTEL--TEAQKLQIISVA--E
sacbaHmx1   ----------PTEETRLKWEYKKNYELATRTEL--TEAQKLKIISVA--E
gibzeho     ------------DGEDLKREFKRRLASMEGEL---SPREKQDIVQES--I
neucrho     ------------DGEDLKREFKRRLVEAEDLL---TTSERARIVHES--V
dromeho     ----------PEKISVLKAKLRRVFNNHYGAF---DDDLRAAFIEES--R
anogaho     ----------DHSIYELKQRLRKIVDDFGARL---DEETRQRMLDES--R
bommoho     ----------AVDINKLKNEFREAMNQIATTM---SSEEQATFIEES--N

neimehemo   EAFAFYKVVLRETFGLAADAEAPEGMMPHRH-------------------
psepupga2   AAFDSYRVHLREVFAGS---------------------------------
pseflpga1   DAFNRFTVLLEQAYSGAAQPA-----------------------------
psepupga1   AAFERFTQLLKHAYAADAALV-----------------------------
psesypga1   AAFERFNVLLQCAYADAPVADMAQA-------------------------
pseaepiga   DAFNRFGDLLERTFA-----------------------------------
deshapiga   AAFRRVRGHVEEEFA-----------------------------------
cythubpho   YGFERVYSILM---------------------------------------
magmabpo3   GLFTEIEDLWAAFRQR----------------------------------
xanaxbpho   AMFAHFHSCLAAEPQP----------------------------------
xancabpho   AMFAHFHTCLA---------------------------------------
rhopapiga   AAYQRVHKLVNELLVVAAESAGSLETDDGGPTRFRPDVKEGEG-------
agrtupiga   AAFRAVHAYAQQRMG-----------------------------------
pflubpho    STFSCFEQWLDSQEVLL---------------------------------
pseflbpho   RRWRDFIEYLGSRPMDADERKAVVAAASAAQSTFACFEHWLDSREVLL--
psesybpho   PRWKVFLNHLDAVPRGVEFTE---AAAST----FACFEHWLEGQKVLLHA
rhospbpho   ATFTALLEWFTPFVAARRV-------------------------------
rhorubpho   ATFDALRRWLDTALVAKRSSQG----------------------------
magmabpo2   TTFESLGNWFTTAERTWATSN-----------------------------
pseaebpho   ATFLSFRRWVLDEA------------------------------------
deirabpho   QTFGAFRRALQGLSEAEAVQVPEVAHA-----------------------
rhilebpho   DVFDLFLKAGQVELEAVP--------------------------------
gemobbpho   DTFDRFDRWLVTRAAT----------------------------------
magmabpo1   TTFEAMRHWLVNGTG-----------------------------------
chlamyho1   SSFKYSGQILRAITEA----------------------------------
arathhy1    KSFK-YSGEILRLILS----------------------------------
arathho3    KSFK-FSGEILRLILS----------------------------------
arathho4    KSFK-FYWEIFRYLLS----------------------------------
arathho2    KAFK-YMGQIVRLIIL----------------------------------
cloteho     ISYI-YNISISNELEFDRFK------------------------------
clospeho    NSYV-YNIAISNELAFIRFNR-----------------------------
cornyho     DAFV-FNHQVFADLGKGL--------------------------------
corglho     DAFR-FNQQVFQALA-----------------------------------
hostrcoe    RAFA-LNTAVFRALGEEFPLSA----------------------------
rhodoho     VAFT-CNIALSVAVQQHLDA------------------------------
brarhho     TAFQ-LNITLSQALQSAAGLGR----------------------------
thefuho     QAYQ-FNSELMAELNRSLALASSSDLG-----------------------
syn8102ho   HAFH-LNMNMFKELEGNLVAAIGKVLFGFLTRRQRAGSTEAAAA------
pro9313ho   MAFH-CNMAMFKELEGNLVAAIGKVLFGFLTSRQRGGSTEDAVA------
prochho1    QAFT-YNMKMFKELEGNLIAVLGKIVFNYLTKKVRKGSTET---------
sy7002ho1   DAFG-MNMNMFKELEGNLVKAIGVMLFNTLTRRRTKGSTDADLSPASN--
sl1184ho1   DAFA-MNMKMFNELEGNLIKAIGIMVFNSLTRRRSQGSTEVGLATSEG--
theelho1    AAFG-MNMKIFQELEGNLIRAIGQLLFNTLTRRKQRGSTELATAD-----
trierho     AAFG-MNMKMFNELEGNLIKAIGTLLFNTLTRKRTAGSTELATAAE----
nostho1     AAFG-TNMKMFQELEGNLIKAIGVMVFNSLTRRRTRGSTELVTAE-----
anabho1     AAFG-MNMKMFQELEGNLIKAIGMMLFNTLTRKRTRGATELATAE-----
nostho2     NAFG-FNLQMAQELERSLIKALGQVLFNSLTRSQNSGSNEIGAAN-----
anabho2     SAFQ-FNMQMATDLEGNLIKALGQVVFNSLTSTLNPGSTEAAAS------
sy7002ho2   YAFA-LNRDVMHELEPDVKAAIGEHTFDLLTRQDRPGSTENQRRYPEDQA
sl1875ho2   YAFS-LNREVMHDLEDLIKAAIGEHTFDLLTRQDRPGSTEARSTAGHPIT
theelho2    FAFA-LNCNLMHALESELKTTIGDQVWQSMVIENQPSRRQHPRPEAIAI-
horhovl     IAFK-LNMKIFQELNSNFIKIIAIFLFNFIKRIKLPGFKS----------
hoporpu     ISFT-LNMKMFEELNSSIVKIITMIIVSTVRKFTLKSILATAD-------
hoguith     IAFN-LNMRMFQELEMSYIRIFTKILMQFLINSKDKLRVMLNFS------
ho2rabbit   KAFE-YNMQIFSELDQAGSAPASETVEDRIPVHDGKGDVRKCPYYAAGQV
ho2rat      KAFE-YNMQIFSELDQAGSMLTKETLEDGLPVHDGKGDVRKCPFYAAQPD
ho2mouse    KAFE-YNMQIFSELDQAGSMLARETLEDGLPVHDGKGDIRKCPFYAAQPD
ho2human    KAFE-YNMQIFNELDQAGSTLARETLEDGFPVHDGKGDMRKCPFYAAEQD
ho1human    TAFL-LNIQLFEELQELLTHDTKDQSPSRAPGL-RQRASNKVQDSAPVET
ho1pig      TAFL-LNIQLFEEVQELLTQDTKDQRPSQASDI-RKRAGSRVQDSTPVTT
ho1rat      TAFL-LNIELFEELQALLTEEHKDQSPSQTEFL-RQRPASLVQDTTSAET
ho1mouse    TAFL-LNIELFEELQVMLTEEHKDQSPSQMASL-RQRPASLVQDTAPAET
hochick     KAFL-LNIQVFEALQKLVSKSQENGHAVQPKAELRTRSVNKSHENSPAAG
hofugru     GAFE-FNIQVFEDLQKMLN-VTENEPGVGTPRSRPATTLQVGG-------
lepinho     QVFL-LNQGIFSELEQDLV-SAIGKETYDSVLGKG---------------
cionaho     DIFA-KNNQIVSNLKPKIS-SFKR--------------------------
chlamyho2   AAFG-HNNAIIKAFPLPATAIIAGAIRVTPR-------------------
canalHmx1   YIFE-HDVKCVAELEKHNMDKLSGTWTYF---------------------
scHmx1      GIFD-WNFNIVAEIGELNRRELMGKFSFKCITYLYEEWMFNKDSAT----
sacbaHmx1   GIFD-WNFNIVAEIGELNRRELMSKFSFKCVTYVYEEWMFSKGSAS----
gibzeho     CIFD-NMTLLVQQLDRLCDDPSREGNDSPTSSLLDLVDQFHPFRSRLRDS
neucrho     YVFE-HVLALVSQLDHVFLEGTKDDSVLDINVTRADADTPCPSLSPGPSL
dromeho     NVFR-LNIEVVRTIKGVNR-------------------------------
anogaho     KVFE-LNNTIIRTVEGVGS-------------------------------
bommoho     QVFI-MNNLIVNSVEGQNK-------------------------------

neimehemo   --------------------------------------------------
psepupga2   --------------------------------------------------
pseflpga1   --------------------------------------------------
psepupga1   --------------------------------------------------
psesypga1   --------------------------------------------------
pseaepiga   --------------------------------------------------
deshapiga   --------------------------------------------------
cythubpho   --------------------------------------------------
magmabpo3   --------------------------------------------------
xanaxbpho   --------------------------------------------------
xancabpho   --------------------------------------------------
rhopapiga   --------------------------------------------------
agrtupiga   --------------------------------------------------
pflubpho    --------------------------------------------------
pseflbpho   -HTTFSCFEQWLESQEVLV-------------------------------
psesybpho   AHSTFACFEHWLDGQEVLL-------------------------------
rhospbpho   --------------------------------------------------
rhorubpho   --------------------------------------------------
magmabpo2   --------------------------------------------------
pseaebpho   --------------------------------------------------
deirabpho   --------------------------------------------------
rhilebpho   --------------------------------------------------
gemobbpho   --------------------------------------------------
magmabpo1   --------------------------------------------------
chlamyho1   --------------------------------------------------
arathhy1    --------------------------------------------------
arathho3    --------------------------------------------------
arathho4    --------------------------------------------------
arathho2    --------------------------------------------------
cloteho     --------------------------------------------------
clospeho    --------------------------------------------------
cornyho     --------------------------------------------------
corglho     --------------------------------------------------
hostrcoe    --------------------------------------------------
rhodoho     --------------------------------------------------
brarhho     --------------------------------------------------
thefuho     --------------------------------------------------
syn8102ho   --------------------------------------------------
pro9313ho   --------------------------------------------------
prochho1    --------------------------------------------------
sy7002ho1   --------------------------------------------------
sl1184ho1   --------------------------------------------------
theelho1    --------------------------------------------------
trierho     --------------------------------------------------
nostho1     --------------------------------------------------
anabho1     --------------------------------------------------
nostho2     --------------------------------------------------
anabho2     --------------------------------------------------
sy7002ho2   IVASS---------------------------------------------
sl1875ho2   LMVGE---------------------------------------------
theelho2    --------------------------------------------------
horhovl     --------------------------------------------------
hoporpu     --------------------------------------------------
hoguith     --------------------------------------------------
ho2rabbit   NGALEGSSC-----------------------------------------
ho2rat      KGTLGGSNC-----------------------------------------
ho2mouse    KGTLGGSNC-----------------------------------------
ho2human    KGALEGSSC-----------------------------------------
ho1human    PRGKPPL-------------------------------------------
ho1pig      PRGKPQL-------------------------------------------
ho1rat      PRGKSQIS------------------------------------------
ho1mouse    PRGKPQIS------------------------------------------
hochick     KESERTSRM-----------------------------------------
hofugru     --------------------------------------------------
lepinho     --------------------------------------------------
cionaho     --------------------------------------------------
chlamyho2   --------------------------------------------------
canalHmx1   --------------------------------------------------
scHmx1      --------------------------------------------------
sacbaHmx1   --------------------------------------------------
gibzeho     VSIAKDRIQRSPKLSPNRTKLAWSIWKYHGTASSPVEPESGIKLPISHPG
neucrho     LKPAEFGGRVRDSIVLSKERGVRTVPGMRHHRRSRSVSIDEPLDERGDRS
dromeho     --------------------------------------------------
anogaho     --------------------------------------------------
bommoho     --------------------------------------------------

neimehemo   --------------------------------------------------
psepupga2   --------------------------------------------------
pseflpga1   --------------------------------------------------
psepupga1   --------------------------------------------------
psesypga1   --------------------------------------------------
pseaepiga   --------------------------------------------------
deshapiga   --------------------------------------------------
cythubpho   --------------------------------------------------
magmabpo3   --------------------------------------------------
xanaxbpho   --------------------------------------------------
xancabpho   --------------------------------------------------
rhopapiga   --------------------------------------------------
agrtupiga   --------------------------------------------------
pflubpho    --------------------------------------------------
pseflbpho   --------------------------------------------------
psesybpho   --------------------------------------------------
rhospbpho   --------------------------------------------------
rhorubpho   --------------------------------------------------
magmabpo2   --------------------------------------------------
pseaebpho   --------------------------------------------------
deirabpho   --------------------------------------------------
rhilebpho   --------------------------------------------------
gemobbpho   --------------------------------------------------
magmabpo1   --------------------------------------------------
chlamyho1   --------------------------------------------------
arathhy1    --------------------------------------------------
arathho3    --------------------------------------------------
arathho4    --------------------------------------------------
arathho2    --------------------------------------------------
cloteho     --------------------------------------------------
clospeho    --------------------------------------------------
cornyho     --------------------------------------------------
corglho     --------------------------------------------------
hostrcoe    --------------------------------------------------
rhodoho     --------------------------------------------------
brarhho     --------------------------------------------------
thefuho     --------------------------------------------------
syn8102ho   --------------------------------------------------
pro9313ho   --------------------------------------------------
prochho1    --------------------------------------------------
sy7002ho1   --------------------------------------------------
sl1184ho1   --------------------------------------------------
theelho1    --------------------------------------------------
trierho     --------------------------------------------------
nostho1     --------------------------------------------------
anabho1     --------------------------------------------------
nostho2     --------------------------------------------------
anabho2     --------------------------------------------------
sy7002ho2   --------------------------------------------------
sl1875ho2   --------------------------------------------------
theelho2    --------------------------------------------------
horhovl     --------------------------------------------------
hoporpu     --------------------------------------------------
hoguith     --------------------------------------------------
ho2rabbit   --------------------------------------------PFRAAM
ho2rat      --------------------------------------------PFRTAM
ho2mouse    --------------------------------------------PFQTTV
ho2human    --------------------------------------------PFRTAM
ho1human    -------------------------------------------------N
ho1pig      -------------------------------------------------S
ho1rat      -------------------------------------------------T
ho1mouse    -------------------------------------------------T
hochick     -----------------------------------------------QAD
hofugru     -------------------------------------------------S
lepinho     --------------------------------------------------
cionaho     -------------------------------------------------L
chlamyho2   -------------------------------------------------P
canalHmx1   -------------------------------------------------L
scHmx1      ----------------------------------------------RRAL
sacbaHmx1   ----------------------------------------------RKAF
gibzeho     LSNGDVSIELCPAFSKSMRFDKTLPRPTRYPVKSTGEKHDLNECLQVASK
neucrho     DVPSPYLVASLLRPMEQGGRLRDSIAVSRERGLRTTHRSSHNHSESISLD
dromeho     -------------------------------------------------A
anogaho     --------------------------------------------ANMRIV
bommoho     --------------------------------------------------

neimehemo   ----------------------------------
psepupga2   ----------------------------------
pseflpga1   ----------------------------------
psepupga1   ----------------------------------
psesypga1   ----------------------------------
pseaepiga   ----------------------------------
deshapiga   ----------------------------------
cythubpho   ----------------------------------
magmabpo3   ----------------------------------
xanaxbpho   ----------------------------------
xancabpho   ----------------------------------
rhopapiga   ----------------------------------
agrtupiga   ----------------------------------
pflubpho    ----------------------------------
pseflbpho   ----------------------------------
psesybpho   ----------------------------------
rhospbpho   ----------------------------------
rhorubpho   ----------------------------------
magmabpo2   ----------------------------------
pseaebpho   ----------------------------------
deirabpho   ----------------------------------
rhilebpho   ----------------------------------
gemobbpho   ----------------------------------
magmabpo1   ----------------------------------
chlamyho1   ----------------------------------
arathhy1    ----------------------------------
arathho3    ----------------------------------
arathho4    ----------------------------------
arathho2    ----------------------------------
cloteho     ----------------------------------
clospeho    ----------------------------------
cornyho     ----------------------------------
corglho     ----------------------------------
hostrcoe    ----------------------------------
rhodoho     ----------------------------------
brarhho     ----------------------------------
thefuho     ----------------------------------
syn8102ho   ----------------------------------
pro9313ho   ----------------------------------
prochho1    ----------------------------------
sy7002ho1   ----------------------------------
sl1184ho1   ----------------------------------
theelho1    ----------------------------------
trierho     ----------------------------------
nostho1     ----------------------------------
anabho1     ----------------------------------
nostho2     ----------------------------------
anabho2     ----------------------------------
sy7002ho2   ----------------------------------
sl1875ho2   ----------------------------------
theelho2    ----------------------------------
horhovl     ----------------------------------
hoporpu     ----------------------------------
hoguith     ----------------------------------
ho2rabbit   AVLRKPSLQLVLAAAVALAAGLLAWYYM------
ho2rat      AVLRKPSLQLILAASVALVAGLLAWYYM------
ho2mouse    AVLRKPSLQLILAASVALVAGLLAWYYM------
ho2human    AVLRKPSLQFILAAGVALAAGLLAWYYM------
ho1human    TRSQAPLLRWVLTLSFLVATVAVGLYAM------
ho1pig      VLSQVPLIRWVLTLSFLVATVAMGLYAM------
ho1rat      SSSQTPLLRWVLTLSFLLATVAVGIYAM------
ho1mouse    SSSQTPLLQWVLTLSFLLATVAVGIYAM------
hochick     MLTTSPLVRWLLALGFIATTVAVGLFAM------
hofugru     MIQTNPLFRMVLGLCLALATVSIGLYAL------
lepinho     ----------------------------------
cionaho     LLLVCLVLVVLCVLGYALLKMFRFVWDR------
chlamyho2   VLLVLVALLGWCLAFIIPWLQTKLQVGV------
canalHmx1   VTRGYYAALVLFSLLALIYLRRVVNKLT------
scHmx1      HTVMLLVLSIIAIWVLYFLVKSFLSIV-------
sacbaHmx1   STTMLLMLSITAVWILYYFVRQNFLSVV------
gibzeho     KLNSISFINWLIILTVGVIILGTLCSARHGTAAM
neucrho     EDSESHTLPENPEIKAITTRYTSELTSPSGPGSL
dromeho     NLRKLALALIFVSSIVVAVKFALK----------
anogaho     RYIAMAIAAIILMQYVVRNQFGHEQEQTL-----
bommoho     VLYGLLCKASAVVFVVASLLFAYKLHRG------
;
end;
