# Supplementary material for: Flexible mapping of homology onto structure with Homolmapper
Source: BMC Bioinformatics. 2007 Apr 11;8:123. doi: 10.1186/1471-2105-8-123 (PMC1955750; doi:10.1186/1471-2105-8-123)
Supplement: Additional file 3 — Additional documentation for homolmapper, including the PDF User Guide and example structure, alignment, and accessory files, current as of March 2007. [file 1471-2105-8-123-S3.gz › user_guide/HO/example.pir]

>P1;neimehemo

-----------------------------------------------MRASADFARPASL
SLTDKGKL------------MSETENQAL------TFAKRLKADTTAVHDSVDNL-----
-----------------------------------------VMSVQPFVSKENYIKFLKL
QSVFHKAVDHIYKDA---------------------------------------------
------------------ELNKAIPELE-YMARYDAVTQDLKDLGE--------------
-----------EPYKFDKELPYEAGNKAIGWLYCAEGSNLGAAFLFKHAQKLDY------
-------------------------------------NGEHGARHLAPHPDGR-------
-------------------------------------------GKHWR-AFVEHLNALNL
T-----PEAEAEAIQGA--REAFAFYKVVLRETFGLAADAEAPEGMMPHRH---------
------------------------------------------------------------
------------------------------------------------------------
------------------------
*
>P1;psepupga2

------------------------------------------------------------
--------------------MTAVTFPFT----EPSRCKRLKAASSRDHDSVDQL-----
-----------------------------------------VMAARPFESRERYGRFLQV
QHRFHGSLLALYQDE---------------------------------------------
------------------QLNQQLPGLA-ALSRFAAVEADLRDLGL--------------
------------PLPTPTQPVRVSSAQALGWLYCSEGSNLGAAFLYKHTQRLGL------
-------------------------------------EGDNGARHLAPHPDGR-------
-------------------------------------------ALHWR-EFVARLDSLVL
G-----EQEEAEVVAGA--IAAFDSYRVHLREVFAGS-----------------------
------------------------------------------------------------
------------------------------------------------------------
------------------------
*
>P1;pseflpga1

------------------------------------------------------------
--------------------MTSQDSSQR----HHLRSQRLNQITHEPHSKLDAL-----
-----------------------------------------VKAHAPFETQGAFARFVVA
QYLFQSELVDLYNDA---------------------------------------------
------------------ELNKIVPDLA-ERCRAEAAKADLADLET--------------
----------EVPAPVAGAVSNPSQAEALGWIFVSEGSKLGAAFLIKRAVGLGL------
-------------------------------------SETFGARHLGEPAGGR-------
-------------------------------------------AEGWK-TFTRILDGLEF
T-----AEEEAAAEKGA--LDAFNRFTVLLEQAYSGAAQPA-------------------
------------------------------------------------------------
------------------------------------------------------------
------------------------
*
>P1;psepupga1

------------------------------------------------------------
--------------------MTDRP---------ALRSQRLNQITHAPHAELDAL-----
-----------------------------------------VKSHAPFDSRESFARFVVA
QYLFQSELQALYNDP---------------------------------------------
------------------QLIAIVPDLA-ERCRAEQARLDLADLDT--------------
----------EVPAAVPGAVGKPSLGEAMGWIFVSEGSKLGAAFLIKRAVALEL------
-------------------------------------SDSFGARHLGEPAGGR-------
-------------------------------------------AEGWK-QFTRILDGLAL
S-----PEEEAAAERGA--VAAFERFTQLLKHAYAADAALV-------------------
------------------------------------------------------------
------------------------------------------------------------
------------------------
*
>P1;psesypga1

------------------------------------------------------------
--------------------MPLDQNRP------TLRSQRLSQITHAPHEQLDKA-----
-----------------------------------------VKAHAPFDTLASYSRFVVA
QYLFQKELQPLYSDP---------------------------------------------
------------------TLQTIISDLP-ARCRAEQARADLADLNM--------------
----------DLPLPVAGAVQKPSSAEALGWLFVSEGSKLGAAFLIKRAQALNL------
-------------------------------------SDSFGARHLGEPAGGR-------
-------------------------------------------AAGWK-AFVRTLDELPL
T-----AEQEAELDRGA--IAAFERFNVLLQCAYADAPVADMAQA---------------
------------------------------------------------------------
------------------------------------------------------------
------------------------
*
>P1;pseaepiga

------------------------------------------------------------
--------------------MDTLAPESTRQ---NLRSQRLNLLTNEPHQRLESL-----
-----------------------------------------VKSKEPFASRDNFARFVAA
QYLFQHDLEPLYRNE---------------------------------------------
------------------ALARLFPGLA-SRARDDAARADLADLGH--------------
---------PVPEGDQSVREADLSLAEALGWLFVSEGSKLGAAFLFKKAAALEL------
-------------------------------------DENFGARHLAEPEGGR-------
-------------------------------------------AQGWK-SFVAILDGIEL
N-----EEEERLAAKGA--SDAFNRFGDLLERTFA-------------------------
------------------------------------------------------------
------------------------------------------------------------
------------------------
*
>P1;deshapiga

LPCLRVWLEV-CAWPGAREERPQIAPAARTLAPRGFARSAGARGAGWEGRRGGRPSYNHT
LPRAAPAAAPTERMNAPEPTSSPSNAPTAAAAGPDTRSARLKAATRATHERLDQR-----
-----------------------------------------IMAGDIFASRERFARFLRV
QYRFHRDVDALYADP---------------------------------------------
------------------GLDALLPGLA-ARQRLAQIARDLDDLGQ--------------
----------TLPPACAPATQALPLAQALGWLYVAEGSNLGGSVLYKLAARLGL------
-------------------------------------DRGFGARHLAAHPDGV-------
-------------------------------------------ARHWR-RFTAALDGAAL
S-----AAQEEDVVAGA--EAAFRRVRGHVEEEFA-------------------------
------------------------------------------------------------
------------------------------------------------------------
------------------------
*
>P1;cythubpho

------------------------------------------------------------
---------------------------------MNEFIASIKSATASLHTQLEQSEIS--
-----------------------------------------NVIMSQLVTEKAYAEYLSR
IQCMHEDIEKHTFPI---------------------------------------------
-------------------IHTIIKDTA-QRTKSTAIAADLDQLKY--------------
--------ASAVNKTFLDAAHSPDLNFNLGLMYVTEGSVLGGQVILKNIKKQLG------
---------------------------------------EDIASRFLNVYGQQ-------
------------------------------------------TGHLWR-SFLIQLSEYQS
TL---SEKEKMTIIDGA--KYGFERVYSILM-----------------------------
------------------------------------------------------------
------------------------------------------------------------
------------------------
*
>P1;magmabpo3

------------------------------------------------------------
--------------------------RGRILDTKPILREKLRDATRASHRRVDHHEVM--
-----------------------------------------ACLVRGPITAELYARSLSA
LYALHAPLEDVFSAH---------------------------------------------
---------------------LGGDDFV-PARRSLDLAHDLEVLGH--------------
--------DAAKVAPVWNGRRPDGLAAYVGMRYVIEGSALGGAMIAPQLIRRLP------
-------------------------------------PEALDACRFFTFQMEG-------
--------------------------------------------QQWP-RFWRLVDGLGP
I-------DVHQACDAA--VGLFTEIEDLWAAFRQR------------------------
------------------------------------------------------------
------------------------------------------------------------
------------------------
*
>P1;xanaxbpho

------------------------------------------------------------
---------------MVSDVLAVPP----------SAALALRHATQDAHRLVEAV-----
-----------------------------------------QALAQGQVDSAAYGQILRR
HHALLAGFEAQLGNW---------------------------------------------
------------------LTTLVGNGWH-YRRRVPALRDDLRALGQ--------------
-----------QPDLPAALPASADDAARWGMLYVIEGSQLGGRVIARNLRKQQP------
--------------------------------------ALAGALRYFELADGD-------
-------------------------------------------PAGWR-RFQAALDRRLA
T-----PSARDAAIGGA--QAMFAHFHSCLAAEPQP------------------------
------------------------------------------------------------
------------------------------------------------------------
------------------------
*
>P1;xancabpho

------------------------------------------------------------
---------------MRSDTPVAPL----------SAALALRHATQEAHTRVEAV-----
-----------------------------------------QALGQGHIDAETYAQVLRR
HHRLLAGFEEQLSDW---------------------------------------------
------------------LVTLVGSGWQ-YRRRVPALREDLRVLGQ--------------
-----------PVDAAVPPPPASSEAVRWGMLYVIEGSQLGGRVIARMLRKRQP------
--------------------------------------GLAHALHYFELADED-------
-------------------------------------------PAGWR-RFQAVLEQRLQ
S-----AAARADAIAGA--QAMFAHFHTCLA-----------------------------
------------------------------------------------------------
------------------------------------------------------------
------------------------
*
>P1;rhopapiga

------------------------------------------------------------
---------------MTVTDSALVL----------SRSKRLKAATQATHERLDSG-----
-----------------------------------------IMARRPFSSRERYALFLLV
QHRFHQDVDAFYRSA---------------------------------------------
------------------ALGELLPALL-ERRRLELIELDLRDLGV--------------
------APENSRATPVSIGEQPIDVPTALGWLYVAEGSNLGAAFLLKQAGSLGL------
-------------------------------------SETFGARHLVAAPEGR-------
-------------------------------------------GLHWK-TFTTALDAAPL
S-----AMEEERAIAGA--RAAYQRVHKLVNELLVVAAESAGSLETDDGGPTRFRPDVKE
GEG---------------------------------------------------------
------------------------------------------------------------
------------------------
*
>P1;agrtupiga

------------------------------------------------------------
---------------MTSAEPAAPVAEIEQ-----SRVKRLKAATRGAHGDLDSF-----
-----------------------------------------IMAAKPFESRENFGKFVET
QYLFHRDLDVFFSNV---------------------------------------------
------------------TLDGLLPDLK-GRRRLAMIEQDLADLGH--------------
-------AIPDTDEPRFTAEMPFDLPEAMGWLYVVEGSNLGAAFLLKDAAKLGL------
-------------------------------------GEEFGARHLAGAPEGR-------
-------------------------------------------GLHWR-TFTAALDEISL
T-----VQEEERVVAGA--EAAFRAVHAYAQQRMG-------------------------
------------------------------------------------------------
------------------------------------------------------------
------------------------
*
>P1;pflubpho

------------------------------------------------------------
---------MAERPTVRAHSMHSQAPDVGAP----STLEALRTGTALLHVALEKR-----
-----------------------------------------LPFFSERLDASWYQRLLQA
YYGFYAPMEAVLYDG---------------------------------------------
------------------ELIPEGFDPV-MRVKTPTLVNDLHALGL--------------
-----NDRAINTLPRCANLPPLDTPAACLGALYVLEGATLGGQVLRREMAERLD------
-------------------------------------VSGDNGGAFLNVYGAE-------
------------------------------------------TGRRWK-EFLDYLGRLPL
D-----ALARQHAVDAA--RSTFSCFEQWLDSQEVLL-----------------------
------------------------------------------------------------
------------------------------------------------------------
------------------------
*
>P1;pseflbpho

-----------------------------------------------MPKPHQDTTAMQA
KAREVHVPTLLQDLRAGTATLHVALEKRLPP----PVLQDLRAGTAELHIALEKRLPFFS
EHLDAAWYRRLIQAYFGFYQPLEAALHDSGLIPA----GYDPEFFSDTLDLNAFERLMRA
YYGFYQPLEAVLQDSDAIPADFDLAQRRKTPALAGDLQALGLAPERIDSLPRC-------
-----------------DHLPALASPGA-SRLKAPTLQRDLQALGA--------------
-----NGGDFPICRRLPAIDSAAACLGCLGALYVLEGATLGGQILRREMAQRLD------
-------------------------------------LHGDNGGAFLDVL----------
-YVLEGATLGGQILRREIATRLSLGADNGAAFLDIYGVYGAATGRRWK-DFLDYLGRMPE
D-----ASARQQVVAAT--GRRWRDFIEYLGSRPMDADERKAVVAAASAAQSTFACFEHW
LDSREVLL---HTTFSCFEQWLESQEVLV-------------------------------
------------------------------------------------------------
------------------------
*
>P1;psesybpho

-----------------------------------------------MPASFPRVTPEPF
WMPASFSPKLLDALRAETSQLHVRLEKRMPPVTPPKLIGALRAETNQLHVQLEFF----S
SALDHALYLRLLQAYYGFYAPLEAVLHGSALVPAELVPAKRMPFFSSVLDHALYLRLLQA
YYGFYAPLEAALRDSTFMP----RAERVKTPVLVEDLRALGMSDHDIGQLPRCQQLP---
-----------------AIDSPGALTPD-DRIKTCVLVKDLCALGM--------------
-------SEHDIRQLPQ--CTQLPITNCLGVMYVLEGATLGGQVLRREINKRLG------
-------------------------------------LDGQSGTAFLDVYGASPGACLGV
MYVLEGATLGGQVLRREVLKRLGLDEYSGAAFLDR-------TGPRWK-AFLNHLDEVSR
EVAFNDAAAFAAHVYGAETGPRWKVFLNHLDAVPRGVEFTE---AAAST----FACFEHW
LEGQKVLLHAAHSTFACFEHWLDGQEVLL-------------------------------
------------------------------------------------------------
------------------------
*
>P1;rhospbpho

-----------------------------------------------MSHILQHDELAPS
LRRRVRGQVAISKPASCPLGRGSASLQPDPCKRVMPLSRDLREKTGMLHNRAETL-----
-----------------------------------------LGLPSGIMGWADYVDWLRH
FLALYDPIERRIVAFG--------------------------------------------
------------------GWSGLASFDP-DPGHSRRLIQDLHALGI--------------
------DTDRIPRAPAEYCPPLTNFARALGARYVLEGSALGGRVILHHLKKRIG------
-------------------------------------DEIGNATAFFGGPSHG-------
------------------------------------------TATHWR-AFQAALDRFGA
A----HPDKRADVLAGA--AATFTALLEWFTPFVAARRV---------------------
------------------------------------------------------------
------------------------------------------------------------
------------------------
*
>P1;rhorubpho

------------------------------------------------------------
-------------------MSPSVETAPPRFPTG-SAVAVLREETRDRHEGLHRHPLL--
-----------------------------------------APLVDGDVEAEAYGRLLGC
FLAFHRAAERLVLAP---------------------------------------------
-----------------ADAAFQTFGLE-RAPRLALIEADLASLAA--------------
---AGVRVSPEPDGAEAWLPDAPGLAEAVGVLYVLEGSRLGGQGLANTLSRSDD------
-------------------------------------PRIAAATAFLGSRDRA-------
------------------------------------------VGPLWR-AITAMIETIGA
D-----PADRQRVTAAA--KATFDALRRWLDTALVAKRSSQG------------------
------------------------------------------------------------
------------------------------------------------------------
------------------------
*
>P1;magmabpo2

ERCEDVWTISVGDNGIGIEPEYHERVFNLFETLRPAEQSRGIGLGLSLCHRIIEQLGGRI
SLTSIADRGTTVQFALPAAAKAEHQAAPERNLRGVDTLALLRHATRDLHAEIERHPLM--
-----------------------------------------LPLSEGRVTPQQYRNALAV
IYGFYRPSEELLYAK---------------------------------------------
-------------------FPHLAETMG-IRPKLPALVHDLVALGF--------------
-----SDMEVAALPLSPAIPTVESWGEGLGMVYVLEGATLGGQVVMRRISHCLG------
-------------------------------------VLSGLATSFHNFHGDG-------
------------------------------------------AGPHWR-QFQTRMAEQLD
A----NPAAQQKAAECA--VTTFESLGNWFTTAERTWATSN-------------------
------------------------------------------------------------
------------------------------------------------------------
------------------------
*
>P1;pseaebpho

------------------------------------------------------------
--------------------MPRIAGPDLMSPSPSPALAALRDATRDLHAELDRR-----
-----------------------------------------SPLGDDDLDDRAYLDHAGR
ILGWLEPLERALRDNR--------------------------------------------
-----------------SGWPAALRADA-RLVKSTWLESDLLAGGM--------------
-----SRAQVEALPRCADLPNATRAAEVFGVAYVMEGATLGGAYLYKRLAPRLP------
----------------------------------------GLPLQWLQGYGQA-------
------------------------------------------TGVRWQ-EFLEQLARQID
S-----PEAIGLAQDAA--QATFLSFRRWVLDEA--------------------------
------------------------------------------------------------
------------------------------------------------------------
------------------------
*
>P1;deirabpho

------------------------------------------------------------
-----------------------------------MIMKLLQRETLDLHREVEAL-----
-----------------------------------------MPVMSETLTRRGYLEVLRR
LQAVVAPLEAQLDAL---------------------------------------------
-------------------PLPDELAWP-ERRKAHLLALDLAVMGE--------------
------GPSNQQAPLSV--PELTTLAQAFGALYVLEGATLGGQLISRHLRRTLG------
-------------------------------------LSPEQGSAYFSGYGPQ-------
------------------------------------------TGPRWR-SFGEVLEASVP
A------EDAAEVVAGA--RQTFGAFRRALQGLSEAEAVQVPEVAHA-------------
------------------------------------------------------------
------------------------------------------------------------
------------------------
*
>P1;rhilebpho

----------------------------------LFLGVSLEITRCRSI-----------
---SASSS------------SLLGGGHITRKNVSMSLRSALRAQTADCHAAVDTL-----
------------------------------------------FGSFNLSRTQDYKAFLRA
HARVVPSVEHAHEEA---------------------------------------------
------------------GINSLLPDWP-ERRRAHLLAADIRELDD--------------
---------RLPVPLPR--SALRCEAAVWGAAYVLEGSKLGGALLAKAVPDHL-------
------------------------------------------PSSYLSPQGPK-------
--------------------------------------------GAMR-LFMDRLDASKV
D-------DPGAAVAAA--RDVFDLFLKAGQVELEAVP----------------------
------------------------------------------------------------
------------------------------------------------------------
------------------------
*
>P1;gemobbpho

------------------------------------------------------------
-----------------------------------MILDRLKETTAEQHARLERR-----
-----------------------------------------VDLGARLRGPSEYAELLGH
FYGFYRPLEAALSAV---------------------------------------------
-----------------SGYESVGLAFM-ERCKIPHLASDLSVLGR--------------
--------SPAHVPLDAA-PPIGSLGAALGRMYVLEGATLGGRVVCRMVREALG------
-------------------------------------YTPDRGCRFFNSYGDR-------
------------------------------------------VGPMWT-AFRAALVRFAT
T-----PEAETEVVNAA--GDTFDRFDRWLVTRAAT------------------------
------------------------------------------------------------
------------------------------------------------------------
------------------------
*
>P1;magmabpo1

------------------------------------------------------------
----------------------SRFRLLPGVFLTDSLHARLREATAEAHAALERD-----
-----------------------------------------LDWEARVATLSGYRDLLGR
LRGFHASYEPAIADA---------------------------------------------
--------------------LNEAAFFD-PRRRLTALDTDLRILSS--------------
-----EDTALGALPAPSR-PRLDGKGGALGALYVLEGSALGGTVIGRHVARLHG------
---------------------------------------DNVPLAYYAGRGRA-------
------------------------------------------VGPLWR-SFRQRLDDLAD
G-------EAPVAFAAG--ITTFEAMRHWLVNGTG-------------------------
------------------------------------------------------------
------------------------------------------------------------
------------------------
*
>P1;chlamyho1

------------MLLSSRSTASVRASGRAAPAPRRVVRVLAHGHGHGGG----------H
GHGHGS----------------SGTAVLT--EKDKGFIAEMRKVAMKLHTKDQAPKEGEK
EA---------------------------------------PKQMPWTPTRPGYLRFLVE
SKEVFDTFERLVNSS---------------------------------------------
-------------------DAYKALRNT-GLERGPGLAADIAWMEQ-------SFQLAPP
DMKPDGAAATYVAFLEKL-AKTDPPAFICHYYNFYFAHTAGGRMIGNKVSSML-------
--------------------------------------LDGQTLEFYKWQGDV-------
-------------------------------------------NEHLE-GVRKSINVMAE
GW---TPAEKEHCLAET--ESSFKYSGQILRAITEA------------------------
------------------------------------------------------------
------------------------------------------------------------
------------------------
*
>P1;arathhy1

------------MAYLAPISSSLSIFKNPQLSR---FQFSSSSPNPLFL---RPRIQILS
MTMNKSPSLVVVAATTAA-----EKQKKRYPGESKGFVEEMRFVAMRLHTKDQAK-EGEK
ETKSI----------------------------------EERPVAKWEPTVEGYLRFLVD
SKLVYDTLELIIQDS---------------------------------------------
-----------------NFPTYAEFKNT-GLERAEKLSTDLEWFKE------QGYEIPEP
TAPG----KTYSQYLKEL-AEKDPQAFICHFYNIYFAHSAGGRMIGRKVAERI-------
--------------------------------------LDNKELEFYKWDGEL-------
-------------------------------------------SQLLQ-NVREKLNKVAE
EW---TREEKNHCLEET--EKSFK-YSGEILRLILS------------------------
------------------------------------------------------------
------------------------------------------------------------
------------------------
*
>P1;arathho3

------------MATTR-LNPSCHFPASTRLSCESYLGLRT-TGRISYARTLTAPRGYLA
VKANGGQASVVTAAAIT------EKQQKKYPGESKGFVEEMRFVAMRLHTKDQAR-EGEK
ESRSP----------------------------------EEGPVAKWEPTVEGYLHFLVD
SKLVYDTLEGIIDGS---------------------------------------------
-----------------NFPTYAGFKNT-GLERAESLRKDLEWFKE------QGYEIPEP
MAPG----KTYSEYLKDL-AENDPQAFICHFYNIYFAHSAGGQMIGTKVSKKI-------
--------------------------------------LDNKELEFYKWDGQL-------
-------------------------------------------SQLLQ-NVRQKLNKVAE
WW---TREEKSHCLEET--EKSFK-FSGEILRLILS------------------------
------------------------------------------------------------
------------------------------------------------------------
------------------------
*
>P1;arathho4

------------MATSR-LNASCRFPASRRLDCESYVSLRAKTVTIRYVRTIAAPRRHLV
RRANEDQTLVVNVVAAAG-----EKPERRYPREPNGFVEEMRFVVMKIHPRDQVK-EGKS
DSN--------------------------------------DLVSTWNFTIEGYLKFLVD
SKLVFETLERIINES---------------------------------------------
-----------------AIQAYAGLKNT-GLERAENLSRDLEWFKE------QGYEIPES
MVPG----KAYSQYLKNI-AEKDPPAFICHFYNINFAHSAGGRMIGTKVAEKI-------
--------------------------------------LDNKELEFYKWDGQL-------
-------------------------------------------SELLQ-NVSEELNKVAE
LW---TREEKNHCLEET--EKSFK-FYWEIFRYLLS------------------------
------------------------------------------------------------
------------------------------------------------------------
------------------------
*
>P1;arathho2

------------MASLLRPTPLLSTPRKLTHSH-----LHTSISFPFQISTQRKPQKHLL
NLCRSTPTPSQQKASQRKR----TRYRKQYPGENIGITEEMRFVAMRLRNVNGKKLDLSE
DKTDTEKEEEEEEE--------------------DDDDDDEVKEETWKPSKEGFLKYLVD
SKLVFDTIERIVDES---------------------------------------------
-----------------ENVSYAYFRRT-GLERCESIEKDLQWLRE------QDLVIPEP
SNVG----VSYAKYLEEQ-AGESAPLFLSHFYSIYFSHIAGGQVLVRQVSEKL-------
--------------------------------------LEGKELEFNRWEGDA-------
-------------------------------------------QDLLK-GVREKLNVLGE
HW---SRDEKNKCLKET--AKAFK-YMGQIVRLIIL------------------------
------------------------------------------------------------
------------------------------------------------------------
------------------------
*
>P1;cloteho

------------------------------------------------------------
-------------------MSIINNYIKEVFVMENTFLNEIRLNSSKLHDMAEHTGFI--
-----------------------------------------KRLIEGNANVTTYAEYIYN
LYHIYNAIESNLEKNK--------------------------------------------
-----------------GNKYIKDFALP-EVYRAEAIMKDVKYLLK-------DKLDSME
PLIST---KVFVNRINHI-GEKNKELLIAHAYTRYLADLFGGRTIYQIVKENYKI-----
---------------------------------------DDKGLNYYIFHEIN-------
------------------------------------------DLKNFVMGYHEKLNNIKF
D-----ETLKKDFINEI--SISYI-YNISISNELEFDRFK--------------------
------------------------------------------------------------
------------------------------------------------------------
------------------------
*
>P1;clospeho

------------------------------------------------------------
---------------------------------MNSFMMDIKNNSNDLHAVAEKTGFL--
-----------------------------------------KRLLEGKASTESYAEYLYN
LYEVYNAIEVNLEKCK--------------------------------------------
-----------------DNKVVKDFVLP-EIYRAEAILKDLKFLLE-------ENLNTMK
PLAST---RAYVARINEI-GETAPELLVAHAYTRYLADLFGGRTIYGMVKDLYKI-----
---------------------------------------DEEGLNYYKYETLS-------
---------------------------------------DGSEMKGFVMNYHNKLNNIEL
N-----EEMKERFINEV--ANSYV-YNIAISNELAFIRFNR-------------------
------------------------------------------------------------
------------------------------------------------------------
------------------------
*
>P1;cornyho

------------------------------------------------------------
-------------------MCPYERFSSSMTTATAGLAVELKQSTAQAHEKAEHSTFM--
-----------------------------------------SDLLEGRLGVAEFTRLQEQ
AWLFYTALEQAADAVR--------------------------------------------
-----------------ASGFAESLLDP-ALNRAEVLARDLDKLND-----GSEWRSRIT
ASPAV---IDYVNRLEEIRDNVDGPALVAHHYVRYLGDLSGGQVIARMMQRHYGV-----
---------------------------------------DPEALGFYHFEGIA-------
------------------------------------------KLKVYKDEYREKLNNLEL
S-----DEQRENLLKEA--TDAFV-FNHQVFADLGKGL----------------------
------------------------------------------------------------
------------------------------------------------------------
------------------------
*
>P1;corglho

------------------------------------------------------------
--------------------------MTSIIASNSDLSEALRTHTAQAHEEAEHSTFM--
-----------------------------------------NDLLTGKLDAQAFIKLQEQ
SWLFYTALEAAARACA--------------------------------------------
-----------------EDSRAAGLLDP-RLERKETLEADLDKLHE-----NTTWRDNVT
ATAAT---ASYVERLESIEAAKDFPRLVAHHYVRYLGDLSGGQVIARLVNREYGV-----
---------------------------------------SEEALSFYCFEDLG-------
------------------------------------------KLKPYKDNYRAELDALEL
T-----AEERAALLDEA--SDAFR-FNQQVFQALA-------------------------
------------------------------------------------------------
------------------------------------------------------------
------------------------
*
>P1;hostrcoe

------------------------------------------------------------
--------------------------------MDS-FSTLIRTASHQQHVEAETSTFM--
-----------------------------------------SDLLGGGLGVDAYARYTEQ
LWFVYEALEAAAGRLA--------------------------------------------
-----------------ADPVAGPFVRP-ELLRLASLERDLAHLRG------ADWRTGLT
ALPAT---EAYAARVREC-AEEWPAGYVAHHYTRYLGDLSGGQIIRDKAERTWGF-----
-------------------------------------ARKGDGVRFYVFEEIS-------
------------------------------------------NPAAFKREYRDLLDGIRA
D-----DLEKQRVVAEC--KRAFA-LNTAVFRALGEEFPLSA------------------
------------------------------------------------------------
------------------------------------------------------------
------------------------
*
>P1;rhodoho

------------------------------------------------------------
------------------------MVVEAAKRGAESVVTALYVRTRQLHLEAEKSGIL--
-----------------------------------------SEILHGTAGRDGYTLLLRN
LHPAYRAIEAGIERHR--------------------------------------------
-----------------DNPILAPLAAH-PLARTPAIESDLAALAG------ADWHERLP
VLPAA---EAYAQRIAEV-SEGDGSRLIAHAYTRYLGDLNGGQIVRRLLEKTMQL-----
---------------------------------------SAGELAHYDFSAIG-------
------------------------------------------DPATLKTDYREALERAGA
A-----APDAAAVIEEG--AVAFT-CNIALSVAVQQHLDA--------------------
------------------------------------------------------------
------------------------------------------------------------
------------------------
*
>P1;brarhho

------------------------------------------------------------
----------------------------------------MRERTKTLHVTAERTGVV--
-----------------------------------------AELLRGRGTVRAYALLLRN
LLPVYEALEAELVRHQ--------------------------------------------
-----------------ASPVVGLTVRP-ELHRCPAIKADLAALDA----------SDLP
LLPEA---IAYVRAIQEA-GSGSGHPLLAHAYTRYLGDLSGGQIIKKILARSLEL-----
---------------------------------------QPEALSFYEFPAIT-------
------------------------------------------DIPRFKTEYREALEQAGS
A-----MTEHDSVVEEA--ATAFQ-LNITLSQALQSAAGLGR------------------
------------------------------------------------------------
------------------------------------------------------------
------------------------
*
>P1;thefuho

----------------------------------------CHQDCHLPTLFPKTDTKEVI
P--------------------MSTAQATQERSDSLTFSERLKAGTRSSHDAAEAHDFS--
-----------------------------------------QALVSGTLPRHGYVALAAQ
HYFIYSALEEVAETLA--------------------------------------------
-----------------DHPVGGAVYFP-ELHRVPALERDLAFLCG------PDWRDTIT
PLPTT---RAYTDRIRWT--VHWPAGFIAHHYTRYLGDLSGGQVIKRVVQRAYGF-----
--------------------------------------TDGAGFEFYIFDRLD-------
------------------------------------------SLPRFKKNYRAVLDALDL
D-----EAEQTRVVDEV--RQAYQ-FNSELMAELNRSLALASSSDLG-------------
------------------------------------------------------------
------------------------------------------------------------
------------------------
*
>P1;syn8102ho

------------------------------------------------------------
-----------------------------SLSMSVALATQLREGTKKSHTMAENTGFV--
-----------------------------------------SCFLKGVVDKASYRKLVAD
LYFVYTAMEEEISKLG--------------------------------------------
-----------------DHPVVGPVGMQ-ELNRRDALEQDLVFYFG------AGWKDQIQ
PSPSA---AAYVERIHAV-AQESPELLVGHHYTRYLGDLSGGQILKNIAQKAMNM-----
--------------------------------------DGDDGLNFYVFNDIA-------
------------------------------------------DEKAFKTTYRSTMDELPI
D-----QAMADRIVEEA--NHAFH-LNMNMFKELEGNLVAAIGKVLFGFLTRRQRAGSTE
AAAA--------------------------------------------------------
------------------------------------------------------------
------------------------
*
>P1;pro9313ho

------------------------------------------------------------
----------------------GQSRHSTSSTLAVALASQLREGTKAAHTMAENTGFV--
-----------------------------------------SCFLKGVVDQSSYRMLVAD
LYFVYSALEAEIGKLRE-------------------------------------------
----------------QKHPVVAPIGFP-ELNRCEALEQDLIFYFG------SDWRNLAK
ATLAA---QEYVARIHKL-AQESPELLVAHHYTRYLGDLSGGQILKTIAQKAMKL-----
--------------------------------------GGNDGVRFYIFNDIE-------
------------------------------------------DTKAFKTLYSATLDSLPI
N-----QQTAERMVEEA--NMAFH-CNMAMFKELEGNLVAAIGKVLFGFLTSRQRGGSTE
DAVA--------------------------------------------------------
------------------------------------------------------------
------------------------
*
>P1;prochho1

------------------------------------------------------------
--------------------------------MAVALAGQLREGTKKSHTMAENTGFV--
-----------------------------------------ACFLKGVVEKKSYRKLISD
LYFVYEAMEEEIERLVQ-------------------------------------------
----------------EEHPVIKHIGFK-SLFRKETLENDLKFYFG------DNWQKEIN
ISKSA---KEYVNRIHLV-AKKSPELLVGHHYTRYIGDLSGGQILKKIAKKALNL-----
--------------------------------------DGDNGLNFYEFKNID-------
------------------------------------------DEKKFKEEYSKTLNQLPI
N-----QNIADQIIDEA--NQAFT-YNMKMFKELEGNLIAVLGKIVFNYLTKKVRKGSTE
T-----------------------------------------------------------
------------------------------------------------------------
------------------------
*
>P1;sy7002ho1

------------------------------------------------------------
--------------------------------MVANLATMLREGTKTSHTMAENVGFV--
-----------------------------------------KCFLKGVVEKKSYRKLVAD
LYYVYSAMEEEMERLK--------------------------------------------
-----------------DHPVVSQIYFP-ELNRKQSLETDLRYYFG------PNWQAEAK
ITPAG---QAYVDRIHEV-AQTAPELLVSHSYTRYLGDLSGGQILKKIAQNAMNL-----
---------------------------------------DGEGTAFYEFENIS-------
------------------------------------------DEKAFKDKYRAAMNSLDV
P-----EETAEQIVQEA--NDAFG-MNMNMFKELEGNLVKAIGVMLFNTLTRRRTKGSTD
ADLSPASN----------------------------------------------------
------------------------------------------------------------
------------------------
*
>P1;sl1184ho1

------------------------------------------------------------
--------------------------------MSVNLASQLREGTKKSHSMAENVGFV--
-----------------------------------------KCFLKGVVEKNSYRKLVGN
LYFVYSAMEEEMAKFK--------------------------------------------
-----------------DHPILSHIYFP-ELNRKQSLEQDLQFYYG------SNWRQEVK
ISAAG---QAYVDRVRQV-AATAPELLVAHSYTRYLGDLSGGQILKKIAQNAMNL-----
---------------------------------------HDGGTAFYEFADID-------
------------------------------------------DEKAFKNTYRQAMNDLPI
D-----QATAERIVDEA--NDAFA-MNMKMFNELEGNLIKAIGIMVFNSLTRRRSQGSTE
VGLATSEG----------------------------------------------------
------------------------------------------------------------
------------------------
*
>P1;theelho1

------------------------------------------------------------
-------------------------------MMTTSLATKLREGTKKAHTMAENVGFV--
-----------------------------------------RCFLKGTVEKSSYRKLVAS
LYHVYSAMEQEMERLK--------------------------------------------
-----------------DHPIVGKIYFP-ELNRKSSLERDLTYYFG------SNWREEIP
PSPAT---QAYVARIHEV-ANTAPELLVAHSYTRYLGDLSGGQILKGIAERAMNL-----
--------------------------------------QDGEGTAFYRFESIS-------
------------------------------------------DEKAFKQLYRQRLDELPV
D-----EATADRIVDEA--NAAFG-MNMKIFQELEGNLIRAIGQLLFNTLTRRKQRGSTE
LATAD-------------------------------------------------------
------------------------------------------------------------
------------------------
*
>P1;trierho

------------------------------------------------------------
--------------------------------MNLNLATQLREGTKKAHTNAENVSFV--
-----------------------------------------KCFLKGVVEKTSYRNLVKN
FYFVYSAMEEEIQRHR--------------------------------------------
-----------------EHPVISKINFP-ELNRKQSLEQDLKFYYG------NGWREQVA
PSPAG---KAYVQRIRDI-SEKQPELLVAHSYTRYLGDLSGGQILKKIAQRGMNL-----
--------------------------------------TDGEGTAFYEFPDIL-------
------------------------------------------DEKAFKNNYRQAMNDLPI
D-----QATASRIVDEA--NAAFG-MNMKMFNELEGNLIKAIGTLLFNTLTRKRTAGSTE
LATAAE------------------------------------------------------
------------------------------------------------------------
------------------------
*
>P1;nostho1

------------------------------------------------------------
--------------------------------MSSNLATKLRVGTKKAHTMAENVGFV--
-----------------------------------------KCFLKGVVEKNSYRKLVAN
FYFVYSAMEEEMEKHR--------------------------------------------
-----------------QHPILSKINFP-QLNRKYTLEQDLSYYFG------ANWKEQIK
LSSAG---EAYVKRIREI-SATEPELLIAHSYTRYLGDLSGGQILKNIAVTAMNL-----
--------------------------------------SDGQGTAFYEFPEIP-------
------------------------------------------DEKGFKAKYRQILDELPL
D-----DAATDRIVEEA--NAAFG-TNMKMFQELEGNLIKAIGVMVFNSLTRRRTRGSTE
LVTAE-------------------------------------------------------
------------------------------------------------------------
------------------------
*
>P1;anabho1

------------------------------------------------------------
--------------------------------MSSNLANKLRVGTKKAHTMAENVGFV--
-----------------------------------------KCFLKGVVEKSSYRKLVAN
FYYVYSAMEEEMEKHS--------------------------------------------
-----------------QHPIVSKINFS-QLNRKQTLEQDLSYYYG------ANWREQIQ
LSPAG---EAYVQRIREI-SATEPELLIAHSYTRYLGDLSGGQILKNIAVTAMNL-----
--------------------------------------NDGQGTAFYEFADIS-------
------------------------------------------DEKAFKAKYRQTLDELAI
D-----EATGDRIVDEA--YAAFG-MNMKMFQELEGNLIKAIGMMLFNTLTRKRTRGATE
LATAE-------------------------------------------------------
------------------------------------------------------------
------------------------
*
>P1;nostho2

------------------------------------------------------------
---------------------------MKEATMSSNLAIKLRSGTQQAHTSAENVGFM--
-----------------------------------------KCFLQGVVDRDCFAKFLSN
LYYVYSELEAALDSA---------------------------------------------
-----------------KHPVISAVYFP-ELNRQSSLEKDMVFYYG------DNWRGQIT
PSPAA---QKYIDRIREI-SASEPALLLGHAYTRYMGDLSGGQMLQKVAQSALKL-----
--------------------------------------SGYEGTSFYNFEQIP-------
------------------------------------------DKKAFKDKYRQVLNALPI
D-----DATAERIVAEA--NNAFG-FNLQMAQELERSLIKALGQVLFNSLTRSQNSGSNE
IGAAN-------------------------------------------------------
------------------------------------------------------------
------------------------
*
>P1;anabho2

------------------------------------------------------------
--------------------------------MSSNLAVKLRAGTQKAHTAAENVGFM--
-----------------------------------------KCFLKGVVDRESFAKFLSN
LYFVYSELEAAIQSHA--------------------------------------------
-----------------NNPAIAPIYFP-ELNRLASLEKDMVFYYG------SEWRSLIA
PSASA---QAYIKHIREL-SATAPALLIGHTYTRYMGDLSGGQMLQKIAQSTLKL-----
--------------------------------------SGYEGTSFYNFEQIP-------
------------------------------------------DKKAFKDQYRQALDSVP-
D-----DATADRIVAEA--NSAFQ-FNMQMATDLEGNLIKALGQVVFNSLTSTLNPGSTE
AAAS--------------------------------------------------------
------------------------------------------------------------
------------------------
*
>P1;sy7002ho2

------------------------------------------------------------
-------MPKPYGPRFTKNSPQYFSAYLPHGVAMTTLSQRLRFGTQTSHTLSENTAFM--
-----------------------------------------KCFLKGIVERQPLRKLMAN
LYAVYYTLETAFEQYK--------------------------------------------
-----------------DHEILGEIYFP-ELNRVPHLEEDLAFYYG------EHWHRQLE
LLPAG---KVYQARLQEL-AATDPLLLIAHAYVRYMGDLSGGQSLKNIIRSALAL-----
--------------------------------------PDGQGTRFYEFDSWP-------
---------------------------------------TPGDRRNFKLQYRDALDRLNL
D-----EETIQKMINEA--NYAFA-LNRDVMHELEPDVKAAIGEHTFDLLTRQDRPGSTE
NQRRYPEDQAIVASS---------------------------------------------
------------------------------------------------------------
------------------------
*
>P1;sl1875ho2

------------------------------------------------------------
---------------------------------MTNLAQKLRYGTQQSHTLAENTAYM--
-----------------------------------------KCFLKGIVEREPFRQLLAN
LYYLYSALEAALRQHR--------------------------------------------
-----------------DNEIISAIYFP-ELNRTDKLAEDLTYYYG------PNWQQIIQ
PTPCA---KIYVDRLKTI-AASEPELLIAHCYTRYLGDLSGGQSLKNIIRSALQL-----
--------------------------------------PEGEGTAMYEFDSLP-------
---------------------------------------TPGDRRQFKEIYRDVLNSLPL
D-----EATINRIVEEA--NYAFS-LNREVMHDLEDLIKAAIGEHTFDLLTRQDRPGSTE
ARSTAGHPITLMVGE---------------------------------------------
------------------------------------------------------------
------------------------
*
>P1;theelho2

------------------------------------------------------------
---------------------------------MTVLSLALREGTAEAHTLAEHTAFM--
-----------------------------------------KCFVRGLITSRLFRQFLAN
LYFVYTDLEAALASAN--------------------------------------------
------------------SDAVRAIYFP-ELNRSGQLAQDLAFYYG------EDWRDQVT
PLTAT---RVYLSRLHDV-AQSEPLLLIAHSYTRYMGDLSGGQALSKIVHSQLML-----
--------------------------------------PEGKGTAFYEFPALP-------
---------------------------------------TPEDKKAFKQRYRATLDSLGL
D-----EEAIARIVQEA--NFAFA-LNCNLMHALESELKTTIGDQVWQSMVIENQPSRRQ
HPRPEAIAI---------------------------------------------------
------------------------------------------------------------
------------------------
*
>P1;horhovl

------------------------------------------------------------
------------------------------MIYDTNLALQLRQGTTKAHSMAENVSFV--
-----------------------------------------KSFLGGVVDKQAYRQLIAN
FYFVYSAIEDEMKRHQ--------------------------------------------
-----------------ESQIIKPIYFE-ELNRKSSLEEDLQFYYG------LEWQDKIF
PSPAT---KVYINRIHEI-SNTSPELLIAHCYTRYLGDLSGGQILKKITQSAMNL-----
--------------------------------------SGGEGTAFYEFKDIK-------
------------------------------------------DEKNFKQNYRLALDSIHL
S-----DSAIKSIVSEA--NIAFK-LNMKIFQELNSNFIKIIAIFLFNFIKRIKLPGFKS
------------------------------------------------------------
------------------------------------------------------------
------------------------
*
>P1;hoporpu

------------------------------------------------------------
--------------------------------MVSSLANELREGTTKSHSMAENVSFV--
-----------------------------------------KSFLGGVVDKKSYRKLIAN
LYFVYSAIEEEILLNK--------------------------------------------
-----------------DHPAIKPIYFT-ELNRKTSLAKDLNYYYG------PDWLNIIE
PSSAT---QVYVNRIHNI-GNKQPELLVAHAYTRYLGDLSGGQVLKKIARGAMNL-----
--------------------------------------SDERGTKFYDFDEIE-------
------------------------------------------DDKIFKNNYRSALDTIPL
S-----DEQVQNVVAEA--NISFT-LNMKMFEELNSSIVKIITMIIVSTVRKFTLKSILA
TAD---------------------------------------------------------
------------------------------------------------------------
------------------------
*
>P1;hoguith

------------------------------------------------------------
--------------------------------MSNNLAIQLREGTSKSHSMAENVSFV--
-----------------------------------------KSFLSGVIDTNSYKKMMSN
LYFVYKAMEEEMEYHK--------------------------------------------
-----------------ENDLIKPIYFV-ELNRSESLALDLNFYYG------DTWKDIIE
PSEAT---RVYINRIKKI-SKEKPLLLIAHAYTRYLGDLSGGQILKKIAQRALNV-----
--------------------------------------PNSQGLAFYEFDKID-------
------------------------------------------DEQAFKQKYKKALDTLPV
T-----DKMISQIVAEA--NIAFN-LNMRMFQELEMSYIRIFTKILMQFLINSKDKLRVM
LNFS--------------------------------------------------------
------------------------------------------------------------
------------------------
*
>P1;ho2rabbit

--------------------------------------------------------MSAE
VETSEGVDEPEEKN------------FGENHIRMADLSELLKEGTKEAHDRAENTKFV--
-----------------------------------------KDFLKGNIKKEIFKLATTA
LYFTYSALEEEMDRNK--------------------------------------------
-----------------DHPAFAPLYFPMELHRKEALTKDMEYFFG------ENWEEQVQ
CSEAA---QKYVERIHYI-GQNEPELLVAHAYTRYMGDLSGGQVLKKVAQRALKL-----
-------------------------------------PSTGEGTQFYLFENVD-------
------------------------------------------NAQQFKQFYRARMNALDL
N-----LKTKERIVEEA--NKAFE-YNMQIFSELDQAGSAPASETVEDRIPVHDGKGDVR
KCPYYAAGQVNGALEGSSC-----------------------------------------
--------------------------------------------PFRAAMAVLRKPSLQL
VLAAAVALAAGLLAWYYM------
*
>P1;ho2rat

--------------------------------------------------------MSSE
VETSEGVDESENNS---------TAPEKENHTKMADLSELLKEGTKEAHDRAENTQFV--
-----------------------------------------KDFLKGNIKKELFKLATTA
LYFTYSALEEEMDRNK--------------------------------------------
-----------------DHPAFAPLYFPTELHRKEALIKDMEYFFG------ENWEEQVK
CSEAA---QKYVDRIHYV-GQNEPELLVAHAYTRYMGDLSGGQVLKKVAQRALKL-----
-------------------------------------PSTGEGTQFYLFEHVD-------
------------------------------------------NAQQFKQFYRARMNALDL
S-----MKTKERIVEEA--NKAFE-YNMQIFSELDQAGSMLTKETLEDGLPVHDGKGDVR
KCPFYAAQPDKGTLGGSNC-----------------------------------------
--------------------------------------------PFRTAMAVLRKPSLQL
ILAASVALVAGLLAWYYM------
*
>P1;ho2mouse

--------------------------------------------------------MSSE
VETSEGVDESEKNS---------MAPEKENHTKMADLSELLKEGTKEAHDRAENTQFV--
-----------------------------------------KDFLKGNIKKELFKLATTA
LYFTYSALEEEMDRNK--------------------------------------------
-----------------DHPAFAPLYFPTELHRKAALIKDMKYFFG------ENWEEQVK
CSEAA---QKYVDRIHYV-GQNEPELLVAHAYTRYMGDLSGGQVLKKVAQRALKL-----
-------------------------------------PSTGEGTQFYLFEHVD-------
------------------------------------------NAQQFKQFYRARMNALDL
N-----LKTKERIVEEA--NKAFE-YNMQIFSELDQAGSMLARETLEDGLPVHDGKGDIR
KCPFYAAQPDKGTLGGSNC-----------------------------------------
--------------------------------------------PFQTTVAVLRKPSLQL
ILAASVALVAGLLAWYYM------
*
>P1;ho2human

--------------------------------------------------------MSAE
VETSEGVDESEKKN--------SGALEKENQMRMADLSELLKEGTKEAHDRAENTQFV--
-----------------------------------------KDFLKGNIKKELFKLATTA
LYFTYSALEEEMERNK--------------------------------------------
-----------------DHPAFAPLYFPMELHRKEALTKDMEYFFG------ENWEEQVQ
CPKAA---QKYVERIHYI-GQNEPELLVAHAYTRYMGDLSGGQVLKKVAQRALKL-----
-------------------------------------PSTGEGTQFYLFENVD-------
------------------------------------------NAQQFKQLYRARMNALDL
N-----MKTKERIVEEA--NKAFE-YNMQIFNELDQAGSTLARETLEDGFPVHDGKGDMR
KCPFYAAEQDKGALEGSSC-----------------------------------------
--------------------------------------------PFRTAMAVLRKPSLQF
ILAAGVALAAGLLAWYYM------
*
>P1;ho1human

------------------------------------------------------------
------------------------MERPQPDSMPQDLSEALKEATKEVHTQAENAEFM--
-----------------------------------------RNFQKGQVTRDGFKLVMAS
LYHIYVALEEEIERNK--------------------------------------------
-----------------ESPVFAPVYFPEELHRKAALEQDLAFWYG------PRWQEVIP
YTPAM---QRYVKRLHEV-GRTEPELLVAHAYTRYLGDLSGGQVLKKIAQKALDL-----
-------------------------------------PSSGEGLAFFTFPNIA-------
------------------------------------------SATKFKQLYRSRMNSLEM
T-----PAVRQRVIEEA--KTAFL-LNIQLFEELQELLTHDTKDQSPSRAPGL-RQRASN
KVQDSAPVETPRGKPPL-------------------------------------------
-------------------------------------------------NTRSQAPLLRW
VLTLSFLVATVAVGLYAM------
*
>P1;ho1pig

------------------------------------------------------------
------------------------MEHSQPNSMPQDLSEALKEATKEVHVQAENAEFM--
-----------------------------------------KNFQKGEVTREGFKLVMAS
LYHIYDALEEEIEHNK--------------------------------------------
-----------------ENPVYTPLYFPEELHRRAALEQDMAFWYG------PRWQEAIP
YTQAT---KRYVRRLQQV-GRFEPELLVAHAYTRYMGDLSGGQVLKKIAQKALDL-----
-------------------------------------PSSGEGLAFFTFPNVA-------
------------------------------------------NATKFKQLYRSRMNTLEM
T-----PEVKQRVLEEA--KTAFL-LNIQLFEEVQELLTQDTKDQRPSQASDI-RKRAGS
RVQDSTPVTTPRGKPQL-------------------------------------------
-------------------------------------------------SVLSQVPLIRW
VLTLSFLVATVAMGLYAM------
*
>P1;ho1rat

------------------------------------------------------------
------------------------MERPQLDSMSQDLSEALKEATKEVHIRAENSEFM--
-----------------------------------------RNFQKGQVSREGFKLVMAS
LYHIYTALEEEIERNK--------------------------------------------
-----------------QNPVYAPLYFPEELHRRAALEQDMAFWYG------PHWQEAIP
YTPAT---QHYVKRLHEV-GGTHPELLVAHAYTRYLGDLSGGQVLKKIAQKAMAL-----
-------------------------------------PSSGEGLAFFTFPSID-------
------------------------------------------NPTKFKQLYRARMNTLEM
T-----PEVKHRVTEEA--KTAFL-LNIELFEELQALLTEEHKDQSPSQTEFL-RQRPAS
LVQDTTSAETPRGKSQIS------------------------------------------
-------------------------------------------------TSSSQTPLLRW
VLTLSFLLATVAVGIYAM------
*
>P1;ho1mouse

------------------------------------------------------------
------------------------MERPQPDSMPQDLSEALKEATKEVHIQAENAEFM--
-----------------------------------------KNFQKGQVSREGFKLVMAS
LYHIYTALEEEIERNK--------------------------------------------
-----------------QNPVYAPLYFPEELHRRAALEQDMAFWYG------PHWQEIIP
CTPAT---QHYVKRLHEV-GRTHPELLVAHAYTRYLGDLSGGQVLKKIAQKAMAL-----
-------------------------------------PSSGEGLAFFTFPNID-------
------------------------------------------SPTKFKQLYRARMNTLEM
T-----PEVKHRVTEEA--KTAFL-LNIELFEELQVMLTEEHKDQSPSQMASL-RQRPAS
LVQDTAPAETPRGKPQIS------------------------------------------
-------------------------------------------------TSSSQTPLLQW
VLTLSFLLATVAVGIYAM------
*
>P1;hochick

--------------------------------------------------------MET-
------------------------SQPHNAESMSQDLSELLKEATKEVHEQAENTPFM--
-----------------------------------------KNFQKGQVSLHEFKLVTAS
LYFIYSALEEEIERNK--------------------------------------------
-----------------DNPVYAPVYFPMELHRKAALEKDLEYFYG------SNWRAEIP
CPEAT---QKYVERLHVV-GKKHPELLVAHAYTRYLGDLSGGQVLKKIAQKALQL-----
-------------------------------------PSTGEGLAFFTFDGVS-------
------------------------------------------NATKFKQLYRSRMNALEM
D-----HATKKRVLEEA--KKAFL-LNIQVFEALQKLVSKSQENGHAVQPKAELRTRSVN
KSHENSPAAGKESERTSRM-----------------------------------------
-----------------------------------------------QADMLTTSPLVRW
LLALGFIATTVAVGLFAM------
*
>P1;hofugru

--------------------------------------------------------MEAD
------------------------KKTTAQTESNRDLSEQIKKVTKDVHVRAESTELM--
-----------------------------------------LSFQRGQVTLQQYKLLLCS
LYEIYLALEEEMDRNC--------------------------------------------
-----------------DHPSVAPIYFPAELARLATIEKDLEFFFG------PDWREKIV
VPAAT---ERYCHRIRQI-GQENPEYLIAHAYTRYLGDLSGGQVLGRIAQKSMKL-----
--------------------------------------GGSEGLSFFAFPGVS-------
------------------------------------------SPNLFKRLYRSRMNSVEL
T-----EEQRSAVLQEA--LGAFE-FNIQVFEDLQKMLN-VTENEPGVGTPRSRPATTLQ
VGG---------------------------------------------------------
-------------------------------------------------SMIQTNPLFRM
VLGLCLALATVSIGLYAL------
*
>P1;lepinho

------------------------------------------------------------
----------------------------------MSLATILREGTSEEHKAAESSAFI--
-----------------------------------------RCFMKGILEKGTYARHLEA
FYYVYESMEEELERNK--------------------------------------------
-----------------NNLVLKSIYFP-ELYRKNALLEDLQFFYG------TWKPNDHQ
PSVAT---QDYVQRIRKI-SETQPELLAAHSYVRYLGDLSGGQILKKVAARALNL-----
--------------------------------------PEGKGISFYEFPMIQ-------
------------------------------------------DINGFKQNYRTALDSLPV
N-----DSEKQSILAES--KQVFL-LNQGIFSELEQDLV-SAIGKETYDSVLGKG-----
------------------------------------------------------------
------------------------------------------------------------
------------------------
*
>P1;cionaho

------------------------------------------------------------
-------------------------------MSQQSFCDELREKSSKAHAKSDKLMNV--
------------------------------------------KLAVALTDTSLYSQVLGD
FYAVFNAIENGIIENE--------------------------------------------
-----------------ENEYIKQLWHP-AFGRVSFFERDLEFYLG------SQWKRLLT
PSDAA---MEYVSHIEDI-TENEPILLVAYVHTMYLAIFSGGFILKKIIKTTLNL-----
--------------------------------------NESEGVNIFDTAEGE-------
------------------------------------------SRLKLKQLIKTRINAMDF
D-----RSTKDLIIQEK--LDIFA-KNNQIVSNLKPKIS-SFKR----------------
------------------------------------------------------------
-------------------------------------------------LLLLVCLVLVV
LCVLGYALLKMFRFVWDR------
*
>P1;chlamyho2

------------------------------------------------------------
--------------------MSDAKATAGSEPEAEPLTKRLSKASRKIHNVSNSLVNA--
------------------------------------------RLIALFSDKDLYAKALGC
FYYVFVALEAALDEALK-------------------------------------------
-------------KGDADVSKFKDVLKG-GLYRAPGFKQDVQHYLG------ATWQAQLG
TKSQA--LKDYEAHLASL-GRSSPALLLAHVYTQHLAMASGGQIVKRWARKIFQL-----
--------------------------------------PDDVGTAAFDYTGES-------
-------------------------------------------NNTLRSAFKKQFDEWGA
AQ---PQELQDQLLSEH--LAAFG-HNNAIIKAFPLPATAIIAGAIRVTPR---------
------------------------------------------------------------
-------------------------------------------------PVLLVLVALLG
WCLAFIIPWLQTKLQVGV------
*
>P1;canalHmx1

--------------------------------------------------------MQYK
LSGATSKLSQVE--------------IIPAKTDVGALANRINLETRSLHDRADKTVTL--
------------------------------------------KFALALRNYKVYRQGLQA
FYHVFASIEKALYRQL--------------------------------------------
------------EKKDEWSEMLEQVWKP-EIARAGKAEQDLLFFYD------DNKEKFIK
PIMPAQ--IEFCKHILEV-TEEKPYLLFAYLHVMYLALFAGGRIMRSSVLKATGMYPQRD
--------------------------------GLSHDDVVRMGTNFFTFDVPD-------
-------------------------------------------EDLLRLTYKRDYELVTR
NGL--TEEQKLEIIEES--KYIFE-HDVKCVAELEKHNMDKLSGTWTYF-----------
------------------------------------------------------------
-------------------------------------------------LVTRGYYAALV
LFSLLALIYLRRVVNKLT------
*
>P1;scHmx1

------------------------------------------------------------
---MEDSSNT----------------IIPSPTDVGALANRINFQTRDAHNKINTFMGI--
------------------------------------------KMAIAMRHGFIYRQGILA
YYYVFDAIEQEIDRLL--------------------------------------------
-------NDPVTEEELQTSTILKQFWLE-DFRRSTQIYKDLKLLYSNTFKSTESLNEFLA
TFQKPPLLQQFINNIHEN-IHKEPCTILSYCHVLYLALFAGGKLIRSNLYRRLGLFPNFE
--------------------------------KLSQKELVKKGTNFFTFSDLG-------
----------------------------------------PTEETRLKWEYKKNYELATR
TEL--TEAQKLQIISVA--EGIFD-WNFNIVAEIGELNRRELMGKFSFKCITYLYEEWMF
NKDSAT------------------------------------------------------
----------------------------------------------RRALHTVMLLVLSI
IAIWVLYFLVKSFLSIV-------
*
>P1;sacbaHmx1

------------------------------------------------------------
---MEDSTSTST--------------IIPSPTDIGALANRINFHTRDAHNKINTFMGI--
------------------------------------------KMAIAMRHGFIYRQGILA
YYYVFDAIEQEIDRLL--------------------------------------------
-------NDAVSEKELQACGILKQFWLE-DFRRSTQIYKDLKLLYSNTFKSTESLNEFLA
TFEKPPLLQQFVDDIHDN-IRQEPCTILSYCHVLYLALFAGGKLIRSNLYRRLGLFPNFE
--------------------------------KLTQKELVKKGTNFFTFSELG-------
----------------------------------------PTEETRLKWEYKKNYELATR
TEL--TEAQKLKIISVA--EGIFD-WNFNIVAEIGELNRRELMSKFSFKCVTYVYEEWMF
SKGSAS------------------------------------------------------
----------------------------------------------RKAFSTTMLLMLSI
TAVWILYYFVRQNFLSVV------
*
>P1;gibzeho

--------------------------------------------------------MAAL
QPDVPRHPQPP--------------SRPQLDQHDRPLAESIAIATRSVHAKLNKLIIARL
P----------------------------------------LALPPIAADSSSYITGLLH
ITPIYITFETLWRDIIESG----SPIDCENNVDTHFPETTPTGPSNTP------------
---FSEIDAHEFTDRSRMLALLQQLYLP-GLMRSDRLKADIANLSGW---SNSTVEEQLR
LVEQNGRLGGFLQHIKRT-VQNRPHVLLSYSYILFMALFAGGRFIRATLESAGDEFWDRL
PSPVLPSLVPCEENTRRTKRASGLSDEQIPQDDFHHHATHTMPLRFFHFQTPE-------
------------------------------------------DGEDLKREFKRRLASMEG
EL---SPREKQDIVQES--ICIFD-NMTLLVQQLDRLCDDPSREGNDSPTSSLLDLVDQF
HPFRSRLRDSVSIAKDRIQRSPKLSPNRTKLAWSIWKYHGTASSPVEPESGIKLPISHPG
LSNGDVSIELCPAFSKSMRFDKTLPRPTRYPVKSTGEKHDLNECLQVASKKLNSISFINW
LIILTVGVIILGTLCSARHGTAAM
*
>P1;neucrho

------------------------------------------------------------
-----------------------------METHYSHLGDQINAATRLVHTQLNSQIIRRL
P----------------------------------------LALPPAANTPSTYVSGLLH
VAPVYITFETLWYMVLLSHKEQTKEFRNSSPYQNRPSSPQPPQEKDRFLLDPKTSHRVPF
HDGDDAGLSQRPGTSERIFSILESLRIP-GLMRADCLRADIGCLTGW---SKEMVDEQIE
VAARNGNLKKFITHIKQS-VGESPPVLVAYAWVLYMALFSGGRILRSSLEKAGPEYWKTK
CDPIMPFGKACAY-----------------PDKSHATAPMSQRLRFFHFNTSQ-------
------------------------------------------DGEDLKREFKRRLVEAED
LL---TTSERARIVHES--VYVFE-HVLALVSQLDHVFLEGTKDDSVLDINVTRADADTP
CPSLSPGPSLLKPAEFGGRVRDSIVLSKERGVRTVPGMRHHRRSRSVSIDEPLDERGDRS
DVPSPYLVASLLRPMEQGGRLRDSIAVSRERGLRTTHRSSHNHSESISLDEDSESHTLPE
NPEIKAITTRYTSELTSPSGPGSL
*
>P1;dromeho

--------------------------------------------------------MSAS
EETIADSQVSEN--------------VEDVEFVDMAFTKELRKATKDVHNLTDVLVNA--
------------------------------------------KIALALSDDEVWYDGLLA
FYELYKFFETHLPERLL-------------------------------------------
---------------------------PKEFHRTAAFERDFAYFYG------SDWRKDYE
IRPAV---QKYLEHLEKI-AAQNELLLFAYSYQMYMALMSGGQMLQKKRMIARKMWIFSK
NDDEEQQKQADKE--AELATARAADGSVDKDDLEARPMPAQVTICPPGCEATYF------
----------------------------------------PEKISVLKAKLRRVFNNHYG
AF---DDDLRAAFIEES--RNVFR-LNIEVVRTIKGVNR---------------------
------------------------------------------------------------
-------------------------------------------------ANLRKLALALI
FVSSIVVAVKFALK----------
*
>P1;anogaho

------------------------------------------------------------
------------------------------MAQNVPFSKQMRIATREIHNVSDALVNA--
------------------------------------------KLAFALYDSRVWAEGLLI
FYDVFKHLEQRVPHDFL-------------------------------------------
---------------------------PPEMHRTAQFEQDLRYYLG------EGWLERHT
PKAEV---RAYLKHLQEL-EQENANLLLAYVYHLYMGLLSGGQILQKRRSIGRRINPFRR
----------------------------------------ADAEPVPDAAVTTFE-----
----------------------------------------DHSIYELKQRLRKIVDDFGA
RL---DEETRQRMLDES--RKVFE-LNNTIIRTVEGVGS---------------------
------------------------------------------------------------
--------------------------------------------ANMRIVRYIAMAIAAI
ILMQYVVRNQFGHEQEQTL-----
*
>P1;bommoho

------------------------------------------------------------
------------------------------MSEQDLFTTRMRKATRKIHSVSDALVNA--
------------------------------------------KFAISLRDHTVWGGGLFV
FYHIFAYLEDAKERLNM-------------------------------------------
-------------------PEFNKLFVHEILYRKKAFEQDLQHYLG------DNWRS--I
PKSLA--LENYLQHLQDL-ERDNPKLLMAYVYHLYLGLLSGGQILAKKRRVFGEKN----
----------------------------------------EQPNTYYVDKVTDFA-----
----------------------------------------AVDINKLKNEFREAMNQIAT
TM---SSEEQATFIEES--NQVFI-MNNLIVNSVEGQNK---------------------
------------------------------------------------------------
--------------------------------------------------VLYGLLCKAS
AVVFVVASLLFAYKLHRG------
*
