# Supplementary material for: Flexible mapping of homology onto structure with Homolmapper
Source: BMC Bioinformatics. 2007 Apr 11;8:123. doi: 10.1186/1471-2105-8-123 (PMC1955750; doi:10.1186/1471-2105-8-123)
Supplement: Additional file 3 — Additional documentation for homolmapper, including the PDF User Guide and example structure, alignment, and accessory files, current as of March 2007. [file 1471-2105-8-123-S3.gz › user_guide/HO/example.seq.phy]

 75 684 I 
neimehemo    ---------- ---------- ---------- ---------- -------MRA
             SADFARPASL SLTDKGKL-- ---------- MSETENQAL- -----TFAKR
             LKADTTAVHD SVDNL----- ---------- ---------- ----------
             ---------- -VMSVQPFVS KENYIKFLKL QSVFHKAVDH IYKDA-----
             ---------- ---------- ---------- ---------- ----------
             --------EL NKAIPELE-Y MARYDAVTQD LKDLGE---- ----------
             ---------- -EPYKFDKEL PYEAGNKAIG WLYCAEGSNL GAAFLFKHAQ
             KLDY------ ---------- ---------- ---------- -------NGE
             HGARHLAPHP DGR------- ---------- ---------- ----------
             ---------- ---GKHWR-A FVEHLNALNL T-----PEAE AEAIQGA--R
             EAFAFYKVVL RETFGLAADA EAPEGMMPHR H--------- ----------
             ---------- ---------- ---------- ---------- ----------
             ---------- ---------- ---------- ---------- ----------
             ---------- ---------- ---------- ----

psepupga2    ---------- ---------- ---------- ---------- ----------
             ---------- ---------- ---------- MTAVTFPFT- ---EPSRCKR
             LKAASSRDHD SVDQL----- ---------- ---------- ----------
             ---------- -VMAARPFES RERYGRFLQV QHRFHGSLLA LYQDE-----
             ---------- ---------- ---------- ---------- ----------
             --------QL NQQLPGLA-A LSRFAAVEAD LRDLGL---- ----------
             ---------- --PLPTPTQP VRVSSAQALG WLYCSEGSNL GAAFLYKHTQ
             RLGL------ ---------- ---------- ---------- -------EGD
             NGARHLAPHP DGR------- ---------- ---------- ----------
             ---------- ---ALHWR-E FVARLDSLVL G-----EQEE AEVVAGA--I
             AAFDSYRVHL REVFAGS--- ---------- ---------- ----------
             ---------- ---------- ---------- ---------- ----------
             ---------- ---------- ---------- ---------- ----------
             ---------- ---------- ---------- ----

pseflpga1    ---------- ---------- ---------- ---------- ----------
             ---------- ---------- ---------- MTSQDSSQR- ---HHLRSQR
             LNQITHEPHS KLDAL----- ---------- ---------- ----------
             ---------- -VKAHAPFET QGAFARFVVA QYLFQSELVD LYNDA-----
             ---------- ---------- ---------- ---------- ----------
             --------EL NKIVPDLA-E RCRAEAAKAD LADLET---- ----------
             ---------- EVPAPVAGAV SNPSQAEALG WIFVSEGSKL GAAFLIKRAV
             GLGL------ ---------- ---------- ---------- -------SET
             FGARHLGEPA GGR------- ---------- ---------- ----------
             ---------- ---AEGWK-T FTRILDGLEF T-----AEEE AAAEKGA--L
             DAFNRFTVLL EQAYSGAAQP A--------- ---------- ----------
             ---------- ---------- ---------- ---------- ----------
             ---------- ---------- ---------- ---------- ----------
             ---------- ---------- ---------- ----

psepupga1    ---------- ---------- ---------- ---------- ----------
             ---------- ---------- ---------- MTDRP----- ----ALRSQR
             LNQITHAPHA ELDAL----- ---------- ---------- ----------
             ---------- -VKSHAPFDS RESFARFVVA QYLFQSELQA LYNDP-----
             ---------- ---------- ---------- ---------- ----------
             --------QL IAIVPDLA-E RCRAEQARLD LADLDT---- ----------
             ---------- EVPAAVPGAV GKPSLGEAMG WIFVSEGSKL GAAFLIKRAV
             ALEL------ ---------- ---------- ---------- -------SDS
             FGARHLGEPA GGR------- ---------- ---------- ----------
             ---------- ---AEGWK-Q FTRILDGLAL S-----PEEE AAAERGA--V
             AAFERFTQLL KHAYAADAAL V--------- ---------- ----------
             ---------- ---------- ---------- ---------- ----------
             ---------- ---------- ---------- ---------- ----------
             ---------- ---------- ---------- ----

psesypga1    ---------- ---------- ---------- ---------- ----------
             ---------- ---------- ---------- MPLDQNRP-- ----TLRSQR
             LSQITHAPHE QLDKA----- ---------- ---------- ----------
             ---------- -VKAHAPFDT LASYSRFVVA QYLFQKELQP LYSDP-----
             ---------- ---------- ---------- ---------- ----------
             --------TL QTIISDLP-A RCRAEQARAD LADLNM---- ----------
             ---------- DLPLPVAGAV QKPSSAEALG WLFVSEGSKL GAAFLIKRAQ
             ALNL------ ---------- ---------- ---------- -------SDS
             FGARHLGEPA GGR------- ---------- ---------- ----------
             ---------- ---AAGWK-A FVRTLDELPL T-----AEQE AELDRGA--I
             AAFERFNVLL QCAYADAPVA DMAQA----- ---------- ----------
             ---------- ---------- ---------- ---------- ----------
             ---------- ---------- ---------- ---------- ----------
             ---------- ---------- ---------- ----

pseaepiga    ---------- ---------- ---------- ---------- ----------
             ---------- ---------- ---------- MDTLAPESTR Q---NLRSQR
             LNLLTNEPHQ RLESL----- ---------- ---------- ----------
             ---------- -VKSKEPFAS RDNFARFVAA QYLFQHDLEP LYRNE-----
             ---------- ---------- ---------- ---------- ----------
             --------AL ARLFPGLA-S RARDDAARAD LADLGH---- ----------
             ---------P VPEGDQSVRE ADLSLAEALG WLFVSEGSKL GAAFLFKKAA
             ALEL------ ---------- ---------- ---------- -------DEN
             FGARHLAEPE GGR------- ---------- ---------- ----------
             ---------- ---AQGWK-S FVAILDGIEL N-----EEEE RLAAKGA--S
             DAFNRFGDLL ERTFA----- ---------- ---------- ----------
             ---------- ---------- ---------- ---------- ----------
             ---------- ---------- ---------- ---------- ----------
             ---------- ---------- ---------- ----

deshapiga    LPCLRVWLEV -CAWPGAREE RPQIAPAART LAPRGFARSA GARGAGWEGR
             RGGRPSYNHT LPRAAPAAAP TERMNAPEPT SSPSNAPTAA AAGPDTRSAR
             LKAATRATHE RLDQR----- ---------- ---------- ----------
             ---------- -IMAGDIFAS RERFARFLRV QYRFHRDVDA LYADP-----
             ---------- ---------- ---------- ---------- ----------
             --------GL DALLPGLA-A RQRLAQIARD LDDLGQ---- ----------
             ---------- TLPPACAPAT QALPLAQALG WLYVAEGSNL GGSVLYKLAA
             RLGL------ ---------- ---------- ---------- -------DRG
             FGARHLAAHP DGV------- ---------- ---------- ----------
             ---------- ---ARHWR-R FTAALDGAAL S-----AAQE EDVVAGA--E
             AAFRRVRGHV EEEFA----- ---------- ---------- ----------
             ---------- ---------- ---------- ---------- ----------
             ---------- ---------- ---------- ---------- ----------
             ---------- ---------- ---------- ----

cythubpho    ---------- ---------- ---------- ---------- ----------
             ---------- ---------- ---------- ---------- ---MNEFIAS
             IKSATASLHT QLEQSEIS-- ---------- ---------- ----------
             ---------- -NVIMSQLVT EKAYAEYLSR IQCMHEDIEK HTFPI-----
             ---------- ---------- ---------- ---------- ----------
             ---------I HTIIKDTA-Q RTKSTAIAAD LDQLKY---- ----------
             --------AS AVNKTFLDAA HSPDLNFNLG LMYVTEGSVL GGQVILKNIK
             KQLG------ ---------- ---------- ---------- ---------E
             DIASRFLNVY GQQ------- ---------- ---------- ----------
             ---------- --TGHLWR-S FLIQLSEYQS TL---SEKEK MTIIDGA--K
             YGFERVYSIL M--------- ---------- ---------- ----------
             ---------- ---------- ---------- ---------- ----------
             ---------- ---------- ---------- ---------- ----------
             ---------- ---------- ---------- ----

magmabpo3    ---------- ---------- ---------- ---------- ----------
             ---------- ---------- ---------- ------RGRI LDTKPILREK
             LRDATRASHR RVDHHEVM-- ---------- ---------- ----------
             ---------- -ACLVRGPIT AELYARSLSA LYALHAPLED VFSAH-----
             ---------- ---------- ---------- ---------- ----------
             ---------- -LGGDDFV-P ARRSLDLAHD LEVLGH---- ----------
             --------DA AKVAPVWNGR RPDGLAAYVG MRYVIEGSAL GGAMIAPQLI
             RRLP------ ---------- ---------- ---------- -------PEA
             LDACRFFTFQ MEG------- ---------- ---------- ----------
             ---------- ----QQWP-R FWRLVDGLGP I-------DV HQACDAA--V
             GLFTEIEDLW AAFRQR---- ---------- ---------- ----------
             ---------- ---------- ---------- ---------- ----------
             ---------- ---------- ---------- ---------- ----------
             ---------- ---------- ---------- ----

xanaxbpho    ---------- ---------- ---------- ---------- ----------
             ---------- ---------- -----MVSDV LAVPP----- -----SAALA
             LRHATQDAHR LVEAV----- ---------- ---------- ----------
             ---------- -QALAQGQVD SAAYGQILRR HHALLAGFEA QLGNW-----
             ---------- ---------- ---------- ---------- ----------
             --------LT TLVGNGWH-Y RRRVPALRDD LRALGQ---- ----------
             ---------- -QPDLPAALP ASADDAARWG MLYVIEGSQL GGRVIARNLR
             KQQP------ ---------- ---------- ---------- --------AL
             AGALRYFELA DGD------- ---------- ---------- ----------
             ---------- ---PAGWR-R FQAALDRRLA T-----PSAR DAAIGGA--Q
             AMFAHFHSCL AAEPQP---- ---------- ---------- ----------
             ---------- ---------- ---------- ---------- ----------
             ---------- ---------- ---------- ---------- ----------
             ---------- ---------- ---------- ----

xancabpho    ---------- ---------- ---------- ---------- ----------
             ---------- ---------- -----MRSDT PVAPL----- -----SAALA
             LRHATQEAHT RVEAV----- ---------- ---------- ----------
             ---------- -QALGQGHID AETYAQVLRR HHRLLAGFEE QLSDW-----
             ---------- ---------- ---------- ---------- ----------
             --------LV TLVGSGWQ-Y RRRVPALRED LRVLGQ---- ----------
             ---------- -PVDAAVPPP PASSEAVRWG MLYVIEGSQL GGRVIARMLR
             KRQP------ ---------- ---------- ---------- --------GL
             AHALHYFELA DED------- ---------- ---------- ----------
             ---------- ---PAGWR-R FQAVLEQRLQ S-----AAAR ADAIAGA--Q
             AMFAHFHTCL A--------- ---------- ---------- ----------
             ---------- ---------- ---------- ---------- ----------
             ---------- ---------- ---------- ---------- ----------
             ---------- ---------- ---------- ----

rhopapiga    ---------- ---------- ---------- ---------- ----------
             ---------- ---------- -----MTVTD SALVL----- -----SRSKR
             LKAATQATHE RLDSG----- ---------- ---------- ----------
             ---------- -IMARRPFSS RERYALFLLV QHRFHQDVDA FYRSA-----
             ---------- ---------- ---------- ---------- ----------
             --------AL GELLPALL-E RRRLELIELD LRDLGV---- ----------
             ------APEN SRATPVSIGE QPIDVPTALG WLYVAEGSNL GAAFLLKQAG
             SLGL------ ---------- ---------- ---------- -------SET
             FGARHLVAAP EGR------- ---------- ---------- ----------
             ---------- ---GLHWK-T FTTALDAAPL S-----AMEE ERAIAGA--R
             AAYQRVHKLV NELLVVAAES AGSLETDDGG PTRFRPDVKE GEG-------
             ---------- ---------- ---------- ---------- ----------
             ---------- ---------- ---------- ---------- ----------
             ---------- ---------- ---------- ----

agrtupiga    ---------- ---------- ---------- ---------- ----------
             ---------- ---------- -----MTSAE PAAPVAEIEQ -----SRVKR
             LKAATRGAHG DLDSF----- ---------- ---------- ----------
             ---------- -IMAAKPFES RENFGKFVET QYLFHRDLDV FFSNV-----
             ---------- ---------- ---------- ---------- ----------
             --------TL DGLLPDLK-G RRRLAMIEQD LADLGH---- ----------
             -------AIP DTDEPRFTAE MPFDLPEAMG WLYVVEGSNL GAAFLLKDAA
             KLGL------ ---------- ---------- ---------- -------GEE
             FGARHLAGAP EGR------- ---------- ---------- ----------
             ---------- ---GLHWR-T FTAALDEISL T-----VQEE ERVVAGA--E
             AAFRAVHAYA QQRMG----- ---------- ---------- ----------
             ---------- ---------- ---------- ---------- ----------
             ---------- ---------- ---------- ---------- ----------
             ---------- ---------- ---------- ----

pflubpho     ---------- ---------- ---------- ---------- ----------
             ---------- ---------M AERPTVRAHS MHSQAPDVGA P----STLEA
             LRTGTALLHV ALEKR----- ---------- ---------- ----------
             ---------- -LPFFSERLD ASWYQRLLQA YYGFYAPMEA VLYDG-----
             ---------- ---------- ---------- ---------- ----------
             --------EL IPEGFDPV-M RVKTPTLVND LHALGL---- ----------
             -----NDRAI NTLPRCANLP PLDTPAACLG ALYVLEGATL GGQVLRREMA
             ERLD------ ---------- ---------- ---------- -------VSG
             DNGGAFLNVY GAE------- ---------- ---------- ----------
             ---------- --TGRRWK-E FLDYLGRLPL D-----ALAR QHAVDAA--R
             STFSCFEQWL DSQEVLL--- ---------- ---------- ----------
             ---------- ---------- ---------- ---------- ----------
             ---------- ---------- ---------- ---------- ----------
             ---------- ---------- ---------- ----

pseflbpho    ---------- ---------- ---------- ---------- -------MPK
             PHQDTTAMQA KAREVHVPTL LQDLRAGTAT LHVALEKRLP P----PVLQD
             LRAGTAELHI ALEKRLPFFS EHLDAAWYRR LIQAYFGFYQ PLEAALHDSG
             LIPA----GY DPEFFSDTLD LNAFERLMRA YYGFYQPLEA VLQDSDAIPA
             DFDLAQRRKT PALAGDLQAL GLAPERIDSL PRC------- ----------
             -------DHL PALASPGA-S RLKAPTLQRD LQALGA---- ----------
             -----NGGDF PICRRLPAID SAAACLGCLG ALYVLEGATL GGQILRREMA
             QRLD------ ---------- ---------- ---------- -------LHG
             DNGGAFLDVL ---------- -YVLEGATLG GQILRREIAT RLSLGADNGA
             AFLDIYGVYG AATGRRWK-D FLDYLGRMPE D-----ASAR QQVVAAT--G
             RRWRDFIEYL GSRPMDADER KAVVAAASAA QSTFACFEHW LDSREVLL--
             -HTTFSCFEQ WLESQEVLV- ---------- ---------- ----------
             ---------- ---------- ---------- ---------- ----------
             ---------- ---------- ---------- ----

psesybpho    ---------- ---------- ---------- ---------- -------MPA
             SFPRVTPEPF WMPASFSPKL LDALRAETSQ LHVRLEKRMP PVTPPKLIGA
             LRAETNQLHV QLEFF----S SALDHALYLR LLQAYYGFYA PLEAVLHGSA
             LVPAELVPAK RMPFFSSVLD HALYLRLLQA YYGFYAPLEA ALRDSTFMP-
             ---RAERVKT PVLVEDLRAL GMSDHDIGQL PRCQQLP--- ----------
             -------AID SPGALTPD-D RIKTCVLVKD LCALGM---- ----------
             -------SEH DIRQLPQ--C TQLPITNCLG VMYVLEGATL GGQVLRREIN
             KRLG------ ---------- ---------- ---------- -------LDG
             QSGTAFLDVY GASPGACLGV MYVLEGATLG GQVLRREVLK RLGLDEYSGA
             AFLDR----- --TGPRWK-A FLNHLDEVSR EVAFNDAAAF AAHVYGAETG
             PRWKVFLNHL DAVPRGVEFT E---AAAST- ---FACFEHW LEGQKVLLHA
             AHSTFACFEH WLDGQEVLL- ---------- ---------- ----------
             ---------- ---------- ---------- ---------- ----------
             ---------- ---------- ---------- ----

rhospbpho    ---------- ---------- ---------- ---------- -------MSH
             ILQHDELAPS LRRRVRGQVA ISKPASCPLG RGSASLQPDP CKRVMPLSRD
             LREKTGMLHN RAETL----- ---------- ---------- ----------
             ---------- -LGLPSGIMG WADYVDWLRH FLALYDPIER RIVAFG----
             ---------- ---------- ---------- ---------- ----------
             --------GW SGLASFDP-D PGHSRRLIQD LHALGI---- ----------
             ------DTDR IPRAPAEYCP PLTNFARALG ARYVLEGSAL GGRVILHHLK
             KRIG------ ---------- ---------- ---------- -------DEI
             GNATAFFGGP SHG------- ---------- ---------- ----------
             ---------- --TATHWR-A FQAALDRFGA A----HPDKR ADVLAGA--A
             ATFTALLEWF TPFVAARRV- ---------- ---------- ----------
             ---------- ---------- ---------- ---------- ----------
             ---------- ---------- ---------- ---------- ----------
             ---------- ---------- ---------- ----

rhorubpho    ---------- ---------- ---------- ---------- ----------
             ---------- ---------- ---------M SPSVETAPPR FPTG-SAVAV
             LREETRDRHE GLHRHPLL-- ---------- ---------- ----------
             ---------- -APLVDGDVE AEAYGRLLGC FLAFHRAAER LVLAP-----
             ---------- ---------- ---------- ---------- ----------
             -------ADA AFQTFGLE-R APRLALIEAD LASLAA---- ----------
             ---AGVRVSP EPDGAEAWLP DAPGLAEAVG VLYVLEGSRL GGQGLANTLS
             RSDD------ ---------- ---------- ---------- -------PRI
             AAATAFLGSR DRA------- ---------- ---------- ----------
             ---------- --VGPLWR-A ITAMIETIGA D-----PADR QRVTAAA--K
             ATFDALRRWL DTALVAKRSS QG-------- ---------- ----------
             ---------- ---------- ---------- ---------- ----------
             ---------- ---------- ---------- ---------- ----------
             ---------- ---------- ---------- ----

magmabpo2    ERCEDVWTIS VGDNGIGIEP EYHERVFNLF ETLRPAEQSR GIGLGLSLCH
             RIIEQLGGRI SLTSIADRGT TVQFALPAAA KAEHQAAPER NLRGVDTLAL
             LRHATRDLHA EIERHPLM-- ---------- ---------- ----------
             ---------- -LPLSEGRVT PQQYRNALAV IYGFYRPSEE LLYAK-----
             ---------- ---------- ---------- ---------- ----------
             ---------F PHLAETMG-I RPKLPALVHD LVALGF---- ----------
             -----SDMEV AALPLSPAIP TVESWGEGLG MVYVLEGATL GGQVVMRRIS
             HCLG------ ---------- ---------- ---------- -------VLS
             GLATSFHNFH GDG------- ---------- ---------- ----------
             ---------- --AGPHWR-Q FQTRMAEQLD A----NPAAQ QKAAECA--V
             TTFESLGNWF TTAERTWATS N--------- ---------- ----------
             ---------- ---------- ---------- ---------- ----------
             ---------- ---------- ---------- ---------- ----------
             ---------- ---------- ---------- ----

pseaebpho    ---------- ---------- ---------- ---------- ----------
             ---------- ---------- ---------- MPRIAGPDLM SPSPSPALAA
             LRDATRDLHA ELDRR----- ---------- ---------- ----------
             ---------- -SPLGDDDLD DRAYLDHAGR ILGWLEPLER ALRDNR----
             ---------- ---------- ---------- ---------- ----------
             -------SGW PAALRADA-R LVKSTWLESD LLAGGM---- ----------
             -----SRAQV EALPRCADLP NATRAAEVFG VAYVMEGATL GGAYLYKRLA
             PRLP------ ---------- ---------- ---------- ----------
             GLPLQWLQGY GQA------- ---------- ---------- ----------
             ---------- --TGVRWQ-E FLEQLARQID S-----PEAI GLAQDAA--Q
             ATFLSFRRWV LDEA------ ---------- ---------- ----------
             ---------- ---------- ---------- ---------- ----------
             ---------- ---------- ---------- ---------- ----------
             ---------- ---------- ---------- ----

deirabpho    ---------- ---------- ---------- ---------- ----------
             ---------- ---------- ---------- ---------- -----MIMKL
             LQRETLDLHR EVEAL----- ---------- ---------- ----------
             ---------- -MPVMSETLT RRGYLEVLRR LQAVVAPLEA QLDAL-----
             ---------- ---------- ---------- ---------- ----------
             ---------P LPDELAWP-E RRKAHLLALD LAVMGE---- ----------
             ------GPSN QQAPLSV--P ELTTLAQAFG ALYVLEGATL GGQLISRHLR
             RTLG------ ---------- ---------- ---------- -------LSP
             EQGSAYFSGY GPQ------- ---------- ---------- ----------
             ---------- --TGPRWR-S FGEVLEASVP A------EDA AEVVAGA--R
             QTFGAFRRAL QGLSEAEAVQ VPEVAHA--- ---------- ----------
             ---------- ---------- ---------- ---------- ----------
             ---------- ---------- ---------- ---------- ----------
             ---------- ---------- ---------- ----

rhilebpho    ---------- ---------- ---------- ----LFLGVS LEITRCRSI-
             ---------- ---SASSS-- ---------- SLLGGGHITR KNVSMSLRSA
             LRAQTADCHA AVDTL----- ---------- ---------- ----------
             ---------- --FGSFNLSR TQDYKAFLRA HARVVPSVEH AHEEA-----
             ---------- ---------- ---------- ---------- ----------
             --------GI NSLLPDWP-E RRRAHLLAAD IRELDD---- ----------
             ---------R LPVPLPR--S ALRCEAAVWG AAYVLEGSKL GGALLAKAVP
             DHL------- ---------- ---------- ---------- ----------
             --PSSYLSPQ GPK------- ---------- ---------- ----------
             ---------- ----GAMR-L FMDRLDASKV D-------DP GAAVAAA--R
             DVFDLFLKAG QVELEAVP-- ---------- ---------- ----------
             ---------- ---------- ---------- ---------- ----------
             ---------- ---------- ---------- ---------- ----------
             ---------- ---------- ---------- ----

gemobbpho    ---------- ---------- ---------- ---------- ----------
             ---------- ---------- ---------- ---------- -----MILDR
             LKETTAEQHA RLERR----- ---------- ---------- ----------
             ---------- -VDLGARLRG PSEYAELLGH FYGFYRPLEA ALSAV-----
             ---------- ---------- ---------- ---------- ----------
             -------SGY ESVGLAFM-E RCKIPHLASD LSVLGR---- ----------
             --------SP AHVPLDAA-P PIGSLGAALG RMYVLEGATL GGRVVCRMVR
             EALG------ ---------- ---------- ---------- -------YTP
             DRGCRFFNSY GDR------- ---------- ---------- ----------
             ---------- --VGPMWT-A FRAALVRFAT T-----PEAE TEVVNAA--G
             DTFDRFDRWL VTRAAT---- ---------- ---------- ----------
             ---------- ---------- ---------- ---------- ----------
             ---------- ---------- ---------- ---------- ----------
             ---------- ---------- ---------- ----

magmabpo1    ---------- ---------- ---------- ---------- ----------
             ---------- ---------- ---------- --SRFRLLPG VFLTDSLHAR
             LREATAEAHA ALERD----- ---------- ---------- ----------
             ---------- -LDWEARVAT LSGYRDLLGR LRGFHASYEP AIADA-----
             ---------- ---------- ---------- ---------- ----------
             ---------- LNEAAFFD-P RRRLTALDTD LRILSS---- ----------
             -----EDTAL GALPAPSR-P RLDGKGGALG ALYVLEGSAL GGTVIGRHVA
             RLHG------ ---------- ---------- ---------- ---------D
             NVPLAYYAGR GRA------- ---------- ---------- ----------
             ---------- --VGPLWR-S FRQRLDDLAD G-------EA PVAFAAG--I
             TTFEAMRHWL VNGTG----- ---------- ---------- ----------
             ---------- ---------- ---------- ---------- ----------
             ---------- ---------- ---------- ---------- ----------
             ---------- ---------- ---------- ----

chlamyho1    ---------- --MLLSSRST ASVRASGRAA PAPRRVVRVL AHGHGHGGG-
             ---------H GHGHGS---- ---------- --SGTAVLT- -EKDKGFIAE
             MRKVAMKLHT KDQAPKEGEK EA-------- ---------- ----------
             ---------- -PKQMPWTPT RPGYLRFLVE SKEVFDTFER LVNSS-----
             ---------- ---------- ---------- ---------- ----------
             ---------D AYKALRNT-G LERGPGLAAD IAWMEQ---- ---SFQLAPP
             DMKPDGAAAT YVAFLEKL-A KTDPPAFICH YYNFYFAHTA GGRMIGNKVS
             SML------- ---------- ---------- ---------- --------LD
             GQTLEFYKWQ GDV------- ---------- ---------- ----------
             ---------- ---NEHLE-G VRKSINVMAE GW---TPAEK EHCLAET--E
             SSFKYSGQIL RAITEA---- ---------- ---------- ----------
             ---------- ---------- ---------- ---------- ----------
             ---------- ---------- ---------- ---------- ----------
             ---------- ---------- ---------- ----

arathhy1     ---------- --MAYLAPIS SSLSIFKNPQ LSR---FQFS SSSPNPLFL-
             --RPRIQILS MTMNKSPSLV VVAATTAA-- ---EKQKKRY PGESKGFVEE
             MRFVAMRLHT KDQAK-EGEK ETKSI----- ---------- ----------
             ---------E ERPVAKWEPT VEGYLRFLVD SKLVYDTLEL IIQDS-----
             ---------- ---------- ---------- ---------- ----------
             -------NFP TYAEFKNT-G LERAEKLSTD LEWFKE---- --QGYEIPEP
             TAPG----KT YSQYLKEL-A EKDPQAFICH FYNIYFAHSA GGRMIGRKVA
             ERI------- ---------- ---------- ---------- --------LD
             NKELEFYKWD GEL------- ---------- ---------- ----------
             ---------- ---SQLLQ-N VREKLNKVAE EW---TREEK NHCLEET--E
             KSFK-YSGEI LRLILS---- ---------- ---------- ----------
             ---------- ---------- ---------- ---------- ----------
             ---------- ---------- ---------- ---------- ----------
             ---------- ---------- ---------- ----

arathho3     ---------- --MATTR-LN PSCHFPASTR LSCESYLGLR T-TGRISYAR
             TLTAPRGYLA VKANGGQASV VTAAAIT--- ---EKQQKKY PGESKGFVEE
             MRFVAMRLHT KDQAR-EGEK ESRSP----- ---------- ----------
             ---------E EGPVAKWEPT VEGYLHFLVD SKLVYDTLEG IIDGS-----
             ---------- ---------- ---------- ---------- ----------
             -------NFP TYAGFKNT-G LERAESLRKD LEWFKE---- --QGYEIPEP
             MAPG----KT YSEYLKDL-A ENDPQAFICH FYNIYFAHSA GGQMIGTKVS
             KKI------- ---------- ---------- ---------- --------LD
             NKELEFYKWD GQL------- ---------- ---------- ----------
             ---------- ---SQLLQ-N VRQKLNKVAE WW---TREEK SHCLEET--E
             KSFK-FSGEI LRLILS---- ---------- ---------- ----------
             ---------- ---------- ---------- ---------- ----------
             ---------- ---------- ---------- ---------- ----------
             ---------- ---------- ---------- ----

arathho4     ---------- --MATSR-LN ASCRFPASRR LDCESYVSLR AKTVTIRYVR
             TIAAPRRHLV RRANEDQTLV VNVVAAAG-- ---EKPERRY PREPNGFVEE
             MRFVVMKIHP RDQVK-EGKS DSN------- ---------- ----------
             ---------- -DLVSTWNFT IEGYLKFLVD SKLVFETLER IINES-----
             ---------- ---------- ---------- ---------- ----------
             -------AIQ AYAGLKNT-G LERAENLSRD LEWFKE---- --QGYEIPES
             MVPG----KA YSQYLKNI-A EKDPPAFICH FYNINFAHSA GGRMIGTKVA
             EKI------- ---------- ---------- ---------- --------LD
             NKELEFYKWD GQL------- ---------- ---------- ----------
             ---------- ---SELLQ-N VSEELNKVAE LW---TREEK NHCLEET--E
             KSFK-FYWEI FRYLLS---- ---------- ---------- ----------
             ---------- ---------- ---------- ---------- ----------
             ---------- ---------- ---------- ---------- ----------
             ---------- ---------- ---------- ----

arathho2     ---------- --MASLLRPT PLLSTPRKLT HSH-----LH TSISFPFQIS
             TQRKPQKHLL NLCRSTPTPS QQKASQRKR- ---TRYRKQY PGENIGITEE
             MRFVAMRLRN VNGKKLDLSE DKTDTEKEEE EEEE------ ----------
             ----DDDDDD EVKEETWKPS KEGFLKYLVD SKLVFDTIER IVDES-----
             ---------- ---------- ---------- ---------- ----------
             -------ENV SYAYFRRT-G LERCESIEKD LQWLRE---- --QDLVIPEP
             SNVG----VS YAKYLEEQ-A GESAPLFLSH FYSIYFSHIA GGQVLVRQVS
             EKL------- ---------- ---------- ---------- --------LE
             GKELEFNRWE GDA------- ---------- ---------- ----------
             ---------- ---QDLLK-G VREKLNVLGE HW---SRDEK NKCLKET--A
             KAFK-YMGQI VRLIIL---- ---------- ---------- ----------
             ---------- ---------- ---------- ---------- ----------
             ---------- ---------- ---------- ---------- ----------
             ---------- ---------- ---------- ----

cloteho      ---------- ---------- ---------- ---------- ----------
             ---------- ---------- ---------M SIINNYIKEV FVMENTFLNE
             IRLNSSKLHD MAEHTGFI-- ---------- ---------- ----------
             ---------- -KRLIEGNAN VTTYAEYIYN LYHIYNAIES NLEKNK----
             ---------- ---------- ---------- ---------- ----------
             -------GNK YIKDFALP-E VYRAEAIMKD VKYLLK---- ---DKLDSME
             PLIST---KV FVNRINHI-G EKNKELLIAH AYTRYLADLF GGRTIYQIVK
             ENYKI----- ---------- ---------- ---------- ---------D
             DKGLNYYIFH EIN------- ---------- ---------- ----------
             ---------- --DLKNFVMG YHEKLNNIKF D-----ETLK KDFINEI--S
             ISYI-YNISI SNELEFDRFK ---------- ---------- ----------
             ---------- ---------- ---------- ---------- ----------
             ---------- ---------- ---------- ---------- ----------
             ---------- ---------- ---------- ----

clospeho     ---------- ---------- ---------- ---------- ----------
             ---------- ---------- ---------- ---------- ---MNSFMMD
             IKNNSNDLHA VAEKTGFL-- ---------- ---------- ----------
             ---------- -KRLLEGKAS TESYAEYLYN LYEVYNAIEV NLEKCK----
             ---------- ---------- ---------- ---------- ----------
             -------DNK VVKDFVLP-E IYRAEAILKD LKFLLE---- ---ENLNTMK
             PLAST---RA YVARINEI-G ETAPELLVAH AYTRYLADLF GGRTIYGMVK
             DLYKI----- ---------- ---------- ---------- ---------D
             EEGLNYYKYE TLS------- ---------- ---------- ----------
             ---------D GSEMKGFVMN YHNKLNNIEL N-----EEMK ERFINEV--A
             NSYV-YNIAI SNELAFIRFN R--------- ---------- ----------
             ---------- ---------- ---------- ---------- ----------
             ---------- ---------- ---------- ---------- ----------
             ---------- ---------- ---------- ----

cornyho      ---------- ---------- ---------- ---------- ----------
             ---------- ---------- ---------M CPYERFSSSM TTATAGLAVE
             LKQSTAQAHE KAEHSTFM-- ---------- ---------- ----------
             ---------- -SDLLEGRLG VAEFTRLQEQ AWLFYTALEQ AADAVR----
             ---------- ---------- ---------- ---------- ----------
             -------ASG FAESLLDP-A LNRAEVLARD LDKLND---- -GSEWRSRIT
             ASPAV---ID YVNRLEEIRD NVDGPALVAH HYVRYLGDLS GGQVIARMMQ
             RHYGV----- ---------- ---------- ---------- ---------D
             PEALGFYHFE GIA------- ---------- ---------- ----------
             ---------- --KLKVYKDE YREKLNNLEL S-----DEQR ENLLKEA--T
             DAFV-FNHQV FADLGKGL-- ---------- ---------- ----------
             ---------- ---------- ---------- ---------- ----------
             ---------- ---------- ---------- ---------- ----------
             ---------- ---------- ---------- ----

corglho      ---------- ---------- ---------- ---------- ----------
             ---------- ---------- ---------- ------MTSI IASNSDLSEA
             LRTHTAQAHE EAEHSTFM-- ---------- ---------- ----------
             ---------- -NDLLTGKLD AQAFIKLQEQ SWLFYTALEA AARACA----
             ---------- ---------- ---------- ---------- ----------
             -------EDS RAAGLLDP-R LERKETLEAD LDKLHE---- -NTTWRDNVT
             ATAAT---AS YVERLESIEA AKDFPRLVAH HYVRYLGDLS GGQVIARLVN
             REYGV----- ---------- ---------- ---------- ---------S
             EEALSFYCFE DLG------- ---------- ---------- ----------
             ---------- --KLKPYKDN YRAELDALEL T-----AEER AALLDEA--S
             DAFR-FNQQV FQALA----- ---------- ---------- ----------
             ---------- ---------- ---------- ---------- ----------
             ---------- ---------- ---------- ---------- ----------
             ---------- ---------- ---------- ----

hostrcoe     ---------- ---------- ---------- ---------- ----------
             ---------- ---------- ---------- ---------- --MDS-FSTL
             IRTASHQQHV EAETSTFM-- ---------- ---------- ----------
             ---------- -SDLLGGGLG VDAYARYTEQ LWFVYEALEA AAGRLA----
             ---------- ---------- ---------- ---------- ----------
             -------ADP VAGPFVRP-E LLRLASLERD LAHLRG---- --ADWRTGLT
             ALPAT---EA YAARVREC-A EEWPAGYVAH HYTRYLGDLS GGQIIRDKAE
             RTWGF----- ---------- ---------- ---------- -------ARK
             GDGVRFYVFE EIS------- ---------- ---------- ----------
             ---------- --NPAAFKRE YRDLLDGIRA D-----DLEK QRVVAEC--K
             RAFA-LNTAV FRALGEEFPL SA-------- ---------- ----------
             ---------- ---------- ---------- ---------- ----------
             ---------- ---------- ---------- ---------- ----------
             ---------- ---------- ---------- ----

rhodoho      ---------- ---------- ---------- ---------- ----------
             ---------- ---------- ---------- ----MVVEAA KRGAESVVTA
             LYVRTRQLHL EAEKSGIL-- ---------- ---------- ----------
             ---------- -SEILHGTAG RDGYTLLLRN LHPAYRAIEA GIERHR----
             ---------- ---------- ---------- ---------- ----------
             -------DNP ILAPLAAH-P LARTPAIESD LAALAG---- --ADWHERLP
             VLPAA---EA YAQRIAEV-S EGDGSRLIAH AYTRYLGDLN GGQIVRRLLE
             KTMQL----- ---------- ---------- ---------- ---------S
             AGELAHYDFS AIG------- ---------- ---------- ----------
             ---------- --DPATLKTD YREALERAGA A-----APDA AAVIEEG--A
             VAFT-CNIAL SVAVQQHLDA ---------- ---------- ----------
             ---------- ---------- ---------- ---------- ----------
             ---------- ---------- ---------- ---------- ----------
             ---------- ---------- ---------- ----

brarhho      ---------- ---------- ---------- ---------- ----------
             ---------- ---------- ---------- ---------- ----------
             MRERTKTLHV TAERTGVV-- ---------- ---------- ----------
             ---------- -AELLRGRGT VRAYALLLRN LLPVYEALEA ELVRHQ----
             ---------- ---------- ---------- ---------- ----------
             -------ASP VVGLTVRP-E LHRCPAIKAD LAALDA---- ------SDLP
             LLPEA---IA YVRAIQEA-G SGSGHPLLAH AYTRYLGDLS GGQIIKKILA
             RSLEL----- ---------- ---------- ---------- ---------Q
             PEALSFYEFP AIT------- ---------- ---------- ----------
             ---------- --DIPRFKTE YREALEQAGS A-----MTEH DSVVEEA--A
             TAFQ-LNITL SQALQSAAGL GR-------- ---------- ----------
             ---------- ---------- ---------- ---------- ----------
             ---------- ---------- ---------- ---------- ----------
             ---------- ---------- ---------- ----

thefuho      ---------- ---------- ---------- ---------- CHQDCHLPTL
             FPKTDTKEVI P--------- ---------- -MSTAQATQE RSDSLTFSER
             LKAGTRSSHD AAEAHDFS-- ---------- ---------- ----------
             ---------- -QALVSGTLP RHGYVALAAQ HYFIYSALEE VAETLA----
             ---------- ---------- ---------- ---------- ----------
             -------DHP VGGAVYFP-E LHRVPALERD LAFLCG---- --PDWRDTIT
             PLPTT---RA YTDRIRWT-- VHWPAGFIAH HYTRYLGDLS GGQVIKRVVQ
             RAYGF----- ---------- ---------- ---------- --------TD
             GAGFEFYIFD RLD------- ---------- ---------- ----------
             ---------- --SLPRFKKN YRAVLDALDL D-----EAEQ TRVVDEV--R
             QAYQ-FNSEL MAELNRSLAL ASSSDLG--- ---------- ----------
             ---------- ---------- ---------- ---------- ----------
             ---------- ---------- ---------- ---------- ----------
             ---------- ---------- ---------- ----

syn8102ho    ---------- ---------- ---------- ---------- ----------
             ---------- ---------- ---------- ---------S LSMSVALATQ
             LREGTKKSHT MAENTGFV-- ---------- ---------- ----------
             ---------- -SCFLKGVVD KASYRKLVAD LYFVYTAMEE EISKLG----
             ---------- ---------- ---------- ---------- ----------
             -------DHP VVGPVGMQ-E LNRRDALEQD LVFYFG---- --AGWKDQIQ
             PSPSA---AA YVERIHAV-A QESPELLVGH HYTRYLGDLS GGQILKNIAQ
             KAMNM----- ---------- ---------- ---------- --------DG
             DDGLNFYVFN DIA------- ---------- ---------- ----------
             ---------- --DEKAFKTT YRSTMDELPI D-----QAMA DRIVEEA--N
             HAFH-LNMNM FKELEGNLVA AIGKVLFGFL TRRQRAGSTE AAAA------
             ---------- ---------- ---------- ---------- ----------
             ---------- ---------- ---------- ---------- ----------
             ---------- ---------- ---------- ----

pro9313ho    ---------- ---------- ---------- ---------- ----------
             ---------- ---------- ---------- --GQSRHSTS STLAVALASQ
             LREGTKAAHT MAENTGFV-- ---------- ---------- ----------
             ---------- -SCFLKGVVD QSSYRMLVAD LYFVYSALEA EIGKLRE---
             ---------- ---------- ---------- ---------- ----------
             ------QKHP VVAPIGFP-E LNRCEALEQD LIFYFG---- --SDWRNLAK
             ATLAA---QE YVARIHKL-A QESPELLVAH HYTRYLGDLS GGQILKTIAQ
             KAMKL----- ---------- ---------- ---------- --------GG
             NDGVRFYIFN DIE------- ---------- ---------- ----------
             ---------- --DTKAFKTL YSATLDSLPI N-----QQTA ERMVEEA--N
             MAFH-CNMAM FKELEGNLVA AIGKVLFGFL TSRQRGGSTE DAVA------
             ---------- ---------- ---------- ---------- ----------
             ---------- ---------- ---------- ---------- ----------
             ---------- ---------- ---------- ----

prochho1     ---------- ---------- ---------- ---------- ----------
             ---------- ---------- ---------- ---------- --MAVALAGQ
             LREGTKKSHT MAENTGFV-- ---------- ---------- ----------
             ---------- -ACFLKGVVE KKSYRKLISD LYFVYEAMEE EIERLVQ---
             ---------- ---------- ---------- ---------- ----------
             ------EEHP VIKHIGFK-S LFRKETLEND LKFYFG---- --DNWQKEIN
             ISKSA---KE YVNRIHLV-A KKSPELLVGH HYTRYIGDLS GGQILKKIAK
             KALNL----- ---------- ---------- ---------- --------DG
             DNGLNFYEFK NID------- ---------- ---------- ----------
             ---------- --DEKKFKEE YSKTLNQLPI N-----QNIA DQIIDEA--N
             QAFT-YNMKM FKELEGNLIA VLGKIVFNYL TKKVRKGSTE T---------
             ---------- ---------- ---------- ---------- ----------
             ---------- ---------- ---------- ---------- ----------
             ---------- ---------- ---------- ----

sy7002ho1    ---------- ---------- ---------- ---------- ----------
             ---------- ---------- ---------- ---------- --MVANLATM
             LREGTKTSHT MAENVGFV-- ---------- ---------- ----------
             ---------- -KCFLKGVVE KKSYRKLVAD LYYVYSAMEE EMERLK----
             ---------- ---------- ---------- ---------- ----------
             -------DHP VVSQIYFP-E LNRKQSLETD LRYYFG---- --PNWQAEAK
             ITPAG---QA YVDRIHEV-A QTAPELLVSH SYTRYLGDLS GGQILKKIAQ
             NAMNL----- ---------- ---------- ---------- ---------D
             GEGTAFYEFE NIS------- ---------- ---------- ----------
             ---------- --DEKAFKDK YRAAMNSLDV P-----EETA EQIVQEA--N
             DAFG-MNMNM FKELEGNLVK AIGVMLFNTL TRRRTKGSTD ADLSPASN--
             ---------- ---------- ---------- ---------- ----------
             ---------- ---------- ---------- ---------- ----------
             ---------- ---------- ---------- ----

sl1184ho1    ---------- ---------- ---------- ---------- ----------
             ---------- ---------- ---------- ---------- --MSVNLASQ
             LREGTKKSHS MAENVGFV-- ---------- ---------- ----------
             ---------- -KCFLKGVVE KNSYRKLVGN LYFVYSAMEE EMAKFK----
             ---------- ---------- ---------- ---------- ----------
             -------DHP ILSHIYFP-E LNRKQSLEQD LQFYYG---- --SNWRQEVK
             ISAAG---QA YVDRVRQV-A ATAPELLVAH SYTRYLGDLS GGQILKKIAQ
             NAMNL----- ---------- ---------- ---------- ---------H
             DGGTAFYEFA DID------- ---------- ---------- ----------
             ---------- --DEKAFKNT YRQAMNDLPI D-----QATA ERIVDEA--N
             DAFA-MNMKM FNELEGNLIK AIGIMVFNSL TRRRSQGSTE VGLATSEG--
             ---------- ---------- ---------- ---------- ----------
             ---------- ---------- ---------- ---------- ----------
             ---------- ---------- ---------- ----

theelho1     ---------- ---------- ---------- ---------- ----------
             ---------- ---------- ---------- ---------- -MMTTSLATK
             LREGTKKAHT MAENVGFV-- ---------- ---------- ----------
             ---------- -RCFLKGTVE KSSYRKLVAS LYHVYSAMEQ EMERLK----
             ---------- ---------- ---------- ---------- ----------
             -------DHP IVGKIYFP-E LNRKSSLERD LTYYFG---- --SNWREEIP
             PSPAT---QA YVARIHEV-A NTAPELLVAH SYTRYLGDLS GGQILKGIAE
             RAMNL----- ---------- ---------- ---------- --------QD
             GEGTAFYRFE SIS------- ---------- ---------- ----------
             ---------- --DEKAFKQL YRQRLDELPV D-----EATA DRIVDEA--N
             AAFG-MNMKI FQELEGNLIR AIGQLLFNTL TRRKQRGSTE LATAD-----
             ---------- ---------- ---------- ---------- ----------
             ---------- ---------- ---------- ---------- ----------
             ---------- ---------- ---------- ----

trierho      ---------- ---------- ---------- ---------- ----------
             ---------- ---------- ---------- ---------- --MNLNLATQ
             LREGTKKAHT NAENVSFV-- ---------- ---------- ----------
             ---------- -KCFLKGVVE KTSYRNLVKN FYFVYSAMEE EIQRHR----
             ---------- ---------- ---------- ---------- ----------
             -------EHP VISKINFP-E LNRKQSLEQD LKFYYG---- --NGWREQVA
             PSPAG---KA YVQRIRDI-S EKQPELLVAH SYTRYLGDLS GGQILKKIAQ
             RGMNL----- ---------- ---------- ---------- --------TD
             GEGTAFYEFP DIL------- ---------- ---------- ----------
             ---------- --DEKAFKNN YRQAMNDLPI D-----QATA SRIVDEA--N
             AAFG-MNMKM FNELEGNLIK AIGTLLFNTL TRKRTAGSTE LATAAE----
             ---------- ---------- ---------- ---------- ----------
             ---------- ---------- ---------- ---------- ----------
             ---------- ---------- ---------- ----

nostho1      ---------- ---------- ---------- ---------- ----------
             ---------- ---------- ---------- ---------- --MSSNLATK
             LRVGTKKAHT MAENVGFV-- ---------- ---------- ----------
             ---------- -KCFLKGVVE KNSYRKLVAN FYFVYSAMEE EMEKHR----
             ---------- ---------- ---------- ---------- ----------
             -------QHP ILSKINFP-Q LNRKYTLEQD LSYYFG---- --ANWKEQIK
             LSSAG---EA YVKRIREI-S ATEPELLIAH SYTRYLGDLS GGQILKNIAV
             TAMNL----- ---------- ---------- ---------- --------SD
             GQGTAFYEFP EIP------- ---------- ---------- ----------
             ---------- --DEKGFKAK YRQILDELPL D-----DAAT DRIVEEA--N
             AAFG-TNMKM FQELEGNLIK AIGVMVFNSL TRRRTRGSTE LVTAE-----
             ---------- ---------- ---------- ---------- ----------
             ---------- ---------- ---------- ---------- ----------
             ---------- ---------- ---------- ----

anabho1      ---------- ---------- ---------- ---------- ----------
             ---------- ---------- ---------- ---------- --MSSNLANK
             LRVGTKKAHT MAENVGFV-- ---------- ---------- ----------
             ---------- -KCFLKGVVE KSSYRKLVAN FYYVYSAMEE EMEKHS----
             ---------- ---------- ---------- ---------- ----------
             -------QHP IVSKINFS-Q LNRKQTLEQD LSYYYG---- --ANWREQIQ
             LSPAG---EA YVQRIREI-S ATEPELLIAH SYTRYLGDLS GGQILKNIAV
             TAMNL----- ---------- ---------- ---------- --------ND
             GQGTAFYEFA DIS------- ---------- ---------- ----------
             ---------- --DEKAFKAK YRQTLDELAI D-----EATG DRIVDEA--Y
             AAFG-MNMKM FQELEGNLIK AIGMMLFNTL TRKRTRGATE LATAE-----
             ---------- ---------- ---------- ---------- ----------
             ---------- ---------- ---------- ---------- ----------
             ---------- ---------- ---------- ----

nostho2      ---------- ---------- ---------- ---------- ----------
             ---------- ---------- ---------- -------MKE ATMSSNLAIK
             LRSGTQQAHT SAENVGFM-- ---------- ---------- ----------
             ---------- -KCFLQGVVD RDCFAKFLSN LYYVYSELEA ALDSA-----
             ---------- ---------- ---------- ---------- ----------
             -------KHP VISAVYFP-E LNRQSSLEKD MVFYYG---- --DNWRGQIT
             PSPAA---QK YIDRIREI-S ASEPALLLGH AYTRYMGDLS GGQMLQKVAQ
             SALKL----- ---------- ---------- ---------- --------SG
             YEGTSFYNFE QIP------- ---------- ---------- ----------
             ---------- --DKKAFKDK YRQVLNALPI D-----DATA ERIVAEA--N
             NAFG-FNLQM AQELERSLIK ALGQVLFNSL TRSQNSGSNE IGAAN-----
             ---------- ---------- ---------- ---------- ----------
             ---------- ---------- ---------- ---------- ----------
             ---------- ---------- ---------- ----

anabho2      ---------- ---------- ---------- ---------- ----------
             ---------- ---------- ---------- ---------- --MSSNLAVK
             LRAGTQKAHT AAENVGFM-- ---------- ---------- ----------
             ---------- -KCFLKGVVD RESFAKFLSN LYFVYSELEA AIQSHA----
             ---------- ---------- ---------- ---------- ----------
             -------NNP AIAPIYFP-E LNRLASLEKD MVFYYG---- --SEWRSLIA
             PSASA---QA YIKHIREL-S ATAPALLIGH TYTRYMGDLS GGQMLQKIAQ
             STLKL----- ---------- ---------- ---------- --------SG
             YEGTSFYNFE QIP------- ---------- ---------- ----------
             ---------- --DKKAFKDQ YRQALDSVP- D-----DATA DRIVAEA--N
             SAFQ-FNMQM ATDLEGNLIK ALGQVVFNSL TSTLNPGSTE AAAS------
             ---------- ---------- ---------- ---------- ----------
             ---------- ---------- ---------- ---------- ----------
             ---------- ---------- ---------- ----

sy7002ho2    ---------- ---------- ---------- ---------- ----------
             ---------- -------MPK PYGPRFTKNS PQYFSAYLPH GVAMTTLSQR
             LRFGTQTSHT LSENTAFM-- ---------- ---------- ----------
             ---------- -KCFLKGIVE RQPLRKLMAN LYAVYYTLET AFEQYK----
             ---------- ---------- ---------- ---------- ----------
             -------DHE ILGEIYFP-E LNRVPHLEED LAFYYG---- --EHWHRQLE
             LLPAG---KV YQARLQEL-A ATDPLLLIAH AYVRYMGDLS GGQSLKNIIR
             SALAL----- ---------- ---------- ---------- --------PD
             GQGTRFYEFD SWP------- ---------- ---------- ----------
             ---------T PGDRRNFKLQ YRDALDRLNL D-----EETI QKMINEA--N
             YAFA-LNRDV MHELEPDVKA AIGEHTFDLL TRQDRPGSTE NQRRYPEDQA
             IVASS----- ---------- ---------- ---------- ----------
             ---------- ---------- ---------- ---------- ----------
             ---------- ---------- ---------- ----

sl1875ho2    ---------- ---------- ---------- ---------- ----------
             ---------- ---------- ---------- ---------- ---MTNLAQK
             LRYGTQQSHT LAENTAYM-- ---------- ---------- ----------
             ---------- -KCFLKGIVE REPFRQLLAN LYYLYSALEA ALRQHR----
             ---------- ---------- ---------- ---------- ----------
             -------DNE IISAIYFP-E LNRTDKLAED LTYYYG---- --PNWQQIIQ
             PTPCA---KI YVDRLKTI-A ASEPELLIAH CYTRYLGDLS GGQSLKNIIR
             SALQL----- ---------- ---------- ---------- --------PE
             GEGTAMYEFD SLP------- ---------- ---------- ----------
             ---------T PGDRRQFKEI YRDVLNSLPL D-----EATI NRIVEEA--N
             YAFS-LNREV MHDLEDLIKA AIGEHTFDLL TRQDRPGSTE ARSTAGHPIT
             LMVGE----- ---------- ---------- ---------- ----------
             ---------- ---------- ---------- ---------- ----------
             ---------- ---------- ---------- ----

theelho2     ---------- ---------- ---------- ---------- ----------
             ---------- ---------- ---------- ---------- ---MTVLSLA
             LREGTAEAHT LAEHTAFM-- ---------- ---------- ----------
             ---------- -KCFVRGLIT SRLFRQFLAN LYFVYTDLEA ALASAN----
             ---------- ---------- ---------- ---------- ----------
             --------SD AVRAIYFP-E LNRSGQLAQD LAFYYG---- --EDWRDQVT
             PLTAT---RV YLSRLHDV-A QSEPLLLIAH SYTRYMGDLS GGQALSKIVH
             SQLML----- ---------- ---------- ---------- --------PE
             GKGTAFYEFP ALP------- ---------- ---------- ----------
             ---------T PEDKKAFKQR YRATLDSLGL D-----EEAI ARIVQEA--N
             FAFA-LNCNL MHALESELKT TIGDQVWQSM VIENQPSRRQ HPRPEAIAI-
             ---------- ---------- ---------- ---------- ----------
             ---------- ---------- ---------- ---------- ----------
             ---------- ---------- ---------- ----

horhovl      ---------- ---------- ---------- ---------- ----------
             ---------- ---------- ---------- ---------- MIYDTNLALQ
             LRQGTTKAHS MAENVSFV-- ---------- ---------- ----------
             ---------- -KSFLGGVVD KQAYRQLIAN FYFVYSAIED EMKRHQ----
             ---------- ---------- ---------- ---------- ----------
             -------ESQ IIKPIYFE-E LNRKSSLEED LQFYYG---- --LEWQDKIF
             PSPAT---KV YINRIHEI-S NTSPELLIAH CYTRYLGDLS GGQILKKITQ
             SAMNL----- ---------- ---------- ---------- --------SG
             GEGTAFYEFK DIK------- ---------- ---------- ----------
             ---------- --DEKNFKQN YRLALDSIHL S-----DSAI KSIVSEA--N
             IAFK-LNMKI FQELNSNFIK IIAIFLFNFI KRIKLPGFKS ----------
             ---------- ---------- ---------- ---------- ----------
             ---------- ---------- ---------- ---------- ----------
             ---------- ---------- ---------- ----

hoporpu      ---------- ---------- ---------- ---------- ----------
             ---------- ---------- ---------- ---------- --MVSSLANE
             LREGTTKSHS MAENVSFV-- ---------- ---------- ----------
             ---------- -KSFLGGVVD KKSYRKLIAN LYFVYSAIEE EILLNK----
             ---------- ---------- ---------- ---------- ----------
             -------DHP AIKPIYFT-E LNRKTSLAKD LNYYYG---- --PDWLNIIE
             PSSAT---QV YVNRIHNI-G NKQPELLVAH AYTRYLGDLS GGQVLKKIAR
             GAMNL----- ---------- ---------- ---------- --------SD
             ERGTKFYDFD EIE------- ---------- ---------- ----------
             ---------- --DDKIFKNN YRSALDTIPL S-----DEQV QNVVAEA--N
             ISFT-LNMKM FEELNSSIVK IITMIIVSTV RKFTLKSILA TAD-------
             ---------- ---------- ---------- ---------- ----------
             ---------- ---------- ---------- ---------- ----------
             ---------- ---------- ---------- ----

hoguith      ---------- ---------- ---------- ---------- ----------
             ---------- ---------- ---------- ---------- --MSNNLAIQ
             LREGTSKSHS MAENVSFV-- ---------- ---------- ----------
             ---------- -KSFLSGVID TNSYKKMMSN LYFVYKAMEE EMEYHK----
             ---------- ---------- ---------- ---------- ----------
             -------END LIKPIYFV-E LNRSESLALD LNFYYG---- --DTWKDIIE
             PSEAT---RV YINRIKKI-S KEKPLLLIAH AYTRYLGDLS GGQILKKIAQ
             RALNV----- ---------- ---------- ---------- --------PN
             SQGLAFYEFD KID------- ---------- ---------- ----------
             ---------- --DEQAFKQK YKKALDTLPV T-----DKMI SQIVAEA--N
             IAFN-LNMRM FQELEMSYIR IFTKILMQFL INSKDKLRVM LNFS------
             ---------- ---------- ---------- ---------- ----------
             ---------- ---------- ---------- ---------- ----------
             ---------- ---------- ---------- ----

ho2rabbit    ---------- ---------- ---------- ---------- ----------
             ------MSAE VETSEGVDEP EEKN------ ------FGEN HIRMADLSEL
             LKEGTKEAHD RAENTKFV-- ---------- ---------- ----------
             ---------- -KDFLKGNIK KEIFKLATTA LYFTYSALEE EMDRNK----
             ---------- ---------- ---------- ---------- ----------
             -------DHP AFAPLYFPME LHRKEALTKD MEYFFG---- --ENWEEQVQ
             CSEAA---QK YVERIHYI-G QNEPELLVAH AYTRYMGDLS GGQVLKKVAQ
             RALKL----- ---------- ---------- ---------- -------PST
             GEGTQFYLFE NVD------- ---------- ---------- ----------
             ---------- --NAQQFKQF YRARMNALDL N-----LKTK ERIVEEA--N
             KAFE-YNMQI FSELDQAGSA PASETVEDRI PVHDGKGDVR KCPYYAAGQV
             NGALEGSSC- ---------- ---------- ---------- ----------
             ---------- ---------- ---------- ---------- ----PFRAAM
             AVLRKPSLQL VLAAAVALAA GLLAWYYM-- ----

ho2rat       ---------- ---------- ---------- ---------- ----------
             ------MSSE VETSEGVDES ENNS------ ---TAPEKEN HTKMADLSEL
             LKEGTKEAHD RAENTQFV-- ---------- ---------- ----------
             ---------- -KDFLKGNIK KELFKLATTA LYFTYSALEE EMDRNK----
             ---------- ---------- ---------- ---------- ----------
             -------DHP AFAPLYFPTE LHRKEALIKD MEYFFG---- --ENWEEQVK
             CSEAA---QK YVDRIHYV-G QNEPELLVAH AYTRYMGDLS GGQVLKKVAQ
             RALKL----- ---------- ---------- ---------- -------PST
             GEGTQFYLFE HVD------- ---------- ---------- ----------
             ---------- --NAQQFKQF YRARMNALDL S-----MKTK ERIVEEA--N
             KAFE-YNMQI FSELDQAGSM LTKETLEDGL PVHDGKGDVR KCPFYAAQPD
             KGTLGGSNC- ---------- ---------- ---------- ----------
             ---------- ---------- ---------- ---------- ----PFRTAM
             AVLRKPSLQL ILAASVALVA GLLAWYYM-- ----

ho2mouse     ---------- ---------- ---------- ---------- ----------
             ------MSSE VETSEGVDES EKNS------ ---MAPEKEN HTKMADLSEL
             LKEGTKEAHD RAENTQFV-- ---------- ---------- ----------
             ---------- -KDFLKGNIK KELFKLATTA LYFTYSALEE EMDRNK----
             ---------- ---------- ---------- ---------- ----------
             -------DHP AFAPLYFPTE LHRKAALIKD MKYFFG---- --ENWEEQVK
             CSEAA---QK YVDRIHYV-G QNEPELLVAH AYTRYMGDLS GGQVLKKVAQ
             RALKL----- ---------- ---------- ---------- -------PST
             GEGTQFYLFE HVD------- ---------- ---------- ----------
             ---------- --NAQQFKQF YRARMNALDL N-----LKTK ERIVEEA--N
             KAFE-YNMQI FSELDQAGSM LARETLEDGL PVHDGKGDIR KCPFYAAQPD
             KGTLGGSNC- ---------- ---------- ---------- ----------
             ---------- ---------- ---------- ---------- ----PFQTTV
             AVLRKPSLQL ILAASVALVA GLLAWYYM-- ----

ho2human     ---------- ---------- ---------- ---------- ----------
             ------MSAE VETSEGVDES EKKN------ --SGALEKEN QMRMADLSEL
             LKEGTKEAHD RAENTQFV-- ---------- ---------- ----------
             ---------- -KDFLKGNIK KELFKLATTA LYFTYSALEE EMERNK----
             ---------- ---------- ---------- ---------- ----------
             -------DHP AFAPLYFPME LHRKEALTKD MEYFFG---- --ENWEEQVQ
             CPKAA---QK YVERIHYI-G QNEPELLVAH AYTRYMGDLS GGQVLKKVAQ
             RALKL----- ---------- ---------- ---------- -------PST
             GEGTQFYLFE NVD------- ---------- ---------- ----------
             ---------- --NAQQFKQL YRARMNALDL N-----MKTK ERIVEEA--N
             KAFE-YNMQI FNELDQAGST LARETLEDGF PVHDGKGDMR KCPFYAAEQD
             KGALEGSSC- ---------- ---------- ---------- ----------
             ---------- ---------- ---------- ---------- ----PFRTAM
             AVLRKPSLQF ILAAGVALAA GLLAWYYM-- ----

ho1human     ---------- ---------- ---------- ---------- ----------
             ---------- ---------- ---------- ----MERPQP DSMPQDLSEA
             LKEATKEVHT QAENAEFM-- ---------- ---------- ----------
             ---------- -RNFQKGQVT RDGFKLVMAS LYHIYVALEE EIERNK----
             ---------- ---------- ---------- ---------- ----------
             -------ESP VFAPVYFPEE LHRKAALEQD LAFWYG---- --PRWQEVIP
             YTPAM---QR YVKRLHEV-G RTEPELLVAH AYTRYLGDLS GGQVLKKIAQ
             KALDL----- ---------- ---------- ---------- -------PSS
             GEGLAFFTFP NIA------- ---------- ---------- ----------
             ---------- --SATKFKQL YRSRMNSLEM T-----PAVR QRVIEEA--K
             TAFL-LNIQL FEELQELLTH DTKDQSPSRA PGL-RQRASN KVQDSAPVET
             PRGKPPL--- ---------- ---------- ---------- ----------
             ---------- ---------- ---------- ---------- ---------N
             TRSQAPLLRW VLTLSFLVAT VAVGLYAM-- ----

ho1pig       ---------- ---------- ---------- ---------- ----------
             ---------- ---------- ---------- ----MEHSQP NSMPQDLSEA
             LKEATKEVHV QAENAEFM-- ---------- ---------- ----------
             ---------- -KNFQKGEVT REGFKLVMAS LYHIYDALEE EIEHNK----
             ---------- ---------- ---------- ---------- ----------
             -------ENP VYTPLYFPEE LHRRAALEQD MAFWYG---- --PRWQEAIP
             YTQAT---KR YVRRLQQV-G RFEPELLVAH AYTRYMGDLS GGQVLKKIAQ
             KALDL----- ---------- ---------- ---------- -------PSS
             GEGLAFFTFP NVA------- ---------- ---------- ----------
             ---------- --NATKFKQL YRSRMNTLEM T-----PEVK QRVLEEA--K
             TAFL-LNIQL FEEVQELLTQ DTKDQRPSQA SDI-RKRAGS RVQDSTPVTT
             PRGKPQL--- ---------- ---------- ---------- ----------
             ---------- ---------- ---------- ---------- ---------S
             VLSQVPLIRW VLTLSFLVAT VAMGLYAM-- ----

ho1rat       ---------- ---------- ---------- ---------- ----------
             ---------- ---------- ---------- ----MERPQL DSMSQDLSEA
             LKEATKEVHI RAENSEFM-- ---------- ---------- ----------
             ---------- -RNFQKGQVS REGFKLVMAS LYHIYTALEE EIERNK----
             ---------- ---------- ---------- ---------- ----------
             -------QNP VYAPLYFPEE LHRRAALEQD MAFWYG---- --PHWQEAIP
             YTPAT---QH YVKRLHEV-G GTHPELLVAH AYTRYLGDLS GGQVLKKIAQ
             KAMAL----- ---------- ---------- ---------- -------PSS
             GEGLAFFTFP SID------- ---------- ---------- ----------
             ---------- --NPTKFKQL YRARMNTLEM T-----PEVK HRVTEEA--K
             TAFL-LNIEL FEELQALLTE EHKDQSPSQT EFL-RQRPAS LVQDTTSAET
             PRGKSQIS-- ---------- ---------- ---------- ----------
             ---------- ---------- ---------- ---------- ---------T
             SSSQTPLLRW VLTLSFLLAT VAVGIYAM-- ----

ho1mouse     ---------- ---------- ---------- ---------- ----------
             ---------- ---------- ---------- ----MERPQP DSMPQDLSEA
             LKEATKEVHI QAENAEFM-- ---------- ---------- ----------
             ---------- -KNFQKGQVS REGFKLVMAS LYHIYTALEE EIERNK----
             ---------- ---------- ---------- ---------- ----------
             -------QNP VYAPLYFPEE LHRRAALEQD MAFWYG---- --PHWQEIIP
             CTPAT---QH YVKRLHEV-G RTHPELLVAH AYTRYLGDLS GGQVLKKIAQ
             KAMAL----- ---------- ---------- ---------- -------PSS
             GEGLAFFTFP NID------- ---------- ---------- ----------
             ---------- --SPTKFKQL YRARMNTLEM T-----PEVK HRVTEEA--K
             TAFL-LNIEL FEELQVMLTE EHKDQSPSQM ASL-RQRPAS LVQDTAPAET
             PRGKPQIS-- ---------- ---------- ---------- ----------
             ---------- ---------- ---------- ---------- ---------T
             SSSQTPLLQW VLTLSFLLAT VAVGIYAM-- ----

hochick      ---------- ---------- ---------- ---------- ----------
             ------MET- ---------- ---------- ----SQPHNA ESMSQDLSEL
             LKEATKEVHE QAENTPFM-- ---------- ---------- ----------
             ---------- -KNFQKGQVS LHEFKLVTAS LYFIYSALEE EIERNK----
             ---------- ---------- ---------- ---------- ----------
             -------DNP VYAPVYFPME LHRKAALEKD LEYFYG---- --SNWRAEIP
             CPEAT---QK YVERLHVV-G KKHPELLVAH AYTRYLGDLS GGQVLKKIAQ
             KALQL----- ---------- ---------- ---------- -------PST
             GEGLAFFTFD GVS------- ---------- ---------- ----------
             ---------- --NATKFKQL YRSRMNALEM D-----HATK KRVLEEA--K
             KAFL-LNIQV FEALQKLVSK SQENGHAVQP KAELRTRSVN KSHENSPAAG
             KESERTSRM- ---------- ---------- ---------- ----------
             ---------- ---------- ---------- ---------- -------QAD
             MLTTSPLVRW LLALGFIATT VAVGLFAM-- ----

hofugru      ---------- ---------- ---------- ---------- ----------
             ------MEAD ---------- ---------- ----KKTTAQ TESNRDLSEQ
             IKKVTKDVHV RAESTELM-- ---------- ---------- ----------
             ---------- -LSFQRGQVT LQQYKLLLCS LYEIYLALEE EMDRNC----
             ---------- ---------- ---------- ---------- ----------
             -------DHP SVAPIYFPAE LARLATIEKD LEFFFG---- --PDWREKIV
             VPAAT---ER YCHRIRQI-G QENPEYLIAH AYTRYLGDLS GGQVLGRIAQ
             KSMKL----- ---------- ---------- ---------- --------GG
             SEGLSFFAFP GVS------- ---------- ---------- ----------
             ---------- --SPNLFKRL YRSRMNSVEL T-----EEQR SAVLQEA--L
             GAFE-FNIQV FEDLQKMLN- VTENEPGVGT PRSRPATTLQ VGG-------
             ---------- ---------- ---------- ---------- ----------
             ---------- ---------- ---------- ---------- ---------S
             MIQTNPLFRM VLGLCLALAT VSIGLYAL-- ----

lepinho      ---------- ---------- ---------- ---------- ----------
             ---------- ---------- ---------- ---------- ----MSLATI
             LREGTSEEHK AAESSAFI-- ---------- ---------- ----------
             ---------- -RCFMKGILE KGTYARHLEA FYYVYESMEE ELERNK----
             ---------- ---------- ---------- ---------- ----------
             -------NNL VLKSIYFP-E LYRKNALLED LQFFYG---- --TWKPNDHQ
             PSVAT---QD YVQRIRKI-S ETQPELLAAH SYVRYLGDLS GGQILKKVAA
             RALNL----- ---------- ---------- ---------- --------PE
             GKGISFYEFP MIQ------- ---------- ---------- ----------
             ---------- --DINGFKQN YRTALDSLPV N-----DSEK QSILAES--K
             QVFL-LNQGI FSELEQDLV- SAIGKETYDS VLGKG----- ----------
             ---------- ---------- ---------- ---------- ----------
             ---------- ---------- ---------- ---------- ----------
             ---------- ---------- ---------- ----

cionaho      ---------- ---------- ---------- ---------- ----------
             ---------- ---------- ---------- ---------- -MSQQSFCDE
             LREKSSKAHA KSDKLMNV-- ---------- ---------- ----------
             ---------- --KLAVALTD TSLYSQVLGD FYAVFNAIEN GIIENE----
             ---------- ---------- ---------- ---------- ----------
             -------ENE YIKQLWHP-A FGRVSFFERD LEFYLG---- --SQWKRLLT
             PSDAA---ME YVSHIEDI-T ENEPILLVAY VHTMYLAIFS GGFILKKIIK
             TTLNL----- ---------- ---------- ---------- --------NE
             SEGVNIFDTA EGE------- ---------- ---------- ----------
             ---------- --SRLKLKQL IKTRINAMDF D-----RSTK DLIIQEK--L
             DIFA-KNNQI VSNLKPKIS- SFKR------ ---------- ----------
             ---------- ---------- ---------- ---------- ----------
             ---------- ---------- ---------- ---------- ---------L
             LLLVCLVLVV LCVLGYALLK MFRFVWDR-- ----

chlamyho2    ---------- ---------- ---------- ---------- ----------
             ---------- ---------- ---------- MSDAKATAGS EPEAEPLTKR
             LSKASRKIHN VSNSLVNA-- ---------- ---------- ----------
             ---------- --RLIALFSD KDLYAKALGC FYYVFVALEA ALDEALK---
             ---------- ---------- ---------- ---------- ----------
             ---KGDADVS KFKDVLKG-G LYRAPGFKQD VQHYLG---- --ATWQAQLG
             TKSQA--LKD YEAHLASL-G RSSPALLLAH VYTQHLAMAS GGQIVKRWAR
             KIFQL----- ---------- ---------- ---------- --------PD
             DVGTAAFDYT GES------- ---------- ---------- ----------
             ---------- ---NNTLRSA FKKQFDEWGA AQ---PQELQ DQLLSEH--L
             AAFG-HNNAI IKAFPLPATA IIAGAIRVTP R--------- ----------
             ---------- ---------- ---------- ---------- ----------
             ---------- ---------- ---------- ---------- ---------P
             VLLVLVALLG WCLAFIIPWL QTKLQVGV-- ----

canalHmx1    ---------- ---------- ---------- ---------- ----------
             ------MQYK LSGATSKLSQ VE-------- ------IIPA KTDVGALANR
             INLETRSLHD RADKTVTL-- ---------- ---------- ----------
             ---------- --KFALALRN YKVYRQGLQA FYHVFASIEK ALYRQL----
             ---------- ---------- ---------- ---------- ----------
             --EKKDEWSE MLEQVWKP-E IARAGKAEQD LLFFYD---- --DNKEKFIK
             PIMPAQ--IE FCKHILEV-T EEKPYLLFAY LHVMYLALFA GGRIMRSSVL
             KATGMYPQRD ---------- ---------- ---------- --GLSHDDVV
             RMGTNFFTFD VPD------- ---------- ---------- ----------
             ---------- ---EDLLRLT YKRDYELVTR NGL--TEEQK LEIIEES--K
             YIFE-HDVKC VAELEKHNMD KLSGTWTYF- ---------- ----------
             ---------- ---------- ---------- ---------- ----------
             ---------- ---------- ---------- ---------- ---------L
             VTRGYYAALV LFSLLALIYL RRVVNKLT-- ----

scHmx1       ---------- ---------- ---------- ---------- ----------
             ---------- ---MEDSSNT ---------- ------IIPS PTDVGALANR
             INFQTRDAHN KINTFMGI-- ---------- ---------- ----------
             ---------- --KMAIAMRH GFIYRQGILA YYYVFDAIEQ EIDRLL----
             ---------- ---------- ---------- ---------- -------NDP
             VTEEELQTST ILKQFWLE-D FRRSTQIYKD LKLLYSNTFK STESLNEFLA
             TFQKPPLLQQ FINNIHEN-I HKEPCTILSY CHVLYLALFA GGKLIRSNLY
             RRLGLFPNFE ---------- ---------- ---------- --KLSQKELV
             KKGTNFFTFS DLG------- ---------- ---------- ----------
             ---------- PTEETRLKWE YKKNYELATR TEL--TEAQK LQIISVA--E
             GIFD-WNFNI VAEIGELNRR ELMGKFSFKC ITYLYEEWMF NKDSAT----
             ---------- ---------- ---------- ---------- ----------
             ---------- ---------- ---------- ---------- ------RRAL
             HTVMLLVLSI IAIWVLYFLV KSFLSIV--- ----

sacbaHmx1    ---------- ---------- ---------- ---------- ----------
             ---------- ---MEDSTST ST-------- ------IIPS PTDIGALANR
             INFHTRDAHN KINTFMGI-- ---------- ---------- ----------
             ---------- --KMAIAMRH GFIYRQGILA YYYVFDAIEQ EIDRLL----
             ---------- ---------- ---------- ---------- -------NDA
             VSEKELQACG ILKQFWLE-D FRRSTQIYKD LKLLYSNTFK STESLNEFLA
             TFEKPPLLQQ FVDDIHDN-I RQEPCTILSY CHVLYLALFA GGKLIRSNLY
             RRLGLFPNFE ---------- ---------- ---------- --KLTQKELV
             KKGTNFFTFS ELG------- ---------- ---------- ----------
             ---------- PTEETRLKWE YKKNYELATR TEL--TEAQK LKIISVA--E
             GIFD-WNFNI VAEIGELNRR ELMSKFSFKC VTYVYEEWMF SKGSAS----
             ---------- ---------- ---------- ---------- ----------
             ---------- ---------- ---------- ---------- ------RKAF
             STTMLLMLSI TAVWILYYFV RQNFLSVV-- ----

gibzeho      ---------- ---------- ---------- ---------- ----------
             ------MAAL QPDVPRHPQP P--------- -----SRPQL DQHDRPLAES
             IAIATRSVHA KLNKLIIARL P--------- ---------- ----------
             ---------- -LALPPIAAD SSSYITGLLH ITPIYITFET LWRDIIESG-
             ---SPIDCEN NVDTHFPETT PTGPSNTP-- ---------- ---FSEIDAH
             EFTDRSRMLA LLQQLYLP-G LMRSDRLKAD IANLSGW--- SNSTVEEQLR
             LVEQNGRLGG FLQHIKRT-V QNRPHVLLSY SYILFMALFA GGRFIRATLE
             SAGDEFWDRL PSPVLPSLVP CEENTRRTKR ASGLSDEQIP QDDFHHHATH
             TMPLRFFHFQ TPE------- ---------- ---------- ----------
             ---------- --DGEDLKRE FKRRLASMEG EL---SPREK QDIVQES--I
             CIFD-NMTLL VQQLDRLCDD PSREGNDSPT SSLLDLVDQF HPFRSRLRDS
             VSIAKDRIQR SPKLSPNRTK LAWSIWKYHG TASSPVEPES GIKLPISHPG
             LSNGDVSIEL CPAFSKSMRF DKTLPRPTRY PVKSTGEKHD LNECLQVASK
             KLNSISFINW LIILTVGVII LGTLCSARHG TAAM

neucrho      ---------- ---------- ---------- ---------- ----------
             ---------- ---------- ---------- ---------M ETHYSHLGDQ
             INAATRLVHT QLNSQIIRRL P--------- ---------- ----------
             ---------- -LALPPAANT PSTYVSGLLH VAPVYITFET LWYMVLLSHK
             EQTKEFRNSS PYQNRPSSPQ PPQEKDRFLL DPKTSHRVPF HDGDDAGLSQ
             RPGTSERIFS ILESLRIP-G LMRADCLRAD IGCLTGW--- SKEMVDEQIE
             VAARNGNLKK FITHIKQS-V GESPPVLVAY AWVLYMALFS GGRILRSSLE
             KAGPEYWKTK CDPIMPFGKA CAY------- ---------- PDKSHATAPM
             SQRLRFFHFN TSQ------- ---------- ---------- ----------
             ---------- --DGEDLKRE FKRRLVEAED LL---TTSER ARIVHES--V
             YVFE-HVLAL VSQLDHVFLE GTKDDSVLDI NVTRADADTP CPSLSPGPSL
             LKPAEFGGRV RDSIVLSKER GVRTVPGMRH HRRSRSVSID EPLDERGDRS
             DVPSPYLVAS LLRPMEQGGR LRDSIAVSRE RGLRTTHRSS HNHSESISLD
             EDSESHTLPE NPEIKAITTR YTSELTSPSG PGSL

dromeho      ---------- ---------- ---------- ---------- ----------
             ------MSAS EETIADSQVS EN-------- ------VEDV EFVDMAFTKE
             LRKATKDVHN LTDVLVNA-- ---------- ---------- ----------
             ---------- --KIALALSD DEVWYDGLLA FYELYKFFET HLPERLL---
             ---------- ---------- ---------- ---------- ----------
             ---------- -------PKE FHRTAAFERD FAYFYG---- --SDWRKDYE
             IRPAV---QK YLEHLEKI-A AQNELLLFAY SYQMYMALMS GGQMLQKKRM
             IARKMWIFSK NDDEEQQKQA DKE--AELAT ARAADGSVDK DDLEARPMPA
             QVTICPPGCE ATYF------ ---------- ---------- ----------
             ---------- PEKISVLKAK LRRVFNNHYG AF---DDDLR AAFIEES--R
             NVFR-LNIEV VRTIKGVNR- ---------- ---------- ----------
             ---------- ---------- ---------- ---------- ----------
             ---------- ---------- ---------- ---------- ---------A
             NLRKLALALI FVSSIVVAVK FALK------ ----

anogaho      ---------- ---------- ---------- ---------- ----------
             ---------- ---------- ---------- ---------- MAQNVPFSKQ
             MRIATREIHN VSDALVNA-- ---------- ---------- ----------
             ---------- --KLAFALYD SRVWAEGLLI FYDVFKHLEQ RVPHDFL---
             ---------- ---------- ---------- ---------- ----------
             ---------- -------PPE MHRTAQFEQD LRYYLG---- --EGWLERHT
             PKAEV---RA YLKHLQEL-E QENANLLLAY VYHLYMGLLS GGQILQKRRS
             IGRRINPFRR ---------- ---------- ---------- ----------
             ADAEPVPDAA VTTFE----- ---------- ---------- ----------
             ---------- DHSIYELKQR LRKIVDDFGA RL---DEETR QRMLDES--R
             KVFE-LNNTI IRTVEGVGS- ---------- ---------- ----------
             ---------- ---------- ---------- ---------- ----------
             ---------- ---------- ---------- ---------- ----ANMRIV
             RYIAMAIAAI ILMQYVVRNQ FGHEQEQTL- ----

bommoho      ---------- ---------- ---------- ---------- ----------
             ---------- ---------- ---------- ---------- MSEQDLFTTR
             MRKATRKIHS VSDALVNA-- ---------- ---------- ----------
             ---------- --KFAISLRD HTVWGGGLFV FYHIFAYLED AKERLNM---
             ---------- ---------- ---------- ---------- ----------
             ---------P EFNKLFVHEI LYRKKAFEQD LQHYLG---- --DNWRS--I
             PKSLA--LEN YLQHLQDL-E RDNPKLLMAY VYHLYLGLLS GGQILAKKRR
             VFGEKN---- ---------- ---------- ---------- ----------
             EQPNTYYVDK VTDFA----- ---------- ---------- ----------
             ---------- AVDINKLKNE FREAMNQIAT TM---SSEEQ ATFIEES--N
             QVFI-MNNLI VNSVEGQNK- ---------- ---------- ----------
             ---------- ---------- ---------- ---------- ----------
             ---------- ---------- ---------- ---------- ----------
             VLYGLLCKAS AVVFVVASLL FAYKLHRG-- ----
