# Supplementary material for: Flexible mapping of homology onto structure with Homolmapper
Source: BMC Bioinformatics. 2007 Apr 11;8:123. doi: 10.1186/1471-2105-8-123 (PMC1955750; doi:10.1186/1471-2105-8-123)
Supplement: Additional file 3 — Additional documentation for homolmapper, including the PDF User Guide and example structure, alignment, and accessory files, current as of March 2007. [file 1471-2105-8-123-S3.gz › user_guide/HO/nxs.hmset]

# REMARK  This file generated by	 homolmapper version 14.1.5 
# REMARK  using 1DVE.pdb, example.pir	  
# REMARK  example.pir: 75 sequences. Matched: ho1rat. 
# REMARK  occupancy: gap	len		structure
# REMARK  B-factor: sim	ID		structure
# REMARK  SegID: 	(none)
# REMARK	
# REMARK	
# REMARK	Wed Jan 17 12:00:57 2007
# REMARK	
# REMARK	
# REMARK	
 1DVE.pdb
--out=nxs
 example.nxs
