# Supplementary material for: Flexible mapping of homology onto structure with Homolmapper
Source: BMC Bioinformatics. 2007 Apr 11;8:123. doi: 10.1186/1471-2105-8-123 (PMC1955750; doi:10.1186/1471-2105-8-123)
Supplement: Additional file 3 — Additional documentation for homolmapper, including the PDF User Guide and example structure, alignment, and accessory files, current as of March 2007. [file 1471-2105-8-123-S3.gz › user_guide/HO/rerun375.hmset]

# REMARK  This file generated by	 homolmapper version 16.2.1 
# REMARK  using 1DVE.pdb, standard.aln	  
# REMARK  standard.aln: 75 sequences. Matched: ho1rat. 
# REMARK  occupancy: sim	mutual		structure
# REMARK  B-factor: 			
# REMARK  SegID: 	(none)
# REMARK  occupancy statistics: mean,  0.22; SD,  0.10
# REMARK  B-factor statistics: 
# REMARK	Mon Feb 19 09:18:49 2007
# REMARK	
# REMARK	
# REMARK	
--timing
--B=mutual
 standard.aln
 1DVE.pdb
# default_MI.hmset
example.JE.mtx
--mutual_Z=3.75
--out=rerun375
