# Supplementary material for: Flexible mapping of homology onto structure with Homolmapper
Source: BMC Bioinformatics. 2007 Apr 11;8:123. doi: 10.1186/1471-2105-8-123 (PMC1955750; doi:10.1186/1471-2105-8-123)
Supplement: Additional file 3 — Additional documentation for homolmapper, including the PDF User Guide and example structure, alignment, and accessory files, current as of March 2007. [file 1471-2105-8-123-S3.gz › user_guide/HO/standard.aln]

CLUSTAL W (1.81) multiple sequence alignment


neimehemo       -----------------------------------------------MRASADFARPASL
psepupga2       ------------------------------------------------------------
pseflpga1       ------------------------------------------------------------
psepupga1       ------------------------------------------------------------
psesypga1       ------------------------------------------------------------
pseaepiga       ------------------------------------------------------------
deshapiga       LPCLRVWLEV-CAWPGAREERPQIAPAARTLAPRGFARSAGARGAGWEGRRGGRPSYNHT
cythubpho       ------------------------------------------------------------
magmabpo3       ------------------------------------------------------------
xanaxbpho       ------------------------------------------------------------
xancabpho       ------------------------------------------------------------
rhopapiga       ------------------------------------------------------------
agrtupiga       ------------------------------------------------------------
pflubpho        ------------------------------------------------------------
pseflbpho       -----------------------------------------------MPKPHQDTTAMQA
psesybpho       -----------------------------------------------MPASFPRVTPEPF
rhospbpho       -----------------------------------------------MSHILQHDELAPS
rhorubpho       ------------------------------------------------------------
magmabpo2       ERCEDVWTISVGDNGIGIEPEYHERVFNLFETLRPAEQSRGIGLGLSLCHRIIEQLGGRI
pseaebpho       ------------------------------------------------------------
deirabpho       ------------------------------------------------------------
rhilebpho       ----------------------------------LFLGVSLEITRCRSI-----------
gemobbpho       ------------------------------------------------------------
magmabpo1       ------------------------------------------------------------
chlamyho1       ------------MLLSSRSTASVRASGRAAPAPRRVVRVLAHGHGHGGG----------H
arathhy1        ------------MAYLAPISSSLSIFKNPQLSR---FQFSSSSPNPLFL---RPRIQILS
arathho3        ------------MATTR-LNPSCHFPASTRLSCESYLGLRT-TGRISYARTLTAPRGYLA
arathho4        ------------MATSR-LNASCRFPASRRLDCESYVSLRAKTVTIRYVRTIAAPRRHLV
arathho2        ------------MASLLRPTPLLSTPRKLTHSH-----LHTSISFPFQISTQRKPQKHLL
cloteho         ------------------------------------------------------------
clospeho        ------------------------------------------------------------
cornyho         ------------------------------------------------------------
corglho         ------------------------------------------------------------
hostrcoe        ------------------------------------------------------------
rhodoho         ------------------------------------------------------------
brarhho         ------------------------------------------------------------
thefuho         ----------------------------------------CHQDCHLPTLFPKTDTKEVI
syn8102ho       ------------------------------------------------------------
pro9313ho       ------------------------------------------------------------
prochho1        ------------------------------------------------------------
sy7002ho1       ------------------------------------------------------------
sl1184ho1       ------------------------------------------------------------
theelho1        ------------------------------------------------------------
trierho         ------------------------------------------------------------
nostho1         ------------------------------------------------------------
anabho1         ------------------------------------------------------------
nostho2         ------------------------------------------------------------
anabho2         ------------------------------------------------------------
sy7002ho2       ------------------------------------------------------------
sl1875ho2       ------------------------------------------------------------
theelho2        ------------------------------------------------------------
horhovl         ------------------------------------------------------------
hoporpu         ------------------------------------------------------------
hoguith         ------------------------------------------------------------
ho2rabbit       --------------------------------------------------------MSAE
ho2rat          --------------------------------------------------------MSSE
ho2mouse        --------------------------------------------------------MSSE
ho2human        --------------------------------------------------------MSAE
ho1human        ------------------------------------------------------------
ho1pig          ------------------------------------------------------------
ho1rat          ------------------------------------------------------------
ho1mouse        ------------------------------------------------------------
hochick         --------------------------------------------------------MET-
hofugru         --------------------------------------------------------MEAD
lepinho         ------------------------------------------------------------
cionaho         ------------------------------------------------------------
chlamyho2       ------------------------------------------------------------
canalHmx1       --------------------------------------------------------MQYK
scHmx1          ------------------------------------------------------------
sacbaHmx1       ------------------------------------------------------------
gibzeho         --------------------------------------------------------MAAL
neucrho         ------------------------------------------------------------
dromeho         --------------------------------------------------------MSAS
anogaho         ------------------------------------------------------------
bommoho         ------------------------------------------------------------
                                                                            

neimehemo       SLTDKGKL------------MSETENQAL------TFAKRLKADTTAVHDSVDNL-----
psepupga2       --------------------MTAVTFPFT----EPSRCKRLKAASSRDHDSVDQL-----
pseflpga1       --------------------MTSQDSSQR----HHLRSQRLNQITHEPHSKLDAL-----
psepupga1       --------------------MTDRP---------ALRSQRLNQITHAPHAELDAL-----
psesypga1       --------------------MPLDQNRP------TLRSQRLSQITHAPHEQLDKA-----
pseaepiga       --------------------MDTLAPESTRQ---NLRSQRLNLLTNEPHQRLESL-----
deshapiga       LPRAAPAAAPTERMNAPEPTSSPSNAPTAAAAGPDTRSARLKAATRATHERLDQR-----
cythubpho       ---------------------------------MNEFIASIKSATASLHTQLEQSEIS--
magmabpo3       --------------------------RGRILDTKPILREKLRDATRASHRRVDHHEVM--
xanaxbpho       ---------------MVSDVLAVPP----------SAALALRHATQDAHRLVEAV-----
xancabpho       ---------------MRSDTPVAPL----------SAALALRHATQEAHTRVEAV-----
rhopapiga       ---------------MTVTDSALVL----------SRSKRLKAATQATHERLDSG-----
agrtupiga       ---------------MTSAEPAAPVAEIEQ-----SRVKRLKAATRGAHGDLDSF-----
pflubpho        ---------MAERPTVRAHSMHSQAPDVGAP----STLEALRTGTALLHVALEKR-----
pseflbpho       KAREVHVPTLLQDLRAGTATLHVALEKRLPP----PVLQDLRAGTAELHIALEKRLPFFS
psesybpho       WMPASFSPKLLDALRAETSQLHVRLEKRMPPVTPPKLIGALRAETNQLHVQLEFF----S
rhospbpho       LRRRVRGQVAISKPASCPLGRGSASLQPDPCKRVMPLSRDLREKTGMLHNRAETL-----
rhorubpho       -------------------MSPSVETAPPRFPTG-SAVAVLREETRDRHEGLHRHPLL--
magmabpo2       SLTSIADRGTTVQFALPAAAKAEHQAAPERNLRGVDTLALLRHATRDLHAEIERHPLM--
pseaebpho       --------------------MPRIAGPDLMSPSPSPALAALRDATRDLHAELDRR-----
deirabpho       -----------------------------------MIMKLLQRETLDLHREVEAL-----
rhilebpho       ---SASSS------------SLLGGGHITRKNVSMSLRSALRAQTADCHAAVDTL-----
gemobbpho       -----------------------------------MILDRLKETTAEQHARLERR-----
magmabpo1       ----------------------SRFRLLPGVFLTDSLHARLREATAEAHAALERD-----
chlamyho1       GHGHGS----------------SGTAVLT--EKDKGFIAEMRKVAMKLHTKDQAPKEGEK
arathhy1        MTMNKSPSLVVVAATTAA-----EKQKKRYPGESKGFVEEMRFVAMRLHTKDQAK-EGEK
arathho3        VKANGGQASVVTAAAIT------EKQQKKYPGESKGFVEEMRFVAMRLHTKDQAR-EGEK
arathho4        RRANEDQTLVVNVVAAAG-----EKPERRYPREPNGFVEEMRFVVMKIHPRDQVK-EGKS
arathho2        NLCRSTPTPSQQKASQRKR----TRYRKQYPGENIGITEEMRFVAMRLRNVNGKKLDLSE
cloteho         -------------------MSIINNYIKEVFVMENTFLNEIRLNSSKLHDMAEHTGFI--
clospeho        ---------------------------------MNSFMMDIKNNSNDLHAVAEKTGFL--
cornyho         -------------------MCPYERFSSSMTTATAGLAVELKQSTAQAHEKAEHSTFM--
corglho         --------------------------MTSIIASNSDLSEALRTHTAQAHEEAEHSTFM--
hostrcoe        --------------------------------MDS-FSTLIRTASHQQHVEAETSTFM--
rhodoho         ------------------------MVVEAAKRGAESVVTALYVRTRQLHLEAEKSGIL--
brarhho         ----------------------------------------MRERTKTLHVTAERTGVV--
thefuho         P--------------------MSTAQATQERSDSLTFSERLKAGTRSSHDAAEAHDFS--
syn8102ho       -----------------------------SLSMSVALATQLREGTKKSHTMAENTGFV--
pro9313ho       ----------------------GQSRHSTSSTLAVALASQLREGTKAAHTMAENTGFV--
prochho1        --------------------------------MAVALAGQLREGTKKSHTMAENTGFV--
sy7002ho1       --------------------------------MVANLATMLREGTKTSHTMAENVGFV--
sl1184ho1       --------------------------------MSVNLASQLREGTKKSHSMAENVGFV--
theelho1        -------------------------------MMTTSLATKLREGTKKAHTMAENVGFV--
trierho         --------------------------------MNLNLATQLREGTKKAHTNAENVSFV--
nostho1         --------------------------------MSSNLATKLRVGTKKAHTMAENVGFV--
anabho1         --------------------------------MSSNLANKLRVGTKKAHTMAENVGFV--
nostho2         ---------------------------MKEATMSSNLAIKLRSGTQQAHTSAENVGFM--
anabho2         --------------------------------MSSNLAVKLRAGTQKAHTAAENVGFM--
sy7002ho2       -------MPKPYGPRFTKNSPQYFSAYLPHGVAMTTLSQRLRFGTQTSHTLSENTAFM--
sl1875ho2       ---------------------------------MTNLAQKLRYGTQQSHTLAENTAYM--
theelho2        ---------------------------------MTVLSLALREGTAEAHTLAEHTAFM--
horhovl         ------------------------------MIYDTNLALQLRQGTTKAHSMAENVSFV--
hoporpu         --------------------------------MVSSLANELREGTTKSHSMAENVSFV--
hoguith         --------------------------------MSNNLAIQLREGTSKSHSMAENVSFV--
ho2rabbit       VETSEGVDEPEEKN------------FGENHIRMADLSELLKEGTKEAHDRAENTKFV--
ho2rat          VETSEGVDESENNS---------TAPEKENHTKMADLSELLKEGTKEAHDRAENTQFV--
ho2mouse        VETSEGVDESEKNS---------MAPEKENHTKMADLSELLKEGTKEAHDRAENTQFV--
ho2human        VETSEGVDESEKKN--------SGALEKENQMRMADLSELLKEGTKEAHDRAENTQFV--
ho1human        ------------------------MERPQPDSMPQDLSEALKEATKEVHTQAENAEFM--
ho1pig          ------------------------MEHSQPNSMPQDLSEALKEATKEVHVQAENAEFM--
ho1rat          ------------------------MERPQLDSMSQDLSEALKEATKEVHIRAENSEFM--
ho1mouse        ------------------------MERPQPDSMPQDLSEALKEATKEVHIQAENAEFM--
hochick         ------------------------SQPHNAESMSQDLSELLKEATKEVHEQAENTPFM--
hofugru         ------------------------KKTTAQTESNRDLSEQIKKVTKDVHVRAESTELM--
lepinho         ----------------------------------MSLATILREGTSEEHKAAESSAFI--
cionaho         -------------------------------MSQQSFCDELREKSSKAHAKSDKLMNV--
chlamyho2       --------------------MSDAKATAGSEPEAEPLTKRLSKASRKIHNVSNSLVNA--
canalHmx1       LSGATSKLSQVE--------------IIPAKTDVGALANRINLETRSLHDRADKTVTL--
scHmx1          ---MEDSSNT----------------IIPSPTDVGALANRINFQTRDAHNKINTFMGI--
sacbaHmx1       ---MEDSTSTST--------------IIPSPTDIGALANRINFHTRDAHNKINTFMGI--
gibzeho         QPDVPRHPQPP--------------SRPQLDQHDRPLAESIAIATRSVHAKLNKLIIARL
neucrho         -----------------------------METHYSHLGDQINAATRLVHTQLNSQIIRRL
dromeho         EETIADSQVSEN--------------VEDVEFVDMAFTKELRKATKDVHNLTDVLVNA--
anogaho         ------------------------------MAQNVPFSKQMRIATREIHNVSDALVNA--
bommoho         ------------------------------MSEQDLFTTRMRKATRKIHSVSDALVNA--
                                                        :       :           

neimehemo       -----------------------------------------VMSVQPFVSKENYIKFLKL
psepupga2       -----------------------------------------VMAARPFESRERYGRFLQV
pseflpga1       -----------------------------------------VKAHAPFETQGAFARFVVA
psepupga1       -----------------------------------------VKSHAPFDSRESFARFVVA
psesypga1       -----------------------------------------VKAHAPFDTLASYSRFVVA
pseaepiga       -----------------------------------------VKSKEPFASRDNFARFVAA
deshapiga       -----------------------------------------IMAGDIFASRERFARFLRV
cythubpho       -----------------------------------------NVIMSQLVTEKAYAEYLSR
magmabpo3       -----------------------------------------ACLVRGPITAELYARSLSA
xanaxbpho       -----------------------------------------QALAQGQVDSAAYGQILRR
xancabpho       -----------------------------------------QALGQGHIDAETYAQVLRR
rhopapiga       -----------------------------------------IMARRPFSSRERYALFLLV
agrtupiga       -----------------------------------------IMAAKPFESRENFGKFVET
pflubpho        -----------------------------------------LPFFSERLDASWYQRLLQA
pseflbpho       EHLDAAWYRRLIQAYFGFYQPLEAALHDSGLIPA----GYDPEFFSDTLDLNAFERLMRA
psesybpho       SALDHALYLRLLQAYYGFYAPLEAVLHGSALVPAELVPAKRMPFFSSVLDHALYLRLLQA
rhospbpho       -----------------------------------------LGLPSGIMGWADYVDWLRH
rhorubpho       -----------------------------------------APLVDGDVEAEAYGRLLGC
magmabpo2       -----------------------------------------LPLSEGRVTPQQYRNALAV
pseaebpho       -----------------------------------------SPLGDDDLDDRAYLDHAGR
deirabpho       -----------------------------------------MPVMSETLTRRGYLEVLRR
rhilebpho       ------------------------------------------FGSFNLSRTQDYKAFLRA
gemobbpho       -----------------------------------------VDLGARLRGPSEYAELLGH
magmabpo1       -----------------------------------------LDWEARVATLSGYRDLLGR
chlamyho1       EA---------------------------------------PKQMPWTPTRPGYLRFLVE
arathhy1        ETKSI----------------------------------EERPVAKWEPTVEGYLRFLVD
arathho3        ESRSP----------------------------------EEGPVAKWEPTVEGYLHFLVD
arathho4        DSN--------------------------------------DLVSTWNFTIEGYLKFLVD
arathho2        DKTDTEKEEEEEEE--------------------DDDDDDEVKEETWKPSKEGFLKYLVD
cloteho         -----------------------------------------KRLIEGNANVTTYAEYIYN
clospeho        -----------------------------------------KRLLEGKASTESYAEYLYN
cornyho         -----------------------------------------SDLLEGRLGVAEFTRLQEQ
corglho         -----------------------------------------NDLLTGKLDAQAFIKLQEQ
hostrcoe        -----------------------------------------SDLLGGGLGVDAYARYTEQ
rhodoho         -----------------------------------------SEILHGTAGRDGYTLLLRN
brarhho         -----------------------------------------AELLRGRGTVRAYALLLRN
thefuho         -----------------------------------------QALVSGTLPRHGYVALAAQ
syn8102ho       -----------------------------------------SCFLKGVVDKASYRKLVAD
pro9313ho       -----------------------------------------SCFLKGVVDQSSYRMLVAD
prochho1        -----------------------------------------ACFLKGVVEKKSYRKLISD
sy7002ho1       -----------------------------------------KCFLKGVVEKKSYRKLVAD
sl1184ho1       -----------------------------------------KCFLKGVVEKNSYRKLVGN
theelho1        -----------------------------------------RCFLKGTVEKSSYRKLVAS
trierho         -----------------------------------------KCFLKGVVEKTSYRNLVKN
nostho1         -----------------------------------------KCFLKGVVEKNSYRKLVAN
anabho1         -----------------------------------------KCFLKGVVEKSSYRKLVAN
nostho2         -----------------------------------------KCFLQGVVDRDCFAKFLSN
anabho2         -----------------------------------------KCFLKGVVDRESFAKFLSN
sy7002ho2       -----------------------------------------KCFLKGIVERQPLRKLMAN
sl1875ho2       -----------------------------------------KCFLKGIVEREPFRQLLAN
theelho2        -----------------------------------------KCFVRGLITSRLFRQFLAN
horhovl         -----------------------------------------KSFLGGVVDKQAYRQLIAN
hoporpu         -----------------------------------------KSFLGGVVDKKSYRKLIAN
hoguith         -----------------------------------------KSFLSGVIDTNSYKKMMSN
ho2rabbit       -----------------------------------------KDFLKGNIKKEIFKLATTA
ho2rat          -----------------------------------------KDFLKGNIKKELFKLATTA
ho2mouse        -----------------------------------------KDFLKGNIKKELFKLATTA
ho2human        -----------------------------------------KDFLKGNIKKELFKLATTA
ho1human        -----------------------------------------RNFQKGQVTRDGFKLVMAS
ho1pig          -----------------------------------------KNFQKGEVTREGFKLVMAS
ho1rat          -----------------------------------------RNFQKGQVSREGFKLVMAS
ho1mouse        -----------------------------------------KNFQKGQVSREGFKLVMAS
hochick         -----------------------------------------KNFQKGQVSLHEFKLVTAS
hofugru         -----------------------------------------LSFQRGQVTLQQYKLLLCS
lepinho         -----------------------------------------RCFMKGILEKGTYARHLEA
cionaho         ------------------------------------------KLAVALTDTSLYSQVLGD
chlamyho2       ------------------------------------------RLIALFSDKDLYAKALGC
canalHmx1       ------------------------------------------KFALALRNYKVYRQGLQA
scHmx1          ------------------------------------------KMAIAMRHGFIYRQGILA
sacbaHmx1       ------------------------------------------KMAIAMRHGFIYRQGILA
gibzeho         P----------------------------------------LALPPIAADSSSYITGLLH
neucrho         P----------------------------------------LALPPAANTPSTYVSGLLH
dromeho         ------------------------------------------KIALALSDDEVWYDGLLA
anogaho         ------------------------------------------KLAFALYDSRVWAEGLLI
bommoho         ------------------------------------------KFAISLRDHTVWGGGLFV
                                                                            

neimehemo       QSVFHKAVDHIYKDA---------------------------------------------
psepupga2       QHRFHGSLLALYQDE---------------------------------------------
pseflpga1       QYLFQSELVDLYNDA---------------------------------------------
psepupga1       QYLFQSELQALYNDP---------------------------------------------
psesypga1       QYLFQKELQPLYSDP---------------------------------------------
pseaepiga       QYLFQHDLEPLYRNE---------------------------------------------
deshapiga       QYRFHRDVDALYADP---------------------------------------------
cythubpho       IQCMHEDIEKHTFPI---------------------------------------------
magmabpo3       LYALHAPLEDVFSAH---------------------------------------------
xanaxbpho       HHALLAGFEAQLGNW---------------------------------------------
xancabpho       HHRLLAGFEEQLSDW---------------------------------------------
rhopapiga       QHRFHQDVDAFYRSA---------------------------------------------
agrtupiga       QYLFHRDLDVFFSNV---------------------------------------------
pflubpho        YYGFYAPMEAVLYDG---------------------------------------------
pseflbpho       YYGFYQPLEAVLQDSDAIPADFDLAQRRKTPALAGDLQALGLAPERIDSLPRC-------
psesybpho       YYGFYAPLEAALRDSTFMP----RAERVKTPVLVEDLRALGMSDHDIGQLPRCQQLP---
rhospbpho       FLALYDPIERRIVAFG--------------------------------------------
rhorubpho       FLAFHRAAERLVLAP---------------------------------------------
magmabpo2       IYGFYRPSEELLYAK---------------------------------------------
pseaebpho       ILGWLEPLERALRDNR--------------------------------------------
deirabpho       LQAVVAPLEAQLDAL---------------------------------------------
rhilebpho       HARVVPSVEHAHEEA---------------------------------------------
gemobbpho       FYGFYRPLEAALSAV---------------------------------------------
magmabpo1       LRGFHASYEPAIADA---------------------------------------------
chlamyho1       SKEVFDTFERLVNSS---------------------------------------------
arathhy1        SKLVYDTLELIIQDS---------------------------------------------
arathho3        SKLVYDTLEGIIDGS---------------------------------------------
arathho4        SKLVFETLERIINES---------------------------------------------
arathho2        SKLVFDTIERIVDES---------------------------------------------
cloteho         LYHIYNAIESNLEKNK--------------------------------------------
clospeho        LYEVYNAIEVNLEKCK--------------------------------------------
cornyho         AWLFYTALEQAADAVR--------------------------------------------
corglho         SWLFYTALEAAARACA--------------------------------------------
hostrcoe        LWFVYEALEAAAGRLA--------------------------------------------
rhodoho         LHPAYRAIEAGIERHR--------------------------------------------
brarhho         LLPVYEALEAELVRHQ--------------------------------------------
thefuho         HYFIYSALEEVAETLA--------------------------------------------
syn8102ho       LYFVYTAMEEEISKLG--------------------------------------------
pro9313ho       LYFVYSALEAEIGKLRE-------------------------------------------
prochho1        LYFVYEAMEEEIERLVQ-------------------------------------------
sy7002ho1       LYYVYSAMEEEMERLK--------------------------------------------
sl1184ho1       LYFVYSAMEEEMAKFK--------------------------------------------
theelho1        LYHVYSAMEQEMERLK--------------------------------------------
trierho         FYFVYSAMEEEIQRHR--------------------------------------------
nostho1         FYFVYSAMEEEMEKHR--------------------------------------------
anabho1         FYYVYSAMEEEMEKHS--------------------------------------------
nostho2         LYYVYSELEAALDSA---------------------------------------------
anabho2         LYFVYSELEAAIQSHA--------------------------------------------
sy7002ho2       LYAVYYTLETAFEQYK--------------------------------------------
sl1875ho2       LYYLYSALEAALRQHR--------------------------------------------
theelho2        LYFVYTDLEAALASAN--------------------------------------------
horhovl         FYFVYSAIEDEMKRHQ--------------------------------------------
hoporpu         LYFVYSAIEEEILLNK--------------------------------------------
hoguith         LYFVYKAMEEEMEYHK--------------------------------------------
ho2rabbit       LYFTYSALEEEMDRNK--------------------------------------------
ho2rat          LYFTYSALEEEMDRNK--------------------------------------------
ho2mouse        LYFTYSALEEEMDRNK--------------------------------------------
ho2human        LYFTYSALEEEMERNK--------------------------------------------
ho1human        LYHIYVALEEEIERNK--------------------------------------------
ho1pig          LYHIYDALEEEIEHNK--------------------------------------------
ho1rat          LYHIYTALEEEIERNK--------------------------------------------
ho1mouse        LYHIYTALEEEIERNK--------------------------------------------
hochick         LYFIYSALEEEIERNK--------------------------------------------
hofugru         LYEIYLALEEEMDRNC--------------------------------------------
lepinho         FYYVYESMEEELERNK--------------------------------------------
cionaho         FYAVFNAIENGIIENE--------------------------------------------
chlamyho2       FYYVFVALEAALDEALK-------------------------------------------
canalHmx1       FYHVFASIEKALYRQL--------------------------------------------
scHmx1          YYYVFDAIEQEIDRLL--------------------------------------------
sacbaHmx1       YYYVFDAIEQEIDRLL--------------------------------------------
gibzeho         ITPIYITFETLWRDIIESG----SPIDCENNVDTHFPETTPTGPSNTP------------
neucrho         VAPVYITFETLWYMVLLSHKEQTKEFRNSSPYQNRPSSPQPPQEKDRFLLDPKTSHRVPF
dromeho         FYELYKFFETHLPERLL-------------------------------------------
anogaho         FYDVFKHLEQRVPHDFL-------------------------------------------
bommoho         FYHIFAYLEDAKERLNM-------------------------------------------
                                                                            

neimehemo       ------------------ELNKAIPELE-YMARYDAVTQDLKDLGE--------------
psepupga2       ------------------QLNQQLPGLA-ALSRFAAVEADLRDLGL--------------
pseflpga1       ------------------ELNKIVPDLA-ERCRAEAAKADLADLET--------------
psepupga1       ------------------QLIAIVPDLA-ERCRAEQARLDLADLDT--------------
psesypga1       ------------------TLQTIISDLP-ARCRAEQARADLADLNM--------------
pseaepiga       ------------------ALARLFPGLA-SRARDDAARADLADLGH--------------
deshapiga       ------------------GLDALLPGLA-ARQRLAQIARDLDDLGQ--------------
cythubpho       -------------------IHTIIKDTA-QRTKSTAIAADLDQLKY--------------
magmabpo3       ---------------------LGGDDFV-PARRSLDLAHDLEVLGH--------------
xanaxbpho       ------------------LTTLVGNGWH-YRRRVPALRDDLRALGQ--------------
xancabpho       ------------------LVTLVGSGWQ-YRRRVPALREDLRVLGQ--------------
rhopapiga       ------------------ALGELLPALL-ERRRLELIELDLRDLGV--------------
agrtupiga       ------------------TLDGLLPDLK-GRRRLAMIEQDLADLGH--------------
pflubpho        ------------------ELIPEGFDPV-MRVKTPTLVNDLHALGL--------------
pseflbpho       -----------------DHLPALASPGA-SRLKAPTLQRDLQALGA--------------
psesybpho       -----------------AIDSPGALTPD-DRIKTCVLVKDLCALGM--------------
rhospbpho       ------------------GWSGLASFDP-DPGHSRRLIQDLHALGI--------------
rhorubpho       -----------------ADAAFQTFGLE-RAPRLALIEADLASLAA--------------
magmabpo2       -------------------FPHLAETMG-IRPKLPALVHDLVALGF--------------
pseaebpho       -----------------SGWPAALRADA-RLVKSTWLESDLLAGGM--------------
deirabpho       -------------------PLPDELAWP-ERRKAHLLALDLAVMGE--------------
rhilebpho       ------------------GINSLLPDWP-ERRRAHLLAADIRELDD--------------
gemobbpho       -----------------SGYESVGLAFM-ERCKIPHLASDLSVLGR--------------
magmabpo1       --------------------LNEAAFFD-PRRRLTALDTDLRILSS--------------
chlamyho1       -------------------DAYKALRNT-GLERGPGLAADIAWMEQ-------SFQLAPP
arathhy1        -----------------NFPTYAEFKNT-GLERAEKLSTDLEWFKE------QGYEIPEP
arathho3        -----------------NFPTYAGFKNT-GLERAESLRKDLEWFKE------QGYEIPEP
arathho4        -----------------AIQAYAGLKNT-GLERAENLSRDLEWFKE------QGYEIPES
arathho2        -----------------ENVSYAYFRRT-GLERCESIEKDLQWLRE------QDLVIPEP
cloteho         -----------------GNKYIKDFALP-EVYRAEAIMKDVKYLLK-------DKLDSME
clospeho        -----------------DNKVVKDFVLP-EIYRAEAILKDLKFLLE-------ENLNTMK
cornyho         -----------------ASGFAESLLDP-ALNRAEVLARDLDKLND-----GSEWRSRIT
corglho         -----------------EDSRAAGLLDP-RLERKETLEADLDKLHE-----NTTWRDNVT
hostrcoe        -----------------ADPVAGPFVRP-ELLRLASLERDLAHLRG------ADWRTGLT
rhodoho         -----------------DNPILAPLAAH-PLARTPAIESDLAALAG------ADWHERLP
brarhho         -----------------ASPVVGLTVRP-ELHRCPAIKADLAALDA----------SDLP
thefuho         -----------------DHPVGGAVYFP-ELHRVPALERDLAFLCG------PDWRDTIT
syn8102ho       -----------------DHPVVGPVGMQ-ELNRRDALEQDLVFYFG------AGWKDQIQ
pro9313ho       ----------------QKHPVVAPIGFP-ELNRCEALEQDLIFYFG------SDWRNLAK
prochho1        ----------------EEHPVIKHIGFK-SLFRKETLENDLKFYFG------DNWQKEIN
sy7002ho1       -----------------DHPVVSQIYFP-ELNRKQSLETDLRYYFG------PNWQAEAK
sl1184ho1       -----------------DHPILSHIYFP-ELNRKQSLEQDLQFYYG------SNWRQEVK
theelho1        -----------------DHPIVGKIYFP-ELNRKSSLERDLTYYFG------SNWREEIP
trierho         -----------------EHPVISKINFP-ELNRKQSLEQDLKFYYG------NGWREQVA
nostho1         -----------------QHPILSKINFP-QLNRKYTLEQDLSYYFG------ANWKEQIK
anabho1         -----------------QHPIVSKINFS-QLNRKQTLEQDLSYYYG------ANWREQIQ
nostho2         -----------------KHPVISAVYFP-ELNRQSSLEKDMVFYYG------DNWRGQIT
anabho2         -----------------NNPAIAPIYFP-ELNRLASLEKDMVFYYG------SEWRSLIA
sy7002ho2       -----------------DHEILGEIYFP-ELNRVPHLEEDLAFYYG------EHWHRQLE
sl1875ho2       -----------------DNEIISAIYFP-ELNRTDKLAEDLTYYYG------PNWQQIIQ
theelho2        ------------------SDAVRAIYFP-ELNRSGQLAQDLAFYYG------EDWRDQVT
horhovl         -----------------ESQIIKPIYFE-ELNRKSSLEEDLQFYYG------LEWQDKIF
hoporpu         -----------------DHPAIKPIYFT-ELNRKTSLAKDLNYYYG------PDWLNIIE
hoguith         -----------------ENDLIKPIYFV-ELNRSESLALDLNFYYG------DTWKDIIE
ho2rabbit       -----------------DHPAFAPLYFPMELHRKEALTKDMEYFFG------ENWEEQVQ
ho2rat          -----------------DHPAFAPLYFPTELHRKEALIKDMEYFFG------ENWEEQVK
ho2mouse        -----------------DHPAFAPLYFPTELHRKAALIKDMKYFFG------ENWEEQVK
ho2human        -----------------DHPAFAPLYFPMELHRKEALTKDMEYFFG------ENWEEQVQ
ho1human        -----------------ESPVFAPVYFPEELHRKAALEQDLAFWYG------PRWQEVIP
ho1pig          -----------------ENPVYTPLYFPEELHRRAALEQDMAFWYG------PRWQEAIP
ho1rat          -----------------QNPVYAPLYFPEELHRRAALEQDMAFWYG------PHWQEAIP
ho1mouse        -----------------QNPVYAPLYFPEELHRRAALEQDMAFWYG------PHWQEIIP
hochick         -----------------DNPVYAPVYFPMELHRKAALEKDLEYFYG------SNWRAEIP
hofugru         -----------------DHPSVAPIYFPAELARLATIEKDLEFFFG------PDWREKIV
lepinho         -----------------NNLVLKSIYFP-ELYRKNALLEDLQFFYG------TWKPNDHQ
cionaho         -----------------ENEYIKQLWHP-AFGRVSFFERDLEFYLG------SQWKRLLT
chlamyho2       -------------KGDADVSKFKDVLKG-GLYRAPGFKQDVQHYLG------ATWQAQLG
canalHmx1       ------------EKKDEWSEMLEQVWKP-EIARAGKAEQDLLFFYD------DNKEKFIK
scHmx1          -------NDPVTEEELQTSTILKQFWLE-DFRRSTQIYKDLKLLYSNTFKSTESLNEFLA
sacbaHmx1       -------NDAVSEKELQACGILKQFWLE-DFRRSTQIYKDLKLLYSNTFKSTESLNEFLA
gibzeho         ---FSEIDAHEFTDRSRMLALLQQLYLP-GLMRSDRLKADIANLSGW---SNSTVEEQLR
neucrho         HDGDDAGLSQRPGTSERIFSILESLRIP-GLMRADCLRADIGCLTGW---SKEMVDEQIE
dromeho         ---------------------------PKEFHRTAAFERDFAYFYG------SDWRKDYE
anogaho         ---------------------------PPEMHRTAQFEQDLRYYLG------EGWLERHT
bommoho         -------------------PEFNKLFVHEILYRKKAFEQDLQHYLG------DNWRS--I
                                                :      *.                   

neimehemo       -----------EPYKFDKELPYEAGNKAIGWLYCAEGSNLGAAFLFKHAQKLDY------
psepupga2       ------------PLPTPTQPVRVSSAQALGWLYCSEGSNLGAAFLYKHTQRLGL------
pseflpga1       ----------EVPAPVAGAVSNPSQAEALGWIFVSEGSKLGAAFLIKRAVGLGL------
psepupga1       ----------EVPAAVPGAVGKPSLGEAMGWIFVSEGSKLGAAFLIKRAVALEL------
psesypga1       ----------DLPLPVAGAVQKPSSAEALGWLFVSEGSKLGAAFLIKRAQALNL------
pseaepiga       ---------PVPEGDQSVREADLSLAEALGWLFVSEGSKLGAAFLFKKAAALEL------
deshapiga       ----------TLPPACAPATQALPLAQALGWLYVAEGSNLGGSVLYKLAARLGL------
cythubpho       --------ASAVNKTFLDAAHSPDLNFNLGLMYVTEGSVLGGQVILKNIKKQLG------
magmabpo3       --------DAAKVAPVWNGRRPDGLAAYVGMRYVIEGSALGGAMIAPQLIRRLP------
xanaxbpho       -----------QPDLPAALPASADDAARWGMLYVIEGSQLGGRVIARNLRKQQP------
xancabpho       -----------PVDAAVPPPPASSEAVRWGMLYVIEGSQLGGRVIARMLRKRQP------
rhopapiga       ------APENSRATPVSIGEQPIDVPTALGWLYVAEGSNLGAAFLLKQAGSLGL------
agrtupiga       -------AIPDTDEPRFTAEMPFDLPEAMGWLYVVEGSNLGAAFLLKDAAKLGL------
pflubpho        -----NDRAINTLPRCANLPPLDTPAACLGALYVLEGATLGGQVLRREMAERLD------
pseflbpho       -----NGGDFPICRRLPAIDSAAACLGCLGALYVLEGATLGGQILRREMAQRLD------
psesybpho       -------SEHDIRQLPQ--CTQLPITNCLGVMYVLEGATLGGQVLRREINKRLG------
rhospbpho       ------DTDRIPRAPAEYCPPLTNFARALGARYVLEGSALGGRVILHHLKKRIG------
rhorubpho       ---AGVRVSPEPDGAEAWLPDAPGLAEAVGVLYVLEGSRLGGQGLANTLSRSDD------
magmabpo2       -----SDMEVAALPLSPAIPTVESWGEGLGMVYVLEGATLGGQVVMRRISHCLG------
pseaebpho       -----SRAQVEALPRCADLPNATRAAEVFGVAYVMEGATLGGAYLYKRLAPRLP------
deirabpho       ------GPSNQQAPLSV--PELTTLAQAFGALYVLEGATLGGQLISRHLRRTLG------
rhilebpho       ---------RLPVPLPR--SALRCEAAVWGAAYVLEGSKLGGALLAKAVPDHL-------
gemobbpho       --------SPAHVPLDAA-PPIGSLGAALGRMYVLEGATLGGRVVCRMVREALG------
magmabpo1       -----EDTALGALPAPSR-PRLDGKGGALGALYVLEGSALGGTVIGRHVARLHG------
chlamyho1       DMKPDGAAATYVAFLEKL-AKTDPPAFICHYYNFYFAHTAGGRMIGNKVSSML-------
arathhy1        TAPG----KTYSQYLKEL-AEKDPQAFICHFYNIYFAHSAGGRMIGRKVAERI-------
arathho3        MAPG----KTYSEYLKDL-AENDPQAFICHFYNIYFAHSAGGQMIGTKVSKKI-------
arathho4        MVPG----KAYSQYLKNI-AEKDPPAFICHFYNINFAHSAGGRMIGTKVAEKI-------
arathho2        SNVG----VSYAKYLEEQ-AGESAPLFLSHFYSIYFSHIAGGQVLVRQVSEKL-------
cloteho         PLIST---KVFVNRINHI-GEKNKELLIAHAYTRYLADLFGGRTIYQIVKENYKI-----
clospeho        PLAST---RAYVARINEI-GETAPELLVAHAYTRYLADLFGGRTIYGMVKDLYKI-----
cornyho         ASPAV---IDYVNRLEEIRDNVDGPALVAHHYVRYLGDLSGGQVIARMMQRHYGV-----
corglho         ATAAT---ASYVERLESIEAAKDFPRLVAHHYVRYLGDLSGGQVIARLVNREYGV-----
hostrcoe        ALPAT---EAYAARVREC-AEEWPAGYVAHHYTRYLGDLSGGQIIRDKAERTWGF-----
rhodoho         VLPAA---EAYAQRIAEV-SEGDGSRLIAHAYTRYLGDLNGGQIVRRLLEKTMQL-----
brarhho         LLPEA---IAYVRAIQEA-GSGSGHPLLAHAYTRYLGDLSGGQIIKKILARSLEL-----
thefuho         PLPTT---RAYTDRIRWT--VHWPAGFIAHHYTRYLGDLSGGQVIKRVVQRAYGF-----
syn8102ho       PSPSA---AAYVERIHAV-AQESPELLVGHHYTRYLGDLSGGQILKNIAQKAMNM-----
pro9313ho       ATLAA---QEYVARIHKL-AQESPELLVAHHYTRYLGDLSGGQILKTIAQKAMKL-----
prochho1        ISKSA---KEYVNRIHLV-AKKSPELLVGHHYTRYIGDLSGGQILKKIAKKALNL-----
sy7002ho1       ITPAG---QAYVDRIHEV-AQTAPELLVSHSYTRYLGDLSGGQILKKIAQNAMNL-----
sl1184ho1       ISAAG---QAYVDRVRQV-AATAPELLVAHSYTRYLGDLSGGQILKKIAQNAMNL-----
theelho1        PSPAT---QAYVARIHEV-ANTAPELLVAHSYTRYLGDLSGGQILKGIAERAMNL-----
trierho         PSPAG---KAYVQRIRDI-SEKQPELLVAHSYTRYLGDLSGGQILKKIAQRGMNL-----
nostho1         LSSAG---EAYVKRIREI-SATEPELLIAHSYTRYLGDLSGGQILKNIAVTAMNL-----
anabho1         LSPAG---EAYVQRIREI-SATEPELLIAHSYTRYLGDLSGGQILKNIAVTAMNL-----
nostho2         PSPAA---QKYIDRIREI-SASEPALLLGHAYTRYMGDLSGGQMLQKVAQSALKL-----
anabho2         PSASA---QAYIKHIREL-SATAPALLIGHTYTRYMGDLSGGQMLQKIAQSTLKL-----
sy7002ho2       LLPAG---KVYQARLQEL-AATDPLLLIAHAYVRYMGDLSGGQSLKNIIRSALAL-----
sl1875ho2       PTPCA---KIYVDRLKTI-AASEPELLIAHCYTRYLGDLSGGQSLKNIIRSALQL-----
theelho2        PLTAT---RVYLSRLHDV-AQSEPLLLIAHSYTRYMGDLSGGQALSKIVHSQLML-----
horhovl         PSPAT---KVYINRIHEI-SNTSPELLIAHCYTRYLGDLSGGQILKKITQSAMNL-----
hoporpu         PSSAT---QVYVNRIHNI-GNKQPELLVAHAYTRYLGDLSGGQVLKKIARGAMNL-----
hoguith         PSEAT---RVYINRIKKI-SKEKPLLLIAHAYTRYLGDLSGGQILKKIAQRALNV-----
ho2rabbit       CSEAA---QKYVERIHYI-GQNEPELLVAHAYTRYMGDLSGGQVLKKVAQRALKL-----
ho2rat          CSEAA---QKYVDRIHYV-GQNEPELLVAHAYTRYMGDLSGGQVLKKVAQRALKL-----
ho2mouse        CSEAA---QKYVDRIHYV-GQNEPELLVAHAYTRYMGDLSGGQVLKKVAQRALKL-----
ho2human        CPKAA---QKYVERIHYI-GQNEPELLVAHAYTRYMGDLSGGQVLKKVAQRALKL-----
ho1human        YTPAM---QRYVKRLHEV-GRTEPELLVAHAYTRYLGDLSGGQVLKKIAQKALDL-----
ho1pig          YTQAT---KRYVRRLQQV-GRFEPELLVAHAYTRYMGDLSGGQVLKKIAQKALDL-----
ho1rat          YTPAT---QHYVKRLHEV-GGTHPELLVAHAYTRYLGDLSGGQVLKKIAQKAMAL-----
ho1mouse        CTPAT---QHYVKRLHEV-GRTHPELLVAHAYTRYLGDLSGGQVLKKIAQKAMAL-----
hochick         CPEAT---QKYVERLHVV-GKKHPELLVAHAYTRYLGDLSGGQVLKKIAQKALQL-----
hofugru         VPAAT---ERYCHRIRQI-GQENPEYLIAHAYTRYLGDLSGGQVLGRIAQKSMKL-----
lepinho         PSVAT---QDYVQRIRKI-SETQPELLAAHSYVRYLGDLSGGQILKKVAARALNL-----
cionaho         PSDAA---MEYVSHIEDI-TENEPILLVAYVHTMYLAIFSGGFILKKIIKTTLNL-----
chlamyho2       TKSQA--LKDYEAHLASL-GRSSPALLLAHVYTQHLAMASGGQIVKRWARKIFQL-----
canalHmx1       PIMPAQ--IEFCKHILEV-TEEKPYLLFAYLHVMYLALFAGGRIMRSSVLKATGMYPQRD
scHmx1          TFQKPPLLQQFINNIHEN-IHKEPCTILSYCHVLYLALFAGGKLIRSNLYRRLGLFPNFE
sacbaHmx1       TFEKPPLLQQFVDDIHDN-IRQEPCTILSYCHVLYLALFAGGKLIRSNLYRRLGLFPNFE
gibzeho         LVEQNGRLGGFLQHIKRT-VQNRPHVLLSYSYILFMALFAGGRFIRATLESAGDEFWDRL
neucrho         VAARNGNLKKFITHIKQS-VGESPPVLVAYAWVLYMALFSGGRILRSSLEKAGPEYWKTK
dromeho         IRPAV---QKYLEHLEKI-AAQNELLLFAYSYQMYMALMSGGQMLQKKRMIARKMWIFSK
anogaho         PKAEV---RAYLKHLQEL-EQENANLLLAYVYHLYMGLLSGGQILQKRRSIGRRINPFRR
bommoho         PKSLA--LENYLQHLQDL-ERDNPKLLMAYVYHLYLGLLSGGQILAKKRRVFGEKN----
                                                    .   *.  :               

neimehemo       -------------------------------------NGEHGARHLAPHPDGR-------
psepupga2       -------------------------------------EGDNGARHLAPHPDGR-------
pseflpga1       -------------------------------------SETFGARHLGEPAGGR-------
psepupga1       -------------------------------------SDSFGARHLGEPAGGR-------
psesypga1       -------------------------------------SDSFGARHLGEPAGGR-------
pseaepiga       -------------------------------------DENFGARHLAEPEGGR-------
deshapiga       -------------------------------------DRGFGARHLAAHPDGV-------
cythubpho       ---------------------------------------EDIASRFLNVYGQQ-------
magmabpo3       -------------------------------------PEALDACRFFTFQMEG-------
xanaxbpho       --------------------------------------ALAGALRYFELADGD-------
xancabpho       --------------------------------------GLAHALHYFELADED-------
rhopapiga       -------------------------------------SETFGARHLVAAPEGR-------
agrtupiga       -------------------------------------GEEFGARHLAGAPEGR-------
pflubpho        -------------------------------------VSGDNGGAFLNVYGAE-------
pseflbpho       -------------------------------------LHGDNGGAFLDVL----------
psesybpho       -------------------------------------LDGQSGTAFLDVYGASPGACLGV
rhospbpho       -------------------------------------DEIGNATAFFGGPSHG-------
rhorubpho       -------------------------------------PRIAAATAFLGSRDRA-------
magmabpo2       -------------------------------------VLSGLATSFHNFHGDG-------
pseaebpho       ----------------------------------------GLPLQWLQGYGQA-------
deirabpho       -------------------------------------LSPEQGSAYFSGYGPQ-------
rhilebpho       ------------------------------------------PSSYLSPQGPK-------
gemobbpho       -------------------------------------YTPDRGCRFFNSYGDR-------
magmabpo1       ---------------------------------------DNVPLAYYAGRGRA-------
chlamyho1       --------------------------------------LDGQTLEFYKWQGDV-------
arathhy1        --------------------------------------LDNKELEFYKWDGEL-------
arathho3        --------------------------------------LDNKELEFYKWDGQL-------
arathho4        --------------------------------------LDNKELEFYKWDGQL-------
arathho2        --------------------------------------LEGKELEFNRWEGDA-------
cloteho         ---------------------------------------DDKGLNYYIFHEIN-------
clospeho        ---------------------------------------DEEGLNYYKYETLS-------
cornyho         ---------------------------------------DPEALGFYHFEGIA-------
corglho         ---------------------------------------SEEALSFYCFEDLG-------
hostrcoe        -------------------------------------ARKGDGVRFYVFEEIS-------
rhodoho         ---------------------------------------SAGELAHYDFSAIG-------
brarhho         ---------------------------------------QPEALSFYEFPAIT-------
thefuho         --------------------------------------TDGAGFEFYIFDRLD-------
syn8102ho       --------------------------------------DGDDGLNFYVFNDIA-------
pro9313ho       --------------------------------------GGNDGVRFYIFNDIE-------
prochho1        --------------------------------------DGDNGLNFYEFKNID-------
sy7002ho1       ---------------------------------------DGEGTAFYEFENIS-------
sl1184ho1       ---------------------------------------HDGGTAFYEFADID-------
theelho1        --------------------------------------QDGEGTAFYRFESIS-------
trierho         --------------------------------------TDGEGTAFYEFPDIL-------
nostho1         --------------------------------------SDGQGTAFYEFPEIP-------
anabho1         --------------------------------------NDGQGTAFYEFADIS-------
nostho2         --------------------------------------SGYEGTSFYNFEQIP-------
anabho2         --------------------------------------SGYEGTSFYNFEQIP-------
sy7002ho2       --------------------------------------PDGQGTRFYEFDSWP-------
sl1875ho2       --------------------------------------PEGEGTAMYEFDSLP-------
theelho2        --------------------------------------PEGKGTAFYEFPALP-------
horhovl         --------------------------------------SGGEGTAFYEFKDIK-------
hoporpu         --------------------------------------SDERGTKFYDFDEIE-------
hoguith         --------------------------------------PNSQGLAFYEFDKID-------
ho2rabbit       -------------------------------------PSTGEGTQFYLFENVD-------
ho2rat          -------------------------------------PSTGEGTQFYLFEHVD-------
ho2mouse        -------------------------------------PSTGEGTQFYLFEHVD-------
ho2human        -------------------------------------PSTGEGTQFYLFENVD-------
ho1human        -------------------------------------PSSGEGLAFFTFPNIA-------
ho1pig          -------------------------------------PSSGEGLAFFTFPNVA-------
ho1rat          -------------------------------------PSSGEGLAFFTFPSID-------
ho1mouse        -------------------------------------PSSGEGLAFFTFPNID-------
hochick         -------------------------------------PSTGEGLAFFTFDGVS-------
hofugru         --------------------------------------GGSEGLSFFAFPGVS-------
lepinho         --------------------------------------PEGKGISFYEFPMIQ-------
cionaho         --------------------------------------NESEGVNIFDTAEGE-------
chlamyho2       --------------------------------------PDDVGTAAFDYTGES-------
canalHmx1       --------------------------------GLSHDDVVRMGTNFFTFDVPD-------
scHmx1          --------------------------------KLSQKELVKKGTNFFTFSDLG-------
sacbaHmx1       --------------------------------KLTQKELVKKGTNFFTFSELG-------
gibzeho         PSPVLPSLVPCEENTRRTKRASGLSDEQIPQDDFHHHATHTMPLRFFHFQTPE-------
neucrho         CDPIMPFGKACAY-----------------PDKSHATAPMSQRLRFFHFNTSQ-------
dromeho         NDDEEQQKQADKE--AELATARAADGSVDKDDLEARPMPAQVTICPPGCEATYF------
anogaho         ----------------------------------------ADAEPVPDAAVTTFE-----
bommoho         ----------------------------------------EQPNTYYVDKVTDFA-----
                                                                            

neimehemo       -------------------------------------------GKHWR-AFVEHLNALNL
psepupga2       -------------------------------------------ALHWR-EFVARLDSLVL
pseflpga1       -------------------------------------------AEGWK-TFTRILDGLEF
psepupga1       -------------------------------------------AEGWK-QFTRILDGLAL
psesypga1       -------------------------------------------AAGWK-AFVRTLDELPL
pseaepiga       -------------------------------------------AQGWK-SFVAILDGIEL
deshapiga       -------------------------------------------ARHWR-RFTAALDGAAL
cythubpho       ------------------------------------------TGHLWR-SFLIQLSEYQS
magmabpo3       --------------------------------------------QQWP-RFWRLVDGLGP
xanaxbpho       -------------------------------------------PAGWR-RFQAALDRRLA
xancabpho       -------------------------------------------PAGWR-RFQAVLEQRLQ
rhopapiga       -------------------------------------------GLHWK-TFTTALDAAPL
agrtupiga       -------------------------------------------GLHWR-TFTAALDEISL
pflubpho        ------------------------------------------TGRRWK-EFLDYLGRLPL
pseflbpho       -YVLEGATLGGQILRREIATRLSLGADNGAAFLDIYGVYGAATGRRWK-DFLDYLGRMPE
psesybpho       MYVLEGATLGGQVLRREVLKRLGLDEYSGAAFLDR-------TGPRWK-AFLNHLDEVSR
rhospbpho       ------------------------------------------TATHWR-AFQAALDRFGA
rhorubpho       ------------------------------------------VGPLWR-AITAMIETIGA
magmabpo2       ------------------------------------------AGPHWR-QFQTRMAEQLD
pseaebpho       ------------------------------------------TGVRWQ-EFLEQLARQID
deirabpho       ------------------------------------------TGPRWR-SFGEVLEASVP
rhilebpho       --------------------------------------------GAMR-LFMDRLDASKV
gemobbpho       ------------------------------------------VGPMWT-AFRAALVRFAT
magmabpo1       ------------------------------------------VGPLWR-SFRQRLDDLAD
chlamyho1       -------------------------------------------NEHLE-GVRKSINVMAE
arathhy1        -------------------------------------------SQLLQ-NVREKLNKVAE
arathho3        -------------------------------------------SQLLQ-NVRQKLNKVAE
arathho4        -------------------------------------------SELLQ-NVSEELNKVAE
arathho2        -------------------------------------------QDLLK-GVREKLNVLGE
cloteho         ------------------------------------------DLKNFVMGYHEKLNNIKF
clospeho        ---------------------------------------DGSEMKGFVMNYHNKLNNIEL
cornyho         ------------------------------------------KLKVYKDEYREKLNNLEL
corglho         ------------------------------------------KLKPYKDNYRAELDALEL
hostrcoe        ------------------------------------------NPAAFKREYRDLLDGIRA
rhodoho         ------------------------------------------DPATLKTDYREALERAGA
brarhho         ------------------------------------------DIPRFKTEYREALEQAGS
thefuho         ------------------------------------------SLPRFKKNYRAVLDALDL
syn8102ho       ------------------------------------------DEKAFKTTYRSTMDELPI
pro9313ho       ------------------------------------------DTKAFKTLYSATLDSLPI
prochho1        ------------------------------------------DEKKFKEEYSKTLNQLPI
sy7002ho1       ------------------------------------------DEKAFKDKYRAAMNSLDV
sl1184ho1       ------------------------------------------DEKAFKNTYRQAMNDLPI
theelho1        ------------------------------------------DEKAFKQLYRQRLDELPV
trierho         ------------------------------------------DEKAFKNNYRQAMNDLPI
nostho1         ------------------------------------------DEKGFKAKYRQILDELPL
anabho1         ------------------------------------------DEKAFKAKYRQTLDELAI
nostho2         ------------------------------------------DKKAFKDKYRQVLNALPI
anabho2         ------------------------------------------DKKAFKDQYRQALDSVP-
sy7002ho2       ---------------------------------------TPGDRRNFKLQYRDALDRLNL
sl1875ho2       ---------------------------------------TPGDRRQFKEIYRDVLNSLPL
theelho2        ---------------------------------------TPEDKKAFKQRYRATLDSLGL
horhovl         ------------------------------------------DEKNFKQNYRLALDSIHL
hoporpu         ------------------------------------------DDKIFKNNYRSALDTIPL
hoguith         ------------------------------------------DEQAFKQKYKKALDTLPV
ho2rabbit       ------------------------------------------NAQQFKQFYRARMNALDL
ho2rat          ------------------------------------------NAQQFKQFYRARMNALDL
ho2mouse        ------------------------------------------NAQQFKQFYRARMNALDL
ho2human        ------------------------------------------NAQQFKQLYRARMNALDL
ho1human        ------------------------------------------SATKFKQLYRSRMNSLEM
ho1pig          ------------------------------------------NATKFKQLYRSRMNTLEM
ho1rat          ------------------------------------------NPTKFKQLYRARMNTLEM
ho1mouse        ------------------------------------------SPTKFKQLYRARMNTLEM
hochick         ------------------------------------------NATKFKQLYRSRMNALEM
hofugru         ------------------------------------------SPNLFKRLYRSRMNSVEL
lepinho         ------------------------------------------DINGFKQNYRTALDSLPV
cionaho         ------------------------------------------SRLKLKQLIKTRINAMDF
chlamyho2       -------------------------------------------NNTLRSAFKKQFDEWGA
canalHmx1       -------------------------------------------EDLLRLTYKRDYELVTR
scHmx1          ----------------------------------------PTEETRLKWEYKKNYELATR
sacbaHmx1       ----------------------------------------PTEETRLKWEYKKNYELATR
gibzeho         ------------------------------------------DGEDLKREFKRRLASMEG
neucrho         ------------------------------------------DGEDLKREFKRRLVEAED
dromeho         ----------------------------------------PEKISVLKAKLRRVFNNHYG
anogaho         ----------------------------------------DHSIYELKQRLRKIVDDFGA
bommoho         ----------------------------------------AVDINKLKNEFREAMNQIAT
                                                                            

neimehemo       T-----PEAEAEAIQGA--REAFAFYKVVLRETFGLAADAEAPEGMMPHRH---------
psepupga2       G-----EQEEAEVVAGA--IAAFDSYRVHLREVFAGS-----------------------
pseflpga1       T-----AEEEAAAEKGA--LDAFNRFTVLLEQAYSGAAQPA-------------------
psepupga1       S-----PEEEAAAERGA--VAAFERFTQLLKHAYAADAALV-------------------
psesypga1       T-----AEQEAELDRGA--IAAFERFNVLLQCAYADAPVADMAQA---------------
pseaepiga       N-----EEEERLAAKGA--SDAFNRFGDLLERTFA-------------------------
deshapiga       S-----AAQEEDVVAGA--EAAFRRVRGHVEEEFA-------------------------
cythubpho       TL---SEKEKMTIIDGA--KYGFERVYSILM-----------------------------
magmabpo3       I-------DVHQACDAA--VGLFTEIEDLWAAFRQR------------------------
xanaxbpho       T-----PSARDAAIGGA--QAMFAHFHSCLAAEPQP------------------------
xancabpho       S-----AAARADAIAGA--QAMFAHFHTCLA-----------------------------
rhopapiga       S-----AMEEERAIAGA--RAAYQRVHKLVNELLVVAAESAGSLETDDGGPTRFRPDVKE
agrtupiga       T-----VQEEERVVAGA--EAAFRAVHAYAQQRMG-------------------------
pflubpho        D-----ALARQHAVDAA--RSTFSCFEQWLDSQEVLL-----------------------
pseflbpho       D-----ASARQQVVAAT--GRRWRDFIEYLGSRPMDADERKAVVAAASAAQSTFACFEHW
psesybpho       EVAFNDAAAFAAHVYGAETGPRWKVFLNHLDAVPRGVEFTE---AAAST----FACFEHW
rhospbpho       A----HPDKRADVLAGA--AATFTALLEWFTPFVAARRV---------------------
rhorubpho       D-----PADRQRVTAAA--KATFDALRRWLDTALVAKRSSQG------------------
magmabpo2       A----NPAAQQKAAECA--VTTFESLGNWFTTAERTWATSN-------------------
pseaebpho       S-----PEAIGLAQDAA--QATFLSFRRWVLDEA--------------------------
deirabpho       A------EDAAEVVAGA--RQTFGAFRRALQGLSEAEAVQVPEVAHA-------------
rhilebpho       D-------DPGAAVAAA--RDVFDLFLKAGQVELEAVP----------------------
gemobbpho       T-----PEAETEVVNAA--GDTFDRFDRWLVTRAAT------------------------
magmabpo1       G-------EAPVAFAAG--ITTFEAMRHWLVNGTG-------------------------
chlamyho1       GW---TPAEKEHCLAET--ESSFKYSGQILRAITEA------------------------
arathhy1        EW---TREEKNHCLEET--EKSFK-YSGEILRLILS------------------------
arathho3        WW---TREEKSHCLEET--EKSFK-FSGEILRLILS------------------------
arathho4        LW---TREEKNHCLEET--EKSFK-FYWEIFRYLLS------------------------
arathho2        HW---SRDEKNKCLKET--AKAFK-YMGQIVRLIIL------------------------
cloteho         D-----ETLKKDFINEI--SISYI-YNISISNELEFDRFK--------------------
clospeho        N-----EEMKERFINEV--ANSYV-YNIAISNELAFIRFNR-------------------
cornyho         S-----DEQRENLLKEA--TDAFV-FNHQVFADLGKGL----------------------
corglho         T-----AEERAALLDEA--SDAFR-FNQQVFQALA-------------------------
hostrcoe        D-----DLEKQRVVAEC--KRAFA-LNTAVFRALGEEFPLSA------------------
rhodoho         A-----APDAAAVIEEG--AVAFT-CNIALSVAVQQHLDA--------------------
brarhho         A-----MTEHDSVVEEA--ATAFQ-LNITLSQALQSAAGLGR------------------
thefuho         D-----EAEQTRVVDEV--RQAYQ-FNSELMAELNRSLALASSSDLG-------------
syn8102ho       D-----QAMADRIVEEA--NHAFH-LNMNMFKELEGNLVAAIGKVLFGFLTRRQRAGSTE
pro9313ho       N-----QQTAERMVEEA--NMAFH-CNMAMFKELEGNLVAAIGKVLFGFLTSRQRGGSTE
prochho1        N-----QNIADQIIDEA--NQAFT-YNMKMFKELEGNLIAVLGKIVFNYLTKKVRKGSTE
sy7002ho1       P-----EETAEQIVQEA--NDAFG-MNMNMFKELEGNLVKAIGVMLFNTLTRRRTKGSTD
sl1184ho1       D-----QATAERIVDEA--NDAFA-MNMKMFNELEGNLIKAIGIMVFNSLTRRRSQGSTE
theelho1        D-----EATADRIVDEA--NAAFG-MNMKIFQELEGNLIRAIGQLLFNTLTRRKQRGSTE
trierho         D-----QATASRIVDEA--NAAFG-MNMKMFNELEGNLIKAIGTLLFNTLTRKRTAGSTE
nostho1         D-----DAATDRIVEEA--NAAFG-TNMKMFQELEGNLIKAIGVMVFNSLTRRRTRGSTE
anabho1         D-----EATGDRIVDEA--YAAFG-MNMKMFQELEGNLIKAIGMMLFNTLTRKRTRGATE
nostho2         D-----DATAERIVAEA--NNAFG-FNLQMAQELERSLIKALGQVLFNSLTRSQNSGSNE
anabho2         D-----DATADRIVAEA--NSAFQ-FNMQMATDLEGNLIKALGQVVFNSLTSTLNPGSTE
sy7002ho2       D-----EETIQKMINEA--NYAFA-LNRDVMHELEPDVKAAIGEHTFDLLTRQDRPGSTE
sl1875ho2       D-----EATINRIVEEA--NYAFS-LNREVMHDLEDLIKAAIGEHTFDLLTRQDRPGSTE
theelho2        D-----EEAIARIVQEA--NFAFA-LNCNLMHALESELKTTIGDQVWQSMVIENQPSRRQ
horhovl         S-----DSAIKSIVSEA--NIAFK-LNMKIFQELNSNFIKIIAIFLFNFIKRIKLPGFKS
hoporpu         S-----DEQVQNVVAEA--NISFT-LNMKMFEELNSSIVKIITMIIVSTVRKFTLKSILA
hoguith         T-----DKMISQIVAEA--NIAFN-LNMRMFQELEMSYIRIFTKILMQFLINSKDKLRVM
ho2rabbit       N-----LKTKERIVEEA--NKAFE-YNMQIFSELDQAGSAPASETVEDRIPVHDGKGDVR
ho2rat          S-----MKTKERIVEEA--NKAFE-YNMQIFSELDQAGSMLTKETLEDGLPVHDGKGDVR
ho2mouse        N-----LKTKERIVEEA--NKAFE-YNMQIFSELDQAGSMLARETLEDGLPVHDGKGDIR
ho2human        N-----MKTKERIVEEA--NKAFE-YNMQIFNELDQAGSTLARETLEDGFPVHDGKGDMR
ho1human        T-----PAVRQRVIEEA--KTAFL-LNIQLFEELQELLTHDTKDQSPSRAPGL-RQRASN
ho1pig          T-----PEVKQRVLEEA--KTAFL-LNIQLFEEVQELLTQDTKDQRPSQASDI-RKRAGS
ho1rat          T-----PEVKHRVTEEA--KTAFL-LNIELFEELQALLTEEHKDQSPSQTEFL-RQRPAS
ho1mouse        T-----PEVKHRVTEEA--KTAFL-LNIELFEELQVMLTEEHKDQSPSQMASL-RQRPAS
hochick         D-----HATKKRVLEEA--KKAFL-LNIQVFEALQKLVSKSQENGHAVQPKAELRTRSVN
hofugru         T-----EEQRSAVLQEA--LGAFE-FNIQVFEDLQKMLN-VTENEPGVGTPRSRPATTLQ
lepinho         N-----DSEKQSILAES--KQVFL-LNQGIFSELEQDLV-SAIGKETYDSVLGKG-----
cionaho         D-----RSTKDLIIQEK--LDIFA-KNNQIVSNLKPKIS-SFKR----------------
chlamyho2       AQ---PQELQDQLLSEH--LAAFG-HNNAIIKAFPLPATAIIAGAIRVTPR---------
canalHmx1       NGL--TEEQKLEIIEES--KYIFE-HDVKCVAELEKHNMDKLSGTWTYF-----------
scHmx1          TEL--TEAQKLQIISVA--EGIFD-WNFNIVAEIGELNRRELMGKFSFKCITYLYEEWMF
sacbaHmx1       TEL--TEAQKLKIISVA--EGIFD-WNFNIVAEIGELNRRELMSKFSFKCVTYVYEEWMF
gibzeho         EL---SPREKQDIVQES--ICIFD-NMTLLVQQLDRLCDDPSREGNDSPTSSLLDLVDQF
neucrho         LL---TTSERARIVHES--VYVFE-HVLALVSQLDHVFLEGTKDDSVLDINVTRADADTP
dromeho         AF---DDDLRAAFIEES--RNVFR-LNIEVVRTIKGVNR---------------------
anogaho         RL---DEETRQRMLDES--RKVFE-LNNTIIRTVEGVGS---------------------
bommoho         TM---SSEEQATFIEES--NQVFI-MNNLIVNSVEGQNK---------------------
                                      :                                     

neimehemo       ------------------------------------------------------------
psepupga2       ------------------------------------------------------------
pseflpga1       ------------------------------------------------------------
psepupga1       ------------------------------------------------------------
psesypga1       ------------------------------------------------------------
pseaepiga       ------------------------------------------------------------
deshapiga       ------------------------------------------------------------
cythubpho       ------------------------------------------------------------
magmabpo3       ------------------------------------------------------------
xanaxbpho       ------------------------------------------------------------
xancabpho       ------------------------------------------------------------
rhopapiga       GEG---------------------------------------------------------
agrtupiga       ------------------------------------------------------------
pflubpho        ------------------------------------------------------------
pseflbpho       LDSREVLL---HTTFSCFEQWLESQEVLV-------------------------------
psesybpho       LEGQKVLLHAAHSTFACFEHWLDGQEVLL-------------------------------
rhospbpho       ------------------------------------------------------------
rhorubpho       ------------------------------------------------------------
magmabpo2       ------------------------------------------------------------
pseaebpho       ------------------------------------------------------------
deirabpho       ------------------------------------------------------------
rhilebpho       ------------------------------------------------------------
gemobbpho       ------------------------------------------------------------
magmabpo1       ------------------------------------------------------------
chlamyho1       ------------------------------------------------------------
arathhy1        ------------------------------------------------------------
arathho3        ------------------------------------------------------------
arathho4        ------------------------------------------------------------
arathho2        ------------------------------------------------------------
cloteho         ------------------------------------------------------------
clospeho        ------------------------------------------------------------
cornyho         ------------------------------------------------------------
corglho         ------------------------------------------------------------
hostrcoe        ------------------------------------------------------------
rhodoho         ------------------------------------------------------------
brarhho         ------------------------------------------------------------
thefuho         ------------------------------------------------------------
syn8102ho       AAAA--------------------------------------------------------
pro9313ho       DAVA--------------------------------------------------------
prochho1        T-----------------------------------------------------------
sy7002ho1       ADLSPASN----------------------------------------------------
sl1184ho1       VGLATSEG----------------------------------------------------
theelho1        LATAD-------------------------------------------------------
trierho         LATAAE------------------------------------------------------
nostho1         LVTAE-------------------------------------------------------
anabho1         LATAE-------------------------------------------------------
nostho2         IGAAN-------------------------------------------------------
anabho2         AAAS--------------------------------------------------------
sy7002ho2       NQRRYPEDQAIVASS---------------------------------------------
sl1875ho2       ARSTAGHPITLMVGE---------------------------------------------
theelho2        HPRPEAIAI---------------------------------------------------
horhovl         ------------------------------------------------------------
hoporpu         TAD---------------------------------------------------------
hoguith         LNFS--------------------------------------------------------
ho2rabbit       KCPYYAAGQVNGALEGSSC-----------------------------------------
ho2rat          KCPFYAAQPDKGTLGGSNC-----------------------------------------
ho2mouse        KCPFYAAQPDKGTLGGSNC-----------------------------------------
ho2human        KCPFYAAEQDKGALEGSSC-----------------------------------------
ho1human        KVQDSAPVETPRGKPPL-------------------------------------------
ho1pig          RVQDSTPVTTPRGKPQL-------------------------------------------
ho1rat          LVQDTTSAETPRGKSQIS------------------------------------------
ho1mouse        LVQDTAPAETPRGKPQIS------------------------------------------
hochick         KSHENSPAAGKESERTSRM-----------------------------------------
hofugru         VGG---------------------------------------------------------
lepinho         ------------------------------------------------------------
cionaho         ------------------------------------------------------------
chlamyho2       ------------------------------------------------------------
canalHmx1       ------------------------------------------------------------
scHmx1          NKDSAT------------------------------------------------------
sacbaHmx1       SKGSAS------------------------------------------------------
gibzeho         HPFRSRLRDSVSIAKDRIQRSPKLSPNRTKLAWSIWKYHGTASSPVEPESGIKLPISHPG
neucrho         CPSLSPGPSLLKPAEFGGRVRDSIVLSKERGVRTVPGMRHHRRSRSVSIDEPLDERGDRS
dromeho         ------------------------------------------------------------
anogaho         ------------------------------------------------------------
bommoho         ------------------------------------------------------------
                                                                            

neimehemo       ------------------------------------------------------------
psepupga2       ------------------------------------------------------------
pseflpga1       ------------------------------------------------------------
psepupga1       ------------------------------------------------------------
psesypga1       ------------------------------------------------------------
pseaepiga       ------------------------------------------------------------
deshapiga       ------------------------------------------------------------
cythubpho       ------------------------------------------------------------
magmabpo3       ------------------------------------------------------------
xanaxbpho       ------------------------------------------------------------
xancabpho       ------------------------------------------------------------
rhopapiga       ------------------------------------------------------------
agrtupiga       ------------------------------------------------------------
pflubpho        ------------------------------------------------------------
pseflbpho       ------------------------------------------------------------
psesybpho       ------------------------------------------------------------
rhospbpho       ------------------------------------------------------------
rhorubpho       ------------------------------------------------------------
magmabpo2       ------------------------------------------------------------
pseaebpho       ------------------------------------------------------------
deirabpho       ------------------------------------------------------------
rhilebpho       ------------------------------------------------------------
gemobbpho       ------------------------------------------------------------
magmabpo1       ------------------------------------------------------------
chlamyho1       ------------------------------------------------------------
arathhy1        ------------------------------------------------------------
arathho3        ------------------------------------------------------------
arathho4        ------------------------------------------------------------
arathho2        ------------------------------------------------------------
cloteho         ------------------------------------------------------------
clospeho        ------------------------------------------------------------
cornyho         ------------------------------------------------------------
corglho         ------------------------------------------------------------
hostrcoe        ------------------------------------------------------------
rhodoho         ------------------------------------------------------------
brarhho         ------------------------------------------------------------
thefuho         ------------------------------------------------------------
syn8102ho       ------------------------------------------------------------
pro9313ho       ------------------------------------------------------------
prochho1        ------------------------------------------------------------
sy7002ho1       ------------------------------------------------------------
sl1184ho1       ------------------------------------------------------------
theelho1        ------------------------------------------------------------
trierho         ------------------------------------------------------------
nostho1         ------------------------------------------------------------
anabho1         ------------------------------------------------------------
nostho2         ------------------------------------------------------------
anabho2         ------------------------------------------------------------
sy7002ho2       ------------------------------------------------------------
sl1875ho2       ------------------------------------------------------------
theelho2        ------------------------------------------------------------
horhovl         ------------------------------------------------------------
hoporpu         ------------------------------------------------------------
hoguith         ------------------------------------------------------------
ho2rabbit       --------------------------------------------PFRAAMAVLRKPSLQL
ho2rat          --------------------------------------------PFRTAMAVLRKPSLQL
ho2mouse        --------------------------------------------PFQTTVAVLRKPSLQL
ho2human        --------------------------------------------PFRTAMAVLRKPSLQF
ho1human        -------------------------------------------------NTRSQAPLLRW
ho1pig          -------------------------------------------------SVLSQVPLIRW
ho1rat          -------------------------------------------------TSSSQTPLLRW
ho1mouse        -------------------------------------------------TSSSQTPLLQW
hochick         -----------------------------------------------QADMLTTSPLVRW
hofugru         -------------------------------------------------SMIQTNPLFRM
lepinho         ------------------------------------------------------------
cionaho         -------------------------------------------------LLLLVCLVLVV
chlamyho2       -------------------------------------------------PVLLVLVALLG
canalHmx1       -------------------------------------------------LVTRGYYAALV
scHmx1          ----------------------------------------------RRALHTVMLLVLSI
sacbaHmx1       ----------------------------------------------RKAFSTTMLLMLSI
gibzeho         LSNGDVSIELCPAFSKSMRFDKTLPRPTRYPVKSTGEKHDLNECLQVASKKLNSISFINW
neucrho         DVPSPYLVASLLRPMEQGGRLRDSIAVSRERGLRTTHRSSHNHSESISLDEDSESHTLPE
dromeho         -------------------------------------------------ANLRKLALALI
anogaho         --------------------------------------------ANMRIVRYIAMAIAAI
bommoho         --------------------------------------------------VLYGLLCKAS
                                                                            

neimehemo       ------------------------
psepupga2       ------------------------
pseflpga1       ------------------------
psepupga1       ------------------------
psesypga1       ------------------------
pseaepiga       ------------------------
deshapiga       ------------------------
cythubpho       ------------------------
magmabpo3       ------------------------
xanaxbpho       ------------------------
xancabpho       ------------------------
rhopapiga       ------------------------
agrtupiga       ------------------------
pflubpho        ------------------------
pseflbpho       ------------------------
psesybpho       ------------------------
rhospbpho       ------------------------
rhorubpho       ------------------------
magmabpo2       ------------------------
pseaebpho       ------------------------
deirabpho       ------------------------
rhilebpho       ------------------------
gemobbpho       ------------------------
magmabpo1       ------------------------
chlamyho1       ------------------------
arathhy1        ------------------------
arathho3        ------------------------
arathho4        ------------------------
arathho2        ------------------------
cloteho         ------------------------
clospeho        ------------------------
cornyho         ------------------------
corglho         ------------------------
hostrcoe        ------------------------
rhodoho         ------------------------
brarhho         ------------------------
thefuho         ------------------------
syn8102ho       ------------------------
pro9313ho       ------------------------
prochho1        ------------------------
sy7002ho1       ------------------------
sl1184ho1       ------------------------
theelho1        ------------------------
trierho         ------------------------
nostho1         ------------------------
anabho1         ------------------------
nostho2         ------------------------
anabho2         ------------------------
sy7002ho2       ------------------------
sl1875ho2       ------------------------
theelho2        ------------------------
horhovl         ------------------------
hoporpu         ------------------------
hoguith         ------------------------
ho2rabbit       VLAAAVALAAGLLAWYYM------
ho2rat          ILAASVALVAGLLAWYYM------
ho2mouse        ILAASVALVAGLLAWYYM------
ho2human        ILAAGVALAAGLLAWYYM------
ho1human        VLTLSFLVATVAVGLYAM------
ho1pig          VLTLSFLVATVAMGLYAM------
ho1rat          VLTLSFLLATVAVGIYAM------
ho1mouse        VLTLSFLLATVAVGIYAM------
hochick         LLALGFIATTVAVGLFAM------
hofugru         VLGLCLALATVSIGLYAL------
lepinho         ------------------------
cionaho         LCVLGYALLKMFRFVWDR------
chlamyho2       WCLAFIIPWLQTKLQVGV------
canalHmx1       LFSLLALIYLRRVVNKLT------
scHmx1          IAIWVLYFLVKSFLSIV-------
sacbaHmx1       TAVWILYYFVRQNFLSVV------
gibzeho         LIILTVGVIILGTLCSARHGTAAM
neucrho         NPEIKAITTRYTSELTSPSGPGSL
dromeho         FVSSIVVAVKFALK----------
anogaho         ILMQYVVRNQFGHEQEQTL-----
bommoho         AVVFVVASLLFAYKLHRG------
                                        
