# Supplementary material for: Flexible mapping of homology onto structure with Homolmapper
Source: BMC Bioinformatics. 2007 Apr 11;8:123. doi: 10.1186/1471-2105-8-123 (PMC1955750; doi:10.1186/1471-2105-8-123)
Supplement: Additional file 3 — Additional documentation for homolmapper, including the PDF User Guide and example structure, alignment, and accessory files, current as of March 2007. [file 1471-2105-8-123-S3.gz › user_guide/PcyA/2D1E.pdb]

REMARK Created by MOLEMAN2 V. 011023/2.8.7 at Tue Aug 16 23:17:21 2005 for sugi
REMARK   3
REMARK   3 REFINEMENT.
REMARK   3   PROGRAM     : REFMAC 5.2.0005
REMARK   3   AUTHORS     : MURSHUDOV,VAGIN,DODSON
REMARK   3
REMARK   3    REFINEMENT TARGET : MAXIMUM LIKELIHOOD
REMARK   3
REMARK   3  DATA USED IN REFINEMENT.
REMARK   3   RESOLUTION RANGE HIGH (ANGSTROMS) :   1.51
REMARK   3   RESOLUTION RANGE LOW  (ANGSTROMS) :  47.67
REMARK   3   DATA CUTOFF            (SIGMA(F)) : NONE
REMARK   3   COMPLETENESS FOR RANGE        (%) :  99.59
REMARK   3   NUMBER OF REFLECTIONS             :   43368
REMARK   3
REMARK   3  FIT TO DATA USED IN REFINEMENT.
REMARK   3   CROSS-VALIDATION METHOD          : THROUGHOUT
REMARK   3   FREE R VALUE TEST SET SELECTION  : RANDOM
REMARK   3   R VALUE     (WORKING + TEST SET) : 0.15830
REMARK   3   R VALUE            (WORKING SET) :  0.15698
REMARK   3   FREE R VALUE                     :  0.18277
REMARK   3   FREE R VALUE TEST SET SIZE   (%) :  5.0
REMARK   3   FREE R VALUE TEST SET COUNT      :  2304
REMARK   3
REMARK   3  FIT IN THE HIGHEST RESOLUTION BIN.
REMARK   3   TOTAL NUMBER OF BINS USED           :      20
REMARK   3   BIN RESOLUTION RANGE HIGH           :    1.512
REMARK   3   BIN RESOLUTION RANGE LOW            :    1.551
REMARK   3   REFLECTION IN BIN     (WORKING SET) :     3065
REMARK   3   BIN COMPLETENESS (WORKING+TEST) (%) :    96.70
REMARK   3   BIN R VALUE           (WORKING SET) :    0.223
REMARK   3   BIN FREE R VALUE SET COUNT          :      161
REMARK   3   BIN FREE R VALUE                    :    0.297
REMARK   3
REMARK   3  NUMBER OF NON-HYDROGEN ATOMS USED IN REFINEMENT.
REMARK   3   ALL ATOMS                :     2432
REMARK   3
REMARK   3  B VALUES.
REMARK   3   FROM WILSON PLOT           (A**2) : NULL
REMARK   3   MEAN B VALUE      (OVERALL, A**2) :  17.216
REMARK   3   OVERALL ANISOTROPIC B VALUE.
REMARK   3    B11 (A**2) :     0.04
REMARK   3    B22 (A**2) :    -0.06
REMARK   3    B33 (A**2) :     0.02
REMARK   3    B12 (A**2) :     0.00
REMARK   3    B13 (A**2) :     0.00
REMARK   3    B23 (A**2) :     0.00
REMARK   3
REMARK   3  ESTIMATED OVERALL COORDINATE ERROR.
REMARK   3   ESU BASED ON R VALUE                            (A):   0.065
REMARK   3   ESU BASED ON FREE R VALUE                       (A):   0.067
REMARK   3   ESU BASED ON MAXIMUM LIKELIHOOD                 (A):   0.042
REMARK   3   ESU FOR B VALUES BASED ON MAXIMUM LIKELIHOOD (A**2):   1.113
REMARK   3
REMARK   3 CORRELATION COEFFICIENTS.
REMARK   3   CORRELATION COEFFICIENT FO-FC      :   0.973
REMARK   3   CORRELATION COEFFICIENT FO-FC FREE :   0.965
REMARK   3
REMARK   3  RMS DEVIATIONS FROM IDEAL VALUES        COUNT    RMS    WEIGHT
REMARK   3   BOND LENGTHS REFINED ATOMS        (A):  2118 ; 0.017 ; 0.022
REMARK   3   BOND LENGTHS OTHERS               (A):  1932 ; 0.003 ; 0.020
REMARK   3   BOND ANGLES REFINED ATOMS   (DEGREES):  2876 ; 1.704 ; 1.998
REMARK   3   BOND ANGLES OTHERS          (DEGREES):  4532 ; 1.038 ; 3.000
REMARK   3   TORSION ANGLES, PERIOD 1    (DEGREES):   242 ; 6.227 ; 5.000
REMARK   3   TORSION ANGLES, PERIOD 2    (DEGREES):   107 ;37.163 ;24.766
REMARK   3   TORSION ANGLES, PERIOD 3    (DEGREES):   386 ;13.526 ;15.000
REMARK   3   TORSION ANGLES, PERIOD 4    (DEGREES):    14 ;16.618 ;15.000
REMARK   3   CHIRAL-CENTER RESTRAINTS       (A**3):   309 ; 0.100 ; 0.200
REMARK   3   GENERAL PLANES REFINED ATOMS      (A):  2302 ; 0.011 ; 0.020
REMARK   3   GENERAL PLANES OTHERS             (A):   411 ; 0.020 ; 0.020
REMARK   3   NON-BONDED CONTACTS REFINED ATOMS (A):   477 ; 0.229 ; 0.200
REMARK   3   NON-BONDED CONTACTS OTHERS        (A):  2087 ; 0.193 ; 0.200
REMARK   3   NON-BONDED TORSION REFINED ATOMS  (A):  1013 ; 0.185 ; 0.200
REMARK   3   NON-BONDED TORSION OTHERS         (A):  1204 ; 0.089 ; 0.200
REMARK   3   H-BOND (X...Y) REFINED ATOMS      (A):   256 ; 0.196 ; 0.200
REMARK   3   POTENTIAL METAL-ION REFINED ATOMS (A):     1 ; 0.247 ; 0.200
REMARK   3   SYMMETRY VDW REFINED ATOMS        (A):    15 ; 0.113 ; 0.200
REMARK   3   SYMMETRY VDW OTHERS               (A):    72 ; 0.223 ; 0.200
REMARK   3   SYMMETRY H-BOND REFINED ATOMS     (A):    32 ; 0.188 ; 0.200
REMARK   3
REMARK   3  ISOTROPIC THERMAL FACTOR RESTRAINTS.     COUNT   RMS    WEIGHT
REMARK   3   MAIN-CHAIN BOND REFINED ATOMS  (A**2):  1232 ; 1.030 ; 1.500
REMARK   3   MAIN-CHAIN BOND OTHER ATOMS    (A**2):   485 ; 0.290 ; 1.500
REMARK   3   MAIN-CHAIN ANGLE REFINED ATOMS (A**2):  2014 ; 1.829 ; 2.000
REMARK   3   SIDE-CHAIN BOND REFINED ATOMS  (A**2):   919 ; 2.652 ; 3.000
REMARK   3   SIDE-CHAIN ANGLE REFINED ATOMS (A**2):   862 ; 4.274 ; 4.500
REMARK   3
REMARK   3  NCS RESTRAINTS STATISTICS
REMARK   3   NUMBER OF NCS GROUPS : NULL
REMARK   3
REMARK   3
REMARK   3  TLS DETAILS
REMARK   3   NUMBER OF TLS GROUPS  : NULL
REMARK   3
REMARK   3
REMARK   3  BULK SOLVENT MODELLING.
REMARK   3   METHOD USED :  MASK
REMARK   3   PARAMETERS FOR MASK CALCULATION
REMARK   3   VDW PROBE RADIUS   :   1.40
REMARK   3   ION PROBE RADIUS   :   0.80
REMARK   3   SHRINKAGE RADIUS   :   0.80
REMARK   3
REMARK   3  OTHER REFINEMENT REMARKS:
REMARK   3  HYDROGENS HAVE BEEN ADDED IN THE RIDING POSITIONS
REMARK   3
HEADER    ----                                    XX-XXX-XX   xxxx
COMPND    ---
TER
CRYST1   70.826   94.997   42.675  90.00  90.00  90.00 P 21 21 2     1
ORIGX1      1.000000  0.000000  0.000000        0.00000
ORIGX2      0.000000  1.000000  0.000000        0.00000
ORIGX3      0.000000  0.000000  1.000000        0.00000
SCALE1      0.014119  0.000000  0.000000        0.00000
SCALE2      0.000000  0.010527  0.000000        0.00000
SCALE3      0.000000  0.000000  0.023433        0.00000
ATOM      1  N   LEU A   6      20.177 -12.242  47.909  1.00 53.50           N
ATOM      2  CA  LEU A   6      20.145 -13.688  48.294  1.00 53.08           C
ATOM      4  CB  LEU A   6      21.082 -14.533  47.432  1.00 52.94           C
ATOM      7  CG  LEU A   6      21.274 -14.118  45.991  1.00 52.70           C
ATOM      9  CD1 LEU A   6      22.536 -13.250  45.862  1.00 53.19           C
ATOM     13  CD2 LEU A   6      21.376 -15.342  45.131  1.00 52.52           C
ATOM     17  C   LEU A   6      20.525 -13.851  49.761  1.00 52.61           C
ATOM     18  O   LEU A   6      20.273 -14.889  50.376  1.00 52.72           O
ATOM     22  N   SER A   7      21.167 -12.844  50.333  1.00 51.76           N
ATOM     23  CA  SER A   7      21.095 -12.747  51.756  1.00 51.17           C
ATOM     25  CB  SER A   7      22.119 -11.809  52.370  1.00 51.37           C
ATOM     28  OG  SER A   7      22.113 -12.002  53.773  1.00 53.26           O
ATOM     30  C   SER A   7      19.685 -12.222  51.909  1.00 49.75           C
ATOM     31  O   SER A   7      19.362 -11.088  51.537  1.00 50.00           O
ATOM     33  N   LEU A   8      18.829 -13.090  52.398  1.00 47.95           N
ATOM     34  CA  LEU A   8      17.470 -12.722  52.655  1.00 46.31           C
ATOM     36  CB  LEU A   8      16.608 -13.973  52.566  1.00 46.05           C
ATOM     39  CG  LEU A   8      16.704 -14.689  51.220  1.00 44.64           C
ATOM     41  CD1 LEU A   8      16.057 -16.053  51.294  1.00 44.54           C
ATOM     45  CD2 LEU A   8      16.079 -13.841  50.112  1.00 45.45           C
ATOM     49  C   LEU A   8      17.401 -12.065  54.033  1.00 45.96           C
ATOM     50  O   LEU A   8      16.330 -11.919  54.593  1.00 44.88           O
ATOM     52  N   THR A   9      18.556 -11.642  54.562  1.00 45.38           N
ATOM     53  CA  THR A   9      18.629 -11.043  55.902  1.00 44.99           C
ATOM     55  CB  THR A   9      20.104 -10.932  56.401  1.00 45.55           C
ATOM     57  OG1 THR A   9      20.881 -10.162  55.463  1.00 46.08           O
ATOM     59  CG2 THR A   9      20.720 -12.329  56.579  1.00 45.49           C
ATOM     63  C   THR A   9      17.951  -9.678  55.986  1.00 43.83           C
ATOM     64  O   THR A   9      17.375  -9.351  57.006  1.00 44.89           O
ATOM     66  N   ASN A  10      18.003  -8.892  54.918  1.00 42.50           N
ATOM     67  CA  ASN A  10      17.313  -7.599  54.867  1.00 41.28           C
ATOM     69  CB  ASN A  10      18.065  -6.611  53.948  1.00 42.52           C
ATOM     72  CG  ASN A  10      19.302  -5.987  54.622  1.00 45.55           C
ATOM     73  OD1 ASN A  10      20.245  -6.689  55.026  1.00 49.83           O
ATOM     74  ND2 ASN A  10      19.300  -4.657  54.738  1.00 49.50           N
ATOM     77  C   ASN A  10      15.836  -7.696  54.424  1.00 38.80           C
ATOM     78  O   ASN A  10      15.140  -6.675  54.361  1.00 39.21           O
ATOM     80  N   SER A  11      15.352  -8.901  54.098  1.00 34.47           N
ATOM     81  CA  SER A  11      13.945  -9.058  53.697  1.00 30.89           C
ATOM     83  CB  SER A  11      13.679 -10.499  53.278  1.00 29.82           C
ATOM     86  OG  SER A  11      12.298 -10.713  53.059  1.00 23.74           O
ATOM     88  C   SER A  11      12.984  -8.701  54.827  1.00 30.21           C
ATOM     89  O   SER A  11      13.069  -9.298  55.907  1.00 30.35           O
ATOM     91  N   SER A  12      12.051  -7.786  54.554  1.00 29.37           N
ATOM     92  CA  SER A  12      11.007  -7.420  55.523  1.00 29.58           C
ATOM     94  CB  SER A  12      10.326  -6.096  55.170  1.00 30.62           C
ATOM     97  OG  SER A  12       9.395  -6.224  54.086  1.00 35.95           O
ATOM     99  C   SER A  12       9.954  -8.512  55.595  1.00 27.50           C
ATOM    100  O   SER A  12       9.348  -8.720  56.653  1.00 27.80           O
ATOM    102  N   LEU A  13       9.745  -9.229  54.491  1.00 24.78           N
ATOM    103  CA  LEU A  13       8.720 -10.231  54.468  1.00 23.08           C
ATOM    105  CB  LEU A  13       8.287 -10.567  53.033  1.00 22.59           C
ATOM    108  CG  LEU A  13       7.320  -9.599  52.370  1.00 22.58           C
ATOM    110  CD1 LEU A  13       7.043 -10.088  50.967  1.00 21.09           C
ATOM    114  CD2 LEU A  13       6.032  -9.490  53.134  1.00 25.05           C
ATOM    118  C   LEU A  13       9.164 -11.518  55.119  1.00 22.10           C
ATOM    119  O   LEU A  13       8.390 -12.155  55.793  1.00 22.29           O
ATOM    121  N   MET A  14      10.406 -11.902  54.901  1.00 21.31           N
ATOM    122  CA  MET A  14      10.863 -13.251  55.281  1.00 20.84           C
ATOM    124  CB BMET A  14      12.384 -13.316  55.090  0.35 21.52           C
ATOM    125  CB AMET A  14      12.371 -13.456  55.111  0.65 21.22           C
ATOM    130  CG BMET A  14      13.048 -14.626  55.367  0.35 21.69           C
ATOM    131  CG AMET A  14      12.778 -13.928  53.727  0.65 20.82           C
ATOM    136  SD BMET A  14      12.747 -15.835  54.076  0.35 24.09           S
ATOM    137  SD AMET A  14      12.341 -15.658  53.365  0.65 20.68           S
ATOM    138  CE BMET A  14      14.021 -17.069  54.455  0.35 22.60           C
ATOM    139  CE AMET A  14      13.452 -16.476  54.515  0.65 23.63           C
ATOM    146  C   MET A  14      10.463 -13.686  56.692  1.00 21.29           C
ATOM    147  O   MET A  14       9.932 -14.785  56.874  1.00 20.83           O
ATOM    149  N   PRO A  15      10.735 -12.850  57.704  1.00 21.73           N
ATOM    150  CA  PRO A  15      10.424 -13.329  59.079  1.00 22.45           C
ATOM    152  CB  PRO A  15      10.835 -12.165  59.967  1.00 22.94           C
ATOM    155  CG  PRO A  15      11.637 -11.275  59.134  1.00 22.87           C
ATOM    158  CD  PRO A  15      11.298 -11.486  57.702  1.00 23.13           C
ATOM    161  C   PRO A  15       8.951 -13.648  59.343  1.00 22.22           C
ATOM    162  O   PRO A  15       8.624 -14.331  60.316  1.00 24.12           O
ATOM    163  N   THR A  16       8.082 -13.161  58.467  1.00 21.46           N
ATOM    164  CA  THR A  16       6.645 -13.233  58.605  1.00 21.62           C
ATOM    166  CB  THR A  16       5.988 -11.814  58.276  1.00 21.68           C
ATOM    168  OG1 THR A  16       6.005 -11.534  56.862  1.00 25.97           O
ATOM    170  CG2 THR A  16       6.734 -10.693  58.957  1.00 24.21           C
ATOM    174  C   THR A  16       6.009 -14.307  57.703  1.00 20.78           C
ATOM    175  O   THR A  16       4.765 -14.488  57.705  1.00 20.57           O
ATOM    177  N   LEU A  17       6.833 -14.994  56.906  1.00 18.58           N
ATOM    178  CA  LEU A  17       6.274 -15.953  55.963  1.00 17.75           C
ATOM    180  CB  LEU A  17       7.144 -16.004  54.686  1.00 17.38           C
ATOM    183  CG  LEU A  17       7.158 -14.700  53.906  1.00 19.45           C
ATOM    185  CD1 LEU A  17       8.204 -14.825  52.806  1.00 20.34           C
ATOM    189  CD2 LEU A  17       5.831 -14.373  53.356  1.00 23.24           C
ATOM    193  C   LEU A  17       6.177 -17.351  56.560  1.00 16.45           C
ATOM    194  O   LEU A  17       6.922 -17.735  57.475  1.00 17.78           O
ATOM    196  N   ASN A  18       5.287 -18.143  55.979  1.00 15.57           N
ATOM    197  CA  ASN A  18       5.134 -19.549  56.328  1.00 15.31           C
ATOM    199  CB  ASN A  18       4.239 -20.214  55.293  1.00 15.48           C
ATOM    202  CG  ASN A  18       4.165 -21.686  55.454  1.00 18.40           C
ATOM    203  OD1 ASN A  18       5.049 -22.407  54.962  1.00 23.60           O
ATOM    204  ND2 ASN A  18       3.114 -22.168  56.106  1.00 19.15           N
ATOM    207  C   ASN A  18       6.484 -20.271  56.397  1.00 15.70           C
ATOM    208  O   ASN A  18       7.325 -20.052  55.553  1.00 14.74           O
ATOM    210  N   PRO A  19       6.725 -21.095  57.411  1.00 15.43           N
ATOM    211  CA  PRO A  19       8.017 -21.752  57.557  1.00 15.84           C
ATOM    213  CB  PRO A  19       7.813 -22.651  58.814  1.00 18.16           C
ATOM    216  CG  PRO A  19       6.727 -22.023  59.542  1.00 20.23           C
ATOM    219  CD  PRO A  19       5.811 -21.381  58.537  1.00 16.66           C
ATOM    222  C   PRO A  19       8.520 -22.583  56.357  1.00 14.97           C
ATOM    223  O   PRO A  19       9.725 -22.636  56.095  1.00 16.03           O
ATOM    224  N   MET A  20       7.621 -23.247  55.631  1.00 14.85           N
ATOM    225  CA  MET A  20       8.048 -23.978  54.466  1.00 14.78           C
ATOM    227  CB  MET A  20       6.908 -24.801  53.893  1.00 15.17           C
ATOM    230  CG BMET A  20       7.288 -25.699  52.803  0.35 16.24           C
ATOM    231  CG AMET A  20       7.385 -25.731  52.779  0.65 16.91           C
ATOM    236  SD BMET A  20       5.734 -26.218  52.114  0.35 17.47           S
ATOM    237  SD AMET A  20       6.137 -26.887  52.155  0.65 18.52           S
ATOM    238  CE BMET A  20       6.246 -26.891  50.552  0.35 19.95           C
ATOM    239  CE AMET A  20       6.812 -27.489  50.655  0.65 20.17           C
ATOM    246  C   MET A  20       8.544 -22.991  53.411  1.00 14.50           C
ATOM    247  O   MET A  20       9.560 -23.246  52.750  1.00 13.65           O
ATOM    249  N   ILE A  21       7.857 -21.870  53.261  1.00 13.66           N
ATOM    250  CA  ILE A  21       8.301 -20.827  52.312  1.00 13.63           C
ATOM    252  CB  ILE A  21       7.238 -19.719  52.207  1.00 13.11           C
ATOM    254  CG1 ILE A  21       6.119 -20.200  51.307  1.00 13.71           C
ATOM    257  CD1 ILE A  21       4.917 -19.303  51.306  1.00 16.00           C
ATOM    261  CG2 ILE A  21       7.860 -18.450  51.663  1.00 14.95           C
ATOM    265  C   ILE A  21       9.668 -20.321  52.714  1.00 13.97           C
ATOM    266  O   ILE A  21      10.557 -20.127  51.869  1.00 14.13           O
ATOM    268  N   GLN A  22       9.858 -20.079  54.010  1.00 12.83           N
ATOM    269  CA  GLN A  22      11.156 -19.582  54.466  1.00 13.42           C
ATOM    271  CB  GLN A  22      11.153 -19.387  55.987  1.00 14.53           C
ATOM    274  CG  GLN A  22      10.274 -18.287  56.453  1.00 13.78           C
ATOM    277  CD  GLN A  22      10.286 -18.184  57.968  1.00 19.21           C
ATOM    278  OE1 GLN A  22      10.324 -19.221  58.667  1.00 22.50           O
ATOM    279  NE2 GLN A  22      10.291 -16.980  58.468  1.00 22.30           N
ATOM    282  C   GLN A  22      12.278 -20.564  54.112  1.00 13.00           C
ATOM    283  O   GLN A  22      13.337 -20.196  53.627  1.00 13.94           O
ATOM    285  N   GLN A  23      12.031 -21.862  54.346  1.00 12.46           N
ATOM    286  CA  GLN A  23      13.058 -22.872  54.024  1.00 13.26           C
ATOM    288  CB  GLN A  23      12.700 -24.274  54.555  1.00 14.64           C
ATOM    291  CG  GLN A  23      12.717 -24.347  56.077  1.00 17.03           C
ATOM    294  CD  GLN A  23      14.096 -24.333  56.718  1.00 16.70           C
ATOM    295  OE1 GLN A  23      14.202 -24.389  57.963  1.00 24.85           O
ATOM    296  NE2 GLN A  23      15.118 -24.358  55.969  1.00 15.05           N
ATOM    299  C   GLN A  23      13.349 -22.962  52.532  1.00 13.20           C
ATOM    300  O   GLN A  23      14.492 -23.195  52.089  1.00 13.56           O
ATOM    302  N   LEU A  24      12.302 -22.865  51.726  1.00 12.43           N
ATOM    303  CA  LEU A  24      12.515 -22.882  50.278  1.00 13.09           C
ATOM    305  CB BLEU A  24      11.174 -23.008  49.574  0.35 13.75           C
ATOM    306  CB ALEU A  24      11.188 -22.903  49.561  0.65 13.87           C
ATOM    311  CG BLEU A  24      11.268 -23.252  48.076  0.35 15.12           C
ATOM    312  CG ALEU A  24      10.588 -24.281  49.613  0.65 13.53           C
ATOM    315  CD1BLEU A  24      12.178 -24.418  47.715  0.35 16.20           C
ATOM    316  CD1ALEU A  24       9.086 -24.185  49.424  0.65 14.11           C
ATOM    323  CD2BLEU A  24       9.891 -23.445  47.528  0.35 14.98           C
ATOM    324  CD2ALEU A  24      11.218 -25.201  48.578  0.65 17.34           C
ATOM    331  C   LEU A  24      13.288 -21.661  49.826  1.00 13.26           C
ATOM    332  O   LEU A  24      14.165 -21.764  48.968  1.00 12.98           O
ATOM    334  N   ALA A  25      12.936 -20.488  50.341  1.00 13.40           N
ATOM    335  CA  ALA A  25      13.648 -19.283  49.969  1.00 14.18           C
ATOM    337  CB  ALA A  25      13.064 -18.078  50.622  1.00 14.48           C
ATOM    341  C   ALA A  25      15.117 -19.407  50.319  1.00 14.84           C
ATOM    342  O   ALA A  25      15.994 -19.058  49.521  1.00 15.29           O
ATOM    344  N   LEU A  26      15.403 -19.921  51.511  1.00 13.85           N
ATOM    345  CA  LEU A  26      16.772 -20.091  51.914  1.00 14.37           C
ATOM    347  CB  LEU A  26      16.822 -20.627  53.353  1.00 15.49           C
ATOM    350  CG  LEU A  26      18.166 -20.739  54.052  1.00 20.49           C
ATOM    352  CD1 LEU A  26      18.609 -19.360  54.503  1.00 23.16           C
ATOM    356  CD2 LEU A  26      18.077 -21.638  55.242  1.00 22.99           C
ATOM    360  C   LEU A  26      17.500 -21.062  51.006  1.00 14.28           C
ATOM    361  O   LEU A  26      18.684 -20.858  50.678  1.00 14.54           O
ATOM    363  N   ALA A  27      16.825 -22.144  50.599  1.00 13.49           N
ATOM    364  CA  ALA A  27      17.398 -23.176  49.726  1.00 12.88           C
ATOM    366  CB  ALA A  27      16.477 -24.375  49.621  1.00 13.50           C
ATOM    370  C   ALA A  27      17.717 -22.642  48.339  1.00 12.36           C
ATOM    371  O   ALA A  27      18.757 -22.951  47.744  1.00 13.04           O
ATOM    373  N   ILE A  28      16.824 -21.804  47.829  1.00 13.99           N
ATOM    374  CA  ILE A  28      17.056 -21.228  46.536  1.00 13.75           C
ATOM    376  CB  ILE A  28      15.771 -20.522  46.027  1.00 13.91           C
ATOM    378  CG1 ILE A  28      14.706 -21.562  45.714  1.00 14.10           C
ATOM    381  CD1 ILE A  28      13.304 -21.041  45.699  1.00 15.09           C
ATOM    385  CG2 ILE A  28      16.067 -19.629  44.775  1.00 15.25           C
ATOM    389  C   ILE A  28      18.216 -20.228  46.598  1.00 14.17           C
ATOM    390  O   ILE A  28      19.130 -20.259  45.766  1.00 12.32           O
ATOM    392  N   ALA A  29      18.205 -19.381  47.620  1.00 13.14           N
ATOM    393  CA  ALA A  29      19.295 -18.410  47.819  1.00 14.44           C
ATOM    395  CB  ALA A  29      19.025 -17.539  48.990  1.00 15.80           C
ATOM    399  C   ALA A  29      20.627 -19.165  47.958  1.00 13.90           C
ATOM    400  O   ALA A  29      21.639 -18.744  47.351  1.00 15.01           O
ATOM    402  N   ALA A  30      20.632 -20.304  48.668  1.00 13.90           N
ATOM    403  CA  ALA A  30      21.897 -21.054  48.871  1.00 15.40           C
ATOM    405  CB  ALA A  30      21.701 -22.180  49.885  1.00 16.59           C
ATOM    409  C   ALA A  30      22.390 -21.648  47.557  1.00 15.14           C
ATOM    410  O   ALA A  30      23.596 -21.658  47.282  1.00 16.86           O
ATOM    412  N   SER A  31      21.459 -22.132  46.719  1.00 13.31           N
ATOM    413  CA  SER A  31      21.793 -22.620  45.417  1.00 13.38           C
ATOM    415  CB  SER A  31      20.540 -23.147  44.754  1.00 14.92           C
ATOM    418  OG  SER A  31      20.766 -23.525  43.433  1.00 17.78           O
ATOM    420  C   SER A  31      22.451 -21.578  44.537  1.00 13.69           C
ATOM    421  O   SER A  31      23.426 -21.840  43.851  1.00 14.62           O
ATOM    423  N   TRP A  32      21.930 -20.359  44.608  1.00 13.21           N
ATOM    424  CA  TRP A  32      22.395 -19.280  43.740  1.00 14.39           C
ATOM    426  CB  TRP A  32      21.277 -18.272  43.525  1.00 13.45           C
ATOM    429  CG  TRP A  32      20.074 -18.771  42.818  1.00 13.12           C
ATOM    430  CD1 TRP A  32      19.859 -20.016  42.274  1.00 13.00           C
ATOM    432  NE1 TRP A  32      18.619 -20.087  41.743  1.00 13.79           N
ATOM    434  CE2 TRP A  32      17.997 -18.878  41.898  1.00 13.29           C
ATOM    435  CD2 TRP A  32      18.879 -18.036  42.569  1.00 13.84           C
ATOM    436  CE3 TRP A  32      18.479 -16.733  42.838  1.00 13.75           C
ATOM    438  CZ3 TRP A  32      17.206 -16.343  42.462  1.00 14.38           C
ATOM    440  CH2 TRP A  32      16.375 -17.197  41.790  1.00 12.76           C
ATOM    442  CZ2 TRP A  32      16.732 -18.491  41.509  1.00 13.40           C
ATOM    444  C   TRP A  32      23.627 -18.530  44.256  1.00 13.76           C
ATOM    445  O   TRP A  32      24.328 -17.911  43.460  1.00 14.12           O
ATOM    447  N   GLN A  33      23.879 -18.582  45.561  1.00 14.87           N
ATOM    448  CA  GLN A  33      24.802 -17.640  46.241  1.00 16.41           C
ATOM    450  CB  GLN A  33      24.846 -18.001  47.730  1.00 17.43           C
ATOM    453  CG  GLN A  33      25.912 -17.316  48.627  1.00 25.67           C
ATOM    456  CD  GLN A  33      27.240 -18.126  48.875  1.00 30.82           C
ATOM    457  OE1 GLN A  33      27.293 -19.409  49.024  1.00 25.86           O
ATOM    458  NE2 GLN A  33      28.333 -17.351  48.959  1.00 33.84           N
ATOM    461  C   GLN A  33      26.197 -17.557  45.671  1.00 16.63           C
ATOM    462  O   GLN A  33      26.757 -16.461  45.620  1.00 16.47           O
ATOM    464  N   SER A  34      26.748 -18.684  45.251  1.00 15.10           N
ATOM    465  CA  SER A  34      28.141 -18.740  44.802  1.00 15.01           C
ATOM    467  CB  SER A  34      28.879 -19.896  45.503  1.00 16.06           C
ATOM    470  OG  SER A  34      29.005 -19.593  46.892  1.00 19.34           O
ATOM    472  C   SER A  34      28.272 -18.836  43.300  1.00 15.27           C
ATOM    473  O   SER A  34      29.355 -19.039  42.802  1.00 15.12           O
ATOM    475  N   LEU A  35      27.163 -18.669  42.575  1.00 15.54           N
ATOM    476  CA  LEU A  35      27.189 -18.621  41.101  1.00 14.72           C
ATOM    478  CB  LEU A  35      25.757 -18.807  40.616  1.00 15.41           C
ATOM    481  CG  LEU A  35      25.102 -20.157  40.899  1.00 16.52           C
ATOM    483  CD1 LEU A  35      23.768 -20.231  40.231  1.00 16.53           C
ATOM    487  CD2 LEU A  35      25.933 -21.364  40.444  1.00 19.60           C
ATOM    491  C   LEU A  35      27.784 -17.356  40.589  1.00 16.34           C
ATOM    492  O   LEU A  35      27.958 -16.409  41.326  1.00 15.43           O
ATOM    494  N   PRO A  36      28.163 -17.333  39.302  1.00 16.19           N
ATOM    495  CA  PRO A  36      28.669 -16.118  38.719  1.00 17.53           C
ATOM    497  CB  PRO A  36      29.371 -16.601  37.444  1.00 17.50           C
ATOM    500  CG  PRO A  36      28.761 -17.836  37.123  1.00 17.35           C
ATOM    503  CD  PRO A  36      28.232 -18.459  38.384  1.00 17.25           C
ATOM    506  C   PRO A  36      27.494 -15.177  38.425  1.00 17.48           C
ATOM    507  O   PRO A  36      27.151 -15.001  37.272  1.00 18.51           O
ATOM    508  N   LEU A  37      26.941 -14.613  39.485  1.00 17.55           N
ATOM    509  CA  LEU A  37      25.750 -13.778  39.393  1.00 16.45           C
ATOM    511  CB  LEU A  37      25.077 -13.582  40.764  1.00 17.71           C
ATOM    514  CG  LEU A  37      24.621 -14.832  41.476  1.00 17.84           C
ATOM    516  CD1 LEU A  37      24.178 -14.478  42.913  1.00 20.14           C
ATOM    520  CD2 LEU A  37      23.543 -15.583  40.775  1.00 19.38           C
ATOM    524  C   LEU A  37      26.066 -12.398  38.919  1.00 18.06           C
ATOM    525  O   LEU A  37      27.106 -11.825  39.243  1.00 18.74           O
ATOM    527  N   LYS A  38      25.108 -11.863  38.170  1.00 17.11           N
ATOM    528  CA  LYS A  38      25.060 -10.440  37.889  1.00 18.93           C
ATOM    530  CB  LYS A  38      25.430 -10.189  36.425  1.00 19.58           C
ATOM    533  CG  LYS A  38      26.906 -10.380  36.112  1.00 24.23           C
ATOM    536  CD  LYS A  38      27.742  -9.286  36.712  1.00 30.34           C
ATOM    539  CE  LYS A  38      29.248  -9.462  36.377  1.00 31.21           C
ATOM    542  NZ  LYS A  38      30.080  -8.409  37.017  1.00 35.19           N
ATOM    546  C   LYS A  38      23.615 -10.013  38.156  1.00 19.49           C
ATOM    547  O   LYS A  38      22.711 -10.804  38.049  1.00 17.64           O
ATOM    549  N   PRO A  39      23.392  -8.731  38.455  1.00 21.01           N
ATOM    550  CA  PRO A  39      22.019  -8.310  38.558  1.00 20.72           C
ATOM    552  CB  PRO A  39      22.132  -6.804  38.912  1.00 21.79           C
ATOM    555  CG  PRO A  39      23.514  -6.637  39.433  1.00 23.97           C
ATOM    558  CD  PRO A  39      24.349  -7.644  38.733  1.00 23.76           C
ATOM    561  C   PRO A  39      21.267  -8.443  37.259  1.00 18.73           C
ATOM    562  O   PRO A  39      21.816  -8.341  36.143  1.00 19.30           O
ATOM    563  N   TYR A  40      19.952  -8.639  37.407  1.00 17.36           N
ATOM    564  CA  TYR A  40      19.022  -8.564  36.302  1.00 16.61           C
ATOM    566  CB  TYR A  40      18.360  -9.916  36.074  1.00 16.78           C
ATOM    569  CG  TYR A  40      17.421  -9.926  34.911  1.00 16.08           C
ATOM    570  CD1 TYR A  40      17.771 -10.500  33.729  1.00 15.37           C
ATOM    572  CE1 TYR A  40      16.931 -10.543  32.656  1.00 17.05           C
ATOM    574  CZ  TYR A  40      15.697  -9.878  32.704  1.00 17.32           C
ATOM    575  OH  TYR A  40      14.888  -9.917  31.556  1.00 19.05           O
ATOM    577  CE2 TYR A  40      15.335  -9.249  33.876  1.00 16.64           C
ATOM    579  CD2 TYR A  40      16.175  -9.264  34.967  1.00 17.02           C
ATOM    581  C   TYR A  40      18.010  -7.493  36.712  1.00 17.68           C
ATOM    582  O   TYR A  40      17.326  -7.613  37.721  1.00 18.41           O
ATOM    584  N   GLN A  41      18.012  -6.364  36.008  1.00 19.02           N
ATOM    585  CA  GLN A  41      17.085  -5.282  36.317  1.00 19.56           C
ATOM    587  CB  GLN A  41      17.613  -4.019  35.660  1.00 21.68           C
ATOM    590  CG  GLN A  41      16.878  -2.791  36.075  1.00 27.56           C
ATOM    593  CD  GLN A  41      17.674  -1.513  35.802  1.00 33.77           C
ATOM    594  OE1 GLN A  41      18.785  -1.330  36.329  1.00 38.29           O
ATOM    595  NE2 GLN A  41      17.115  -0.643  34.982  1.00 38.16           N
ATOM    598  C   GLN A  41      15.728  -5.597  35.736  1.00 17.69           C
ATOM    599  O   GLN A  41      15.572  -5.769  34.539  1.00 17.55           O
ATOM    601  N   LEU A  42      14.759  -5.714  36.641  1.00 17.16           N
ATOM    602  CA  LEU A  42      13.367  -5.879  36.264  1.00 16.63           C
ATOM    604  CB  LEU A  42      12.553  -6.270  37.463  1.00 16.14           C
ATOM    607  CG  LEU A  42      12.824  -7.700  38.025  1.00 16.11           C
ATOM    609  CD1 LEU A  42      12.112  -7.875  39.361  1.00 16.18           C
ATOM    613  CD2 LEU A  42      12.422  -8.778  37.045  1.00 17.78           C
ATOM    617  C   LEU A  42      12.865  -4.549  35.714  1.00 16.55           C
ATOM    618  O   LEU A  42      13.521  -3.518  35.893  1.00 16.94           O
ATOM    620  N   PRO A  43      11.726  -4.578  34.997  1.00 16.90           N
ATOM    621  CA  PRO A  43      11.144  -3.306  34.499  1.00 17.16           C
ATOM    623  CB  PRO A  43       9.762  -3.729  34.011  1.00 16.78           C
ATOM    626  CG  PRO A  43      10.015  -5.159  33.522  1.00 17.48           C
ATOM    629  CD  PRO A  43      10.940  -5.750  34.562  1.00 17.52           C
ATOM    632  C   PRO A  43      11.032  -2.312  35.624  1.00 16.41           C
ATOM    633  O   PRO A  43      10.682  -2.645  36.751  1.00 15.98           O
ATOM    634  N   GLU A  44      11.357  -1.058  35.292  1.00 15.96           N
ATOM    635  CA  GLU A  44      11.373   0.041  36.295  1.00 16.37           C
ATOM    637  CB  GLU A  44       9.929   0.434  36.716  1.00 16.55           C
ATOM    640  CG  GLU A  44       9.109   0.860  35.547  1.00 16.41           C
ATOM    643  CD  GLU A  44       7.667   1.243  35.839  1.00 14.97           C
ATOM    644  OE1 GLU A  44       7.027   1.688  34.862  1.00 17.31           O
ATOM    645  OE2 GLU A  44       7.163   1.080  36.970  1.00 16.79           O
ATOM    646  C   GLU A  44      12.278  -0.260  37.515  1.00 16.02           C
ATOM    647  O   GLU A  44      12.106   0.272  38.577  1.00 16.38           O
ATOM    649  N   ASP A  45      13.275  -1.138  37.339  1.00 16.91           N
ATOM    650  CA  ASP A  45      14.156  -1.584  38.403  1.00 18.15           C
ATOM    652  CB  ASP A  45      15.255  -0.565  38.678  1.00 18.40           C
ATOM    655  CG  ASP A  45      16.428  -1.175  39.443  1.00 24.97           C
ATOM    656  OD1 ASP A  45      17.202  -0.365  40.033  1.00 32.36           O
ATOM    657  OD2 ASP A  45      16.613  -2.449  39.453  1.00 26.85           O
ATOM    658  C   ASP A  45      13.401  -1.941  39.667  1.00 17.68           C
ATOM    659  O   ASP A  45      13.753  -1.645  40.805  1.00 17.78           O
ATOM    661  N   LEU A  46      12.338  -2.708  39.457  1.00 17.11           N
ATOM    662  CA  LEU A  46      11.486  -3.089  40.555  1.00 17.06           C
ATOM    664  CB  LEU A  46      10.333  -3.947  40.017  1.00 17.23           C
ATOM    667  CG  LEU A  46       9.262  -4.332  40.999  1.00 16.36           C
ATOM    669  CD1 LEU A  46       8.563  -3.098  41.538  1.00 18.93           C
ATOM    673  CD2 LEU A  46       8.283  -5.231  40.300  1.00 18.52           C
ATOM    677  C   LEU A  46      12.219  -3.886  41.620  1.00 16.71           C
ATOM    678  O   LEU A  46      12.960  -4.876  41.314  1.00 16.97           O
ATOM    680  N   GLY A  47      11.877  -3.578  42.855  1.00 16.75           N
ATOM    681  CA  GLY A  47      12.241  -4.332  44.025  1.00 16.77           C
ATOM    684  C   GLY A  47      10.997  -4.606  44.862  1.00 18.27           C
ATOM    685  O   GLY A  47      10.205  -5.492  44.521  1.00 18.83           O
ATOM    687  N   TYR A  48      10.804  -3.839  45.923  1.00 17.27           N
ATOM    688  CA  TYR A  48       9.634  -3.912  46.759  1.00 16.95           C
ATOM    690  CB  TYR A  48       9.911  -3.267  48.126  1.00 18.77           C
ATOM    693  CG  TYR A  48       8.767  -3.309  49.132  1.00 21.21           C
ATOM    694  CD1 TYR A  48       7.730  -2.352  49.103  1.00 22.37           C
ATOM    696  CE1 TYR A  48       6.694  -2.368  50.005  1.00 22.36           C
ATOM    698  CZ  TYR A  48       6.674  -3.329  50.982  1.00 26.88           C
ATOM    699  OH  TYR A  48       5.639  -3.353  51.898  1.00 28.72           O
ATOM    701  CE2 TYR A  48       7.690  -4.284  51.060  1.00 26.11           C
ATOM    703  CD2 TYR A  48       8.735  -4.258  50.138  1.00 24.74           C
ATOM    705  C   TYR A  48       8.481  -3.185  46.075  1.00 16.64           C
ATOM    706  O   TYR A  48       8.657  -2.119  45.500  1.00 16.73           O
ATOM    708  N   VAL A  49       7.294  -3.753  46.170  1.00 15.37           N
ATOM    709  CA  VAL A  49       6.081  -3.049  45.760  1.00 14.63           C
ATOM    711  CB  VAL A  49       5.835  -3.245  44.287  1.00 15.15           C
ATOM    713  CG1 VAL A  49       5.660  -4.749  43.932  1.00 15.97           C
ATOM    717  CG2 VAL A  49       4.640  -2.392  43.788  1.00 16.69           C
ATOM    721  C   VAL A  49       4.906  -3.458  46.620  1.00 15.46           C
ATOM    722  O   VAL A  49       4.822  -4.626  47.021  1.00 15.77           O
ATOM    724  N   GLU A  50       3.982  -2.556  46.914  1.00 15.75           N
ATOM    725  CA  GLU A  50       2.764  -2.861  47.619  1.00 16.12           C
ATOM    727  CB BGLU A  50       2.799  -2.545  49.124  0.35 15.69           C
ATOM    728  CB AGLU A  50       2.998  -2.456  49.080  0.65 17.27           C
ATOM    733  CG BGLU A  50       2.456  -1.126  49.535  0.35 13.57           C
ATOM    734  CG AGLU A  50       1.919  -2.015  50.047  0.65 19.40           C
ATOM    739  CD BGLU A  50       0.904  -0.837  49.672  0.35 13.58           C
ATOM    740  CD AGLU A  50       2.616  -1.107  51.124  0.65 21.85           C
ATOM    741  OE1BGLU A  50       0.093  -1.603  50.310  0.35 18.84           O
ATOM    742  OE1AGLU A  50       3.690  -1.499  51.690  0.65 23.72           O
ATOM    743  OE2BGLU A  50       0.517   0.198  49.163  0.35 22.17           O
ATOM    744  OE2AGLU A  50       2.149   0.023  51.384  0.65 21.97           O
ATOM    745  C   GLU A  50       1.636  -2.096  46.977  1.00 16.09           C
ATOM    746  O   GLU A  50       1.824  -1.015  46.391  1.00 15.04           O
ATOM    748  N   GLY A  51       0.454  -2.646  47.129  1.00 15.17           N
ATOM    749  CA  GLY A  51      -0.745  -2.003  46.643  1.00 14.78           C
ATOM    752  C   GLY A  51      -1.986  -2.504  47.335  1.00 15.03           C
ATOM    753  O   GLY A  51      -2.069  -3.627  47.825  1.00 15.19           O
ATOM    755  N   ARG A  52      -3.007  -1.667  47.320  1.00 15.32           N
ATOM    756  CA  ARG A  52      -4.347  -2.010  47.789  1.00 15.77           C
ATOM    758  CB  ARG A  52      -4.499  -1.640  49.256  1.00 16.72           C
ATOM    761  CG  ARG A  52      -5.768  -2.131  49.908  1.00 18.26           C
ATOM    764  CD  ARG A  52      -6.145  -1.336  51.156  1.00 19.39           C
ATOM    767  NE  ARG A  52      -5.181  -1.398  52.236  1.00 22.93           N
ATOM    769  CZ  ARG A  52      -5.159  -2.331  53.186  1.00 20.06           C
ATOM    770  NH1 ARG A  52      -4.257  -2.214  54.143  1.00 23.16           N
ATOM    773  NH2 ARG A  52      -6.019  -3.354  53.225  1.00 20.61           N
ATOM    776  C   ARG A  52      -5.385  -1.274  46.967  1.00 16.11           C
ATOM    777  O   ARG A  52      -5.121  -0.138  46.602  1.00 15.48           O
ATOM    779  N   LEU A  53      -6.529  -1.871  46.735  1.00 15.38           N
ATOM    780  CA  LEU A  53      -7.689  -1.210  46.167  1.00 16.15           C
ATOM    782  CB  LEU A  53      -8.067  -1.839  44.814  1.00 15.31           C
ATOM    785  CG  LEU A  53      -7.137  -1.508  43.635  1.00 14.96           C
ATOM    787  CD1 LEU A  53      -7.434  -2.355  42.448  1.00 16.16           C
ATOM    791  CD2 LEU A  53      -7.311  -0.062  43.251  1.00 16.58           C
ATOM    795  C   LEU A  53      -8.797  -1.220  47.227  1.00 17.77           C
ATOM    796  O   LEU A  53      -8.668  -0.513  48.209  1.00 19.78           O
ATOM    798  N   GLU A  54      -9.789  -2.090  47.075  1.00 20.00           N
ATOM    799  CA  GLU A  54     -10.950  -2.104  47.979  1.00 21.11           C
ATOM    801  CB  GLU A  54     -12.232  -2.267  47.168  1.00 21.81           C
ATOM    804  CG  GLU A  54     -12.484  -1.089  46.190  1.00 22.79           C
ATOM    807  CD  GLU A  54     -12.632   0.270  46.851  1.00 25.46           C
ATOM    808  OE1 GLU A  54     -12.471   1.286  46.134  1.00 24.69           O
ATOM    809  OE2 GLU A  54     -12.959   0.379  48.070  1.00 27.39           O
ATOM    810  C   GLU A  54     -10.855  -3.148  49.075  1.00 23.08           C
ATOM    811  O   GLU A  54     -11.662  -3.133  50.013  1.00 24.80           O
ATOM    813  N   GLY A  55      -9.836  -4.004  49.012  1.00 21.43           N
ATOM    814  CA  GLY A  55      -9.701  -5.133  49.934  1.00 21.62           C
ATOM    817  C   GLY A  55      -8.394  -5.147  50.697  1.00 20.55           C
ATOM    818  O   GLY A  55      -8.025  -4.152  51.282  1.00 20.17           O
ATOM    820  N   GLU A  56      -7.714  -6.298  50.685  1.00 19.85           N
ATOM    821  CA  GLU A  56      -6.461  -6.508  51.407  1.00 19.16           C
ATOM    823  CB  GLU A  56      -6.182  -8.005  51.587  1.00 19.55           C
ATOM    826  CG  GLU A  56      -7.261  -8.765  52.371  1.00 21.93           C
ATOM    829  CD  GLU A  56      -7.304  -8.439  53.841  1.00 30.89           C
ATOM    830  OE1 GLU A  56      -8.378  -8.728  54.433  1.00 38.25           O
ATOM    831  OE2 GLU A  56      -6.316  -7.919  54.443  1.00 34.70           O
ATOM    832  C   GLU A  56      -5.304  -5.892  50.616  1.00 18.30           C
ATOM    833  O   GLU A  56      -5.393  -5.769  49.410  1.00 17.63           O
ATOM    835  N   LYS A  57      -4.232  -5.576  51.308  1.00 17.93           N
ATOM    836  CA  LYS A  57      -3.025  -5.113  50.662  1.00 18.64           C
ATOM    838  CB BLYS A  57      -2.244  -4.217  51.632  0.35 18.63           C
ATOM    839  CB ALYS A  57      -2.217  -4.202  51.557  0.65 19.64           C
ATOM    844  CG BLYS A  57      -0.911  -3.629  51.133  0.35 16.05           C
ATOM    845  CG ALYS A  57      -1.432  -4.931  52.627  0.65 20.85           C
ATOM    850  CD BLYS A  57      -0.207  -2.778  52.222  0.35 16.66           C
ATOM    851  CD ALYS A  57      -0.602  -3.987  53.472  0.65 23.27           C
ATOM    856  CE BLYS A  57      -0.941  -1.473  52.535  0.35 16.58           C
ATOM    857  CE ALYS A  57      -0.013  -4.707  54.666  0.65 26.19           C
ATOM    862  NZ BLYS A  57      -0.051  -0.472  53.224  0.35 17.66           N
ATOM    863  NZ ALYS A  57       0.592  -5.958  54.248  0.65 29.84           N
ATOM    870  C   LYS A  57      -2.186  -6.321  50.243  1.00 19.62           C
ATOM    871  O   LYS A  57      -2.111  -7.317  50.950  1.00 22.63           O
ATOM    873  N   LEU A  58      -1.519  -6.173  49.118  1.00 16.27           N
ATOM    874  CA  LEU A  58      -0.538  -7.116  48.612  1.00 16.58           C
ATOM    876  CB  LEU A  58      -0.864  -7.487  47.176  1.00 16.52           C
ATOM    879  CG  LEU A  58       0.156  -8.308  46.377  1.00 15.61           C
ATOM    881  CD1 LEU A  58       0.499  -9.644  47.060  1.00 16.87           C
ATOM    885  CD2 LEU A  58      -0.346  -8.554  44.988  1.00 16.12           C
ATOM    889  C   LEU A  58       0.845  -6.477  48.695  1.00 15.65           C
ATOM    890  O   LEU A  58       1.049  -5.361  48.185  1.00 15.40           O
ATOM    892  N   VAL A  59       1.784  -7.173  49.332  1.00 15.47           N
ATOM    893  CA  VAL A  59       3.160  -6.732  49.469  1.00 15.36           C
ATOM    895  CB  VAL A  59       3.594  -6.598  50.947  1.00 16.64           C
ATOM    897  CG1 VAL A  59       5.062  -6.266  51.056  1.00 20.17           C
ATOM    901  CG2 VAL A  59       2.701  -5.573  51.640  1.00 17.58           C
ATOM    905  C   VAL A  59       4.059  -7.747  48.785  1.00 15.70           C
ATOM    906  O   VAL A  59       3.894  -8.932  49.013  1.00 15.22           O
ATOM    908  N   ILE A  60       4.977  -7.275  47.961  1.00 15.50           N
ATOM    909  CA  ILE A  60       5.829  -8.116  47.141  1.00 15.99           C
ATOM    911  CB  ILE A  60       5.426  -8.051  45.659  1.00 14.86           C
ATOM    913  CG1 ILE A  60       3.947  -8.360  45.435  1.00 17.51           C
ATOM    916  CD1 ILE A  60       3.453  -8.127  44.000  1.00 17.02           C
ATOM    920  CG2 ILE A  60       6.318  -9.007  44.894  1.00 19.07           C
ATOM    924  C   ILE A  60       7.272  -7.668  47.225  1.00 15.43           C
ATOM    925  O   ILE A  60       7.550  -6.463  47.155  1.00 16.65           O
ATOM    927  N   GLU A  61       8.193  -8.611  47.432  1.00 15.83           N
ATOM    928  CA  GLU A  61       9.628  -8.370  47.288  1.00 16.10           C
ATOM    930  CB  GLU A  61      10.409  -8.831  48.515  1.00 17.44           C
ATOM    933  CG  GLU A  61      10.153  -8.032  49.747  1.00 20.63           C
ATOM    936  CD  GLU A  61      10.913  -8.571  50.971  1.00 23.71           C
ATOM    937  OE1 GLU A  61      10.672  -8.031  52.065  1.00 26.29           O
ATOM    938  OE2 GLU A  61      11.754  -9.523  50.870  1.00 23.55           O
ATOM    939  C   GLU A  61      10.148  -9.163  46.100  1.00 17.19           C
ATOM    940  O   GLU A  61       9.912 -10.374  46.018  1.00 17.28           O
ATOM    942  N   ASN A  62      10.869  -8.504  45.202  1.00 17.44           N
ATOM    943  CA  ASN A  62      11.465  -9.130  44.010  1.00 17.68           C
ATOM    945  CB  ASN A  62      11.057  -8.403  42.764  1.00 18.00           C
ATOM    948  CG  ASN A  62       9.626  -8.525  42.474  1.00 20.48           C
ATOM    949  OD1 ASN A  62       9.184  -9.537  41.914  1.00 23.22           O
ATOM    950  ND2 ASN A  62       8.838  -7.520  42.904  1.00 22.36           N
ATOM    953  C   ASN A  62      12.978  -9.104  44.110  1.00 18.40           C
ATOM    954  O   ASN A  62      13.571  -8.064  44.438  1.00 19.93           O
ATOM    956  N   ARG A  63      13.620 -10.227  43.791  1.00 16.63           N
ATOM    957  CA  ARG A  63      15.068 -10.298  43.661  1.00 16.19           C
ATOM    959  CB  ARG A  63      15.645 -11.165  44.758  1.00 18.01           C
ATOM    962  CG  ARG A  63      15.577 -10.416  46.102  1.00 21.80           C
ATOM    965  CD  ARG A  63      15.837 -11.341  47.267  1.00 23.59           C
ATOM    968  NE  ARG A  63      15.901 -10.523  48.496  1.00 25.94           N
ATOM    970  CZ  ARG A  63      14.850 -10.151  49.226  1.00 26.52           C
ATOM    971  NH1 ARG A  63      13.613 -10.524  48.910  1.00 22.75           N
ATOM    974  NH2 ARG A  63      15.038  -9.354  50.285  1.00 30.31           N
ATOM    977  C   ARG A  63      15.321 -10.968  42.310  1.00 15.55           C
ATOM    978  O   ARG A  63      14.645 -11.921  41.961  1.00 15.38           O
ATOM    980  N   CYS A  64      16.325 -10.535  41.561  1.00 13.96           N
ATOM    981  CA  CYS A  64      16.495 -11.044  40.224  1.00 13.72           C
ATOM    983  CB  CYS A  64      15.554 -10.390  39.227  1.00 15.22           C
ATOM    986  SG  CYS A  64      15.203 -11.381  37.753  1.00 16.20           S
ATOM    988  C   CYS A  64      17.934 -10.933  39.774  1.00 13.69           C
ATOM    989  O   CYS A  64      18.552  -9.869  39.920  1.00 14.58           O
ATOM    991  N   TYR A  65      18.448 -12.038  39.250  1.00 14.14           N
ATOM    992  CA  TYR A  65      19.838 -12.172  38.833  1.00 13.79           C
ATOM    994  CB  TYR A  65      20.668 -12.977  39.875  1.00 15.81           C
ATOM    997  CG  TYR A  65      20.380 -12.540  41.282  1.00 16.97           C
ATOM    998  CD1 TYR A  65      21.024 -11.468  41.850  1.00 20.95           C
ATOM   1000  CE1 TYR A  65      20.670 -11.072  43.178  1.00 22.75           C
ATOM   1002  CZ  TYR A  65      19.624 -11.683  43.796  1.00 21.06           C
ATOM   1003  OH  TYR A  65      19.189 -11.342  45.077  1.00 26.13           O
ATOM   1005  CE2 TYR A  65      18.974 -12.717  43.230  1.00 20.45           C
ATOM   1007  CD2 TYR A  65      19.339 -13.117  41.961  1.00 19.68           C
ATOM   1009  C   TYR A  65      19.945 -12.891  37.468  1.00 14.57           C
ATOM   1010  O   TYR A  65      18.957 -13.304  36.869  1.00 13.37           O
ATOM   1012  N   GLN A  66      21.178 -12.994  36.965  1.00 14.38           N
ATOM   1013  CA  GLN A  66      21.438 -13.766  35.757  1.00 14.51           C
ATOM   1015  CB  GLN A  66      21.289 -12.935  34.495  1.00 15.55           C
ATOM   1018  CG  GLN A  66      22.210 -11.723  34.464  1.00 16.38           C
ATOM   1021  CD  GLN A  66      21.972 -10.899  33.245  1.00 19.40           C
ATOM   1022  OE1 GLN A  66      21.985 -11.423  32.148  1.00 20.27           O
ATOM   1023  NE2 GLN A  66      21.720  -9.620  33.447  1.00 19.81           N
ATOM   1026  C   GLN A  66      22.853 -14.321  35.821  1.00 14.43           C
ATOM   1027  O   GLN A  66      23.670 -13.828  36.593  1.00 14.82           O
ATOM   1029  N   THR A  67      23.061 -15.357  35.029  1.00 13.93           N
ATOM   1030  CA  THR A  67      24.382 -15.919  34.798  1.00 14.13           C
ATOM   1032  CB  THR A  67      24.601 -17.179  35.610  1.00 14.86           C
ATOM   1034  OG1 THR A  67      23.879 -18.241  35.024  1.00 16.11           O
ATOM   1036  CG2 THR A  67      24.235 -16.994  37.058  1.00 14.25           C
ATOM   1040  C   THR A  67      24.521 -16.250  33.324  1.00 14.34           C
ATOM   1041  O   THR A  67      23.578 -16.112  32.579  1.00 15.14           O
ATOM   1043  N   PRO A  68      25.681 -16.756  32.900  1.00 15.79           N
ATOM   1044  CA  PRO A  68      25.747 -17.052  31.472  1.00 17.18           C
ATOM   1046  CB  PRO A  68      27.225 -17.445  31.266  1.00 17.38           C
ATOM   1049  CG  PRO A  68      27.928 -16.731  32.282  1.00 18.16           C
ATOM   1052  CD  PRO A  68      27.001 -16.868  33.525  1.00 16.68           C
ATOM   1055  C   PRO A  68      24.789 -18.120  31.012  1.00 17.56           C
ATOM   1056  O   PRO A  68      24.354 -18.072  29.846  1.00 19.73           O
ATOM   1057  N   GLN A  69      24.421 -19.042  31.912  1.00 16.58           N
ATOM   1058  CA  GLN A  69      23.498 -20.112  31.589  1.00 16.21           C
ATOM   1060  CB  GLN A  69      23.865 -21.387  32.311  1.00 17.30           C
ATOM   1063  CG  GLN A  69      25.229 -21.982  31.867  1.00 19.82           C
ATOM   1066  CD  GLN A  69      26.448 -21.236  32.466  1.00 24.77           C
ATOM   1067  OE1 GLN A  69      26.344 -20.494  33.439  1.00 27.64           O
ATOM   1068  NE2 GLN A  69      27.602 -21.447  31.873  1.00 26.66           N
ATOM   1071  C   GLN A  69      22.044 -19.817  31.872  1.00 15.78           C
ATOM   1072  O   GLN A  69      21.193 -20.463  31.306  1.00 15.78           O
ATOM   1074  N   PHE A  70      21.793 -18.836  32.747  1.00 14.78           N
ATOM   1075  CA  PHE A  70      20.425 -18.491  33.164  1.00 14.57           C
ATOM   1077  CB  PHE A  70      20.223 -18.776  34.665  1.00 15.20           C
ATOM   1080  CG  PHE A  70      20.530 -20.211  35.061  1.00 14.09           C
ATOM   1081  CD1 PHE A  70      21.510 -20.448  36.014  1.00 17.89           C
ATOM   1083  CE1 PHE A  70      21.818 -21.742  36.424  1.00 18.48           C
ATOM   1085  CZ  PHE A  70      21.200 -22.820  35.836  1.00 19.02           C
ATOM   1087  CE2 PHE A  70      20.199 -22.630  34.907  1.00 18.68           C
ATOM   1089  CD2 PHE A  70      19.849 -21.297  34.522  1.00 17.89           C
ATOM   1091  C   PHE A  70      20.154 -17.046  32.844  1.00 14.27           C
ATOM   1092  O   PHE A  70      20.718 -16.124  33.422  1.00 14.81           O
ATOM   1094  N   ARG A  71      19.254 -16.855  31.881  1.00 13.24           N
ATOM   1095  CA  ARG A  71      18.860 -15.528  31.428  1.00 13.78           C
ATOM   1097  CB  ARG A  71      17.767 -15.639  30.344  1.00 15.24           C
ATOM   1100  CG  ARG A  71      17.201 -14.317  29.852  1.00 15.99           C
ATOM   1103  CD  ARG A  71      16.074 -14.661  28.877  1.00 17.28           C
ATOM   1106  NE  ARG A  71      14.811 -15.131  29.450  1.00 16.05           N
ATOM   1108  CZ  ARG A  71      13.905 -14.331  29.993  1.00 16.05           C
ATOM   1109  NH1 ARG A  71      14.141 -13.043  30.176  1.00 16.30           N
ATOM   1112  NH2 ARG A  71      12.739 -14.807  30.382  1.00 16.42           N
ATOM   1115  C   ARG A  71      18.350 -14.682  32.542  1.00 14.83           C
ATOM   1116  O   ARG A  71      18.558 -13.468  32.565  1.00 14.46           O
ATOM   1118  N   LYS A  72      17.575 -15.286  33.438  1.00 12.99           N
ATOM   1119  CA  LYS A  72      16.849 -14.489  34.435  1.00 13.56           C
ATOM   1121  CB  LYS A  72      15.581 -13.916  33.800  1.00 13.54           C
ATOM   1124  CG  LYS A  72      14.673 -13.183  34.745  1.00 13.26           C
ATOM   1127  CD  LYS A  72      13.429 -12.673  33.989  1.00 15.02           C
ATOM   1130  CE  LYS A  72      12.349 -12.257  34.925  1.00 15.87           C
ATOM   1133  NZ  LYS A  72      11.161 -11.709  34.194  1.00 17.17           N
ATOM   1137  C   LYS A  72      16.471 -15.417  35.576  1.00 13.58           C
ATOM   1138  O   LYS A  72      15.881 -16.479  35.351  1.00 16.34           O
ATOM   1140  N   MET A  73      16.904 -15.087  36.764  1.00 12.28           N
ATOM   1141  CA  MET A  73      16.686 -15.905  37.936  1.00 12.55           C
ATOM   1143  CB  MET A  73      18.040 -16.302  38.531  1.00 12.80           C
ATOM   1146  CG  MET A  73      18.944 -17.022  37.552  1.00 13.70           C
ATOM   1149  SD BMET A  73      20.312 -18.049  38.232  0.20 14.49           S
ATOM   1150  SD AMET A  73      20.694 -16.888  37.984  0.80 14.46           S
ATOM   1151  CE BMET A  73      20.877 -16.965  39.535  0.20 14.48           C
ATOM   1152  CE AMET A  73      20.716 -17.845  39.481  0.80 16.07           C
ATOM   1159  C   MET A  73      15.902 -15.090  38.932  1.00 12.76           C
ATOM   1160  O   MET A  73      16.454 -14.171  39.557  1.00 12.07           O
ATOM   1162  N   HIS A  74      14.598 -15.341  39.015  1.00 12.69           N
ATOM   1163  CA  HIS A  74      13.678 -14.460  39.717  1.00 12.65           C
ATOM   1165  CB  HIS A  74      12.547 -14.069  38.754  1.00 13.24           C
ATOM   1168  CG  HIS A  74      11.628 -13.025  39.288  1.00 13.90           C
ATOM   1169  ND1 HIS A  74      10.386 -12.818  38.729  1.00 21.21           N
ATOM   1171  CE1 HIS A  74       9.767 -11.845  39.377  1.00 20.56           C
ATOM   1173  NE2 HIS A  74      10.542 -11.432  40.352  1.00 17.25           N
ATOM   1175  CD2 HIS A  74      11.737 -12.132  40.298  1.00 15.93           C
ATOM   1177  C   HIS A  74      13.111 -15.124  40.955  1.00 12.68           C
ATOM   1178  O   HIS A  74      12.563 -16.242  40.830  1.00 12.51           O
ATOM   1180  N   LEU A  75      13.304 -14.522  42.108  1.00 12.51           N
ATOM   1181  CA  LEU A  75      12.703 -14.975  43.343  1.00 13.25           C
ATOM   1183  CB  LEU A  75      13.766 -15.258  44.400  1.00 13.87           C
ATOM   1186  CG  LEU A  75      13.204 -15.662  45.777  1.00 14.87           C
ATOM   1188  CD1 LEU A  75      12.440 -17.002  45.711  1.00 14.75           C
ATOM   1192  CD2 LEU A  75      14.334 -15.823  46.755  1.00 19.31           C
ATOM   1196  C   LEU A  75      11.770 -13.900  43.831  1.00 14.34           C
ATOM   1197  O   LEU A  75      12.171 -12.760  44.026  1.00 14.48           O
ATOM   1199  N   GLU A  76      10.486 -14.230  43.951  1.00 13.99           N
ATOM   1200  CA  GLU A  76       9.480 -13.305  44.396  1.00 14.30           C
ATOM   1202  CB BGLU A  76       8.457 -13.069  43.290  0.35 14.76           C
ATOM   1203  CB AGLU A  76       8.420 -13.100  43.323  0.65 15.83           C
ATOM   1208  CG BGLU A  76       7.371 -12.090  43.623  0.35 16.37           C
ATOM   1209  CG AGLU A  76       7.306 -12.170  43.706  0.65 20.45           C
ATOM   1214  CD BGLU A  76       6.124 -12.781  44.088  0.35 15.71           C
ATOM   1215  CD AGLU A  76       6.055 -12.423  42.918  0.65 26.75           C
ATOM   1216  OE1BGLU A  76       6.001 -13.087  45.288  0.35 19.62           O
ATOM   1217  OE1AGLU A  76       5.641 -11.522  42.170  0.65 29.63           O
ATOM   1218  OE2BGLU A  76       5.269 -13.042  43.241  0.35 19.62           O
ATOM   1219  OE2AGLU A  76       5.483 -13.520  43.046  0.65 27.64           O
ATOM   1220  C   GLU A  76       8.871 -13.842  45.683  1.00 14.20           C
ATOM   1221  O   GLU A  76       8.552 -15.044  45.777  1.00 14.28           O
ATOM   1223  N   LEU A  77       8.684 -12.985  46.666  1.00 14.93           N
ATOM   1224  CA  LEU A  77       7.986 -13.319  47.901  1.00 15.11           C
ATOM   1226  CB  LEU A  77       8.915 -13.139  49.094  1.00 15.12           C
ATOM   1229  CG  LEU A  77      10.213 -13.957  49.046  1.00 16.01           C
ATOM   1231  CD1 LEU A  77      11.164 -13.545  50.177  1.00 19.43           C
ATOM   1235  CD2 LEU A  77       9.968 -15.420  49.100  1.00 16.53           C
ATOM   1239  C   LEU A  77       6.837 -12.373  48.033  1.00 15.14           C
ATOM   1240  O   LEU A  77       6.979 -11.181  47.757  1.00 15.05           O
ATOM   1242  N   ALA A  78       5.682 -12.844  48.489  1.00 13.70           N
ATOM   1243  CA  ALA A  78       4.538 -11.979  48.617  1.00 14.13           C
ATOM   1245  CB  ALA A  78       3.722 -11.981  47.342  1.00 14.49           C
ATOM   1249  C   ALA A  78       3.657 -12.338  49.788  1.00 14.71           C
ATOM   1250  O   ALA A  78       3.648 -13.485  50.239  1.00 14.15           O
ATOM   1252  N   LYS A  79       2.902 -11.375  50.266  1.00 15.41           N
ATOM   1253  CA  LYS A  79       1.900 -11.603  51.302  1.00 16.22           C
ATOM   1255  CB BLYS A  79       2.402 -11.222  52.685  0.35 16.17           C
ATOM   1256  CB ALYS A  79       2.450 -11.267  52.666  0.65 16.03           C
ATOM   1261  CG BLYS A  79       3.236 -12.264  53.393  0.35 18.08           C
ATOM   1262  CG ALYS A  79       1.559 -11.662  53.792  0.65 19.06           C
ATOM   1267  CD BLYS A  79       3.407 -11.914  54.885  0.35 19.88           C
ATOM   1268  CD ALYS A  79       1.954 -11.045  55.156  0.65 21.62           C
ATOM   1273  CE BLYS A  79       2.131 -12.146  55.742  0.35 19.84           C
ATOM   1274  CE ALYS A  79       3.088 -11.770  55.861  0.65 21.00           C
ATOM   1279  NZ BLYS A  79       2.020 -13.540  56.304  0.35 19.99           N
ATOM   1280  NZ ALYS A  79       2.756 -13.158  56.336  0.65 20.49           N
ATOM   1287  C   LYS A  79       0.686 -10.746  50.992  1.00 16.67           C
ATOM   1288  O   LYS A  79       0.824  -9.528  50.775  1.00 17.00           O
ATOM   1290  N   VAL A  80      -0.473 -11.384  51.023  1.00 17.05           N
ATOM   1291  CA  VAL A  80      -1.761 -10.678  50.948  1.00 19.12           C
ATOM   1293  CB  VAL A  80      -2.770 -11.371  50.064  1.00 18.76           C
ATOM   1295  CG1 VAL A  80      -4.078 -10.536  49.983  1.00 22.34           C
ATOM   1299  CG2 VAL A  80      -2.215 -11.596  48.716  1.00 20.38           C
ATOM   1303  C   VAL A  80      -2.294 -10.571  52.355  1.00 19.67           C
ATOM   1304  O   VAL A  80      -2.561 -11.592  53.016  1.00 20.08           O
ATOM   1306  N   GLY A  81      -2.484  -9.334  52.792  1.00 21.20           N
ATOM   1307  CA  GLY A  81      -2.973  -9.100  54.146  1.00 22.65           C
ATOM   1310  C   GLY A  81      -2.083  -9.757  55.140  1.00 24.34           C
ATOM   1311  O   GLY A  81      -0.884  -9.797  54.981  1.00 25.78           O
ATOM   1313  N   LYS A  82      -2.682 -10.371  56.150  1.00 26.41           N
ATOM   1314  CA  LYS A  82      -1.910 -10.839  57.276  1.00 29.19           C
ATOM   1316  CB  LYS A  82      -2.728 -10.866  58.581  1.00 29.64           C
ATOM   1319  CG  LYS A  82      -4.136 -10.299  58.481  1.00 35.92           C
ATOM   1322  CD  LYS A  82      -5.133 -11.274  57.771  1.00 39.33           C
ATOM   1325  CE  LYS A  82      -5.816 -10.655  56.523  1.00 39.23           C
ATOM   1328  NZ  LYS A  82      -5.623  -9.186  56.462  1.00 40.66           N
ATOM   1332  C   LYS A  82      -1.464 -12.229  57.019  1.00 29.20           C
ATOM   1333  O   LYS A  82      -0.387 -12.624  57.483  1.00 30.61           O
ATOM   1335  N   GLY A  83      -2.293 -12.985  56.306  1.00 28.77           N
ATOM   1336  CA  GLY A  83      -2.168 -14.437  56.318  1.00 27.94           C
ATOM   1339  C   GLY A  83      -1.868 -15.234  55.038  1.00 27.01           C
ATOM   1340  O   GLY A  83      -1.559 -16.422  55.165  1.00 27.95           O
ATOM   1342  N   LEU A  84      -2.014 -14.679  53.826  1.00 23.96           N
ATOM   1343  CA  LEU A  84      -1.762 -15.449  52.565  1.00 21.59           C
ATOM   1345  CB  LEU A  84      -2.772 -15.104  51.489  1.00 23.53           C
ATOM   1348  CG  LEU A  84      -2.677 -15.945  50.224  1.00 25.32           C
ATOM   1350  CD1 LEU A  84      -3.039 -17.403  50.505  1.00 27.61           C
ATOM   1354  CD2 LEU A  84      -3.620 -15.429  49.138  1.00 30.49           C
ATOM   1358  C   LEU A  84      -0.373 -15.142  52.047  1.00 18.68           C
ATOM   1359  O   LEU A  84      -0.086 -14.023  51.757  1.00 17.60           O
ATOM   1361  N   ASP A  85       0.484 -16.139  52.046  1.00 15.98           N
ATOM   1362  CA  ASP A  85       1.888 -16.040  51.715  1.00 14.53           C
ATOM   1364  CB  ASP A  85       2.766 -16.691  52.783  1.00 15.33           C
ATOM   1367  CG  ASP A  85       2.592 -16.104  54.145  1.00 18.00           C
ATOM   1368  OD1 ASP A  85       2.014 -14.999  54.244  1.00 19.26           O
ATOM   1369  OD2 ASP A  85       3.118 -16.704  55.116  1.00 20.00           O
ATOM   1370  C   ASP A  85       2.182 -16.797  50.423  1.00 14.01           C
ATOM   1371  O   ASP A  85       1.663 -17.894  50.206  1.00 13.80           O
ATOM   1373  N   ILE A  86       3.074 -16.239  49.597  1.00 13.58           N
ATOM   1374  CA  ILE A  86       3.426 -16.802  48.307  1.00 12.54           C
ATOM   1376  CB  ILE A  86       2.676 -16.056  47.162  1.00 12.58           C
ATOM   1378  CG1 ILE A  86       1.201 -16.140  47.354  1.00 14.86           C
ATOM   1381  CD1 ILE A  86       0.460 -14.872  46.985  1.00 21.02           C
ATOM   1385  CG2 ILE A  86       3.049 -16.606  45.839  1.00 14.76           C
ATOM   1389  C   ILE A  86       4.914 -16.733  48.089  1.00 12.69           C
ATOM   1390  O   ILE A  86       5.546 -15.741  48.413  1.00 13.64           O
ATOM   1392  N   LEU A  87       5.472 -17.791  47.540  1.00 12.03           N
ATOM   1393  CA  LEU A  87       6.811 -17.757  46.995  1.00 12.56           C
ATOM   1395  CB  LEU A  87       7.730 -18.736  47.707  1.00 13.28           C
ATOM   1398  CG  LEU A  87       9.152 -18.851  47.150  1.00 15.36           C
ATOM   1400  CD1 LEU A  87      10.110 -19.166  48.319  1.00 15.30           C
ATOM   1404  CD2 LEU A  87       9.296 -19.869  46.074  1.00 15.94           C
ATOM   1408  C   LEU A  87       6.691 -18.185  45.533  1.00 12.57           C
ATOM   1409  O   LEU A  87       6.081 -19.187  45.214  1.00 12.51           O
ATOM   1411  N   HIS A  88       7.329 -17.441  44.641  1.00 11.61           N
ATOM   1412  CA  HIS A  88       7.427 -17.688  43.222  1.00 11.51           C
ATOM   1414  CB  HIS A  88       6.724 -16.554  42.448  1.00 12.65           C
ATOM   1417  CG  HIS A  88       7.102 -16.454  41.009  1.00 13.44           C
ATOM   1418  ND1 HIS A  88       6.343 -16.982  39.991  1.00 17.94           N
ATOM   1420  CE1 HIS A  88       6.950 -16.760  38.834  1.00 17.96           C
ATOM   1422  NE2 HIS A  88       8.040 -16.069  39.056  1.00 15.21           N
ATOM   1424  CD2 HIS A  88       8.169 -15.877  40.418  1.00 14.93           C
ATOM   1426  C   HIS A  88       8.897 -17.696  42.862  1.00 12.37           C
ATOM   1427  O   HIS A  88       9.620 -16.771  43.243  1.00 12.88           O
ATOM   1429  N   CYS A  89       9.337 -18.675  42.101  1.00 11.82           N
ATOM   1430  CA  CYS A  89      10.698 -18.681  41.596  1.00 12.10           C
ATOM   1432  CB  CYS A  89      11.607 -19.410  42.541  1.00 11.84           C
ATOM   1435  SG  CYS A  89      13.320 -19.535  42.007  1.00 14.80           S
ATOM   1437  C   CYS A  89      10.727 -19.285  40.213  1.00 12.66           C
ATOM   1438  O   CYS A  89      10.166 -20.360  40.002  1.00 12.44           O
ATOM   1440  N   VAL A  90      11.383 -18.609  39.272  1.00 12.15           N
ATOM   1441  CA  VAL A  90      11.712 -19.190  37.997  1.00 11.64           C
ATOM   1443  CB  VAL A  90      10.816 -18.714  36.811  1.00 12.25           C
ATOM   1445  CG1 VAL A  90      11.153 -19.420  35.515  1.00 13.27           C
ATOM   1449  CG2 VAL A  90       9.365 -18.895  37.153  1.00 12.76           C
ATOM   1453  C   VAL A  90      13.176 -18.940  37.685  1.00 11.82           C
ATOM   1454  O   VAL A  90      13.621 -17.789  37.866  1.00 12.01           O
ATOM   1456  N   MET A  91      13.867 -19.951  37.184  1.00 11.76           N
ATOM   1457  CA  MET A  91      15.162 -19.763  36.541  1.00 11.57           C
ATOM   1459  CB  MET A  91      16.235 -20.716  37.046  1.00 12.54           C
ATOM   1462  CG  MET A  91      16.473 -20.642  38.527  1.00 12.40           C
ATOM   1465  SD  MET A  91      17.445 -21.995  39.189  1.00 13.96           S
ATOM   1466  CE  MET A  91      19.035 -21.713  38.512  1.00 15.06           C
ATOM   1470  C   MET A  91      14.900 -19.954  35.048  1.00 11.97           C
ATOM   1471  O   MET A  91      14.597 -21.075  34.620  1.00 12.90           O
ATOM   1473  N   PHE A  92      14.935 -18.852  34.316  1.00 13.51           N
ATOM   1474  CA  PHE A  92      14.748 -18.868  32.863  1.00 13.33           C
ATOM   1476  CB  PHE A  92      14.249 -17.531  32.388  1.00 13.64           C
ATOM   1479  CG  PHE A  92      12.870 -17.173  32.874  1.00 13.42           C
ATOM   1480  CD1 PHE A  92      12.679 -16.431  34.016  1.00 14.21           C
ATOM   1482  CE1 PHE A  92      11.405 -16.090  34.454  1.00 13.53           C
ATOM   1484  CZ  PHE A  92      10.313 -16.498  33.751  1.00 14.57           C
ATOM   1486  CE2 PHE A  92      10.499 -17.249  32.627  1.00 15.40           C
ATOM   1488  CD2 PHE A  92      11.774 -17.563  32.177  1.00 13.34           C
ATOM   1490  C   PHE A  92      16.100 -19.141  32.242  1.00 14.15           C
ATOM   1491  O   PHE A  92      17.081 -18.418  32.506  1.00 15.25           O
ATOM   1493  N   PRO A  93      16.153 -20.183  31.410  1.00 14.43           N
ATOM   1494  CA  PRO A  93      17.439 -20.522  30.801  1.00 14.64           C
ATOM   1496  CB  PRO A  93      17.196 -21.940  30.309  1.00 14.75           C
ATOM   1499  CG  PRO A  93      15.743 -21.955  29.949  1.00 15.20           C
ATOM   1502  CD  PRO A  93      15.074 -21.099  30.997  1.00 14.98           C
ATOM   1505  C   PRO A  93      17.843 -19.608  29.644  1.00 15.63           C
ATOM   1506  O   PRO A  93      16.998 -19.043  28.975  1.00 15.54           O
ATOM   1507  N   GLU A  94      19.141 -19.453  29.448  1.00 16.17           N
ATOM   1508  CA  GLU A  94      19.628 -18.941  28.167  1.00 17.49           C
ATOM   1510  CB  GLU A  94      21.113 -18.521  28.231  1.00 18.34           C
ATOM   1513  CG  GLU A  94      21.366 -17.281  28.959  1.00 19.13           C
ATOM   1516  CD  GLU A  94      20.906 -16.004  28.265  1.00 20.89           C
ATOM   1517  OE1 GLU A  94      21.018 -14.909  28.843  1.00 22.53           O
ATOM   1518  OE2 GLU A  94      20.390 -16.094  27.118  1.00 24.87           O
ATOM   1519  C   GLU A  94      19.404 -20.011  27.114  1.00 17.08           C
ATOM   1520  O   GLU A  94      19.897 -21.123  27.215  1.00 17.84           O
ATOM   1522  N   PRO A  95      18.614 -19.678  26.057  1.00 18.06           N
ATOM   1523  CA  PRO A  95      18.370 -20.699  25.053  1.00 18.62           C
ATOM   1525  CB  PRO A  95      17.505 -19.946  24.025  1.00 18.84           C
ATOM   1528  CG  PRO A  95      16.786 -18.912  24.824  1.00 19.34           C
ATOM   1531  CD  PRO A  95      17.832 -18.452  25.836  1.00 18.88           C
ATOM   1534  C   PRO A  95      19.592 -21.350  24.400  1.00 19.56           C
ATOM   1535  O   PRO A  95      19.533 -22.515  24.096  1.00 19.70           O
ATOM   1536  N   LEU A  96      20.669 -20.579  24.264  1.00 21.27           N
ATOM   1537  CA  LEU A  96      21.943 -21.058  23.735  1.00 23.18           C
ATOM   1539  CB  LEU A  96      22.999 -19.984  23.988  1.00 24.62           C
ATOM   1542  CG  LEU A  96      24.404 -20.221  23.466  1.00 27.15           C
ATOM   1544  CD1 LEU A  96      24.320 -20.380  21.949  1.00 28.16           C
ATOM   1548  CD2 LEU A  96      25.260 -19.019  23.824  1.00 30.38           C
ATOM   1552  C   LEU A  96      22.398 -22.335  24.392  1.00 23.65           C
ATOM   1553  O   LEU A  96      23.007 -23.187  23.796  1.00 24.83           O
ATOM   1555  N   TYR A  97      22.108 -22.490  25.686  1.00 22.91           N
ATOM   1556  CA  TYR A  97      22.508 -23.684  26.370  1.00 23.12           C
ATOM   1558  CB  TYR A  97      23.042 -23.275  27.761  1.00 24.05           C
ATOM   1561  CG  TYR A  97      24.307 -22.434  27.682  1.00 22.70           C
ATOM   1562  CD1 TYR A  97      25.539 -23.044  27.472  1.00 27.89           C
ATOM   1564  CE1 TYR A  97      26.699 -22.316  27.393  1.00 26.84           C
ATOM   1566  CZ  TYR A  97      26.684 -20.954  27.506  1.00 27.26           C
ATOM   1567  OH  TYR A  97      27.854 -20.206  27.448  1.00 29.58           O
ATOM   1569  CE2 TYR A  97      25.474 -20.306  27.718  1.00 27.83           C
ATOM   1571  CD2 TYR A  97      24.296 -21.054  27.792  1.00 25.30           C
ATOM   1573  C   TYR A  97      21.465 -24.768  26.500  1.00 22.78           C
ATOM   1574  O   TYR A  97      21.750 -25.897  26.897  1.00 23.59           O
ATOM   1576  N   GLY A  98      20.207 -24.492  26.152  1.00 20.41           N
ATOM   1577  CA  GLY A  98      19.232 -25.564  26.085  1.00 20.29           C
ATOM   1580  C   GLY A  98      18.790 -26.230  27.392  1.00 18.32           C
ATOM   1581  O   GLY A  98      18.286 -27.341  27.405  1.00 19.64           O
ATOM   1583  N   LEU A  99      18.993 -25.542  28.496  1.00 18.28           N
ATOM   1584  CA  LEU A  99      18.559 -26.068  29.801  1.00 16.89           C
ATOM   1586  CB  LEU A  99      19.310 -25.364  30.918  1.00 16.21           C
ATOM   1589  CG  LEU A  99      20.847 -25.457  30.851  1.00 16.84           C
ATOM   1591  CD1 LEU A  99      21.500 -24.568  31.913  1.00 18.86           C
ATOM   1595  CD2 LEU A  99      21.284 -26.905  30.970  1.00 16.94           C
ATOM   1599  C   LEU A  99      17.055 -25.926  30.016  1.00 16.69           C
ATOM   1600  O   LEU A  99      16.456 -24.970  29.510  1.00 16.68           O
ATOM   1602  N   PRO A 100      16.466 -26.807  30.835  1.00 15.33           N
ATOM   1603  CA  PRO A 100      15.034 -26.660  31.170  1.00 15.49           C
ATOM   1605  CB  PRO A 100      14.688 -27.960  31.861  1.00 17.38           C
ATOM   1608  CG  PRO A 100      15.953 -28.533  32.282  1.00 19.48           C
ATOM   1611  CD  PRO A 100      17.021 -28.058  31.394  1.00 15.87           C
ATOM   1614  C   PRO A 100      14.797 -25.452  32.051  1.00 15.11           C
ATOM   1615  O   PRO A 100      15.717 -24.782  32.503  1.00 15.11           O
ATOM   1616  N   LEU A 101      13.525 -25.185  32.283  1.00 14.25           N
ATOM   1617  CA  LEU A 101      13.125 -24.123  33.189  1.00 14.82           C
ATOM   1619  CB  LEU A 101      11.808 -23.551  32.718  1.00 16.03           C
ATOM   1622  CG  LEU A 101      11.879 -22.852  31.378  1.00 16.15           C
ATOM   1624  CD1 LEU A 101      10.953 -23.479  30.394  1.00 17.48           C
ATOM   1628  CD2 LEU A 101      11.633 -21.348  31.543  1.00 18.12           C
ATOM   1632  C   LEU A 101      12.874 -24.671  34.593  1.00 15.90           C
ATOM   1633  O   LEU A 101      11.932 -25.451  34.822  1.00 19.97           O
ATOM   1635  N   PHE A 102      13.567 -24.153  35.576  1.00 13.63           N
ATOM   1636  CA  PHE A 102      13.223 -24.426  36.952  1.00 14.20           C
ATOM   1638  CB  PHE A 102      14.404 -24.272  37.869  1.00 14.15           C
ATOM   1641  CG  PHE A 102      14.022 -24.331  39.341  1.00 12.64           C
ATOM   1642  CD1 PHE A 102      13.736 -23.211  40.089  1.00 14.60           C
ATOM   1644  CE1 PHE A 102      13.372 -23.305  41.396  1.00 13.91           C
ATOM   1646  CZ  PHE A 102      13.194 -24.597  41.978  1.00 16.00           C
ATOM   1648  CE2 PHE A 102      13.495 -25.697  41.246  1.00 15.47           C
ATOM   1650  CD2 PHE A 102      13.895 -25.571  39.950  1.00 14.68           C
ATOM   1652  C   PHE A 102      12.138 -23.492  37.377  1.00 12.54           C
ATOM   1653  O   PHE A 102      12.242 -22.293  37.197  1.00 11.99           O
ATOM   1655  N   GLY A 103      11.099 -24.013  38.009  1.00 13.06           N
ATOM   1656  CA  GLY A 103      10.062 -23.181  38.581  1.00 13.12           C
ATOM   1659  C   GLY A 103       9.500 -23.751  39.853  1.00 13.73           C
ATOM   1660  O   GLY A 103       9.422 -24.959  40.001  1.00 14.08           O
ATOM   1662  N   CYS A 104       9.069 -22.885  40.732  1.00 14.02           N
ATOM   1663  CA  CYS A 104       8.283 -23.326  41.890  1.00 15.47           C
ATOM   1665  CB BCYS A 104       9.310 -23.748  42.990  0.35 15.84           C
ATOM   1666  CB ACYS A 104       9.101 -23.875  42.987  0.65 15.83           C
ATOM   1671  SG BCYS A 104       8.983 -23.896  44.873  0.35 15.94           S
ATOM   1672  SG ACYS A 104      10.164 -22.717  43.693  0.65 15.70           S
ATOM   1675  C   CYS A 104       7.349 -22.232  42.338  1.00 14.44           C
ATOM   1676  O   CYS A 104       7.608 -21.021  42.161  1.00 15.19           O
ATOM   1678  N   ASP A 105       6.225 -22.628  42.935  1.00 14.67           N
ATOM   1679  CA  ASP A 105       5.198 -21.726  43.417  1.00 14.20           C
ATOM   1681  CB BASP A 105       4.064 -21.524  42.391  0.35 13.93           C
ATOM   1682  CB AASP A 105       4.104 -21.558  42.401  0.65 14.69           C
ATOM   1687  CG BASP A 105       3.037 -20.390  42.775  0.35 12.44           C
ATOM   1688  CG AASP A 105       3.470 -20.207  42.475  0.65 16.92           C
ATOM   1689  OD1BASP A 105       2.132 -20.103  41.931  0.35  6.33           O
ATOM   1690  OD1AASP A 105       2.262 -20.115  42.744  0.65 17.83           O
ATOM   1691  OD2BASP A 105       3.121 -19.772  43.881  0.35 13.56           O
ATOM   1692  OD2AASP A 105       4.236 -19.231  42.348  0.65 18.88           O
ATOM   1693  C   ASP A 105       4.673 -22.364  44.687  1.00 15.24           C
ATOM   1694  O   ASP A 105       4.346 -23.583  44.690  1.00 16.10           O
ATOM   1696  N   ILE A 106       4.657 -21.647  45.787  1.00 13.05           N
ATOM   1697  CA  ILE A 106       4.138 -22.123  47.060  1.00 13.55           C
ATOM   1699  CB  ILE A 106       5.216 -22.236  48.117  1.00 15.74           C
ATOM   1701  CG1 ILE A 106       6.447 -22.936  47.582  1.00 19.88           C
ATOM   1704  CD1 ILE A 106       6.291 -24.333  47.327  1.00 21.33           C
ATOM   1708  CG2 ILE A 106       4.636 -22.899  49.337  1.00 16.56           C
ATOM   1712  C   ILE A 106       3.156 -21.102  47.551  1.00 14.12           C
ATOM   1713  O   ILE A 106       3.454 -19.903  47.578  1.00 14.06           O
ATOM   1715  N   VAL A 107       1.959 -21.537  47.912  1.00 12.89           N
ATOM   1716  CA  VAL A 107       0.928 -20.674  48.433  1.00 13.09           C
ATOM   1718  CB  VAL A 107      -0.260 -20.555  47.510  1.00 13.82           C
ATOM   1720  CG1 VAL A 107      -1.312 -19.593  48.107  1.00 14.73           C
ATOM   1724  CG2 VAL A 107       0.193 -20.101  46.122  1.00 14.04           C
ATOM   1728  C   VAL A 107       0.505 -21.182  49.805  1.00 13.97           C
ATOM   1729  O   VAL A 107       0.209 -22.371  49.937  1.00 13.08           O
ATOM   1731  N   ALA A 108       0.460 -20.331  50.809  1.00 14.30           N
ATOM   1732  CA  ALA A 108       0.118 -20.748  52.185  1.00 15.56           C
ATOM   1734  CB  ALA A 108       1.357 -20.949  52.970  1.00 15.62           C
ATOM   1738  C   ALA A 108      -0.784 -19.784  52.858  1.00 18.06           C
ATOM   1739  O   ALA A 108      -0.724 -18.610  52.584  1.00 18.77           O
ATOM   1741  N   GLY A 109      -1.661 -20.278  53.722  1.00 19.48           N
ATOM   1742  CA  GLY A 109      -2.528 -19.455  54.522  1.00 21.22           C
ATOM   1745  C   GLY A 109      -2.407 -19.845  55.983  1.00 23.68           C
ATOM   1746  O   GLY A 109      -1.587 -20.676  56.351  1.00 22.27           O
ATOM   1748  N   PRO A 110      -3.281 -19.278  56.814  1.00 25.49           N
ATOM   1749  CA  PRO A 110      -3.434 -19.736  58.182  1.00 27.81           C
ATOM   1751  CB  PRO A 110      -4.690 -18.995  58.635  1.00 27.82           C
ATOM   1754  CG  PRO A 110      -4.769 -17.841  57.838  1.00 26.91           C
ATOM   1757  CD  PRO A 110      -4.176 -18.158  56.509  1.00 26.38           C
ATOM   1760  C   PRO A 110      -3.665 -21.231  58.325  1.00 27.54           C
ATOM   1761  O   PRO A 110      -3.254 -21.814  59.341  1.00 32.70           O
ATOM   1762  N   GLY A 111      -4.354 -21.852  57.383  1.00 27.65           N
ATOM   1763  CA  GLY A 111      -4.553 -23.279  57.416  1.00 27.06           C
ATOM   1766  C   GLY A 111      -3.343 -24.118  57.043  1.00 26.43           C
ATOM   1767  O   GLY A 111      -3.468 -25.345  56.989  1.00 28.69           O
ATOM   1769  N   GLY A 112      -2.209 -23.462  56.734  1.00 23.62           N
ATOM   1770  CA  GLY A 112      -1.007 -24.153  56.249  1.00 21.33           C
ATOM   1773  C   GLY A 112      -0.805 -23.955  54.747  1.00 18.78           C
ATOM   1774  O   GLY A 112      -1.548 -23.201  54.115  1.00 18.15           O
ATOM   1776  N   VAL A 113       0.125 -24.698  54.181  1.00 17.02           N
ATOM   1777  CA  VAL A 113       0.406 -24.591  52.774  1.00 14.99           C
ATOM   1779  CB  VAL A 113       1.712 -25.345  52.411  1.00 15.51           C
ATOM   1781  CG1 VAL A 113       1.942 -25.379  50.923  1.00 14.59           C
ATOM   1785  CG2 VAL A 113       2.878 -24.714  53.191  1.00 17.40           C
ATOM   1789  C   VAL A 113      -0.779 -25.200  52.016  1.00 14.89           C
ATOM   1790  O   VAL A 113      -1.141 -26.381  52.225  1.00 15.75           O
ATOM   1792  N   SER A 114      -1.325 -24.462  51.058  1.00 14.94           N
ATOM   1793  CA  SER A 114      -2.421 -24.978  50.228  1.00 14.96           C
ATOM   1795  CB  SER A 114      -3.472 -23.895  49.905  1.00 15.94           C
ATOM   1798  OG  SER A 114      -2.929 -22.832  49.142  1.00 16.28           O
ATOM   1800  C   SER A 114      -1.928 -25.573  48.931  1.00 13.90           C
ATOM   1801  O   SER A 114      -2.501 -26.528  48.410  1.00 14.21           O
ATOM   1803  N   ALA A 115      -0.839 -25.028  48.377  1.00 12.89           N
ATOM   1804  CA  ALA A 115      -0.322 -25.431  47.075  1.00 13.25           C
ATOM   1806  CB  ALA A 115      -0.772 -24.483  45.945  1.00 13.75           C
ATOM   1810  C   ALA A 115       1.172 -25.411  47.119  1.00 13.35           C
ATOM   1811  O   ALA A 115       1.762 -24.406  47.522  1.00 13.29           O
ATOM   1813  N   ALA A 116       1.793 -26.448  46.621  1.00 13.46           N
ATOM   1814  CA  ALA A 116       3.229 -26.463  46.442  1.00 12.78           C
ATOM   1816  CB  ALA A 116       3.913 -27.207  47.572  1.00 13.81           C
ATOM   1820  C   ALA A 116       3.479 -27.114  45.106  1.00 13.15           C
ATOM   1821  O   ALA A 116       3.128 -28.308  44.886  1.00 13.17           O
ATOM   1823  N   ILE A 117       4.141 -26.383  44.219  1.00 14.17           N
ATOM   1824  CA  ILE A 117       4.411 -26.789  42.863  1.00 13.67           C
ATOM   1826  CB BILE A 117       3.567 -26.000  41.820  0.35 14.69           C
ATOM   1827  CB AILE A 117       3.619 -25.920  41.800  0.65 14.04           C
ATOM   1830  CG1BILE A 117       4.163 -26.152  40.426  0.35 16.22           C
ATOM   1831  CG1AILE A 117       2.115 -25.999  42.016  0.65 14.22           C
ATOM   1836  CD1BILE A 117       4.114 -27.534  39.895  0.35 17.45           C
ATOM   1837  CD1AILE A 117       1.496 -24.893  42.766  0.65 13.21           C
ATOM   1844  CG2BILE A 117       3.516 -24.560  42.132  0.35 16.78           C
ATOM   1845  CG2AILE A 117       3.859 -26.462  40.409  0.65 15.16           C
ATOM   1852  C   ILE A 117       5.899 -26.625  42.601  1.00 14.14           C
ATOM   1853  O   ILE A 117       6.462 -25.591  42.968  1.00 13.35           O
ATOM   1855  N   ALA A 118       6.530 -27.595  41.964  1.00 13.26           N
ATOM   1856  CA  ALA A 118       7.913 -27.444  41.529  1.00 13.01           C
ATOM   1858  CB  ALA A 118       8.880 -27.783  42.627  1.00 15.30           C
ATOM   1862  C   ALA A 118       8.150 -28.300  40.336  1.00 13.36           C
ATOM   1863  O   ALA A 118       7.642 -29.423  40.236  1.00 13.53           O
ATOM   1865  N   ASP A 119       8.982 -27.832  39.430  1.00 13.47           N
ATOM   1866  CA  ASP A 119       9.285 -28.553  38.204  1.00 13.45           C
ATOM   1868  CB  ASP A 119       8.203 -28.346  37.182  1.00 13.94           C
ATOM   1871  CG  ASP A 119       8.248 -29.371  36.052  1.00 15.00           C
ATOM   1872  OD1 ASP A 119       7.876 -29.031  34.915  1.00 15.35           O
ATOM   1873  OD2 ASP A 119       8.602 -30.555  36.315  1.00 15.07           O
ATOM   1874  C   ASP A 119      10.600 -28.122  37.582  1.00 13.99           C
ATOM   1875  O   ASP A 119      11.076 -27.005  37.836  1.00 13.69           O
ATOM   1877  N   LEU A 120      11.137 -28.993  36.740  1.00 13.25           N
ATOM   1878  CA  LEU A 120      12.117 -28.682  35.716  1.00 13.56           C
ATOM   1880  CB  LEU A 120      13.373 -29.538  35.845  1.00 12.64           C
ATOM   1883  CG  LEU A 120      14.250 -29.215  37.034  1.00 13.59           C
ATOM   1885  CD1 LEU A 120      15.181 -30.360  37.399  1.00 15.60           C
ATOM   1889  CD2 LEU A 120      15.067 -27.940  36.775  1.00 15.78           C
ATOM   1893  C   LEU A 120      11.348 -28.930  34.425  1.00 13.31           C
ATOM   1894  O   LEU A 120      11.023 -30.067  34.120  1.00 14.74           O
ATOM   1896  N   SER A 121      10.988 -27.850  33.740  1.00 13.42           N
ATOM   1897  CA  SER A 121      10.056 -27.926  32.599  1.00 14.56           C
ATOM   1899  CB  SER A 121       9.087 -26.749  32.635  1.00 14.17           C
ATOM   1902  OG  SER A 121       8.450 -26.639  33.915  1.00 15.11           O
ATOM   1904  C   SER A 121      10.821 -27.899  31.280  1.00 14.24           C
ATOM   1905  O   SER A 121      11.766 -27.139  31.093  1.00 14.23           O
ATOM   1907  N   PRO A 122      10.350 -28.704  30.310  1.00 15.09           N
ATOM   1908  CA  PRO A 122      11.038 -28.821  29.020  1.00 15.74           C
ATOM   1910  CB  PRO A 122      10.321 -30.019  28.347  1.00 17.13           C
ATOM   1913  CG  PRO A 122       9.048 -30.078  28.969  1.00 17.72           C
ATOM   1916  CD  PRO A 122       9.213 -29.634  30.392  1.00 16.50           C
ATOM   1919  C   PRO A 122      10.939 -27.596  28.143  1.00 15.80           C
ATOM   1920  O   PRO A 122       9.961 -26.832  28.192  1.00 17.89           O
ATOM   1921  N   THR A 123      11.964 -27.443  27.320  1.00 16.11           N
ATOM   1922  CA  THR A 123      11.992 -26.448  26.278  1.00 16.30           C
ATOM   1924  CB  THR A 123      13.076 -25.402  26.495  1.00 16.55           C
ATOM   1926  OG1 THR A 123      14.350 -26.016  26.640  1.00 16.11           O
ATOM   1928  CG2 THR A 123      12.815 -24.591  27.775  1.00 17.25           C
ATOM   1932  C   THR A 123      12.114 -27.079  24.882  1.00 17.29           C
ATOM   1933  O   THR A 123      11.942 -26.342  23.915  1.00 19.10           O
ATOM   1935  N   GLN A 124      12.397 -28.381  24.794  1.00 17.43           N
ATOM   1936  CA  GLN A 124      12.530 -29.060  23.494  1.00 19.32           C
ATOM   1938  CB  GLN A 124      13.096 -30.467  23.652  1.00 19.77           C
ATOM   1941  CG  GLN A 124      14.529 -30.499  24.074  1.00 23.86           C
ATOM   1944  CD  GLN A 124      15.072 -31.891  24.372  1.00 25.61           C
ATOM   1945  OE1 GLN A 124      14.399 -32.943  24.188  1.00 27.12           O
ATOM   1946  NE2 GLN A 124      16.316 -31.918  24.852  1.00 29.94           N
ATOM   1949  C   GLN A 124      11.190 -29.163  22.812  1.00 19.43           C
ATOM   1950  O   GLN A 124      10.158 -29.238  23.474  1.00 20.03           O
ATOM   1952  N   SER A 125      11.215 -29.226  21.475  1.00 20.25           N
ATOM   1953  CA  SER A 125       9.947 -29.319  20.755  1.00 21.29           C
ATOM   1955  CB BSER A 125      10.202 -29.236  19.252  0.35 21.35           C
ATOM   1956  CB ASER A 125      10.143 -29.134  19.261  0.65 22.05           C
ATOM   1961  OG BSER A 125      10.882 -28.044  18.933  0.35 21.97           O
ATOM   1962  OG ASER A 125      11.082 -30.048  18.796  0.65 23.87           O
ATOM   1965  C   SER A 125       9.209 -30.609  21.017  1.00 20.31           C
ATOM   1966  O   SER A 125       7.995 -30.642  20.937  1.00 20.77           O
ATOM   1968  N   ASP A 126       9.935 -31.672  21.328  1.00 21.61           N
ATOM   1969  CA  ASP A 126       9.313 -32.956  21.679  1.00 21.80           C
ATOM   1971  CB  ASP A 126      10.262 -34.135  21.408  1.00 22.56           C
ATOM   1974  CG  ASP A 126      11.414 -34.212  22.345  1.00 26.42           C
ATOM   1975  OD1 ASP A 126      12.193 -35.212  22.198  1.00 30.33           O
ATOM   1976  OD2 ASP A 126      11.560 -33.320  23.228  1.00 24.53           O
ATOM   1977  C   ASP A 126       8.748 -33.021  23.096  1.00 21.01           C
ATOM   1978  O   ASP A 126       8.237 -34.048  23.516  1.00 21.79           O
ATOM   1980  N   ARG A 127       8.844 -31.893  23.812  1.00 20.88           N
ATOM   1981  CA  ARG A 127       8.283 -31.747  25.150  1.00 22.04           C
ATOM   1983  CB  ARG A 127       6.745 -31.869  25.103  1.00 22.47           C
ATOM   1986  CG  ARG A 127       6.159 -30.794  24.193  1.00 24.17           C
ATOM   1989  CD BARG A 127       4.625 -31.006  24.015  0.35 27.11           C
ATOM   1990  CD AARG A 127       4.664 -30.868  23.977  0.65 25.37           C
ATOM   1995  NE BARG A 127       4.170 -32.338  24.459  0.35 29.45           N
ATOM   1996  NE AARG A 127       3.932 -30.737  25.231  0.65 25.37           N
ATOM   1999  CZ BARG A 127       4.038 -33.432  23.699  0.35 32.87           C
ATOM   2000  CZ AARG A 127       3.245 -31.709  25.816  0.65 29.06           C
ATOM   2001  NH1BARG A 127       3.625 -34.569  24.254  0.35 33.81           N
ATOM   2002  NH1AARG A 127       2.606 -31.458  26.947  0.65 30.26           N
ATOM   2007  NH2BARG A 127       4.296 -33.416  22.400  0.35 32.04           N
ATOM   2008  NH2AARG A 127       3.170 -32.920  25.283  0.65 28.58           N
ATOM   2013  C   ARG A 127       8.936 -32.683  26.172  1.00 21.37           C
ATOM   2014  O   ARG A 127       8.366 -32.978  27.223  1.00 21.89           O
ATOM   2016  N   GLN A 128      10.150 -33.131  25.867  1.00 22.09           N
ATOM   2017  CA  GLN A 128      10.919 -33.972  26.781  1.00 22.22           C
ATOM   2019  CB  GLN A 128      11.509 -35.192  26.069  1.00 23.37           C
ATOM   2022  CG  GLN A 128      10.517 -36.066  25.315  1.00 27.06           C
ATOM   2025  CD  GLN A 128       9.390 -36.567  26.168  1.00 34.02           C
ATOM   2026  OE1 GLN A 128       9.609 -37.279  27.152  1.00 38.03           O
ATOM   2027  NE2 GLN A 128       8.147 -36.187  25.804  1.00 36.51           N
ATOM   2030  C   GLN A 128      12.076 -33.199  27.373  1.00 19.95           C
ATOM   2031  O   GLN A 128      12.631 -32.323  26.727  1.00 20.77           O
ATOM   2033  N   LEU A 129      12.420 -33.544  28.612  1.00 19.34           N
ATOM   2034  CA  LEU A 129      13.636 -33.049  29.222  1.00 19.12           C
ATOM   2036  CB  LEU A 129      13.646 -33.429  30.706  1.00 19.11           C
ATOM   2039  CG  LEU A 129      12.620 -32.651  31.534  1.00 18.52           C
ATOM   2041  CD1 LEU A 129      12.500 -33.176  32.941  1.00 19.09           C
ATOM   2045  CD2 LEU A 129      12.967 -31.140  31.566  1.00 19.11           C
ATOM   2049  C   LEU A 129      14.842 -33.669  28.537  1.00 20.29           C
ATOM   2050  O   LEU A 129      14.733 -34.776  27.971  1.00 20.25           O
ATOM   2052  N   PRO A 130      15.999 -32.997  28.609  1.00 19.83           N
ATOM   2053  CA  PRO A 130      17.220 -33.629  28.091  1.00 20.00           C
ATOM   2055  CB  PRO A 130      18.307 -32.592  28.387  1.00 19.61           C
ATOM   2058  CG  PRO A 130      17.531 -31.237  28.462  1.00 20.41           C
ATOM   2061  CD  PRO A 130      16.241 -31.628  29.115  1.00 19.85           C
ATOM   2064  C   PRO A 130      17.525 -34.946  28.787  1.00 20.46           C
ATOM   2065  O   PRO A 130      17.144 -35.171  29.951  1.00 20.30           O
ATOM   2066  N   ALA A 131      18.196 -35.853  28.062  1.00 22.48           N
ATOM   2067  CA  ALA A 131      18.472 -37.183  28.560  1.00 22.97           C
ATOM   2069  CB  ALA A 131      19.388 -37.880  27.568  1.00 24.37           C
ATOM   2073  C   ALA A 131      19.112 -37.204  29.955  1.00 22.04           C
ATOM   2074  O   ALA A 131      18.730 -37.982  30.817  1.00 23.84           O
ATOM   2076  N   ALA A 132      20.071 -36.324  30.158  1.00 23.10           N
ATOM   2077  CA  ALA A 132      20.780 -36.293  31.439  1.00 22.81           C
ATOM   2079  CB  ALA A 132      21.930 -35.319  31.366  1.00 23.76           C
ATOM   2083  C   ALA A 132      19.844 -35.962  32.606  1.00 22.14           C
ATOM   2084  O   ALA A 132      19.946 -36.495  33.716  1.00 22.12           O
ATOM   2086  N   TYR A 133      18.927 -35.028  32.379  1.00 20.21           N
ATOM   2087  CA  TYR A 133      17.920 -34.724  33.385  1.00 19.40           C
ATOM   2089  CB  TYR A 133      17.075 -33.506  32.969  1.00 18.03           C
ATOM   2092  CG  TYR A 133      17.741 -32.165  33.169  1.00 17.56           C
ATOM   2093  CD1 TYR A 133      18.630 -31.661  32.234  1.00 14.68           C
ATOM   2095  CE1 TYR A 133      19.234 -30.400  32.414  1.00 16.24           C
ATOM   2097  CZ  TYR A 133      18.980 -29.707  33.584  1.00 13.89           C
ATOM   2098  OH  TYR A 133      19.511 -28.449  33.738  1.00 14.91           O
ATOM   2100  CE2 TYR A 133      18.072 -30.178  34.525  1.00 15.22           C
ATOM   2102  CD2 TYR A 133      17.489 -31.415  34.333  1.00 16.77           C
ATOM   2104  C   TYR A 133      16.973 -35.870  33.643  1.00 20.26           C
ATOM   2105  O   TYR A 133      16.596 -36.130  34.777  1.00 21.31           O
ATOM   2107  N   GLN A 134      16.533 -36.506  32.556  1.00 22.20           N
ATOM   2108  CA  GLN A 134      15.616 -37.628  32.701  1.00 23.67           C
ATOM   2110  CB  GLN A 134      15.298 -38.232  31.331  1.00 24.55           C
ATOM   2113  CG BGLN A 134      14.530 -37.270  30.419  0.35 23.90           C
ATOM   2114  CG AGLN A 134      14.529 -37.296  30.428  0.65 25.37           C
ATOM   2119  CD BGLN A 134      14.148 -37.849  29.074  0.35 23.85           C
ATOM   2120  CD AGLN A 134      13.956 -37.980  29.225  0.65 27.58           C
ATOM   2121  OE1BGLN A 134      13.057 -37.576  28.571  0.35 22.29           O
ATOM   2122  OE1AGLN A 134      14.005 -37.442  28.126  0.65 29.15           O
ATOM   2123  NE2BGLN A 134      15.040 -38.644  28.477  0.35 24.10           N
ATOM   2124  NE2AGLN A 134      13.420 -39.181  29.415  0.65 28.33           N
ATOM   2129  C   GLN A 134      16.243 -38.690  33.613  1.00 24.66           C
ATOM   2130  O   GLN A 134      15.605 -39.214  34.536  1.00 26.71           O
ATOM   2132  N   LYS A 135      17.504 -38.950  33.363  1.00 25.36           N
ATOM   2133  CA  LYS A 135      18.231 -39.946  34.131  1.00 26.31           C
ATOM   2135  CB  LYS A 135      19.582 -40.158  33.493  1.00 26.50           C
ATOM   2138  CG  LYS A 135      20.296 -41.384  34.015  1.00 31.68           C
ATOM   2141  CD  LYS A 135      21.516 -41.663  33.142  1.00 34.42           C
ATOM   2144  CE  LYS A 135      21.995 -43.105  33.267  1.00 36.21           C
ATOM   2147  NZ  LYS A 135      23.128 -43.418  32.313  1.00 37.59           N
ATOM   2151  C   LYS A 135      18.394 -39.560  35.596  1.00 26.01           C
ATOM   2152  O   LYS A 135      18.035 -40.309  36.507  1.00 26.22           O
ATOM   2154  N   SER A 136      18.868 -38.336  35.849  1.00 24.88           N
ATOM   2155  CA  SER A 136      19.089 -37.917  37.230  1.00 23.97           C
ATOM   2157  CB  SER A 136      19.789 -36.541  37.269  1.00 23.93           C
ATOM   2160  OG  SER A 136      21.106 -36.592  36.746  1.00 24.07           O
ATOM   2162  C   SER A 136      17.800 -37.839  38.004  1.00 23.94           C
ATOM   2163  O   SER A 136      17.750 -38.138  39.192  1.00 24.45           O
ATOM   2165  N   LEU A 137      16.717 -37.416  37.355  1.00 22.59           N
ATOM   2166  CA  LEU A 137      15.464 -37.262  38.055  1.00 22.40           C
ATOM   2168  CB  LEU A 137      14.501 -36.415  37.208  1.00 21.80           C
ATOM   2171  CG  LEU A 137      14.850 -34.923  37.190  1.00 20.38           C
ATOM   2173  CD1 LEU A 137      14.107 -34.233  36.070  1.00 20.49           C
ATOM   2177  CD2 LEU A 137      14.558 -34.280  38.485  1.00 21.68           C
ATOM   2181  C   LEU A 137      14.823 -38.605  38.440  1.00 23.95           C
ATOM   2182  O   LEU A 137      14.296 -38.753  39.535  1.00 24.55           O
ATOM   2184  N   ALA A 138      14.873 -39.522  37.503  1.00 26.06           N
ATOM   2185  CA  ALA A 138      14.427 -40.911  37.742  1.00 27.72           C
ATOM   2187  CB  ALA A 138      14.728 -41.751  36.525  1.00 28.38           C
ATOM   2191  C   ALA A 138      15.135 -41.466  38.984  1.00 29.76           C
ATOM   2192  O   ALA A 138      14.485 -42.065  39.871  1.00 31.79           O
ATOM   2194  N   GLU A 139      16.442 -41.215  39.095  1.00 29.95           N
ATOM   2195  CA  GLU A 139      17.219 -41.710  40.239  1.00 30.49           C
ATOM   2197  CB  GLU A 139      18.694 -41.383  40.067  1.00 31.41           C
ATOM   2200  CG  GLU A 139      19.366 -42.341  39.150  1.00 35.79           C
ATOM   2203  CD  GLU A 139      20.679 -41.812  38.663  1.00 40.55           C
ATOM   2204  OE1 GLU A 139      21.291 -40.963  39.377  1.00 45.61           O
ATOM   2205  OE2 GLU A 139      21.082 -42.217  37.548  1.00 45.49           O
ATOM   2206  C   GLU A 139      16.784 -41.248  41.614  1.00 29.35           C
ATOM   2207  O   GLU A 139      17.147 -41.880  42.601  1.00 30.47           O
ATOM   2209  N   LEU A 140      16.029 -40.159  41.708  1.00 27.00           N
ATOM   2210  CA  LEU A 140      15.485 -39.691  42.985  1.00 26.94           C
ATOM   2212  CB  LEU A 140      14.946 -38.255  42.848  1.00 26.18           C
ATOM   2215  CG  LEU A 140      15.931 -37.170  42.384  1.00 24.15           C
ATOM   2217  CD1 LEU A 140      15.273 -35.822  42.197  1.00 22.43           C
ATOM   2221  CD2 LEU A 140      17.048 -36.991  43.403  1.00 24.31           C
ATOM   2225  C   LEU A 140      14.355 -40.600  43.520  1.00 27.68           C
ATOM   2226  O   LEU A 140      13.965 -40.484  44.693  1.00 28.97           O
ATOM   2228  N   GLY A 141      13.780 -41.400  42.634  1.00 28.66           N
ATOM   2229  CA  GLY A 141      12.594 -42.179  42.957  1.00 30.57           C
ATOM   2232  C   GLY A 141      11.302 -41.389  42.948  1.00 32.12           C
ATOM   2233  O   GLY A 141      11.304 -40.153  42.908  1.00 33.19           O
ATOM   2235  N   ALA A 142      10.185 -42.114  43.003  1.00 32.50           N
ATOM   2236  CA  ALA A 142       8.858 -41.504  43.030  1.00 32.56           C
ATOM   2238  CB  ALA A 142       7.796 -42.484  42.486  1.00 33.12           C
ATOM   2242  C   ALA A 142       8.542 -41.102  44.468  1.00 32.02           C
ATOM   2243  O   ALA A 142       8.494 -41.944  45.368  1.00 33.41           O
ATOM   2245  N   PRO A 143       8.337 -39.797  44.709  1.00 30.87           N
ATOM   2246  CA  PRO A 143       8.029 -39.357  46.056  1.00 29.98           C
ATOM   2248  CB  PRO A 143       8.221 -37.845  45.975  1.00 30.67           C
ATOM   2251  CG  PRO A 143       7.809 -37.524  44.574  1.00 31.14           C
ATOM   2254  CD  PRO A 143       8.315 -38.685  43.748  1.00 31.47           C
ATOM   2257  C   PRO A 143       6.575 -39.673  46.356  1.00 29.01           C
ATOM   2258  O   PRO A 143       5.727 -39.656  45.465  1.00 30.22           O
ATOM   2259  N   ALA A 144       6.285 -39.949  47.597  1.00 27.41           N
ATOM   2260  CA  ALA A 144       4.926 -40.259  48.005  1.00 26.97           C
ATOM   2262  CB  ALA A 144       4.923 -41.395  49.033  1.00 28.27           C
ATOM   2266  C   ALA A 144       4.378 -38.981  48.611  1.00 24.63           C
ATOM   2267  O   ALA A 144       4.997 -38.376  49.505  1.00 24.87           O
ATOM   2269  N   PHE A 145       3.240 -38.548  48.084  1.00 22.15           N
ATOM   2270  CA  PHE A 145       2.477 -37.472  48.665  1.00 19.96           C
ATOM   2272  CB  PHE A 145       2.669 -36.168  47.891  1.00 18.18           C
ATOM   2275  CG  PHE A 145       4.064 -35.604  47.998  1.00 17.71           C
ATOM   2276  CD1 PHE A 145       4.884 -35.508  46.886  1.00 16.89           C
ATOM   2278  CE1 PHE A 145       6.157 -34.986  46.991  1.00 19.14           C
ATOM   2280  CZ  PHE A 145       6.606 -34.506  48.203  1.00 17.02           C
ATOM   2282  CE2 PHE A 145       5.800 -34.519  49.287  1.00 16.73           C
ATOM   2284  CD2 PHE A 145       4.516 -35.068  49.200  1.00 16.94           C
ATOM   2286  C   PHE A 145       1.004 -37.837  48.709  1.00 19.77           C
ATOM   2287  O   PHE A 145       0.436 -38.273  47.705  1.00 20.86           O
ATOM   2289  N   GLU A 146       0.419 -37.612  49.870  1.00 19.85           N
ATOM   2290  CA  GLU A 146      -0.959 -38.028  50.144  1.00 21.22           C
ATOM   2292  CB  GLU A 146      -1.259 -37.978  51.649  1.00 22.36           C
ATOM   2295  CG  GLU A 146      -0.521 -39.079  52.426  1.00 27.95           C
ATOM   2298  CD  GLU A 146      -0.749 -39.017  53.943  1.00 35.54           C
ATOM   2299  OE1 GLU A 146      -0.263 -39.940  54.656  1.00 36.90           O
ATOM   2300  OE2 GLU A 146      -1.396 -38.054  54.420  1.00 39.24           O
ATOM   2301  C   GLU A 146      -2.009 -37.222  49.437  1.00 21.46           C
ATOM   2302  O   GLU A 146      -3.139 -37.710  49.227  1.00 22.64           O
ATOM   2304  N   GLN A 147      -1.721 -35.954  49.150  1.00 18.74           N
ATOM   2305  CA  GLN A 147      -2.739 -35.081  48.554  1.00 18.73           C
ATOM   2307  CB  GLN A 147      -3.217 -34.004  49.520  1.00 19.16           C
ATOM   2310  CG  GLN A 147      -3.807 -34.447  50.848  1.00 21.52           C
ATOM   2313  CD  GLN A 147      -4.278 -33.251  51.648  1.00 25.61           C
ATOM   2314  OE1 GLN A 147      -5.437 -32.818  51.547  1.00 28.27           O
ATOM   2315  NE2 GLN A 147      -3.358 -32.664  52.388  1.00 27.70           N
ATOM   2318  C   GLN A 147      -2.239 -34.424  47.268  1.00 18.94           C
ATOM   2319  O   GLN A 147      -1.912 -33.213  47.230  1.00 18.55           O
ATOM   2321  N   GLN A 148      -2.195 -35.189  46.222  1.00 17.90           N
ATOM   2322  CA  GLN A 148      -1.817 -34.704  44.911  1.00 17.66           C
ATOM   2324  CB  GLN A 148      -1.600 -35.851  43.953  1.00 19.49           C
ATOM   2327  CG  GLN A 148      -0.603 -36.831  44.444  1.00 24.41           C
ATOM   2330  CD  GLN A 148       0.749 -36.425  44.129  1.00 30.05           C
ATOM   2331  OE1 GLN A 148       0.963 -35.363  43.550  1.00 33.96           O
ATOM   2332  NE2 GLN A 148       1.713 -37.283  44.446  1.00 34.43           N
ATOM   2335  C   GLN A 148      -2.922 -33.823  44.341  1.00 17.60           C
ATOM   2336  O   GLN A 148      -4.114 -34.022  44.628  1.00 18.92           O
ATOM   2338  N   ARG A 149      -2.526 -32.814  43.543  1.00 15.85           N
ATOM   2339  CA  ARG A 149      -3.453 -31.966  42.829  1.00 15.17           C
ATOM   2341  CB  ARG A 149      -3.259 -30.536  43.309  1.00 14.25           C
ATOM   2344  CG  ARG A 149      -3.583 -30.370  44.792  1.00 13.84           C
ATOM   2347  CD  ARG A 149      -3.440 -28.974  45.309  1.00 14.95           C
ATOM   2350  NE  ARG A 149      -4.373 -28.093  44.664  1.00 13.63           N
ATOM   2352  CZ  ARG A 149      -4.531 -26.812  44.961  1.00 14.48           C
ATOM   2353  NH1 ARG A 149      -3.826 -26.282  45.934  1.00 17.11           N
ATOM   2356  NH2 ARG A 149      -5.358 -26.086  44.244  1.00 15.63           N
ATOM   2359  C   ARG A 149      -3.219 -32.091  41.358  1.00 14.57           C
ATOM   2360  O   ARG A 149      -2.075 -32.214  40.923  1.00 15.23           O
ATOM   2362  N   GLU A 150      -4.292 -32.130  40.603  1.00 14.63           N
ATOM   2363  CA  GLU A 150      -4.201 -32.163  39.154  1.00 15.60           C
ATOM   2365  CB  GLU A 150      -5.500 -32.709  38.560  1.00 18.01           C
ATOM   2368  CG  GLU A 150      -5.463 -32.892  37.058  1.00 23.49           C
ATOM   2371  CD  GLU A 150      -6.653 -33.686  36.575  1.00 34.19           C
ATOM   2372  OE1 GLU A 150      -7.744 -33.102  36.442  1.00 38.02           O
ATOM   2373  OE2 GLU A 150      -6.479 -34.907  36.356  1.00 41.70           O
ATOM   2374  C   GLU A 150      -3.907 -30.804  38.582  1.00 15.78           C
ATOM   2375  O   GLU A 150      -4.570 -29.851  38.903  1.00 16.19           O
ATOM   2377  N   LEU A 151      -2.977 -30.738  37.644  1.00 15.34           N
ATOM   2378  CA  LEU A 151      -2.638 -29.477  37.025  1.00 15.81           C
ATOM   2380  CB  LEU A 151      -1.387 -29.647  36.153  1.00 16.05           C
ATOM   2383  CG  LEU A 151      -0.064 -29.863  36.877  1.00 16.88           C
ATOM   2385  CD1 LEU A 151       0.938 -30.426  35.885  1.00 18.37           C
ATOM   2389  CD2 LEU A 151       0.385 -28.553  37.465  1.00 16.59           C
ATOM   2393  C   LEU A 151      -3.784 -29.005  36.162  1.00 16.29           C
ATOM   2394  O   LEU A 151      -4.483 -29.807  35.573  1.00 16.93           O
ATOM   2396  N   PRO A 152      -3.950 -27.677  36.012  1.00 17.02           N
ATOM   2397  CA  PRO A 152      -4.932 -27.153  35.087  1.00 17.20           C
ATOM   2399  CB  PRO A 152      -4.998 -25.670  35.443  1.00 18.84           C
ATOM   2402  CG  PRO A 152      -3.732 -25.406  36.090  1.00 18.47           C
ATOM   2405  CD  PRO A 152      -3.231 -26.618  36.729  1.00 18.29           C
ATOM   2408  C   PRO A 152      -4.466 -27.343  33.667  1.00 17.70           C
ATOM   2409  O   PRO A 152      -3.310 -27.715  33.456  1.00 16.00           O
ATOM   2410  N   PRO A 153      -5.359 -27.173  32.672  1.00 18.27           N
ATOM   2411  CA  PRO A 153      -4.947 -27.456  31.305  1.00 18.81           C
ATOM   2413  CB  PRO A 153      -6.188 -27.098  30.502  1.00 20.41           C
ATOM   2416  CG  PRO A 153      -7.284 -27.353  31.449  1.00 21.44           C
ATOM   2419  CD  PRO A 153      -6.802 -26.883  32.772  1.00 19.52           C
ATOM   2422  C   PRO A 153      -3.710 -26.731  30.797  1.00 17.76           C
ATOM   2423  O   PRO A 153      -2.883 -27.308  30.063  1.00 19.56           O
ATOM   2424  N   TRP A 154      -3.522 -25.482  31.218  1.00 16.54           N
ATOM   2425  CA  TRP A 154      -2.344 -24.761  30.768  1.00 16.05           C
ATOM   2427  CB  TRP A 154      -2.435 -23.269  31.100  1.00 15.85           C
ATOM   2430  CG  TRP A 154      -2.528 -22.959  32.562  1.00 15.70           C
ATOM   2431  CD1 TRP A 154      -3.656 -22.662  33.262  1.00 16.52           C
ATOM   2433  NE1 TRP A 154      -3.348 -22.415  34.573  1.00 17.92           N
ATOM   2435  CE2 TRP A 154      -1.993 -22.533  34.749  1.00 16.68           C
ATOM   2436  CD2 TRP A 154      -1.442 -22.848  33.487  1.00 15.23           C
ATOM   2437  CE3 TRP A 154      -0.056 -23.032  33.386  1.00 15.76           C
ATOM   2439  CZ3 TRP A 154       0.720 -22.840  34.500  1.00 15.74           C
ATOM   2441  CH2 TRP A 154       0.139 -22.527  35.738  1.00 15.58           C
ATOM   2443  CZ2 TRP A 154      -1.199 -22.371  35.873  1.00 16.65           C
ATOM   2445  C   TRP A 154      -1.065 -25.364  31.306  1.00 15.72           C
ATOM   2446  O   TRP A 154       0.036 -25.099  30.820  1.00 15.63           O
ATOM   2448  N   GLY A 155      -1.208 -26.249  32.302  1.00 15.92           N
ATOM   2449  CA  GLY A 155      -0.088 -26.911  32.902  1.00 15.87           C
ATOM   2452  C   GLY A 155       0.506 -28.062  32.088  1.00 16.11           C
ATOM   2453  O   GLY A 155       1.410 -28.748  32.583  1.00 16.49           O
ATOM   2455  N   GLU A 156       0.061 -28.234  30.845  1.00 16.39           N
ATOM   2456  CA  GLU A 156       0.707 -29.138  29.923  1.00 16.90           C
ATOM   2458  CB  GLU A 156      -0.026 -29.123  28.583  1.00 17.90           C
ATOM   2461  CG  GLU A 156      -0.094 -27.789  27.929  1.00 16.87           C
ATOM   2464  CD  GLU A 156       1.106 -27.420  27.098  1.00 17.20           C
ATOM   2465  OE1 GLU A 156       1.972 -28.289  26.796  1.00 22.91           O
ATOM   2466  OE2 GLU A 156       1.147 -26.234  26.718  1.00 20.60           O
ATOM   2467  C   GLU A 156       2.198 -28.833  29.758  1.00 16.11           C
ATOM   2468  O   GLU A 156       2.971 -29.673  29.368  1.00 18.42           O
ATOM   2470  N   ILE A 157       2.594 -27.604  30.024  1.00 15.12           N
ATOM   2471  CA  ILE A 157       4.002 -27.192  29.922  1.00 14.38           C
ATOM   2473  CB  ILE A 157       4.129 -25.648  30.096  1.00 14.83           C
ATOM   2475  CG1 ILE A 157       3.592 -25.210  31.465  1.00 14.81           C
ATOM   2478  CD1 ILE A 157       3.755 -23.730  31.797  1.00 13.92           C
ATOM   2482  CG2 ILE A 157       3.464 -24.940  28.945  1.00 17.13           C
ATOM   2486  C   ILE A 157       4.941 -27.905  30.905  1.00 14.80           C
ATOM   2487  O   ILE A 157       6.158 -27.860  30.731  1.00 15.46           O
ATOM   2489  N   PHE A 158       4.402 -28.472  31.975  1.00 14.48           N
ATOM   2490  CA  PHE A 158       5.219 -29.065  33.029  1.00 13.14           C
ATOM   2492  CB  PHE A 158       4.512 -28.959  34.372  1.00 14.45           C
ATOM   2495  CG  PHE A 158       4.188 -27.536  34.786  1.00 13.81           C
ATOM   2496  CD1 PHE A 158       2.888 -27.163  35.029  1.00 15.65           C
ATOM   2498  CE1 PHE A 158       2.624 -25.875  35.425  1.00 16.25           C
ATOM   2500  CZ  PHE A 158       3.628 -24.969  35.608  1.00 15.93           C
ATOM   2502  CE2 PHE A 158       4.926 -25.325  35.402  1.00 15.48           C
ATOM   2504  CD2 PHE A 158       5.202 -26.618  35.007  1.00 14.30           C
ATOM   2506  C   PHE A 158       5.613 -30.504  32.705  1.00 14.27           C
ATOM   2507  O   PHE A 158       4.922 -31.197  31.981  1.00 17.11           O
ATOM   2509  N   SER A 159       6.781 -30.887  33.189  1.00 13.61           N
ATOM   2510  CA  SER A 159       7.288 -32.225  32.954  1.00 14.20           C
ATOM   2512  CB  SER A 159       8.780 -32.311  33.350  1.00 14.05           C
ATOM   2515  OG  SER A 159       8.982 -32.576  34.715  1.00 14.92           O
ATOM   2517  C   SER A 159       6.536 -33.267  33.721  1.00 14.76           C
ATOM   2518  O   SER A 159       5.774 -33.002  34.667  1.00 16.34           O
ATOM   2520  N   GLU A 160       6.889 -34.508  33.380  1.00 16.63           N
ATOM   2521  CA  GLU A 160       6.357 -35.637  34.108  1.00 17.58           C
ATOM   2523  CB  GLU A 160       6.697 -36.954  33.409  1.00 19.27           C
ATOM   2526  CG BGLU A 160       8.220 -37.264  33.289  0.35 18.82           C
ATOM   2527  CG AGLU A 160       8.124 -37.422  33.463  0.65 22.90           C
ATOM   2532  CD BGLU A 160       8.995 -36.522  32.132  0.35 18.20           C
ATOM   2533  CD AGLU A 160       8.287 -38.815  32.844  0.65 29.19           C
ATOM   2534  OE1BGLU A 160      10.178 -36.900  31.926  0.35 18.30           O
ATOM   2535  OE1AGLU A 160       7.983 -39.813  33.529  0.65 35.85           O
ATOM   2536  OE2BGLU A 160       8.461 -35.603  31.437  0.35 16.08           O
ATOM   2537  OE2AGLU A 160       8.695 -38.896  31.673  0.65 33.64           O
ATOM   2538  C   GLU A 160       6.826 -35.713  35.565  1.00 17.40           C
ATOM   2539  O   GLU A 160       6.277 -36.471  36.363  1.00 19.05           O
ATOM   2541  N   TYR A 161       7.891 -34.962  35.914  1.00 15.89           N
ATOM   2542  CA  TYR A 161       8.415 -34.912  37.279  1.00 15.74           C
ATOM   2544  CB BTYR A 161       9.941 -34.780  37.222  0.35 16.75           C
ATOM   2545  CB ATYR A 161       9.943 -34.836  37.303  0.65 17.20           C
ATOM   2550  CG BTYR A 161      10.586 -35.839  36.368  0.35 16.45           C
ATOM   2551  CG ATYR A 161      10.549 -36.099  36.828  0.65 18.45           C
ATOM   2552  CD1BTYR A 161      10.895 -35.611  35.027  0.35 18.57           C
ATOM   2553  CD1ATYR A 161      10.932 -36.231  35.512  0.65 19.79           C
ATOM   2556  CE1BTYR A 161      11.481 -36.608  34.252  0.35 18.82           C
ATOM   2557  CE1ATYR A 161      11.466 -37.410  35.034  0.65 21.41           C
ATOM   2560  CZ BTYR A 161      11.730 -37.847  34.834  0.35 19.11           C
ATOM   2561  CZ ATYR A 161      11.586 -38.489  35.863  0.65 22.47           C
ATOM   2562  OH BTYR A 161      12.298 -38.863  34.106  0.35 22.23           O
ATOM   2563  OH ATYR A 161      12.125 -39.662  35.347  0.65 24.94           O
ATOM   2566  CE2BTYR A 161      11.413 -38.079  36.150  0.35 17.67           C
ATOM   2567  CE2ATYR A 161      11.190 -38.417  37.193  0.65 21.14           C
ATOM   2570  CD2BTYR A 161      10.855 -37.084  36.902  0.35 18.87           C
ATOM   2571  CD2ATYR A 161      10.653 -37.210  37.676  0.65 21.08           C
ATOM   2574  C   TYR A 161       7.814 -33.748  38.104  1.00 16.12           C
ATOM   2575  O   TYR A 161       8.180 -33.538  39.263  1.00 16.69           O
ATOM   2577  N   CYS A 162       6.910 -32.979  37.518  1.00 15.03           N
ATOM   2578  CA  CYS A 162       6.295 -31.867  38.240  1.00 15.24           C
ATOM   2580  CB  CYS A 162       5.254 -31.247  37.356  1.00 14.92           C
ATOM   2583  SG  CYS A 162       4.574 -29.697  37.955  1.00 16.29           S
ATOM   2585  C   CYS A 162       5.616 -32.344  39.511  1.00 16.62           C
ATOM   2586  O   CYS A 162       4.954 -33.411  39.467  1.00 16.90           O
ATOM   2588  N   LEU A 163       5.814 -31.627  40.604  1.00 15.26           N
ATOM   2589  CA  LEU A 163       5.073 -31.822  41.844  1.00 16.16           C
ATOM   2591  CB  LEU A 163       5.974 -31.633  43.052  1.00 17.24           C
ATOM   2594  CG  LEU A 163       7.242 -32.447  43.033  1.00 18.19           C
ATOM   2596  CD1 LEU A 163       8.138 -32.044  44.263  1.00 22.25           C
ATOM   2600  CD2 LEU A 163       6.897 -33.913  43.030  1.00 22.10           C
ATOM   2604  C   LEU A 163       3.984 -30.804  41.951  1.00 16.94           C
ATOM   2605  O   LEU A 163       4.212 -29.608  41.665  1.00 14.65           O
ATOM   2607  N   PHE A 164       2.798 -31.190  42.406  1.00 15.42           N
ATOM   2608  CA  PHE A 164       1.716 -30.229  42.658  1.00 14.94           C
ATOM   2610  CB  PHE A 164       0.879 -29.971  41.400  1.00 14.34           C
ATOM   2613  CG  PHE A 164      -0.282 -28.997  41.605  1.00 14.57           C
ATOM   2614  CD1 PHE A 164      -1.348 -28.977  40.724  1.00 13.94           C
ATOM   2616  CE1 PHE A 164      -2.407 -28.112  40.888  1.00 14.73           C
ATOM   2618  CZ  PHE A 164      -2.453 -27.270  41.957  1.00 14.49           C
ATOM   2620  CE2 PHE A 164      -1.417 -27.293  42.870  1.00 13.86           C
ATOM   2622  CD2 PHE A 164      -0.325 -28.140  42.701  1.00 14.59           C
ATOM   2624  C   PHE A 164       0.904 -30.914  43.731  1.00 15.74           C
ATOM   2625  O   PHE A 164       0.195 -31.902  43.440  1.00 15.47           O
ATOM   2627  N   ILE A 165       1.101 -30.467  44.958  1.00 14.54           N
ATOM   2628  CA  ILE A 165       0.500 -31.059  46.122  1.00 14.67           C
ATOM   2630  CB  ILE A 165       1.555 -31.949  46.887  1.00 15.16           C
ATOM   2632  CG1 ILE A 165       2.627 -31.072  47.559  1.00 15.96           C
ATOM   2635  CD1 ILE A 165       3.561 -31.900  48.427  1.00 16.77           C
ATOM   2639  CG2 ILE A 165       2.136 -33.018  45.974  1.00 17.18           C
ATOM   2643  C   ILE A 165      -0.061 -30.058  47.082  1.00 15.06           C
ATOM   2644  O   ILE A 165       0.282 -28.857  47.017  1.00 14.62           O
ATOM   2646  N   ARG A 166      -0.891 -30.518  48.016  1.00 14.49           N
ATOM   2647  CA  ARG A 166      -1.130 -29.874  49.289  1.00 14.84           C
ATOM   2649  CB  ARG A 166      -2.590 -29.813  49.669  1.00 14.69           C
ATOM   2652  CG  ARG A 166      -2.813 -29.241  51.043  1.00 16.86           C
ATOM   2655  CD  ARG A 166      -4.278 -29.226  51.469  1.00 18.27           C
ATOM   2658  NE  ARG A 166      -4.380 -28.641  52.800  1.00 20.45           N
ATOM   2660  CZ  ARG A 166      -4.698 -27.387  53.097  1.00 25.20           C
ATOM   2661  NH1 ARG A 166      -4.658 -27.034  54.399  1.00 28.42           N
ATOM   2664  NH2 ARG A 166      -5.051 -26.486  52.173  1.00 24.10           N
ATOM   2667  C   ARG A 166      -0.372 -30.710  50.301  1.00 14.75           C
ATOM   2668  O   ARG A 166      -0.712 -31.884  50.522  1.00 15.01           O
ATOM   2670  N   PRO A 167       0.710 -30.203  50.904  1.00 15.30           N
ATOM   2671  CA  PRO A 167       1.414 -31.023  51.905  1.00 16.21           C
ATOM   2673  CB  PRO A 167       2.589 -30.146  52.335  1.00 17.23           C
ATOM   2676  CG  PRO A 167       2.664 -29.025  51.284  1.00 17.33           C
ATOM   2679  CD  PRO A 167       1.299 -28.845  50.714  1.00 14.98           C
ATOM   2682  C   PRO A 167       0.487 -31.399  53.048  1.00 16.62           C
ATOM   2683  O   PRO A 167      -0.317 -30.611  53.495  1.00 18.71           O
ATOM   2684  N   SER A 168       0.556 -32.678  53.444  1.00 17.65           N
ATOM   2685  CA  SER A 168      -0.367 -33.156  54.475  1.00 18.39           C
ATOM   2687  CB BSER A 168      -0.641 -34.640  54.254  0.35 18.39           C
ATOM   2688  CB ASER A 168      -0.694 -34.627  54.244  0.65 19.12           C
ATOM   2693  OG BSER A 168      -1.253 -34.827  52.997  0.35 18.13           O
ATOM   2694  OG ASER A 168       0.424 -35.423  54.501  0.65 24.89           O
ATOM   2697  C   SER A 168       0.144 -32.968  55.883  1.00 19.45           C
ATOM   2698  O   SER A 168      -0.641 -33.029  56.836  1.00 21.66           O
ATOM   2700  N   ASN A 169       1.448 -32.794  56.040  1.00 19.10           N
ATOM   2701  CA  ASN A 169       2.059 -32.717  57.362  1.00 19.99           C
ATOM   2703  CB  ASN A 169       2.038 -34.091  58.032  1.00 19.61           C
ATOM   2706  CG  ASN A 169       2.599 -35.170  57.169  1.00 21.72           C
ATOM   2707  OD1 ASN A 169       3.640 -35.014  56.544  1.00 20.18           O
ATOM   2708  ND2 ASN A 169       1.897 -36.302  57.095  1.00 26.67           N
ATOM   2711  C   ASN A 169       3.489 -32.232  57.217  1.00 20.03           C
ATOM   2712  O   ASN A 169       3.957 -31.997  56.082  1.00 18.17           O
ATOM   2714  N   VAL A 170       4.201 -32.105  58.340  1.00 19.32           N
ATOM   2715  CA  VAL A 170       5.559 -31.592  58.306  1.00 20.30           C
ATOM   2717  CB  VAL A 170       6.094 -31.379  59.760  1.00 21.06           C
ATOM   2719  CG1 VAL A 170       7.585 -31.252  59.770  1.00 21.72           C
ATOM   2723  CG2 VAL A 170       5.445 -30.161  60.297  1.00 23.42           C
ATOM   2727  C   VAL A 170       6.483 -32.486  57.515  1.00 18.64           C
ATOM   2728  O   VAL A 170       7.369 -32.029  56.775  1.00 18.95           O
ATOM   2730  N   THR A 171       6.330 -33.793  57.660  1.00 18.65           N
ATOM   2731  CA  THR A 171       7.153 -34.715  56.918  1.00 18.54           C
ATOM   2733  CB  THR A 171       6.744 -36.177  57.223  1.00 20.81           C
ATOM   2735  OG1 THR A 171       7.010 -36.418  58.624  1.00 23.50           O
ATOM   2737  CG2 THR A 171       7.519 -37.107  56.405  1.00 22.90           C
ATOM   2741  C   THR A 171       7.082 -34.433  55.414  1.00 17.60           C
ATOM   2742  O   THR A 171       8.091 -34.415  54.708  1.00 17.65           O
ATOM   2744  N   GLU A 172       5.866 -34.239  54.937  1.00 16.21           N
ATOM   2745  CA  GLU A 172       5.667 -33.941  53.517  1.00 15.66           C
ATOM   2747  CB  GLU A 172       4.211 -34.046  53.083  1.00 15.06           C
ATOM   2750  CG  GLU A 172       3.731 -35.519  53.047  1.00 16.99           C
ATOM   2753  CD  GLU A 172       2.432 -35.714  52.313  1.00 18.04           C
ATOM   2754  OE1 GLU A 172       2.068 -36.886  52.054  1.00 20.72           O
ATOM   2755  OE2 GLU A 172       1.787 -34.706  51.969  1.00 18.84           O
ATOM   2756  C   GLU A 172       6.213 -32.587  53.135  1.00 16.04           C
ATOM   2757  O   GLU A 172       6.754 -32.446  52.039  1.00 16.36           O
ATOM   2759  N   GLU A 173       6.068 -31.606  53.989  1.00 16.63           N
ATOM   2760  CA  GLU A 173       6.662 -30.278  53.700  1.00 16.09           C
ATOM   2762  CB  GLU A 173       6.384 -29.309  54.824  1.00 16.08           C
ATOM   2765  CG  GLU A 173       4.931 -28.915  54.961  1.00 17.34           C
ATOM   2768  CD  GLU A 173       4.673 -27.920  56.091  1.00 22.57           C
ATOM   2769  OE1 GLU A 173       5.618 -27.294  56.633  1.00 23.31           O
ATOM   2770  OE2 GLU A 173       3.483 -27.736  56.450  1.00 27.64           O
ATOM   2771  C   GLU A 173       8.166 -30.427  53.506  1.00 16.67           C
ATOM   2772  O   GLU A 173       8.761 -29.930  52.553  1.00 16.40           O
ATOM   2774  N   GLU A 174       8.800 -31.140  54.423  1.00 16.70           N
ATOM   2775  CA  GLU A 174      10.246 -31.326  54.345  1.00 17.25           C
ATOM   2777  CB  GLU A 174      10.783 -31.922  55.654  1.00 19.90           C
ATOM   2780  CG  GLU A 174      10.582 -30.935  56.760  1.00 22.33           C
ATOM   2783  CD  GLU A 174      11.116 -31.369  58.121  1.00 28.47           C
ATOM   2784  OE1 GLU A 174      11.303 -30.456  58.968  1.00 33.17           O
ATOM   2785  OE2 GLU A 174      11.313 -32.584  58.335  1.00 31.00           O
ATOM   2786  C   GLU A 174      10.636 -32.166  53.108  1.00 16.41           C
ATOM   2787  O   GLU A 174      11.647 -31.899  52.440  1.00 16.33           O
ATOM   2789  N   ARG A 175       9.834 -33.172  52.770  1.00 15.56           N
ATOM   2790  CA  ARG A 175      10.108 -33.980  51.600  1.00 16.75           C
ATOM   2792  CB  ARG A 175       9.097 -35.119  51.538  1.00 17.56           C
ATOM   2795  CG  ARG A 175       9.263 -36.042  50.365  1.00 18.98           C
ATOM   2798  CD  ARG A 175       8.274 -37.217  50.352  1.00 21.11           C
ATOM   2801  NE  ARG A 175       8.419 -37.968  51.589  1.00 22.02           N
ATOM   2803  CZ  ARG A 175       7.410 -38.472  52.296  1.00 26.58           C
ATOM   2804  NH1 ARG A 175       6.162 -38.400  51.866  1.00 26.82           N
ATOM   2807  NH2 ARG A 175       7.676 -39.095  53.431  1.00 29.12           N
ATOM   2810  C   ARG A 175      10.017 -33.162  50.320  1.00 16.33           C
ATOM   2811  O   ARG A 175      10.838 -33.346  49.417  1.00 16.62           O
ATOM   2813  N   PHE A 176       9.039 -32.256  50.256  1.00 15.20           N
ATOM   2814  CA  PHE A 176       8.906 -31.396  49.086  1.00 14.91           C
ATOM   2816  CB  PHE A 176       7.626 -30.559  49.194  1.00 14.90           C
ATOM   2819  CG  PHE A 176       7.438 -29.596  48.044  1.00 14.58           C
ATOM   2820  CD1 PHE A 176       8.013 -28.344  48.098  1.00 17.12           C
ATOM   2822  CE1 PHE A 176       7.886 -27.459  47.046  1.00 16.87           C
ATOM   2824  CZ  PHE A 176       7.161 -27.800  45.994  1.00 15.20           C
ATOM   2826  CE2 PHE A 176       6.570 -29.025  45.909  1.00 16.32           C
ATOM   2828  CD2 PHE A 176       6.684 -29.925  46.939  1.00 16.44           C
ATOM   2830  C   PHE A 176      10.131 -30.458  48.991  1.00 14.59           C
ATOM   2831  O   PHE A 176      10.700 -30.289  47.913  1.00 14.66           O
ATOM   2833  N   VAL A 177      10.494 -29.843  50.109  1.00 15.56           N
ATOM   2834  CA  VAL A 177      11.631 -28.901  50.090  1.00 15.12           C
ATOM   2836  CB  VAL A 177      11.844 -28.211  51.416  1.00 16.86           C
ATOM   2838  CG1 VAL A 177      13.170 -27.457  51.430  1.00 17.85           C
ATOM   2842  CG2 VAL A 177      10.676 -27.318  51.709  1.00 18.26           C
ATOM   2846  C   VAL A 177      12.880 -29.649  49.638  1.00 15.64           C
ATOM   2847  O   VAL A 177      13.657 -29.143  48.827  1.00 16.36           O
ATOM   2849  N   GLN A 178      13.077 -30.873  50.139  1.00 15.42           N
ATOM   2850  CA  GLN A 178      14.271 -31.622  49.774  1.00 15.75           C
ATOM   2852  CB  GLN A 178      14.400 -32.918  50.592  1.00 17.09           C
ATOM   2855  CG  GLN A 178      15.634 -33.739  50.245  1.00 20.23           C
ATOM   2858  CD  GLN A 178      16.931 -32.987  50.457  1.00 23.55           C
ATOM   2859  OE1 GLN A 178      17.784 -32.937  49.543  1.00 26.99           O
ATOM   2860  NE2 GLN A 178      17.094 -32.376  51.631  1.00 26.80           N
ATOM   2863  C   GLN A 178      14.240 -31.975  48.284  1.00 15.55           C
ATOM   2864  O   GLN A 178      15.286 -32.011  47.606  1.00 16.71           O
ATOM   2866  N   ARG A 179      13.055 -32.233  47.742  1.00 15.27           N
ATOM   2867  CA  ARG A 179      12.970 -32.526  46.310  1.00 16.56           C
ATOM   2869  CB  ARG A 179      11.589 -33.099  45.942  1.00 19.47           C
ATOM   2872  CG  ARG A 179      11.538 -33.774  44.533  1.00 22.59           C
ATOM   2875  CD  ARG A 179      12.684 -34.681  44.086  1.00 30.24           C
ATOM   2878  NE  ARG A 179      13.117 -35.758  44.999  1.00 33.75           N
ATOM   2880  CZ  ARG A 179      12.605 -37.005  45.103  1.00 36.24           C
ATOM   2881  NH1 ARG A 179      11.597 -37.436  44.369  1.00 31.75           N
ATOM   2884  NH2 ARG A 179      13.138 -37.854  45.981  1.00 37.39           N
ATOM   2887  C   ARG A 179      13.348 -31.289  45.497  1.00 15.65           C
ATOM   2888  O   ARG A 179      14.034 -31.387  44.480  1.00 16.16           O
ATOM   2890  N   VAL A 180      12.937 -30.127  45.953  1.00 15.57           N
ATOM   2891  CA  VAL A 180      13.328 -28.901  45.267  1.00 15.52           C
ATOM   2893  CB  VAL A 180      12.617 -27.682  45.800  1.00 16.01           C
ATOM   2895  CG1 VAL A 180      13.194 -26.400  45.179  1.00 19.22           C
ATOM   2899  CG2 VAL A 180      11.116 -27.778  45.530  1.00 17.42           C
ATOM   2903  C   VAL A 180      14.840 -28.675  45.362  1.00 15.44           C
ATOM   2904  O   VAL A 180      15.478 -28.339  44.377  1.00 15.38           O
ATOM   2906  N   VAL A 181      15.429 -28.972  46.514  1.00 14.63           N
ATOM   2907  CA  VAL A 181      16.867 -28.913  46.645  1.00 14.80           C
ATOM   2909  CB  VAL A 181      17.245 -29.277  48.125  1.00 15.39           C
ATOM   2911  CG1 VAL A 181      18.740 -29.584  48.278  1.00 15.67           C
ATOM   2915  CG2 VAL A 181      16.822 -28.167  49.039  1.00 15.10           C
ATOM   2919  C   VAL A 181      17.538 -29.827  45.638  1.00 15.69           C
ATOM   2920  O   VAL A 181      18.540 -29.464  45.008  1.00 15.74           O
ATOM   2922  N   ASP A 182      17.027 -31.040  45.528  1.00 15.51           N
ATOM   2923  CA  ASP A 182      17.550 -32.031  44.608  1.00 16.28           C
ATOM   2925  CB  ASP A 182      16.832 -33.382  44.754  1.00 18.35           C
ATOM   2928  CG  ASP A 182      17.099 -34.094  46.067  1.00 22.68           C
ATOM   2929  OD1 ASP A 182      18.088 -33.828  46.726  1.00 28.41           O
ATOM   2930  OD2 ASP A 182      16.272 -34.970  46.405  1.00 27.76           O
ATOM   2931  C   ASP A 182      17.411 -31.577  43.142  1.00 15.49           C
ATOM   2932  O   ASP A 182      18.327 -31.715  42.348  1.00 15.91           O
ATOM   2934  N   PHE A 183      16.261 -30.983  42.787  1.00 14.41           N
ATOM   2935  CA  PHE A 183      16.093 -30.421  41.443  1.00 14.36           C
ATOM   2937  CB  PHE A 183      14.726 -29.747  41.296  1.00 15.73           C
ATOM   2940  CG  PHE A 183      13.531 -30.678  41.173  1.00 15.52           C
ATOM   2941  CD1 PHE A 183      13.625 -32.057  41.267  1.00 18.81           C
ATOM   2943  CE1 PHE A 183      12.494 -32.838  41.158  1.00 20.71           C
ATOM   2945  CZ  PHE A 183      11.241 -32.251  40.954  1.00 18.43           C
ATOM   2947  CE2 PHE A 183      11.158 -30.882  40.896  1.00 17.51           C
ATOM   2949  CD2 PHE A 183      12.278 -30.125  41.024  1.00 17.11           C
ATOM   2951  C   PHE A 183      17.142 -29.340  41.171  1.00 14.38           C
ATOM   2952  O   PHE A 183      17.729 -29.328  40.091  1.00 14.21           O
ATOM   2954  N   LEU A 184      17.347 -28.447  42.136  1.00 13.69           N
ATOM   2955  CA  LEU A 184      18.310 -27.357  41.983  1.00 14.82           C
ATOM   2957  CB  LEU A 184      18.220 -26.354  43.108  1.00 15.52           C
ATOM   2960  CG  LEU A 184      16.985 -25.470  43.146  1.00 16.32           C
ATOM   2962  CD1 LEU A 184      16.867 -24.809  44.495  1.00 16.23           C
ATOM   2966  CD2 LEU A 184      17.067 -24.435  42.065  1.00 19.90           C
ATOM   2970  C   LEU A 184      19.710 -27.912  41.837  1.00 14.77           C
ATOM   2971  O   LEU A 184      20.513 -27.389  41.040  1.00 15.31           O
ATOM   2973  N   GLN A 185      20.018 -28.969  42.584  1.00 14.29           N
ATOM   2974  CA  GLN A 185      21.372 -29.546  42.522  1.00 14.46           C
ATOM   2976  CB BGLN A 185      21.474 -30.607  43.590  0.35 15.15           C
ATOM   2977  CB AGLN A 185      21.594 -30.535  43.687  0.65 16.23           C
ATOM   2982  CG BGLN A 185      22.858 -31.032  43.904  0.35 14.49           C
ATOM   2983  CG AGLN A 185      21.922 -29.722  44.897  0.65 19.03           C
ATOM   2988  CD BGLN A 185      22.877 -31.908  45.127  0.35 18.20           C
ATOM   2989  CD AGLN A 185      22.071 -30.383  46.204  0.65 24.74           C
ATOM   2990  OE1BGLN A 185      23.655 -31.682  46.062  0.35 19.62           O
ATOM   2991  OE1AGLN A 185      22.163 -29.649  47.227  0.65 27.70           O
ATOM   2992  NE2BGLN A 185      21.988 -32.883  45.156  0.35 18.72           N
ATOM   2993  NE2AGLN A 185      22.106 -31.727  46.232  0.65 21.56           N
ATOM   2998  C   GLN A 185      21.670 -30.149  41.153  1.00 15.38           C
ATOM   2999  O   GLN A 185      22.708 -29.929  40.546  1.00 14.90           O
ATOM   3001  N   ILE A 186      20.717 -30.935  40.642  1.00 15.15           N
ATOM   3002  CA  ILE A 186      20.793 -31.451  39.298  1.00 14.92           C
ATOM   3004  CB  ILE A 186      19.542 -32.275  38.989  1.00 14.89           C
ATOM   3006  CG1 ILE A 186      19.549 -33.582  39.789  1.00 14.97           C
ATOM   3009  CD1 ILE A 186      18.186 -34.249  39.832  1.00 17.96           C
ATOM   3013  CG2 ILE A 186      19.437 -32.562  37.489  1.00 16.08           C
ATOM   3017  C   ILE A 186      20.913 -30.318  38.256  1.00 14.16           C
ATOM   3018  O   ILE A 186      21.742 -30.345  37.371  1.00 14.89           O
ATOM   3020  N   HIS A 187      20.069 -29.290  38.390  1.00 13.92           N
ATOM   3021  CA  HIS A 187      20.039 -28.209  37.421  1.00 14.33           C
ATOM   3023  CB  HIS A 187      18.863 -27.321  37.796  1.00 13.85           C
ATOM   3026  CG  HIS A 187      18.425 -26.367  36.727  1.00 14.25           C
ATOM   3027  ND1 HIS A 187      18.336 -26.704  35.392  1.00 13.88           N
ATOM   3029  CE1 HIS A 187      17.891 -25.663  34.707  1.00 14.46           C
ATOM   3031  NE2 HIS A 187      17.649 -24.675  35.549  1.00 14.12           N
ATOM   3033  CD2 HIS A 187      18.024 -25.070  36.814  1.00 13.22           C
ATOM   3035  C   HIS A 187      21.354 -27.415  37.386  1.00 14.56           C
ATOM   3036  O   HIS A 187      21.908 -27.100  36.327  1.00 14.23           O
ATOM   3038  N   CYS A 188      21.876 -27.092  38.556  1.00 13.69           N
ATOM   3039  CA  CYS A 188      23.143 -26.344  38.615  1.00 14.73           C
ATOM   3041  CB  CYS A 188      23.428 -25.922  40.029  1.00 15.08           C
ATOM   3044  SG  CYS A 188      22.335 -24.539  40.567  1.00 19.41           S
ATOM   3046  C   CYS A 188      24.270 -27.186  38.032  1.00 14.62           C
ATOM   3047  O   CYS A 188      25.130 -26.685  37.333  1.00 16.44           O
ATOM   3049  N   HIS A 189      24.268 -28.485  38.308  1.00 13.26           N
ATOM   3050  CA  HIS A 189      25.325 -29.322  37.759  1.00 13.85           C
ATOM   3052  CB  HIS A 189      25.278 -30.718  38.372  1.00 14.21           C
ATOM   3055  CG  HIS A 189      26.299 -31.619  37.783  1.00 17.35           C
ATOM   3056  ND1 HIS A 189      27.645 -31.492  38.092  1.00 18.90           N
ATOM   3058  CE1 HIS A 189      28.330 -32.360  37.364  1.00 19.03           C
ATOM   3060  NE2 HIS A 189      27.488 -33.064  36.637  1.00 19.50           N
ATOM   3062  CD2 HIS A 189      26.207 -32.594  36.856  1.00 19.62           C
ATOM   3064  C   HIS A 189      25.198 -29.429  36.268  1.00 13.97           C
ATOM   3065  O   HIS A 189      26.181 -29.263  35.548  1.00 13.85           O
ATOM   3067  N   GLN A 190      23.988 -29.708  35.780  1.00 14.34           N
ATOM   3068  CA  GLN A 190      23.817 -29.794  34.317  1.00 15.23           C
ATOM   3070  CB  GLN A 190      22.417 -30.242  33.930  1.00 16.75           C
ATOM   3073  CG  GLN A 190      22.129 -31.644  34.354  1.00 16.50           C
ATOM   3076  CD  GLN A 190      23.044 -32.705  33.762  1.00 20.79           C
ATOM   3077  OE1 GLN A 190      23.448 -33.629  34.475  1.00 24.67           O
ATOM   3078  NE2 GLN A 190      23.361 -32.567  32.500  1.00 21.80           N
ATOM   3081  C   GLN A 190      24.232 -28.503  33.629  1.00 16.34           C
ATOM   3082  O   GLN A 190      24.732 -28.513  32.498  1.00 17.42           O
ATOM   3084  N   SER A 191      24.056 -27.377  34.292  1.00 16.14           N
ATOM   3085  CA  SER A 191      24.403 -26.101  33.699  1.00 17.28           C
ATOM   3087  CB  SER A 191      23.882 -24.937  34.570  1.00 17.67           C
ATOM   3090  OG  SER A 191      24.680 -24.708  35.691  1.00 16.97           O
ATOM   3092  C   SER A 191      25.878 -25.961  33.396  1.00 18.56           C
ATOM   3093  O   SER A 191      26.261 -25.258  32.454  1.00 21.11           O
ATOM   3095  N   ILE A 192      26.733 -26.622  34.166  1.00 18.12           N
ATOM   3096  CA  ILE A 192      28.143 -26.504  33.909  1.00 20.55           C
ATOM   3098  CB  ILE A 192      28.957 -26.344  35.151  1.00 22.28           C
ATOM   3100  CG1 ILE A 192      28.811 -27.494  36.091  1.00 22.58           C
ATOM   3103  CD1 ILE A 192      29.690 -27.420  37.313  1.00 23.15           C
ATOM   3107  CG2 ILE A 192      28.503 -25.031  35.853  1.00 25.34           C

ATOM   3111  C   ILE A 192      28.671 -27.536  32.946  1.00 21.60           C
ATOM   3112  O   ILE A 192      29.775 -27.355  32.428  1.00 24.89           O
ATOM   3114  N   VAL A 193      27.875 -28.521  32.604  1.00 22.24           N
ATOM   3115  CA  VAL A 193      28.308 -29.425  31.544  1.00 24.59           C
ATOM   3117  CB  VAL A 193      28.146 -30.878  31.929  1.00 24.60           C
ATOM   3119  CG1 VAL A 193      28.941 -31.167  33.213  1.00 25.10           C
ATOM   3123  CG2 VAL A 193      26.734 -31.280  32.136  1.00 25.45           C
ATOM   3127  C   VAL A 193      27.659 -29.063  30.185  1.00 26.90           C
ATOM   3128  O   VAL A 193      27.848 -29.811  29.230  1.00 28.57           O
ATOM   3130  N   ALA A 194      26.972 -27.917  30.102  1.00 27.50           N
ATOM   3131  CA  ALA A 194      26.262 -27.541  28.874  1.00 29.01           C
ATOM   3133  CB  ALA A 194      24.908 -26.883  29.246  1.00 29.00           C
ATOM   3137  C   ALA A 194      27.125 -26.637  27.964  1.00 28.72           C
ATOM   3138  O   ALA A 194      27.839 -25.722  28.425  1.00 29.86           O
ATOM   3140  N   GLU A 195      27.031 -26.859  26.650  1.00 31.71           N
ATOM   3141  CA  GLU A 195      27.814 -26.118  25.631  1.00 33.13           C
ATOM   3143  CB  GLU A 195      28.528 -27.078  24.672  1.00 34.37           C
ATOM   3146  CG  GLU A 195      27.669 -28.285  24.231  1.00 38.14           C
ATOM   3149  CD  GLU A 195      28.414 -29.625  24.238  1.00 42.88           C
ATOM   3150  OE1 GLU A 195      27.839 -30.641  24.729  1.00 41.56           O
ATOM   3151  OE2 GLU A 195      29.573 -29.655  23.744  1.00 42.21           O
ATOM   3152  C   GLU A 195      26.846 -25.284  24.808  1.00 31.89           C
ATOM   3153  O   GLU A 195      25.653 -25.615  24.748  1.00 32.31           O
ATOM   3155  N   PRO A 196      27.322 -24.168  24.217  1.00 31.40           N
ATOM   3156  CA  PRO A 196      26.452 -23.437  23.310  1.00 30.41           C
ATOM   3158  CB  PRO A 196      27.342 -22.306  22.788  1.00 31.52           C
ATOM   3161  CG  PRO A 196      28.380 -22.129  23.836  1.00 31.86           C
ATOM   3164  CD  PRO A 196      28.633 -23.505  24.367  1.00 31.64           C
ATOM   3167  C   PRO A 196      25.970 -24.348  22.187  1.00 29.27           C
ATOM   3168  O   PRO A 196      26.748 -25.108  21.633  1.00 28.24           O
ATOM   3169  N   LEU A 197      24.669 -24.307  21.905  1.00 26.73           N
ATOM   3170  CA  LEU A 197      24.035 -25.226  20.951  1.00 26.48           C
ATOM   3172  CB  LEU A 197      22.578 -25.539  21.391  1.00 26.45           C
ATOM   3175  CG  LEU A 197      22.445 -26.426  22.655  1.00 25.51           C
ATOM   3177  CD1 LEU A 197      20.990 -26.644  23.060  1.00 26.57           C
ATOM   3181  CD2 LEU A 197      23.046 -27.774  22.476  1.00 26.78           C
ATOM   3185  C   LEU A 197      24.013 -24.561  19.588  1.00 24.86           C
ATOM   3186  O   LEU A 197      24.370 -23.394  19.447  1.00 23.89           O
ATOM   3188  N   SER A 198      23.509 -25.304  18.609  1.00 25.26           N
ATOM   3189  CA  SER A 198      23.357 -24.784  17.239  1.00 24.89           C
ATOM   3191  CB  SER A 198      22.987 -25.935  16.278  1.00 23.89           C
ATOM   3194  OG  SER A 198      21.592 -26.233  16.284  1.00 23.34           O
ATOM   3196  C   SER A 198      22.295 -23.679  17.163  1.00 26.30           C
ATOM   3197  O   SER A 198      21.449 -23.582  18.036  1.00 24.73           O
ATOM   3199  N   GLU A 199      22.325 -22.866  16.111  1.00 25.69           N
ATOM   3200  CA  GLU A 199      21.350 -21.802  15.908  1.00 25.47           C
ATOM   3202  CB  GLU A 199      21.675 -20.959  14.667  1.00 26.55           C
ATOM   3205  CG  GLU A 199      22.898 -20.093  14.865  1.00 30.85           C
ATOM   3208  CD  GLU A 199      22.901 -18.812  14.005  1.00 38.37           C
ATOM   3209  OE1 GLU A 199      23.633 -17.858  14.383  1.00 44.71           O
ATOM   3210  OE2 GLU A 199      22.176 -18.735  12.979  1.00 39.54           O
ATOM   3211  C   GLU A 199      19.940 -22.395  15.803  1.00 22.95           C
ATOM   3212  O   GLU A 199      18.992 -21.850  16.420  1.00 22.82           O
ATOM   3214  N   ALA A 200      19.797 -23.520  15.120  1.00 20.82           N
ATOM   3215  CA  ALA A 200      18.458 -24.127  14.976  1.00 20.30           C
ATOM   3217  CB  ALA A 200      18.483 -25.259  13.970  1.00 20.62           C
ATOM   3221  C   ALA A 200      17.970 -24.654  16.335  1.00 20.39           C
ATOM   3222  O   ALA A 200      16.799 -24.500  16.700  1.00 19.36           O
ATOM   3224  N   GLN A 201      18.884 -25.276  17.089  1.00 21.01           N
ATOM   3225  CA  GLN A 201      18.556 -25.759  18.444  1.00 20.96           C
ATOM   3227  CB  GLN A 201      19.705 -26.635  18.975  1.00 21.43           C
ATOM   3230  CG  GLN A 201      19.789 -27.970  18.299  1.00 23.26           C
ATOM   3233  CD  GLN A 201      21.096 -28.696  18.638  1.00 24.77           C
ATOM   3234  OE1 GLN A 201      22.131 -28.056  18.833  1.00 26.82           O
ATOM   3235  NE2 GLN A 201      21.037 -30.020  18.681  1.00 29.96           N
ATOM   3238  C   GLN A 201      18.241 -24.603  19.391  1.00 20.25           C
ATOM   3239  O   GLN A 201      17.271 -24.698  20.142  1.00 19.18           O
ATOM   3241  N   THR A 202      18.987 -23.507  19.337  1.00 19.71           N
ATOM   3242  CA  THR A 202      18.755 -22.335  20.178  1.00 20.31           C
ATOM   3244  CB  THR A 202      19.821 -21.249  19.934  1.00 21.48           C
ATOM   3246  OG1 THR A 202      21.116 -21.757  20.242  1.00 23.39           O
ATOM   3248  CG2 THR A 202      19.584 -20.051  20.741  1.00 21.59           C
ATOM   3252  C   THR A 202      17.354 -21.766  19.920  1.00 20.71           C
ATOM   3253  O   THR A 202      16.576 -21.425  20.829  1.00 20.46           O
ATOM   3255  N   LEU A 203      16.987 -21.739  18.636  1.00 18.53           N
ATOM   3256  CA  LEU A 203      15.679 -21.288  18.231  1.00 18.75           C
ATOM   3258  CB  LEU A 203      15.646 -21.242  16.705  1.00 19.14           C
ATOM   3261  CG  LEU A 203      14.360 -20.801  16.094  1.00 21.18           C
ATOM   3263  CD1 LEU A 203      13.921 -19.458  16.658  1.00 22.52           C
ATOM   3267  CD2 LEU A 203      14.584 -20.742  14.586  1.00 21.24           C
ATOM   3271  C   LEU A 203      14.570 -22.196  18.798  1.00 16.62           C
ATOM   3272  O   LEU A 203      13.521 -21.704  19.277  1.00 18.70           O
ATOM   3274  N   GLU A 204      14.754 -23.496  18.697  1.00 17.32           N
ATOM   3275  CA  GLU A 204      13.826 -24.424  19.295  1.00 16.91           C
ATOM   3277  CB  GLU A 204      14.300 -25.845  19.084  1.00 18.29           C
ATOM   3280  CG  GLU A 204      13.477 -26.932  19.689  1.00 20.83           C
ATOM   3283  CD  GLU A 204      14.082 -28.339  19.574  1.00 23.54           C
ATOM   3284  OE1 GLU A 204      13.625 -29.259  20.306  1.00 24.74           O
ATOM   3285  OE2 GLU A 204      15.019 -28.542  18.753  1.00 29.56           O
ATOM   3286  C   GLU A 204      13.612 -24.170  20.791  1.00 16.68           C
ATOM   3287  O   GLU A 204      12.480 -24.130  21.269  1.00 17.37           O
ATOM   3289  N   HIS A 205      14.711 -24.038  21.502  1.00 16.76           N
ATOM   3290  CA  HIS A 205      14.627 -23.807  22.945  1.00 16.21           C
ATOM   3292  CB  HIS A 205      16.025 -23.904  23.550  1.00 17.13           C
ATOM   3295  CG  HIS A 205      16.477 -25.307  23.632  1.00 17.26           C
ATOM   3296  ND1 HIS A 205      15.931 -26.210  24.507  1.00 19.38           N
ATOM   3298  CE1 HIS A 205      16.503 -27.387  24.346  1.00 21.51           C
ATOM   3300  NE2 HIS A 205      17.378 -27.289  23.353  1.00 22.49           N
ATOM   3302  CD2 HIS A 205      17.408 -25.995  22.916  1.00 20.45           C
ATOM   3304  C   HIS A 205      14.009 -22.481  23.265  1.00 15.87           C
ATOM   3305  O   HIS A 205      13.282 -22.353  24.274  1.00 15.99           O
ATOM   3307  N   ARG A 206      14.293 -21.456  22.489  1.00 17.51           N
ATOM   3308  CA  ARG A 206      13.649 -20.153  22.672  1.00 17.76           C
ATOM   3310  CB  ARG A 206      14.155 -19.169  21.612  1.00 19.61           C
ATOM   3313  CG  ARG A 206      13.701 -17.771  21.820  1.00 24.41           C
ATOM   3316  CD  ARG A 206      14.157 -16.899  20.625  1.00 30.55           C
ATOM   3319  NE  ARG A 206      15.617 -16.938  20.508  1.00 39.61           N
ATOM   3321  CZ  ARG A 206      16.321 -16.942  19.364  1.00 43.27           C
ATOM   3322  NH1 ARG A 206      15.728 -16.875  18.169  1.00 45.22           N
ATOM   3325  NH2 ARG A 206      17.648 -16.990  19.409  1.00 45.52           N
ATOM   3328  C   ARG A 206      12.137 -20.286  22.560  1.00 17.36           C
ATOM   3329  O   ARG A 206      11.392 -19.772  23.394  1.00 16.56           O
ATOM   3331  N   GLN A 207      11.679 -21.028  21.543  1.00 16.86           N
ATOM   3332  CA  GLN A 207      10.256 -21.240  21.394  1.00 18.04           C
ATOM   3334  CB  GLN A 207       9.921 -22.019  20.125  1.00 18.76           C
ATOM   3337  CG  GLN A 207       8.437 -22.400  20.010  1.00 22.37           C
ATOM   3340  CD  GLN A 207       7.434 -21.228  20.147  1.00 26.10           C
ATOM   3341  OE1 GLN A 207       6.341 -21.397  20.704  1.00 29.27           O
ATOM   3342  NE2 GLN A 207       7.803 -20.064  19.628  1.00 28.75           N
ATOM   3345  C   GLN A 207       9.634 -21.937  22.598  1.00 16.08           C
ATOM   3346  O   GLN A 207       8.513 -21.614  23.031  1.00 16.07           O
ATOM   3348  N   GLY A 208      10.340 -22.947  23.135  1.00 15.10           N
ATOM   3349  CA  GLY A 208       9.834 -23.619  24.289  1.00 15.51           C
ATOM   3352  C   GLY A 208       9.650 -22.688  25.481  1.00 15.25           C
ATOM   3353  O   GLY A 208       8.670 -22.793  26.254  1.00 14.84           O
ATOM   3355  N   GLN A 209      10.583 -21.754  25.649  1.00 15.54           N
ATOM   3356  CA  GLN A 209      10.499 -20.788  26.726  1.00 15.46           C
ATOM   3358  CB  GLN A 209      11.871 -20.133  26.963  1.00 15.96           C
ATOM   3361  CG  GLN A 209      11.862 -19.056  27.997  1.00 15.15           C
ATOM   3364  CD  GLN A 209      13.236 -18.558  28.440  1.00 15.30           C
ATOM   3365  OE1 GLN A 209      13.318 -17.511  29.106  1.00 15.61           O
ATOM   3366  NE2 GLN A 209      14.300 -19.255  28.062  1.00 15.98           N
ATOM   3369  C   GLN A 209       9.382 -19.739  26.512  1.00 15.33           C
ATOM   3370  O   GLN A 209       8.658 -19.402  27.444  1.00 15.70           O
ATOM   3372  N   ILE A 210       9.201 -19.304  25.262  1.00 15.95           N
ATOM   3373  CA  ILE A 210       8.087 -18.422  24.901  1.00 15.97           C
ATOM   3375  CB  ILE A 210       8.167 -18.080  23.420  1.00 17.20           C
ATOM   3377  CG1 ILE A 210       9.351 -17.143  23.238  1.00 17.63           C
ATOM   3380  CD1 ILE A 210       9.774 -16.915  21.811  1.00 18.91           C
ATOM   3384  CG2 ILE A 210       6.838 -17.519  22.910  1.00 18.52           C
ATOM   3388  C   ILE A 210       6.763 -19.106  25.250  1.00 15.28           C
ATOM   3389  O   ILE A 210       5.897 -18.524  25.877  1.00 14.49           O
ATOM   3391  N   HIS A 211       6.633 -20.366  24.834  1.00 15.31           N
ATOM   3392  CA  HIS A 211       5.389 -21.085  25.081  1.00 14.60           C
ATOM   3394  CB  HIS A 211       5.423 -22.412  24.397  1.00 16.15           C
ATOM   3397  CG  HIS A 211       4.207 -23.217  24.609  1.00 14.46           C
ATOM   3398  ND1 HIS A 211       3.001 -22.914  24.026  1.00 17.45           N
ATOM   3400  CE1 HIS A 211       2.102 -23.818  24.389  1.00 18.46           C
ATOM   3402  NE2 HIS A 211       2.694 -24.711  25.150  1.00 18.24           N
ATOM   3404  CD2 HIS A 211       4.022 -24.378  25.268  1.00 15.70           C
ATOM   3406  C   HIS A 211       5.088 -21.230  26.567  1.00 14.59           C
ATOM   3407  O   HIS A 211       3.962 -21.094  27.014  1.00 14.88           O
ATOM   3409  N   TYR A 212       6.147 -21.540  27.332  1.00 13.68           N
ATOM   3410  CA  TYR A 212       6.043 -21.658  28.782  1.00 13.87           C
ATOM   3412  CB  TYR A 212       7.406 -21.940  29.386  1.00 13.80           C
ATOM   3415  CG  TYR A 212       7.510 -22.066  30.886  1.00 15.02           C
ATOM   3416  CD1 TYR A 212       7.380 -23.280  31.513  1.00 16.07           C
ATOM   3418  CE1 TYR A 212       7.555 -23.379  32.891  1.00 15.29           C
ATOM   3420  CZ  TYR A 212       7.837 -22.251  33.635  1.00 15.57           C
ATOM   3421  OH  TYR A 212       8.053 -22.296  35.007  1.00 17.49           O
ATOM   3423  CE2 TYR A 212       7.983 -21.058  33.047  1.00 14.71           C
ATOM   3425  CD2 TYR A 212       7.800 -20.964  31.652  1.00 14.87           C
ATOM   3427  C   TYR A 212       5.457 -20.378  29.358  1.00 13.21           C
ATOM   3428  O   TYR A 212       4.525 -20.437  30.157  1.00 13.32           O
ATOM   3430  N   CYS A 213       6.017 -19.226  29.001  1.00 14.09           N
ATOM   3431  CA  CYS A 213       5.542 -17.985  29.527  1.00 14.11           C
ATOM   3433  CB  CYS A 213       6.453 -16.844  29.162  1.00 13.78           C
ATOM   3436  SG  CYS A 213       7.973 -16.991  30.143  1.00 17.20           S
ATOM   3438  C   CYS A 213       4.121 -17.659  29.122  1.00 13.82           C
ATOM   3439  O   CYS A 213       3.337 -17.186  29.904  1.00 14.76           O
ATOM   3441  N   GLN A 214       3.804 -17.928  27.861  1.00 13.82           N
ATOM   3442  CA  GLN A 214       2.453 -17.684  27.388  1.00 13.86           C
ATOM   3444  CB  GLN A 214       2.374 -17.956  25.888  1.00 14.25           C
ATOM   3447  CG  GLN A 214       3.111 -16.855  25.109  1.00 16.98           C
ATOM   3450  CD  GLN A 214       3.265 -17.151  23.620  1.00 20.59           C
ATOM   3451  OE1 GLN A 214       3.213 -18.322  23.208  1.00 22.88           O
ATOM   3452  NE2 GLN A 214       3.486 -16.099  22.820  1.00 26.26           N
ATOM   3455  C   GLN A 214       1.434 -18.505  28.149  1.00 14.47           C
ATOM   3456  O   GLN A 214       0.347 -18.028  28.442  1.00 15.48           O
ATOM   3458  N   GLN A 215       1.786 -19.755  28.426  1.00 13.53           N
ATOM   3459  CA  GLN A 215       0.887 -20.612  29.194  1.00 13.59           C
ATOM   3461  CB  GLN A 215       1.276 -22.094  29.057  1.00 13.42           C
ATOM   3464  CG  GLN A 215       1.132 -22.601  27.672  1.00 15.16           C
ATOM   3467  CD  GLN A 215      -0.299 -22.881  27.271  1.00 20.36           C
ATOM   3468  OE1 GLN A 215      -0.978 -21.998  26.811  1.00 23.98           O
ATOM   3469  NE2 GLN A 215      -0.721 -24.136  27.357  1.00 25.26           N
ATOM   3472  C   GLN A 215       0.773 -20.225  30.659  1.00 12.78           C
ATOM   3473  O   GLN A 215      -0.302 -20.225  31.232  1.00 13.94           O
ATOM   3475  N   GLN A 216       1.897 -19.910  31.286  1.00 13.30           N
ATOM   3476  CA  GLN A 216       1.863 -19.427  32.666  1.00 14.10           C
ATOM   3478  CB  GLN A 216       3.288 -19.123  33.146  1.00 13.75           C
ATOM   3481  CG  GLN A 216       4.150 -20.373  33.378  1.00 14.66           C
ATOM   3484  CD  GLN A 216       4.045 -20.884  34.788  1.00 15.23           C
ATOM   3485  OE1 GLN A 216       3.036 -20.679  35.474  1.00 17.64           O
ATOM   3486  NE2 GLN A 216       5.089 -21.573  35.229  1.00 17.12           N
ATOM   3489  C   GLN A 216       0.953 -18.198  32.851  1.00 13.76           C
ATOM   3490  O   GLN A 216       0.344 -18.026  33.909  1.00 13.98           O
ATOM   3492  N   GLN A 217       0.889 -17.362  31.826  1.00 14.65           N
ATOM   3493  CA  GLN A 217       0.053 -16.167  31.889  1.00 15.43           C
ATOM   3495  CB  GLN A 217       0.366 -15.281  30.705  1.00 15.51           C
ATOM   3498  CG  GLN A 217       1.710 -14.553  30.878  1.00 16.19           C
ATOM   3501  CD  GLN A 217       2.051 -13.661  29.702  1.00 19.35           C
ATOM   3502  OE1 GLN A 217       3.248 -13.524  29.323  1.00 21.45           O
ATOM   3503  NE2 GLN A 217       1.012 -13.078  29.075  1.00 21.23           N
ATOM   3506  C   GLN A 217      -1.423 -16.519  31.935  1.00 15.66           C
ATOM   3507  O   GLN A 217      -2.245 -15.661  32.234  1.00 16.50           O
ATOM   3509  N   LYS A 218      -1.806 -17.776  31.686  1.00 14.82           N
ATOM   3510  CA  LYS A 218      -3.207 -18.165  31.751  1.00 14.31           C
ATOM   3512  CB  LYS A 218      -3.443 -19.368  30.823  1.00 15.58           C
ATOM   3515  CG  LYS A 218      -3.217 -19.062  29.373  1.00 16.43           C
ATOM   3518  CD  LYS A 218      -3.487 -20.252  28.499  1.00 20.11           C
ATOM   3521  CE  LYS A 218      -3.327 -19.863  27.042  1.00 22.18           C
ATOM   3524  NZ  LYS A 218      -3.399 -21.111  26.182  1.00 25.52           N
ATOM   3528  C   LYS A 218      -3.646 -18.519  33.179  1.00 15.12           C
ATOM   3529  O   LYS A 218      -4.797 -18.892  33.396  1.00 17.26           O
ATOM   3531  N   ASN A 219      -2.739 -18.413  34.141  1.00 13.97           N
ATOM   3532  CA  ASN A 219      -3.055 -18.750  35.511  1.00 15.91           C
ATOM   3534  CB  ASN A 219      -1.773 -18.916  36.279  1.00 15.87           C
ATOM   3537  CG  ASN A 219      -1.971 -19.463  37.690  1.00 16.53           C
ATOM   3538  OD1 ASN A 219      -0.982 -19.902  38.323  1.00 19.30           O
ATOM   3539  ND2 ASN A 219      -3.189 -19.503  38.158  1.00 16.78           N
ATOM   3542  C   ASN A 219      -3.897 -17.657  36.127  1.00 15.81           C
ATOM   3543  O   ASN A 219      -3.378 -16.597  36.530  1.00 16.46           O
ATOM   3545  N   ASP A 220      -5.194 -17.882  36.171  1.00 15.57           N
ATOM   3546  CA  ASP A 220      -6.096 -16.883  36.746  1.00 16.47           C
ATOM   3548  CB  ASP A 220      -7.558 -17.111  36.335  1.00 17.04           C
ATOM   3551  CG  ASP A 220      -7.850 -16.749  34.860  1.00 25.81           C
ATOM   3552  OD1 ASP A 220      -8.951 -17.113  34.383  1.00 32.42           O
ATOM   3553  OD2 ASP A 220      -7.055 -16.063  34.175  1.00 32.11           O
ATOM   3554  C   ASP A 220      -5.986 -16.788  38.279  1.00 15.97           C
ATOM   3555  O   ASP A 220      -6.492 -15.820  38.894  1.00 16.43           O
ATOM   3557  N   LYS A 221      -5.414 -17.787  38.947  1.00 14.76           N
ATOM   3558  CA  LYS A 221      -5.274 -17.686  40.387  1.00 15.21           C
ATOM   3560  CB  LYS A 221      -4.797 -19.011  40.984  1.00 16.73           C
ATOM   3563  CG  LYS A 221      -5.733 -20.179  40.695  1.00 21.06           C
ATOM   3566  CD  LYS A 221      -7.011 -20.065  41.393  1.00 25.19           C
ATOM   3569  CE  LYS A 221      -7.779 -21.398  41.334  1.00 27.54           C
ATOM   3572  NZ  LYS A 221      -7.996 -21.809  39.899  1.00 31.11           N
ATOM   3576  C   LYS A 221      -4.289 -16.559  40.711  1.00 14.57           C
ATOM   3577  O   LYS A 221      -4.502 -15.744  41.617  1.00 15.09           O
ATOM   3579  N   THR A 222      -3.168 -16.567  40.029  1.00 13.87           N
ATOM   3580  CA  THR A 222      -2.209 -15.485  40.224  1.00 13.65           C
ATOM   3582  CB  THR A 222      -0.995 -15.740  39.383  1.00 15.24           C
ATOM   3584  OG1 THR A 222      -0.406 -16.980  39.812  1.00 17.04           O
ATOM   3586  CG2 THR A 222       0.021 -14.636  39.440  1.00 17.09           C
ATOM   3590  C   THR A 222      -2.827 -14.165  39.803  1.00 13.70           C
ATOM   3591  O   THR A 222      -2.714 -13.124  40.501  1.00 13.67           O
ATOM   3593  N   ARG A 223      -3.461 -14.163  38.636  1.00 13.62           N
ATOM   3594  CA  ARG A 223      -3.965 -12.875  38.074  1.00 13.02           C
ATOM   3596  CB  ARG A 223      -4.607 -13.049  36.706  1.00 12.70           C
ATOM   3599  CG  ARG A 223      -4.928 -11.724  36.000  1.00 14.53           C
ATOM   3602  CD  ARG A 223      -5.437 -11.943  34.618  1.00 13.33           C
ATOM   3605  NE  ARG A 223      -4.460 -12.555  33.727  1.00 15.30           N
ATOM   3607  CZ  ARG A 223      -3.566 -11.946  32.951  1.00 14.71           C
ATOM   3608  NH1 ARG A 223      -3.466 -10.618  32.928  1.00 15.05           N
ATOM   3611  NH2 ARG A 223      -2.780 -12.673  32.188  1.00 16.77           N
ATOM   3614  C   ARG A 223      -4.956 -12.246  39.025  1.00 14.26           C
ATOM   3615  O   ARG A 223      -4.942 -11.033  39.234  1.00 14.78           O
ATOM   3617  N   ARG A 224      -5.833 -13.015  39.642  1.00 13.93           N
ATOM   3618  CA  ARG A 224      -6.846 -12.448  40.517  1.00 14.70           C
ATOM   3620  CB  ARG A 224      -7.883 -13.495  40.928  1.00 15.12           C
ATOM   3623  CG  ARG A 224      -9.030 -12.964  41.709  1.00 18.82           C
ATOM   3626  CD  ARG A 224     -10.096 -14.084  41.979  1.00 22.22           C
ATOM   3629  NE  ARG A 224     -11.299 -13.537  42.635  1.00 24.26           N
ATOM   3631  CZ  ARG A 224     -11.476 -13.427  43.944  1.00 24.77           C
ATOM   3632  NH1 ARG A 224     -10.556 -13.814  44.823  1.00 23.43           N
ATOM   3635  NH2 ARG A 224     -12.609 -12.898  44.401  1.00 27.93           N
ATOM   3638  C   ARG A 224      -6.226 -11.823  41.763  1.00 14.59           C
ATOM   3639  O   ARG A 224      -6.660 -10.751  42.230  1.00 14.94           O
ATOM   3641  N   VAL A 225      -5.209 -12.462  42.342  1.00 14.10           N
ATOM   3642  CA  VAL A 225      -4.530 -11.889  43.492  1.00 15.00           C
ATOM   3644  CB  VAL A 225      -3.386 -12.794  44.025  1.00 15.18           C
ATOM   3646  CG1 VAL A 225      -2.486 -12.045  44.980  1.00 16.93           C
ATOM   3650  CG2 VAL A 225      -4.007 -14.028  44.670  1.00 15.39           C
ATOM   3654  C   VAL A 225      -3.980 -10.522  43.109  1.00 14.19           C
ATOM   3655  O   VAL A 225      -4.146  -9.538  43.805  1.00 14.35           O
ATOM   3657  N   LEU A 226      -3.325 -10.473  41.969  1.00 13.06           N
ATOM   3658  CA  LEU A 226      -2.740  -9.175  41.532  1.00 13.43           C
ATOM   3660  CB  LEU A 226      -1.880  -9.398  40.310  1.00 13.41           C
ATOM   3663  CG  LEU A 226      -0.720 -10.414  40.445  1.00 13.60           C
ATOM   3665  CD1 LEU A 226      -0.027 -10.555  39.125  1.00 14.59           C
ATOM   3669  CD2 LEU A 226       0.232 -10.075  41.544  1.00 15.14           C
ATOM   3673  C   LEU A 226      -3.810  -8.150  41.275  1.00 13.89           C
ATOM   3674  O   LEU A 226      -3.656  -6.990  41.662  1.00 14.26           O
ATOM   3676  N   GLU A 227      -4.873  -8.544  40.609  1.00 13.91           N
ATOM   3677  CA  GLU A 227      -5.932  -7.611  40.221  1.00 14.08           C
ATOM   3679  CB  GLU A 227      -6.952  -8.293  39.321  1.00 14.11           C
ATOM   3682  CG  GLU A 227      -6.427  -8.551  37.955  1.00 14.96           C
ATOM   3685  CD  GLU A 227      -7.432  -9.135  36.962  1.00 17.64           C
ATOM   3686  OE1 GLU A 227      -7.249  -9.047  35.730  1.00 18.29           O
ATOM   3687  OE2 GLU A 227      -8.406  -9.764  37.469  1.00 22.68           O
ATOM   3688  C   GLU A 227      -6.651  -7.058  41.431  1.00 14.32           C
ATOM   3689  O   GLU A 227      -7.023  -5.862  41.439  1.00 14.75           O
ATOM   3691  N   LYS A 228      -6.837  -7.847  42.475  1.00 15.35           N
ATOM   3692  CA  LYS A 228      -7.570  -7.373  43.656  1.00 15.91           C
ATOM   3694  CB BLYS A 228      -7.848  -8.522  44.627  0.35 16.31           C
ATOM   3695  CB ALYS A 228      -7.949  -8.549  44.578  0.65 16.61           C
ATOM   3700  CG BLYS A 228      -9.069  -9.294  44.275  0.35 16.91           C
ATOM   3701  CG ALYS A 228      -8.976  -9.465  43.970  0.65 17.87           C
ATOM   3706  CD BLYS A 228      -9.189 -10.579  45.071  0.35 18.14           C
ATOM   3707  CD ALYS A 228     -10.329  -8.761  43.700  0.65 19.54           C
ATOM   3712  CE BLYS A 228      -9.407 -10.324  46.529  0.35 19.43           C
ATOM   3713  CE ALYS A 228     -11.334  -9.717  43.000  0.65 20.77           C
ATOM   3718  NZ BLYS A 228      -9.384 -11.605  47.256  0.35 16.16           N
ATOM   3719  NZ ALYS A 228     -12.572  -9.021  42.550  0.65 24.28           N
ATOM   3726  C   LYS A 228      -6.819  -6.278  44.383  1.00 14.93           C
ATOM   3727  O   LYS A 228      -7.438  -5.497  45.105  1.00 15.97           O
ATOM   3729  N   ALA A 229      -5.499  -6.248  44.223  1.00 14.38           N
ATOM   3730  CA  ALA A 229      -4.649  -5.276  44.913  1.00 14.93           C
ATOM   3732  CB  ALA A 229      -3.398  -5.944  45.486  1.00 15.15           C
ATOM   3736  C   ALA A 229      -4.237  -4.132  44.036  1.00 14.57           C
ATOM   3737  O   ALA A 229      -4.067  -3.029  44.573  1.00 14.99           O
ATOM   3739  N   PHE A 230      -4.133  -4.348  42.723  1.00 13.96           N
ATOM   3740  CA  PHE A 230      -3.571  -3.331  41.803  1.00 13.46           C
ATOM   3742  CB  PHE A 230      -2.185  -3.757  41.294  1.00 13.65           C
ATOM   3745  CG  PHE A 230      -1.090  -3.773  42.325  1.00 14.27           C
ATOM   3746  CD1 PHE A 230      -0.728  -4.933  42.979  1.00 14.97           C
ATOM   3748  CE1 PHE A 230       0.336  -4.998  43.894  1.00 14.82           C
ATOM   3750  CZ  PHE A 230       1.022  -3.865  44.166  1.00 15.24           C
ATOM   3752  CE2 PHE A 230       0.673  -2.675  43.551  1.00 16.18           C
ATOM   3754  CD2 PHE A 230      -0.375  -2.621  42.615  1.00 16.22           C
ATOM   3756  C   PHE A 230      -4.422  -3.023  40.568  1.00 14.57           C
ATOM   3757  O   PHE A 230      -4.152  -2.031  39.854  1.00 13.17           O
ATOM   3759  N   GLY A 231      -5.367  -3.890  40.215  1.00 13.35           N
ATOM   3760  CA  GLY A 231      -6.204  -3.706  39.079  1.00 13.20           C
ATOM   3763  C   GLY A 231      -5.743  -4.467  37.855  1.00 13.49           C
ATOM   3764  O   GLY A 231      -4.624  -4.959  37.799  1.00 14.05           O
ATOM   3766  N   GLU A 232      -6.600  -4.523  36.849  1.00 13.87           N
ATOM   3767  CA  GLU A 232      -6.388  -5.284  35.651  1.00 14.82           C
ATOM   3769  CB BGLU A 232      -7.641  -5.230  34.772  0.35 15.35           C
ATOM   3770  CB AGLU A 232      -7.650  -5.234  34.805  0.65 15.55           C
ATOM   3775  CG BGLU A 232      -7.486  -5.780  33.369  0.35 17.29           C
ATOM   3776  CG AGLU A 232      -8.851  -5.962  35.411  0.65 17.38           C
ATOM   3781  CD BGLU A 232      -8.826  -5.876  32.644  0.35 20.38           C
ATOM   3782  CD AGLU A 232      -9.460  -5.375  36.717  0.65 22.70           C
ATOM   3783  OE1BGLU A 232      -9.187  -6.989  32.230  0.35 23.80           O
ATOM   3784  OE1AGLU A 232      -9.411  -4.130  36.993  0.65 13.93           O
ATOM   3785  OE2BGLU A 232      -9.515  -4.837  32.500  0.35 24.84           O
ATOM   3786  OE2AGLU A 232     -10.001  -6.215  37.497  0.65 28.91           O
ATOM   3787  C   GLU A 232      -5.162  -4.885  34.853  1.00 14.68           C
ATOM   3788  O   GLU A 232      -4.339  -5.705  34.487  1.00 16.37           O
ATOM   3790  N   ALA A 233      -4.997  -3.579  34.599  1.00 14.29           N
ATOM   3791  CA  ALA A 233      -3.899  -3.151  33.768  1.00 13.49           C
ATOM   3793  CB  ALA A 233      -4.036  -1.642  33.409  1.00 14.38           C
ATOM   3797  C   ALA A 233      -2.565  -3.417  34.434  1.00 14.67           C
ATOM   3798  O   ALA A 233      -1.626  -3.887  33.772  1.00 15.22           O
ATOM   3800  N   TRP A 234      -2.472  -3.089  35.722  1.00 13.63           N
ATOM   3801  CA  TRP A 234      -1.233  -3.364  36.498  1.00 13.87           C
ATOM   3803  CB  TRP A 234      -1.384  -2.911  37.937  1.00 14.73           C
ATOM   3806  CG  TRP A 234      -0.120  -2.954  38.751  1.00 14.71           C
ATOM   3807  CD1 TRP A 234       0.639  -1.883  39.128  1.00 14.37           C
ATOM   3809  NE1 TRP A 234       1.681  -2.278  39.920  1.00 13.91           N
ATOM   3811  CE2 TRP A 234       1.612  -3.642  40.090  1.00 13.59           C
ATOM   3812  CD2 TRP A 234       0.492  -4.087  39.389  1.00 12.87           C
ATOM   3813  CE3 TRP A 234       0.192  -5.460  39.422  1.00 13.15           C
ATOM   3815  CZ3 TRP A 234       0.982  -6.270  40.175  1.00 14.80           C
ATOM   3817  CH2 TRP A 234       2.122  -5.799  40.829  1.00 14.58           C
ATOM   3819  CZ2 TRP A 234       2.440  -4.479  40.818  1.00 14.58           C
ATOM   3821  C   TRP A 234      -0.892  -4.868  36.447  1.00 13.73           C
ATOM   3822  O   TRP A 234       0.236  -5.234  36.223  1.00 13.61           O
ATOM   3824  N   ALA A 235      -1.894  -5.692  36.668  1.00 13.67           N
ATOM   3825  CA  ALA A 235      -1.687  -7.160  36.726  1.00 12.95           C
ATOM   3827  CB  ALA A 235      -2.958  -7.880  37.125  1.00 14.14           C
ATOM   3831  C   ALA A 235      -1.240  -7.650  35.376  1.00 13.85           C
ATOM   3832  O   ALA A 235      -0.385  -8.571  35.315  1.00 13.02           O
ATOM   3834  N   GLU A 236      -1.825  -7.156  34.286  1.00 12.49           N
ATOM   3835  CA  GLU A 236      -1.405  -7.573  32.963  1.00 13.39           C
ATOM   3837  CB  GLU A 236      -2.333  -7.040  31.880  1.00 14.80           C
ATOM   3840  CG  GLU A 236      -1.835  -7.194  30.468  1.00 15.77           C
ATOM   3843  CD  GLU A 236      -1.636  -8.630  30.021  1.00 18.07           C
ATOM   3844  OE1 GLU A 236      -0.870  -8.870  29.052  1.00 22.15           O
ATOM   3845  OE2 GLU A 236      -2.242  -9.531  30.600  1.00 21.27           O
ATOM   3846  C   GLU A 236       0.040  -7.207  32.707  1.00 14.53           C
ATOM   3847  O   GLU A 236       0.804  -7.974  32.169  1.00 14.91           O
ATOM   3849  N   ARG A 237       0.407  -5.985  33.083  1.00 14.11           N
ATOM   3850  CA  ARG A 237       1.804  -5.566  32.944  1.00 14.46           C
ATOM   3852  CB  ARG A 237       1.968  -4.074  33.293  1.00 14.43           C
ATOM   3855  CG  ARG A 237       3.372  -3.594  33.143  1.00 19.66           C
ATOM   3858  CD  ARG A 237       3.554  -2.088  33.372  1.00 21.72           C
ATOM   3861  NE BARG A 237       4.976  -1.799  33.579  0.35 22.51           N
ATOM   3862  NE AARG A 237       4.995  -1.764  33.464  0.65 24.00           N
ATOM   3865  CZ BARG A 237       5.839  -1.426  32.636  0.35 22.40           C
ATOM   3866  CZ AARG A 237       5.764  -1.973  34.533  0.65 23.52           C
ATOM   3867  NH1BARG A 237       7.089  -1.219  32.982  0.35 22.86           N
ATOM   3868  NH1AARG A 237       7.049  -1.647  34.487  0.65 24.44           N
ATOM   3873  NH2BARG A 237       5.468  -1.224  31.368  0.35 21.88           N
ATOM   3874  NH2AARG A 237       5.251  -2.491  35.649  0.65 24.92           N
ATOM   3879  C   ARG A 237       2.745  -6.443  33.785  1.00 14.43           C
ATOM   3880  O   ARG A 237       3.807  -6.867  33.323  1.00 14.54           O
ATOM   3882  N   TYR A 238       2.348  -6.701  35.014  1.00 14.30           N
ATOM   3883  CA  TYR A 238       3.221  -7.464  35.888  1.00 14.23           C
ATOM   3885  CB  TYR A 238       2.661  -7.448  37.302  1.00 14.80           C
ATOM   3888  CG  TYR A 238       3.597  -7.885  38.378  1.00 14.77           C
ATOM   3889  CD1 TYR A 238       4.552  -7.034  38.879  1.00 18.00           C
ATOM   3891  CE1 TYR A 238       5.405  -7.429  39.845  1.00 19.50           C
ATOM   3893  CZ  TYR A 238       5.330  -8.703  40.324  1.00 19.28           C
ATOM   3894  OH  TYR A 238       6.183  -9.103  41.343  1.00 24.44           O
ATOM   3896  CE2 TYR A 238       4.389  -9.536  39.894  1.00 17.30           C
ATOM   3898  CD2 TYR A 238       3.538  -9.157  38.885  1.00 15.94           C
ATOM   3900  C   TYR A 238       3.356  -8.906  35.369  1.00 13.85           C
ATOM   3901  O   TYR A 238       4.472  -9.439  35.308  1.00 14.00           O
ATOM   3903  N   MET A 239       2.265  -9.537  34.973  1.00 13.64           N
ATOM   3904  CA  MET A 239       2.381 -10.920  34.509  1.00 13.26           C
ATOM   3906  CB  MET A 239       1.014 -11.559  34.378  1.00 14.51           C
ATOM   3909  CG  MET A 239       0.396 -11.737  35.706  1.00 16.11           C
ATOM   3912  SD  MET A 239      -1.231 -12.501  35.690  1.00 18.41           S
ATOM   3913  CE  MET A 239      -0.737 -14.184  35.424  1.00 20.09           C
ATOM   3917  C   MET A 239       3.160 -11.029  33.248  1.00 14.17           C
ATOM   3918  O   MET A 239       3.930 -11.970  33.087  1.00 14.10           O
ATOM   3920  N   SER A 240       2.964 -10.103  32.326  1.00 14.28           N
ATOM   3921  CA  SER A 240       3.586 -10.208  31.028  1.00 14.32           C
ATOM   3923  CB  SER A 240       2.697  -9.587  29.940  1.00 15.21           C
ATOM   3926  OG  SER A 240       2.619  -8.189  30.048  1.00 15.36           O
ATOM   3928  C   SER A 240       4.983  -9.614  30.955  1.00 14.97           C
ATOM   3929  O   SER A 240       5.729  -9.959  30.029  1.00 15.84           O
ATOM   3931  N   GLN A 241       5.317  -8.679  31.851  1.00 14.77           N
ATOM   3932  CA  GLN A 241       6.623  -8.049  31.806  1.00 14.68           C
ATOM   3934  CB  GLN A 241       6.479  -6.518  31.767  1.00 16.34           C
ATOM   3937  CG BGLN A 241       5.502  -5.956  30.734  0.50 17.20           C
ATOM   3938  CG AGLN A 241       5.703  -6.012  30.547  0.50 17.81           C
ATOM   3943  CD BGLN A 241       5.789  -6.369  29.334  0.50 17.73           C
ATOM   3944  CD AGLN A 241       5.525  -4.503  30.555  0.50 22.10           C
ATOM   3945  OE1BGLN A 241       4.905  -6.901  28.629  0.50 20.74           O
ATOM   3946  OE1AGLN A 241       6.385  -3.762  31.037  0.50 26.72           O
ATOM   3947  NE2BGLN A 241       7.023  -6.134  28.893  0.50 19.27           N
ATOM   3948  NE2AGLN A 241       4.402  -4.041  30.018  0.50 24.09           N
ATOM   3953  C   GLN A 241       7.557  -8.389  32.935  1.00 14.34           C
ATOM   3954  O   GLN A 241       8.778  -8.283  32.769  1.00 15.80           O
ATOM   3956  N   VAL A 242       7.010  -8.732  34.089  1.00 13.79           N
ATOM   3957  CA  VAL A 242       7.838  -8.971  35.257  1.00 14.87           C
ATOM   3959  CB  VAL A 242       7.349  -8.218  36.486  1.00 15.92           C
ATOM   3961  CG1 VAL A 242       8.173  -8.565  37.718  1.00 17.47           C
ATOM   3965  CG2 VAL A 242       7.317  -6.669  36.212  1.00 17.56           C
ATOM   3969  C   VAL A 242       7.924 -10.467  35.519  1.00 14.62           C
ATOM   3970  O   VAL A 242       8.995 -11.000  35.681  1.00 15.80           O
ATOM   3972  N   LEU A 243       6.784 -11.147  35.597  1.00 13.86           N
ATOM   3973  CA  LEU A 243       6.792 -12.558  35.946  1.00 14.95           C
ATOM   3975  CB  LEU A 243       5.432 -12.972  36.487  1.00 14.87           C
ATOM   3978  CG  LEU A 243       5.044 -12.535  37.862  1.00 17.27           C
ATOM   3980  CD1 LEU A 243       3.657 -12.986  38.152  1.00 20.71           C
ATOM   3984  CD2 LEU A 243       6.025 -13.016  38.955  1.00 19.68           C
ATOM   3988  C   LEU A 243       7.158 -13.461  34.774  1.00 16.95           C
ATOM   3989  O   LEU A 243       8.016 -14.338  34.905  1.00 18.85           O
ATOM   3991  N   PHE A 244       6.406 -13.366  33.690  1.00 15.30           N
ATOM   3992  CA  PHE A 244       6.540 -14.302  32.586  1.00 16.11           C
ATOM   3994  CB  PHE A 244       5.317 -15.205  32.512  1.00 16.18           C
ATOM   3997  CG  PHE A 244       5.102 -16.018  33.744  1.00 15.32           C
ATOM   3998  CD1 PHE A 244       4.018 -15.760  34.542  1.00 16.90           C
ATOM   4000  CE1 PHE A 244       3.805 -16.454  35.710  1.00 18.52           C
ATOM   4002  CZ  PHE A 244       4.650 -17.433  36.065  1.00 17.68           C
ATOM   4004  CE2 PHE A 244       5.742 -17.755  35.295  1.00 16.87           C
ATOM   4006  CD2 PHE A 244       5.967 -17.058  34.093  1.00 16.33           C
ATOM   4008  C   PHE A 244       6.758 -13.563  31.268  1.00 16.87           C
ATOM   4009  O   PHE A 244       5.913 -13.572  30.356  1.00 16.79           O
ATOM   4011  N   ASP A 245       7.905 -12.919  31.175  1.00 16.42           N
ATOM   4012  CA  ASP A 245       8.244 -12.150  29.996  1.00 17.35           C
ATOM   4014  CB  ASP A 245       9.408 -11.179  30.272  1.00 17.08           C
ATOM   4017  CG  ASP A 245      10.701 -11.856  30.722  1.00 20.58           C
ATOM   4018  OD1 ASP A 245      10.654 -12.733  31.637  1.00 17.73           O
ATOM   4019  OD2 ASP A 245      11.776 -11.482  30.178  1.00 19.68           O
ATOM   4020  C   ASP A 245       8.521 -13.077  28.802  1.00 20.20           C
ATOM   4021  O   ASP A 245       9.194 -14.084  28.917  1.00 20.44           O
ATOM   4023  N   VAL A 246       7.917 -12.733  27.660  1.00 21.25           N
ATOM   4024  CA  VAL A 246       8.046 -13.530  26.451  1.00 22.71           C
ATOM   4026  CB  VAL A 246       6.770 -13.400  25.625  1.00 23.54           C
ATOM   4028  CG1 VAL A 246       6.960 -13.961  24.205  1.00 23.49           C
ATOM   4032  CG2 VAL A 246       5.650 -14.052  26.341  1.00 24.59           C
ATOM   4036  C   VAL A 246       9.226 -12.953  25.700  1.00 24.31           C
ATOM   4037  O   VAL A 246       9.182 -11.791  25.257  1.00 23.81           O
ATOM   4039  N   ILE A 247      10.276 -13.753  25.551  1.00 24.75           N
ATOM   4040  CA  ILE A 247      11.509 -13.329  24.876  1.00 26.95           C
ATOM   4042  CB  ILE A 247      12.716 -14.177  25.288  1.00 26.97           C
ATOM   4044  CG1 ILE A 247      12.495 -15.644  24.932  1.00 27.43           C
ATOM   4047  CD1 ILE A 247      13.643 -16.554  25.328  1.00 28.54           C
ATOM   4051  CG2 ILE A 247      12.968 -13.996  26.784  1.00 27.67           C
ATOM   4055  C   ILE A 247      11.308 -13.338  23.352  1.00 29.09           C
ATOM   4056  O   ILE A 247      10.319 -13.842  22.865  1.00 27.16           O
ATOM   4058  N   GLN A 248      12.267 -12.778  22.624  1.00 32.43           N
ATOM   4059  CA  GLN A 248      12.005 -12.310  21.242  1.00 35.29           C
ATOM   4061  CB  GLN A 248      10.819 -11.308  21.259  1.00 36.20           C
ATOM   4064  CG  GLN A 248       9.444 -11.700  20.597  1.00 38.87           C
ATOM   4067  CD  GLN A 248       9.064 -13.179  20.672  1.00 39.74           C
ATOM   4068  OE1 GLN A 248       7.906 -13.507  20.891  1.00 43.79           O
ATOM   4069  NE2 GLN A 248      10.031 -14.069  20.447  1.00 44.46           N
ATOM   4072  C   GLN A 248      13.218 -11.593  20.662  1.00 36.80           C
ATOM   4073  O   GLN A 248      13.408 -10.378  20.897  1.00 38.74           O
ATOM   4075  O B BLA A1130       3.631 -16.905  41.598  1.00 20.64           O
ATOM   4076  C4B BLA A1130       2.503 -16.543  42.116  1.00 17.23           C
ATOM   4077  C3B BLA A1130       2.292 -15.149  42.462  1.00 14.90           C
ATOM   4078  CAB BLA A1130       3.221 -14.074  42.102  1.00 19.26           C
ATOM   4080  CBB BLA A1130       2.781 -12.817  42.031  1.00 22.11           C
ATOM   4083  C2B BLA A1130       0.970 -15.113  42.998  1.00 16.61           C
ATOM   4084  CMB BLA A1130       0.220 -13.961  43.505  1.00 18.71           C
ATOM   4088  N B BLA A1130       1.488 -17.287  42.431  1.00 16.05           N
ATOM   4090  C1B BLA A1130       0.532 -16.488  42.960  1.00 14.55           C
ATOM   4091  CHB BLA A1130      -0.715 -16.916  43.428  1.00 15.66           C
ATOM   4093  C4A BLA A1130      -1.253 -18.253  43.368  1.00 14.41           C
ATOM   4094  C3A BLA A1130      -2.495 -18.548  44.023  1.00 15.31           C
ATOM   4095  CMA BLA A1130      -3.256 -17.708  44.998  1.00 15.42           C
ATOM   4099  C2A BLA A1130      -2.757 -19.923  43.675  1.00 13.98           C
ATOM   4100  CAA BLA A1130      -3.893 -20.828  44.138  1.00 14.76           C
ATOM   4103  CBA BLA A1130      -3.406 -21.717  45.320  1.00 16.78           C
ATOM   4106  CGA BLA A1130      -4.309 -22.876  45.659  1.00 18.82           C
ATOM   4107  O1A BLA A1130      -5.184 -23.164  44.833  1.00 18.26           O
ATOM   4108  O2A BLA A1130      -4.148 -23.476  46.741  1.00 16.31           O
ATOM   4109  N A BLA A1130      -0.804 -19.246  42.538  1.00 16.18           N
ATOM   4110  C1A BLA A1130      -1.721 -20.233  42.726  1.00 14.40           C
ATOM   4111  CHA BLA A1130      -1.709 -21.549  42.130  1.00 15.48           C
ATOM   4113  C4D BLA A1130      -0.830 -22.189  41.150  1.00 15.77           C
ATOM   4114  N D BLA A1130       0.423 -21.853  40.746  1.00 13.28           N
ATOM   4116  C1D BLA A1130       0.826 -22.734  39.781  1.00 15.32           C
ATOM   4117  C2D BLA A1130      -0.139 -23.798  39.628  1.00 15.71           C
ATOM   4118  CMD BLA A1130      -0.107 -24.963  38.726  1.00 17.07           C
ATOM   4122  C3D BLA A1130      -1.239 -23.426  40.458  1.00 15.01           C
ATOM   4123  CAD BLA A1130      -2.593 -24.076  40.548  1.00 16.07           C
ATOM   4126  CBD BLA A1130      -3.588 -23.324  39.627  1.00 17.39           C
ATOM   4129  CGD BLA A1130      -5.047 -23.781  39.683  1.00 18.98           C
ATOM   4130  O1D BLA A1130      -5.330 -24.441  40.698  1.00 20.93           O
ATOM   4131  O2D BLA A1130      -5.819 -23.449  38.752  1.00 21.28           O
ATOM   4132  CHD BLA A1130       2.141 -22.783  39.274  1.00 16.22           C
ATOM   4134  C4C BLA A1130       3.167 -21.796  39.148  1.00 13.34           C
ATOM   4135  C3C BLA A1130       4.512 -22.058  38.699  1.00 13.61           C
ATOM   4136  CAC BLA A1130       4.979 -23.420  38.403  1.00 15.77           C
ATOM   4138  CBC BLA A1130       6.264 -23.738  38.425  1.00 19.02           C
ATOM   4141  C2C BLA A1130       5.199 -20.796  38.729  1.00 16.31           C
ATOM   4142  CMC BLA A1130       6.598 -20.429  38.396  1.00 17.38           C
ATOM   4146  C1C BLA A1130       4.163 -19.941  39.174  1.00 15.27           C
ATOM   4147  O C BLA A1130       4.313 -18.658  39.331  1.00 17.16           O
ATOM   4148  N C BLA A1130       2.965 -20.480  39.413  1.00 15.55           N
ATOM   4150  OW0 HOH W   1       4.436   1.403  37.196  1.00 15.16           O
ATOM   4153  NA   NA W   2       3.402  -1.593  53.832  1.00 32.80          NA
ATOM   4154  OW0 HOH W   3      22.984 -34.416  37.772  1.00 15.69           O
ATOM   4157  OW0 HOH W   4     -10.756   1.120  44.115  1.00 16.18           O
ATOM   4160  OW0 HOH W   5      -3.327   0.235  41.213  1.00 14.53           O
ATOM   4163  OW0 HOH W   6      -6.634 -16.159  43.233  1.00 15.58           O
ATOM   4166  OW0 HOH W   7       9.954   0.683  40.174  1.00 18.20           O
ATOM   4169  OW0 HOH W   8      -7.255  -4.524  47.675  1.00 15.45           O
ATOM   4172  OW0 HOH W   9      -5.109  -8.485  34.128  1.00 17.30           O
ATOM   4175  OW0 HOH W  10      15.140  -4.799  39.452  1.00 19.22           O
ATOM   4178  OW0 HOH W  11      -9.702  -5.213  41.324  1.00 17.10           O
ATOM   4181  OW0 HOH W  12       9.530 -14.853  37.099  1.00 16.58           O
ATOM   4184  OW0 HOH W  13       2.486  -0.504  36.485  1.00 19.23           O
ATOM   4187  OW0 HOH W  14      14.875 -21.560  26.452  1.00 16.50           O
ATOM   4190  OW0 HOH W  15      16.087 -11.023  29.205  1.00 23.00           O
ATOM   4193  OW0 HOH W  16      28.430 -15.349  43.737  1.00 15.66           O
ATOM   4196  OW0 HOH W  17      -6.108  -7.611  47.406  1.00 19.92           O
ATOM   4199  OW0 HOH W  18      -2.854  -0.484  43.916  1.00 14.91           O
ATOM   4202  OW0 HOH W  19       9.046 -24.750  35.715  1.00 17.32           O
ATOM   4205  OW0 HOH W  20     -10.219  -3.343  39.414  1.00 20.38           O
ATOM   4208  OW0 HOH W  21       7.510 -26.365  28.956  1.00 20.76           O
ATOM   4211  OW0 HOH W  22       7.656  -0.402  39.098  1.00 19.06           O
ATOM   4214  OW0 HOH W  23       0.429 -34.238  49.686  1.00 17.88           O
ATOM   4217  OW0 HOH W  24      -9.958  -4.769  45.510  1.00 18.85           O
ATOM   4220  OW0 HOH W  25      -4.731  -9.682  46.514  1.00 20.43           O
ATOM   4223  OW0 HOH W  26      16.280 -24.698  53.552  1.00 17.01           O
ATOM   4226  OW0 HOH W  27      -1.518  -3.433  31.023  1.00 25.14           O
ATOM   4229  OW0 HOH W  28      16.702 -22.666  33.879  1.00 17.53           O
ATOM   4232  OW0 HOH W  29       2.666  -3.371  36.664  1.00 21.24           O
ATOM   4235  OW0 HOH W  30      13.668   1.040  41.670  1.00 22.06           O
ATOM   4238  OW0 HOH W  31       9.158 -35.465  40.959  1.00 24.18           O
ATOM   4241  OW0 HOH W  32       9.688 -16.269  27.211  1.00 20.50           O
ATOM   4244  OW0 HOH W  33      16.366 -23.810  27.114  1.00 18.18           O
ATOM   4247  OW0 HOH W  34      -6.186 -12.055  47.099  1.00 21.98           O
ATOM   4250  OW0 HOH W  35      11.004 -35.862  29.864  1.00 25.32           O
ATOM   4253  OW0 HOH W  36       4.857 -35.132  59.983  1.00 23.50           O
ATOM   4256  OW0 HOH W  37      11.394  -9.072  33.350  1.00 21.29           O
ATOM   4259  OW0 HOH W  38      26.952 -27.441  40.303  1.00 16.03           O
ATOM   4262  OW0 HOH W  39       6.885 -24.863  26.798  1.00 19.37           O
ATOM   4265  OW0 HOH W  40       0.037 -33.948  41.055  1.00 21.86           O
ATOM   4268  OW0 HOH W  41      -7.657 -13.904  44.822  1.00 21.19           O
ATOM   4271  OW0 HOH W  42       1.956 -17.366  38.599  1.00 19.82           O
ATOM   4274  OW0 HOH W  43      20.186 -27.313  46.040  1.00 18.84           O
ATOM   4277  OW0 HOH W  44      19.867 -25.493  48.067  1.00 19.00           O
ATOM   4280  OW0 HOH W  45       5.423  -1.710  40.084  1.00 18.43           O
ATOM   4283  OW0 HOH W  46     -11.112  -1.123  42.638  1.00 17.82           O
ATOM   4286  OW0 HOH W  47     -11.096  -3.775  43.230  1.00 19.40           O
ATOM   4289  OW0 HOH W  48      -1.601 -33.224  36.737  1.00 23.10           O
ATOM   4292  OW0 HOH W  49      13.619 -29.738  27.202  1.00 19.54           O
ATOM   4295  OW0 HOH W  50      25.986 -21.395  44.899  1.00 20.35           O
ATOM   4298  OW0 HOH W  51      20.302 -22.571  29.337  1.00 17.83           O
ATOM   4301  OW0 HOH W  52      -8.886 -17.043  42.023  1.00 23.17           O
ATOM   4304  OW0 HOH W  53      -4.542 -15.387  33.810  1.00 20.35           O
ATOM   4307  OW0 HOH W  54      -6.334 -23.655  31.265  1.00 28.37           O
ATOM   4310  OW0 HOH W  55      24.926 -28.818  41.796  1.00 16.04           O
ATOM   4313  OW0 HOH W  56      -4.494  -6.004  54.155  1.00 23.97           O
ATOM   4316  OW0 HOH W  57       0.000   0.000  35.667  0.50 27.29           O
ATOM   4319  OW0 HOH W  58      -9.721  -0.130  50.787  1.00 27.39           O
ATOM   4322  OW0 HOH W  59       2.118 -31.488  32.563  1.00 25.66           O
ATOM   4325  OW0 HOH W  60      -6.963 -20.233  35.914  1.00 26.06           O
ATOM   4328  OW0 HOH W  61      17.421  -7.984  42.547  1.00 24.05           O
ATOM   4331  OW0 HOH W  62      13.638 -30.532  53.824  1.00 22.97           O
ATOM   4334  OW0 HOH W  63      -1.160 -16.199  27.255  1.00 24.27           O
ATOM   4337  OW0 HOH W  64      13.723  -5.793  32.591  1.00 28.44           O
ATOM   4340  OW0 HOH W  65      12.406 -11.867  46.745  1.00 19.76           O
ATOM   4343  OW0 HOH W  66      15.621 -28.213  27.936  1.00 20.85           O
ATOM   4346  OW0 HOH W  67      -4.999 -21.691  36.886  1.00 23.57           O
ATOM   4349  OW0 HOH W  68      15.788 -29.740  52.391  1.00 24.83           O
ATOM   4352  OW0 HOH W  69      18.915 -24.273  52.665  1.00 21.22           O
ATOM   4355  OW0 HOH W  70      21.753 -26.085  44.057  1.00 20.62           O
ATOM   4358  OW0 HOH W  71      19.610  -6.349  33.626  1.00 27.18           O
ATOM   4361  OW0 HOH W  72      25.335 -20.232  36.134  1.00 23.03           O
ATOM   4364  OW0 HOH W  73      12.772 -31.965  20.424  1.00 28.54           O
ATOM   4367  OW0 HOH W  74      10.485 -35.718  55.081  1.00 24.19           O
ATOM   4370  OW0 HOH W  75      -8.570  -8.272  48.692  1.00 25.59           O
ATOM   4373  OW0 HOH W  76       7.848  -2.624  37.302  1.00 21.37           O
ATOM   4376  OW0 HOH W  77       8.062   2.202  32.464  1.00 26.60           O
ATOM   4379  OW0 HOH W  78       1.307 -19.121  36.523  1.00 19.94           O
ATOM   4382  OW0 HOH W  79       4.092 -27.624  25.594  1.00 26.01           O
ATOM   4385  OW0 HOH W  80       3.054 -32.996  34.656  1.00 22.70           O
ATOM   4388  OW0 HOH W  81      10.201 -25.986  21.566  1.00 23.01           O
ATOM   4391  OW0 HOH W  82      16.804  -6.858  40.233  1.00 29.18           O
ATOM   4394  OW0 HOH W  83     -10.153  -9.817  39.784  1.00 26.19           O
ATOM   4397  OW0 HOH W  84      20.962 -17.579  24.849  1.00 29.70           O
ATOM   4400  OW0 HOH W  85      28.653 -29.667  39.947  1.00 20.46           O
ATOM   4403  OW0 HOH W  86      20.528 -19.160  51.877  1.00 22.86           O
ATOM   4406  OW0 HOH W  87      12.484 -35.499  48.933  1.00 22.40           O
ATOM   4409  OW0 HOH W  88     -11.144  -7.244  40.356  1.00 29.19           O
ATOM   4412  OW0 HOH W  89       2.645 -32.282  60.853  1.00 29.54           O
ATOM   4415  OW0 HOH W  90       6.685 -28.174  20.518  1.00 27.61           O
ATOM   4418  OW0 HOH W  91      21.150 -23.171  53.577  1.00 21.78           O
ATOM   4421  OW0 HOH W  92       0.721  -8.104  53.370  1.00 25.51           O
ATOM   4424  OW0 HOH W  93      11.221 -36.718  41.961  1.00 32.72           O
ATOM   4427  OW0 HOH W  94      -6.508 -24.859  47.610  1.00 23.41           O
ATOM   4430  OW0 HOH W  95       3.347 -11.569  26.816  1.00 28.25           O
ATOM   4433  OW0 HOH W  96      12.911 -28.173  55.069  1.00 29.60           O
ATOM   4436  OW0 HOH W  97     -11.311 -20.528  41.571  1.00 22.98           O
ATOM   4439  OW0 HOH W  98       0.408  -6.834  27.814  1.00 32.83           O
ATOM   4442  OW0 HOH W  99      19.801 -11.937  30.681  1.00 23.10           O
ATOM   4445  OW0 HOH W 100       9.850  -7.325  30.351  1.00 26.08           O
ATOM   4448  OW0 HOH W 101      22.746 -14.060  30.883  1.00 24.08           O
ATOM   4451  OW0 HOH W 102      25.823 -30.368  45.858  1.00 29.79           O
ATOM   4454  OW0 HOH W 103      13.128   3.093  39.452  1.00 27.69           O
ATOM   4457  OW0 HOH W 104      -7.357 -25.135  42.262  1.00 21.69           O
ATOM   4460  OW0 HOH W 105      -0.747 -28.121  54.315  1.00 23.29           O
ATOM   4463  OW0 HOH W 106      18.975 -35.277  25.175  1.00 38.23           O
ATOM   4466  OW0 HOH W 107       6.472 -28.488  27.009  1.00 30.19           O
ATOM   4469  OW0 HOH W 108      -2.160 -30.152  32.484  1.00 29.85           O
ATOM   4472  OW0 HOH W 109      24.930 -41.176  32.276  1.00 32.50           O
ATOM   4475  OW0 HOH W 111      -5.179 -26.955  49.186  1.00 27.22           O
ATOM   4478  OW0 HOH W 112      24.547 -24.312  43.339  1.00 25.99           O
ATOM   4481  OW0 HOH W 113       9.785 -18.686  18.663  1.00 30.89           O
ATOM   4484  OW0 HOH W 114      31.641  -9.710  39.183  1.00 30.07           O
ATOM   4487  OW0 HOH W 115      26.609 -24.316  38.767  1.00 24.45           O
ATOM   4490  OW0 HOH W 116      24.872 -22.705  37.354  1.00 27.10           O
ATOM   4493  OW0 HOH W 117      21.430 -34.694  28.172  1.00 34.88           O
ATOM   4496  OW0 HOH W 118      21.755 -42.747  42.022  1.00 30.81           O
ATOM   4499  OW0 HOH W 119       1.418 -33.715  36.843  1.00 29.69           O
ATOM   4502  OW0 HOH W 120      25.126 -16.437  27.793  1.00 27.53           O
ATOM   4505  OW0 HOH W 121      21.773 -24.695  13.120  1.00 23.11           O
ATOM   4508  OW0 HOH W 122       3.403 -38.948  52.902  1.00 28.20           O
ATOM   4511  OW0 HOH W 123      29.711 -12.397  38.729  1.00 29.07           O
ATOM   4514  OW0 HOH W 124      -9.787  -2.415  52.358  1.00 29.82           O
ATOM   4517  OW0 HOH W 125      19.756 -26.186  50.741  1.00 26.54           O
ATOM   4520  OW0 HOH W 126      23.588 -30.971  30.706  1.00 32.95           O
ATOM   4523  OW0 HOH W 127      11.790 -38.838  40.571  1.00 31.53           O
ATOM   4526  OW0 HOH W 128      12.929  -8.171  31.469  1.00 28.10           O
ATOM   4529  OW0 HOH W 129      10.507 -38.451  54.580  1.00 35.64           O
ATOM   4532  OW0 HOH W 130      27.542 -13.674  34.962  1.00 27.24           O
ATOM   4535  OW0 HOH W 131       9.684 -25.381  18.880  1.00 33.70           O
ATOM   4538  OW0 HOH W 132      12.857 -34.998  53.590  1.00 32.20           O
ATOM   4541  OW0 HOH W 133      -0.601 -17.488  57.380  1.00 38.24           O
ATOM   4544  OW0 HOH W 134      11.887  -0.321  32.487  1.00 35.33           O
ATOM   4547  OW0 HOH W 135       6.191 -10.388  27.609  1.00 26.82           O
ATOM   4550  OW0 HOH W 136       2.333 -16.316  57.550  1.00 30.49           O
ATOM   4553  OW0 HOH W 137      12.500  -6.472  46.978  1.00 33.42           O
ATOM   4556  OW0 HOH W 138       1.223 -26.800  55.742  1.00 30.92           O
ATOM   4559  OW0 HOH W 139       6.652 -34.397  61.882  1.00 33.15           O
ATOM   4562  OW0 HOH W 140       1.086 -20.322  56.995  1.00 32.20           O
ATOM   4565  OW0 HOH W 141      25.656 -13.038  33.026  1.00 27.04           O
ATOM   4568  OW0 HOH W 142      12.067 -10.014  28.090  1.00 28.02           O
ATOM   4571  OW0 HOH W 143      11.298 -24.345  59.514  1.00 31.12           O
ATOM   4574  OW0 HOH W 144      14.013   2.570  36.559  1.00 35.28           O
ATOM   4577  OW0 HOH W 145      22.826 -18.033  50.736  1.00 29.42           O
ATOM   4580  OW0 HOH W 146      -8.325 -24.413  38.615  1.00 26.09           O
ATOM   4583  OW0 HOH W 147      -3.963 -30.791  54.278  1.00 35.26           O
ATOM   4586  OW0 HOH W 148       5.366 -35.942  38.992  1.00 27.20           O
ATOM   4589  OW0 HOH W 149      15.401 -35.588  25.400  1.00 27.38           O
ATOM   4592  OW0 HOH W 150      -5.349 -12.644  52.690  1.00 31.46           O
ATOM   4595  OW0 HOH W 151      25.754 -21.637  49.044  1.00 29.72           O
ATOM   4598  OW0 HOH W 152      -0.466 -11.636  30.846  1.00 31.54           O
ATOM   4601  OW0 HOH W 153       5.094  -3.729  38.301  1.00 29.53           O
ATOM   4604  OW0 HOH W 154       4.715  -8.885  56.473  1.00 31.19           O
ATOM   4607  OW0 HOH W 155       8.842 -28.026  25.465  1.00 28.11           O
ATOM   4610  OW0 HOH W 156      21.076 -28.407  14.811  1.00 31.17           O
ATOM   4613  OW0 HOH W 157      11.392 -38.820  51.447  1.00 38.07           O
ATOM   4616  OW0 HOH W 158      -4.376 -23.991  53.508  1.00 29.07           O
ATOM   4619  OW0 HOH W 159      13.168 -36.509  51.404  1.00 30.92           O
ATOM   4622  OW0 HOH W 160       6.031 -32.620  20.860  1.00 31.90           O
ATOM   4625  OW0 HOH W 161      21.303 -27.103  12.426  1.00 33.57           O
ATOM   4628  OW0 HOH W 162       3.012  -7.567  54.876  1.00 32.33           O
ATOM   4631  OW0 HOH W 163      19.897 -37.863  40.741  1.00 33.46           O
ATOM   4634  OW0 HOH W 164      24.583 -23.583  13.944  1.00 32.28           O
ATOM   4637  OW0 HOH W 165       5.478 -30.628  28.571  1.00 31.56           O
ATOM   4640  OW0 HOH W 166      21.912 -20.604  10.998  1.00 27.07           O
ATOM   4643  OW0 HOH W 167     -11.409  -3.724  35.115  1.00 41.57           O
ATOM   4646  OW0 HOH W 168      28.011 -35.071  34.708  1.00 33.37           O
ATOM   4649  OW0 HOH W 169      -5.412 -25.995  58.558  1.00 33.37           O
ATOM   4652  OW0 HOH W 170      14.359 -35.790  46.908  1.00 31.91           O
ATOM   4655  OW0 HOH W 171      -7.937 -22.844  44.213  1.00 31.05           O
ATOM   4658  OW0 HOH W 172      26.042 -13.900  46.382  1.00 30.35           O
ATOM   4661  OW0 HOH W 173       1.734 -20.477  23.383  1.00 31.23           O
ATOM   4664  OW0 HOH W 174       8.973  -4.364  30.181  1.00 43.03           O
ATOM   4667  OW0 HOH W 175      17.249  -6.114  32.160  1.00 39.91           O
ATOM   4670  OW0 HOH W 176      20.128 -33.992  43.301  1.00 30.08           O
ATOM   4673  OW0 HOH W 178      22.988 -24.570  52.121  1.00 33.65           O
ATOM   4676  OW0 HOH W 179       6.981 -37.061  40.918  1.00 36.58           O
ATOM   4679  OW0 HOH W 180       8.583 -26.794  56.524  1.00 34.02           O
ATOM   4682  OW0 HOH W 181      19.962 -16.378  52.507  1.00 34.43           O
ATOM   4685  OW0 HOH W 182      18.814 -29.123  21.822  1.00 36.19           O
ATOM   4688  OW0 HOH W 183       9.925 -27.278  15.922  1.00 49.65           O
ATOM   4691  OW0 HOH W 184       2.873 -13.128  24.119  1.00 38.23           O
ATOM   4694  OW0 HOH W 185      -3.854 -39.124  43.663  1.00 39.59           O
ATOM   4697  OW0 HOH W 186       0.948  -4.602  29.716  1.00 33.29           O
ATOM   4700  OW0 HOH W 187      22.787 -11.858  48.852  1.00 45.77           O
ATOM   4703  OW0 HOH W 188      10.799 -15.904  18.776  1.00 31.41           O
ATOM   4706  OW0 HOH W 189     -14.770 -11.333  42.924  1.00 35.02           O
ATOM   4709  OW0 HOH W 190      13.641 -36.700  23.614  1.00 36.04           O
ATOM   4712  OW0 HOH W 191      -4.200  -4.155  30.120  1.00 34.78           O
ATOM   4715  OW0 HOH W 193      27.501 -17.806  27.002  1.00 37.47           O
ATOM   4718  OW0 HOH W 194      16.928 -27.359  53.143  1.00 34.65           O
ATOM   4721  OW0 HOH W 195       4.066 -28.607  20.639  1.00 31.44           O
ATOM   4724  OW0 HOH W 196      -1.630 -39.855  46.892  1.00 35.89           O
ATOM   4727  OW0 HOH W 197       8.430 -40.782  49.326  1.00 33.62           O
ATOM   4730  OW0 HOH W 198       2.069 -32.915  39.171  1.00 29.45           O
ATOM   4733  OW0 HOH W 199      -3.775 -29.131  28.276  1.00 34.66           O
ATOM   4736  OW0 HOH W 200       3.740 -26.809  22.789  1.00 44.26           O
ATOM   4739  OW0 HOH W 201      11.161 -21.870  59.159  1.00 36.81           O
ATOM   4742  OW0 HOH W 202      -8.869  -9.770  33.671  1.00 36.22           O
ATOM   4745  OW0 HOH W 203      -0.268 -20.038  24.960  1.00 35.46           O
ATOM   4748  OW0 HOH W 204       5.550 -24.470  21.496  1.00 37.94           O
ATOM   4751  OW0 HOH W 205      -6.281  -8.392  31.633  1.00 40.05           O
ATOM   4754  OW0 HOH W 206      23.097 -15.980  49.378  1.00 42.75           O
ATOM   4757  OW0 HOH W 207      22.650 -37.916  34.330  1.00 38.24           O
ATOM   4760  OW0 HOH W 208       6.973 -26.410  24.494  1.00 39.50           O
ATOM   4763  OW0 HOH W 209      11.539 -33.198  60.809  1.00 40.00           O
ATOM   4766  OW0 HOH W 210      -2.954 -23.704  24.491  1.00 40.73           O
ATOM   4769  OW0 HOH W 211       3.558 -31.067  20.587  1.00 34.57           O
ATOM   4772  OW0 HOH W 212      16.939 -30.200  19.908  1.00 39.29           O
ATOM   4775  OW0 HOH W 213      12.814  -5.620  49.050  1.00 42.11           O
ATOM   4778  OW0 HOH W 214      19.053 -29.390  25.847  1.00 36.74           O
ATOM   4781  OW0 HOH W 215      -3.816 -24.241  27.311  1.00 44.14           O
ATOM   4784  OW0 HOH W 216       4.404 -36.739  43.287  1.00 41.60           O
ATOM   4787  OW0 HOH W 217      -1.248  -0.926  30.772  1.00 39.09           O
ATOM   4790  OW0 HOH W 218      24.608 -33.407  30.131  1.00 46.39           O
ATOM   4793  OW0 HOH W 219       1.589 -29.558  57.365  1.00 43.86           O
ATOM   4796  OW0 HOH W 220      11.131 -35.237  57.664  1.00 37.00           O
ATOM   4799  OW0 HOH W 221      15.966 -27.927  16.384  1.00 37.95           O
ATOM   4802  OW0 HOH W 222      17.051 -15.539  23.362  1.00 43.52           O
ATOM   4805  OW0 HOH W 223      19.040 -19.288  16.758  1.00 39.06           O
ATOM   4808  OW0 HOH W 224      17.820 -36.143  48.843  1.00 40.60           O
ATOM   4811  OW0 HOH W 225     -10.349 -22.737  38.994  1.00 37.72           O
ATOM   4814  OW0 HOH W 226       9.423  -0.350  31.675  1.00 48.54           O
ATOM   4817  OW0 HOH W 227      -8.220 -14.228  32.892  1.00 46.98           O
ATOM   4820  OW0 HOH W 229      -1.119  -2.411  56.615  1.00 47.56           O
ATOM   4823  OW0 HOH W 230      14.666 -10.281  27.164  1.00 39.93           O
ATOM   4826  OW0 HOH W 231      -3.494 -38.143  41.599  1.00 46.94           O
ATOM   4829  OW0 HOH W 232       2.636 -34.154  42.627  1.00 23.46           O
ATOM   4832  OW0 HOH W 233      30.109 -25.611  30.515  1.00 41.05           O
ATOM   4835  OW0 HOH W 234      24.335 -27.438  25.830  1.00 40.90           O
ATOM   4838  OW0 HOH W 235      19.756  -7.703  41.231  1.00 40.35           O
ATOM   4841  OW0 HOH W 236      12.956  -3.411  31.542  1.00 41.89           O
ATOM   4844  OW0 HOH W 237      13.801  -6.598  50.879  1.00 39.09           O
ATOM   4847  OW0 HOH W 238      27.191 -13.374  30.682  1.00 42.99           O
ATOM   4850  OW0 HOH W 239      10.186 -27.241  55.040  1.00 42.28           O
ATOM   4853  OW0 HOH W 240      23.639  -6.764  35.082  1.00 36.52           O
ATOM   4856  OW0 HOH W 241      13.619 -15.132  17.936  1.00 41.45           O
ATOM   4859  OW0 HOH W 242      26.110 -11.441  44.585  1.00 50.75           O
ATOM   4862  OW0 HOH W 243     -10.624 -19.288  39.236  1.00 39.54           O
ATOM   4865  OW0 HOH W 244       7.368 -26.494  18.196  1.00 36.05           O
ATOM   4868  OW0 HOH W 245       6.334 -32.920  29.260  1.00 43.71           O
ATOM   4871  OW0 HOH W 246      -8.776 -12.889  36.982  1.00 43.21           O
ATOM   4874  OW0 HOH W 247      -7.668 -11.574  31.882  1.00 47.72           O
ATOM   4877  OW0 HOH W 248       3.213 -19.012  59.221  1.00 41.46           O
ATOM   4880  OW0 HOH W 249      27.794 -24.218  30.418  1.00 36.93           O
ATOM   4883  OW0 HOH W 250      18.073  -8.956  51.594  1.00 41.59           O
ATOM   4886  OW0 HOH W 251      -6.930 -18.728  31.759  1.00 40.14           O
ATOM   4889  OW0 HOH W 252       5.497 -40.618  55.094  1.00 54.29           O
ATOM   4892  OW0 HOH W 253      -6.044 -30.375  33.318  1.00 36.10           O
ATOM   4895  OW0 HOH W 254       7.126 -16.872  60.065  1.00 45.28           O
ATOM   4898  OW0 HOH W 255       7.605 -26.011  22.143  1.00 36.65           O
ATOM   4901  OW0 HOH W 256      18.375 -14.518  26.278  1.00 42.07           O
ATOM   4904  OW0 HOH W 258      11.103 -38.974  48.854  1.00 47.63           O
ATOM   4907  OW0 HOH W 259      18.208 -29.155  15.288  1.00 45.29           O
ATOM   4910  OW0 HOH W 260      14.706  -5.817  46.178  1.00 51.31           O
ATOM   4913  OW0 HOH W 261      20.688 -12.769  27.877  1.00 43.00           O
ATOM   4916  OW0 HOH W 262      14.559  -7.001  41.868  1.00 33.39           O
ATOM   4919  OW0 HOH W 263      14.887 -33.707  20.925  1.00 44.55           O
ATOM   4922  OW0 HOH W 264      13.636 -28.400  57.877  1.00 48.09           O
ATOM   4925  OW0 HOH W 265      24.459 -40.432  38.352  1.00 43.68           O
ATOM   4928  OW0 HOH W 266      25.292 -10.248  32.488  1.00 40.81           O
ATOM   4931  OW0 HOH W 267      12.501 -38.527  25.766  1.00 47.12           O
ATOM   4934  OW0 HOH W 268      17.011  -7.152  30.136  1.00 51.54           O
ATOM   4937  OW0 HOH W 269      22.640 -37.001  27.624  1.00 47.27           O
ATOM   4940  OW0 HOH W 270      11.645 -40.521  45.705  1.00 52.38           O
ATOM   4943  OW0 HOH W 272       3.036 -35.708  32.494  1.00 47.92           O
ATOM   4946  OW0 HOH W 273      25.059 -35.928  33.503  1.00 38.05           O
ATOM   4949  OW0 HOH W 274      22.219 -39.177  29.858  1.00 39.93           O
ATOM   4952  OW0 HOH W 275      18.729 -10.677  49.490  1.00 47.35           O
ATOM   4955  OW0 HOH W 276      22.464 -40.788  36.156  1.00 45.20           O
ATOM   4958  OW0 HOH W 277      20.747 -33.356  47.977  1.00 44.78           O
ATOM   4961  OW0 HOH W 278      -7.156 -20.223  29.525  1.00 37.49           O
ATOM   4964  OW0 HOH W 279      -5.929 -12.103  30.235  1.00 44.08           O
ATOM   4967  OW0 HOH W 280       8.686 -33.782  30.194  1.00 43.78           O
ATOM   4970  OW0 HOH W 281      14.699 -44.637  41.453  1.00 48.02           O
ATOM   4973  OW0 HOH W 282      24.780 -10.014  42.150  1.00 47.94           O
ATOM   4976  OW0 HOH W 283      16.168 -37.516  50.436  1.00 48.10           O
ATOM   4979  OW0 HOH W 284       0.215 -10.681  27.393  1.00 44.32           O
ATOM   4982  OW0 HOH W 286      -1.451 -17.841  24.781  1.00 39.16           O
ATOM   4985  OW0 HOH W 287      10.758 -45.009  43.558  1.00 47.96           O
ATOM   4988  OW0 HOH W 288       1.538 -32.293  22.251  1.00 55.02           O
ATOM   4991  OW0 HOH W 289      21.305 -31.789  29.807  1.00 44.70           O
ATOM   4994  OW0 HOH W 290      -3.702  -3.834  56.805  1.00 52.65           O
ATOM   4997  OW0 HOH W 291     -13.645   2.825  49.189  1.00 41.63           O
ATOM   5000  OW0 HOH W 292      22.953 -25.245  47.608  1.00 34.75           O
ATOM   5003  OW0 HOH W 293       7.822 -36.541  22.795  1.00 45.73           O
ATOM   5006  OW0 HOH W 295      18.560 -10.950  28.736  1.00 36.76           O
ATOM   5009  OW0 HOH W 296      24.625 -20.875  10.317  1.00 41.19           O
ATOM   5012  OW0 HOH W 297      13.950 -14.212  15.687  1.00 45.50           O
ATOM   5015  OW0 HOH W 298      19.034  -4.731  39.714  1.00 44.70           O
ATOM   5018  OW0 HOH W 299      17.722 -44.498  42.813  1.00 44.97           O
ATOM   5021  OW0 HOH W 300     -11.065 -18.373  35.575  1.00 55.95           O
ATOM   5024  OW0 HOH W 301      -1.700 -32.803  34.006  1.00 43.92           O
ATOM   5027  OW0 HOH W 302      -7.039   0.279  54.749  1.00 51.22           O
ATOM   5030  OW0 HOH W 303       2.618 -35.050  61.580  1.00 52.16           O
ATOM   5033  OW0 HOH W 304      15.812  -3.182  42.808  1.00 50.78           O
ATOM   5036  OW0 HOH W 305      14.617 -32.971  55.153  1.00 43.05           O
ATOM   5039  OW0 HOH W 306      25.080 -14.041  28.978  1.00 41.45           O
ATOM   5042  OW0 HOH W 307      -6.112 -21.829  26.521  1.00 48.71           O
ATOM   5045  OW0 HOH W 308      -3.918 -16.518  53.989  1.00 46.90           O
ATOM   5048  OW0 HOH W 309      26.328 -29.358  26.610  1.00 46.92           O
ATOM   5051  OW0 HOH W 310      19.740 -43.840  36.374  1.00 67.46           O
ATOM   5054  OW0 HOH W 311      -0.566 -37.987  41.517  1.00 77.18           O
ATOM   5057  OW0 HOH W 314      29.225 -15.631  28.821  1.00 43.26           O
ATOM   5060  OW0 HOH W 317      18.511 -17.053  22.323  1.00 45.23           O
ATOM   5063  OW0 HOH W 318      -3.703 -36.958  53.746  1.00 43.27           O
ATOM   5066  OW0 HOH W 319      14.786  -1.997  33.376  1.00 60.10           O
ATOM   5069  OW0 HOH W 320      22.652 -20.059  18.837  1.00 47.41           O
ATOM   5072  OW0 HOH W 321     -11.643  -8.829  53.525  1.00 42.81           O
ATOM   5075  OW0 HOH W 322      -4.171 -35.978  40.339  1.00 44.80           O
ATOM   5078  OW0 HOH W 323      20.905 -29.334  27.496  1.00 48.53           O
ATOM   5081  OW0 HOH W 324       8.628 -38.904  40.049  1.00 47.88           O
ATOM   5084  OW0 HOH W 325     -10.938 -33.198  36.718  1.00 42.23           O
ATOM   5087  OW0 HOH W 326      17.565 -40.590  30.023  1.00 44.13           O
ATOM   5090  OW0 HOH W 327      -0.987 -23.011  23.164  1.00 51.29           O
ATOM   5093  OW0 HOH W 328      14.266 -31.203  17.331  1.00 46.15           O
ATOM   5096  OW0 HOH W 329      21.328  -3.558  39.104  1.00 45.29           O
ATOM   5099  OW0 HOH W 330      23.188 -36.033  45.051  1.00 50.87           O
ATOM   5102  OW0 HOH W 331       7.742 -27.773  58.602  1.00 41.71           O
ATOM   5105  OW0 HOH W 332      -4.190 -32.221  34.182  1.00 43.59           O
ATOM   5108  OW0 HOH W 333     -10.937  -8.652  36.225  1.00 47.60           O
ATOM   5111  OW0 HOH W 334      -7.837  -5.278  54.761  1.00 52.29           O
ATOM   5114  OW0 HOH W 335      12.057  -7.687  29.381  1.00 48.10           O
ATOM   5117  OW0 HOH W 336      -2.517  -6.034  56.330  1.00 58.97           O
ATOM   5120  OW0 HOH W 337      -0.930 -36.643  58.572  1.00 55.76           O
ATOM   5123  OW0 HOH W 338      -1.946  -0.474  55.284  1.00 60.69           O
ATOM   5126  OW0 HOH W 339     -12.685  -6.360  38.237  1.00 53.13           O
ATOM   5129  OW0 HOH W 340       7.709 -40.430  35.867  1.00 51.08           O
ATOM   5132  OW0 HOH W 341      -8.890 -20.187  37.931  1.00 46.59           O
ATOM   5135  OW0 HOH W 342      10.751 -45.053  40.815  1.00 64.59           O
ATOM   5138  OW0 HOH W 343       1.037 -30.138  60.047  1.00 43.57           O
ATOM   5141  OW0 HOH W 344      -6.148 -39.022  41.202  1.00 51.04           O
ATOM   5144  OW0 HOH W 345      -8.378 -22.888  25.765  1.00 44.22           O
ATOM   5147  OW0 HOH W 346      -8.691  -1.895  54.882  1.00 47.88           O
ATOM   5150  OW0 HOH W 347       7.478 -10.213  23.672  1.00 46.30           O
ATOM   5153  OW0 HOH W 348       2.981  -8.108  25.887  1.00 57.09           O
ATOM   5156  OW0 HOH W 349      11.412 -39.679  32.258  1.00 51.22           O
ATOM   5159  OW0 HOH W 350       4.869 -24.736  57.180  1.00 38.70           O
ATOM   5162  OW0 HOH W 351     -14.058  -5.338  40.503  1.00 45.70           O
ATOM   5165  OW0 HOH W 352      24.680 -28.493  18.734  1.00 43.11           O
ATOM   5168  OW0 HOH W 353       2.416 -41.056  51.827  1.00 64.96           O
ATOM   5171  OW0 HOH W 354       3.752 -37.689  36.011  1.00 41.31           O
ATOM   5174  OW0 HOH W 356      20.453 -32.179  50.191  1.00 46.09           O
ATOM   5177  OW0 HOH W 357       5.998 -40.595  40.848  1.00 73.63           O
ATOM   5180  OW0 HOH W 358      -3.007 -35.297  37.597  1.00 57.68           O
ATOM   5183  OW0 HOH W 360      21.415  -8.084  31.136  1.00 54.29           O
ATOM   5186  OW0 HOH W 362      -5.302 -15.105  30.250  1.00 45.03           O
ATOM   5189  OW0 HOH W 363       3.430 -15.099  60.096  1.00 45.55           O
ATOM   5192  OW0 HOH W 364       4.088 -33.629  30.635  1.00 48.22           O
ATOM   5195  OW0 HOH W 365      21.272  -9.880  49.890  1.00 72.95           O
ATOM   5198  OW0 HOH W 369       6.030 -14.650  20.147  1.00 48.01           O
ATOM   5201  OW0 HOH W 374      15.835  -6.213  44.007  1.00 43.30           O
ATOM   5204  OW0 HOH W 375       2.672 -24.689  57.151  1.00 43.53           O
ATOM   5207  OW0 HOH W 376      20.133  -9.701  47.610  1.00 53.10           O
ATOM   5210  OW0 HOH W 377      19.994  -0.848  39.290  1.00 55.74           O
ATOM   5213  OW0 HOH W 380      21.899 -38.584  25.222  1.00 51.89           O
ATOM   5216  OW0 HOH W 381      -1.825 -35.783  40.060  1.00 47.33           O
ATOM   5219  OW0 HOH W 382      -6.475 -34.666  43.030  1.00 37.69           O
ATOM   5222  OW0 HOH W 384      -5.755 -23.576  28.573  1.00 46.65           O
ATOM   5225  OW0 HOH W 387      16.882   2.274  40.034  1.00 47.45           O
ATOM   5228  OW0 HOH W 390       3.003 -38.674  55.462  1.00 55.51           O
ATOM   5231  OW0 HOH W 397       6.816  -7.359  56.736  1.00 46.33           O
ATOM   5234  OW0 HOH W 398      11.593 -39.638  53.485  1.00 47.39           O
ATOM   5237  OW0 HOH W 401       0.874 -14.295  26.301  1.00 39.84           O
END   
