# Supplementary material for: Flexible mapping of homology onto structure with Homolmapper
Source: BMC Bioinformatics. 2007 Apr 11;8:123. doi: 10.1186/1471-2105-8-123 (PMC1955750; doi:10.1186/1471-2105-8-123)
Supplement: Additional file 3 — Additional documentation for homolmapper, including the PDF User Guide and example structure, alignment, and accessory files, current as of March 2007. [file 1471-2105-8-123-S3.gz › user_guide/PcyA/big70.aln]

CLUSTAL W(1.60) multiple sequence alignment


PcyAANASP       ------------------------------------------------------------
PcyANOSPU       ------------------------------------------------------------
PcyATRICH       ------------------------------------------------------------
PcyASYNP7       ------------------------------------------------------------
PcyASYNY3       ------------------------------------------------------------
PcyAFREDI       ------------------------------------------------------------
PcyACROWA       ------------------------------------------------------------
PcyASYNP2       ------------------------------------------------------------
PcyAGLOVI       ------------------------------------------------------------
PcyASYNEL       ------------------------------------------------------------
PcyASYN9311     ------------------------------------------------------------
PcyASYNPX       ------------------------------------------------------------
PcyASYN9605     ------------------------------------------------------------
PcyASYN9902     ------------------------------------------------------------
PcyAPROMA       ------------------------------------------------------------
PcyAPROM9312    ------------------------------------------------------------
PcyAPROMT       ------------------------------------------------------------
PcyAPROMM       ------------------------------------------------------------
PcyAPROMP       ------------------------------------------------------------
PcyAPSSM4       ------------------------------------------------------------
PcyAPSSM2       ------------------------------------------------------------
PcyACHLRE       MMSSIPKSIGAQRSAASTRAHALARPVVLAPAASIPARSQGVTSTSGRCLAPPPRAAAGA
PebAGRIJA       ------------------------------------------------------------
PebAGLOVI       ------------------------------------------------------------
PebAFREDI       ------------------------------------------------------------
PebA1CROWA      ------------------------------------------------------------
PebA2CROWA      ------------------------------------------------------------
PebANOSPU       ------------------------------------------------------------
PebATRICH       ------------------------------------------------------------
PebAPROMA       ------------------------------------------------------------
PebAPROMM       ------------------------------------------------------------
PebASYNPY       ------------------------------------------------------------
PebASYN9311     ------------------------------------------------------------
PebASYNPX       ------------------------------------------------------------
PebAPROMP       ------------------------------------------------------------
PebATHAPS       ------------------------------------------------------------
PebASYN9605     ------------------------------------------------------------
PebASYN9902     ------------------------------------------------------------
PebAPROM9312    ------------------------------------------------------------
PebAPROMT       ------------------------------------------------------------
PebXGUITH       ------------------------------------------------------------
PebBGLOVI       ------------------------------------------------------------
PebBFREDI       ------------------------------------------------------------
PebBCROWA       ------------------------------------------------------------
PebBNOSPU       ------------------------------------------------------------
PebBTRICH       ------------------------------------------------------------
PebBSYNPY       ------------------------------------------------------------
PebBSYN9311     ------------------------------------------------------------
PebBSYNPX       ------------------------------------------------------------
PebBSYN9605     ------------------------------------------------------------
PebBPROM9312    ------------------------------------------------------------
PebBSYN9902     ------------------------------------------------------------
PebBPROMT       ------------------------------------------------------------
PebBPROMM       ------------------------------------------------------------
PebBPROMA       ------------------------------------------------------------
PebBPROMP       ------------------------------------------------------------
HY2ARATH        ------------------------------------------------------------
HY2ORYSA        ------------------------------------------------------------
ELM1ZEAMA       ------------------------------------------------------------
HY2LYCES        ------------------------------------------------------------
RCCRARATH       ------------------------------------------------------------
RCCRPOPTR       ------------------------------------------------------------
RCCRHORVU       ------------------------------------------------------------
RCCRORYSA       ------------------------------------------------------------
RCCR1NOSP       ------------------------------------------------------------
RCCRANASP       ------------------------------------------------------------
RCCR2NOSP       ------------------------------------------------------------
RCCRENV1        ------------------------------------------------------------
RCCRENV2        ------------------------------------------------------------
RCCRANAVT       ------------------------------------------------------------


PcyAANASP       ------------------------------------------------------------
PcyANOSPU       ------------------------------------------------------------
PcyATRICH       ------------------------------------------------------------
PcyASYNP7       ------------------------------------------------------------
PcyASYNY3       ------------------------------------------------------------
PcyAFREDI       ------------------------------------------------------------
PcyACROWA       ------------------------------------------------------------
PcyASYNP2       ------------------------------------------------------------
PcyAGLOVI       ------------------------------------------------------------
PcyASYNEL       ------------------------------------------------------------
PcyASYN9311     ------------------------------------------------------------
PcyASYNPX       ------------------------------------------------------------
PcyASYN9605     ------------------------------------------------------------
PcyASYN9902     ------------------------------------------------------------
PcyAPROMA       ------------------------------------------------------------
PcyAPROM9312    ------------------------------------------------------------
PcyAPROMT       ------------------------------------------------------------
PcyAPROMM       ------------------------------------------------------------
PcyAPROMP       ------------------------------------------------------------
PcyAPSSM4       ------------------------------------------------------------
PcyAPSSM2       ------------------------------------------------------------
PcyACHLRE       GAPGTAGPTNAGAAAHEVEVDAVESPLSPEDIMRLVQQHEDVAAAAESEQLVAQFRDDPQ
PebAGRIJA       ------------------------------------------------------HEAPTM
PebAGLOVI       ------------------------------------------------------------
PebAFREDI       ------------------------------------------------------------
PebA1CROWA      ------------------------------------------------------------
PebA2CROWA      ------------------------------------------------------------
PebANOSPU       ------------------------------------------------------------
PebATRICH       ------------------------------------------------------------
PebAPROMA       ------------------------------------------------------------
PebAPROMM       ------------------------------------------------------------
PebASYNPY       ------------------------------------------------------------
PebASYN9311     ------------------------------------------------------------
PebASYNPX       ------------------------------------------------------------
PebAPROMP       ------------------------------------------------------------
PebATHAPS       ------------------------------------------------------------
PebASYN9605     ------------------------------------------------------------
PebASYN9902     ------------------------------------------------------------
PebAPROM9312    ------------------------------------------------------------
PebAPROMT       ------------------------------------------------------------
PebXGUITH       -----------------------------------------------------MVARAVL
PebBGLOVI       ------------------------------------------------------------
PebBFREDI       ------------------------------------------------------------
PebBCROWA       ------------------------------------------------------------
PebBNOSPU       ------------------------------------------------------------
PebBTRICH       ------------------------------------------------------------
PebBSYNPY       ------------------------------------------------------------
PebBSYN9311     ------------------------------------------------------------
PebBSYNPX       ------------------------------------------------------------
PebBSYN9605     ------------------------------------------------------------
PebBPROM9312    ------------------------------------------------------------
PebBSYN9902     ------------------------------------------------------------
PebBPROMT       ------------------------------------------------------------
PebBPROMM       ------------------------------------------------------------
PebBPROMA       ------------------------------------------------------------
PebBPROMP       ------------------------------------------------------------
HY2ARATH        ------------------------------------------------------------
HY2ORYSA        -----------------------------MAGNPPLKNHGEVDLHMLSTLSRWSERYIYS
ELM1ZEAMA       ------------------------------------------------------------
HY2LYCES        ------------------------------------------------------------
RCCRARATH       ------------------------------------------------------------
RCCRPOPTR       ------------------------------------------------------------
RCCRHORVU       ------------------------------------------------------------
RCCRORYSA       ------------------------------------------------------------
RCCR1NOSP       ------------------------------------------------------------
RCCRANASP       ------------------------------------------------------------
RCCR2NOSP       ------------------------------------------------------------
RCCRENV1        ------------------------------------------------------------
RCCRENV2        ------------------------------------------------------------
RCCRANAVT       ------------------------------------------------------------


PcyAANASP       ------------------------------------------------------------
PcyANOSPU       ------------------------------------------------------------
PcyATRICH       ------------------------------------------------------------
PcyASYNP7       ------------------------------------------------------------
PcyASYNY3       ------------------------------------------------------------
PcyAFREDI       ------------------------------------------------------------
PcyACROWA       ------------------------------------------------------------
PcyASYNP2       ------------------------------------------------------------
PcyAGLOVI       ------------------------------------------------------------
PcyASYNEL       ------------------------------------------------------------
PcyASYN9311     ------------------------------------------------------------
PcyASYNPX       ------------------------------------------------------------
PcyASYN9605     ------------------------------------------------------------
PcyASYN9902     ------------------------------------------------------------
PcyAPROMA       ------------------------------------------------------------
PcyAPROM9312    ------------------------------------------------------------
PcyAPROMT       ------------------------------------------------------------
PcyAPROMM       ------------------------------------------------------MERVRG
PcyAPROMP       ------------------------------------------------------------
PcyAPSSM4       ------------------------------------------------------------
PcyAPSSM2       ------------------------------------------------------------
PcyACHLRE       GLYEYVNRAYAEGPRRVTTPISLLQEEITGAVTESYPAAVANDIIGMGSWRLKDDVDPVI
PebAGRIJA       SFLTFASPVMLHVAHPIKSIIPAINPATPRATAAEKSAP-----------------AKQV
PebAGLOVI       -----------------------------------------------------------M
PebAFREDI       ------------------------------------------------------------
PebA1CROWA      ------------------------------------------------------------
PebA2CROWA      ------------------------------------------------------------
PebANOSPU       ----------------------------------------------MLNSQSPLRNVALF
PebATRICH       ------------------------------------------------------------
PebAPROMA       ------------------------------------------------------------
PebAPROMM       ------------------------------------------------------------
PebASYNPY       ------------------------------------------------------------
PebASYN9311     ------------------------------------------------------------
PebASYNPX       ------------------------------------------------------------
PebAPROMP       ------------------------------------------------------------
PebATHAPS       ------------------------------------------------------------
PebASYN9605     ------------------------------------------------------------
PebASYN9902     ------------------------------------------------------------
PebAPROM9312    ------------------------------------------------------------
PebAPROMT       ------------------------------------------------------------
PebXGUITH       SFVALFGAAHAFQLGTPVRHGLSSSSSPLLRTCLHRSASSSAPTVSPRLRSLRMADEARA
PebBGLOVI       ------------------------------------------------------------
PebBFREDI       ------------------------------------------------------------
PebBCROWA       ------------------------------------------------------------
PebBNOSPU       ------------------------------------------------------------
PebBTRICH       ------------------------------------------------------------
PebBSYNPY       ------------------------------------------------------------
PebBSYN9311     ------------------------------------------------------------
PebBSYNPX       ------------------------------------------------------------
PebBSYN9605     ------------------------------------------------------------
PebBPROM9312    ------------------------------------------------------------
PebBSYN9902     ------------------------------------------------------------
PebBPROMT       ------------------------------------------------------------
PebBPROMM       ------------------------------------------------------------
PebBPROMA       ------------------------------------------------------------
PebBPROMP       ------------------------------------------------------------
HY2ARATH        ------------------------------------MALSMEFGFSIGSCFKAPNPPVLI
HY2ORYSA        FIQMMLQTMCRHAWMTGGMRWCSGWQEESCFAIGAGTDVANLFISIKRTQLLLATEEWLL
ELM1ZEAMA       ------------------------------------------------------------
HY2LYCES        ------------------------------MECFSSLGWFCISNPSFIGLKSKKKYSLSR
RCCRARATH       --------------MAMIFCNTLYSSSSPSYLSPLTSKPSRFSKNLRPRAQFQSMEDHDD
RCCRPOPTR       ------------------------------------------------------------
RCCRHORVU       ------------------------------------------------------------
RCCRORYSA       ----------MLQLRSPPPQTSSPSSAVSFPTLAPRLLPLRRRRRGAGSQLGGKTSSAVR
RCCR1NOSP       ------------------------------------------------------------
RCCRANASP       ------------------------------------------------------------
RCCR2NOSP       ------------------------------------------------MPKSVKLNIKFI
RCCRENV1        ------------------------------------------------------------
RCCRENV2        ------------------------------------------------------MLINSK
RCCRANAVT       ------------------------------------------------------------


PcyAANASP       -----------MSLTSIPSLREQQHPLIRQLADCIEEVWHQHLDLSPYH-LPAELGYVEG
PcyANOSPU       -----------MSFTSMPSLREQQHPLIRQLADCIEAAWHQHLDLSPYH-LPDELGYVEG
PcyATRICH       -----------MLKTSIPSQGIQQNPLVCQLANSIEAVWQRYLNLEPYY-LPADLGYVEG
PcyASYNP7       -----------MSSSTQVGLKEQLHPLIRDLATGIEATWQRWLNLEPYAAMPADLGYIEG
PcyASYNY3       -------MAVTDLSLTNSSLMPTLNPMIQQLALAIAASWQSLP-LKPYQ-LPEDLGYVEG
PcyAFREDI       -----------MLKSMEASLRNRQHPLIRKLADSIEEIWQKYLDISPYS-VPEGLGYVEG
PcyACROWA       -----------MTTLQTSPTTLPLHPLIHQLAEVIISHWEEYLDLSPYQ-LPDGLGYVEG
PcyASYNP2       --------------MTAPATKPKFYPLIEQLAGVILETWHQHLELEPFT-LPEGLGYIEG
PcyAGLOVI       ---MHEGNRSPRPMRMEAKTVKPRHPLVSRLAELLVSTWGEYLQLEPYH-LPADLGFVEG
PcyASYNEL       -----------------MSLRQHQHPLIQRLADRIEAIWQAFFPLAPYA-LPEDLGYVEG
PcyASYN9311     --------------MSESTNGLELHPLVTSLAEQIRTCRTALPDLSPLA-VDPALEAISG
PcyASYNPX       ------------MQSPPSESSSTVAPLIPSLAETIRGAWIGLPELKPLD-ADSDFSSIEG
PcyASYN9605     ------------MQPKPLAPPPGQHPLVQALAASIRSAWAGLPGLEILP-CDEDLRFIQG
PcyASYN9902     ------------MQPQSKDPCQELHPLVSTLAASIRSSWQKLPELAPLC-TADDLKAIHG
PcyAPROMA       ----------------MFAKSFPLNPFLESVADRIRERVKGLTGVESLE-LAPDLKNIYG
PcyAPROM9312    ------------MLSESLTKTKLTDPLILELLQNIREHRSMLEDLKSIK-VDPELSNIIS
PcyAPROMT       -------------MESVFCIQSELNPLLLEAFELIKNRINSLNDLEPLY-IDPMLSRIYR
PcyAPROMM       ACQSPILILLAIVLPFPSTSGPAIHPLIESLAARIRQRRAQLPELSPFA-LDSVMESISG
PcyAPROMP       ----------LNLLSKSLTKTKLIDPLILTLLQNIKVQRSKLNDLNCIE-VDPKLSNIIS
PcyAPSSM4       -------------------------MIVDDVAQTIRKITSGLPDVKHLP--EDPYRSIV-
PcyAPSSM2       ----MTKNPRNNKPKKILDSSYKSKTIWQNYIDALFETFP-QLEISEVW-AKWDGGNVTK
PcyACHLRE       EFLVARLEGCWREILDTDLCLYPREKWKEQGWDLVDSMDP-HQELEGFS-YADIPDPAKG
PebAGRIJA       TSSDRLAQLPWTSTIAADDCPLFFMPFVTHQLDGLQTLS----GLED---IPFEEKFSYQ
PebAGLOVI       GCRARGRILCSGRESLGRSWQNMYRPFLEHLQQKLQSSF----DLQSLT-IPAGLDYRIS
PebAFREDI       ----------------------MYKCFLEHLEQSLLQRF----TLESRP-IPPGLDYQVS
PebA1CROWA      ----------------------MFQPFLQHLEKELFSRF----DLSSRP-IDPELEFQIS
PebA2CROWA      ----------------------MFQPFLQHLEKELFSRF----DLTSRP-IAPELEFQIS
PebANOSPU       LINETCMIAITYFHARVNKSCSMYKPFLEFLEKELFQRF----DLQSRV-IPPGLEFKVS
PebATRICH       ----------------------MYRPFLEYLEKELFSKF----DLRSRP-IPAGLEANVS
PebAPROMA       ------------------MNKLMLQDLHNNLKRRIISH-----GGKPIE-VENGMSERFS
PebAPROMM       ----------------------MFDPLLEKLHSSIRIQ-----GGETAA-VPDGLRECRN
PebASYNPY       ----------------------MFDSFLNELHSDITKR-----GGSPLP-LPEGLEECRS
PebASYN9311     ----------------------MFDSFLNELHSDITKR-----GGSALP-LPEGLEECRS
PebASYNPX       ----------------------MFDPFLEELQTGIQAR-----GGISVE-VPAGLEHNQS
PebAPROMP       ----------------------MFESLKNFVKTNIEDL-----DGKELE-ISKEFKEHHN
PebATHAPS       -----------------------MSSSLTNLH-PIECS-----TLND---IDVSYNENKE
PebASYN9605     ----------------------MFDPFLEELLSGIKAR-----GAVPVE-VPHGLEHNQS
PebASYN9902     ----------------------MFDPFLDQLHADITAR-----GGTPAE-VPDGLAECHS
PebAPROM9312    ----------------------MFDSLVDFLKTNIDEL-----NGHELQ-ISNEFKEHHN
PebAPROMT       ----------------------MFNDLLSELTKNILEH-----GGKKLI-VPNEFCECVS
PebXGUITH       VGSRDSGRHMEDTSERSEAVSDIYKPFWEWAAKTIKERLGD--DLVSYP-IPDGYLRKEA
PebBGLOVI       --------------------MTLYEPFLERAQQVLTRRL----ELAPYP-IPVGFERKEA
PebBFREDI       --------------MRSEAKLTLYQPFLDYAIALLQERL----NLQPYP-IPTGFESKQA
PebBCROWA       --------------------MTLYQPFLDYAISLMQDQL----SLQPYP-IPEGFERKEE
PebBNOSPU       -------------MNSERSDVTLYQPFLDYAIAYMRSRL----DLEPYP-IPTGFESNSA
PebBTRICH       -------------MTATNNIVNLYQPFLDYALTKLKEEL----ELQPYP-IPSGFEHKVA
PebBSYNPY       -----MTNQRFKSTDPVNIEGWSWQPFLEDAIKRLEGL-----NVEPYP-VPDRFLQRED
PebBSYN9311     -----MTIQRLKSTDPVSIEGWSWQPFLEDAIKSLGGL-----NFEPYP-VPDRFLQRED
PebBSYNPX       ----MSIDLRASSLDPVQIPGWRWQPFLDEASAALKPF-----NPSPYP-IAETFLQKEG
PebBSYN9605     ----MTLPLRTTSLDPVQIPGWRWQPFLDTAVAALSSL-----QPDPYP-IAERFLQKEG
PebBPROM9312    ---------MLIEDTIFYRPDWKWHNFLKYLVNNLSKY-----NCLEKK-IPSEYSYKDS
PebBSYN9902     -----MTTTRHSSTDSVNIPGWGWQPFLEDAVQALQPL-----NLEPYP-VANDFLYKQD
PebBPROMT       -----MQIIRNNSQDPISISNWRWACFLDETIKAFSTF-----QTRPYQ-IDNDFLFRES
PebBPROMM       -----MKPSRLSSLDPVKMPEWRWAPFLSHAINAFIPL-----KPEPYP-VAPEFLQREG
PebBPROMA       -----MIIKRDNSLSKIDLRDWIWTPFFNDLVDKLSVF-----EIEPYP-VSHDFLSKES
PebBPROMP       ---------MLIQNTIFYSQEWRWAKFIKFLISQLDNY-----HCVEHK-IASDFSYKES
HY2ARATH        SASPNKINFTLRRRKKRFLLRVSAVSYKEFAESALEET-----RKRIVL-EPSHLQEKYS
HY2ORYSA        AGLACSWGESMSSGGVGGGSLGAGLLYHKFVSFALEET-----RLRTTL-TPHPSQEKFK
ELM1ZEAMA       --------------MSGGGGLGSGCSYQKFVHFALEQT-----RHRSTL-VPHPSQEKFR
HY2LYCES        KCRSFNEVGSKCVRMSYTENESSGVSYKKLIHFALEET-----NTHTLL-SPSPLQEKYS
RCCRARATH       HLRRKFMEFPYVSPTRKQLMVDLMSTVENRLQSQLLPC-----NLPPD--VRNFNNPNGS
RCCRPOPTR       ------------------------------------------------------------
RCCRHORVU       ------------------------------------------------------------
RCCRORYSA       ASSAAAPGATEPEVMVEVAHREVARALASLAEARLGAR-----LLPSA-VPPDVAEFRSG
RCCR1NOSP       -------MLEQKINVDNTALFEQLWGWTNELREKIDARF----ELHSDP-STENFKKYSA
RCCRANASP       -------MLEQQLSIDSTARFEQLWSITKELRQKLDARF----ELQPNE-STKDLQNYSA
RCCR2NOSP       EKPQTQTMTQQPSDLDNKAVFEQLWGITKELHQKLEARF----QLHPDP-SVEGLQQYSS
RCCRENV1        -----MEFLSENPNVDVSAAWERCWGIQTKIIERVKARY-DVKRHPSCDGREYFVSDEHE
RCCRENV2        ETKTIMEFLSENPDVDVNKAWERCWGIQTKIIERVKARY-QVEKHPSCDGREYFDSDDHP
RCCRANAVT       -------MLEQQLSVENTARFEQLWSITKELRQKLDARF----ELRLNE-STKDLQNYSA


PcyAANASP       RLE----GEKLTIENRC-YQTPQFRKMHLELAKVGNMLDILHCVMFPRPEYDLPMFGCDL
PcyANOSPU       RLE----GEKLTIENRC-YQTPQFRKMHLELANIGNMLDILHCVMFPRPQYNLPMFGCDL
PcyATRICH       RLE----GEKLIIQNKC-YQTAQFRKLHLELATIGPKLDILHCVMFPRISYPLPIFGTDL
PcyASYNP7       KLE----GERLQIENRC-YQSREFRKLHLELARVGNNLDILHCVLFPRTTFDLPMFGADL
PcyASYNY3       RLE----GEKLVIENRC-YQTPQFRKMHLELAKVGKGLDILHCVMFPEPLYGLPLFGCDI
PcyAFREDI       HLE----GERLIIENHC-YQAPQFRKLHLELAQVGNGLDILHCVMFPNPEYPIPMFGTDL
PcyACROWA       KLE----GERLVIENRC-YQSPQFRKMHLELAKVGRGVDILHCVMFPNPDYALPMFGCDI
PcyASYNP2       KLE----GERLTIENTC-YQSQHFRKMHLEMAKVGENLDILHCVMFPRAEYALPMFGCDL
PcyAGLOVI       QLE----GDRLTIVNRC-YQSRVFRKLHLELATIGPNLDILHCVMYPRPQFDLPIYGTDI
PcyASYNEL       KLE----GERLTIENHC-YQAPPFRKLHLELARVGESLDILHCVMFPEPRYDLPMFGCDL
PcyASYN9311     MLD----GETLFIRNEL-HQCLGLRKLHLEIARLGMGLQILHCVFFPDPRFDLPVFGADI
PcyASYNPX       QLE----GDDLLIRNEL-LCCRGVRKIHLELARLGRGLQILHCVWFPDPRFDLPIFGADI
PcyASYN9605     QLD----GEGLSIGNEL-FRCIGLRKLHLEVARLGNGLQILHSVWFPDPHYDLPIFGADI
PcyASYN9902     ELD----GETLFIGNEL-YQCRGFRKIHLEIARLGNGLQILHCVWFPDPQYDLPIFGADI
PcyAPROMA       KTD----GEDFFIFNEL-HQSRGFRKLHIETAVFEPSLEILHVVFFPDPAFDLPIFGVDL
PcyAPROM9312    NEI----GRELYIENEF-HKARGFRKLHIEVAEFSKNLKILHCVFFPDPKFDIPIFGMDL
PcyAPROMT       KQN----EEKLFIINEF-YQAKGFRKIHLEVAKLGKSLEILHCVFFPDPCYDLPIFGADL
PcyAPROMM       QLD----GEELLISNEL-HRCRGMRKLHLEIARLGGGLQVLHCVFFPDPRFDLPIFGADI
PcyAPROMP       NEE----GKELYIENEF-YKAKGFRKLHIEVAEFSKSLKILHCVFFPDPKYDIPIFGMDL
PcyAPSSM4       -------KDDIVINNEM-WTCTGLRKIHLETCKTKY-LDVLHCVLFPEPRYKLPIFGCDI
PcyAPSSM2       DGGDA--KLTANIRTGE--HFLKAREAHIVDPN----SDIYNTILYPKTGADLPCFGMDL
PcyACHLRE       EAG----YPRLQLENRV-YCSKVFRKLHVEVGLRQDGLQVLHVVVYPRYSYDMPIFGMDI
PebAGRIJA       QSK----KPSARIESWL-FKSDIFRKIRLTYIDAGWKAQVFNSVWYPSPEYDLPVLGIDF
PebAGLOVI       ERG----RESTTIRSWC-YTCSELRKIRYTYIDGGEHAQVFNSVIYPAHRYDLPLLGIDL
PebAFREDI       DRG----RNPATIQSWC-YQCPELRKIRYTYIDAGASAQIMNSVIYPSHHYDLPLLGIDF
PebA1CROWA      QRG----KNPAMIESWC-YQCPQFRKIRYTYINAGETAQIFNSVLYPSYEYDLPLLGVDL
PebA2CROWA      QRG----KNPAMIESWC-YECPQLRKIRYTYINAGETAQIFNSVIYPNHQYDLPLLGIDF
PebANOSPU       DRG----RNPATIRSWC-YQSQELRKIRYTYIDAGESAQIFNSVVYPSHNYDLPLLGIDF
PebATRICH       NRG----KNKARIQSWC-YECTELRKIRYTYIDAGATAQVFNSVIYPSYCYDIPLLGIDL
PebAPROMA       H------KQDTVIKSWL-WDVPGFRRWRVTRMDAGDKLQVLNSVAYPAYTNDKPILGIDI
PebAPROMM       E------KKNSWIRSWL-WQVPGFRRWRVSRLDAGESLQVLNSVAYPNYNIDQPLMGLDL
PebASYNPY       S------KSSSVIQSWL-WDVPGFRRWRVTRLDAGDSLQVFNSVAYPDYNYDHPLMGVDL
PebASYN9311     L------KTSSVIKSWL-WDVPGFRRWRVTRLDAGDSLQVFNSVAYPDYNYDHPLMGVDL
PebASYNPX       Q------KGSSTIQSWL-WQVPGFRRWRVTRLDAGDSLQVLNSVAYPDFDLDHPLMGVDL
PebAPROMP       K------DSKYIIKNWI-FESQQYRKWRITKLDGGDKLQVFNTVAYPNFKSEFPILGADI
PebATHAPS       K--------RARIVNHC-YASNEYRKIRMTYYDAGDAVQVFNSVWYPDAKYNLPVLGIDL
PebASYN9605     S------KRSSTIKSWL-WDVPGFRRWRVTRLDAGDSLQVLNSVAYPDYTYDHPLMGVDL
PebASYN9902     A------KGASVIRSWL-WQVPGFRRWRVTRLDAGESLQVLNSVAYPDYGFDHPLMGVDL
PebAPROM9312    K------DSKYIIKNWL-FSSPEYRKWRITRLDGGKNIQVFNTVAYPNFDSELPILGADI
PebAPROMT       K------QGNCKLNSWL-WDVPGFRRWRVTRLDAGDRLQVLNSVAYPNEQNDMPIMGIDL
PebXGUITH       MVGKGKRESLAWTQSYG-YQTKKMRQIRAAHVNGGASLQVLNLVFFPHMNYDLPFLGLDL
PebBGLOVI       LVR----GEAVVTTSTA-WQSPKLRQIRAAHVQGGGALQVLNFVISPRLEYDLPFFGADL
PebBFREDI       TVGKGKHQEEVLTTSYA-YQSSKLRQIRAAHVQGGKSLQVLNFVIFPHLNYDLPFFGGDL
PebBCROWA       MTGKGKRQQRVVTSSYA-FKSPKLRQIRAAHVQGGSSLQVLNFVIFPQLTYDLPFFGADL
PebBNOSPU       VVGKGKNQEEVVTTSYA-FQTAKLRQIRAAHVQGGNSLQVLNFVIFPHLNYDLPFFGADL
PebBTRICH       MTGKGKKQQEVQTTSYA-HCSPKLRQIRAAHVQGGSALQVLNFVIFPHLNYDLPFFGADL
PebBSYNPY       QTGSKSKSIPVTTATWA-CKTEKFRQVRAACVSAGSAASVLNFVINPKSTYDLPFFGGDL
PebBSYN9311     QTGSKSKPISVTTATWA-CKTEKFRQVRAACVSAGSAASVLNFVINPNSTYDLPFFGGDL
PebBSYNPX       STGSKAKPVPVTTATWA-CSTDKLRQVRCACVEAGMAASVLNFVINPSCRFDLPFFGADL
PebBSYN9605     STGSKAKPVPVRTATWA-CSTEKLRQVRCACVEAGAAASVLNFVINPSSRFDLPFFGADL
PebBPROM9312    TYGSKKSKKNVNLSTWGVTHKKRIQFARAVCINSP-NYSVLNFLIIPNTIYNVPFFGVDF
PebBSYN9902     QTGSKAKPITVTTATWA-CKTDKFRQVRAACVYGGTAASVLNFVINPSARFDLPFFGGDL
PebBPROMT       FFGSSSNPKKVILETWG-LKMEKIRQARCACLQAGEITSVMNLVISPLNNYDLPFFGADF
PebBPROMM       KTGSKSQPIRVTTCTWA-CRTKKFRQVRAACVEAGRSASVLNFVINPYHTFDLPFFGADL
PebBPROMA       ITGSRRNPVHVTTLTWA-AKFEKIKQVRLACIKGGESLSVFNLLIHPLNDYDLPFFGADF
PebBPROMP       SYGSKKSKKNINLFTWGATHQKRINFARAVCINSP-NYSVLNFLIIPKTSYNIPFLGVDF
HY2ARATH        SMTG--LDGKTELQMLA-FKSSKIRLLRSMAIENE-TMQVFDFAGFMEPEYDTPIFCANF
HY2ORYSA        SIKP--NDDNTVFNALS-FSAPKIRLLRSLTIEKKNSYQVLDFAAFSEPEYDLPIFCANV
ELM1ZEAMA       FIKA--NEDNTVLNALS-FSTSKIRLLRSLTIEQKNSVQVLDFAAFSRPEYDLPIFCANA
HY2LYCES        SLLS--MDDKTELQMLS-FEAHKIRLLRSLCIEGTDGMQVLDFAAFPKPEFDLPIFCANF
RCCRARATH       AEAS--LHIRSGDKSSP-IDFVIGSWIHCKIPTGV-SLNITSISGFLNSSTKAPNFVVEL
RCCRPOPTR       -------------------------------------MDITNIQGYLKSSTDAPHFQFEL
RCCRHORVU       ------------------MDFMLQSSLHCKVPNG--AIDITSLFINLNASTDAPHFIMEF
RCCRORYSA       G------GAGNAVGSLD-IDFMLQSSLHCKVPNG--AIDITSLLIFLNASTDAPHFLMEF
RCCR1NOSP       LIGEA-HGSVNTFSGPE-IDWLVHSWLREPKS----GFCNMHLTVWLKSQIHVPHLAIVF
RCCRANASP       QVGAA-HGSLNTFSGAE-IDWLVHSWLREPIS----GFCNMHLTVWLGSQIRVPHLAFAF
RCCR2NOSP       LDSKM-KGSLTAFSGKE-IDWLVHSWLGNPEKS---NFSTMRLTTWLKSHIQVPHLAFEF
RCCRENV1        VHGKM-EGSFNSYTGDE-VDWLVHSWIGNRQKS---ILDINATV-FLGQMNQVPHLTIIF
RCCRENV2        VHGKM-EGSFNSYTGDE-VDWLVHSWIGNRKRS---ILDINATV-FLGQMNQVPHLTIIF
RCCRANAVT       QVGAA-HGSLNTFSGAE-IDWLVHSWMREPISG---FCNMHLTV-WLGSQIRVPHLAFAF


PcyAANASP       VGGR-GQISAAIADLSPVHL---DRTLPESYNSALT------SLNTLNFSQPREL----P
PcyANOSPU       VGGR-GQISAAIADLSPIQL---ERTLPESYTTALA------QLPVLNFSQPREL----P
PcyATRICH       VGAR-GQISAAVVDISPQSQ---DRKLPEVYNYQLQ------ALPIKEFAHPRQL----P
PcyASYNP7       VGGR-GQISAAIVDLSPTTI---ARELSNDYIAGLT------ALPNPTFQGLREL----P
PcyASYNY3       VAGP-GGVSAAIADLSPTQS---DRQLPAAYQKSLA------ELGQPEFEQQREL----P
PcyAFREDI       VGGKGGLISAAIADLSPISS---DRSLPSRYYQQLS------ALPEIEFSEPRAL----P
PcyACROWA       VAGK-KGVSAAIADLSPTNP---ELTLSNEYNQALS------QLETPNFSDQREL----P
PcyASYNP2       VGNP-RGVSAAIADLSPTSA---DKTLSVDYQTRLR-----QNQGNLNFSQPRDL----P
PcyAGLOVI       VAST-QMVSAAIVDLSPVRG-----ELPPAYLAGLE----PSFARCTDFGQLRNL----P
PcyASYNEL       VGGR-GQISAAIVDLSPVTG-----QLPAAYTCALN------ALPKLTFRQPREL----P
PcyASYN9311     VASK-AGISAAIVDLSPVCN-----ALPDAVSEPLS------ALQLPPFQQVRDL----P
PcyASYNPX       VAGP-AGVSAAIVDLSPVSG-----TLPSGIETALA------GTPSPAFRQVRDL----P
PcyASYN9605     VAGP-AGISAAIVDLSPTSD-----ALPEQLIQRLE------ARPWPAFRQVREL----P
PcyASYN9902     VAGP-AGISAAIVDLSPTSG-----ELPDPVFKGLE------AIERPAFRQVRDL----P
PcyAPROMA       IAVP-QGISAAIVDLSPVRD-----KLPRTIENQLA------QIEIPSFEKVRKL----P
PcyAPROM9312    VKIN-DIVSAAIVDLSPASQ-----NQGVKYEKFLS------KVDKSSFTSLREI----P
PcyAPROMT       VVNS-NNISAGIVDLSPVGK-----HLPDCLISQMR------SLKVSKFTEPGKL----P
PcyAPROMM       VAGP-AGISAAIVDLSPVGL-----TMPEALLHGLE------SLPIPAFQQVREL----P
PcyAPROMP       VKVN-ELVSAAIVDLSPSSK-----NQNLKYDHLLS------HIDKSVFKSKREI----P
PcyAPSSM4       IANN-RIVTAAIVDISPVKG-----VRGEFY----------KDIKPISERYMDFDFRKLP
PcyAPSSM2       MKFS-DKKVIIVFDFQHPRE---------------------KYLFSVDGLPEDDGKYRFF
PcyACHLRE       VMVD-GRVTLAVVDCCPVRA---DLKLQPHYMETMA------LLQRTFLEGTDPALRRIP
PebAGRIJA       LSFG-KKKVLCVMDFQPLMQ---EESYLNKYCAPME------DVRNKYDGLSGKMSKRFY
PebAGLOVI       LAFG-KKKNLIVLDFQPLFR---DKAYLARYIEPMR------ILRERYGDVAQDVEMKFY
PebAFREDI       LSFG-QVKNLIVMDFQPLFQ---DEAYLKKYIHPLQ------TLHDKYPDLAQGLEMKFY
PebA1CROWA      LAFG-KKKILVVLDFQPLFR---DEDYLEKYIEPIA------PIRAKYNELAQDLEMKFY
PebA2CROWA      LAFG-KKKILVVLDFQPLFR---DSDYLKKYIEPMA------PIRAKYNELAQDLEMRFY
PebANOSPU       LSFG-KVKNLIVLDFQPLFQ---DEDYQNKYIAPLK------YLHNKYPDLAQNLEMKFY
PebATRICH       LSFG-KNKILIVLDFQPLFQ---EESYLAKYIEPMR------SLREKYNDLAQNLEMKFY
PebAPROMA       LWFGLKRKLVAVLDFQPLVQ---EERYFCRYYKDLQ------ILKNRFVDFNSQKTMKIY
PebAPROMM       LWFGKRQKLVAILDFQPLIQ---DQSYLERHFQGLK------TLQNRFPELSGEETMRLF
PebASYNPY       LWFGARQKLVAVLDFQPLVQ---DKDYLDRYFSGLK------ELNQRFPDLNGEETMRSF
PebASYN9311     LWFGARQKLVAVLDFQPLIQ---DKDYLDRYFYGLK------DLNQRFPDLNSEETMRSF
PebASYNPX       LWFGARQKLVAVLDFQPLVQ---DKDYLDRHFDGLK------DLNARFPDLNGEETMRSF
PebAPROMP       LWFGTSQKLLAIFDYQPLIQ---EKKYLQKYCSSLD------FIKNQYSVFDNHKMKNIY
PebATHAPS       LSFN-RKKYLAIVDFQPLHP--DEDSHSTIYEHILK------PIKEKYDNLKGRMSSKFY
PebASYN9605     LWFGAKQKLVAVLDFQPLVQ---DKDYLERYFDGLK------SLNAQFPDLNGEETMRSF
PebASYN9902     LWFGARQKLVAVLDFQPLVQ---NEAYFDRYFDGLK------ALNRQFPDLNGEETMRSF
PebAPROM9312    LWFGTAKKLLAILDYQPLIQ---ENKYLEKYCSSLG------MIKKKYSAFDNNKMKNIY
PebAPROMT       LWFEKKQKLVAILDFQPLVQ---DKEYLDRYFDGLK------SLKKSFNEFNSDMKSNIY
PebXGUITH       VTLP--GGHLIAIDMQPLFQ---TEEYKKKYAEPCM------DMYQKHVKNLPWGGDFPE
PebBGLOVI       VTLP--GGHLIALDMQPLFR--DDPAYQAKYTEPIV------PLFEAHRAHLEWGGDFPE
PebBFREDI       VTLP--GGHLIALDMQPLFR--DDLDYQAKYTQPIL------PIFQTHQQHLPWGGDFPE
PebBCROWA       VTLP--GGHLIALDMQPLFH---DKAYQQQYTEPIL------PLFKSHQQHLPWGGDFPE
PebBNOSPU       VTLP--GGHLIALDMQPLFR--DDSAYQAKYTEPIL------PIFHAHQQHLSWGGDFPE
PebBTRICH       VSLP--GGHLIALDMQPLFR--DNLQYQKKYTEPIW------ETFQKHQKYLPWGGDFPE
PebBSYNPY       VTLP--AGHLLALDLQPAIK--TDEVHTTHVWDRLI------PIFERWRDQLPYGGPIPE
PebBSYN9311     VTLP--SGHLLALDLQPAIK--TDEVHTTHVWDQLI------PIFERWRDQLPYGGPIPE
PebBSYNPX       VTLP--NGHLLALDLQPVDK--ADPDHTQPVWERLM------PLFERWQAELPDGGPIPE
PebBSYN9605     VTLP--NGHLLALDLQPVDK--TDPDHTGPVWQRLM------PLFERWRAQLPDGGPIPE
PebBPROM9312    VSLP--NSHLLVLDFQPSLK--IQNQYNNELLEKLI------KLKNHCHSSLPLAEKMSA
PebBSYN9902     VTLP--SGHLLALDLQPADK--SDEAHTQQVWEKLI------PIFERWRSKLPDGGPIPE
PebBPROMT       VTLP--NGHLIALDLQPALK--DDINHTQHVWNKLK------PIHAHWQSKIPSGGDIPS
PebBPROMM       VTLP--SGHLLALDLQPAIT--SDERHTKQVWERLM------PIFEHWRVHLPEGGPIPE
PebBPROMA       VTLP--NGHLLALDLQPALK--LDNIHTENVWPRLI------PLHDHWQSLLPSGGEIPK
PebBPROMP       VSLP--TSHLLVLDFQPSLK--VENQFNSELLEQII------KLKKSCHSSLPVAEKMSE
HY2ARATH        FTST--NVNIVVLDLNPLHQLTDQTDYQDKYYNKIM------SIYHKYAETFPWGGKLTG
HY2ORYSA        FTTH--AQSIVVLDLNPLYDTTVHKDYKDKYYRSIM------PLVHKYNELLPWGGKITS
ELM1ZEAMA       FSSP--ARSIVVLDLNPLYDTTEHKDYREKYYRALM------PLVHKYSELLPWGGKITS
HY2LYCES        FTTA--KMNIIVLDLNPLHDIMDQEDYKEKYYKDLI------TLGLKYSKLLPWGGKLTS
RCCRARATH       IQSS-SKSLVLILDLPHRKDLVLNPDYLKEYYQDTAL-DSHRQSLLKLPEVNPYVSPSLF
RCCRPOPTR       VQCS-PTYFIFFLDLIPRKDLVLHPDYLKTFYEDSRLEALRKQLETQVLEAKPYFSSSLY
RCCRHORVU       IQGS-PTSMVVLLDLLPRKDLALHPEYIEKYYEDTEV-DKQRKIIEQLPQARPYLSPSLF
RCCRORYSA       IQGS-PTSIVVLLDLLPRKDLALHPEYIERYYENTQV-DKQREKVEELPQARPYRSRSLF
RCCR1NOSP       ATVP---ELFFFIDYVSRTDLFTDLDYLDRYYEPVN------QTYLAFLKDSRFQQYISK
RCCRANASP       ATVP---NLFFYMDYISRSDLLTDLDYLDRYYEPAN------ERYLTFLKDDRFQQYHSK
RCCR2NOSP       GTLP---NIFFYIDYIPRTELLTDLAYLDRYYEPVN------QTFLKLQDDSRLKAFTSK
RCCRENV1        GTIP---RLYFYAEYTPRMDLRTNPDYVSKYYEPVN------QDFLEFRANQDWTRFVSH
RCCRENV2        GTIP---RLYFYAEYTPRMDLRTNPDYVSRYYEPVN------QDFLEFRANHDWTRFVSH
RCCRANAVT       ATVP---NLFFYMDYVSRSDLLTDLDYLDRYYEPAN------ERYLTFLKDDRFQQYHSK


PcyAANASP       EWG-NIFSDFCIFVRPSSPEE----------EAMFLGRV-REFLQVHCQGAIAASPV---
PcyANOSPU       EWG-NIFSDFCIFVRPGSPEE----------EAMFLSRV-REFLDIHCMQAIASHPV---
PcyATRICH       QWG-EIFSEFCLFIRPTGLEE----------EQKFISIV-ESYLEIHCQQAIAQKPV---
PcyASYNP7       TWG-DIFSSFCLFIRPGSPEE----------EAAFLDRA-LGFLQVHCQQAAAATAL---
PcyASYNY3       PWG-EIFSEYCLFIRPSNVTE----------EERFVQRV-VDFLQIHCHQSIVAEPL---
PcyAFREDI       PWG-DIFSHFCLFVRPENAEE----------EEKFHNRV-REYLTIHCQIAASETPL---
PcyACROWA       EWG-DIFSDYCLFIRPHTQEE----------ERLFLQRV-GNFLRVHCQQANQSQTV---
PcyASYNP2       EWG-AIFSEFCLFIRPSNPNE----------EQQFLERV-REFLTIHCQLALGLEKL---
PcyAGLOVI       PWG-TIFSPRCVFARVVTPTE----------ADLFMEIS-RAYLRFHCEQAARAEAV---
PcyASYNEL       PWG-HIFSPFCIFIRPQGEAE----------EQQFLDRI-GEYLTLHCQLSQQAVP----
PcyASYN9311     AWG-TIFSPYVKFIRPIDEQE----------EAWFVDLV-GEYLNILRQAILATAPNA--
PcyASYNPX       GWG-TIFSPHVCFIRPDGAEE----------EVLFRSRV-EEVLTILRTAVLQTACEP--
PcyASYN9605     AWGSAIFSNKVCFIRPDGADE----------EAAFQQLV-SHYLQVMATSVIEATPEQ--
PcyASYN9902     GWG-TIFSSKVCFIRPDGADE----------EALFNQVV-IDYLEVLSDCASRANPES--
PcyAPROMA       DWG-DIFSSHVQFITPIGAEE----------NGFFLDLV-DKFLTILIDYSESIEPDL--
PcyAPROM9312    KWG-EIFSENVFFASLKSKSE----------ENDFCKVV-DEYLSILIKLSKEAKPE---
PcyAPROMT       EWG-FIFSPYVAFIRPVDFLE----------EKSFLELI-DQYLSLLLSLLVKVKRDE--
PcyAPROMM       EWG-SIFSPFVQFIRPASSQE----------ESWFVDLA-DGYLKALISSVIDATPDA--
PcyAPROMP       IWG-NIFSKNVFFASLKNESE----------KNAFCKIV-DNYLSVLIQLSQSTSPD---
PcyAPSSM4       EWA-DIFSPHCKFMRLHKQTE----------QIMYVQLL-EEYLQVYVNAVSKAEKC---
PcyAPSSM2       EMG-NHFSKN-IFVRYCKPDE----------VDQYLDTF-KLYLTKYKEMIDNNKPV---
PcyACHLRE       EWGSKIFSPLALCITPSGPEE-------LAAFAKYAVALHRAYLTMSLNAVPVVAGPGDR
PebAGRIJA       DEA-LFFSQQLIFAKFDNQEP---------IESQLLPAF-KDYVNHYKQMITAATPDS--
PebAGLOVI       DAN-QYFSKYLLFARTDAET----------VAGRVFTAY-CDYLDLYWQLLASAAPLG--
PebAFREDI       DAN-QYFSKYLLFAKTDPET----------VKTRVFEAF-KDYLNLYWQMLAQAEPLI--
PebA1CROWA      DAN-QYFSPYLLFAKTDAET----------VVNRLFPAY-QEYLQLYWQLLEQAEPKT--
PebA2CROWA      DAN-QYFSPYLLFARTNPQT----------VIEQLFPAY-QEYIQLYWQLVEQAEPKT--
PebANOSPU       DAN-QYFSKYLLFAKTDAET----------VSTRVFEAF-QDYLNLYWQMLADAQALH--
PebATRICH       DAN-QYFSKYLLFAKTDAQT----------VQTKFFQAY-KDYISLYWQMLHEAEIIQ--
PebAPROMA       DSN-KYFSPWVLLYNGSFDD----------LQCSLAKIL-DEFLHAYWQVDNNNSREY--
PebAPROMM       DPN-QYFSPWLLFCRGGAEK----------ATNSLPEAF-NAFLHCYWELHQQNSDKA--
PebASYNPY       DPN-QYFSSWLLFCRGGAEQ----------ADLSLPKAF-SAFLKAYWDLHDNAKSIP--
PebASYN9311     DPN-QYFSSWLLFCRGGAEQ----------ADVSLPNAF-SAFLKAYWELHDNAKSIA--
PebASYNPX       DPN-QYFSSWLLFCRGGSEE----------ADRSLPKAF-SAFLKAYWGLHDEASKEP--
PebAPROMP       DSK-KYFSPWVMICRGNKLN----------LDRDLNNIF-CSFVSNYLTINKLHQNN---
PebATHAPS       DET-QFFSKEMLFARFEDGK---------IVNDDLFPAF-KSYVETHVDLVKNTPQAK--
PebASYN9605     DPN-QYFSSWLLFCRGGAEQ----------ATSSLPTAF-SAFLKTYWDLHDKAVKIP--
PebASYN9902     DPN-QYFSSWLLFCRGGAEQ----------AQTSLPPAF-SAFLKAYWALHDAAKNNP--
PebAPROM9312    DSK-KYFSPWVIICRGNKLN----------LDRDLNDVF-HAFINNYLNLNKSNPVNQ--
PebAPROMT       DPT-KYFSPWALFCKGGNFE----------AENILPKIF-SSFLKCYWKNLDLSKANE--
PebXGUITH       EAK-QYFSPVFLWTRPQEDK---------QVETYVFEAF-KDYINKYLDFVEAAKPVT--
PebBGLOVI       EAR-PFFSPAFLWTRPKETG---------TVETRVFAAF-VDYLNAYLDFVERAEPVT--
PebBFREDI       EAQ-PFFSPAFLWTRPQQTE---------LVETHVFAAF-KDYLNAYLDFVDQAQPIT--
PebBCROWA       EAK-PFFSPAFLWTRPQETE---------AVITRVFSAF-KDYLQAYLNFVEQAKPIT--
PebBNOSPU       EAQ-PFFSPAFLWTRPQETA---------VVETQVFAAF-KDYLKAYLDFVEQAEAVT--
PebBTRICH       EAT-PFFSPAFLWTRPQKTE---------LVETRVFEAF-KDYLQAYLIFVKQTEQIT--
PebBSYNPY       EAQ-PFFSPGFLWTRLPLGEEG-----DELIQSIVRPAF-NDYLDLYLELAASAERV---
PebBSYN9311     EAQ-PFFSPGFLWTRLPLGEEG-----DDLIQSVVRPAF-NEYLELYLQLAASAERV---
PebBSYNPX       EAQ-PYFSPAFLWTRIPLGEEG-----DELIERVIRPAF-IDYLQLYLNLVAEAEPV---
PebBSYN9605     EAQ-PYFSPAFLWTRIPLGEEG-----DALIDRVIRPAF-ADYLQLYLALVEEAQPV---
PebBPROM9312    DVA-RFFSPGVIWSKLPKEERS-----DFLIANQLYTSF-KEYLDLYLEILFESQQV---
PebBSYN9902     EAQ-PFFSPGFLWTRLPLGDEG-----DQLINSVVRPAF-NDYLSLYLELAEAAKPV---
PebBPROMT       DAR-QYFSPAFLWSRIPLGEEG-----DNLITQTIKPAF-DEYLNCFFDLLRDAKIT---
PebBPROMM       EAK-PYFSPGFLWTRLPLSIEG-----NQLIDEVIMPAF-KDYLNLYLDLVEMAEEV---
PebBPROMA       EAE-PYFSPGFLWSRLPLSKES-----DNIISEILRPAF-GEYLSLYIELLHIAKPL---
PebBPROMP       DVA-KFFSPGLIWSRLAKHQDS-----DNLIENQLYDSF-KEYLNLYLKTLFESEEV---
HY2ARATH        ESI-KFFSPLVMWTRFSSSKEK---------HKALFSAF-LEYYQAWLEMTIQVREE---
HY2ORYSA        ESL-KFFSPIVIWTIFESTEHN---------HHVLHSAF-VDYYKVWLELMDQAIKEN--
ELM1ZEAMA       ESL-RFFSPIVIWTVFEPSEAN---------HQALYSAF-VDYYMVWLEFMDGAVRES--
HY2LYCES        ESL-RFFSPIVIWTRFSSSPHN---------HSVLFSAF-KDYYQAWLGLMDRSEGET--
RCCRARATH       VR--SAFSPTASMLKIDAEEED---KLEEILRDHVSPAA-KEVLEVWLERCVKEEEEKIV
RCCRPOPTR       FR--NVVSPTGILVSITCEDGGTTERAEEIIRDSIEPIA-NEVLELWMDSCVCKGGTAT-
RCCRHORVU       VR--SAFSPTAVFFTIDCGKGGE-GTLEEIVHGHLASVV-KGILQIWLDTCASDASE---
RCCRORYSA       VR--STFSLTAILMSIDCGQGGE-GTLEEIVRGQLATAA-RALLQIWLDSCADHTSE---
RCCR1NOSP       ----TLYIRQVQSHTSLCYTSPV-TEETLARIHTLAHEM-IDRWLGWVDEAEP-------
RCCRANASP       ----TLYIRQVQSHTSLCYTSQI-TDETIATLRSTAHEM-MDRWLGWVDEAEP-------
RCCR2NOSP       ----SAYIRLFQSPASLCYTSAP-TLETLELIRTLAHET-LDRWLTWVDTAEP-------
RCCRENV1        ----GTYLRSLMSPICVSSHAEL-NDANIDYCEDYLEKF-IQRWFDWLDEAEE-------
RCCRENV2        ----GTYLRSLMSPICVSSHAEL-NDANIDYCEDYLEKF-IQRWFDWLDEAEE-------
RCCRANAVT       ----TLYIRQVQSQTSLCYTSQI-TDETIATLRSTAHEM-IDRWLGWVDEAEP-------


PcyAANASP       -SAEQKQQILAGQHNYCSKQQQNDKTRRVLEKAFGVDWAENYMTTVLFDLPE--------
PcyANOSPU       -SVEQVTQNLAGQHNYCTKQQQNDKTRRVLEKAFGPVWAENYMTTVLFDLPT--------
PcyATRICH       -SPEQQLEILKAQHHYCTQQRQNDKTRRVLEKAFGPEWTDYYLTTVLFDSPN--------
PcyASYNP7       TDPEAIATVLEQQRYYCEQQRRNDKTRRVLEKAFGDDWADRYMTTMLFDLPSD-------
PcyASYNY3       -SEAQTLEHRQGQIHYCQQQQKNDKTRRVLEKAFGEAWAERYMSQVLFDVIQ--------
PcyAFREDI       TSNLDISRVLAGQRNYCTKQQQNDKTRRVLEKSFGKEWADRYMTTMLFDYVA--------
PcyACROWA       -SNKERELNIQGQQYYCEKQQQNDKTRRVLERAFGQAWADKYMTQVLFDIPNN-------
PcyASYNP2       -SPAEQAIYLAGQRHYCQEQQRNDKTRRVLEKAFNPDWAERYMSQVLFDIPA--------
PcyAGLOVI       -DTATEAQILAGQRHYCEQQQQNDKTRRILAQAFDEAWAERYIRTVLFDLPQ--------
PcyASYNEL       --TDHPQAVIAGQRQYCQQQQQNDKTRRVLEKAFGVPWAERYMTTVLFDVPPV-------
PcyASYN9311     LDELPTINRHQGQLSYCRQQKRNDKTRRVLEKAFGSAWADRYIEEMLFDDPPALQ-----
PcyASYNPX       ATAASTIRRYEGQLSYCLQQKRNDKTRRVLEKAFDASWADRYIEELLFDDPLPPG-----
PcyASYN9605     STALTTVRRYEGQLNYCLQQKRNDKTRRVLEKAFDSAWADRYIDMLLFDNPPEL------
PcyASYN9902     PTTVSTINRYEGQLNYCLQQKRNDKTRRVLEKAFDPEWADRYIELLLFDNPPTP------
PcyAPROMA       DDSPFTIERIEGQMYYCLQQKQNDKTRNVLAKAFSPNWANQYIEMVLFDMPVHTKNLDN-
PcyAPROM9312    FKEEIIKERKNYQKNYCVQQMKNEKTSMVLLKYFDEKWVNNYIKTVLFDF----------
PcyAPROMT       INSLDAMCRLNYQKRYCLNQKRNDKTRGILTKFFGSSWADEYINKILFEC----------
PcyAPROMM       SDAASTIQRHKSQLSYCIQQKRNDKTRGVLEKAFNPQWADRYIEEILFEDPPPL------
PcyAPROMP       SDYEIIEERINYQKNYCVQQMKNEKTSLVLLKYFDKVWVDEYIKKVLFDF----------
PcyAPSSM4       MDIDATYDRYQDQVYYCQQQKQNKKTEAVLGSWFDPTWAKHYIDNVLFDKPKPFINL---
PcyAPSSM2       ------GEDTTVYSDFDTYMTELDPVRGYMKNKFGEGRSEAFVNDFLFSYK---------
PcyACHLRE       REAARLQEIQDGQKRFCDNQLVNKKTRRVLEVAMGVEWTEAYMSQLMFDFDPKYEPPYFD
PebAGRIJA       -SEDNVKRVLELHR----------------------------------------------
PebAGLOVI       -DAQDIRRIVKAQKDYDQYSADRDPASGLFSSYFGHEWAERFLYEFLFEDAVPLAVGQPG
PebAFREDI       -DQSDIQRIVKAQKDYDQYSADRDPASGLFSSYFGHQWSERFLYEFLFEDAVPLATVVAK
PebA1CROWA      -DSASIERITKAQKDYDQYSAERDPASGLFRSYFGSEWAEEFVHNFLFEDSVPVAVK---
PebA2CROWA      -ESTELERIIKAQKDYDQYSAERDPASGLFNSYFGHEWSEKFLHKFLFEDAVAVAAKKS-
PebANOSPU       -DPEDIQRIVKAQKDYDQYSADRDPASGLFSSYFGHEWAERFLHEFLFEDAVPLAVSASK
PebATRICH       -TEAEIQKIVKAQKDYDQYSAERDPASGLFSSYFGHEWSEKFLYQFLFEDAVPLAVPTST
PebAPROMA       -IKIIPSKVEQLHINYDIYSAERDPAHGLFKSYFGQTWADQFVREFLFPHSHLTAD----
PebAPROMM       -SLIPAAEVKQLQIAYDIYSAERDPAHGLFTSHFGKAWSDRFLHEFLFPASTKADSSPPA
PebASYNPY       -STIPPEEVKNLQDKYDIYSAERDPAHGLFTSHFGKDWSNRFLHEFLFPASSSHK-----
PebASYN9311     -STIPPEEVKNLQEKYDIYSAERDPAHGLFTSHFGKDWSNRFLHEFLFPASSPNK-----
PebASYNPX       -SSISPGDVERLQNAYDVYSAERDPAHGLFTSHFGKEWSDRFLHEFLFPASQPA------
PebAPROMP       -QFLDLEQIKNNQIDYDKYSAEKDPADKLFKTFFGETWTENFINNFLFTLNHNPLK----
PebATHAPS       -NPQDVQHVFERQQAYDTYSADRDPAAGLFAAMFGKEWAEDFIYDFLFSLSERSEEGLNL
PebASYN9605     -SSINPIEVAQLQKNYDIYSAERDPAHGLFTSHFGSEWSDRFLHEFLFPASQPK------
PebASYN9902     -ATIAADEVKRLQENYDVYSAERDPAHGLFTSHFGKNWSDQFLHEFLFPASGQS------
PebAPROM9312    --FLNLEEIKINQIKYDKYSFEKDPADKLFKSFFGEKWTKKFINKFLFTLNNEIIL----
PebAPROMT       -NHIKSQEVSILHIDYDKYSAEKDPAHGLFSGFFGKEWSEKYMKEFLFPLSLENINP---
PebXGUITH       -DPDHLARIRERQLSYLQYRAEKDPARGMFTRMYGPEWTERYIHGFLFDLEEKMESGEYK
PebBGLOVI       -HPEGLAAVERAQLRYLHYRAEKDPARGMFRRFYGPEWTEEYIHGFLFDLERRREAVHR-
PebBFREDI       -DSKHLAEIEQAQLRYLRYRAEKDPARGMFTRFYGTEWTEEYIHGFLFDLERKLTSAIK-
PebBCROWA       -DSQRLEDILQAQRRYIAYRADKDPARGMFTRLYGQAWTEEYIHGFLFDLERQMVTV---
PebBNOSPU       -DSQNLVAIKQAQLRYLRYRAEKDPARGMFKRFYGAEWTEEYIHGFLFDLERKLTVVKR-
PebBTRICH       -NSEKLAEIKEAQLRYLRYRAEKDPARKMLTRFYGHEWTEEYIHGFLFDLERKLALNPA-
PebBSYNPY       -TDERSEVLLQGQRKYTDYRAEKDPARGMLTRFHGSEWTEAYIHTVLFDL----------
PebBSYN9311     -NAERSDFLLQGQRKYTDYRAEKDPARGMLTRFHGSEWTEAYIHTVLFDL----------
PebBSYNPX       -SDDRAELLLSGQKRYTAYRAEKDPARGMLTRFYGSEWTESYIHGVLFDLEDAA------
PebBSYN9605     -DHERAAHLLLGQKRYTAYRAEKDPARGMLTRFYGSEWTESYIHGVLFDLEEATATSLSP
PebBPROM9312    -NLNLQKELINGQNNYLKYRIDNDPARPMLSSLFGKEFTESLIKEVLFTT----------
PebBSYN9902     -GDDRRDHLLKGQRRYTDYRAEKDPARGMLTRFHGSDWTEKYIHTVLFDL----------
PebBPROMT       -SKERSFQLLNGQKKYMRYRAEKDPARGMLRSFFGEVWTESYINNILFDLK---------
PebBPROMM       -SPQRAFKLLEGQKRYLSYRAKKDPARAMLARFHGHQWTESYIHNVLFDL----------
PebBPROMA       -KKERALKILEGQKAYINYRSTKDPARAMLCRFYGKEWTEDYIHKVLFNI----------
PebBPROMP       -GHGLQQELINGQNDYLNYRRDNDPARPMLSSLFGKDFTESLINKVLFSTNKVL------
HY2ARATH        MEPSHVRANCEAQHKYLTWRAQKDPGHGLLKRLVGEAKAKELLRDFLFNGVDELGTKTFI
HY2ORYSA        -NKATIARNQEEQHKYLTWRAEKDPGYPLLKKLIGESRAEDLVMEFLFEGVNTLGTKSFL
ELM1ZEAMA       -SKEKIDRNREAQHKYLTWRAEKDPGYPLLKKLIGESGAKDLVREFLFEGVGSLGTKSFL
HY2LYCES        -DASQIACNCEAQHRYLTWRSEKDPGHGVLKRLIGEDLAKDVITKFLFNGVNELGNKTFL
RCCRARATH       VGEEERMELERRDKSFRRKSIEDDLDLQF-PRMFGEEVSSRVVHAIKEAFGVL-------
RCCRPOPTR       IEENERDQLEKRDRMIKSRAIEMDLSSSM-PIQFGQEVADRILGVIRSVFRI--------
RCCRHORVU       MEEGEREIMVKRDRTVRSKSIEVDLTANL-PRMFGPDVSGRIIAEIRKAFGVQEG-----
RCCRORYSA       MEEGERENMIKRDQIVRSKSIEVDLTSNL-PRMFGPDVADRVIAEIQKAFGVQEA-----
RCCR1NOSP       VAESERDALSERDLFVRRTVAERDPDNQIAVRLFGAEMTDKLVRSLWGGDRIL-------
RCCRANASP       VPESERAALAQRDLIVRRAIAERDPDNKIAVQLFGQYMTDQLVRSLWGDNKI--------
RCCR2NOSP       VSEDAREALAARDLALRRSSAERDPGNKFAAQMFGSELTDKLVRSLWGGVGIDDPRHG--
RCCRENV1        LPIERRDEQQKYDYAVRELGYRNDPMNILPIQVFGEEEANRMLEMRIGTEQIAQTKDRWN
RCCRENV2        LPMEKRDEQQRYDFAVRELGYRNDPMNILPMEVFGQEEANRMLEMRIGVDQIAETKGRWT
RCCRANAVT       VPESERAALAQRDLIVRRAIAERDPDNKIAVKLFGEYMTDKLVRSLWGDN----------


PcyAANASP       ------------------------------------------------------------
PcyANOSPU       ------------------------------------------------------------
PcyATRICH       ------------------------------------------------------------
PcyASYNP7       ------------------------------------------------------------
PcyASYNY3       ------------------------------------------------------------
PcyAFREDI       ------------------------------------------------------------
PcyACROWA       ------------------------------------------------------------
PcyASYNP2       ------------------------------------------------------------
PcyAGLOVI       ------------------------------------------------------------
PcyASYNEL       ------------------------------------------------------------
PcyASYN9311     ------------------------------------------------------------
PcyASYNPX       ------------------------------------------------------------
PcyASYN9605     ------------------------------------------------------------
PcyASYN9902     ------------------------------------------------------------
PcyAPROMA       ------------------------------------------------------------
PcyAPROM9312    ------------------------------------------------------------
PcyAPROMT       ------------------------------------------------------------
PcyAPROMM       ------------------------------------------------------------
PcyAPROMP       ------------------------------------------------------------
PcyAPSSM4       ------------------------------------------------------------
PcyAPSSM2       ------------------------------------------------------------
PcyACHLRE       ASFEKLYTYFDENPSFGEMADEAMELERGAEAERANETMAAALSGRSVSREKLAMAMGFL
PebAGRIJA       ------------------------------------------------------------
PebAGLOVI       R-----------------------------------------------------------
PebAFREDI       ------------------------------------------------------------
PebA1CROWA      ------------------------------------------------------------
PebA2CROWA      ------------------------------------------------------------
PebANOSPU       R-----------------------------------------------------------
PebATRICH       R-----------------------------------------------------------
PebAPROMA       ------------------------------------------------------------
PebAPROMM       DADDDLPR----------------------------------------------------
PebASYNPY       ------------------------------------------------------------
PebASYN9311     ------------------------------------------------------------
PebASYNPX       ------------------------------------------------------------
PebAPROMP       ------------------------------------------------------------
PebATHAPS       ASPMFGGPPPSAAKGGSSAAHGGAAPKQGEASASSVASSKKDKVMASK------------
PebASYN9605     ------------------------------------------------------------
PebASYN9902     ------------------------------------------------------------
PebAPROM9312    ------------------------------------------------------------
PebAPROMT       ------------------------------------------------------------
PebXGUITH       TGELLQCSDPLNFQPTPL------------------------------------------
PebBGLOVI       ------------------------------------------------------------
PebBFREDI       ------------------------------------------------------------
PebBCROWA       ------------------------------------------------------------
PebBNOSPU       ------------------------------------------------------------
PebBTRICH       ------------------------------------------------------------
PebBSYNPY       ------------------------------------------------------------
PebBSYN9311     ------------------------------------------------------------
PebBSYNPX       ------------------------------------------------------------
PebBSYN9605     QGS---------------------------------------------------------
PebBPROM9312    ------------------------------------------------------------
PebBSYN9902     ------------------------------------------------------------
PebBPROMT       ------------------------------------------------------------
PebBPROMM       ------------------------------------------------------------
PebBPROMA       ------------------------------------------------------------
PebBPROMP       ------------------------------------------------------------
HY2ARATH        DYFPEYQTEDGTVSDKRSIIGKSYETRPWDLTGQFIG-----------------------
HY2ORYSA        DYFPEYARDDGSVNKKRSMIGKSFETRPWDANGEFIGDAEAQ------------------
ELM1ZEAMA       EYFAEYAQEDGTVNKKRSMAGKSFGTRPWDAHGLFVGDAVDG------------------
HY2LYCES        DYFPEYRCEDGKVNEKRSMIGKSFENRPWNARGEFIGDRVEIV-----------------
RCCRARATH       ------------------------------------------------------------
RCCRPOPTR       ------------------------------------------------------------
RCCRHORVU       ------------------------------------------------------------
RCCRORYSA       ------------------------------------------------------------
RCCR1NOSP       ------------------------------------------------------------
RCCRANASP       ------------------------------------------------------------
RCCR2NOSP       ------------------------------------------------------------
RCCRENV1        Q-----------------------------------------------------------
RCCRENV2        E-----------------------------------------------------------
RCCRANAVT       ------------------------------------------------------------


PcyAANASP       ----------------------------------------
PcyANOSPU       ----------------------------------------
PcyATRICH       ----------------------------------------
PcyASYNP7       ----------------------------------------
PcyASYNY3       ----------------------------------------
PcyAFREDI       ----------------------------------------
PcyACROWA       ----------------------------------------
PcyASYNP2       ----------------------------------------
PcyAGLOVI       ----------------------------------------
PcyASYNEL       ----------------------------------------
PcyASYN9311     ----------------------------------------
PcyASYNPX       ----------------------------------------
PcyASYN9605     ----------------------------------------
PcyASYN9902     ----------------------------------------
PcyAPROMA       ----------------------------------------
PcyAPROM9312    ----------------------------------------
PcyAPROMT       ----------------------------------------
PcyAPROMM       ----------------------------------------
PcyAPROMP       ----------------------------------------
PcyAPSSM4       ----------------------------------------
PcyAPSSM2       ----------------------------------------
PcyACHLRE       FQNDATFRAAVQTLSGGQVDGNIEERLTDDLMQLLERSEA
PebAGRIJA       ----------------------------------------
PebAGLOVI       ----------------------------------------
PebAFREDI       ----------------------------------------
PebA1CROWA      ----------------------------------------
PebA2CROWA      ----------------------------------------
PebANOSPU       ----------------------------------------
PebATRICH       ----------------------------------------
PebAPROMA       ----------------------------------------
PebAPROMM       ----------------------------------------
PebASYNPY       ----------------------------------------
PebASYN9311     ----------------------------------------
PebASYNPX       ----------------------------------------
PebAPROMP       ----------------------------------------
PebATHAPS       ----------------------------------------
PebASYN9605     ----------------------------------------
PebASYN9902     ----------------------------------------
PebAPROM9312    ----------------------------------------
PebAPROMT       ----------------------------------------
PebXGUITH       ----------------------------------------
PebBGLOVI       ----------------------------------------
PebBFREDI       ----------------------------------------
PebBCROWA       ----------------------------------------
PebBNOSPU       ----------------------------------------
PebBTRICH       ----------------------------------------
PebBSYNPY       ----------------------------------------
PebBSYN9311     ----------------------------------------
PebBSYNPX       ----------------------------------------
PebBSYN9605     ----------------------------------------
PebBPROM9312    ----------------------------------------
PebBSYN9902     ----------------------------------------
PebBPROMT       ----------------------------------------
PebBPROMM       ----------------------------------------
PebBPROMA       ----------------------------------------
PebBPROMP       ----------------------------------------
HY2ARATH        ----------------------------------------
HY2ORYSA        ----------------------------------------
ELM1ZEAMA       ----------------------------------------
HY2LYCES        ----------------------------------------
RCCRARATH       ----------------------------------------
RCCRPOPTR       ----------------------------------------
RCCRHORVU       ----------------------------------------
RCCRORYSA       ----------------------------------------
RCCR1NOSP       ----------------------------------------
RCCRANASP       ----------------------------------------
RCCR2NOSP       ----------------------------------------
RCCRENV1        ----------------------------------------
RCCRENV2        ----------------------------------------
RCCRANAVT       ----------------------------------------
