# Supplementary material for: Flexible mapping of homology onto structure with Homolmapper
Source: BMC Bioinformatics. 2007 Apr 11;8:123. doi: 10.1186/1471-2105-8-123 (PMC1955750; doi:10.1186/1471-2105-8-123)
Supplement: Additional file 3 — Additional documentation for homolmapper, including the PDF User Guide and example structure, alignment, and accessory files, current as of March 2007. [file 1471-2105-8-123-S3.gz › user_guide/PcyA/ex_cons.hmset]

# REMARK  This file generated by	 homolmapper version 11.4.1 
# REMARK  using 2D1E.pdb, big70.aln	  Hbond.slop 
# REMARK  big70.aln: 70 sequences. Matched with PcyASYNY3.
# REMARK  occupancy: sim	sloppy		structure
# REMARK  B-factor: sim	sloppy		consensus
# REMARK	Wed Oct 18 13:55:21 2006
 2D1E.pdb
 Hbond.slop
 big70.aln
--occ=sloppy.structure
--B=sloppy.consensus
--out=ex_cons
--no_gap_penalty
