# Supplementary material for: Flexible mapping of homology onto structure with Homolmapper
Source: BMC Bioinformatics. 2007 Apr 11;8:123. doi: 10.1186/1471-2105-8-123 (PMC1955750; doi:10.1186/1471-2105-8-123)
Supplement: Additional file 3 — Additional documentation for homolmapper, including the PDF User Guide and example structure, alignment, and accessory files, current as of March 2007. [file 1471-2105-8-123-S3.gz › user_guide/PcyA/Hbond.slop]

# example of a .slop file for hydrogen bonding. Here, donors are taken as
# K, R, S, T, C, Y; acceptors are taken as E, D. H, Q, N are grouped as things
# that are very likely to be both donors and acceptors. Everything else is 
# stuck into a single group.

K R S T C Y

E D

H Q N

! K R S T C Y E D H Q N
