# Supplementary material for: Flexible mapping of homology onto structure with Homolmapper
Source: BMC Bioinformatics. 2007 Apr 11;8:123. doi: 10.1186/1471-2105-8-123 (PMC1955750; doi:10.1186/1471-2105-8-123)
Supplement: Additional file 3 — Additional documentation for homolmapper, including the PDF User Guide and example structure, alignment, and accessory files, current as of March 2007. [file 1471-2105-8-123-S3.gz › user_guide/PcyA/PcyA.sfam]

PcyAANASP
PcyANOSPU
PcyATRICH
PcyASYNP7
PcyASYNY3
PcyAFREDI
PcyACROWA
PcyASYNP2
PcyAGLOVI
PcyASYNEL
PcyASYN9311
PcyASYNPX
PcyASYN9605
PcyASYN9902
PcyAPROMA
PcyAPROM9312
PcyAPROMT
PcyAPROMM
PcyAPROMP
PcyAPSSM4
PcyAPSSM2
PcyACHLRE
