# Supplementary material for: Flexible mapping of homology onto structure with Homolmapper
Source: BMC Bioinformatics. 2007 Apr 11;8:123. doi: 10.1186/1471-2105-8-123 (PMC1955750; doi:10.1186/1471-2105-8-123)
Supplement: Additional file 3 — Additional documentation for homolmapper, including the PDF User Guide and example structure, alignment, and accessory files, current as of March 2007. [file 1471-2105-8-123-S3.gz › user_guide/PcyA/shorthand.hmset]

# REMARK  This file generated by	 homolmapper version 11.8.4 
# REMARK  using 2D1E.pdb, big70.aln	  
# REMARK  big70.aln: 70 sequences. Matched with PcyASYNY3.
# REMARK  occupancy: sim	degen	ACFGHILMNPQSTVWY	structure
# REMARK  B-factor: sim	sloppy		structure
# REMARK  SegID: 	(none)
# REMARK	
# REMARK	
# REMARK	Thu Nov 16 10:49:02 2006
# REMARK	
# REMARK	
# REMARK	
 2D1E.pdb
 big70.aln
--occ=degen.^+-
--B=sloppy
--out=shorthand
--no_gap_penalty
