# Supplementary material for: Flexible mapping of homology onto structure with Homolmapper
Source: BMC Bioinformatics. 2007 Apr 11;8:123. doi: 10.1186/1471-2105-8-123 (PMC1955750; doi:10.1186/1471-2105-8-123)
Supplement: Additional file 3 — Additional documentation for homolmapper, including the PDF User Guide and example structure, alignment, and accessory files, current as of March 2007. [file 1471-2105-8-123-S3.gz › user_guide/phytochrome/1ZTU.pdb]

HEADER    TRANSFERASE                             27-MAY-05   1ZTU              
TITLE     STRUCTURE OF THE CHROMOPHORE BINDING DOMAIN OF BACTERIAL              
TITLE    2 PHYTOCHROME                                                          
COMPND    MOL_ID: 1;                                                            
COMPND   2 MOLECULE: BACTERIOPHYTOCHROME;                                       
COMPND   3 CHAIN: A;                                                            
COMPND   4 FRAGMENT: CHROMOPHORE BINDIDNG DOMAIN;                               
COMPND   5 SYNONYM: PHYTOCHROME-LIKE PROTEIN;                                   
COMPND   6 EC: 2.7.3.-;                                                         
COMPND   7 ENGINEERED: YES;                                                     
COMPND   8 MUTATION: YES                                                        
SOURCE    MOL_ID: 1;                                                            
SOURCE   2 ORGANISM_SCIENTIFIC: DEINOCOCCUS RADIODURANS;                        
SOURCE   3 ORGANISM_COMMON: BACTERIA;                                           
SOURCE   4 GENE: BPHP;                                                          
SOURCE   5 EXPRESSION_SYSTEM: ESCHERICHIA COLI;                                 
SOURCE   6 EXPRESSION_SYSTEM_COMMON: BACTERIA;                                  
SOURCE   7 EXPRESSION_SYSTEM_STRAIN: B834PLYSS;                                 
SOURCE   8 EXPRESSION_SYSTEM_VECTOR_TYPE: PLASMID;                              
SOURCE   9 EXPRESSION_SYSTEM_PLASMID: PET21A(+)                                 
KEYWDS    PHYTOCHROME, BACTERIOPHYTOCHROME, BILIVERDIN IX,                      
KEYWDS   2 CHROMOPHORE, PAS, GAF, KNOT                                          
EXPDTA    X-RAY DIFFRACTION                                                     
AUTHOR    J.R.WAGNER,J.S.BRUNZELLE,K.T.FOREST,R.D.VIERSTRA                      
REVDAT   1   15-NOV-05 1ZTU    0                                                
JRNL        AUTH   J.R.WAGNER,J.S.BRUNZELLE,K.T.FOREST,R.D.VIERSTRA             
JRNL        TITL   A LIGHT-SENSING KNOT REVEALED BY THE STRUCTURE OF            
JRNL        TITL 2 THE CHROMOPHORE-BINDING DOMAIN OF PHYTOCHROME                
JRNL        REF    NATURE                        V. 438   325 2005              
JRNL        REFN   ASTM NATUAS  UK ISSN 0028-0836                               
REMARK   1                                                                      
REMARK   2                                                                      
REMARK   2 RESOLUTION. 2.50 ANGSTROMS.                                          
REMARK   3                                                                      
REMARK   3 REFINEMENT.                                                          
REMARK   3   PROGRAM     : REFMAC 5.2.0005                                      
REMARK   3   AUTHORS     : MURSHUDOV,VAGIN,DODSON                               
REMARK   3                                                                      
REMARK   3    REFINEMENT TARGET : MAXIMUM LIKELIHOOD WITH PHASES                
REMARK   3                                                                      
REMARK   3  DATA USED IN REFINEMENT.                                            
REMARK   3   RESOLUTION RANGE HIGH (ANGSTROMS) : 2.50                           
REMARK   3   RESOLUTION RANGE LOW  (ANGSTROMS) : 20.00                          
REMARK   3   DATA CUTOFF            (SIGMA(F)) : NULL                           
REMARK   3   COMPLETENESS FOR RANGE        (%) : 97.1                           
REMARK   3   NUMBER OF REFLECTIONS             : 14403                          
REMARK   3                                                                      
REMARK   3  FIT TO DATA USED IN REFINEMENT.                                     
REMARK   3   CROSS-VALIDATION METHOD          : THROUGHOUT                      
REMARK   3   FREE R VALUE TEST SET SELECTION  : RANDOM                          
REMARK   3   R VALUE     (WORKING + TEST SET) : 0.239                           
REMARK   3   R VALUE            (WORKING SET) : 0.237                           
REMARK   3   FREE R VALUE                     : 0.266                           
REMARK   3   FREE R VALUE TEST SET SIZE   (%) : 5.000                           
REMARK   3   FREE R VALUE TEST SET COUNT      : 751                             
REMARK   3                                                                      
REMARK   3  FIT IN THE HIGHEST RESOLUTION BIN.                                  
REMARK   3   TOTAL NUMBER OF BINS USED           : 20                           
REMARK   3   BIN RESOLUTION RANGE HIGH           : 2.50                         
REMARK   3   BIN RESOLUTION RANGE LOW            : 2.56                         
REMARK   3   REFLECTION IN BIN     (WORKING SET) : 955                          
REMARK   3   BIN COMPLETENESS (WORKING+TEST) (%) : 90.04                        
REMARK   3   BIN R VALUE           (WORKING SET) : 0.3900                       
REMARK   3   BIN FREE R VALUE SET COUNT          : 49                           
REMARK   3   BIN FREE R VALUE                    : 0.4180                       
REMARK   3                                                                      
REMARK   3  NUMBER OF NON-HYDROGEN ATOMS USED IN REFINEMENT.                    
REMARK   3   ALL ATOMS                : 2485                                    
REMARK   3                                                                      
REMARK   3  B VALUES.                                                           
REMARK   3   FROM WILSON PLOT           (A**2) : NULL                           
REMARK   3   MEAN B VALUE      (OVERALL, A**2) : 48.76                          
REMARK   3   OVERALL ANISOTROPIC B VALUE.                                       
REMARK   3    B11 (A**2) : -7.09000                                             
REMARK   3    B22 (A**2) : -8.42000                                             
REMARK   3    B33 (A**2) : 15.50000                                             
REMARK   3    B12 (A**2) : 0.00000                                              
REMARK   3    B13 (A**2) : 0.00000                                              
REMARK   3    B23 (A**2) : 0.00000                                              
REMARK   3                                                                      
REMARK   3  ESTIMATED OVERALL COORDINATE ERROR.                                 
REMARK   3   ESU BASED ON R VALUE                            (A): 0.455         
REMARK   3   ESU BASED ON FREE R VALUE                       (A): 0.283         
REMARK   3   ESU BASED ON MAXIMUM LIKELIHOOD                 (A): 0.293         
REMARK   3   ESU FOR B VALUES BASED ON MAXIMUM LIKELIHOOD (A**2): 29.116        
REMARK   3                                                                      
REMARK   3 CORRELATION COEFFICIENTS.                                            
REMARK   3   CORRELATION COEFFICIENT FO-FC      : 0.936                         
REMARK   3   CORRELATION COEFFICIENT FO-FC FREE : 0.919                         
REMARK   3                                                                      
REMARK   3  RMS DEVIATIONS FROM IDEAL VALUES        COUNT    RMS    WEIGHT      
REMARK   3   BOND LENGTHS REFINED ATOMS        (A):  2520 ; 0.010 ; 0.022       
REMARK   3   BOND LENGTHS OTHERS               (A):  NULL ;  NULL ;  NULL       
REMARK   3   BOND ANGLES REFINED ATOMS   (DEGREES):  3451 ; 1.817 ; 1.994       
REMARK   3   BOND ANGLES OTHERS          (DEGREES):  NULL ;  NULL ;  NULL       
REMARK   3   TORSION ANGLES, PERIOD 1    (DEGREES):   310 ; 6.608 ; 5.000       
REMARK   3   TORSION ANGLES, PERIOD 2    (DEGREES):   105 ;34.562 ;22.952       
REMARK   3   TORSION ANGLES, PERIOD 3    (DEGREES):   371 ;19.545 ;15.000       
REMARK   3   TORSION ANGLES, PERIOD 4    (DEGREES):    19 ;17.551 ;15.000       
REMARK   3   CHIRAL-CENTER RESTRAINTS       (A**3):   390 ; 0.103 ; 0.200       
REMARK   3   GENERAL PLANES REFINED ATOMS      (A):  1938 ; 0.004 ; 0.020       
REMARK   3   GENERAL PLANES OTHERS             (A):  NULL ;  NULL ;  NULL       
REMARK   3   NON-BONDED CONTACTS REFINED ATOMS (A):  1099 ; 0.217 ; 0.200       
REMARK   3   NON-BONDED CONTACTS OTHERS        (A):  NULL ;  NULL ;  NULL       
REMARK   3   NON-BONDED TORSION REFINED ATOMS  (A):  1679 ; 0.301 ; 0.200       
REMARK   3   NON-BONDED TORSION OTHERS         (A):  NULL ;  NULL ;  NULL       
REMARK   3   H-BOND (X...Y) REFINED ATOMS      (A):    93 ; 0.120 ; 0.200       
REMARK   3   H-BOND (X...Y) OTHERS             (A):  NULL ;  NULL ;  NULL       
REMARK   3   POTENTIAL METAL-ION REFINED ATOMS (A):  NULL ;  NULL ;  NULL       
REMARK   3   POTENTIAL METAL-ION OTHERS        (A):  NULL ;  NULL ;  NULL       
REMARK   3   SYMMETRY VDW REFINED ATOMS        (A):    34 ; 0.376 ; 0.200       
REMARK   3   SYMMETRY VDW OTHERS               (A):  NULL ;  NULL ;  NULL       
REMARK   3   SYMMETRY H-BOND REFINED ATOMS     (A):     3 ; 0.101 ; 0.200       
REMARK   3   SYMMETRY H-BOND OTHERS            (A):  NULL ;  NULL ;  NULL       
REMARK   3   SYMMETRY METAL-ION REFINED ATOMS  (A):  NULL ;  NULL ;  NULL       
REMARK   3   SYMMETRY METAL-ION OTHERS         (A):  NULL ;  NULL ;  NULL       
REMARK   3                                                                      
REMARK   3  ISOTROPIC THERMAL FACTOR RESTRAINTS.     COUNT   RMS    WEIGHT      
REMARK   3   MAIN-CHAIN BOND REFINED ATOMS  (A**2):  1606 ; 0.429 ; 1.500       
REMARK   3   MAIN-CHAIN BOND OTHER ATOMS    (A**2):  NULL ;  NULL ;  NULL       
REMARK   3   MAIN-CHAIN ANGLE REFINED ATOMS (A**2):  2528 ; 0.767 ; 2.000       
REMARK   3   SIDE-CHAIN BOND REFINED ATOMS  (A**2):  1205 ; 1.153 ; 3.000       
REMARK   3   SIDE-CHAIN ANGLE REFINED ATOMS (A**2):   923 ; 1.944 ; 4.500       
REMARK   3                                                                      
REMARK   3 ANISOTROPIC THERMAL FACTOR RESTRAINTS.    COUNT   RMS   WEIGHT       
REMARK   3   RIGID-BOND RESTRAINTS          (A**2):  NULL ;  NULL ;  NULL       
REMARK   3   SPHERICITY; FREE ATOMS         (A**2):  NULL ;  NULL ;  NULL       
REMARK   3   SPHERICITY; BONDED ATOMS       (A**2):  NULL ;  NULL ;  NULL       
REMARK   3                                                                      
REMARK   3  NCS RESTRAINTS STATISTICS                                           
REMARK   3   NUMBER OF DIFFERENT NCS GROUPS : 0                                 
REMARK   3                                                                      
REMARK   3  TLS DETAILS                                                         
REMARK   3   NUMBER OF TLS GROUPS  : 0                                          
REMARK   3                                                                      
REMARK   3  BULK SOLVENT MODELLING.                                             
REMARK   3   METHOD USED : BABINET MODEL WITH MASK                              
REMARK   3   PARAMETERS FOR MASK CALCULATION                                    
REMARK   3   VDW PROBE RADIUS   : 1.20                                          
REMARK   3   ION PROBE RADIUS   : 0.80                                          
REMARK   3   SHRINKAGE RADIUS   : 0.80                                          
REMARK   3                                                                      
REMARK   3  OTHER REFINEMENT REMARKS: NULL                                      
REMARK   4                                                                      
REMARK   4 1ZTU COMPLIES WITH FORMAT V. 2.3, 09-JULY-1998                       
REMARK 100                                                                      
REMARK 100 THIS ENTRY HAS BEEN PROCESSED BY RCSB ON 10-JUN-2005.                
REMARK 100 THE RCSB ID CODE IS RCSB033110.                                      
REMARK 200                                                                      
REMARK 200 EXPERIMENTAL DETAILS                                                 
REMARK 200  EXPERIMENT TYPE                : X-RAY DIFFRACTION                  
REMARK 200  DATE OF DATA COLLECTION        : 25-OCT-2004; 25-OCT-2004           
REMARK 200  TEMPERATURE           (KELVIN) : 98; 98                             
REMARK 200  PH                             : 4.95                               
REMARK 200  NUMBER OF CRYSTALS USED        : 2                                  
REMARK 200                                                                      
REMARK 200  SYNCHROTRON              (Y/N) : Y; Y                               
REMARK 200  RADIATION SOURCE               : APS; APS                           
REMARK 200  BEAMLINE                       : 32IDB; 32IDB                       
REMARK 200  X-RAY GENERATOR MODEL          : NULL                               
REMARK 200  MONOCHROMATIC OR LAUE    (M/L) : M; M                               
REMARK 200  WAVELENGTH OR RANGE        (A) : 0.9793, 0.9791; 0.9793, 0.9791     
REMARK 200  MONOCHROMATOR                  : DIAMOND 111; DIAMOND 111           
REMARK 200  OPTICS                         : NULL                               
REMARK 200                                                                      
REMARK 200  DETECTOR TYPE                  : CCD; CCD                           
REMARK 200  DETECTOR MANUFACTURER          : MARRESEARCH; MARRESEARCH           
REMARK 200  INTENSITY-INTEGRATION SOFTWARE : HKL-2000                           
REMARK 200  DATA SCALING SOFTWARE          : HKL                                
REMARK 200                                                                      
REMARK 200  NUMBER OF UNIQUE REFLECTIONS   : 15209                              
REMARK 200  RESOLUTION RANGE HIGH      (A) : 2.500                              
REMARK 200  RESOLUTION RANGE LOW       (A) : 30.000                             
REMARK 200  REJECTION CRITERIA  (SIGMA(I)) : 0.000                              
REMARK 200                                                                      
REMARK 200 OVERALL.                                                             
REMARK 200  COMPLETENESS FOR RANGE     (%) : 97.0                               
REMARK 200  DATA REDUNDANCY                : 6.700                              
REMARK 200  R MERGE                    (I) : 0.05600                            
REMARK 200  R SYM                      (I) : NULL                               
REMARK 200  <I/SIGMA(I)> FOR THE DATA SET  : 14.2000                            
REMARK 200                                                                      
REMARK 200 IN THE HIGHEST RESOLUTION SHELL.                                     
REMARK 200  HIGHEST RESOLUTION SHELL, RANGE HIGH (A) : 2.50                     
REMARK 200  HIGHEST RESOLUTION SHELL, RANGE LOW  (A) : 2.59                     
REMARK 200  COMPLETENESS FOR SHELL     (%) : 90.4                               
REMARK 200  DATA REDUNDANCY IN SHELL       : 5.60                               
REMARK 200  R MERGE FOR SHELL          (I) : 0.11100                            
REMARK 200  R SYM FOR SHELL            (I) : NULL                               
REMARK 200  <I/SIGMA(I)> FOR SHELL         : 10.800                             
REMARK 200                                                                      
REMARK 200 DIFFRACTION PROTOCOL: MAD; MAD                                       
REMARK 200 METHOD USED TO DETERMINE THE STRUCTURE: MAD                          
REMARK 200 SOFTWARE USED: SHARP                                                 
REMARK 200 STARTING MODEL: NULL                                                 
REMARK 200                                                                      
REMARK 200 REMARK: NULL                                                         
REMARK 280                                                                      
REMARK 280 CRYSTAL                                                              
REMARK 280 SOLVENT CONTENT, VS   (%): 62.10                                     
REMARK 280 MATTHEWS COEFFICIENT, VM (ANGSTROMS**3/DA): 3.24                     
REMARK 280                                                                      
REMARK 280 CRYSTALLIZATION CONDITIONS: PEG 400, SODIUM ACETATE, PH 4.95,        
REMARK 280  VAPOR DIFFUSION, TEMPERATURE 298K                                   
REMARK 290                                                                      
REMARK 290 CRYSTALLOGRAPHIC SYMMETRY                                            
REMARK 290 SYMMETRY OPERATORS FOR SPACE GROUP: P 21 21 2                        
REMARK 290                                                                      
REMARK 290      SYMOP   SYMMETRY                                                
REMARK 290     NNNMMM   OPERATOR                                                
REMARK 290       1555   X,Y,Z                                                   
REMARK 290       2555   -X,-Y,Z                                                 
REMARK 290       3555   1/2-X,1/2+Y,-Z                                          
REMARK 290       4555   1/2+X,1/2-Y,-Z                                          
REMARK 290                                                                      
REMARK 290     WHERE NNN -> OPERATOR NUMBER                                     
REMARK 290           MMM -> TRANSLATION VECTOR                                  
REMARK 290                                                                      
REMARK 290 CRYSTALLOGRAPHIC SYMMETRY TRANSFORMATIONS                            
REMARK 290 THE FOLLOWING TRANSFORMATIONS OPERATE ON THE ATOM/HETATM             
REMARK 290 RECORDS IN THIS ENTRY TO PRODUCE CRYSTALLOGRAPHICALLY                
REMARK 290 RELATED MOLECULES.                                                   
REMARK 290   SMTRY1   1  1.000000  0.000000  0.000000        0.00000            
REMARK 290   SMTRY2   1  0.000000  1.000000  0.000000        0.00000            
REMARK 290   SMTRY3   1  0.000000  0.000000  1.000000        0.00000            
REMARK 290   SMTRY1   2 -1.000000  0.000000  0.000000        0.00000            
REMARK 290   SMTRY2   2  0.000000 -1.000000  0.000000        0.00000            
REMARK 290   SMTRY3   2  0.000000  0.000000  1.000000        0.00000            
REMARK 290   SMTRY1   3 -1.000000  0.000000  0.000000       32.43800            
REMARK 290   SMTRY2   3  0.000000  1.000000  0.000000       66.83300            
REMARK 290   SMTRY3   3  0.000000  0.000000 -1.000000        0.00000            
REMARK 290   SMTRY1   4  1.000000  0.000000  0.000000       32.43800            
REMARK 290   SMTRY2   4  0.000000 -1.000000  0.000000       66.83300            
REMARK 290   SMTRY3   4  0.000000  0.000000 -1.000000        0.00000            
REMARK 290                                                                      
REMARK 290 REMARK: NULL                                                         
REMARK 300                                                                      
REMARK 300 BIOMOLECULE: 1                                                       
REMARK 300 THIS ENTRY CONTAINS THE CRYSTALLOGRAPHIC ASYMMETRIC UNIT             
REMARK 300 WHICH CONSISTS OF 1 CHAIN(S). SEE REMARK 350 FOR                     
REMARK 300 INFORMATION ON GENERATING THE BIOLOGICAL MOLECULE(S).                
REMARK 350                                                                      
REMARK 350 GENERATING THE BIOMOLECULE                                           
REMARK 350 COORDINATES FOR A COMPLETE MULTIMER REPRESENTING THE KNOWN           
REMARK 350 BIOLOGICALLY SIGNIFICANT OLIGOMERIZATION STATE OF THE                
REMARK 350 MOLECULE CAN BE GENERATED BY APPLYING BIOMT TRANSFORMATIONS          
REMARK 350 GIVEN BELOW.  BOTH NON-CRYSTALLOGRAPHIC AND                          
REMARK 350 CRYSTALLOGRAPHIC OPERATIONS ARE GIVEN.                               
REMARK 350                                                                      
REMARK 350 BIOMOLECULE: 1                                                       
REMARK 350 APPLY THE FOLLOWING TO CHAINS: A                                     
REMARK 350   BIOMT1   1  1.000000  0.000000  0.000000        0.00000            
REMARK 350   BIOMT2   1  0.000000  1.000000  0.000000        0.00000            
REMARK 350   BIOMT3   1  0.000000  0.000000  1.000000        0.00000            
REMARK 465                                                                      
REMARK 465 MISSING RESIDUES                                                     
REMARK 465 THE FOLLOWING RESIDUES WERE NOT LOCATED IN THE                       
REMARK 465 EXPERIMENT. (M=MODEL NUMBER; RES=RESIDUE NAME; C=CHAIN               
REMARK 465 IDENTIFIER; SSSEQ=SEQUENCE NUMBER; I=INSERTION CODE.)                
REMARK 465                                                                      
REMARK 465   M RES C SSSEQI                                                     
REMARK 465     MSE A   -13                                                      
REMARK 465     ALA A   -12                                                      
REMARK 465     SER A   -11                                                      
REMARK 465     MSE A   -10                                                      
REMARK 465     THR A    -9                                                      
REMARK 465     GLY A    -8                                                      
REMARK 465     GLY A    -7                                                      
REMARK 465     GLN A    -6                                                      
REMARK 465     GLN A    -5                                                      
REMARK 465     MSE A    -4                                                      
REMARK 465     GLY A    -3                                                      
REMARK 465     ARG A    -2                                                      
REMARK 465     GLY A    -1                                                      
REMARK 465     SER A     0                                                      
REMARK 465     MSE A     1                                                      
REMARK 465     SER A     2                                                      
REMARK 465     ARG A     3                                                      
REMARK 465     ASP A     4                                                      
REMARK 465     ALA A   107                                                      
REMARK 465     ALA A   108                                                      
REMARK 465     ALA A   131                                                      
REMARK 465     TRP A   132                                                      
REMARK 465     ASP A   133                                                      
REMARK 465     SER A   134                                                      
REMARK 465     THR A   135                                                      
REMARK 465     GLY A   136                                                      
REMARK 465     HIS A   326                                                      
REMARK 465     HIS A   327                                                      
REMARK 500                                                                      
REMARK 500 GEOMETRY AND STEREOCHEMISTRY                                         
REMARK 500 SUBTOPIC: CLOSE CONTACTS                                             
REMARK 500                                                                      
REMARK 500 THE FOLLOWING ATOMS THAT ARE RELATED BY CRYSTALLOGRAPHIC             
REMARK 500 SYMMETRY ARE IN CLOSE CONTACT.  AN ATOM LOCATED WITHIN 0.15          
REMARK 500 ANGSTROMS OF A SYMMETRY RELATED ATOM IS ASSUMED TO BE ON A           
REMARK 500 SPECIAL POSITION AND IS, THEREFORE, LISTED IN REMARK 375             
REMARK 500 INSTEAD OF REMARK 500.  ATOMS WITH NON-BLANK ALTERNATE               
REMARK 500 LOCATION INDICATORS ARE NOT INCLUDED IN THE CALCULATIONS.            
REMARK 500                                                                      
REMARK 500 DISTANCE CUTOFF:                                                     
REMARK 500 2.2 ANGSTROMS FOR CONTACTS NOT INVOLVING HYDROGEN ATOMS              
REMARK 500 1.6 ANGSTROMS FOR CONTACTS INVOLVING HYDROGEN ATOMS                  
REMARK 500                                                                      
REMARK 500  ATM1  RES C  SSEQI   ATM2  RES C  SSEQI  SSYMOP   DISTANCE          
REMARK 500   CD2  TYR A   307     CE2  TYR A   307     2665     1.86            
REMARK 500   CE2  TYR A   307     CZ   TYR A   307     2665     2.00            
REMARK 500   CD2  TYR A   307     CZ   TYR A   307     2665     2.14            
REMARK 500                                                                      
REMARK 500 GEOMETRY AND STEREOCHEMISTRY                                         
REMARK 500 SUBTOPIC: COVALENT BOND LENGTHS                                      
REMARK 500                                                                      
REMARK 500 THE STEREOCHEMICAL PARAMETERS OF THE FOLLOWING RESIDUES              
REMARK 500 HAVE VALUES WHICH DEVIATE FROM EXPECTED VALUES BY MORE               
REMARK 500 THAN 6*RMSD (M=MODEL NUMBER; RES=RESIDUE NAME; C=CHAIN               
REMARK 500 IDENTIFIER; SSEQ=SEQUENCE NUMBER; I=INSERTION CODE).                 
REMARK 500                                                                      
REMARK 500 STANDARD TABLE:                                                      
REMARK 500 FORMAT: (10X,I3,1X,2(A3,1X,A1,I4,A1,1X,A4,3X),F6.3)                  
REMARK 500                                                                      
REMARK 500 EXPECTED VALUES: ENGH AND HUBER, 1991                                
REMARK 500                                                                      
REMARK 500  M RES CSSEQI ATM1   RES CSSEQI ATM2   DEVIATION                     
REMARK 500    CYS A  24   CB    CYS A  24   SG    -0.074                        
REMARK 500    VAL A 252   CB    VAL A 252   CG2    0.088                        
REMARK 500                                                                      
REMARK 500 GEOMETRY AND STEREOCHEMISTRY                                         
REMARK 500 SUBTOPIC: COVALENT BOND ANGLES                                       
REMARK 500                                                                      
REMARK 500 THE STEREOCHEMICAL PARAMETERS OF THE FOLLOWING RESIDUES              
REMARK 500 HAVE VALUES WHICH DEVIATE FROM EXPECTED VALUES BY MORE               
REMARK 500 THAN 6*RMSD (M=MODEL NUMBER; RES=RESIDUE NAME; C=CHAIN               
REMARK 500 IDENTIFIER; SSEQ=SEQUENCE NUMBER; I=INSERTION CODE).                 
REMARK 500                                                                      
REMARK 500 STANDARD TABLE:                                                      
REMARK 500 FORMAT: (10X,I3,1X,A3,1X,A1,I4,A1,3(1X,A4,2X),12X,F5.1)              
REMARK 500                                                                      
REMARK 500 EXPECTED VALUES: ENGH AND HUBER, 1991                                
REMARK 500                                                                      
REMARK 500  M RES CSSEQI ATM1   ATM2   ATM3                                     
REMARK 500    CYS A  24   N   -  CA  -  C   ANGL. DEV. = 14.4 DEGREES           
REMARK 500    LEU A 221   CA  -  CB  -  CG  ANGL. DEV. = 12.6 DEGREES           
REMARK 500    LEU A 223   CA  -  CB  -  CG  ANGL. DEV. = 15.5 DEGREES           
REMARK 500    LEU A 273   CA  -  CB  -  CG  ANGL. DEV. = 12.6 DEGREES           
DBREF  1ZTU A    1   321  SWS    Q9RZA4   BPHY_DEIRA       1    321             
SEQADV 1ZTU MSE A  -13  SWS  Q9RZA4              CLONING ARTIFACT               
SEQADV 1ZTU ALA A  -12  SWS  Q9RZA4              CLONING ARTIFACT               
SEQADV 1ZTU SER A  -11  SWS  Q9RZA4              CLONING ARTIFACT               
SEQADV 1ZTU MSE A  -10  SWS  Q9RZA4              CLONING ARTIFACT               
SEQADV 1ZTU THR A   -9  SWS  Q9RZA4              CLONING ARTIFACT               
SEQADV 1ZTU GLY A   -8  SWS  Q9RZA4              CLONING ARTIFACT               
SEQADV 1ZTU GLY A   -7  SWS  Q9RZA4              CLONING ARTIFACT               
SEQADV 1ZTU GLN A   -6  SWS  Q9RZA4              CLONING ARTIFACT               
SEQADV 1ZTU GLN A   -5  SWS  Q9RZA4              CLONING ARTIFACT               
SEQADV 1ZTU MSE A   -4  SWS  Q9RZA4              CLONING ARTIFACT               
SEQADV 1ZTU GLY A   -3  SWS  Q9RZA4              CLONING ARTIFACT               
SEQADV 1ZTU ARG A   -2  SWS  Q9RZA4              CLONING ARTIFACT               
SEQADV 1ZTU GLY A   -1  SWS  Q9RZA4              CLONING ARTIFACT               
SEQADV 1ZTU SER A    0  SWS  Q9RZA4              CLONING ARTIFACT               
SEQADV 1ZTU MSE A    1  SWS  Q9RZA4    MET     1 MODIFIED RESIDUE               
SEQADV 1ZTU MSE A  144  SWS  Q9RZA4    MET   144 MODIFIED RESIDUE               
SEQADV 1ZTU MSE A  174  SWS  Q9RZA4    MET   174 MODIFIED RESIDUE               
SEQADV 1ZTU THR A  240  SWS  Q9RZA4    PRO   240 ENGINEERED                     
SEQADV 1ZTU MSE A  259  SWS  Q9RZA4    MET   259 MODIFIED RESIDUE               
SEQADV 1ZTU MSE A  261  SWS  Q9RZA4    MET   261 MODIFIED RESIDUE               
SEQADV 1ZTU MSE A  267  SWS  Q9RZA4    MET   267 MODIFIED RESIDUE               
SEQADV 1ZTU HIS A  322  SWS  Q9RZA4              HIS TAG                        
SEQADV 1ZTU HIS A  323  SWS  Q9RZA4              HIS TAG                        
SEQADV 1ZTU HIS A  324  SWS  Q9RZA4              HIS TAG                        
SEQADV 1ZTU HIS A  325  SWS  Q9RZA4              HIS TAG                        
SEQADV 1ZTU HIS A  326  SWS  Q9RZA4              HIS TAG                        
SEQADV 1ZTU HIS A  327  SWS  Q9RZA4              HIS TAG                        
SEQRES   1 A  341  MSE ALA SER MSE THR GLY GLY GLN GLN MSE GLY ARG GLY          
SEQRES   2 A  341  SER MSE SER ARG ASP PRO LEU PRO PHE PHE PRO PRO LEU          
SEQRES   3 A  341  TYR LEU GLY GLY PRO GLU ILE THR THR GLU ASN CYS GLU          
SEQRES   4 A  341  ARG GLU PRO ILE HIS ILE PRO GLY SER ILE GLN PRO HIS          
SEQRES   5 A  341  GLY ALA LEU LEU THR ALA ASP GLY HIS SER GLY GLU VAL          
SEQRES   6 A  341  LEU GLN MET SER LEU ASN ALA ALA THR PHE LEU GLY GLN          
SEQRES   7 A  341  GLU PRO THR VAL LEU ARG GLY GLN THR LEU ALA ALA LEU          
SEQRES   8 A  341  LEU PRO GLU GLN TRP PRO ALA LEU GLN ALA ALA LEU PRO          
SEQRES   9 A  341  PRO GLY CYS PRO ASP ALA LEU GLN TYR ARG ALA THR LEU          
SEQRES  10 A  341  ASP TRP PRO ALA ALA GLY HIS LEU SER LEU THR VAL HIS          
SEQRES  11 A  341  ARG VAL GLY GLU LEU LEU ILE LEU GLU PHE GLU PRO THR          
SEQRES  12 A  341  GLU ALA TRP ASP SER THR GLY PRO HIS ALA LEU ARG ASN          
SEQRES  13 A  341  ALA MSE PHE ALA LEU GLU SER ALA PRO ASN LEU ARG ALA          
SEQRES  14 A  341  LEU ALA GLU VAL ALA THR GLN THR VAL ARG GLU LEU THR          
SEQRES  15 A  341  GLY PHE ASP ARG VAL MSE LEU TYR LYS PHE ALA PRO ASP          
SEQRES  16 A  341  ALA THR GLY GLU VAL ILE ALA GLU ALA ARG ARG GLU GLY          
SEQRES  17 A  341  LEU HIS ALA PHE LEU GLY HIS ARG PHE PRO ALA SER ASP          
SEQRES  18 A  341  ILE PRO ALA GLN ALA ARG ALA LEU TYR THR ARG HIS LEU          
SEQRES  19 A  341  LEU ARG LEU THR ALA ASP THR ARG ALA ALA ALA VAL PRO          
SEQRES  20 A  341  LEU ASP PRO VAL LEU ASN THR GLN THR ASN ALA PRO THR          
SEQRES  21 A  341  PRO LEU GLY GLY ALA VAL LEU ARG ALA THR SER PRO MSE          
SEQRES  22 A  341  HIS MSE GLN TYR LEU ARG ASN MSE GLY VAL GLY SER SER          
SEQRES  23 A  341  LEU SER VAL SER VAL VAL VAL GLY GLY GLN LEU TRP GLY          
SEQRES  24 A  341  LEU ILE ALA CYS HIS HIS GLN THR PRO TYR VAL LEU PRO          
SEQRES  25 A  341  PRO ASP LEU ARG THR THR LEU GLU TYR LEU GLY ARG LEU          
SEQRES  26 A  341  LEU SER LEU GLN VAL GLN VAL LYS GLU ALA HIS HIS HIS          
SEQRES  27 A  341  HIS HIS HIS                                                  
MODRES 1ZTU MSE A  144  MET  SELENOMETHIONINE                                   
MODRES 1ZTU MSE A  174  MET  SELENOMETHIONINE                                   
MODRES 1ZTU MSE A  259  MET  SELENOMETHIONINE                                   
MODRES 1ZTU MSE A  261  MET  SELENOMETHIONINE                                   
MODRES 1ZTU MSE A  267  MET  SELENOMETHIONINE                                   
HET    MSE  A 144       8                                                       
HET    MSE  A 174       8                                                       
HET    MSE  A 259       8                                                       
HET    MSE  A 261       8                                                       
HET    MSE  A 267       8                                                       
HET    BLA  A 328      43                                                       
HETNAM     MSE SELENOMETHIONINE                                                 
HETNAM     BLA BILIVERDINE IX ALPHA                                             
FORMUL   1  MSE    5(C5 H11 N1 O2 SE1)                                          
FORMUL   2  BLA    C33 H34 N4 O6                                                
FORMUL   3  HOH   *34(H2 O1)                                                    
HELIX    1   1 LEU A   12  LEU A   14  5                                   3    
HELIX    2   2 CYS A   24  ARG A   26  5                                   3    
HELIX    3   3 ALA A   58  LEU A   62  1                                   5    
HELIX    4   4 PRO A   66  VAL A   68  5                                   3    
HELIX    5   5 LEU A   74  LEU A   77  1                                   4    
HELIX    6   6 TRP A   82  ALA A   88  1                                   7    
HELIX    7   7 ALA A  139  GLU A  148  1                                  10    
HELIX    8   8 LEU A  153  THR A  168  1                                  16    
HELIX    9   9 ALA A  205  ASP A  207  1                                   3    
HELIX   10  10 ALA A  210  ARG A  218  1                                   9    
HELIX   11  11 PRO A  258  ASN A  266  1                                   9    
HELIX   12  12 PRO A  299  GLU A  320  1                                  22    
SHEET    1   A 5 TYR A  99  LEU A 103  0                                        
SHEET    2   A 5 HIS A 110  VAL A 118 -1  O  VAL A 115   N  TYR A  99           
SHEET    3   A 5 LEU A 121  THR A 129 -1                                        
SHEET    4   A 5 ALA A  40  ASP A  45 -1  O  ALA A  44   N  LEU A 122           
SHEET    5   A 5 LEU A  52  LEU A  56 -1  N  SER A  55   O  LEU A  41           
SHEET    1   B 6 LEU A 220  THR A 224  0                                        
SHEET    2   B 6 GLY A 270  VAL A 279 -1  N  SER A 276   O  LEU A 220           
SHEET    3   B 6 GLN A 282  HIS A 291 -1  O  HIS A 291   N  GLY A 270           
SHEET    4   B 6 ASP A 171  ALA A 179 -1  N  PHE A 178   O  TRP A 284           
SHEET    5   B 6 ALA A 182  ARG A 192 -1  O  ALA A 190   N  VAL A 173           
SHEET    6   B 6 GLY A 200  PHE A 203 -1  N  PHE A 203   O  GLY A 184           
LINK         SG  CYS A  24                 CBC BLA A 328                        
CISPEP   1 ASP A  235    PRO A  236          0       -10.61                     
CRYST1   64.876  133.666   49.938  90.00  90.00  90.00 P 21 21 2     4          
ORIGX1      1.000000  0.000000  0.000000        0.00000                         
ORIGX2      0.000000  1.000000  0.000000        0.00000                         
ORIGX3      0.000000  0.000000  1.000000        0.00000                         
SCALE1      0.015414  0.000000  0.000000        0.00000                         
SCALE2      0.000000  0.007481  0.000000        0.00000                         
SCALE3      0.000000  0.000000  0.020025        0.00000                         
ATOM      1  N   PRO A   5      22.748  41.223  12.060  1.00 55.00           N  
ATOM      2  CA  PRO A   5      22.981  40.010  12.846  1.00 55.11           C  
ATOM      3  C   PRO A   5      22.058  38.862  12.438  1.00 55.25           C  
ATOM      4  O   PRO A   5      20.854  39.076  12.250  1.00 55.48           O  
ATOM      5  CB  PRO A   5      22.659  40.447  14.284  1.00 55.01           C  
ATOM      6  CG  PRO A   5      21.891  41.725  14.157  1.00 55.02           C  
ATOM      7  CD  PRO A   5      22.382  42.374  12.903  1.00 54.90           C  
ATOM      8  N   LEU A   6      22.625  37.661  12.297  1.00 55.11           N  
ATOM      9  CA  LEU A   6      21.850  36.425  12.080  1.00 54.76           C  
ATOM     10  C   LEU A   6      20.897  36.167  13.273  1.00 54.20           C  
ATOM     11  O   LEU A   6      21.204  36.605  14.401  1.00 54.43           O  
ATOM     12  CB  LEU A   6      22.805  35.238  11.867  1.00 54.82           C  
ATOM     13  CG  LEU A   6      23.290  34.789  10.474  1.00 55.33           C  
ATOM     14  CD1 LEU A   6      23.412  35.917   9.423  1.00 55.80           C  
ATOM     15  CD2 LEU A   6      24.610  34.010  10.605  1.00 55.05           C  
ATOM     16  N   PRO A   7      19.748  35.469  13.036  1.00 53.34           N  
ATOM     17  CA  PRO A   7      18.708  35.324  14.078  1.00 52.43           C  
ATOM     18  C   PRO A   7      19.253  34.645  15.341  1.00 51.48           C  
ATOM     19  O   PRO A   7      19.810  33.550  15.258  1.00 51.30           O  
ATOM     20  CB  PRO A   7      17.632  34.458  13.397  1.00 52.54           C  
ATOM     21  CG  PRO A   7      18.331  33.777  12.256  1.00 52.86           C  
ATOM     22  CD  PRO A   7      19.369  34.761  11.794  1.00 53.32           C  
ATOM     23  N   PHE A   8      19.104  35.298  16.493  1.00 50.29           N  
ATOM     24  CA  PHE A   8      19.789  34.851  17.702  1.00 49.41           C  
ATOM     25  C   PHE A   8      19.248  33.530  18.273  1.00 49.02           C  
ATOM     26  O   PHE A   8      18.054  33.257  18.213  1.00 49.08           O  
ATOM     27  CB APHE A   8      19.942  35.975  18.774  0.65 49.47           C  
ATOM     28  CB BPHE A   8      19.737  35.953  18.770  0.35 49.26           C  
ATOM     29  CG APHE A   8      18.647  36.429  19.439  0.65 49.39           C  
ATOM     30  CG BPHE A   8      20.002  37.335  18.235  0.35 48.99           C  
ATOM     31  CD1APHE A   8      18.196  37.744  19.279  0.65 49.50           C  
ATOM     32  CD1BPHE A   8      21.302  37.803  18.087  0.35 48.58           C  
ATOM     33  CD2APHE A   8      17.907  35.570  20.269  0.65 49.76           C  
ATOM     34  CD2BPHE A   8      18.947  38.170  17.876  0.35 48.61           C  
ATOM     35  CE1APHE A   8      17.010  38.189  19.902  0.65 49.01           C  
ATOM     36  CE1BPHE A   8      21.543  39.078  17.592  0.35 48.10           C  
ATOM     37  CE2APHE A   8      16.718  35.999  20.892  0.65 49.27           C  
ATOM     38  CE2BPHE A   8      19.185  39.447  17.379  0.35 48.23           C  
ATOM     39  CZ APHE A   8      16.274  37.314  20.709  0.65 49.35           C  
ATOM     40  CZ BPHE A   8      20.484  39.900  17.239  0.35 48.17           C  
ATOM     41  N   PHE A   9      20.159  32.698  18.779  1.00 48.52           N  
ATOM     42  CA  PHE A   9      19.833  31.502  19.559  1.00 47.93           C  
ATOM     43  C   PHE A   9      19.114  31.914  20.843  1.00 47.43           C  
ATOM     44  O   PHE A   9      19.322  33.014  21.333  1.00 47.33           O  
ATOM     45  CB  PHE A   9      21.120  30.779  19.969  1.00 48.17           C  
ATOM     46  CG  PHE A   9      21.761  29.976  18.878  1.00 48.34           C  
ATOM     47  CD1 PHE A   9      23.147  29.850  18.832  1.00 48.12           C  
ATOM     48  CD2 PHE A   9      20.989  29.327  17.906  1.00 49.31           C  
ATOM     49  CE1 PHE A   9      23.758  29.088  17.834  1.00 48.56           C  
ATOM     50  CE2 PHE A   9      21.594  28.562  16.892  1.00 49.29           C  
ATOM     51  CZ  PHE A   9      22.982  28.445  16.859  1.00 48.46           C  
ATOM     52  N   PRO A  10      18.260  31.038  21.398  1.00 46.96           N  
ATOM     53  CA  PRO A  10      17.731  31.337  22.725  1.00 46.77           C  
ATOM     54  C   PRO A  10      18.855  31.347  23.763  1.00 46.64           C  
ATOM     55  O   PRO A  10      19.875  30.695  23.562  1.00 46.72           O  
ATOM     56  CB  PRO A  10      16.764  30.177  22.984  1.00 46.69           C  
ATOM     57  CG  PRO A  10      16.456  29.632  21.659  1.00 46.74           C  
ATOM     58  CD  PRO A  10      17.698  29.793  20.859  1.00 46.96           C  
ATOM     59  N   PRO A  11      18.678  32.077  24.872  1.00 46.60           N  
ATOM     60  CA  PRO A  11      19.763  32.107  25.864  1.00 46.68           C  
ATOM     61  C   PRO A  11      19.902  30.766  26.623  1.00 46.84           C  
ATOM     62  O   PRO A  11      19.002  29.936  26.563  1.00 47.14           O  
ATOM     63  CB  PRO A  11      19.362  33.256  26.788  1.00 46.38           C  
ATOM     64  CG  PRO A  11      17.865  33.341  26.657  1.00 46.81           C  
ATOM     65  CD  PRO A  11      17.503  32.871  25.281  1.00 46.52           C  
ATOM     66  N   LEU A  12      21.014  30.545  27.319  1.00 47.08           N  
ATOM     67  CA  LEU A  12      21.259  29.238  27.943  1.00 47.30           C  
ATOM     68  C   LEU A  12      20.147  28.841  28.913  1.00 47.23           C  
ATOM     69  O   LEU A  12      19.785  27.678  28.996  1.00 47.70           O  
ATOM     70  CB  LEU A  12      22.628  29.187  28.638  1.00 47.41           C  
ATOM     71  CG  LEU A  12      23.913  29.483  27.842  1.00 47.70           C  
ATOM     72  CD1 LEU A  12      25.128  29.171  28.678  1.00 46.07           C  
ATOM     73  CD2 LEU A  12      23.973  28.700  26.540  1.00 48.81           C  
ATOM     74  N   TYR A  13      19.595  29.817  29.623  1.00 47.02           N  
ATOM     75  CA  TYR A  13      18.573  29.558  30.621  1.00 46.90           C  
ATOM     76  C   TYR A  13      17.210  29.276  29.979  1.00 47.28           C  
ATOM     77  O   TYR A  13      16.241  28.966  30.680  1.00 47.34           O  
ATOM     78  CB  TYR A  13      18.493  30.712  31.637  1.00 46.65           C  
ATOM     79  CG  TYR A  13      18.311  32.090  31.020  1.00 46.50           C  
ATOM     80  CD1 TYR A  13      17.031  32.577  30.717  1.00 46.02           C  
ATOM     81  CD2 TYR A  13      19.414  32.911  30.746  1.00 45.31           C  
ATOM     82  CE1 TYR A  13      16.850  33.838  30.150  1.00 45.71           C  
ATOM     83  CE2 TYR A  13      19.245  34.185  30.180  1.00 45.95           C  
ATOM     84  CZ  TYR A  13      17.954  34.640  29.881  1.00 46.49           C  
ATOM     85  OH  TYR A  13      17.754  35.885  29.310  1.00 46.33           O  
ATOM     86  N   LEU A  14      17.134  29.387  28.651  1.00 47.47           N  
ATOM     87  CA  LEU A  14      15.936  28.965  27.909  1.00 47.42           C  
ATOM     88  C   LEU A  14      16.248  27.758  27.009  1.00 47.79           C  
ATOM     89  O   LEU A  14      15.540  27.474  26.035  1.00 48.02           O  
ATOM     90  CB  LEU A  14      15.293  30.133  27.143  1.00 47.08           C  
ATOM     91  CG  LEU A  14      14.548  31.210  27.961  1.00 46.55           C  
ATOM     92  CD1 LEU A  14      14.125  32.395  27.097  1.00 44.74           C  
ATOM     93  CD2 LEU A  14      13.338  30.663  28.712  1.00 44.76           C  
ATOM     94  N   GLY A  15      17.312  27.043  27.371  1.00 48.07           N  
ATOM     95  CA  GLY A  15      17.658  25.766  26.756  1.00 48.26           C  
ATOM     96  C   GLY A  15      18.363  25.898  25.424  1.00 48.53           C  
ATOM     97  O   GLY A  15      18.410  24.937  24.648  1.00 48.56           O  
ATOM     98  N   GLY A  16      18.918  27.080  25.164  1.00 48.46           N  
ATOM     99  CA  GLY A  16      19.599  27.362  23.902  1.00 48.96           C  
ATOM    100  C   GLY A  16      20.940  26.662  23.755  1.00 49.41           C  
ATOM    101  O   GLY A  16      21.489  26.167  24.738  1.00 49.86           O  
ATOM    102  N   PRO A  17      21.483  26.620  22.524  1.00 49.51           N  
ATOM    103  CA  PRO A  17      22.737  25.938  22.226  1.00 49.36           C  
ATOM    104  C   PRO A  17      23.911  26.516  22.977  1.00 49.50           C  
ATOM    105  O   PRO A  17      23.899  27.683  23.329  1.00 49.69           O  
ATOM    106  CB  PRO A  17      22.927  26.199  20.729  1.00 49.25           C  
ATOM    107  CG  PRO A  17      21.559  26.439  20.211  1.00 49.72           C  
ATOM    108  CD  PRO A  17      20.895  27.214  21.310  1.00 49.72           C  
ATOM    109  N   GLU A  18      24.920  25.686  23.216  1.00 49.99           N  
ATOM    110  CA  GLU A  18      26.188  26.153  23.745  1.00 50.15           C  
ATOM    111  C   GLU A  18      26.911  26.930  22.667  1.00 49.95           C  
ATOM    112  O   GLU A  18      26.849  26.578  21.486  1.00 50.10           O  
ATOM    113  CB  GLU A  18      27.067  24.980  24.198  1.00 50.41           C  
ATOM    114  CG  GLU A  18      26.513  24.181  25.377  1.00 51.40           C  
ATOM    115  CD  GLU A  18      26.303  25.010  26.637  1.00 53.29           C  
ATOM    116  OE1 GLU A  18      25.487  24.576  27.485  1.00 53.53           O  
ATOM    117  OE2 GLU A  18      26.937  26.089  26.777  1.00 54.40           O  
ATOM    118  N   ILE A  19      27.609  27.978  23.081  1.00 49.57           N  
ATOM    119  CA  ILE A  19      28.345  28.804  22.147  1.00 49.10           C  
ATOM    120  C   ILE A  19      29.679  28.144  21.777  1.00 48.71           C  
ATOM    121  O   ILE A  19      30.431  27.686  22.637  1.00 48.70           O  
ATOM    122  CB  ILE A  19      28.525  30.242  22.689  1.00 49.36           C  
ATOM    123  CG1 ILE A  19      27.187  30.795  23.229  1.00 49.87           C  
ATOM    124  CG2 ILE A  19      29.149  31.153  21.625  1.00 48.73           C  
ATOM    125  CD1 ILE A  19      25.967  30.725  22.242  1.00 50.59           C  
ATOM    126  N   THR A  20      29.931  28.060  20.476  1.00 48.12           N  
ATOM    127  CA  THR A  20      31.166  27.513  19.941  1.00 47.31           C  
ATOM    128  C   THR A  20      31.678  28.507  18.913  1.00 46.65           C  
ATOM    129  O   THR A  20      30.992  29.467  18.592  1.00 46.84           O  
ATOM    130  CB  THR A  20      30.927  26.147  19.263  1.00 47.44           C  
ATOM    131  OG1 THR A  20      30.231  26.336  18.024  1.00 47.88           O  
ATOM    132  CG2 THR A  20      30.115  25.218  20.170  1.00 47.49           C  
ATOM    133  N   THR A  21      32.870  28.282  18.385  1.00 46.00           N  
ATOM    134  CA  THR A  21      33.404  29.158  17.349  1.00 45.49           C  
ATOM    135  C   THR A  21      32.636  29.064  16.024  1.00 45.29           C  
ATOM    136  O   THR A  21      32.776  29.939  15.174  1.00 45.16           O  
ATOM    137  CB  THR A  21      34.904  28.919  17.119  1.00 45.13           C  
ATOM    138  OG1 THR A  21      35.127  27.524  16.912  1.00 45.50           O  
ATOM    139  CG2 THR A  21      35.696  29.364  18.327  1.00 44.56           C  
ATOM    140  N   GLU A  22      31.820  28.020  15.862  1.00 45.36           N  
ATOM    141  CA  GLU A  22      30.976  27.862  14.657  1.00 45.79           C  
ATOM    142  C   GLU A  22      29.650  28.665  14.676  1.00 45.30           C  
ATOM    143  O   GLU A  22      29.139  29.022  13.610  1.00 45.32           O  
ATOM    144  CB  GLU A  22      30.672  26.377  14.343  1.00 46.00           C  
ATOM    145  CG  GLU A  22      31.875  25.422  14.337  1.00 48.14           C  
ATOM    146  CD  GLU A  22      32.862  25.653  13.179  1.00 51.25           C  
ATOM    147  OE1 GLU A  22      33.912  26.312  13.404  1.00 51.69           O  
ATOM    148  OE2 GLU A  22      32.600  25.159  12.051  1.00 52.20           O  
ATOM    149  N   ASN A  23      29.100  28.937  15.861  1.00 44.50           N  
ATOM    150  CA  ASN A  23      27.781  29.581  15.971  1.00 44.28           C  
ATOM    151  C   ASN A  23      27.749  31.020  16.558  1.00 44.24           C  
ATOM    152  O   ASN A  23      26.702  31.659  16.576  1.00 44.32           O  
ATOM    153  CB  ASN A  23      26.791  28.655  16.693  1.00 43.97           C  
ATOM    154  CG  ASN A  23      27.184  28.374  18.139  1.00 44.50           C  
ATOM    155  OD1 ASN A  23      28.056  29.034  18.709  1.00 46.04           O  
ATOM    156  ND2 ASN A  23      26.535  27.396  18.740  1.00 43.67           N  
ATOM    157  N   CYS A  24      28.888  31.483  17.073  1.00 43.88           N  
ATOM    158  CA  CYS A  24      29.193  32.903  17.364  1.00 43.59           C  
ATOM    159  C   CYS A  24      28.214  34.049  17.269  1.00 43.73           C  
ATOM    160  O   CYS A  24      27.853  34.654  18.269  1.00 43.37           O  
ATOM    161  CB  CYS A  24      30.208  33.271  16.280  1.00 42.89           C  
ATOM    162  SG  CYS A  24      31.765  33.011  16.998  1.00 42.29           S  
ATOM    163  N   GLU A  25      27.844  34.381  16.035  1.00 44.33           N  
ATOM    164  CA  GLU A  25      27.030  35.538  15.699  1.00 45.10           C  
ATOM    165  C   GLU A  25      25.635  35.450  16.312  1.00 45.28           C  
ATOM    166  O   GLU A  25      24.954  36.473  16.454  1.00 45.53           O  
ATOM    167  CB  GLU A  25      26.894  35.675  14.170  1.00 45.22           C  
ATOM    168  CG  GLU A  25      28.125  35.245  13.342  1.00 46.75           C  
ATOM    169  CD  GLU A  25      29.208  36.333  13.207  1.00 48.29           C  
ATOM    170  OE1 GLU A  25      30.409  36.011  13.382  1.00 48.41           O  
ATOM    171  OE2 GLU A  25      28.866  37.503  12.914  1.00 48.38           O  
ATOM    172  N   ARG A  26      25.204  34.236  16.659  1.00 45.22           N  
ATOM    173  CA  ARG A  26      23.869  34.057  17.220  1.00 45.37           C  
ATOM    174  C   ARG A  26      23.777  33.878  18.740  1.00 45.55           C  
ATOM    175  O   ARG A  26      22.700  33.601  19.260  1.00 45.36           O  
ATOM    176  CB  ARG A  26      23.023  33.033  16.434  1.00 45.23           C  
ATOM    177  CG  ARG A  26      23.764  31.893  15.805  1.00 45.36           C  
ATOM    178  CD  ARG A  26      23.395  31.728  14.337  1.00 46.98           C  
ATOM    179  NE  ARG A  26      21.953  31.603  14.109  1.00 48.34           N  
ATOM    180  CZ  ARG A  26      21.332  30.489  13.720  1.00 48.17           C  
ATOM    181  NH1 ARG A  26      22.012  29.366  13.504  1.00 47.70           N  
ATOM    182  NH2 ARG A  26      20.020  30.502  13.543  1.00 47.78           N  
ATOM    183  N   GLU A  27      24.875  34.094  19.458  1.00 45.96           N  
ATOM    184  CA  GLU A  27      24.780  34.235  20.917  1.00 46.90           C  
ATOM    185  C   GLU A  27      24.036  35.524  21.293  1.00 46.73           C  
ATOM    186  O   GLU A  27      24.450  36.626  20.896  1.00 46.73           O  
ATOM    187  CB  GLU A  27      26.145  34.225  21.607  1.00 46.86           C  
ATOM    188  CG  GLU A  27      26.024  34.566  23.092  1.00 47.77           C  
ATOM    189  CD  GLU A  27      27.339  34.778  23.808  1.00 48.53           C  
ATOM    190  OE1 GLU A  27      27.288  34.877  25.060  1.00 50.75           O  
ATOM    191  OE2 GLU A  27      28.408  34.843  23.147  1.00 49.93           O  
ATOM    192  N   PRO A  28      22.925  35.390  22.049  1.00 46.76           N  
ATOM    193  CA  PRO A  28      22.109  36.550  22.448  1.00 46.78           C  
ATOM    194  C   PRO A  28      22.725  37.355  23.597  1.00 46.82           C  
ATOM    195  O   PRO A  28      22.233  37.306  24.728  1.00 47.63           O  
ATOM    196  CB  PRO A  28      20.786  35.908  22.867  1.00 46.27           C  
ATOM    197  CG  PRO A  28      21.177  34.571  23.360  1.00 46.56           C  
ATOM    198  CD  PRO A  28      22.349  34.123  22.534  1.00 46.33           C  
ATOM    199  N   ILE A  29      23.788  38.094  23.298  1.00 46.57           N  
ATOM    200  CA  ILE A  29      24.574  38.812  24.322  1.00 46.07           C  
ATOM    201  C   ILE A  29      23.793  39.856  25.112  1.00 46.01           C  
ATOM    202  O   ILE A  29      24.193  40.222  26.215  1.00 46.51           O  
ATOM    203  CB  ILE A  29      25.828  39.485  23.722  1.00 45.75           C  
ATOM    204  CG1 ILE A  29      25.453  40.315  22.477  1.00 45.88           C  
ATOM    205  CG2 ILE A  29      26.869  38.429  23.430  1.00 44.66           C  
ATOM    206  CD1 ILE A  29      26.601  41.125  21.870  1.00 46.11           C  
ATOM    207  N   HIS A  30      22.683  40.317  24.545  1.00 45.65           N  
ATOM    208  CA  HIS A  30      21.893  41.401  25.110  1.00 45.38           C  
ATOM    209  C   HIS A  30      20.929  40.918  26.196  1.00 45.77           C  
ATOM    210  O   HIS A  30      20.280  41.737  26.856  1.00 46.01           O  
ATOM    211  CB  HIS A  30      21.121  42.100  23.996  1.00 44.88           C  
ATOM    212  CG  HIS A  30      20.046  41.254  23.385  1.00 46.22           C  
ATOM    213  ND1 HIS A  30      20.298  40.027  22.803  1.00 47.46           N  
ATOM    214  CD2 HIS A  30      18.711  41.456  23.270  1.00 46.07           C  
ATOM    215  CE1 HIS A  30      19.165  39.509  22.361  1.00 46.86           C  
ATOM    216  NE2 HIS A  30      18.189  40.358  22.630  1.00 47.04           N  
ATOM    217  N   ILE A  31      20.832  39.597  26.378  1.00 45.96           N  
ATOM    218  CA  ILE A  31      19.877  39.009  27.328  1.00 46.12           C  
ATOM    219  C   ILE A  31      20.467  37.883  28.201  1.00 46.10           C  
ATOM    220  O   ILE A  31      19.852  36.827  28.350  1.00 46.12           O  
ATOM    221  CB  ILE A  31      18.564  38.532  26.626  1.00 46.18           C  
ATOM    222  CG1 ILE A  31      18.882  37.655  25.411  1.00 46.41           C  
ATOM    223  CG2 ILE A  31      17.682  39.725  26.238  1.00 45.61           C  
ATOM    224  CD1 ILE A  31      17.656  37.033  24.744  1.00 46.31           C  
ATOM    225  N   PRO A  32      21.632  38.130  28.832  1.00 46.04           N  
ATOM    226  CA  PRO A  32      22.296  37.082  29.618  1.00 46.24           C  
ATOM    227  C   PRO A  32      21.602  36.758  30.954  1.00 46.94           C  
ATOM    228  O   PRO A  32      22.032  35.830  31.661  1.00 47.12           O  
ATOM    229  CB  PRO A  32      23.686  37.661  29.880  1.00 46.37           C  
ATOM    230  CG  PRO A  32      23.514  39.157  29.770  1.00 45.92           C  
ATOM    231  CD  PRO A  32      22.360  39.416  28.869  1.00 45.67           C  
ATOM    232  N   GLY A  33      20.550  37.513  31.292  1.00 46.98           N  
ATOM    233  CA  GLY A  33      19.791  37.301  32.519  1.00 46.87           C  
ATOM    234  C   GLY A  33      20.625  37.504  33.776  1.00 47.10           C  
ATOM    235  O   GLY A  33      20.283  37.003  34.845  1.00 47.25           O  
ATOM    236  N   SER A  34      21.721  38.244  33.652  1.00 46.94           N  
ATOM    237  CA  SER A  34      22.648  38.415  34.759  1.00 46.90           C  
ATOM    238  C   SER A  34      23.506  39.666  34.573  1.00 46.73           C  
ATOM    239  O   SER A  34      23.579  40.235  33.472  1.00 46.92           O  
ATOM    240  CB  SER A  34      23.530  37.179  34.881  1.00 46.82           C  
ATOM    241  OG  SER A  34      24.145  36.907  33.637  1.00 47.83           O  
ATOM    242  N   ILE A  35      24.150  40.089  35.654  1.00 46.25           N  
ATOM    243  CA  ILE A  35      24.982  41.288  35.642  1.00 46.01           C  
ATOM    244  C   ILE A  35      26.361  41.003  36.234  1.00 46.36           C  
ATOM    245  O   ILE A  35      26.599  39.920  36.770  1.00 46.44           O  
ATOM    246  CB  ILE A  35      24.315  42.456  36.412  1.00 46.00           C  
ATOM    247  CG1 ILE A  35      24.138  42.108  37.897  1.00 45.27           C  
ATOM    248  CG2 ILE A  35      22.995  42.866  35.750  1.00 45.00           C  
ATOM    249  CD1 ILE A  35      23.938  43.309  38.774  1.00 44.96           C  
ATOM    250  N   GLN A  36      27.263  41.973  36.116  1.00 46.50           N  
ATOM    251  CA  GLN A  36      28.607  41.874  36.677  1.00 46.68           C  
ATOM    252  C   GLN A  36      28.536  42.268  38.149  1.00 46.36           C  
ATOM    253  O   GLN A  36      27.797  43.190  38.487  1.00 46.35           O  
ATOM    254  CB  GLN A  36      29.567  42.806  35.928  1.00 46.84           C  
ATOM    255  CG  GLN A  36      29.671  42.538  34.439  1.00 47.00           C  
ATOM    256  CD  GLN A  36      30.526  43.551  33.708  1.00 47.49           C  
ATOM    257  OE1 GLN A  36      31.625  43.900  34.142  1.00 48.45           O  
ATOM    258  NE2 GLN A  36      30.032  44.015  32.573  1.00 49.58           N  
ATOM    259  N   PRO A  37      29.298  41.574  39.025  1.00 46.18           N  
ATOM    260  CA  PRO A  37      29.142  41.694  40.481  1.00 46.15           C  
ATOM    261  C   PRO A  37      29.458  43.041  41.130  1.00 46.11           C  
ATOM    262  O   PRO A  37      29.051  43.257  42.268  1.00 46.52           O  
ATOM    263  CB  PRO A  37      30.097  40.623  41.021  1.00 45.99           C  
ATOM    264  CG  PRO A  37      31.115  40.487  39.973  1.00 45.99           C  
ATOM    265  CD  PRO A  37      30.349  40.597  38.692  1.00 46.14           C  
ATOM    266  N   HIS A  38      30.155  43.941  40.438  1.00 45.89           N  
ATOM    267  CA  HIS A  38      30.529  45.230  41.030  1.00 45.64           C  
ATOM    268  C   HIS A  38      29.367  46.241  41.147  1.00 45.32           C  
ATOM    269  O   HIS A  38      29.566  47.382  41.578  1.00 45.29           O  
ATOM    270  CB  HIS A  38      31.706  45.838  40.275  1.00 45.72           C  
ATOM    271  CG  HIS A  38      31.333  46.386  38.939  1.00 46.97           C  
ATOM    272  ND1 HIS A  38      31.264  45.601  37.807  1.00 47.35           N  
ATOM    273  CD2 HIS A  38      30.977  47.637  38.558  1.00 47.19           C  
ATOM    274  CE1 HIS A  38      30.895  46.350  36.783  1.00 47.46           C  
ATOM    275  NE2 HIS A  38      30.714  47.589  37.212  1.00 47.85           N  
ATOM    276  N   GLY A  39      28.164  45.819  40.769  1.00 44.91           N  
ATOM    277  CA  GLY A  39      26.965  46.635  40.944  1.00 44.69           C  
ATOM    278  C   GLY A  39      25.699  45.812  41.116  1.00 44.50           C  
ATOM    279  O   GLY A  39      25.725  44.585  40.976  1.00 44.41           O  
ATOM    280  N   ALA A  40      24.591  46.490  41.414  1.00 44.16           N  
ATOM    281  CA  ALA A  40      23.284  45.838  41.565  1.00 44.12           C  
ATOM    282  C   ALA A  40      22.268  46.371  40.558  1.00 44.02           C  
ATOM    283  O   ALA A  40      22.365  47.523  40.135  1.00 43.99           O  
ATOM    284  CB  ALA A  40      22.768  46.024  42.979  1.00 44.05           C  
ATOM    285  N   LEU A  41      21.290  45.546  40.187  1.00 44.02           N  
ATOM    286  CA  LEU A  41      20.310  45.942  39.161  1.00 44.12           C  
ATOM    287  C   LEU A  41      18.856  45.602  39.505  1.00 44.18           C  
ATOM    288  O   LEU A  41      18.507  44.435  39.683  1.00 44.23           O  
ATOM    289  CB  LEU A  41      20.693  45.367  37.783  1.00 43.82           C  
ATOM    290  CG  LEU A  41      19.937  45.848  36.530  1.00 44.07           C  
ATOM    291  CD1 LEU A  41      20.795  45.751  35.292  1.00 43.38           C  
ATOM    292  CD2 LEU A  41      18.638  45.095  36.300  1.00 44.79           C  
ATOM    293  N   LEU A  42      18.018  46.632  39.584  1.00 44.28           N  
ATOM    294  CA  LEU A  42      16.569  46.456  39.698  1.00 44.62           C  
ATOM    295  C   LEU A  42      15.919  46.733  38.349  1.00 44.68           C  
ATOM    296  O   LEU A  42      16.449  47.505  37.550  1.00 44.85           O  
ATOM    297  CB  LEU A  42      15.955  47.412  40.739  1.00 44.49           C  
ATOM    298  CG  LEU A  42      16.539  47.606  42.145  1.00 45.51           C  
ATOM    299  CD1 LEU A  42      15.572  48.377  43.058  1.00 45.33           C  
ATOM    300  CD2 LEU A  42      16.921  46.290  42.797  1.00 46.38           C  
ATOM    301  N   THR A  43      14.776  46.100  38.094  1.00 44.72           N  
ATOM    302  CA  THR A  43      13.910  46.518  36.998  1.00 44.95           C  
ATOM    303  C   THR A  43      12.562  46.860  37.593  1.00 45.14           C  
ATOM    304  O   THR A  43      12.109  46.178  38.495  1.00 45.35           O  
ATOM    305  CB  THR A  43      13.750  45.441  35.908  1.00 44.91           C  
ATOM    306  OG1 THR A  43      13.156  44.270  36.467  1.00 45.20           O  
ATOM    307  CG2 THR A  43      15.091  45.072  35.300  1.00 45.01           C  
ATOM    308  N   ALA A  44      11.935  47.925  37.110  1.00 45.54           N  
ATOM    309  CA  ALA A  44      10.643  48.357  37.644  1.00 46.28           C  
ATOM    310  C   ALA A  44       9.673  48.676  36.519  1.00 46.82           C  
ATOM    311  O   ALA A  44      10.105  48.971  35.403  1.00 47.41           O  
ATOM    312  CB  ALA A  44      10.817  49.566  38.547  1.00 46.18           C  
ATOM    313  N   ASP A  45       8.373  48.612  36.810  1.00 47.12           N  
ATOM    314  CA  ASP A  45       7.332  48.950  35.836  1.00 47.41           C  
ATOM    315  C   ASP A  45       7.357  50.443  35.527  1.00 47.73           C  
ATOM    316  O   ASP A  45       7.402  51.271  36.438  1.00 47.82           O  
ATOM    317  CB  ASP A  45       5.954  48.529  36.359  1.00 47.38           C  
ATOM    318  CG  ASP A  45       4.835  48.777  35.352  1.00 47.78           C  
ATOM    319  OD1 ASP A  45       4.259  49.890  35.351  1.00 47.78           O  
ATOM    320  OD2 ASP A  45       4.516  47.849  34.575  1.00 48.23           O  
ATOM    321  N   GLY A  46       7.313  50.779  34.242  1.00 48.09           N  
ATOM    322  CA  GLY A  46       7.440  52.169  33.792  1.00 48.73           C  
ATOM    323  C   GLY A  46       6.278  53.085  34.117  1.00 49.24           C  
ATOM    324  O   GLY A  46       6.358  54.299  33.920  1.00 49.61           O  
ATOM    325  N   HIS A  47       5.195  52.506  34.619  1.00 49.65           N  
ATOM    326  CA  HIS A  47       3.989  53.253  34.935  1.00 49.92           C  
ATOM    327  C   HIS A  47       3.780  53.238  36.452  1.00 49.81           C  
ATOM    328  O   HIS A  47       3.757  54.294  37.078  1.00 49.76           O  
ATOM    329  CB  HIS A  47       2.815  52.684  34.114  1.00 50.24           C  
ATOM    330  CG  HIS A  47       1.470  52.798  34.766  1.00 51.71           C  
ATOM    331  ND1 HIS A  47       0.896  54.009  35.097  1.00 53.04           N  
ATOM    332  CD2 HIS A  47       0.563  51.847  35.102  1.00 52.79           C  
ATOM    333  CE1 HIS A  47      -0.294  53.797  35.635  1.00 53.40           C  
ATOM    334  NE2 HIS A  47      -0.522  52.494  35.646  1.00 53.31           N  
ATOM    335  N   SER A  48       3.695  52.047  37.047  1.00 49.89           N  
ATOM    336  CA  SER A  48       3.430  51.912  38.489  1.00 49.89           C  
ATOM    337  C   SER A  48       4.649  52.154  39.382  1.00 49.86           C  
ATOM    338  O   SER A  48       4.511  52.648  40.494  1.00 49.87           O  
ATOM    339  CB  SER A  48       2.804  50.546  38.811  1.00 50.01           C  
ATOM    340  OG  SER A  48       3.747  49.489  38.706  1.00 49.99           O  
ATOM    341  N   GLY A  49       5.835  51.793  38.902  1.00 49.93           N  
ATOM    342  CA  GLY A  49       7.063  51.961  39.679  1.00 49.78           C  
ATOM    343  C   GLY A  49       7.423  50.757  40.526  1.00 49.71           C  
ATOM    344  O   GLY A  49       8.451  50.753  41.202  1.00 49.73           O  
ATOM    345  N   GLU A  50       6.572  49.735  40.487  1.00 49.74           N  
ATOM    346  CA  GLU A  50       6.800  48.497  41.225  1.00 49.65           C  
ATOM    347  C   GLU A  50       8.034  47.777  40.702  1.00 49.35           C  
ATOM    348  O   GLU A  50       8.169  47.555  39.497  1.00 49.35           O  
ATOM    349  CB  GLU A  50       5.581  47.580  41.122  1.00 49.73           C  
ATOM    350  CG  GLU A  50       5.728  46.265  41.875  1.00 50.12           C  
ATOM    351  CD  GLU A  50       4.718  45.222  41.442  1.00 50.80           C  
ATOM    352  OE1 GLU A  50       5.032  44.019  41.542  1.00 51.32           O  
ATOM    353  OE2 GLU A  50       3.612  45.597  40.997  1.00 50.95           O  
ATOM    354  N   VAL A  51       8.927  47.417  41.619  1.00 49.04           N  
ATOM    355  CA  VAL A  51      10.138  46.678  41.269  1.00 48.77           C  
ATOM    356  C   VAL A  51       9.793  45.221  40.930  1.00 48.55           C  
ATOM    357  O   VAL A  51       9.101  44.539  41.691  1.00 48.53           O  
ATOM    358  CB  VAL A  51      11.231  46.784  42.375  1.00 48.75           C  
ATOM    359  CG1 VAL A  51      11.684  48.222  42.534  1.00 48.52           C  
ATOM    360  CG2 VAL A  51      10.720  46.281  43.705  1.00 49.11           C  
ATOM    361  N   LEU A  52      10.256  44.764  39.772  1.00 48.19           N  
ATOM    362  CA  LEU A  52       9.884  43.453  39.261  1.00 47.93           C  
ATOM    363  C   LEU A  52      11.015  42.441  39.372  1.00 47.88           C  
ATOM    364  O   LEU A  52      10.866  41.419  40.039  1.00 48.19           O  
ATOM    365  CB  LEU A  52       9.372  43.560  37.822  1.00 47.88           C  
ATOM    366  CG  LEU A  52       8.153  44.470  37.612  1.00 47.78           C  
ATOM    367  CD1 LEU A  52       7.809  44.545  36.142  1.00 47.62           C  
ATOM    368  CD2 LEU A  52       6.934  44.020  38.431  1.00 47.57           C  
ATOM    369  N   GLN A  53      12.140  42.723  38.725  1.00 47.71           N  
ATOM    370  CA  GLN A  53      13.330  41.876  38.829  1.00 47.43           C  
ATOM    371  C   GLN A  53      14.420  42.551  39.648  1.00 47.46           C  
ATOM    372  O   GLN A  53      14.472  43.778  39.749  1.00 47.50           O  
ATOM    373  CB  GLN A  53      13.907  41.585  37.455  1.00 47.42           C  
ATOM    374  CG  GLN A  53      13.027  40.813  36.530  1.00 46.51           C  
ATOM    375  CD  GLN A  53      13.609  40.800  35.145  1.00 45.11           C  
ATOM    376  OE1 GLN A  53      13.438  41.753  34.389  1.00 45.44           O  
ATOM    377  NE2 GLN A  53      14.320  39.731  34.806  1.00 43.19           N  
ATOM    378  N   MET A  54      15.323  41.746  40.188  1.00 47.24           N  
ATOM    379  CA  MET A  54      16.319  42.246  41.103  1.00 47.49           C  
ATOM    380  C   MET A  54      17.487  41.290  41.105  1.00 46.59           C  
ATOM    381  O   MET A  54      17.312  40.113  41.414  1.00 46.49           O  
ATOM    382  CB  MET A  54      15.703  42.285  42.490  1.00 47.47           C  
ATOM    383  CG  MET A  54      16.311  43.276  43.440  1.00 48.60           C  
ATOM    384  SD  MET A  54      15.942  42.851  45.161  1.00 49.78           S  
ATOM    385  CE  MET A  54      14.217  42.353  45.083  1.00 50.69           C  
ATOM    386  N   SER A  55      18.670  41.778  40.746  1.00 46.01           N  
ATOM    387  CA  SER A  55      19.872  40.943  40.794  1.00 45.49           C  
ATOM    388  C   SER A  55      20.053  40.466  42.228  1.00 45.08           C  
ATOM    389  O   SER A  55      19.954  41.264  43.154  1.00 45.22           O  
ATOM    390  CB  SER A  55      21.103  41.715  40.321  1.00 45.39           C  
ATOM    391  OG  SER A  55      21.471  42.732  41.239  1.00 45.22           O  
ATOM    392  N   LEU A  56      20.302  39.173  42.418  1.00 44.53           N  
ATOM    393  CA  LEU A  56      20.283  38.607  43.770  1.00 44.07           C  
ATOM    394  C   LEU A  56      21.474  38.969  44.670  1.00 43.88           C  
ATOM    395  O   LEU A  56      21.566  38.501  45.805  1.00 44.09           O  
ATOM    396  CB  LEU A  56      19.975  37.094  43.763  1.00 43.99           C  
ATOM    397  CG  LEU A  56      20.574  36.116  42.756  1.00 43.70           C  
ATOM    398  CD1 LEU A  56      21.858  35.508  43.292  1.00 43.94           C  
ATOM    399  CD2 LEU A  56      19.565  35.026  42.471  1.00 42.86           C  
ATOM    400  N   ASN A  57      22.353  39.835  44.174  1.00 43.67           N  
ATOM    401  CA  ASN A  57      23.380  40.462  45.004  1.00 43.47           C  
ATOM    402  C   ASN A  57      22.955  41.849  45.495  1.00 43.74           C  
ATOM    403  O   ASN A  57      23.742  42.548  46.135  1.00 43.66           O  
ATOM    404  CB  ASN A  57      24.708  40.564  44.249  1.00 43.29           C  
ATOM    405  CG  ASN A  57      24.719  41.693  43.211  1.00 42.74           C  
ATOM    406  OD1 ASN A  57      23.708  41.977  42.559  1.00 41.88           O  
ATOM    407  ND2 ASN A  57      25.871  42.334  43.058  1.00 41.13           N  
ATOM    408  N   ALA A  58      21.714  42.239  45.193  1.00 44.10           N  
ATOM    409  CA  ALA A  58      21.182  43.564  45.546  1.00 44.57           C  
ATOM    410  C   ALA A  58      21.250  43.895  47.039  1.00 45.04           C  
ATOM    411  O   ALA A  58      21.365  45.065  47.405  1.00 45.18           O  
ATOM    412  CB  ALA A  58      19.758  43.730  45.031  1.00 44.38           C  
ATOM    413  N   ALA A  59      21.172  42.866  47.885  1.00 45.66           N  
ATOM    414  CA  ALA A  59      21.367  43.003  49.332  1.00 46.17           C  
ATOM    415  C   ALA A  59      22.648  43.772  49.677  1.00 46.57           C  
ATOM    416  O   ALA A  59      22.604  44.743  50.430  1.00 46.68           O  
ATOM    417  CB  ALA A  59      21.376  41.630  49.996  1.00 46.10           C  
ATOM    418  N   THR A  60      23.770  43.336  49.101  1.00 47.17           N  
ATOM    419  CA  THR A  60      25.101  43.934  49.306  1.00 47.74           C  
ATOM    420  C   THR A  60      25.155  45.444  49.044  1.00 48.28           C  
ATOM    421  O   THR A  60      25.950  46.157  49.662  1.00 48.24           O  
ATOM    422  CB  THR A  60      26.173  43.242  48.405  1.00 47.70           C  
ATOM    423  OG1 THR A  60      26.000  41.820  48.442  1.00 47.67           O  
ATOM    424  CG2 THR A  60      27.598  43.591  48.845  1.00 47.58           C  
ATOM    425  N   PHE A  61      24.312  45.921  48.129  1.00 49.10           N  
ATOM    426  CA  PHE A  61      24.366  47.313  47.679  1.00 49.86           C  
ATOM    427  C   PHE A  61      23.206  48.199  48.155  1.00 50.28           C  
ATOM    428  O   PHE A  61      23.266  49.422  47.981  1.00 50.41           O  
ATOM    429  CB  PHE A  61      24.462  47.379  46.149  1.00 50.08           C  
ATOM    430  CG  PHE A  61      25.773  46.893  45.592  1.00 50.48           C  
ATOM    431  CD1 PHE A  61      26.804  47.787  45.327  1.00 50.72           C  
ATOM    432  CD2 PHE A  61      25.970  45.542  45.316  1.00 50.86           C  
ATOM    433  CE1 PHE A  61      28.019  47.340  44.809  1.00 51.09           C  
ATOM    434  CE2 PHE A  61      27.180  45.086  44.797  1.00 51.10           C  
ATOM    435  CZ  PHE A  61      28.206  45.986  44.542  1.00 50.85           C  
ATOM    436  N   LEU A  62      22.166  47.603  48.744  1.00 50.60           N  
ATOM    437  CA  LEU A  62      20.949  48.358  49.086  1.00 51.00           C  
ATOM    438  C   LEU A  62      20.469  48.239  50.545  1.00 51.51           C  
ATOM    439  O   LEU A  62      19.470  48.857  50.921  1.00 51.61           O  
ATOM    440  CB  LEU A  62      19.799  48.043  48.107  1.00 50.81           C  
ATOM    441  CG  LEU A  62      19.944  48.281  46.591  1.00 50.75           C  
ATOM    442  CD1 LEU A  62      18.644  47.948  45.881  1.00 50.61           C  
ATOM    443  CD2 LEU A  62      20.371  49.698  46.237  1.00 50.26           C  
ATOM    444  N   GLY A  63      21.174  47.459  51.362  1.00 52.03           N  
ATOM    445  CA  GLY A  63      20.838  47.341  52.779  1.00 52.64           C  
ATOM    446  C   GLY A  63      19.791  46.278  53.055  1.00 53.22           C  
ATOM    447  O   GLY A  63      20.086  45.261  53.686  1.00 53.30           O  
ATOM    448  N   GLN A  64      18.561  46.518  52.605  1.00 53.74           N  
ATOM    449  CA  GLN A  64      17.509  45.502  52.694  1.00 54.32           C  
ATOM    450  C   GLN A  64      17.580  44.549  51.494  1.00 54.89           C  
ATOM    451  O   GLN A  64      18.104  44.910  50.437  1.00 54.95           O  
ATOM    452  CB  GLN A  64      16.107  46.119  52.872  1.00 54.20           C  
ATOM    453  CG  GLN A  64      15.751  47.280  51.933  1.00 53.76           C  
ATOM    454  CD  GLN A  64      16.050  48.656  52.533  1.00 52.83           C  
ATOM    455  OE1 GLN A  64      17.220  48.966  52.809  1.00 52.24           O  
ATOM    456  NE2 GLN A  64      14.986  49.493  52.664  1.00 52.29           N  
ATOM    457  N   GLU A  65      17.056  43.337  51.672  1.00 55.60           N  
ATOM    458  CA  GLU A  65      17.273  42.228  50.733  1.00 56.27           C  
ATOM    459  C   GLU A  65      16.024  41.848  49.913  1.00 56.77           C  
ATOM    460  O   GLU A  65      14.904  42.173  50.320  1.00 56.78           O  
ATOM    461  CB  GLU A  65      17.824  41.003  51.490  1.00 56.20           C  
ATOM    462  CG  GLU A  65      16.883  40.390  52.537  1.00 56.31           C  
ATOM    463  CD  GLU A  65      16.832  41.154  53.862  1.00 56.59           C  
ATOM    464  OE1 GLU A  65      16.188  40.648  54.809  1.00 56.66           O  
ATOM    465  OE2 GLU A  65      17.426  42.251  53.967  1.00 56.47           O  
ATOM    466  N   PRO A  66      16.218  41.188  48.739  1.00 57.27           N  
ATOM    467  CA  PRO A  66      15.152  40.526  47.958  1.00 57.58           C  
ATOM    468  C   PRO A  66      14.002  39.856  48.750  1.00 57.86           C  
ATOM    469  O   PRO A  66      12.907  39.685  48.203  1.00 57.94           O  
ATOM    470  CB  PRO A  66      15.925  39.485  47.139  1.00 57.55           C  
ATOM    471  CG  PRO A  66      17.258  40.128  46.892  1.00 57.35           C  
ATOM    472  CD  PRO A  66      17.517  41.105  48.032  1.00 57.28           C  
ATOM    473  N   THR A  67      14.242  39.478  50.007  1.00 58.05           N  
ATOM    474  CA  THR A  67      13.176  38.963  50.877  1.00 58.30           C  
ATOM    475  C   THR A  67      12.107  40.037  51.154  1.00 58.47           C  
ATOM    476  O   THR A  67      10.914  39.724  51.230  1.00 58.62           O  
ATOM    477  CB  THR A  67      13.734  38.401  52.223  1.00 58.33           C  
ATOM    478  OG1 THR A  67      14.800  37.480  51.958  1.00 58.39           O  
ATOM    479  CG2 THR A  67      12.643  37.685  53.038  1.00 58.13           C  
ATOM    480  N   VAL A  68      12.539  41.293  51.287  1.00 58.51           N  
ATOM    481  CA  VAL A  68      11.643  42.401  51.648  1.00 58.53           C  
ATOM    482  C   VAL A  68      11.839  43.620  50.721  1.00 58.52           C  
ATOM    483  O   VAL A  68      11.840  44.773  51.167  1.00 58.47           O  
ATOM    484  CB  VAL A  68      11.763  42.753  53.188  1.00 58.60           C  
ATOM    485  CG1 VAL A  68      13.026  43.578  53.503  1.00 58.42           C  
ATOM    486  CG2 VAL A  68      10.486  43.425  53.725  1.00 58.60           C  
ATOM    487  N   LEU A  69      11.986  43.359  49.423  1.00 58.49           N  
ATOM    488  CA  LEU A  69      12.280  44.441  48.480  1.00 58.58           C  
ATOM    489  C   LEU A  69      11.449  44.468  47.193  1.00 58.62           C  
ATOM    490  O   LEU A  69      11.043  45.545  46.752  1.00 58.63           O  
ATOM    491  CB  LEU A  69      13.782  44.497  48.157  1.00 58.67           C  
ATOM    492  CG  LEU A  69      14.385  45.833  47.695  1.00 58.47           C  
ATOM    493  CD1 LEU A  69      14.044  46.969  48.652  1.00 58.74           C  
ATOM    494  CD2 LEU A  69      15.891  45.715  47.545  1.00 58.50           C  
ATOM    495  N   ARG A  70      11.194  43.302  46.596  1.00 58.57           N  
ATOM    496  CA  ARG A  70      10.496  43.259  45.299  1.00 58.57           C  
ATOM    497  C   ARG A  70       8.994  43.581  45.352  1.00 58.33           C  
ATOM    498  O   ARG A  70       8.316  43.607  44.321  1.00 58.53           O  
ATOM    499  CB  ARG A  70      10.789  41.972  44.511  1.00 58.58           C  
ATOM    500  CG  ARG A  70       9.913  40.754  44.806  1.00 58.93           C  
ATOM    501  CD  ARG A  70      10.121  39.714  43.710  1.00 58.82           C  
ATOM    502  NE  ARG A  70      11.502  39.757  43.225  1.00 59.10           N  
ATOM    503  CZ  ARG A  70      12.485  38.975  43.665  1.00 59.37           C  
ATOM    504  NH1 ARG A  70      13.706  39.111  43.165  1.00 59.24           N  
ATOM    505  NH2 ARG A  70      12.252  38.054  44.594  1.00 59.41           N  
ATOM    506  N   GLY A  71       8.480  43.824  46.551  1.00 57.87           N  
ATOM    507  CA  GLY A  71       7.128  44.330  46.690  1.00 57.36           C  
ATOM    508  C   GLY A  71       7.076  45.793  46.284  1.00 56.92           C  
ATOM    509  O   GLY A  71       6.860  46.115  45.111  1.00 56.86           O  
ATOM    510  N   GLN A  72       7.319  46.668  47.263  1.00 56.39           N  
ATOM    511  CA  GLN A  72       7.064  48.116  47.152  1.00 55.66           C  
ATOM    512  C   GLN A  72       7.746  48.856  45.985  1.00 54.79           C  
ATOM    513  O   GLN A  72       8.688  48.362  45.370  1.00 54.51           O  
ATOM    514  CB  GLN A  72       7.265  48.852  48.506  1.00 55.86           C  
ATOM    515  CG  GLN A  72       8.157  48.158  49.557  1.00 56.20           C  
ATOM    516  CD  GLN A  72       9.560  47.816  49.051  1.00 56.80           C  
ATOM    517  OE1 GLN A  72      10.104  46.759  49.374  1.00 56.91           O  
ATOM    518  NE2 GLN A  72      10.143  48.705  48.253  1.00 56.83           N  
ATOM    519  N   THR A  73       7.234  50.058  45.722  1.00 53.95           N  
ATOM    520  CA  THR A  73       7.475  50.819  44.499  1.00 52.92           C  
ATOM    521  C   THR A  73       8.736  51.673  44.558  1.00 52.13           C  
ATOM    522  O   THR A  73       9.374  51.792  45.603  1.00 51.98           O  
ATOM    523  CB  THR A  73       6.278  51.770  44.215  1.00 52.99           C  
ATOM    524  OG1 THR A  73       6.209  52.764  45.242  1.00 52.94           O  
ATOM    525  CG2 THR A  73       4.952  51.010  44.185  1.00 53.02           C  
ATOM    526  N   LEU A  74       9.075  52.267  43.416  1.00 51.22           N  
ATOM    527  CA  LEU A  74      10.164  53.235  43.307  1.00 50.18           C  
ATOM    528  C   LEU A  74       9.827  54.559  43.992  1.00 49.79           C  
ATOM    529  O   LEU A  74      10.727  55.294  44.398  1.00 49.69           O  
ATOM    530  CB  LEU A  74      10.498  53.481  41.834  1.00 50.03           C  
ATOM    531  CG  LEU A  74      11.828  53.012  41.242  1.00 49.48           C  
ATOM    532  CD1 LEU A  74      12.309  51.690  41.806  1.00 48.78           C  
ATOM    533  CD2 LEU A  74      11.720  52.955  39.727  1.00 49.65           C  
ATOM    534  N   ALA A  75       8.533  54.859  44.107  1.00 49.27           N  
ATOM    535  CA  ALA A  75       8.065  56.056  44.806  1.00 48.88           C  
ATOM    536  C   ALA A  75       8.406  55.994  46.290  1.00 48.63           C  
ATOM    537  O   ALA A  75       8.662  57.019  46.913  1.00 48.62           O  
ATOM    538  CB  ALA A  75       6.568  56.236  44.615  1.00 48.71           C  
ATOM    539  N   ALA A  76       8.418  54.780  46.836  1.00 48.45           N  
ATOM    540  CA  ALA A  76       8.723  54.544  48.245  1.00 48.25           C  
ATOM    541  C   ALA A  76      10.221  54.372  48.532  1.00 48.24           C  
ATOM    542  O   ALA A  76      10.672  54.671  49.639  1.00 48.31           O  
ATOM    543  CB  ALA A  76       7.948  53.340  48.751  1.00 48.19           C  
ATOM    544  N   LEU A  77      10.980  53.895  47.546  1.00 48.00           N  
ATOM    545  CA  LEU A  77      12.415  53.626  47.716  1.00 47.95           C  
ATOM    546  C   LEU A  77      13.314  54.782  47.299  1.00 47.95           C  
ATOM    547  O   LEU A  77      14.363  54.999  47.896  1.00 47.87           O  
ATOM    548  CB  LEU A  77      12.836  52.380  46.931  1.00 48.07           C  
ATOM    549  CG  LEU A  77      12.385  51.000  47.402  1.00 48.06           C  
ATOM    550  CD1 LEU A  77      12.974  49.955  46.471  1.00 47.51           C  
ATOM    551  CD2 LEU A  77      12.778  50.725  48.860  1.00 47.67           C  
ATOM    552  N   LEU A  78      12.924  55.490  46.245  1.00 48.05           N  
ATOM    553  CA  LEU A  78      13.673  56.647  45.777  1.00 48.13           C  
ATOM    554  C   LEU A  78      12.718  57.834  45.679  1.00 48.32           C  
ATOM    555  O   LEU A  78      12.370  58.264  44.578  1.00 48.37           O  
ATOM    556  CB  LEU A  78      14.325  56.359  44.421  1.00 48.02           C  
ATOM    557  CG  LEU A  78      15.067  55.037  44.180  1.00 47.73           C  
ATOM    558  CD1 LEU A  78      15.225  54.797  42.680  1.00 47.48           C  
ATOM    559  CD2 LEU A  78      16.419  54.989  44.877  1.00 47.23           C  
ATOM    560  N   PRO A  79      12.288  58.371  46.835  1.00 48.47           N  
ATOM    561  CA  PRO A  79      11.206  59.346  46.806  1.00 48.66           C  
ATOM    562  C   PRO A  79      11.608  60.669  46.168  1.00 48.95           C  
ATOM    563  O   PRO A  79      10.760  61.344  45.589  1.00 48.96           O  
ATOM    564  CB  PRO A  79      10.859  59.534  48.286  1.00 48.55           C  
ATOM    565  CG  PRO A  79      12.084  59.166  49.019  1.00 48.32           C  
ATOM    566  CD  PRO A  79      12.779  58.127  48.205  1.00 48.60           C  
ATOM    567  N   GLU A  80      12.884  61.031  46.257  1.00 49.37           N  
ATOM    568  CA  GLU A  80      13.326  62.298  45.683  1.00 49.95           C  
ATOM    569  C   GLU A  80      13.830  62.161  44.246  1.00 50.25           C  
ATOM    570  O   GLU A  80      14.138  63.159  43.593  1.00 50.35           O  
ATOM    571  CB  GLU A  80      14.335  63.028  46.594  1.00 50.07           C  
ATOM    572  CG  GLU A  80      15.649  62.297  46.903  1.00 50.29           C  
ATOM    573  CD  GLU A  80      16.572  63.104  47.823  1.00 50.06           C  
ATOM    574  OE1 GLU A  80      17.809  63.011  47.661  1.00 49.99           O  
ATOM    575  OE2 GLU A  80      16.064  63.832  48.706  1.00 49.81           O  
ATOM    576  N   GLN A  81      13.888  60.926  43.755  1.00 50.66           N  
ATOM    577  CA  GLN A  81      14.297  60.661  42.376  1.00 51.05           C  
ATOM    578  C   GLN A  81      13.109  60.343  41.465  1.00 51.22           C  
ATOM    579  O   GLN A  81      13.030  60.844  40.341  1.00 51.40           O  
ATOM    580  CB  GLN A  81      15.326  59.529  42.315  1.00 51.08           C  
ATOM    581  CG  GLN A  81      16.729  59.935  42.727  1.00 51.50           C  
ATOM    582  CD  GLN A  81      16.884  60.050  44.227  1.00 52.42           C  
ATOM    583  OE1 GLN A  81      16.145  59.423  44.994  1.00 53.40           O  
ATOM    584  NE2 GLN A  81      17.846  60.857  44.658  1.00 52.26           N  
ATOM    585  N   TRP A  82      12.189  59.519  41.964  1.00 51.26           N  
ATOM    586  CA  TRP A  82      11.045  59.016  41.189  1.00 51.23           C  
ATOM    587  C   TRP A  82      10.355  60.055  40.281  1.00 51.36           C  
ATOM    588  O   TRP A  82      10.210  59.798  39.084  1.00 51.40           O  
ATOM    589  CB  TRP A  82      10.054  58.288  42.120  1.00 51.07           C  
ATOM    590  CG  TRP A  82       8.759  57.846  41.499  1.00 50.65           C  
ATOM    591  CD1 TRP A  82       7.507  58.241  41.864  1.00 50.18           C  
ATOM    592  CD2 TRP A  82       8.589  56.916  40.425  1.00 50.21           C  
ATOM    593  NE1 TRP A  82       6.568  57.622  41.084  1.00 50.22           N  
ATOM    594  CE2 TRP A  82       7.204  56.802  40.190  1.00 50.16           C  
ATOM    595  CE3 TRP A  82       9.473  56.173  39.634  1.00 50.47           C  
ATOM    596  CZ2 TRP A  82       6.680  55.973  39.200  1.00 50.23           C  
ATOM    597  CZ3 TRP A  82       8.953  55.353  38.648  1.00 50.30           C  
ATOM    598  CH2 TRP A  82       7.567  55.265  38.436  1.00 50.57           C  
ATOM    599  N   PRO A  83       9.936  61.222  40.835  1.00 51.53           N  
ATOM    600  CA  PRO A  83       9.365  62.283  39.986  1.00 51.70           C  
ATOM    601  C   PRO A  83      10.270  62.718  38.824  1.00 51.82           C  
ATOM    602  O   PRO A  83       9.821  62.742  37.675  1.00 51.93           O  
ATOM    603  CB  PRO A  83       9.161  63.448  40.966  1.00 51.60           C  
ATOM    604  CG  PRO A  83       9.002  62.801  42.279  1.00 51.51           C  
ATOM    605  CD  PRO A  83       9.927  61.620  42.257  1.00 51.54           C  
ATOM    606  N   ALA A  84      11.523  63.058  39.119  1.00 51.86           N  
ATOM    607  CA  ALA A  84      12.459  63.508  38.089  1.00 52.00           C  
ATOM    608  C   ALA A  84      12.788  62.396  37.089  1.00 52.01           C  
ATOM    609  O   ALA A  84      12.981  62.659  35.903  1.00 52.08           O  
ATOM    610  CB  ALA A  84      13.730  64.062  38.722  1.00 51.96           C  
ATOM    611  N   LEU A  85      12.838  61.162  37.591  1.00 52.00           N  
ATOM    612  CA  LEU A  85      13.131  59.960  36.808  1.00 52.02           C  
ATOM    613  C   LEU A  85      12.080  59.722  35.725  1.00 52.18           C  
ATOM    614  O   LEU A  85      12.417  59.346  34.602  1.00 52.25           O  
ATOM    615  CB  LEU A  85      13.186  58.757  37.753  1.00 51.96           C  
ATOM    616  CG  LEU A  85      13.686  57.371  37.354  1.00 51.27           C  
ATOM    617  CD1 LEU A  85      13.898  56.571  38.623  1.00 50.95           C  
ATOM    618  CD2 LEU A  85      12.713  56.653  36.455  1.00 50.41           C  
ATOM    619  N   GLN A  86      10.815  59.936  36.089  1.00 52.25           N  
ATOM    620  CA  GLN A  86       9.668  59.810  35.188  1.00 52.30           C  
ATOM    621  C   GLN A  86       9.669  60.856  34.076  1.00 52.19           C  
ATOM    622  O   GLN A  86       9.475  60.524  32.905  1.00 52.40           O  
ATOM    623  CB  GLN A  86       8.366  59.939  35.980  1.00 52.37           C  
ATOM    624  CG  GLN A  86       7.960  58.695  36.746  1.00 52.93           C  
ATOM    625  CD  GLN A  86       6.516  58.753  37.203  1.00 53.14           C  
ATOM    626  OE1 GLN A  86       6.157  59.543  38.078  1.00 52.77           O  
ATOM    627  NE2 GLN A  86       5.678  57.909  36.611  1.00 53.52           N  
ATOM    628  N   ALA A  87       9.863  62.117  34.460  1.00 51.96           N  
ATOM    629  CA  ALA A  87       9.952  63.231  33.521  1.00 51.76           C  
ATOM    630  C   ALA A  87      11.113  63.059  32.543  1.00 51.72           C  
ATOM    631  O   ALA A  87      11.010  63.457  31.382  1.00 51.81           O  
ATOM    632  CB  ALA A  87      10.092  64.545  34.275  1.00 51.67           C  
ATOM    633  N   ALA A  88      12.206  62.457  33.017  1.00 51.47           N  
ATOM    634  CA  ALA A  88      13.434  62.321  32.236  1.00 51.24           C  
ATOM    635  C   ALA A  88      13.329  61.211  31.207  1.00 51.21           C  
ATOM    636  O   ALA A  88      13.903  61.310  30.118  1.00 51.46           O  
ATOM    637  CB  ALA A  88      14.624  62.075  33.152  1.00 51.11           C  
ATOM    638  N   LEU A  89      12.593  60.158  31.563  1.00 50.88           N  
ATOM    639  CA  LEU A  89      12.479  58.961  30.738  1.00 50.41           C  
ATOM    640  C   LEU A  89      11.017  58.629  30.392  1.00 50.42           C  
ATOM    641  O   LEU A  89      10.493  57.607  30.853  1.00 50.43           O  
ATOM    642  CB  LEU A  89      13.146  57.772  31.447  1.00 50.15           C  
ATOM    643  CG  LEU A  89      14.655  57.787  31.720  1.00 49.46           C  
ATOM    644  CD1 LEU A  89      15.062  56.538  32.493  1.00 47.57           C  
ATOM    645  CD2 LEU A  89      15.480  57.928  30.436  1.00 48.54           C  
ATOM    646  N   PRO A  90      10.365  59.472  29.557  1.00 50.36           N  
ATOM    647  CA  PRO A  90       8.944  59.273  29.263  1.00 50.36           C  
ATOM    648  C   PRO A  90       8.737  58.044  28.380  1.00 50.35           C  
ATOM    649  O   PRO A  90       9.680  57.618  27.711  1.00 50.19           O  
ATOM    650  CB  PRO A  90       8.563  60.546  28.506  1.00 50.26           C  
ATOM    651  CG  PRO A  90       9.817  60.984  27.859  1.00 50.31           C  
ATOM    652  CD  PRO A  90      10.914  60.626  28.816  1.00 50.38           C  
ATOM    653  N   PRO A  91       7.520  57.464  28.385  1.00 50.43           N  
ATOM    654  CA  PRO A  91       7.316  56.277  27.547  1.00 50.51           C  
ATOM    655  C   PRO A  91       7.530  56.610  26.072  1.00 50.54           C  
ATOM    656  O   PRO A  91       7.036  57.628  25.586  1.00 50.65           O  
ATOM    657  CB  PRO A  91       5.860  55.887  27.826  1.00 50.47           C  
ATOM    658  CG  PRO A  91       5.525  56.552  29.132  1.00 50.60           C  
ATOM    659  CD  PRO A  91       6.302  57.830  29.130  1.00 50.38           C  
ATOM    660  N   GLY A  92       8.301  55.774  25.385  1.00 50.59           N  
ATOM    661  CA  GLY A  92       8.633  56.010  23.985  1.00 50.56           C  
ATOM    662  C   GLY A  92      10.001  56.629  23.765  1.00 50.45           C  
ATOM    663  O   GLY A  92      10.499  56.654  22.636  1.00 50.58           O  
ATOM    664  N   CYS A  93      10.610  57.136  24.834  1.00 50.26           N  
ATOM    665  CA  CYS A  93      11.946  57.714  24.744  1.00 50.10           C  
ATOM    666  C   CYS A  93      12.952  56.669  24.258  1.00 50.25           C  
ATOM    667  O   CYS A  93      12.765  55.473  24.496  1.00 50.19           O  
ATOM    668  CB  CYS A  93      12.381  58.316  26.086  1.00 50.11           C  
ATOM    669  SG  CYS A  93      12.800  57.126  27.390  1.00 49.16           S  
ATOM    670  N   PRO A  94      14.000  57.112  23.540  1.00 50.41           N  
ATOM    671  CA  PRO A  94      14.977  56.164  23.021  1.00 50.51           C  
ATOM    672  C   PRO A  94      15.809  55.448  24.083  1.00 50.53           C  
ATOM    673  O   PRO A  94      16.165  56.018  25.110  1.00 50.33           O  
ATOM    674  CB  PRO A  94      15.862  57.026  22.107  1.00 50.51           C  
ATOM    675  CG  PRO A  94      15.049  58.248  21.826  1.00 50.63           C  
ATOM    676  CD  PRO A  94      14.313  58.484  23.107  1.00 50.50           C  
ATOM    677  N   ASP A  95      16.087  54.185  23.777  1.00 50.86           N  
ATOM    678  CA  ASP A  95      16.880  53.229  24.552  1.00 51.08           C  
ATOM    679  C   ASP A  95      18.115  53.743  25.325  1.00 50.91           C  
ATOM    680  O   ASP A  95      18.368  53.325  26.460  1.00 50.35           O  
ATOM    681  CB  ASP A  95      17.342  52.143  23.571  1.00 51.31           C  
ATOM    682  CG  ASP A  95      17.155  50.765  24.116  1.00 52.64           C  
ATOM    683  OD1 ASP A  95      16.451  50.654  25.151  1.00 54.28           O  
ATOM    684  OD2 ASP A  95      17.701  49.804  23.520  1.00 53.26           O  
ATOM    685  N   ALA A  96      18.888  54.617  24.679  1.00 50.91           N  
ATOM    686  CA  ALA A  96      20.204  55.037  25.167  1.00 50.88           C  
ATOM    687  C   ALA A  96      20.142  56.274  26.058  1.00 50.93           C  
ATOM    688  O   ALA A  96      21.149  56.662  26.656  1.00 50.92           O  
ATOM    689  CB  ALA A  96      21.155  55.268  23.994  1.00 50.69           C  
ATOM    690  N   LEU A  97      18.963  56.889  26.127  1.00 50.98           N  
ATOM    691  CA  LEU A  97      18.721  58.011  27.015  1.00 51.14           C  
ATOM    692  C   LEU A  97      18.729  57.456  28.415  1.00 51.22           C  
ATOM    693  O   LEU A  97      18.130  56.413  28.673  1.00 51.40           O  
ATOM    694  CB  LEU A  97      17.359  58.636  26.732  1.00 51.23           C  
ATOM    695  CG  LEU A  97      17.216  60.157  26.807  1.00 51.74           C  
ATOM    696  CD1 LEU A  97      15.926  60.573  26.118  1.00 52.05           C  
ATOM    697  CD2 LEU A  97      17.274  60.694  28.238  1.00 52.60           C  
ATOM    698  N   GLN A  98      19.411  58.146  29.319  1.00 51.45           N  
ATOM    699  CA  GLN A  98      19.500  57.680  30.696  1.00 51.83           C  
ATOM    700  C   GLN A  98      19.395  58.767  31.754  1.00 51.71           C  
ATOM    701  O   GLN A  98      19.849  59.894  31.556  1.00 52.00           O  
ATOM    702  CB  GLN A  98      20.741  56.800  30.915  1.00 51.57           C  
ATOM    703  CG  GLN A  98      22.089  57.476  30.741  1.00 52.22           C  
ATOM    704  CD  GLN A  98      23.256  56.507  30.951  1.00 52.69           C  
ATOM    705  OE1 GLN A  98      23.152  55.319  30.638  1.00 52.89           O  
ATOM    706  NE2 GLN A  98      24.373  57.016  31.487  1.00 53.51           N  
ATOM    707  N   TYR A  99      18.760  58.423  32.868  1.00 51.63           N  
ATOM    708  CA  TYR A  99      18.687  59.299  34.021  1.00 51.41           C  
ATOM    709  C   TYR A  99      19.806  58.967  35.009  1.00 51.54           C  
ATOM    710  O   TYR A  99      19.992  57.810  35.389  1.00 51.39           O  
ATOM    711  CB  TYR A  99      17.315  59.188  34.689  1.00 51.20           C  
ATOM    712  CG  TYR A  99      17.232  59.889  36.023  1.00 51.04           C  
ATOM    713  CD1 TYR A  99      17.210  61.282  36.101  1.00 50.39           C  
ATOM    714  CD2 TYR A  99      17.181  59.159  37.209  1.00 50.94           C  
ATOM    715  CE1 TYR A  99      17.143  61.930  37.324  1.00 50.41           C  
ATOM    716  CE2 TYR A  99      17.116  59.796  38.438  1.00 51.30           C  
ATOM    717  CZ  TYR A  99      17.096  61.184  38.489  1.00 50.96           C  
ATOM    718  OH  TYR A  99      17.022  61.817  39.709  1.00 51.04           O  
ATOM    719  N   ARG A 100      20.546  59.996  35.415  1.00 51.74           N  
ATOM    720  CA  ARG A 100      21.632  59.844  36.372  1.00 52.00           C  
ATOM    721  C   ARG A 100      21.378  60.642  37.629  1.00 51.74           C  
ATOM    722  O   ARG A 100      20.824  61.732  37.572  1.00 51.86           O  
ATOM    723  CB  ARG A 100      22.956  60.289  35.761  1.00 52.27           C  
ATOM    724  CG  ARG A 100      23.737  59.173  35.111  1.00 54.22           C  
ATOM    725  CD  ARG A 100      24.637  58.451  36.106  1.00 57.33           C  
ATOM    726  NE  ARG A 100      25.543  57.534  35.416  1.00 59.58           N  
ATOM    727  CZ  ARG A 100      26.788  57.837  35.052  1.00 60.78           C  
ATOM    728  NH1 ARG A 100      27.306  59.037  35.324  1.00 60.61           N  
ATOM    729  NH2 ARG A 100      27.520  56.928  34.420  1.00 61.63           N  
ATOM    730  N   ALA A 101      21.801  60.086  38.757  1.00 51.50           N  
ATOM    731  CA  ALA A 101      21.669  60.721  40.055  1.00 51.39           C  
ATOM    732  C   ALA A 101      22.619  60.038  41.023  1.00 51.41           C  
ATOM    733  O   ALA A 101      22.616  58.819  41.140  1.00 51.50           O  
ATOM    734  CB  ALA A 101      20.237  60.604  40.554  1.00 51.32           C  
ATOM    735  N   THR A 102      23.450  60.813  41.706  1.00 51.60           N  
ATOM    736  CA  THR A 102      24.247  60.246  42.785  1.00 51.81           C  
ATOM    737  C   THR A 102      23.439  60.368  44.068  1.00 51.97           C  
ATOM    738  O   THR A 102      22.797  61.388  44.304  1.00 52.02           O  
ATOM    739  CB  THR A 102      25.619  60.927  42.938  1.00 51.69           C  
ATOM    740  OG1 THR A 102      25.436  62.331  43.117  1.00 51.75           O  
ATOM    741  CG2 THR A 102      26.483  60.688  41.703  1.00 51.75           C  
ATOM    742  N   LEU A 103      23.438  59.308  44.867  1.00 52.21           N  
ATOM    743  CA  LEU A 103      22.711  59.286  46.131  1.00 52.57           C  
ATOM    744  C   LEU A 103      23.427  58.367  47.108  1.00 52.98           C  
ATOM    745  O   LEU A 103      24.041  57.392  46.690  1.00 53.23           O  
ATOM    746  CB  LEU A 103      21.258  58.834  45.930  1.00 52.35           C  
ATOM    747  CG  LEU A 103      20.929  57.439  45.398  1.00 51.77           C  
ATOM    748  CD1 LEU A 103      19.832  56.825  46.231  1.00 51.59           C  
ATOM    749  CD2 LEU A 103      20.520  57.500  43.944  1.00 51.18           C  
ATOM    750  N   ASP A 104      23.353  58.672  48.400  1.00 53.39           N  
ATOM    751  CA  ASP A 104      24.016  57.843  49.410  1.00 53.78           C  
ATOM    752  C   ASP A 104      23.053  57.105  50.339  1.00 54.13           C  
ATOM    753  O   ASP A 104      22.382  57.728  51.161  1.00 54.22           O  
ATOM    754  CB  ASP A 104      25.027  58.665  50.231  1.00 53.70           C  
ATOM    755  CG  ASP A 104      24.609  60.117  50.407  1.00 53.45           C  
ATOM    756  OD1 ASP A 104      23.397  60.390  50.536  1.00 53.10           O  
ATOM    757  OD2 ASP A 104      25.501  60.991  50.416  1.00 53.16           O  
ATOM    758  N   TRP A 105      22.978  55.781  50.194  1.00 54.51           N  
ATOM    759  CA  TRP A 105      22.410  54.934  51.248  1.00 54.97           C  
ATOM    760  C   TRP A 105      23.492  54.812  52.332  1.00 55.06           C  
ATOM    761  O   TRP A 105      24.687  54.909  52.021  1.00 55.07           O  
ATOM    762  CB  TRP A 105      22.018  53.546  50.720  1.00 55.11           C  
ATOM    763  CG  TRP A 105      20.867  53.504  49.713  1.00 55.49           C  
ATOM    764  CD1 TRP A 105      20.864  54.030  48.452  1.00 55.69           C  
ATOM    765  CD2 TRP A 105      19.585  52.859  49.875  1.00 55.71           C  
ATOM    766  NE1 TRP A 105      19.664  53.776  47.828  1.00 55.49           N  
ATOM    767  CE2 TRP A 105      18.862  53.057  48.671  1.00 55.32           C  
ATOM    768  CE3 TRP A 105      18.977  52.145  50.921  1.00 55.66           C  
ATOM    769  CZ2 TRP A 105      17.561  52.567  48.478  1.00 55.12           C  
ATOM    770  CZ3 TRP A 105      17.676  51.658  50.732  1.00 55.60           C  
ATOM    771  CH2 TRP A 105      16.985  51.873  49.515  1.00 55.69           C  
ATOM    772  N   PRO A 106      23.095  54.610  53.606  1.00 55.21           N  
ATOM    773  CA  PRO A 106      24.147  54.529  54.630  1.00 55.24           C  
ATOM    774  C   PRO A 106      24.793  53.144  54.692  1.00 55.30           C  
ATOM    775  O   PRO A 106      25.071  52.540  53.648  1.00 55.19           O  
ATOM    776  CB  PRO A 106      23.408  54.855  55.933  1.00 55.15           C  
ATOM    777  CG  PRO A 106      21.970  54.526  55.674  1.00 55.16           C  
ATOM    778  CD  PRO A 106      21.744  54.446  54.178  1.00 55.23           C  
ATOM    779  N   GLY A 109      29.504  55.686  51.891  1.00 38.20           N  
ATOM    780  CA  GLY A 109      28.255  55.957  51.182  1.00 38.52           C  
ATOM    781  C   GLY A 109      28.461  56.087  49.681  1.00 38.75           C  
ATOM    782  O   GLY A 109      29.237  55.337  49.083  1.00 38.79           O  
ATOM    783  N   HIS A 110      27.743  57.038  49.083  1.00 38.79           N  
ATOM    784  CA  HIS A 110      27.882  57.433  47.670  1.00 38.61           C  
ATOM    785  C   HIS A 110      27.700  56.324  46.626  1.00 38.57           C  
ATOM    786  O   HIS A 110      28.594  55.509  46.390  1.00 38.44           O  
ATOM    787  CB  HIS A 110      29.181  58.215  47.439  1.00 38.66           C  
ATOM    788  CG  HIS A 110      29.168  59.591  48.027  1.00 38.54           C  
ATOM    789  ND1 HIS A 110      28.203  60.525  47.713  1.00 38.26           N  
ATOM    790  CD2 HIS A 110      30.006  60.196  48.901  1.00 39.08           C  
ATOM    791  CE1 HIS A 110      28.444  61.643  48.373  1.00 38.91           C  
ATOM    792  NE2 HIS A 110      29.532  61.470  49.102  1.00 39.28           N  
ATOM    793  N   LEU A 111      26.529  56.334  45.995  1.00 38.52           N  
ATOM    794  CA  LEU A 111      26.119  55.316  45.036  1.00 38.65           C  
ATOM    795  C   LEU A 111      25.619  55.995  43.755  1.00 38.71           C  
ATOM    796  O   LEU A 111      24.821  56.931  43.808  1.00 38.56           O  
ATOM    797  CB  LEU A 111      25.003  54.461  45.648  1.00 38.48           C  
ATOM    798  CG  LEU A 111      25.133  52.942  45.672  1.00 38.41           C  
ATOM    799  CD1 LEU A 111      25.901  52.484  46.908  1.00 39.49           C  
ATOM    800  CD2 LEU A 111      23.760  52.344  45.678  1.00 38.92           C  
ATOM    801  N   SER A 112      26.097  55.528  42.608  1.00 39.11           N  
ATOM    802  CA  SER A 112      25.709  56.091  41.317  1.00 39.43           C  
ATOM    803  C   SER A 112      24.473  55.369  40.786  1.00 39.47           C  
ATOM    804  O   SER A 112      24.493  54.149  40.627  1.00 39.70           O  
ATOM    805  CB  SER A 112      26.868  55.971  40.325  1.00 39.49           C  
ATOM    806  OG  SER A 112      26.599  56.666  39.119  1.00 40.42           O  
ATOM    807  N   LEU A 113      23.396  56.117  40.544  1.00 39.54           N  
ATOM    808  CA  LEU A 113      22.179  55.557  39.950  1.00 39.69           C  
ATOM    809  C   LEU A 113      22.120  55.895  38.466  1.00 40.19           C  
ATOM    810  O   LEU A 113      22.255  57.060  38.079  1.00 40.20           O  
ATOM    811  CB  LEU A 113      20.906  56.058  40.651  1.00 39.59           C  
ATOM    812  CG  LEU A 113      19.533  55.657  40.067  1.00 39.61           C  
ATOM    813  CD1 LEU A 113      19.285  54.145  40.126  1.00 39.31           C  
ATOM    814  CD2 LEU A 113      18.378  56.403  40.729  1.00 39.36           C  
ATOM    815  N   THR A 114      21.934  54.862  37.649  1.00 40.57           N  
ATOM    816  CA  THR A 114      21.729  55.022  36.221  1.00 41.08           C  
ATOM    817  C   THR A 114      20.449  54.306  35.840  1.00 41.34           C  
ATOM    818  O   THR A 114      20.297  53.115  36.109  1.00 41.95           O  
ATOM    819  CB  THR A 114      22.910  54.466  35.427  1.00 41.13           C  
ATOM    820  OG1 THR A 114      24.095  55.174  35.803  1.00 41.72           O  
ATOM    821  CG2 THR A 114      22.681  54.628  33.928  1.00 40.87           C  
ATOM    822  N   VAL A 115      19.524  55.040  35.232  1.00 41.44           N  
ATOM    823  CA  VAL A 115      18.225  54.492  34.866  1.00 41.70           C  
ATOM    824  C   VAL A 115      18.059  54.644  33.361  1.00 41.98           C  
ATOM    825  O   VAL A 115      18.472  55.644  32.796  1.00 41.95           O  
ATOM    826  CB  VAL A 115      17.070  55.232  35.598  1.00 41.69           C  
ATOM    827  CG1 VAL A 115      15.753  54.468  35.470  1.00 41.57           C  
ATOM    828  CG2 VAL A 115      17.408  55.443  37.072  1.00 41.60           C  
ATOM    829  N   HIS A 116      17.493  53.639  32.706  1.00 42.34           N  
ATOM    830  CA  HIS A 116      17.053  53.798  31.326  1.00 43.03           C  
ATOM    831  C   HIS A 116      15.772  52.997  31.108  1.00 43.65           C  
ATOM    832  O   HIS A 116      15.439  52.128  31.926  1.00 43.64           O  
ATOM    833  CB  HIS A 116      18.153  53.427  30.330  1.00 42.87           C  
ATOM    834  CG  HIS A 116      18.366  51.956  30.171  1.00 43.03           C  
ATOM    835  ND1 HIS A 116      19.075  51.203  31.082  1.00 43.02           N  
ATOM    836  CD2 HIS A 116      17.971  51.099  29.200  1.00 41.87           C  
ATOM    837  CE1 HIS A 116      19.109  49.946  30.678  1.00 42.41           C  
ATOM    838  NE2 HIS A 116      18.441  49.855  29.543  1.00 42.21           N  
ATOM    839  N   ARG A 117      15.035  53.300  30.038  1.00 43.98           N  
ATOM    840  CA  ARG A 117      13.834  52.529  29.771  1.00 44.65           C  
ATOM    841  C   ARG A 117      13.843  51.733  28.462  1.00 44.68           C  
ATOM    842  O   ARG A 117      14.265  52.228  27.421  1.00 44.74           O  
ATOM    843  CB  ARG A 117      12.574  53.380  29.940  1.00 44.92           C  
ATOM    844  CG  ARG A 117      12.022  54.043  28.698  1.00 46.72           C  
ATOM    845  CD  ARG A 117      10.783  54.837  29.066  1.00 49.00           C  
ATOM    846  NE  ARG A 117       9.683  53.956  29.445  1.00 51.40           N  
ATOM    847  CZ  ARG A 117       8.773  54.239  30.374  1.00 52.87           C  
ATOM    848  NH1 ARG A 117       8.824  55.386  31.046  1.00 52.07           N  
ATOM    849  NH2 ARG A 117       7.813  53.360  30.638  1.00 53.99           N  
ATOM    850  N   VAL A 118      13.414  50.478  28.553  1.00 44.95           N  
ATOM    851  CA  VAL A 118      13.164  49.649  27.383  1.00 45.25           C  
ATOM    852  C   VAL A 118      11.667  49.393  27.346  1.00 45.66           C  
ATOM    853  O   VAL A 118      11.112  48.796  28.272  1.00 45.88           O  
ATOM    854  CB  VAL A 118      13.892  48.288  27.430  1.00 45.16           C  
ATOM    855  CG1 VAL A 118      13.889  47.657  26.047  1.00 44.58           C  
ATOM    856  CG2 VAL A 118      15.310  48.438  27.937  1.00 44.80           C  
ATOM    857  N   GLY A 119      11.015  49.864  26.286  1.00 45.79           N  
ATOM    858  CA  GLY A 119       9.575  49.729  26.155  1.00 45.90           C  
ATOM    859  C   GLY A 119       8.856  50.245  27.386  1.00 46.20           C  
ATOM    860  O   GLY A 119       8.667  51.461  27.555  1.00 46.17           O  
ATOM    861  N   GLU A 120       8.467  49.313  28.253  1.00 46.36           N  
ATOM    862  CA  GLU A 120       7.699  49.652  29.452  1.00 46.71           C  
ATOM    863  C   GLU A 120       8.406  49.302  30.757  1.00 46.42           C  
ATOM    864  O   GLU A 120       7.828  49.443  31.839  1.00 46.44           O  
ATOM    865  CB  GLU A 120       6.309  49.023  29.392  1.00 46.73           C  
ATOM    866  CG  GLU A 120       5.307  49.925  28.707  1.00 48.73           C  
ATOM    867  CD  GLU A 120       4.054  49.194  28.282  1.00 51.76           C  
ATOM    868  OE1 GLU A 120       2.937  49.734  28.502  1.00 52.56           O  
ATOM    869  OE2 GLU A 120       4.186  48.080  27.723  1.00 52.44           O  
ATOM    870  N   LEU A 121       9.659  48.865  30.633  1.00 46.08           N  
ATOM    871  CA  LEU A 121      10.511  48.519  31.762  1.00 45.94           C  
ATOM    872  C   LEU A 121      11.483  49.660  32.077  1.00 45.93           C  
ATOM    873  O   LEU A 121      12.105  50.223  31.172  1.00 45.76           O  
ATOM    874  CB  LEU A 121      11.340  47.285  31.412  1.00 45.96           C  
ATOM    875  CG  LEU A 121      11.343  46.055  32.320  1.00 46.28           C  
ATOM    876  CD1 LEU A 121      12.688  45.359  32.210  1.00 45.38           C  
ATOM    877  CD2 LEU A 121      11.004  46.381  33.775  1.00 46.69           C  
ATOM    878  N   LEU A 122      11.626  49.987  33.356  1.00 45.77           N  
ATOM    879  CA  LEU A 122      12.719  50.839  33.786  1.00 45.91           C  
ATOM    880  C   LEU A 122      13.803  49.930  34.316  1.00 46.32           C  
ATOM    881  O   LEU A 122      13.512  48.983  35.039  1.00 46.90           O  
ATOM    882  CB  LEU A 122      12.273  51.810  34.870  1.00 45.89           C  
ATOM    883  CG  LEU A 122      11.281  52.904  34.477  1.00 45.50           C  
ATOM    884  CD1 LEU A 122      10.690  53.563  35.721  1.00 44.12           C  
ATOM    885  CD2 LEU A 122      11.936  53.926  33.555  1.00 45.18           C  
ATOM    886  N   ILE A 123      15.047  50.205  33.936  1.00 46.45           N  
ATOM    887  CA  ILE A 123      16.189  49.415  34.374  1.00 46.33           C  
ATOM    888  C   ILE A 123      17.154  50.304  35.160  1.00 46.42           C  
ATOM    889  O   ILE A 123      17.629  51.324  34.653  1.00 46.52           O  
ATOM    890  CB  ILE A 123      16.874  48.749  33.177  1.00 46.45           C  
ATOM    891  CG1 ILE A 123      15.947  47.682  32.597  1.00 46.47           C  
ATOM    892  CG2 ILE A 123      18.206  48.120  33.588  1.00 46.96           C  
ATOM    893  CD1 ILE A 123      16.306  47.232  31.231  1.00 46.95           C  
ATOM    894  N   LEU A 124      17.410  49.918  36.411  1.00 46.40           N  
ATOM    895  CA  LEU A 124      18.178  50.735  37.356  1.00 45.83           C  
ATOM    896  C   LEU A 124      19.481  50.043  37.734  1.00 46.01           C  
ATOM    897  O   LEU A 124      19.470  48.914  38.228  1.00 45.95           O  
ATOM    898  CB  LEU A 124      17.357  51.026  38.620  1.00 45.68           C  
ATOM    899  CG  LEU A 124      16.055  51.832  38.573  1.00 45.04           C  
ATOM    900  CD1 LEU A 124      14.897  51.020  38.012  1.00 44.66           C  
ATOM    901  CD2 LEU A 124      15.725  52.287  39.968  1.00 45.20           C  
ATOM    902  N   GLU A 125      20.596  50.722  37.489  1.00 46.09           N  
ATOM    903  CA  GLU A 125      21.907  50.214  37.864  1.00 46.45           C  
ATOM    904  C   GLU A 125      22.476  51.027  39.017  1.00 45.68           C  
ATOM    905  O   GLU A 125      22.394  52.254  39.021  1.00 45.55           O  
ATOM    906  CB  GLU A 125      22.868  50.265  36.678  1.00 46.87           C  
ATOM    907  CG  GLU A 125      22.282  49.780  35.385  1.00 50.04           C  
ATOM    908  CD  GLU A 125      23.280  49.861  34.235  1.00 55.26           C  
ATOM    909  OE1 GLU A 125      23.115  50.738  33.350  1.00 57.36           O  
ATOM    910  OE2 GLU A 125      24.239  49.052  34.218  1.00 57.11           O  
ATOM    911  N   PHE A 126      23.055  50.327  39.987  1.00 45.26           N  
ATOM    912  CA  PHE A 126      23.640  50.940  41.183  1.00 44.62           C  
ATOM    913  C   PHE A 126      25.100  50.523  41.314  1.00 44.49           C  
ATOM    914  O   PHE A 126      25.412  49.334  41.266  1.00 44.42           O  
ATOM    915  CB  PHE A 126      22.916  50.466  42.443  1.00 44.22           C  
ATOM    916  CG  PHE A 126      21.461  50.845  42.517  1.00 43.88           C  
ATOM    917  CD1 PHE A 126      20.490  50.067  41.902  1.00 43.22           C  
ATOM    918  CD2 PHE A 126      21.054  51.946  43.266  1.00 44.20           C  
ATOM    919  CE1 PHE A 126      19.139  50.403  41.996  1.00 43.25           C  
ATOM    920  CE2 PHE A 126      19.704  52.284  43.368  1.00 43.86           C  
ATOM    921  CZ  PHE A 126      18.749  51.513  42.730  1.00 43.29           C  
ATOM    922  N   GLU A 127      25.991  51.490  41.482  1.00 44.44           N  
ATOM    923  CA  GLU A 127      27.381  51.182  41.809  1.00 44.76           C  
ATOM    924  C   GLU A 127      28.039  52.286  42.630  1.00 44.41           C  
ATOM    925  O   GLU A 127      27.707  53.454  42.459  1.00 44.62           O  
ATOM    926  CB  GLU A 127      28.205  50.865  40.554  1.00 44.84           C  
ATOM    927  CG  GLU A 127      28.141  51.893  39.428  1.00 45.82           C  
ATOM    928  CD  GLU A 127      28.963  51.469  38.219  1.00 45.67           C  
ATOM    929  OE1 GLU A 127      28.371  50.859  37.311  1.00 48.90           O  
ATOM    930  OE2 GLU A 127      30.191  51.719  38.181  1.00 46.01           O  
ATOM    931  N   PRO A 128      28.959  51.911  43.540  1.00 44.07           N  
ATOM    932  CA  PRO A 128      29.787  52.849  44.299  1.00 44.01           C  
ATOM    933  C   PRO A 128      30.508  53.888  43.436  1.00 44.15           C  
ATOM    934  O   PRO A 128      30.878  53.598  42.297  1.00 44.31           O  
ATOM    935  CB  PRO A 128      30.818  51.936  44.976  1.00 43.93           C  
ATOM    936  CG  PRO A 128      30.650  50.582  44.351  1.00 43.79           C  
ATOM    937  CD  PRO A 128      29.240  50.518  43.924  1.00 43.87           C  
ATOM    938  N   THR A 129      30.696  55.087  43.991  1.00 44.41           N  
ATOM    939  CA  THR A 129      31.422  56.188  43.337  1.00 44.59           C  
ATOM    940  C   THR A 129      31.859  57.257  44.346  1.00 44.78           C  
ATOM    941  O   THR A 129      31.667  57.089  45.550  1.00 44.84           O  
ATOM    942  CB  THR A 129      30.582  56.865  42.216  1.00 44.66           C  
ATOM    943  OG1 THR A 129      31.368  57.874  41.565  1.00 44.66           O  
ATOM    944  CG2 THR A 129      29.309  57.504  42.775  1.00 44.53           C  
ATOM    945  N   GLU A 130      32.458  58.340  43.840  1.00 44.95           N  
ATOM    946  CA  GLU A 130      32.742  59.550  44.618  1.00 44.96           C  
ATOM    947  C   GLU A 130      31.830  60.710  44.204  1.00 45.02           C  
ATOM    948  O   GLU A 130      32.132  61.882  44.458  1.00 45.25           O  
ATOM    949  CB  GLU A 130      34.212  59.957  44.474  1.00 44.99           C  
ATOM    950  CG  GLU A 130      35.099  59.595  45.667  1.00 44.84           C  
ATOM    951  CD  GLU A 130      35.512  58.129  45.703  1.00 44.36           C  
ATOM    952  OE1 GLU A 130      36.304  57.769  46.598  1.00 43.78           O  
ATOM    953  OE2 GLU A 130      35.055  57.339  44.847  1.00 44.12           O  
ATOM    954  N   PRO A 137      38.962  64.441  33.713  1.00 81.14           N  
ATOM    955  CA  PRO A 137      37.651  65.096  33.710  1.00 81.14           C  
ATOM    956  C   PRO A 137      37.699  66.513  33.111  1.00 81.06           C  
ATOM    957  O   PRO A 137      36.798  66.898  32.359  1.00 80.84           O  
ATOM    958  CB  PRO A 137      37.270  65.127  35.201  1.00 81.26           C  
ATOM    959  CG  PRO A 137      38.586  64.962  35.970  1.00 81.24           C  
ATOM    960  CD  PRO A 137      39.687  64.652  34.980  1.00 81.22           C  
ATOM    961  N   HIS A 138      38.736  67.274  33.470  1.00 81.00           N  
ATOM    962  CA  HIS A 138      39.072  68.549  32.824  1.00 80.65           C  
ATOM    963  C   HIS A 138      40.388  68.377  32.056  1.00 80.19           C  
ATOM    964  O   HIS A 138      40.668  69.138  31.126  1.00 80.14           O  
ATOM    965  CB  HIS A 138      39.181  69.690  33.855  1.00 80.77           C  
ATOM    966  CG  HIS A 138      39.447  71.040  33.250  1.00 81.05           C  
ATOM    967  ND1 HIS A 138      40.708  71.456  32.877  1.00 81.47           N  
ATOM    968  CD2 HIS A 138      38.614  72.069  32.963  1.00 81.18           C  
ATOM    969  CE1 HIS A 138      40.639  72.677  32.375  1.00 81.16           C  
ATOM    970  NE2 HIS A 138      39.380  73.074  32.421  1.00 81.21           N  
ATOM    971  N   ALA A 139      41.180  67.369  32.445  1.00 79.53           N  
ATOM    972  CA  ALA A 139      42.407  66.991  31.722  1.00 78.91           C  
ATOM    973  C   ALA A 139      42.092  66.548  30.282  1.00 78.30           C  
ATOM    974  O   ALA A 139      42.992  66.221  29.494  1.00 78.19           O  
ATOM    975  CB  ALA A 139      43.165  65.896  32.482  1.00 78.96           C  
ATOM    976  N   LEU A 140      40.796  66.549  29.971  1.00 77.46           N  
ATOM    977  CA  LEU A 140      40.261  66.338  28.634  1.00 76.72           C  
ATOM    978  C   LEU A 140      40.268  67.647  27.830  1.00 76.32           C  
ATOM    979  O   LEU A 140      40.866  67.712  26.750  1.00 76.21           O  
ATOM    980  CB  LEU A 140      38.839  65.785  28.751  1.00 76.64           C  
ATOM    981  CG  LEU A 140      37.858  65.883  27.584  1.00 76.34           C  
ATOM    982  CD1 LEU A 140      37.950  64.661  26.679  1.00 76.07           C  
ATOM    983  CD2 LEU A 140      36.460  66.041  28.143  1.00 76.14           C  
ATOM    984  N   ARG A 141      39.606  68.676  28.370  1.00 75.73           N  
ATOM    985  CA  ARG A 141      39.520  70.011  27.754  1.00 75.06           C  
ATOM    986  C   ARG A 141      40.889  70.637  27.398  1.00 74.69           C  
ATOM    987  O   ARG A 141      40.957  71.545  26.569  1.00 74.60           O  
ATOM    988  CB  ARG A 141      38.665  70.946  28.637  1.00 75.08           C  
ATOM    989  CG  ARG A 141      38.531  72.404  28.158  1.00 74.65           C  
ATOM    990  CD  ARG A 141      39.438  73.345  28.961  1.00 73.77           C  
ATOM    991  NE  ARG A 141      39.582  74.667  28.344  1.00 72.80           N  
ATOM    992  CZ  ARG A 141      40.707  75.145  27.812  1.00 72.06           C  
ATOM    993  NH1 ARG A 141      40.720  76.360  27.281  1.00 71.28           N  
ATOM    994  NH2 ARG A 141      41.824  74.425  27.811  1.00 71.31           N  
ATOM    995  N   ASN A 142      41.968  70.148  28.011  1.00 74.17           N  
ATOM    996  CA  ASN A 142      43.327  70.585  27.658  1.00 73.71           C  
ATOM    997  C   ASN A 142      43.832  69.897  26.383  1.00 73.11           C  
ATOM    998  O   ASN A 142      44.102  70.560  25.384  1.00 73.02           O  
ATOM    999  CB  ASN A 142      44.308  70.368  28.823  1.00 73.88           C  
ATOM   1000  CG  ASN A 142      43.848  71.033  30.120  1.00 74.39           C  
ATOM   1001  OD1 ASN A 142      43.255  72.115  30.105  1.00 74.46           O  
ATOM   1002  ND2 ASN A 142      44.125  70.382  31.252  1.00 74.98           N  
ATOM   1003  N   ALA A 143      43.938  68.568  26.419  1.00 72.44           N  
ATOM   1004  CA  ALA A 143      44.323  67.770  25.250  1.00 71.61           C  
ATOM   1005  C   ALA A 143      43.221  67.771  24.175  1.00 70.94           C  
ATOM   1006  O   ALA A 143      43.185  66.915  23.290  1.00 70.65           O  
ATOM   1007  CB  ALA A 143      44.673  66.343  25.679  1.00 71.64           C  
HETATM 1008  N   MSE A 144      42.339  68.762  24.269  1.00 70.19           N  
HETATM 1009  CA  MSE A 144      41.220  68.944  23.357  1.00 69.47           C  
HETATM 1010  C   MSE A 144      41.651  69.456  21.995  1.00 68.87           C  
HETATM 1011  O   MSE A 144      41.162  68.984  20.968  1.00 68.88           O  
HETATM 1012  CB  MSE A 144      40.233  69.939  23.959  1.00 69.71           C  
HETATM 1013  CG  MSE A 144      39.063  70.272  23.065  1.00 70.09           C  
HETATM 1014 SE   MSE A 144      37.495  69.217  23.464  1.00 71.30          SE  
HETATM 1015  CE  MSE A 144      38.314  67.635  24.298  1.00 70.75           C  
ATOM   1016  N   PHE A 145      42.537  70.446  21.981  1.00 68.07           N  
ATOM   1017  CA  PHE A 145      42.988  70.994  20.713  1.00 67.39           C  
ATOM   1018  C   PHE A 145      44.145  70.204  20.099  1.00 66.51           C  
ATOM   1019  O   PHE A 145      44.467  70.403  18.928  1.00 66.63           O  
ATOM   1020  CB  PHE A 145      43.268  72.507  20.783  1.00 67.89           C  
ATOM   1021  CG  PHE A 145      44.313  72.901  21.787  1.00 68.50           C  
ATOM   1022  CD1 PHE A 145      45.662  72.613  21.564  1.00 68.68           C  
ATOM   1023  CD2 PHE A 145      43.952  73.601  22.939  1.00 69.05           C  
ATOM   1024  CE1 PHE A 145      46.628  72.986  22.485  1.00 69.06           C  
ATOM   1025  CE2 PHE A 145      44.912  73.986  23.868  1.00 69.18           C  
ATOM   1026  CZ  PHE A 145      46.254  73.677  23.640  1.00 69.03           C  
ATOM   1027  N   ALA A 146      44.760  69.315  20.881  1.00 65.38           N  
ATOM   1028  CA  ALA A 146      45.697  68.326  20.334  1.00 64.18           C  
ATOM   1029  C   ALA A 146      44.973  67.448  19.310  1.00 63.40           C  
ATOM   1030  O   ALA A 146      45.524  67.137  18.249  1.00 63.24           O  
ATOM   1031  CB  ALA A 146      46.300  67.480  21.439  1.00 64.13           C  
ATOM   1032  N   LEU A 147      43.733  67.077  19.636  1.00 62.38           N  
ATOM   1033  CA  LEU A 147      42.833  66.394  18.710  1.00 61.73           C  
ATOM   1034  C   LEU A 147      42.474  67.278  17.517  1.00 61.43           C  
ATOM   1035  O   LEU A 147      42.386  66.804  16.383  1.00 61.31           O  
ATOM   1036  CB  LEU A 147      41.542  65.982  19.425  1.00 61.62           C  
ATOM   1037  CG  LEU A 147      41.539  64.835  20.434  1.00 61.30           C  
ATOM   1038  CD1 LEU A 147      40.239  64.844  21.209  1.00 60.47           C  
ATOM   1039  CD2 LEU A 147      41.729  63.505  19.733  1.00 61.21           C  
ATOM   1040  N   GLU A 148      42.257  68.563  17.791  1.00 61.16           N  
ATOM   1041  CA  GLU A 148      41.820  69.528  16.789  1.00 60.73           C  
ATOM   1042  C   GLU A 148      42.935  69.831  15.799  1.00 60.19           C  
ATOM   1043  O   GLU A 148      42.690  69.920  14.596  1.00 60.21           O  
ATOM   1044  CB  GLU A 148      41.375  70.830  17.463  1.00 61.03           C  
ATOM   1045  CG  GLU A 148      39.929  71.256  17.183  1.00 62.02           C  
ATOM   1046  CD  GLU A 148      39.564  71.294  15.700  1.00 63.18           C  
ATOM   1047  OE1 GLU A 148      40.300  71.926  14.905  1.00 63.23           O  
ATOM   1048  OE2 GLU A 148      38.523  70.698  15.339  1.00 63.48           O  
ATOM   1049  N   SER A 149      44.156  69.969  16.314  1.00 59.49           N  
ATOM   1050  CA  SER A 149      45.317  70.358  15.512  1.00 58.88           C  
ATOM   1051  C   SER A 149      46.129  69.186  14.949  1.00 58.45           C  
ATOM   1052  O   SER A 149      47.233  69.381  14.449  1.00 58.41           O  
ATOM   1053  CB  SER A 149      46.225  71.291  16.319  1.00 58.95           C  
ATOM   1054  OG  SER A 149      46.673  70.665  17.508  1.00 58.53           O  
ATOM   1055  N   ALA A 150      45.585  67.976  15.027  1.00 58.03           N  
ATOM   1056  CA  ALA A 150      46.250  66.803  14.463  1.00 57.53           C  
ATOM   1057  C   ALA A 150      46.201  66.867  12.936  1.00 57.12           C  
ATOM   1058  O   ALA A 150      45.121  67.019  12.361  1.00 57.03           O  
ATOM   1059  CB  ALA A 150      45.609  65.517  14.971  1.00 57.50           C  
ATOM   1060  N   PRO A 151      47.377  66.775  12.284  1.00 56.66           N  
ATOM   1061  CA  PRO A 151      47.550  66.858  10.825  1.00 56.30           C  
ATOM   1062  C   PRO A 151      46.672  65.922   9.987  1.00 55.90           C  
ATOM   1063  O   PRO A 151      46.139  66.339   8.965  1.00 55.78           O  
ATOM   1064  CB  PRO A 151      49.035  66.516  10.620  1.00 56.37           C  
ATOM   1065  CG  PRO A 151      49.523  65.984  11.926  1.00 56.45           C  
ATOM   1066  CD  PRO A 151      48.669  66.610  12.973  1.00 56.67           C  
ATOM   1067  N   ASN A 152      46.529  64.674  10.422  1.00 55.60           N  
ATOM   1068  CA  ASN A 152      45.828  63.648   9.651  1.00 55.19           C  
ATOM   1069  C   ASN A 152      45.213  62.588  10.554  1.00 54.99           C  
ATOM   1070  O   ASN A 152      45.241  62.723  11.780  1.00 55.06           O  
ATOM   1071  CB  ASN A 152      46.800  62.991   8.676  1.00 55.31           C  
ATOM   1072  CG  ASN A 152      48.108  62.608   9.337  1.00 55.05           C  
ATOM   1073  OD1 ASN A 152      48.162  61.697  10.166  1.00 54.00           O  
ATOM   1074  ND2 ASN A 152      49.172  63.315   8.981  1.00 55.05           N  
ATOM   1075  N   LEU A 153      44.674  61.529   9.954  1.00 54.73           N  
ATOM   1076  CA  LEU A 153      43.982  60.484  10.715  1.00 54.52           C  
ATOM   1077  C   LEU A 153      44.891  59.677  11.655  1.00 54.30           C  
ATOM   1078  O   LEU A 153      44.530  59.444  12.807  1.00 54.39           O  
ATOM   1079  CB  LEU A 153      43.207  59.552   9.782  1.00 54.57           C  
ATOM   1080  CG  LEU A 153      42.217  58.584  10.439  1.00 54.46           C  
ATOM   1081  CD1 LEU A 153      40.984  59.334  10.928  1.00 53.61           C  
ATOM   1082  CD2 LEU A 153      41.835  57.472   9.459  1.00 54.74           C  
ATOM   1083  N   ARG A 154      46.059  59.260  11.169  1.00 54.16           N  
ATOM   1084  CA  ARG A 154      47.026  58.519  11.993  1.00 53.95           C  
ATOM   1085  C   ARG A 154      47.431  59.317  13.234  1.00 53.28           C  
ATOM   1086  O   ARG A 154      47.567  58.751  14.315  1.00 53.39           O  
ATOM   1087  CB  ARG A 154      48.270  58.130  11.172  1.00 54.28           C  
ATOM   1088  CG  ARG A 154      49.282  57.180  11.873  1.00 55.80           C  
ATOM   1089  CD  ARG A 154      48.765  55.728  12.076  1.00 58.72           C  
ATOM   1090  NE  ARG A 154      47.921  55.240  10.971  1.00 60.48           N  
ATOM   1091  CZ  ARG A 154      47.834  53.972  10.554  1.00 60.89           C  
ATOM   1092  NH1 ARG A 154      47.020  53.666   9.550  1.00 61.15           N  
ATOM   1093  NH2 ARG A 154      48.554  53.008  11.120  1.00 60.98           N  
ATOM   1094  N   ALA A 155      47.615  60.627  13.067  1.00 52.47           N  
ATOM   1095  CA  ALA A 155      47.984  61.517  14.164  1.00 51.67           C  
ATOM   1096  C   ALA A 155      46.819  61.732  15.127  1.00 51.19           C  
ATOM   1097  O   ALA A 155      47.024  61.811  16.336  1.00 50.84           O  
ATOM   1098  CB  ALA A 155      48.495  62.846  13.630  1.00 51.47           C  
ATOM   1099  N   LEU A 156      45.605  61.820  14.582  1.00 50.76           N  
ATOM   1100  CA  LEU A 156      44.379  61.896  15.387  1.00 50.16           C  
ATOM   1101  C   LEU A 156      44.164  60.627  16.199  1.00 49.80           C  
ATOM   1102  O   LEU A 156      43.713  60.683  17.343  1.00 49.66           O  
ATOM   1103  CB  LEU A 156      43.151  62.154  14.503  1.00 50.17           C  
ATOM   1104  CG  LEU A 156      41.773  62.140  15.177  1.00 49.37           C  
ATOM   1105  CD1 LEU A 156      41.459  63.472  15.806  1.00 48.55           C  
ATOM   1106  CD2 LEU A 156      40.713  61.784  14.173  1.00 49.56           C  
ATOM   1107  N   ALA A 157      44.481  59.488  15.591  1.00 49.44           N  
ATOM   1108  CA  ALA A 157      44.373  58.196  16.258  1.00 49.11           C  
ATOM   1109  C   ALA A 157      45.316  58.056  17.460  1.00 48.88           C  
ATOM   1110  O   ALA A 157      44.895  57.579  18.512  1.00 48.73           O  
ATOM   1111  CB  ALA A 157      44.608  57.082  15.267  1.00 49.13           C  
ATOM   1112  N   GLU A 158      46.578  58.468  17.296  1.00 48.62           N  
ATOM   1113  CA  GLU A 158      47.582  58.372  18.365  1.00 48.58           C  
ATOM   1114  C   GLU A 158      47.280  59.327  19.513  1.00 47.86           C  
ATOM   1115  O   GLU A 158      47.455  58.967  20.673  1.00 47.88           O  
ATOM   1116  CB  GLU A 158      49.025  58.579  17.851  1.00 49.01           C  
ATOM   1117  CG  GLU A 158      49.587  57.473  16.899  1.00 51.81           C  
ATOM   1118  CD  GLU A 158      49.737  56.059  17.531  1.00 55.68           C  
ATOM   1119  OE1 GLU A 158      50.074  55.102  16.776  1.00 55.51           O  
ATOM   1120  OE2 GLU A 158      49.520  55.892  18.764  1.00 57.75           O  
ATOM   1121  N   VAL A 159      46.817  60.532  19.187  1.00 47.12           N  
ATOM   1122  CA  VAL A 159      46.398  61.502  20.197  1.00 46.36           C  
ATOM   1123  C   VAL A 159      45.191  60.993  20.987  1.00 46.31           C  
ATOM   1124  O   VAL A 159      45.175  61.073  22.216  1.00 45.98           O  
ATOM   1125  CB  VAL A 159      46.109  62.885  19.585  1.00 46.24           C  
ATOM   1126  CG1 VAL A 159      45.439  63.806  20.600  1.00 46.20           C  
ATOM   1127  CG2 VAL A 159      47.396  63.514  19.093  1.00 46.40           C  
ATOM   1128  N   ALA A 160      44.196  60.457  20.282  1.00 46.03           N  
ATOM   1129  CA  ALA A 160      43.030  59.849  20.924  1.00 46.12           C  
ATOM   1130  C   ALA A 160      43.390  58.758  21.947  1.00 46.26           C  
ATOM   1131  O   ALA A 160      42.895  58.779  23.077  1.00 46.15           O  
ATOM   1132  CB  ALA A 160      42.078  59.293  19.875  1.00 46.03           C  
ATOM   1133  N   THR A 161      44.242  57.808  21.555  1.00 46.26           N  
ATOM   1134  CA  THR A 161      44.601  56.696  22.453  1.00 46.31           C  
ATOM   1135  C   THR A 161      45.524  57.112  23.601  1.00 46.18           C  
ATOM   1136  O   THR A 161      45.385  56.615  24.718  1.00 46.42           O  
ATOM   1137  CB  THR A 161      45.229  55.501  21.711  1.00 46.20           C  
ATOM   1138  OG1 THR A 161      46.434  55.921  21.057  1.00 46.82           O  
ATOM   1139  CG2 THR A 161      44.260  54.937  20.698  1.00 45.89           C  
ATOM   1140  N   GLN A 162      46.463  58.014  23.329  1.00 45.94           N  
ATOM   1141  CA  GLN A 162      47.311  58.569  24.383  1.00 45.75           C  
ATOM   1142  C   GLN A 162      46.476  59.340  25.414  1.00 45.26           C  
ATOM   1143  O   GLN A 162      46.701  59.198  26.609  1.00 45.31           O  
ATOM   1144  CB  GLN A 162      48.422  59.447  23.784  1.00 46.05           C  
ATOM   1145  CG  GLN A 162      49.463  59.998  24.776  1.00 47.68           C  
ATOM   1146  CD  GLN A 162      50.096  58.921  25.661  1.00 50.31           C  
ATOM   1147  OE1 GLN A 162      50.390  57.801  25.206  1.00 50.95           O  
ATOM   1148  NE2 GLN A 162      50.310  59.259  26.937  1.00 50.03           N  
ATOM   1149  N   THR A 163      45.508  60.130  24.939  1.00 44.95           N  
ATOM   1150  CA  THR A 163      44.581  60.890  25.793  1.00 44.47           C  
ATOM   1151  C   THR A 163      43.743  59.981  26.687  1.00 45.01           C  
ATOM   1152  O   THR A 163      43.672  60.210  27.912  1.00 44.82           O  
ATOM   1153  CB  THR A 163      43.638  61.820  24.980  1.00 43.98           C  
ATOM   1154  OG1 THR A 163      44.399  62.864  24.373  1.00 43.41           O  
ATOM   1155  CG2 THR A 163      42.602  62.459  25.870  1.00 43.64           C  
ATOM   1156  N   VAL A 164      43.104  58.965  26.089  1.00 45.04           N  
ATOM   1157  CA  VAL A 164      42.309  58.021  26.882  1.00 45.35           C  
ATOM   1158  C   VAL A 164      43.169  57.376  27.972  1.00 45.48           C  
ATOM   1159  O   VAL A 164      42.790  57.370  29.147  1.00 45.63           O  
ATOM   1160  CB  VAL A 164      41.613  56.955  26.034  1.00 45.46           C  
ATOM   1161  CG1 VAL A 164      41.012  55.865  26.928  1.00 45.41           C  
ATOM   1162  CG2 VAL A 164      40.525  57.593  25.178  1.00 46.01           C  
ATOM   1163  N   ARG A 165      44.337  56.879  27.584  1.00 45.37           N  
ATOM   1164  CA  ARG A 165      45.282  56.308  28.530  1.00 45.57           C  
ATOM   1165  C   ARG A 165      45.655  57.225  29.717  1.00 46.23           C  
ATOM   1166  O   ARG A 165      45.827  56.740  30.838  1.00 46.47           O  
ATOM   1167  CB  ARG A 165      46.514  55.824  27.784  1.00 45.42           C  
ATOM   1168  CG  ARG A 165      47.629  55.391  28.673  1.00 45.05           C  
ATOM   1169  CD  ARG A 165      48.289  54.162  28.149  1.00 44.72           C  
ATOM   1170  NE  ARG A 165      48.964  53.485  29.245  1.00 45.50           N  
ATOM   1171  CZ  ARG A 165      50.246  53.642  29.536  1.00 45.63           C  
ATOM   1172  NH1 ARG A 165      50.996  54.446  28.793  1.00 45.28           N  
ATOM   1173  NH2 ARG A 165      50.774  52.987  30.563  1.00 45.93           N  
ATOM   1174  N   GLU A 166      45.761  58.538  29.484  1.00 46.63           N  
ATOM   1175  CA  GLU A 166      46.039  59.505  30.564  1.00 47.22           C  
ATOM   1176  C   GLU A 166      44.859  59.718  31.518  1.00 46.55           C  
ATOM   1177  O   GLU A 166      45.056  59.912  32.711  1.00 46.54           O  
ATOM   1178  CB  GLU A 166      46.477  60.851  29.993  1.00 47.05           C  
ATOM   1179  CG  GLU A 166      47.908  60.879  29.485  1.00 48.83           C  
ATOM   1180  CD  GLU A 166      48.231  62.132  28.663  1.00 49.64           C  
ATOM   1181  OE1 GLU A 166      47.628  63.207  28.912  1.00 52.64           O  
ATOM   1182  OE2 GLU A 166      49.102  62.044  27.764  1.00 53.35           O  
ATOM   1183  N   LEU A 167      43.641  59.697  30.984  1.00 46.31           N  
ATOM   1184  CA  LEU A 167      42.422  59.807  31.788  1.00 46.04           C  
ATOM   1185  C   LEU A 167      42.179  58.555  32.617  1.00 45.96           C  
ATOM   1186  O   LEU A 167      41.967  58.645  33.840  1.00 45.90           O  
ATOM   1187  CB  LEU A 167      41.204  60.046  30.898  1.00 45.94           C  
ATOM   1188  CG  LEU A 167      40.864  61.430  30.326  1.00 46.35           C  
ATOM   1189  CD1 LEU A 167      41.952  62.504  30.489  1.00 43.91           C  
ATOM   1190  CD2 LEU A 167      40.455  61.247  28.848  1.00 46.23           C  
ATOM   1191  N   THR A 168      42.230  57.401  31.943  1.00 45.31           N  
ATOM   1192  CA  THR A 168      41.856  56.110  32.518  1.00 44.88           C  
ATOM   1193  C   THR A 168      42.968  55.411  33.303  1.00 44.66           C  
ATOM   1194  O   THR A 168      42.697  54.718  34.273  1.00 44.61           O  
ATOM   1195  CB  THR A 168      41.422  55.147  31.429  1.00 45.10           C  
ATOM   1196  OG1 THR A 168      42.494  55.001  30.491  1.00 45.50           O  
ATOM   1197  CG2 THR A 168      40.169  55.644  30.711  1.00 44.63           C  
ATOM   1198  N   GLY A 169      44.214  55.583  32.875  1.00 44.57           N  
ATOM   1199  CA  GLY A 169      45.342  54.898  33.498  1.00 44.01           C  
ATOM   1200  C   GLY A 169      45.458  53.446  33.076  1.00 43.98           C  
ATOM   1201  O   GLY A 169      46.270  52.713  33.625  1.00 43.96           O  
ATOM   1202  N   PHE A 170      44.641  53.037  32.104  1.00 44.29           N  
ATOM   1203  CA  PHE A 170      44.682  51.695  31.504  1.00 44.51           C  
ATOM   1204  C   PHE A 170      46.068  51.326  30.949  1.00 43.96           C  
ATOM   1205  O   PHE A 170      46.802  52.183  30.475  1.00 43.92           O  
ATOM   1206  CB  PHE A 170      43.656  51.598  30.367  1.00 45.46           C  
ATOM   1207  CG  PHE A 170      42.230  51.325  30.813  1.00 47.32           C  
ATOM   1208  CD1 PHE A 170      41.920  50.230  31.623  1.00 48.72           C  
ATOM   1209  CD2 PHE A 170      41.182  52.127  30.356  1.00 49.20           C  
ATOM   1210  CE1 PHE A 170      40.593  49.959  32.005  1.00 48.87           C  
ATOM   1211  CE2 PHE A 170      39.850  51.870  30.736  1.00 50.38           C  
ATOM   1212  CZ  PHE A 170      39.557  50.781  31.566  1.00 48.84           C  
ATOM   1213  N   ASP A 171      46.413  50.044  31.005  1.00 43.58           N  
ATOM   1214  CA  ASP A 171      47.697  49.538  30.511  1.00 43.29           C  
ATOM   1215  C   ASP A 171      47.840  49.585  28.982  1.00 43.29           C  
ATOM   1216  O   ASP A 171      48.945  49.730  28.458  1.00 43.02           O  
ATOM   1217  CB  ASP A 171      47.892  48.091  30.968  1.00 43.54           C  
ATOM   1218  CG  ASP A 171      48.149  47.964  32.457  1.00 43.46           C  
ATOM   1219  OD1 ASP A 171      48.946  48.744  33.012  1.00 44.24           O  
ATOM   1220  OD2 ASP A 171      47.569  47.050  33.070  1.00 43.99           O  
ATOM   1221  N   ARG A 172      46.726  49.431  28.275  1.00 43.14           N  
ATOM   1222  CA  ARG A 172      46.728  49.401  26.825  1.00 43.35           C  
ATOM   1223  C   ARG A 172      45.443  50.037  26.306  1.00 43.85           C  
ATOM   1224  O   ARG A 172      44.328  49.625  26.664  1.00 43.81           O  
ATOM   1225  CB  ARG A 172      46.872  47.966  26.297  1.00 43.13           C  
ATOM   1226  CG  ARG A 172      47.516  47.874  24.917  1.00 43.26           C  
ATOM   1227  CD  ARG A 172      47.061  46.667  24.092  1.00 45.06           C  
ATOM   1228  NE  ARG A 172      47.427  45.364  24.658  1.00 45.69           N  
ATOM   1229  CZ  ARG A 172      48.633  44.803  24.560  1.00 47.07           C  
ATOM   1230  NH1 ARG A 172      48.837  43.615  25.109  1.00 47.53           N  
ATOM   1231  NH2 ARG A 172      49.640  45.415  23.922  1.00 46.79           N  
ATOM   1232  N   VAL A 173      45.601  51.078  25.493  1.00 44.20           N  
ATOM   1233  CA  VAL A 173      44.467  51.668  24.804  1.00 44.41           C  
ATOM   1234  C   VAL A 173      44.790  51.636  23.329  1.00 44.89           C  
ATOM   1235  O   VAL A 173      45.863  52.097  22.909  1.00 45.05           O  
ATOM   1236  CB  VAL A 173      44.175  53.104  25.251  1.00 44.13           C  
ATOM   1237  CG1 VAL A 173      42.943  53.636  24.530  1.00 43.65           C  
ATOM   1238  CG2 VAL A 173      43.962  53.158  26.751  1.00 43.78           C  
HETATM 1239  N   MSE A 174      43.868  51.066  22.556  1.00 45.18           N  
HETATM 1240  CA  MSE A 174      44.011  50.963  21.101  1.00 45.41           C  
HETATM 1241  C   MSE A 174      42.880  51.693  20.388  1.00 45.90           C  
HETATM 1242  O   MSE A 174      41.812  51.911  20.975  1.00 46.18           O  
HETATM 1243  CB  MSE A 174      43.985  49.495  20.682  1.00 45.19           C  
HETATM 1244  CG  MSE A 174      45.245  48.720  20.999  1.00 44.78           C  
HETATM 1245 SE   MSE A 174      44.791  46.850  21.013  1.00 44.78          SE  
HETATM 1246  CE  MSE A 174      44.008  46.798  22.808  1.00 45.32           C  
ATOM   1247  N   LEU A 175      43.116  52.085  19.137  1.00 46.00           N  
ATOM   1248  CA  LEU A 175      42.023  52.483  18.266  1.00 46.23           C  
ATOM   1249  C   LEU A 175      41.906  51.441  17.164  1.00 46.58           C  
ATOM   1250  O   LEU A 175      42.777  51.323  16.296  1.00 47.04           O  
ATOM   1251  CB  LEU A 175      42.214  53.891  17.691  1.00 46.24           C  
ATOM   1252  CG  LEU A 175      41.113  54.391  16.745  1.00 46.68           C  
ATOM   1253  CD1 LEU A 175      39.778  54.383  17.439  1.00 47.46           C  
ATOM   1254  CD2 LEU A 175      41.402  55.789  16.233  1.00 46.61           C  
ATOM   1255  N   TYR A 176      40.820  50.678  17.230  1.00 46.39           N  
ATOM   1256  CA  TYR A 176      40.538  49.564  16.342  1.00 45.54           C  
ATOM   1257  C   TYR A 176      39.634  50.076  15.232  1.00 45.42           C  
ATOM   1258  O   TYR A 176      38.596  50.664  15.526  1.00 46.10           O  
ATOM   1259  CB  TYR A 176      39.803  48.503  17.142  1.00 45.09           C  
ATOM   1260  CG  TYR A 176      39.674  47.162  16.483  1.00 45.88           C  
ATOM   1261  CD1 TYR A 176      38.452  46.739  15.948  1.00 45.56           C  
ATOM   1262  CD2 TYR A 176      40.758  46.295  16.408  1.00 46.08           C  
ATOM   1263  CE1 TYR A 176      38.319  45.501  15.355  1.00 43.72           C  
ATOM   1264  CE2 TYR A 176      40.629  45.051  15.809  1.00 45.62           C  
ATOM   1265  CZ  TYR A 176      39.408  44.660  15.300  1.00 44.73           C  
ATOM   1266  OH  TYR A 176      39.290  43.427  14.706  1.00 46.61           O  
ATOM   1267  N   LYS A 177      40.013  49.863  13.972  1.00 44.19           N  
ATOM   1268  CA  LYS A 177      39.242  50.396  12.837  1.00 43.43           C  
ATOM   1269  C   LYS A 177      38.736  49.306  11.874  1.00 42.64           C  
ATOM   1270  O   LYS A 177      39.498  48.441  11.450  1.00 42.19           O  
ATOM   1271  CB  LYS A 177      40.039  51.492  12.107  1.00 43.42           C  
ATOM   1272  CG  LYS A 177      40.000  51.423  10.601  1.00 42.88           C  
ATOM   1273  CD  LYS A 177      40.380  52.740   9.971  1.00 43.15           C  
ATOM   1274  CE  LYS A 177      39.480  53.017   8.786  1.00 44.72           C  
ATOM   1275  NZ  LYS A 177      38.045  52.824   9.180  1.00 45.53           N  
ATOM   1276  N   PHE A 178      37.446  49.365  11.552  1.00 41.68           N  
ATOM   1277  CA  PHE A 178      36.796  48.336  10.770  1.00 41.51           C  
ATOM   1278  C   PHE A 178      36.961  48.622   9.289  1.00 42.04           C  
ATOM   1279  O   PHE A 178      36.770  49.758   8.847  1.00 42.47           O  
ATOM   1280  CB  PHE A 178      35.313  48.244  11.131  1.00 41.03           C  
ATOM   1281  CG  PHE A 178      35.050  47.721  12.537  1.00 39.82           C  
ATOM   1282  CD1 PHE A 178      34.616  48.577  13.540  1.00 38.17           C  
ATOM   1283  CD2 PHE A 178      35.228  46.372  12.844  1.00 37.75           C  
ATOM   1284  CE1 PHE A 178      34.371  48.104  14.834  1.00 38.86           C  
ATOM   1285  CE2 PHE A 178      34.981  45.889  14.130  1.00 38.88           C  
ATOM   1286  CZ  PHE A 178      34.549  46.754  15.126  1.00 38.79           C  
ATOM   1287  N   ALA A 179      37.353  47.601   8.534  1.00 42.06           N  
ATOM   1288  CA  ALA A 179      37.412  47.694   7.080  1.00 42.37           C  
ATOM   1289  C   ALA A 179      36.003  47.454   6.518  1.00 42.58           C  
ATOM   1290  O   ALA A 179      35.111  47.015   7.257  1.00 42.02           O  
ATOM   1291  CB  ALA A 179      38.417  46.669   6.515  1.00 42.14           C  
ATOM   1292  N   PRO A 180      35.788  47.749   5.213  1.00 42.89           N  
ATOM   1293  CA  PRO A 180      34.454  47.560   4.644  1.00 43.11           C  
ATOM   1294  C   PRO A 180      33.937  46.128   4.838  1.00 43.55           C  
ATOM   1295  O   PRO A 180      32.734  45.925   5.026  1.00 43.50           O  
ATOM   1296  CB  PRO A 180      34.661  47.869   3.155  1.00 43.32           C  
ATOM   1297  CG  PRO A 180      36.145  47.797   2.933  1.00 43.08           C  
ATOM   1298  CD  PRO A 180      36.738  48.261   4.206  1.00 42.89           C  
ATOM   1299  N   ASP A 181      34.851  45.156   4.823  1.00 43.99           N  
ATOM   1300  CA  ASP A 181      34.509  43.732   4.956  1.00 44.22           C  
ATOM   1301  C   ASP A 181      34.403  43.242   6.408  1.00 44.41           C  
ATOM   1302  O   ASP A 181      34.247  42.043   6.637  1.00 44.72           O  
ATOM   1303  CB  ASP A 181      35.511  42.866   4.167  1.00 44.15           C  
ATOM   1304  CG  ASP A 181      36.903  42.823   4.808  1.00 44.22           C  
ATOM   1305  OD1 ASP A 181      37.054  43.230   5.987  1.00 42.50           O  
ATOM   1306  OD2 ASP A 181      37.853  42.376   4.126  1.00 43.24           O  
ATOM   1307  N   ALA A 182      34.527  44.170   7.365  1.00 44.46           N  
ATOM   1308  CA  ALA A 182      34.306  43.944   8.812  1.00 44.49           C  
ATOM   1309  C   ALA A 182      35.503  43.466   9.658  1.00 44.64           C  
ATOM   1310  O   ALA A 182      35.408  43.408  10.904  1.00 44.88           O  
ATOM   1311  CB  ALA A 182      33.063  43.088   9.068  1.00 44.47           C  
ATOM   1312  N   THR A 183      36.607  43.136   8.987  1.00 44.52           N  
ATOM   1313  CA  THR A 183      37.882  42.827   9.638  1.00 44.70           C  
ATOM   1314  C   THR A 183      38.450  44.121  10.210  1.00 45.28           C  
ATOM   1315  O   THR A 183      38.365  45.162   9.555  1.00 45.52           O  
ATOM   1316  CB  THR A 183      38.923  42.255   8.633  1.00 44.87           C  
ATOM   1317  OG1 THR A 183      39.173  43.214   7.599  1.00 44.97           O  
ATOM   1318  CG2 THR A 183      38.457  40.927   7.999  1.00 43.55           C  
ATOM   1319  N   GLY A 184      39.010  44.065  11.425  1.00 45.60           N  
ATOM   1320  CA  GLY A 184      39.629  45.240  12.060  1.00 45.43           C  
ATOM   1321  C   GLY A 184      41.154  45.347  11.979  1.00 45.62           C  
ATOM   1322  O   GLY A 184      41.846  44.384  11.653  1.00 46.05           O  
ATOM   1323  N   GLU A 185      41.668  46.541  12.262  1.00 45.52           N  
ATOM   1324  CA  GLU A 185      43.102  46.804  12.361  1.00 45.52           C  
ATOM   1325  C   GLU A 185      43.383  47.739  13.554  1.00 45.34           C  
ATOM   1326  O   GLU A 185      42.646  48.708  13.795  1.00 45.18           O  
ATOM   1327  CB  GLU A 185      43.608  47.432  11.064  1.00 45.39           C  
ATOM   1328  CG  GLU A 185      45.127  47.624  10.985  1.00 46.14           C  
ATOM   1329  CD  GLU A 185      45.589  48.258   9.671  1.00 46.56           C  
ATOM   1330  OE1 GLU A 185      46.769  48.658   9.573  1.00 47.95           O  
ATOM   1331  OE2 GLU A 185      44.779  48.361   8.728  1.00 48.44           O  
ATOM   1332  N   VAL A 186      44.434  47.444  14.314  1.00 44.91           N  
ATOM   1333  CA  VAL A 186      44.847  48.354  15.372  1.00 44.63           C  
ATOM   1334  C   VAL A 186      45.680  49.445  14.722  1.00 44.53           C  
ATOM   1335  O   VAL A 186      46.835  49.217  14.356  1.00 44.78           O  
ATOM   1336  CB  VAL A 186      45.612  47.629  16.519  1.00 44.75           C  
ATOM   1337  CG1 VAL A 186      46.260  48.633  17.476  1.00 43.81           C  
ATOM   1338  CG2 VAL A 186      44.666  46.721  17.283  1.00 44.48           C  
ATOM   1339  N   ILE A 187      45.079  50.619  14.549  1.00 44.32           N  
ATOM   1340  CA  ILE A 187      45.733  51.707  13.808  1.00 44.40           C  
ATOM   1341  C   ILE A 187      46.469  52.701  14.707  1.00 44.41           C  
ATOM   1342  O   ILE A 187      47.241  53.536  14.218  1.00 44.35           O  
ATOM   1343  CB  ILE A 187      44.780  52.431  12.803  1.00 44.47           C  
ATOM   1344  CG1 ILE A 187      43.597  53.088  13.511  1.00 44.05           C  
ATOM   1345  CG2 ILE A 187      44.327  51.466  11.684  1.00 44.96           C  
ATOM   1346  CD1 ILE A 187      42.977  54.225  12.729  1.00 43.83           C  
ATOM   1347  N   ALA A 188      46.224  52.591  16.013  1.00 44.24           N  
ATOM   1348  CA  ALA A 188      46.976  53.308  17.041  1.00 44.08           C  
ATOM   1349  C   ALA A 188      46.949  52.521  18.355  1.00 44.14           C  
ATOM   1350  O   ALA A 188      45.971  51.840  18.668  1.00 44.10           O  
ATOM   1351  CB  ALA A 188      46.422  54.700  17.241  1.00 43.99           C  
ATOM   1352  N   GLU A 189      48.028  52.630  19.115  1.00 44.29           N  
ATOM   1353  CA  GLU A 189      48.200  51.889  20.350  1.00 44.89           C  
ATOM   1354  C   GLU A 189      48.980  52.780  21.288  1.00 44.86           C  
ATOM   1355  O   GLU A 189      50.013  53.324  20.912  1.00 44.94           O  
ATOM   1356  CB  GLU A 189      48.985  50.595  20.080  1.00 44.88           C  
ATOM   1357  CG  GLU A 189      49.089  49.595  21.253  1.00 45.47           C  
ATOM   1358  CD  GLU A 189      49.726  48.252  20.833  1.00 45.85           C  
ATOM   1359  OE1 GLU A 189      50.519  48.251  19.860  1.00 46.29           O  
ATOM   1360  OE2 GLU A 189      49.437  47.204  21.471  1.00 46.16           O  
ATOM   1361  N   ALA A 190      48.456  52.960  22.491  1.00 45.25           N  
ATOM   1362  CA  ALA A 190      49.199  53.568  23.591  1.00 45.59           C  
ATOM   1363  C   ALA A 190      49.253  52.497  24.664  1.00 45.95           C  
ATOM   1364  O   ALA A 190      48.222  51.894  24.991  1.00 46.18           O  
ATOM   1365  CB  ALA A 190      48.493  54.805  24.100  1.00 45.41           C  
ATOM   1366  N   ARG A 191      50.441  52.226  25.192  1.00 46.31           N  
ATOM   1367  CA  ARG A 191      50.585  51.089  26.097  1.00 46.74           C  
ATOM   1368  C   ARG A 191      51.687  51.245  27.129  1.00 47.12           C  
ATOM   1369  O   ARG A 191      52.690  51.914  26.896  1.00 47.17           O  
ATOM   1370  CB  ARG A 191      50.790  49.783  25.305  1.00 46.57           C  
ATOM   1371  CG  ARG A 191      52.004  49.786  24.415  1.00 46.85           C  
ATOM   1372  CD  ARG A 191      52.255  48.443  23.800  1.00 47.98           C  
ATOM   1373  NE  ARG A 191      53.637  48.343  23.317  1.00 49.80           N  
ATOM   1374  CZ  ARG A 191      54.062  48.758  22.121  1.00 50.75           C  
ATOM   1375  NH1 ARG A 191      53.217  49.315  21.251  1.00 51.60           N  
ATOM   1376  NH2 ARG A 191      55.342  48.619  21.790  1.00 49.97           N  
ATOM   1377  N   ARG A 192      51.473  50.617  28.278  1.00 47.66           N  
ATOM   1378  CA  ARG A 192      52.520  50.370  29.255  1.00 48.32           C  
ATOM   1379  C   ARG A 192      53.754  49.828  28.528  1.00 48.07           C  
ATOM   1380  O   ARG A 192      53.632  49.080  27.552  1.00 48.22           O  
ATOM   1381  CB  ARG A 192      52.006  49.360  30.284  1.00 48.14           C  
ATOM   1382  CG  ARG A 192      52.930  49.109  31.459  1.00 49.32           C  
ATOM   1383  CD  ARG A 192      52.257  48.242  32.519  1.00 50.00           C  
ATOM   1384  NE  ARG A 192      52.001  46.865  32.078  1.00 53.22           N  
ATOM   1385  CZ  ARG A 192      52.934  45.912  31.994  1.00 54.16           C  
ATOM   1386  NH1 ARG A 192      52.601  44.688  31.597  1.00 53.99           N  
ATOM   1387  NH2 ARG A 192      54.204  46.179  32.296  1.00 54.17           N  
ATOM   1388  N   GLU A 193      54.939  50.218  28.986  1.00 47.99           N  
ATOM   1389  CA  GLU A 193      56.175  49.789  28.342  1.00 47.80           C  
ATOM   1390  C   GLU A 193      56.455  48.293  28.583  1.00 47.29           C  
ATOM   1391  O   GLU A 193      56.165  47.764  29.657  1.00 47.36           O  
ATOM   1392  CB  GLU A 193      57.344  50.687  28.780  1.00 47.89           C  
ATOM   1393  CG  GLU A 193      58.741  50.247  28.326  1.00 49.74           C  
ATOM   1394  CD  GLU A 193      58.933  50.197  26.801  1.00 51.69           C  
ATOM   1395  OE1 GLU A 193      58.072  49.629  26.084  1.00 51.71           O  
ATOM   1396  OE2 GLU A 193      59.978  50.705  26.323  1.00 52.04           O  
ATOM   1397  N   GLY A 194      56.983  47.619  27.561  1.00 46.70           N  
ATOM   1398  CA  GLY A 194      57.421  46.231  27.680  1.00 45.74           C  
ATOM   1399  C   GLY A 194      56.509  45.195  27.044  1.00 45.16           C  
ATOM   1400  O   GLY A 194      56.838  44.005  27.028  1.00 45.19           O  
ATOM   1401  N   LEU A 195      55.368  45.644  26.521  1.00 44.42           N  
ATOM   1402  CA  LEU A 195      54.376  44.758  25.912  1.00 43.66           C  
ATOM   1403  C   LEU A 195      54.598  44.625  24.409  1.00 43.58           C  
ATOM   1404  O   LEU A 195      54.973  45.602  23.754  1.00 43.81           O  
ATOM   1405  CB  LEU A 195      52.968  45.290  26.170  1.00 43.40           C  
ATOM   1406  CG  LEU A 195      52.457  45.420  27.606  1.00 42.80           C  
ATOM   1407  CD1 LEU A 195      51.035  45.971  27.620  1.00 42.26           C  
ATOM   1408  CD2 LEU A 195      52.505  44.086  28.316  1.00 42.28           C  
ATOM   1409  N   HIS A 196      54.360  43.428  23.862  1.00 43.09           N  
ATOM   1410  CA  HIS A 196      54.490  43.201  22.416  1.00 42.47           C  
ATOM   1411  C   HIS A 196      53.348  43.902  21.700  1.00 42.20           C  
ATOM   1412  O   HIS A 196      52.196  43.768  22.092  1.00 42.27           O  
ATOM   1413  CB  HIS A 196      54.509  41.708  22.073  1.00 42.39           C  
ATOM   1414  CG  HIS A 196      54.970  41.412  20.678  1.00 41.58           C  
ATOM   1415  ND1 HIS A 196      56.298  41.433  20.313  1.00 40.65           N  
ATOM   1416  CD2 HIS A 196      54.280  41.082  19.560  1.00 41.04           C  
ATOM   1417  CE1 HIS A 196      56.407  41.131  19.031  1.00 40.09           C  
ATOM   1418  NE2 HIS A 196      55.197  40.910  18.551  1.00 39.95           N  
ATOM   1419  N   ALA A 197      53.685  44.667  20.665  1.00 41.91           N  
ATOM   1420  CA  ALA A 197      52.734  45.548  19.990  1.00 41.57           C  
ATOM   1421  C   ALA A 197      51.627  44.816  19.228  1.00 41.34           C  
ATOM   1422  O   ALA A 197      51.860  43.779  18.624  1.00 41.42           O  
ATOM   1423  CB  ALA A 197      53.476  46.505  19.062  1.00 41.33           C  
ATOM   1424  N   PHE A 198      50.421  45.369  19.288  1.00 41.47           N  
ATOM   1425  CA  PHE A 198      49.321  44.986  18.405  1.00 41.68           C  
ATOM   1426  C   PHE A 198      49.249  45.943  17.209  1.00 42.14           C  
ATOM   1427  O   PHE A 198      48.656  45.615  16.174  1.00 42.43           O  
ATOM   1428  CB  PHE A 198      47.974  45.025  19.143  1.00 41.33           C  
ATOM   1429  CG  PHE A 198      47.655  43.776  19.911  1.00 40.62           C  
ATOM   1430  CD1 PHE A 198      47.198  43.856  21.219  1.00 39.71           C  
ATOM   1431  CD2 PHE A 198      47.805  42.516  19.328  1.00 40.84           C  
ATOM   1432  CE1 PHE A 198      46.888  42.701  21.937  1.00 39.59           C  
ATOM   1433  CE2 PHE A 198      47.503  41.353  20.043  1.00 40.45           C  
ATOM   1434  CZ  PHE A 198      47.042  41.453  21.351  1.00 40.26           C  
ATOM   1435  N   LEU A 199      49.845  47.126  17.368  1.00 42.09           N  
ATOM   1436  CA  LEU A 199      49.855  48.157  16.337  1.00 42.00           C  
ATOM   1437  C   LEU A 199      50.136  47.563  14.963  1.00 42.13           C  
ATOM   1438  O   LEU A 199      51.160  46.916  14.754  1.00 42.01           O  
ATOM   1439  CB  LEU A 199      50.884  49.236  16.702  1.00 42.05           C  
ATOM   1440  CG  LEU A 199      50.930  50.637  16.072  1.00 41.60           C  
ATOM   1441  CD1 LEU A 199      52.019  50.730  15.025  1.00 40.77           C  
ATOM   1442  CD2 LEU A 199      49.579  51.094  15.520  1.00 40.62           C  
ATOM   1443  N   GLY A 200      49.199  47.761  14.042  1.00 42.43           N  
ATOM   1444  CA  GLY A 200      49.354  47.294  12.667  1.00 43.14           C  
ATOM   1445  C   GLY A 200      48.860  45.881  12.400  1.00 43.75           C  
ATOM   1446  O   GLY A 200      48.816  45.451  11.242  1.00 43.68           O  
ATOM   1447  N   HIS A 201      48.498  45.153  13.458  1.00 44.17           N  
ATOM   1448  CA  HIS A 201      47.981  43.795  13.309  1.00 44.69           C  
ATOM   1449  C   HIS A 201      46.501  43.798  12.976  1.00 45.17           C  
ATOM   1450  O   HIS A 201      45.743  44.669  13.406  1.00 45.20           O  
ATOM   1451  CB  HIS A 201      48.276  42.930  14.535  1.00 44.63           C  
ATOM   1452  CG  HIS A 201      49.667  42.382  14.554  1.00 45.79           C  
ATOM   1453  ND1 HIS A 201      50.726  43.056  15.124  1.00 46.48           N  
ATOM   1454  CD2 HIS A 201      50.180  41.237  14.044  1.00 47.07           C  
ATOM   1455  CE1 HIS A 201      51.831  42.348  14.973  1.00 46.83           C  
ATOM   1456  NE2 HIS A 201      51.528  41.240  14.320  1.00 47.75           N  
ATOM   1457  N   ARG A 202      46.103  42.805  12.194  1.00 45.90           N  
ATOM   1458  CA  ARG A 202      44.751  42.726  11.665  1.00 46.53           C  
ATOM   1459  C   ARG A 202      44.053  41.465  12.155  1.00 46.08           C  
ATOM   1460  O   ARG A 202      44.686  40.417  12.333  1.00 45.92           O  
ATOM   1461  CB  ARG A 202      44.796  42.767  10.138  1.00 46.47           C  
ATOM   1462  CG  ARG A 202      45.396  44.066   9.587  1.00 47.66           C  
ATOM   1463  CD  ARG A 202      45.428  44.113   8.058  1.00 48.30           C  
ATOM   1464  NE  ARG A 202      44.263  43.454   7.467  1.00 53.46           N  
ATOM   1465  CZ  ARG A 202      43.015  43.929   7.487  1.00 55.55           C  
ATOM   1466  NH1 ARG A 202      42.039  43.223   6.918  1.00 56.16           N  
ATOM   1467  NH2 ARG A 202      42.733  45.095   8.076  1.00 56.07           N  
ATOM   1468  N   PHE A 203      42.743  41.580  12.367  1.00 45.87           N  
ATOM   1469  CA  PHE A 203      41.954  40.522  13.003  1.00 45.39           C  
ATOM   1470  C   PHE A 203      40.679  40.188  12.215  1.00 44.81           C  
ATOM   1471  O   PHE A 203      40.124  41.070  11.560  1.00 44.92           O  
ATOM   1472  CB  PHE A 203      41.648  40.928  14.446  1.00 45.30           C  
ATOM   1473  CG  PHE A 203      42.891  41.185  15.271  1.00 45.83           C  
ATOM   1474  CD1 PHE A 203      43.419  42.473  15.384  1.00 45.89           C  
ATOM   1475  CD2 PHE A 203      43.551  40.135  15.910  1.00 46.09           C  
ATOM   1476  CE1 PHE A 203      44.574  42.714  16.128  1.00 45.43           C  
ATOM   1477  CE2 PHE A 203      44.707  40.365  16.657  1.00 46.07           C  
ATOM   1478  CZ  PHE A 203      45.220  41.660  16.762  1.00 45.83           C  
ATOM   1479  N   PRO A 204      40.236  38.908  12.239  1.00 44.14           N  
ATOM   1480  CA  PRO A 204      39.008  38.535  11.518  1.00 43.67           C  
ATOM   1481  C   PRO A 204      37.722  39.194  12.045  1.00 43.16           C  
ATOM   1482  O   PRO A 204      37.606  39.472  13.235  1.00 43.06           O  
ATOM   1483  CB  PRO A 204      38.946  37.007  11.677  1.00 43.50           C  
ATOM   1484  CG  PRO A 204      39.796  36.697  12.835  1.00 43.42           C  
ATOM   1485  CD  PRO A 204      40.865  37.739  12.883  1.00 44.10           C  
ATOM   1486  N   ALA A 205      36.775  39.426  11.139  1.00 42.66           N  
ATOM   1487  CA  ALA A 205      35.474  40.015  11.438  1.00 42.42           C  
ATOM   1488  C   ALA A 205      34.755  39.341  12.601  1.00 42.74           C  
ATOM   1489  O   ALA A 205      34.056  40.003  13.386  1.00 43.07           O  
ATOM   1490  CB  ALA A 205      34.599  39.976  10.208  1.00 42.21           C  
ATOM   1491  N   SER A 206      34.936  38.030  12.710  1.00 42.85           N  
ATOM   1492  CA  SER A 206      34.273  37.223  13.727  1.00 43.11           C  
ATOM   1493  C   SER A 206      34.737  37.496  15.162  1.00 43.32           C  
ATOM   1494  O   SER A 206      34.084  37.059  16.105  1.00 43.64           O  
ATOM   1495  CB  SER A 206      34.435  35.748  13.396  1.00 43.04           C  
ATOM   1496  OG  SER A 206      35.604  35.553  12.619  1.00 43.98           O  
ATOM   1497  N   ASP A 207      35.840  38.230  15.330  1.00 43.13           N  
ATOM   1498  CA  ASP A 207      36.370  38.526  16.656  1.00 42.59           C  
ATOM   1499  C   ASP A 207      35.490  39.504  17.423  1.00 42.71           C  
ATOM   1500  O   ASP A 207      35.452  39.474  18.661  1.00 43.10           O  
ATOM   1501  CB  ASP A 207      37.808  39.025  16.571  1.00 42.67           C  
ATOM   1502  CG  ASP A 207      38.806  37.908  16.302  1.00 43.98           C  
ATOM   1503  OD1 ASP A 207      40.018  38.203  16.284  1.00 45.88           O  
ATOM   1504  OD2 ASP A 207      38.402  36.735  16.093  1.00 45.51           O  
ATOM   1505  N   ILE A 208      34.807  40.382  16.684  1.00 42.17           N  
ATOM   1506  CA  ILE A 208      33.688  41.185  17.200  1.00 41.18           C  
ATOM   1507  C   ILE A 208      32.556  40.877  16.233  1.00 41.49           C  
ATOM   1508  O   ILE A 208      32.499  41.457  15.135  1.00 41.98           O  
ATOM   1509  CB  ILE A 208      33.992  42.691  17.176  1.00 41.02           C  
ATOM   1510  CG1 ILE A 208      35.392  42.962  17.735  1.00 40.03           C  
ATOM   1511  CG2 ILE A 208      32.913  43.481  17.909  1.00 39.58           C  
ATOM   1512  CD1 ILE A 208      35.860  44.339  17.526  1.00 37.09           C  
ATOM   1513  N   PRO A 209      31.683  39.917  16.597  1.00 41.03           N  
ATOM   1514  CA  PRO A 209      30.735  39.412  15.605  1.00 40.63           C  
ATOM   1515  C   PRO A 209      29.535  40.349  15.339  1.00 40.49           C  
ATOM   1516  O   PRO A 209      29.307  41.304  16.090  1.00 40.49           O  
ATOM   1517  CB  PRO A 209      30.322  38.049  16.176  1.00 40.18           C  
ATOM   1518  CG  PRO A 209      30.544  38.147  17.635  1.00 40.29           C  
ATOM   1519  CD  PRO A 209      31.534  39.249  17.904  1.00 40.88           C  
ATOM   1520  N   ALA A 210      28.785  40.058  14.275  1.00 40.34           N  
ATOM   1521  CA  ALA A 210      27.744  40.956  13.757  1.00 40.26           C  
ATOM   1522  C   ALA A 210      26.756  41.465  14.809  1.00 40.28           C  
ATOM   1523  O   ALA A 210      26.455  42.661  14.850  1.00 40.64           O  
ATOM   1524  CB  ALA A 210      27.008  40.317  12.596  1.00 39.89           C  
ATOM   1525  N   GLN A 211      26.268  40.571  15.659  1.00 40.23           N  
ATOM   1526  CA  GLN A 211      25.328  40.965  16.706  1.00 40.44           C  
ATOM   1527  C   GLN A 211      25.964  41.951  17.691  1.00 40.03           C  
ATOM   1528  O   GLN A 211      25.304  42.882  18.154  1.00 39.72           O  
ATOM   1529  CB  GLN A 211      24.721  39.745  17.422  1.00 40.32           C  
ATOM   1530  CG  GLN A 211      25.464  39.284  18.660  1.00 42.00           C  
ATOM   1531  CD  GLN A 211      26.553  38.268  18.366  1.00 44.00           C  
ATOM   1532  OE1 GLN A 211      27.307  38.385  17.393  1.00 43.87           O  
ATOM   1533  NE2 GLN A 211      26.636  37.254  19.214  1.00 45.45           N  
ATOM   1534  N   ALA A 212      27.247  41.758  17.973  1.00 40.09           N  
ATOM   1535  CA  ALA A 212      27.967  42.646  18.874  1.00 40.63           C  
ATOM   1536  C   ALA A 212      28.204  44.022  18.228  1.00 41.04           C  
ATOM   1537  O   ALA A 212      27.972  45.059  18.866  1.00 41.01           O  
ATOM   1538  CB  ALA A 212      29.280  42.014  19.332  1.00 40.35           C  
ATOM   1539  N   ARG A 213      28.648  44.029  16.969  1.00 40.81           N  
ATOM   1540  CA  ARG A 213      28.851  45.269  16.256  1.00 41.05           C  
ATOM   1541  C   ARG A 213      27.552  46.066  16.275  1.00 41.64           C  
ATOM   1542  O   ARG A 213      27.557  47.295  16.368  1.00 41.43           O  
ATOM   1543  CB  ARG A 213      29.218  44.980  14.811  1.00 41.21           C  
ATOM   1544  CG  ARG A 213      30.690  44.731  14.529  1.00 40.86           C  
ATOM   1545  CD  ARG A 213      30.824  44.298  13.075  1.00 40.24           C  
ATOM   1546  NE  ARG A 213      31.089  42.872  13.001  1.00 42.08           N  
ATOM   1547  CZ  ARG A 213      30.904  42.119  11.929  1.00 44.60           C  
ATOM   1548  NH1 ARG A 213      30.401  42.628  10.812  1.00 45.34           N  
ATOM   1549  NH2 ARG A 213      31.215  40.833  11.981  1.00 47.62           N  
ATOM   1550  N   ALA A 214      26.437  45.348  16.159  1.00 42.29           N  
ATOM   1551  CA  ALA A 214      25.114  45.957  16.074  1.00 42.53           C  
ATOM   1552  C   ALA A 214      24.708  46.506  17.443  1.00 42.50           C  
ATOM   1553  O   ALA A 214      24.293  47.657  17.567  1.00 42.90           O  
ATOM   1554  CB  ALA A 214      24.094  44.953  15.542  1.00 42.06           C  
ATOM   1555  N   LEU A 215      24.871  45.707  18.488  1.00 42.70           N  
ATOM   1556  CA  LEU A 215      24.620  46.217  19.832  1.00 42.26           C  
ATOM   1557  C   LEU A 215      25.486  47.468  20.020  1.00 42.70           C  
ATOM   1558  O   LEU A 215      25.114  48.391  20.760  1.00 42.64           O  
ATOM   1559  CB  LEU A 215      24.940  45.156  20.882  1.00 42.01           C  
ATOM   1560  CG  LEU A 215      24.776  45.575  22.357  1.00 42.37           C  
ATOM   1561  CD1 LEU A 215      23.321  45.880  22.698  1.00 40.45           C  
ATOM   1562  CD2 LEU A 215      25.352  44.517  23.304  1.00 41.88           C  
ATOM   1563  N   TYR A 216      26.624  47.497  19.313  1.00 42.77           N  
ATOM   1564  CA  TYR A 216      27.638  48.545  19.499  1.00 42.76           C  
ATOM   1565  C   TYR A 216      27.405  49.799  18.658  1.00 42.37           C  
ATOM   1566  O   TYR A 216      28.250  50.708  18.636  1.00 42.82           O  
ATOM   1567  CB  TYR A 216      29.074  48.030  19.281  1.00 42.53           C  
ATOM   1568  CG  TYR A 216      29.526  46.965  20.261  1.00 43.97           C  
ATOM   1569  CD1 TYR A 216      28.855  46.758  21.490  1.00 44.41           C  
ATOM   1570  CD2 TYR A 216      30.631  46.165  19.969  1.00 43.74           C  
ATOM   1571  CE1 TYR A 216      29.276  45.754  22.378  1.00 43.75           C  
ATOM   1572  CE2 TYR A 216      31.055  45.178  20.849  1.00 44.25           C  
ATOM   1573  CZ  TYR A 216      30.380  44.980  22.049  1.00 43.52           C  
ATOM   1574  OH  TYR A 216      30.818  43.989  22.886  1.00 43.17           O  
ATOM   1575  N   THR A 217      26.266  49.876  17.994  1.00 41.33           N  
ATOM   1576  CA  THR A 217      26.019  51.028  17.169  1.00 41.23           C  
ATOM   1577  C   THR A 217      25.052  51.920  17.872  1.00 42.24           C  
ATOM   1578  O   THR A 217      25.038  53.135  17.633  1.00 42.81           O  
ATOM   1579  CB  THR A 217      25.430  50.623  15.828  1.00 40.79           C  
ATOM   1580  OG1 THR A 217      26.278  49.619  15.282  1.00 39.71           O  
ATOM   1581  CG2 THR A 217      25.380  51.813  14.921  1.00 38.68           C  
ATOM   1582  N   ARG A 218      24.236  51.306  18.727  1.00 42.80           N  
ATOM   1583  CA  ARG A 218      23.299  52.029  19.549  1.00 43.76           C  
ATOM   1584  C   ARG A 218      23.562  51.924  21.052  1.00 43.19           C  
ATOM   1585  O   ARG A 218      22.728  52.389  21.822  1.00 43.91           O  
ATOM   1586  CB  ARG A 218      21.857  51.609  19.226  1.00 43.53           C  
ATOM   1587  CG  ARG A 218      21.624  50.095  19.064  1.00 45.10           C  
ATOM   1588  CD  ARG A 218      20.098  49.804  18.933  1.00 46.95           C  
ATOM   1589  NE  ARG A 218      19.679  48.560  19.605  1.00 54.10           N  
ATOM   1590  CZ  ARG A 218      19.590  48.394  20.934  1.00 56.49           C  
ATOM   1591  NH1 ARG A 218      19.901  49.386  21.770  1.00 57.79           N  
ATOM   1592  NH2 ARG A 218      19.208  47.222  21.437  1.00 57.05           N  
ATOM   1593  N   HIS A 219      24.669  51.316  21.489  1.00 42.65           N  
ATOM   1594  CA  HIS A 219      25.061  51.416  22.934  1.00 42.18           C  
ATOM   1595  C   HIS A 219      26.551  51.667  23.170  1.00 42.04           C  
ATOM   1596  O   HIS A 219      27.303  50.767  23.582  1.00 42.66           O  
ATOM   1597  CB  HIS A 219      24.557  50.242  23.778  1.00 41.86           C  
ATOM   1598  CG  HIS A 219      23.090  50.299  24.056  1.00 43.08           C  
ATOM   1599  ND1 HIS A 219      22.488  51.393  24.644  1.00 43.43           N  
ATOM   1600  CD2 HIS A 219      22.095  49.416  23.790  1.00 43.89           C  
ATOM   1601  CE1 HIS A 219      21.186  51.175  24.738  1.00 44.23           C  
ATOM   1602  NE2 HIS A 219      20.923  49.979  24.236  1.00 43.77           N  
ATOM   1603  N   LEU A 220      26.943  52.923  22.971  1.00 41.19           N  
ATOM   1604  CA  LEU A 220      28.315  53.306  22.665  1.00 41.05           C  
ATOM   1605  C   LEU A 220      29.460  52.881  23.626  1.00 41.64           C  
ATOM   1606  O   LEU A 220      30.631  52.957  23.226  1.00 41.54           O  
ATOM   1607  CB  LEU A 220      28.349  54.807  22.353  1.00 40.71           C  
ATOM   1608  CG  LEU A 220      27.725  55.329  21.028  1.00 41.71           C  
ATOM   1609  CD1 LEU A 220      26.969  54.309  20.132  1.00 34.89           C  
ATOM   1610  CD2 LEU A 220      26.846  56.560  21.343  1.00 43.60           C  
ATOM   1611  N   LEU A 221      29.147  52.453  24.860  1.00 41.69           N  
ATOM   1612  CA  LEU A 221      30.190  51.976  25.804  1.00 41.93           C  
ATOM   1613  C   LEU A 221      29.793  50.687  26.576  1.00 42.43           C  
ATOM   1614  O   LEU A 221      28.633  50.492  26.944  1.00 41.64           O  
ATOM   1615  CB  LEU A 221      30.636  53.104  26.733  1.00 41.50           C  
ATOM   1616  CG  LEU A 221      31.628  53.050  27.926  1.00 42.08           C  
ATOM   1617  CD1 LEU A 221      31.811  54.454  28.497  1.00 41.27           C  
ATOM   1618  CD2 LEU A 221      31.227  52.126  29.048  1.00 37.70           C  
ATOM   1619  N   ARG A 222      30.766  49.793  26.753  1.00 43.24           N  
ATOM   1620  CA  ARG A 222      30.576  48.523  27.463  1.00 44.74           C  
ATOM   1621  C   ARG A 222      31.903  48.043  28.039  1.00 45.37           C  
ATOM   1622  O   ARG A 222      32.974  48.307  27.463  1.00 46.17           O  
ATOM   1623  CB  ARG A 222      29.940  47.431  26.578  1.00 45.16           C  
ATOM   1624  CG  ARG A 222      30.850  46.720  25.546  1.00 45.64           C  
ATOM   1625  CD  ARG A 222      31.538  47.666  24.586  1.00 47.75           C  
ATOM   1626  NE  ARG A 222      30.607  48.490  23.818  1.00 51.30           N  
ATOM   1627  CZ  ARG A 222      30.962  49.226  22.760  1.00 52.83           C  
ATOM   1628  NH1 ARG A 222      30.055  49.925  22.086  1.00 51.37           N  
ATOM   1629  NH2 ARG A 222      32.229  49.249  22.359  1.00 52.87           N  
ATOM   1630  N   LEU A 223      31.837  47.341  29.169  1.00 44.86           N  
ATOM   1631  CA  LEU A 223      33.046  46.974  29.852  1.00 43.81           C  
ATOM   1632  C   LEU A 223      32.965  45.643  30.563  1.00 43.72           C  
ATOM   1633  O   LEU A 223      31.878  45.165  30.860  1.00 43.15           O  
ATOM   1634  CB  LEU A 223      33.440  48.087  30.815  1.00 43.72           C  
ATOM   1635  CG  LEU A 223      32.814  48.571  32.144  1.00 43.21           C  
ATOM   1636  CD1 LEU A 223      31.913  49.774  31.931  1.00 41.76           C  
ATOM   1637  CD2 LEU A 223      32.155  47.550  33.056  1.00 42.23           C  
ATOM   1638  N   THR A 224      34.121  45.040  30.823  1.00 43.69           N  
ATOM   1639  CA  THR A 224      34.199  43.926  31.768  1.00 44.02           C  
ATOM   1640  C   THR A 224      35.136  44.353  32.896  1.00 44.14           C  
ATOM   1641  O   THR A 224      36.345  44.451  32.709  1.00 44.12           O  
ATOM   1642  CB  THR A 224      34.671  42.582  31.112  1.00 43.92           C  
ATOM   1643  OG1 THR A 224      33.946  42.350  29.902  1.00 42.90           O  
ATOM   1644  CG2 THR A 224      34.442  41.405  32.064  1.00 43.22           C  
ATOM   1645  N   ALA A 225      34.566  44.629  34.063  1.00 44.63           N  
ATOM   1646  CA  ALA A 225      35.345  45.160  35.188  1.00 44.77           C  
ATOM   1647  C   ALA A 225      36.344  44.125  35.663  1.00 45.36           C  
ATOM   1648  O   ALA A 225      37.495  44.459  35.982  1.00 45.62           O  
ATOM   1649  CB  ALA A 225      34.435  45.587  36.314  1.00 44.18           C  
ATOM   1650  N   ASP A 226      35.898  42.866  35.685  1.00 45.90           N  
ATOM   1651  CA  ASP A 226      36.718  41.733  36.137  1.00 46.20           C  
ATOM   1652  C   ASP A 226      36.500  40.504  35.233  1.00 46.06           C  
ATOM   1653  O   ASP A 226      35.377  40.000  35.103  1.00 45.92           O  
ATOM   1654  CB  ASP A 226      36.411  41.411  37.603  1.00 45.59           C  
ATOM   1655  CG  ASP A 226      37.353  40.381  38.186  1.00 47.05           C  
ATOM   1656  OD1 ASP A 226      37.927  39.604  37.392  1.00 46.63           O  
ATOM   1657  OD2 ASP A 226      37.523  40.337  39.449  1.00 48.64           O  
ATOM   1658  N   THR A 227      37.576  40.019  34.620  1.00 46.10           N  
ATOM   1659  CA  THR A 227      37.447  38.939  33.629  1.00 46.64           C  
ATOM   1660  C   THR A 227      37.300  37.547  34.240  1.00 46.81           C  
ATOM   1661  O   THR A 227      36.989  36.576  33.538  1.00 46.75           O  
ATOM   1662  CB  THR A 227      38.586  38.954  32.578  1.00 46.65           C  
ATOM   1663  OG1 THR A 227      39.852  39.062  33.246  1.00 46.72           O  
ATOM   1664  CG2 THR A 227      38.396  40.114  31.617  1.00 45.13           C  
ATOM   1665  N   ARG A 228      37.512  37.459  35.546  1.00 47.24           N  
ATOM   1666  CA  ARG A 228      37.305  36.219  36.274  1.00 47.72           C  
ATOM   1667  C   ARG A 228      36.273  36.414  37.399  1.00 47.66           C  
ATOM   1668  O   ARG A 228      36.443  35.954  38.527  1.00 47.72           O  
ATOM   1669  CB  ARG A 228      38.642  35.649  36.757  1.00 47.58           C  
ATOM   1670  CG  ARG A 228      39.731  36.687  37.024  1.00 48.43           C  
ATOM   1671  CD  ARG A 228      41.031  36.012  37.425  1.00 48.67           C  
ATOM   1672  NE  ARG A 228      40.758  34.836  38.249  1.00 50.96           N  
ATOM   1673  CZ  ARG A 228      41.660  34.166  38.964  1.00 52.23           C  
ATOM   1674  NH1 ARG A 228      42.938  34.547  38.982  1.00 52.78           N  
ATOM   1675  NH2 ARG A 228      41.274  33.110  39.675  1.00 52.24           N  
ATOM   1676  N   ALA A 229      35.189  37.101  37.055  1.00 47.79           N  
ATOM   1677  CA  ALA A 229      34.111  37.407  37.985  1.00 47.89           C  
ATOM   1678  C   ALA A 229      32.822  36.718  37.544  1.00 47.81           C  
ATOM   1679  O   ALA A 229      32.346  36.958  36.439  1.00 47.74           O  
ATOM   1680  CB  ALA A 229      33.900  38.912  38.045  1.00 47.86           C  
ATOM   1681  N   ALA A 230      32.262  35.869  38.404  1.00 47.82           N  
ATOM   1682  CA  ALA A 230      30.991  35.212  38.120  1.00 47.84           C  
ATOM   1683  C   ALA A 230      29.857  36.231  37.917  1.00 48.12           C  
ATOM   1684  O   ALA A 230      29.725  37.191  38.679  1.00 48.42           O  
ATOM   1685  CB  ALA A 230      30.650  34.257  39.220  1.00 47.78           C  
ATOM   1686  N   ALA A 231      29.058  36.040  36.870  1.00 48.13           N  
ATOM   1687  CA  ALA A 231      27.875  36.866  36.669  1.00 48.16           C  
ATOM   1688  C   ALA A 231      26.862  36.552  37.761  1.00 48.22           C  
ATOM   1689  O   ALA A 231      26.733  35.397  38.182  1.00 48.46           O  
ATOM   1690  CB  ALA A 231      27.275  36.622  35.298  1.00 48.05           C  
ATOM   1691  N   VAL A 232      26.162  37.572  38.245  1.00 48.34           N  
ATOM   1692  CA  VAL A 232      25.081  37.320  39.206  1.00 48.66           C  
ATOM   1693  C   VAL A 232      23.693  37.446  38.545  1.00 48.69           C  
ATOM   1694  O   VAL A 232      23.379  38.463  37.938  1.00 48.48           O  
ATOM   1695  CB  VAL A 232      25.242  38.083  40.591  1.00 48.52           C  
ATOM   1696  CG1 VAL A 232      26.409  39.066  40.579  1.00 48.51           C  
ATOM   1697  CG2 VAL A 232      23.932  38.743  41.054  1.00 47.95           C  
ATOM   1698  N   PRO A 233      22.875  36.384  38.655  1.00 48.85           N  
ATOM   1699  CA  PRO A 233      21.587  36.343  37.959  1.00 48.89           C  
ATOM   1700  C   PRO A 233      20.564  37.359  38.469  1.00 48.95           C  
ATOM   1701  O   PRO A 233      20.552  37.687  39.660  1.00 49.23           O  
ATOM   1702  CB  PRO A 233      21.090  34.915  38.228  1.00 48.75           C  
ATOM   1703  CG  PRO A 233      21.777  34.505  39.495  1.00 48.75           C  
ATOM   1704  CD  PRO A 233      23.122  35.158  39.444  1.00 48.64           C  
ATOM   1705  N   LEU A 234      19.730  37.851  37.553  1.00 49.01           N  
ATOM   1706  CA  LEU A 234      18.483  38.529  37.894  1.00 48.89           C  
ATOM   1707  C   LEU A 234      17.494  37.497  38.395  1.00 48.95           C  
ATOM   1708  O   LEU A 234      17.445  36.377  37.874  1.00 49.14           O  
ATOM   1709  CB  LEU A 234      17.878  39.212  36.668  1.00 48.94           C  
ATOM   1710  CG  LEU A 234      18.715  40.216  35.884  1.00 48.99           C  
ATOM   1711  CD1 LEU A 234      17.885  40.780  34.744  1.00 48.62           C  
ATOM   1712  CD2 LEU A 234      19.201  41.330  36.792  1.00 48.63           C  
ATOM   1713  N   ASP A 235      16.717  37.869  39.411  1.00 49.02           N  
ATOM   1714  CA  ASP A 235      15.637  37.028  39.908  1.00 48.84           C  
ATOM   1715  C   ASP A 235      14.325  37.819  39.924  1.00 48.52           C  
ATOM   1716  O   ASP A 235      14.287  38.928  40.459  1.00 48.73           O  
ATOM   1717  CB  ASP A 235      15.964  36.481  41.298  1.00 49.06           C  
ATOM   1718  CG  ASP A 235      15.050  35.327  41.705  1.00 50.11           C  
ATOM   1719  OD1 ASP A 235      14.859  34.399  40.886  1.00 51.85           O  
ATOM   1720  OD2 ASP A 235      14.526  35.336  42.842  1.00 50.50           O  
ATOM   1721  N   PRO A 236      13.265  37.286  39.278  1.00 48.14           N  
ATOM   1722  CA  PRO A 236      13.330  36.131  38.386  1.00 47.92           C  
ATOM   1723  C   PRO A 236      14.109  36.484  37.111  1.00 47.78           C  
ATOM   1724  O   PRO A 236      14.269  37.668  36.793  1.00 47.77           O  
ATOM   1725  CB  PRO A 236      11.853  35.843  38.070  1.00 47.66           C  
ATOM   1726  CG  PRO A 236      11.168  37.129  38.267  1.00 47.74           C  
ATOM   1727  CD  PRO A 236      11.889  37.802  39.398  1.00 48.01           C  
ATOM   1728  N   VAL A 237      14.592  35.466  36.403  1.00 47.52           N  
ATOM   1729  CA  VAL A 237      15.423  35.679  35.224  1.00 47.53           C  
ATOM   1730  C   VAL A 237      14.659  36.363  34.092  1.00 47.36           C  
ATOM   1731  O   VAL A 237      15.238  37.136  33.334  1.00 47.57           O  
ATOM   1732  CB  VAL A 237      16.063  34.365  34.717  1.00 47.77           C  
ATOM   1733  CG1 VAL A 237      17.336  34.664  33.919  1.00 47.59           C  
ATOM   1734  CG2 VAL A 237      16.391  33.440  35.887  1.00 48.23           C  
ATOM   1735  N   LEU A 238      13.367  36.070  33.980  1.00 47.22           N  
ATOM   1736  CA  LEU A 238      12.508  36.691  32.976  1.00 47.01           C  
ATOM   1737  C   LEU A 238      11.795  37.938  33.513  1.00 47.07           C  
ATOM   1738  O   LEU A 238      11.432  38.010  34.691  1.00 46.96           O  
ATOM   1739  CB  LEU A 238      11.457  35.694  32.453  1.00 47.01           C  
ATOM   1740  CG  LEU A 238      11.793  34.319  31.850  1.00 46.73           C  
ATOM   1741  CD1 LEU A 238      13.173  34.299  31.170  1.00 45.61           C  
ATOM   1742  CD2 LEU A 238      11.662  33.214  32.903  1.00 45.50           C  
ATOM   1743  N   ASN A 239      11.590  38.909  32.632  1.00 47.02           N  
ATOM   1744  CA  ASN A 239      10.775  40.078  32.922  1.00 47.33           C  
ATOM   1745  C   ASN A 239       9.319  39.657  33.149  1.00 47.59           C  
ATOM   1746  O   ASN A 239       8.679  39.141  32.225  1.00 47.63           O  
ATOM   1747  CB  ASN A 239      10.892  41.056  31.748  1.00 47.35           C  
ATOM   1748  CG  ASN A 239      10.049  42.309  31.915  1.00 47.93           C  
ATOM   1749  OD1 ASN A 239       9.440  42.552  32.964  1.00 48.40           O  
ATOM   1750  ND2 ASN A 239      10.016  43.124  30.864  1.00 48.56           N  
ATOM   1751  N   THR A 240       8.802  39.871  34.367  1.00 47.66           N  
ATOM   1752  CA  THR A 240       7.425  39.467  34.714  1.00 47.86           C  
ATOM   1753  C   THR A 240       6.355  40.234  33.944  1.00 47.64           C  
ATOM   1754  O   THR A 240       5.219  39.779  33.853  1.00 47.36           O  
ATOM   1755  CB  THR A 240       7.114  39.543  36.238  1.00 47.99           C  
ATOM   1756  OG1 THR A 240       7.777  40.670  36.821  1.00 48.96           O  
ATOM   1757  CG2 THR A 240       7.561  38.273  36.948  1.00 48.46           C  
ATOM   1758  N   GLN A 241       6.730  41.390  33.395  1.00 47.70           N  
ATOM   1759  CA  GLN A 241       5.877  42.159  32.480  1.00 47.65           C  
ATOM   1760  C   GLN A 241       5.492  41.380  31.224  1.00 47.88           C  
ATOM   1761  O   GLN A 241       4.495  41.685  30.572  1.00 48.03           O  
ATOM   1762  CB  GLN A 241       6.619  43.399  32.002  1.00 47.41           C  
ATOM   1763  CG  GLN A 241       6.318  44.675  32.727  1.00 46.29           C  
ATOM   1764  CD  GLN A 241       6.824  45.877  31.956  1.00 44.60           C  
ATOM   1765  OE1 GLN A 241       7.662  45.748  31.057  1.00 42.83           O  
ATOM   1766  NE2 GLN A 241       6.305  47.053  32.292  1.00 43.91           N  
ATOM   1767  N   THR A 242       6.292  40.379  30.880  1.00 48.07           N  
ATOM   1768  CA  THR A 242       6.296  39.852  29.524  1.00 48.24           C  
ATOM   1769  C   THR A 242       6.493  38.316  29.464  1.00 48.17           C  
ATOM   1770  O   THR A 242       6.089  37.656  28.490  1.00 47.93           O  
ATOM   1771  CB  THR A 242       7.357  40.642  28.681  1.00 48.25           C  
ATOM   1772  OG1 THR A 242       7.071  40.539  27.282  1.00 49.04           O  
ATOM   1773  CG2 THR A 242       8.778  40.179  28.969  1.00 47.85           C  
ATOM   1774  N   ASN A 243       7.080  37.771  30.533  1.00 48.08           N  
ATOM   1775  CA  ASN A 243       7.515  36.367  30.623  1.00 47.88           C  
ATOM   1776  C   ASN A 243       8.606  35.997  29.608  1.00 47.78           C  
ATOM   1777  O   ASN A 243       8.832  34.825  29.311  1.00 47.92           O  
ATOM   1778  CB  ASN A 243       6.325  35.402  30.567  1.00 47.82           C  
ATOM   1779  CG  ASN A 243       6.729  33.974  30.899  1.00 47.44           C  
ATOM   1780  OD1 ASN A 243       7.555  33.710  31.855  1.00 45.55           O  
ATOM   1781  ND2 ASN A 243       6.153  33.035  30.104  1.00 48.22           N  
ATOM   1782  N   ALA A 244       9.299  37.020  29.111  1.00 47.77           N  
ATOM   1783  CA  ALA A 244      10.386  36.866  28.151  1.00 47.54           C  
ATOM   1784  C   ALA A 244      11.685  37.400  28.750  1.00 47.48           C  
ATOM   1785  O   ALA A 244      11.652  38.075  29.781  1.00 47.45           O  
ATOM   1786  CB  ALA A 244      10.046  37.599  26.859  1.00 47.54           C  
ATOM   1787  N   PRO A 245      12.842  37.085  28.127  1.00 47.52           N  
ATOM   1788  CA  PRO A 245      14.103  37.674  28.587  1.00 47.49           C  
ATOM   1789  C   PRO A 245      14.092  39.210  28.641  1.00 47.44           C  
ATOM   1790  O   PRO A 245      13.365  39.861  27.887  1.00 47.50           O  
ATOM   1791  CB  PRO A 245      15.127  37.161  27.561  1.00 47.43           C  
ATOM   1792  CG  PRO A 245      14.335  36.628  26.436  1.00 47.07           C  
ATOM   1793  CD  PRO A 245      13.066  36.152  27.009  1.00 47.33           C  
ATOM   1794  N   THR A 246      14.895  39.768  29.541  1.00 47.55           N  
ATOM   1795  CA  THR A 246      15.009  41.215  29.724  1.00 47.77           C  
ATOM   1796  C   THR A 246      16.157  41.779  28.910  1.00 48.04           C  
ATOM   1797  O   THR A 246      17.294  41.319  29.065  1.00 48.94           O  
ATOM   1798  CB  THR A 246      15.317  41.545  31.177  1.00 47.47           C  
ATOM   1799  OG1 THR A 246      14.261  41.060  32.003  1.00 47.52           O  
ATOM   1800  CG2 THR A 246      15.449  43.042  31.369  1.00 48.36           C  
ATOM   1801  N   PRO A 247      15.885  42.793  28.065  1.00 48.03           N  
ATOM   1802  CA  PRO A 247      16.977  43.425  27.315  1.00 47.60           C  
ATOM   1803  C   PRO A 247      17.912  44.183  28.257  1.00 47.26           C  
ATOM   1804  O   PRO A 247      17.447  45.041  29.027  1.00 46.89           O  
ATOM   1805  CB  PRO A 247      16.256  44.401  26.384  1.00 47.74           C  
ATOM   1806  CG  PRO A 247      14.807  43.968  26.397  1.00 48.38           C  
ATOM   1807  CD  PRO A 247      14.584  43.412  27.762  1.00 47.95           C  
ATOM   1808  N   LEU A 248      19.205  43.832  28.210  1.00 46.42           N  
ATOM   1809  CA  LEU A 248      20.239  44.481  29.027  1.00 45.62           C  
ATOM   1810  C   LEU A 248      21.265  45.213  28.165  1.00 45.30           C  
ATOM   1811  O   LEU A 248      22.210  45.826  28.674  1.00 44.85           O  
ATOM   1812  CB  LEU A 248      20.911  43.477  29.972  1.00 45.46           C  
ATOM   1813  CG  LEU A 248      19.997  42.847  31.030  1.00 45.06           C  
ATOM   1814  CD1 LEU A 248      20.765  41.891  31.926  1.00 45.02           C  
ATOM   1815  CD2 LEU A 248      19.292  43.916  31.875  1.00 45.06           C  
ATOM   1816  N   GLY A 249      21.034  45.178  26.849  1.00 45.29           N  
ATOM   1817  CA  GLY A 249      21.872  45.866  25.876  1.00 44.53           C  
ATOM   1818  C   GLY A 249      22.382  47.228  26.301  1.00 44.79           C  
ATOM   1819  O   GLY A 249      23.562  47.513  26.114  1.00 45.08           O  
ATOM   1820  N   GLY A 250      21.507  48.070  26.864  1.00 44.90           N  
ATOM   1821  CA  GLY A 250      21.899  49.378  27.421  1.00 44.77           C  
ATOM   1822  C   GLY A 250      22.210  49.410  28.920  1.00 44.98           C  
ATOM   1823  O   GLY A 250      22.185  50.469  29.538  1.00 45.00           O  
ATOM   1824  N   ALA A 251      22.513  48.271  29.529  1.00 44.90           N  
ATOM   1825  CA  ALA A 251      22.890  48.291  30.969  1.00 44.75           C  
ATOM   1826  C   ALA A 251      24.366  47.988  31.137  1.00 44.69           C  
ATOM   1827  O   ALA A 251      24.801  46.839  31.021  1.00 44.74           O  
ATOM   1828  CB  ALA A 251      22.056  47.303  31.784  1.00 44.80           C  
ATOM   1829  N   VAL A 252      25.146  49.017  31.421  1.00 44.83           N  
ATOM   1830  CA  VAL A 252      26.587  48.830  31.532  1.00 44.11           C  
ATOM   1831  C   VAL A 252      27.010  47.709  32.494  1.00 45.61           C  
ATOM   1832  O   VAL A 252      27.981  47.003  32.200  1.00 46.09           O  
ATOM   1833  CB  VAL A 252      27.344  50.186  31.690  1.00 44.51           C  
ATOM   1834  CG1 VAL A 252      28.497  50.076  32.598  1.00 35.00           C  
ATOM   1835  CG2 VAL A 252      27.805  50.701  30.237  1.00 42.61           C  
ATOM   1836  N   LEU A 253      26.245  47.494  33.578  1.00 45.96           N  
ATOM   1837  CA  LEU A 253      26.444  46.333  34.456  1.00 45.84           C  
ATOM   1838  C   LEU A 253      26.117  44.972  33.828  1.00 45.79           C  
ATOM   1839  O   LEU A 253      26.275  43.939  34.526  1.00 45.75           O  
ATOM   1840  CB  LEU A 253      25.620  46.446  35.742  1.00 46.56           C  
ATOM   1841  CG  LEU A 253      25.960  47.482  36.797  1.00 47.10           C  
ATOM   1842  CD1 LEU A 253      24.877  47.402  37.826  1.00 49.64           C  
ATOM   1843  CD2 LEU A 253      27.336  47.248  37.422  1.00 47.75           C  
ATOM   1844  N   ARG A 254      25.687  44.955  32.552  1.00 44.48           N  
ATOM   1845  CA  ARG A 254      25.328  43.715  31.844  1.00 44.31           C  
ATOM   1846  C   ARG A 254      26.479  42.716  31.936  1.00 44.55           C  
ATOM   1847  O   ARG A 254      27.642  43.108  31.778  1.00 44.62           O  
ATOM   1848  CB  ARG A 254      24.963  44.000  30.349  1.00 44.62           C  
ATOM   1849  CG  ARG A 254      24.881  42.775  29.431  1.00 43.53           C  
ATOM   1850  CD  ARG A 254      24.430  43.083  27.948  1.00 44.10           C  
ATOM   1851  NE  ARG A 254      25.495  43.717  27.161  1.00 43.30           N  
ATOM   1852  CZ  ARG A 254      26.564  43.091  26.661  1.00 40.67           C  
ATOM   1853  NH1 ARG A 254      27.485  43.793  26.006  1.00 36.86           N  
ATOM   1854  NH2 ARG A 254      26.729  41.772  26.831  1.00 38.49           N  
ATOM   1855  N   ALA A 255      26.166  41.443  32.210  1.00 44.91           N  
ATOM   1856  CA  ALA A 255      27.164  40.348  32.132  1.00 44.79           C  
ATOM   1857  C   ALA A 255      27.678  40.191  30.686  1.00 44.86           C  
ATOM   1858  O   ALA A 255      26.891  40.269  29.752  1.00 44.75           O  
ATOM   1859  CB  ALA A 255      26.578  39.054  32.643  1.00 44.20           C  
ATOM   1860  N   THR A 256      28.995  40.019  30.514  1.00 45.31           N  
ATOM   1861  CA  THR A 256      29.635  39.957  29.174  1.00 45.51           C  
ATOM   1862  C   THR A 256      29.524  38.547  28.634  1.00 45.14           C  
ATOM   1863  O   THR A 256      29.453  37.599  29.405  1.00 45.69           O  
ATOM   1864  CB  THR A 256      31.147  40.292  29.249  1.00 45.70           C  
ATOM   1865  OG1 THR A 256      31.339  41.527  29.934  1.00 47.71           O  
ATOM   1866  CG2 THR A 256      31.766  40.413  27.884  1.00 45.39           C  
ATOM   1867  N   SER A 257      29.514  38.396  27.321  1.00 44.70           N  
ATOM   1868  CA  SER A 257      29.611  37.069  26.731  1.00 44.36           C  
ATOM   1869  C   SER A 257      30.761  36.296  27.385  1.00 44.44           C  
ATOM   1870  O   SER A 257      31.887  36.807  27.441  1.00 45.08           O  
ATOM   1871  CB  SER A 257      29.855  37.191  25.240  1.00 43.92           C  
ATOM   1872  OG  SER A 257      30.328  35.977  24.729  1.00 43.41           O  
ATOM   1873  N   PRO A 258      30.482  35.088  27.921  1.00 44.20           N  
ATOM   1874  CA  PRO A 258      31.528  34.256  28.523  1.00 44.20           C  
ATOM   1875  C   PRO A 258      32.629  33.843  27.537  1.00 44.56           C  
ATOM   1876  O   PRO A 258      33.752  33.556  27.945  1.00 44.70           O  
ATOM   1877  CB  PRO A 258      30.752  33.032  29.016  1.00 43.81           C  
ATOM   1878  CG  PRO A 258      29.374  33.500  29.168  1.00 43.15           C  
ATOM   1879  CD  PRO A 258      29.167  34.440  28.040  1.00 43.96           C  
HETATM 1880  N   MSE A 259      32.288  33.828  26.255  1.00 45.13           N  
HETATM 1881  CA  MSE A 259      33.216  33.564  25.159  1.00 45.90           C  
HETATM 1882  C   MSE A 259      34.260  34.685  25.019  1.00 45.45           C  
HETATM 1883  O   MSE A 259      35.456  34.436  24.876  1.00 45.02           O  
HETATM 1884  CB  MSE A 259      32.404  33.412  23.864  1.00 46.77           C  
HETATM 1885  CG  MSE A 259      33.175  33.084  22.603  1.00 48.58           C  
HETATM 1886 SE   MSE A 259      33.962  31.279  22.550  1.00 56.18          SE  
HETATM 1887  CE  MSE A 259      35.934  31.900  22.460  1.00 50.84           C  
ATOM   1888  N   HIS A 260      33.799  35.926  25.062  1.00 45.28           N  
ATOM   1889  CA  HIS A 260      34.694  37.062  24.941  1.00 45.06           C  
ATOM   1890  C   HIS A 260      35.586  37.179  26.166  1.00 45.28           C  
ATOM   1891  O   HIS A 260      36.760  37.545  26.063  1.00 45.29           O  
ATOM   1892  CB  HIS A 260      33.899  38.345  24.735  1.00 44.88           C  
ATOM   1893  CG  HIS A 260      34.742  39.579  24.792  1.00 44.68           C  
ATOM   1894  ND1 HIS A 260      35.724  39.850  23.864  1.00 44.04           N  
ATOM   1895  CD2 HIS A 260      34.768  40.599  25.680  1.00 42.43           C  
ATOM   1896  CE1 HIS A 260      36.307  40.993  24.168  1.00 43.36           C  
ATOM   1897  NE2 HIS A 260      35.748  41.464  25.268  1.00 43.68           N  
HETATM 1898  N   MSE A 261      35.015  36.867  27.325  1.00 45.56           N  
HETATM 1899  CA  MSE A 261      35.760  36.837  28.574  1.00 45.85           C  
HETATM 1900  C   MSE A 261      36.949  35.877  28.525  1.00 45.67           C  
HETATM 1901  O   MSE A 261      38.029  36.222  28.994  1.00 45.88           O  
HETATM 1902  CB  MSE A 261      34.833  36.502  29.732  1.00 45.81           C  
HETATM 1903  CG  MSE A 261      33.984  37.680  30.173  1.00 46.01           C  
HETATM 1904 SE   MSE A 261      32.834  37.201  31.658  1.00 46.46          SE  
HETATM 1905  CE  MSE A 261      33.999  37.354  33.133  1.00 45.70           C  
ATOM   1906  N   GLN A 262      36.743  34.691  27.948  1.00 45.50           N  
ATOM   1907  CA  GLN A 262      37.831  33.746  27.652  1.00 45.28           C  
ATOM   1908  C   GLN A 262      38.942  34.351  26.792  1.00 44.83           C  
ATOM   1909  O   GLN A 262      40.121  34.132  27.060  1.00 44.85           O  
ATOM   1910  CB  GLN A 262      37.297  32.490  26.943  1.00 45.45           C  
ATOM   1911  CG  GLN A 262      37.131  31.259  27.827  1.00 46.49           C  
ATOM   1912  CD  GLN A 262      38.454  30.663  28.280  1.00 47.30           C  
ATOM   1913  OE1 GLN A 262      39.528  31.103  27.870  1.00 47.85           O  
ATOM   1914  NE2 GLN A 262      38.378  29.661  29.142  1.00 48.04           N  
ATOM   1915  N   TYR A 263      38.561  35.081  25.747  1.00 44.44           N  
ATOM   1916  CA  TYR A 263      39.527  35.687  24.859  1.00 44.31           C  
ATOM   1917  C   TYR A 263      40.316  36.772  25.610  1.00 43.80           C  
ATOM   1918  O   TYR A 263      41.525  36.936  25.389  1.00 43.96           O  
ATOM   1919  CB  TYR A 263      38.857  36.234  23.585  1.00 45.24           C  
ATOM   1920  CG  TYR A 263      39.861  36.729  22.540  1.00 47.16           C  
ATOM   1921  CD1 TYR A 263      40.569  35.812  21.738  1.00 48.40           C  
ATOM   1922  CD2 TYR A 263      40.131  38.105  22.371  1.00 47.29           C  
ATOM   1923  CE1 TYR A 263      41.517  36.244  20.797  1.00 48.69           C  
ATOM   1924  CE2 TYR A 263      41.081  38.550  21.420  1.00 48.21           C  
ATOM   1925  CZ  TYR A 263      41.766  37.606  20.640  1.00 48.30           C  
ATOM   1926  OH  TYR A 263      42.694  37.988  19.695  1.00 48.07           O  
ATOM   1927  N   LEU A 264      39.635  37.495  26.505  1.00 42.70           N  
ATOM   1928  CA  LEU A 264      40.289  38.474  27.376  1.00 41.19           C  
ATOM   1929  C   LEU A 264      41.282  37.813  28.317  1.00 40.64           C  
ATOM   1930  O   LEU A 264      42.439  38.224  28.399  1.00 40.82           O  
ATOM   1931  CB  LEU A 264      39.262  39.272  28.164  1.00 40.60           C  
ATOM   1932  CG  LEU A 264      38.367  40.159  27.296  1.00 40.22           C  
ATOM   1933  CD1 LEU A 264      37.398  40.950  28.161  1.00 36.85           C  
ATOM   1934  CD2 LEU A 264      39.189  41.072  26.370  1.00 38.86           C  
ATOM   1935  N   ARG A 265      40.825  36.778  29.015  1.00 39.94           N  
ATOM   1936  CA  ARG A 265      41.665  36.014  29.920  1.00 38.84           C  
ATOM   1937  C   ARG A 265      42.928  35.509  29.234  1.00 38.48           C  
ATOM   1938  O   ARG A 265      44.020  35.600  29.792  1.00 38.47           O  
ATOM   1939  CB  ARG A 265      40.873  34.858  30.525  1.00 39.01           C  
ATOM   1940  CG  ARG A 265      40.325  35.163  31.911  1.00 39.22           C  
ATOM   1941  CD  ARG A 265      39.709  33.949  32.565  1.00 38.40           C  
ATOM   1942  NE  ARG A 265      38.263  34.058  32.501  1.00 40.56           N  
ATOM   1943  CZ  ARG A 265      37.463  33.253  31.813  1.00 42.04           C  
ATOM   1944  NH1 ARG A 265      37.950  32.226  31.130  1.00 42.27           N  
ATOM   1945  NH2 ARG A 265      36.157  33.475  31.822  1.00 43.96           N  
ATOM   1946  N   ASN A 266      42.781  34.999  28.013  1.00 37.91           N  
ATOM   1947  CA  ASN A 266      43.911  34.493  27.240  1.00 37.05           C  
ATOM   1948  C   ASN A 266      44.963  35.556  26.913  1.00 37.12           C  
ATOM   1949  O   ASN A 266      46.140  35.244  26.745  1.00 36.70           O  
ATOM   1950  CB  ASN A 266      43.409  33.825  25.966  1.00 36.90           C  
ATOM   1951  CG  ASN A 266      42.820  32.453  26.220  1.00 36.00           C  
ATOM   1952  OD1 ASN A 266      43.106  31.814  27.231  1.00 35.68           O  
ATOM   1953  ND2 ASN A 266      42.001  31.986  25.291  1.00 35.19           N  
HETATM 1954  N   MSE A 267      44.521  36.809  26.830  1.00 37.45           N  
HETATM 1955  CA  MSE A 267      45.400  37.952  26.614  1.00 37.66           C  
HETATM 1956  C   MSE A 267      45.915  38.543  27.928  1.00 37.65           C  
HETATM 1957  O   MSE A 267      46.531  39.601  27.922  1.00 37.71           O  
HETATM 1958  CB  MSE A 267      44.666  39.040  25.842  1.00 37.64           C  
HETATM 1959  CG  MSE A 267      44.398  38.725  24.395  1.00 37.83           C  
HETATM 1960 SE   MSE A 267      43.822  40.327  23.436  1.00 38.30          SE  
HETATM 1961  CE  MSE A 267      42.144  40.695  24.329  1.00 38.42           C  
ATOM   1962  N   GLY A 268      45.654  37.861  29.041  1.00 37.60           N  
ATOM   1963  CA  GLY A 268      46.075  38.312  30.359  1.00 37.82           C  
ATOM   1964  C   GLY A 268      45.364  39.570  30.826  1.00 38.26           C  
ATOM   1965  O   GLY A 268      45.847  40.267  31.718  1.00 38.21           O  
ATOM   1966  N   VAL A 269      44.217  39.863  30.222  1.00 38.63           N  
ATOM   1967  CA  VAL A 269      43.469  41.074  30.537  1.00 38.98           C  
ATOM   1968  C   VAL A 269      42.497  40.850  31.684  1.00 39.55           C  
ATOM   1969  O   VAL A 269      41.572  40.053  31.555  1.00 39.88           O  
ATOM   1970  CB  VAL A 269      42.670  41.556  29.332  1.00 38.83           C  
ATOM   1971  CG1 VAL A 269      41.793  42.723  29.730  1.00 38.70           C  
ATOM   1972  CG2 VAL A 269      43.605  41.942  28.204  1.00 38.95           C  
ATOM   1973  N   GLY A 270      42.709  41.551  32.799  1.00 40.07           N  
ATOM   1974  CA  GLY A 270      41.791  41.506  33.948  1.00 40.42           C  
ATOM   1975  C   GLY A 270      40.571  42.417  33.833  1.00 40.86           C  
ATOM   1976  O   GLY A 270      39.509  42.123  34.381  1.00 40.35           O  
ATOM   1977  N   SER A 271      40.730  43.519  33.109  1.00 41.74           N  
ATOM   1978  CA  SER A 271      39.685  44.525  32.950  1.00 43.08           C  
ATOM   1979  C   SER A 271      39.618  45.039  31.504  1.00 43.60           C  
ATOM   1980  O   SER A 271      40.644  45.383  30.911  1.00 44.06           O  
ATOM   1981  CB  SER A 271      39.941  45.691  33.911  1.00 43.28           C  
ATOM   1982  OG  SER A 271      38.843  46.585  33.939  1.00 44.66           O  
ATOM   1983  N   SER A 272      38.420  45.084  30.932  1.00 44.18           N  
ATOM   1984  CA  SER A 272      38.262  45.550  29.562  1.00 44.71           C  
ATOM   1985  C   SER A 272      37.177  46.617  29.444  1.00 45.37           C  
ATOM   1986  O   SER A 272      36.202  46.613  30.217  1.00 45.77           O  
ATOM   1987  CB  SER A 272      37.965  44.387  28.638  1.00 44.72           C  
ATOM   1988  OG  SER A 272      37.895  44.827  27.298  1.00 45.10           O  
ATOM   1989  N   LEU A 273      37.365  47.533  28.490  1.00 45.39           N  
ATOM   1990  CA  LEU A 273      36.439  48.640  28.257  1.00 45.91           C  
ATOM   1991  C   LEU A 273      36.615  49.111  26.830  1.00 46.36           C  
ATOM   1992  O   LEU A 273      37.735  49.353  26.382  1.00 47.45           O  
ATOM   1993  CB  LEU A 273      36.740  49.797  29.217  1.00 45.65           C  
ATOM   1994  CG  LEU A 273      36.099  51.208  29.274  1.00 45.31           C  
ATOM   1995  CD1 LEU A 273      35.631  51.796  27.935  1.00 42.27           C  
ATOM   1996  CD2 LEU A 273      35.006  51.333  30.347  1.00 42.96           C  
ATOM   1997  N   SER A 274      35.522  49.256  26.104  1.00 45.98           N  
ATOM   1998  CA  SER A 274      35.622  49.904  24.816  1.00 45.87           C  
ATOM   1999  C   SER A 274      34.472  50.879  24.637  1.00 45.85           C  
ATOM   2000  O   SER A 274      33.439  50.777  25.324  1.00 45.46           O  
ATOM   2001  CB  SER A 274      35.644  48.880  23.696  1.00 45.94           C  
ATOM   2002  OG  SER A 274      34.529  48.020  23.821  1.00 46.84           O  
ATOM   2003  N   VAL A 275      34.687  51.829  23.726  1.00 45.44           N  
ATOM   2004  CA  VAL A 275      33.739  52.879  23.408  1.00 45.26           C  
ATOM   2005  C   VAL A 275      33.689  53.012  21.891  1.00 45.65           C  
ATOM   2006  O   VAL A 275      34.710  52.891  21.207  1.00 45.85           O  
ATOM   2007  CB  VAL A 275      34.080  54.220  24.155  1.00 45.22           C  
ATOM   2008  CG1 VAL A 275      35.555  54.405  24.263  1.00 45.76           C  
ATOM   2009  CG2 VAL A 275      33.436  55.420  23.500  1.00 44.68           C  
ATOM   2010  N   SER A 276      32.485  53.233  21.376  1.00 45.52           N  
ATOM   2011  CA  SER A 276      32.204  53.128  19.969  1.00 45.22           C  
ATOM   2012  C   SER A 276      32.538  54.404  19.206  1.00 45.42           C  
ATOM   2013  O   SER A 276      32.262  55.523  19.667  1.00 45.68           O  
ATOM   2014  CB  SER A 276      30.732  52.807  19.794  1.00 45.40           C  
ATOM   2015  OG  SER A 276      30.497  51.434  19.968  1.00 46.47           O  
ATOM   2016  N   VAL A 277      33.127  54.239  18.030  1.00 44.60           N  
ATOM   2017  CA  VAL A 277      33.376  55.376  17.169  1.00 44.43           C  
ATOM   2018  C   VAL A 277      32.375  55.271  16.037  1.00 44.16           C  
ATOM   2019  O   VAL A 277      32.552  54.447  15.150  1.00 43.80           O  
ATOM   2020  CB  VAL A 277      34.827  55.374  16.639  1.00 44.60           C  
ATOM   2021  CG1 VAL A 277      35.084  56.599  15.789  1.00 43.62           C  
ATOM   2022  CG2 VAL A 277      35.802  55.320  17.814  1.00 44.20           C  
ATOM   2023  N   VAL A 278      31.305  56.069  16.106  1.00 44.16           N  
ATOM   2024  CA  VAL A 278      30.239  56.050  15.087  1.00 44.46           C  
ATOM   2025  C   VAL A 278      30.356  57.214  14.098  1.00 44.76           C  
ATOM   2026  O   VAL A 278      30.380  58.373  14.487  1.00 45.43           O  
ATOM   2027  CB  VAL A 278      28.797  56.055  15.695  1.00 44.43           C  
ATOM   2028  CG1 VAL A 278      27.773  55.706  14.576  1.00 43.92           C  
ATOM   2029  CG2 VAL A 278      28.670  55.065  16.882  1.00 41.95           C  
ATOM   2030  N   VAL A 279      30.441  56.899  12.822  1.00 44.84           N  
ATOM   2031  CA  VAL A 279      30.444  57.930  11.788  1.00 45.22           C  
ATOM   2032  C   VAL A 279      29.221  57.702  10.905  1.00 45.22           C  
ATOM   2033  O   VAL A 279      29.077  56.638  10.305  1.00 45.02           O  
ATOM   2034  CB  VAL A 279      31.728  57.886  10.933  1.00 44.87           C  
ATOM   2035  CG1 VAL A 279      31.642  58.885   9.820  1.00 45.28           C  
ATOM   2036  CG2 VAL A 279      32.945  58.164  11.783  1.00 45.01           C  
ATOM   2037  N   GLY A 280      28.333  58.692  10.861  1.00 45.31           N  
ATOM   2038  CA  GLY A 280      27.079  58.593  10.115  1.00 44.97           C  
ATOM   2039  C   GLY A 280      26.223  57.376  10.433  1.00 44.91           C  
ATOM   2040  O   GLY A 280      25.733  56.722   9.515  1.00 44.99           O  
ATOM   2041  N   GLY A 281      26.043  57.069  11.722  1.00 44.87           N  
ATOM   2042  CA  GLY A 281      25.203  55.937  12.160  1.00 44.67           C  
ATOM   2043  C   GLY A 281      25.740  54.547  11.817  1.00 44.65           C  
ATOM   2044  O   GLY A 281      25.038  53.537  11.971  1.00 44.31           O  
ATOM   2045  N   GLN A 282      26.994  54.501  11.372  1.00 44.52           N  
ATOM   2046  CA  GLN A 282      27.630  53.293  10.866  1.00 44.93           C  
ATOM   2047  C   GLN A 282      28.920  53.127  11.641  1.00 44.77           C  
ATOM   2048  O   GLN A 282      29.734  54.051  11.658  1.00 45.02           O  
ATOM   2049  CB  GLN A 282      27.928  53.482   9.360  1.00 45.39           C  
ATOM   2050  CG  GLN A 282      28.338  52.226   8.614  1.00 46.47           C  
ATOM   2051  CD  GLN A 282      27.135  51.358   8.257  1.00 49.71           C  
ATOM   2052  OE1 GLN A 282      26.345  50.967   9.146  1.00 47.34           O  
ATOM   2053  NE2 GLN A 282      26.975  51.055   6.937  1.00 48.63           N  
ATOM   2054  N   LEU A 283      29.112  51.974  12.286  1.00 45.09           N  
ATOM   2055  CA  LEU A 283      30.169  51.815  13.327  1.00 44.85           C  
ATOM   2056  C   LEU A 283      31.567  51.863  12.703  1.00 44.70           C  
ATOM   2057  O   LEU A 283      31.934  50.984  11.944  1.00 45.11           O  
ATOM   2058  CB  LEU A 283      29.964  50.520  14.124  1.00 44.55           C  
ATOM   2059  CG  LEU A 283      31.082  49.974  15.027  1.00 45.05           C  
ATOM   2060  CD1 LEU A 283      31.179  50.704  16.380  1.00 43.91           C  
ATOM   2061  CD2 LEU A 283      30.889  48.475  15.252  1.00 44.49           C  
ATOM   2062  N   TRP A 284      32.332  52.904  13.013  1.00 44.40           N  
ATOM   2063  CA  TRP A 284      33.606  53.154  12.348  1.00 43.97           C  
ATOM   2064  C   TRP A 284      34.758  52.297  12.867  1.00 44.42           C  
ATOM   2065  O   TRP A 284      35.583  51.823  12.079  1.00 44.52           O  
ATOM   2066  CB  TRP A 284      33.979  54.629  12.467  1.00 43.26           C  
ATOM   2067  CG  TRP A 284      35.179  54.997  11.650  1.00 43.00           C  
ATOM   2068  CD1 TRP A 284      35.206  55.273  10.310  1.00 41.58           C  
ATOM   2069  CD2 TRP A 284      36.527  55.119  12.113  1.00 41.54           C  
ATOM   2070  NE1 TRP A 284      36.486  55.563   9.915  1.00 41.07           N  
ATOM   2071  CE2 TRP A 284      37.317  55.475  11.001  1.00 41.85           C  
ATOM   2072  CE3 TRP A 284      37.144  54.957  13.357  1.00 42.07           C  
ATOM   2073  CZ2 TRP A 284      38.690  55.684  11.100  1.00 42.42           C  
ATOM   2074  CZ3 TRP A 284      38.503  55.163  13.459  1.00 41.95           C  
ATOM   2075  CH2 TRP A 284      39.265  55.518  12.336  1.00 42.71           C  
ATOM   2076  N   GLY A 285      34.811  52.135  14.189  1.00 44.86           N  
ATOM   2077  CA  GLY A 285      35.880  51.445  14.880  1.00 45.25           C  
ATOM   2078  C   GLY A 285      35.590  51.545  16.364  1.00 46.30           C  
ATOM   2079  O   GLY A 285      34.496  51.975  16.739  1.00 46.80           O  
ATOM   2080  N   LEU A 286      36.559  51.159  17.205  1.00 46.51           N  
ATOM   2081  CA  LEU A 286      36.442  51.279  18.657  1.00 46.96           C  
ATOM   2082  C   LEU A 286      37.702  51.856  19.291  1.00 47.29           C  
ATOM   2083  O   LEU A 286      38.806  51.609  18.817  1.00 47.68           O  
ATOM   2084  CB  LEU A 286      36.216  49.903  19.282  1.00 47.23           C  
ATOM   2085  CG  LEU A 286      35.234  48.922  18.638  1.00 47.82           C  
ATOM   2086  CD1 LEU A 286      35.655  47.506  18.974  1.00 47.77           C  
ATOM   2087  CD2 LEU A 286      33.794  49.207  19.077  1.00 47.72           C  
ATOM   2088  N   ILE A 287      37.536  52.627  20.365  1.00 47.64           N  
ATOM   2089  CA  ILE A 287      38.607  52.844  21.328  1.00 47.48           C  
ATOM   2090  C   ILE A 287      38.496  51.621  22.216  1.00 47.52           C  
ATOM   2091  O   ILE A 287      37.478  51.451  22.890  1.00 48.49           O  
ATOM   2092  CB  ILE A 287      38.366  54.119  22.159  1.00 47.73           C  
ATOM   2093  CG1 ILE A 287      38.575  55.364  21.303  1.00 48.35           C  
ATOM   2094  CG2 ILE A 287      39.267  54.187  23.415  1.00 47.23           C  
ATOM   2095  CD1 ILE A 287      37.772  56.561  21.809  1.00 49.66           C  
ATOM   2096  N   ALA A 288      39.502  50.753  22.203  1.00 46.92           N  
ATOM   2097  CA  ALA A 288      39.458  49.551  23.025  1.00 46.66           C  
ATOM   2098  C   ALA A 288      40.571  49.590  24.041  1.00 46.68           C  
ATOM   2099  O   ALA A 288      41.728  49.759  23.665  1.00 47.48           O  
ATOM   2100  CB  ALA A 288      39.560  48.312  22.171  1.00 46.47           C  
ATOM   2101  N   CYS A 289      40.213  49.430  25.317  1.00 46.21           N  
ATOM   2102  CA  CYS A 289      41.141  49.505  26.447  1.00 45.55           C  
ATOM   2103  C   CYS A 289      41.330  48.181  27.173  1.00 44.83           C  
ATOM   2104  O   CYS A 289      40.369  47.482  27.429  1.00 44.98           O  
ATOM   2105  CB  CYS A 289      40.608  50.501  27.467  1.00 45.96           C  
ATOM   2106  SG  CYS A 289      40.125  52.101  26.810  1.00 47.75           S  
ATOM   2107  N   HIS A 290      42.569  47.852  27.526  1.00 44.52           N  
ATOM   2108  CA  HIS A 290      42.862  46.699  28.388  1.00 44.08           C  
ATOM   2109  C   HIS A 290      43.588  47.108  29.652  1.00 43.97           C  
ATOM   2110  O   HIS A 290      44.377  48.041  29.648  1.00 44.02           O  
ATOM   2111  CB  HIS A 290      43.747  45.669  27.684  1.00 43.86           C  
ATOM   2112  CG  HIS A 290      43.143  45.083  26.458  1.00 42.85           C  
ATOM   2113  ND1 HIS A 290      43.901  44.494  25.475  1.00 42.94           N  
ATOM   2114  CD2 HIS A 290      41.858  45.006  26.042  1.00 42.75           C  
ATOM   2115  CE1 HIS A 290      43.109  44.076  24.505  1.00 43.08           C  
ATOM   2116  NE2 HIS A 290      41.863  44.380  24.821  1.00 41.66           N  
ATOM   2117  N   HIS A 291      43.348  46.380  30.729  1.00 44.00           N  
ATOM   2118  CA  HIS A 291      44.100  46.587  31.958  1.00 44.33           C  
ATOM   2119  C   HIS A 291      44.425  45.229  32.554  1.00 44.70           C  
ATOM   2120  O   HIS A 291      43.574  44.346  32.579  1.00 45.03           O  
ATOM   2121  CB  HIS A 291      43.318  47.451  32.952  1.00 43.94           C  
ATOM   2122  CG  HIS A 291      44.171  48.049  34.027  1.00 43.30           C  
ATOM   2123  ND1 HIS A 291      45.151  48.983  33.764  1.00 42.08           N  
ATOM   2124  CD2 HIS A 291      44.195  47.845  35.366  1.00 42.16           C  
ATOM   2125  CE1 HIS A 291      45.743  49.324  34.894  1.00 41.87           C  
ATOM   2126  NE2 HIS A 291      45.181  48.650  35.881  1.00 41.43           N  
ATOM   2127  N   GLN A 292      45.658  45.070  33.020  1.00 45.13           N  
ATOM   2128  CA  GLN A 292      46.146  43.792  33.535  1.00 45.92           C  
ATOM   2129  C   GLN A 292      45.394  43.266  34.769  1.00 45.92           C  
ATOM   2130  O   GLN A 292      45.395  42.062  35.016  1.00 45.99           O  
ATOM   2131  CB  GLN A 292      47.640  43.892  33.851  1.00 46.09           C  
ATOM   2132  CG  GLN A 292      48.339  42.552  34.000  1.00 47.87           C  
ATOM   2133  CD  GLN A 292      49.690  42.678  34.682  1.00 50.32           C  
ATOM   2134  OE1 GLN A 292      50.216  43.783  34.850  1.00 51.56           O  
ATOM   2135  NE2 GLN A 292      50.260  41.544  35.082  1.00 50.46           N  
ATOM   2136  N   THR A 293      44.765  44.155  35.541  1.00 45.87           N  
ATOM   2137  CA  THR A 293      44.088  43.747  36.781  1.00 45.84           C  
ATOM   2138  C   THR A 293      42.615  44.172  36.791  1.00 46.17           C  
ATOM   2139  O   THR A 293      42.249  45.139  36.133  1.00 46.07           O  
ATOM   2140  CB  THR A 293      44.812  44.275  38.070  1.00 45.61           C  
ATOM   2141  OG1 THR A 293      44.389  45.611  38.369  1.00 44.88           O  
ATOM   2142  CG2 THR A 293      46.330  44.241  37.922  1.00 45.62           C  
ATOM   2143  N   PRO A 294      41.762  43.450  37.544  1.00 46.66           N  
ATOM   2144  CA  PRO A 294      40.360  43.862  37.653  1.00 46.91           C  
ATOM   2145  C   PRO A 294      40.260  45.325  38.071  1.00 47.27           C  
ATOM   2146  O   PRO A 294      40.980  45.753  38.981  1.00 47.29           O  
ATOM   2147  CB  PRO A 294      39.811  42.957  38.763  1.00 46.68           C  
ATOM   2148  CG  PRO A 294      41.009  42.313  39.396  1.00 46.77           C  
ATOM   2149  CD  PRO A 294      42.031  42.233  38.330  1.00 46.64           C  
ATOM   2150  N   TYR A 295      39.382  46.080  37.413  1.00 47.70           N  
ATOM   2151  CA  TYR A 295      39.303  47.530  37.625  1.00 47.96           C  
ATOM   2152  C   TYR A 295      37.937  48.108  37.224  1.00 47.76           C  
ATOM   2153  O   TYR A 295      37.426  47.821  36.146  1.00 48.32           O  
ATOM   2154  CB  TYR A 295      40.473  48.183  36.877  1.00 48.60           C  
ATOM   2155  CG  TYR A 295      40.510  49.692  36.790  1.00 49.45           C  
ATOM   2156  CD1 TYR A 295      40.788  50.318  35.569  1.00 49.84           C  
ATOM   2157  CD2 TYR A 295      40.304  50.494  37.914  1.00 49.22           C  
ATOM   2158  CE1 TYR A 295      40.836  51.697  35.464  1.00 50.14           C  
ATOM   2159  CE2 TYR A 295      40.346  51.880  37.820  1.00 49.75           C  
ATOM   2160  CZ  TYR A 295      40.613  52.474  36.591  1.00 50.43           C  
ATOM   2161  OH  TYR A 295      40.672  53.845  36.488  1.00 50.86           O  
ATOM   2162  N   VAL A 296      37.338  48.895  38.114  1.00 47.71           N  
ATOM   2163  CA  VAL A 296      36.037  49.536  37.868  1.00 47.35           C  
ATOM   2164  C   VAL A 296      36.255  51.013  37.555  1.00 47.36           C  
ATOM   2165  O   VAL A 296      36.401  51.836  38.456  1.00 46.90           O  
ATOM   2166  CB  VAL A 296      35.071  49.402  39.096  1.00 47.42           C  
ATOM   2167  CG1 VAL A 296      33.682  49.958  38.781  1.00 46.37           C  
ATOM   2168  CG2 VAL A 296      34.977  47.962  39.567  1.00 47.14           C  
ATOM   2169  N   LEU A 297      36.292  51.335  36.267  1.00 47.83           N  
ATOM   2170  CA  LEU A 297      36.388  52.713  35.804  1.00 48.05           C  
ATOM   2171  C   LEU A 297      35.213  53.444  36.436  1.00 48.49           C  
ATOM   2172  O   LEU A 297      34.082  52.973  36.340  1.00 48.21           O  
ATOM   2173  CB  LEU A 297      36.317  52.740  34.268  1.00 48.20           C  
ATOM   2174  CG  LEU A 297      37.176  53.674  33.398  1.00 47.85           C  
ATOM   2175  CD1 LEU A 297      36.414  54.898  32.996  1.00 47.06           C  
ATOM   2176  CD2 LEU A 297      38.495  54.054  34.075  1.00 49.32           C  
ATOM   2177  N   PRO A 298      35.480  54.542  37.171  1.00 49.54           N  
ATOM   2178  CA  PRO A 298      34.396  55.242  37.875  1.00 50.05           C  
ATOM   2179  C   PRO A 298      33.411  55.868  36.887  1.00 50.87           C  
ATOM   2180  O   PRO A 298      33.812  56.206  35.766  1.00 51.03           O  
ATOM   2181  CB  PRO A 298      35.139  56.311  38.688  1.00 49.94           C  
ATOM   2182  CG  PRO A 298      36.571  55.806  38.784  1.00 49.20           C  
ATOM   2183  CD  PRO A 298      36.790  55.166  37.448  1.00 49.90           C  
ATOM   2184  N   PRO A 299      32.123  56.000  37.279  1.00 51.62           N  
ATOM   2185  CA  PRO A 299      31.084  56.495  36.357  1.00 52.32           C  
ATOM   2186  C   PRO A 299      31.381  57.862  35.745  1.00 53.04           C  
ATOM   2187  O   PRO A 299      30.995  58.109  34.594  1.00 53.74           O  
ATOM   2188  CB  PRO A 299      29.834  56.565  37.234  1.00 52.17           C  
ATOM   2189  CG  PRO A 299      30.089  55.586  38.303  1.00 52.18           C  
ATOM   2190  CD  PRO A 299      31.555  55.684  38.599  1.00 51.61           C  
ATOM   2191  N   ASP A 300      32.069  58.721  36.500  1.00 53.43           N  
ATOM   2192  CA  ASP A 300      32.490  60.035  36.020  1.00 53.72           C  
ATOM   2193  C   ASP A 300      33.492  59.977  34.882  1.00 53.56           C  
ATOM   2194  O   ASP A 300      33.341  60.697  33.904  1.00 54.03           O  
ATOM   2195  CB  ASP A 300      33.040  60.864  37.174  1.00 54.26           C  
ATOM   2196  CG  ASP A 300      31.944  61.540  37.964  1.00 55.38           C  
ATOM   2197  OD1 ASP A 300      30.810  61.642  37.434  1.00 55.49           O  
ATOM   2198  OD2 ASP A 300      32.213  61.975  39.110  1.00 57.58           O  
ATOM   2199  N   LEU A 301      34.508  59.125  35.006  1.00 53.42           N  
ATOM   2200  CA  LEU A 301      35.432  58.861  33.912  1.00 53.19           C  
ATOM   2201  C   LEU A 301      34.755  58.209  32.719  1.00 53.28           C  
ATOM   2202  O   LEU A 301      35.094  58.512  31.585  1.00 53.52           O  
ATOM   2203  CB  LEU A 301      36.589  57.985  34.356  1.00 53.02           C  
ATOM   2204  CG  LEU A 301      37.835  58.625  34.945  1.00 53.89           C  
ATOM   2205  CD1 LEU A 301      38.976  57.662  34.717  1.00 54.20           C  
ATOM   2206  CD2 LEU A 301      38.161  60.000  34.353  1.00 54.44           C  
ATOM   2207  N   ARG A 302      33.812  57.303  32.958  1.00 53.32           N  
ATOM   2208  CA  ARG A 302      33.077  56.700  31.843  1.00 53.31           C  
ATOM   2209  C   ARG A 302      32.328  57.756  31.058  1.00 53.18           C  
ATOM   2210  O   ARG A 302      32.290  57.710  29.826  1.00 53.14           O  
ATOM   2211  CB  ARG A 302      32.088  55.645  32.329  1.00 53.69           C  
ATOM   2212  CG  ARG A 302      32.692  54.297  32.694  1.00 53.15           C  
ATOM   2213  CD  ARG A 302      31.662  53.199  32.431  1.00 52.28           C  
ATOM   2214  NE  ARG A 302      30.427  53.410  33.190  1.00 50.52           N  
ATOM   2215  CZ  ARG A 302      30.314  53.202  34.502  1.00 45.32           C  
ATOM   2216  NH1 ARG A 302      31.349  52.757  35.195  1.00 42.05           N  
ATOM   2217  NH2 ARG A 302      29.159  53.423  35.103  1.00 42.78           N  
ATOM   2218  N   THR A 303      31.732  58.707  31.779  1.00 53.24           N  
ATOM   2219  CA  THR A 303      31.054  59.847  31.151  1.00 53.40           C  
ATOM   2220  C   THR A 303      32.010  60.669  30.272  1.00 53.19           C  
ATOM   2221  O   THR A 303      31.665  60.997  29.135  1.00 53.18           O  
ATOM   2222  CB  THR A 303      30.355  60.720  32.197  1.00 53.44           C  
ATOM   2223  OG1 THR A 303      29.387  59.918  32.876  1.00 54.26           O  
ATOM   2224  CG2 THR A 303      29.650  61.923  31.552  1.00 53.84           C  
ATOM   2225  N   THR A 304      33.206  60.970  30.795  1.00 52.72           N  
ATOM   2226  CA  THR A 304      34.254  61.651  30.026  1.00 52.32           C  
ATOM   2227  C   THR A 304      34.614  60.880  28.751  1.00 52.30           C  
ATOM   2228  O   THR A 304      34.789  61.484  27.681  1.00 52.09           O  
ATOM   2229  CB  THR A 304      35.516  61.922  30.882  1.00 52.38           C  
ATOM   2230  OG1 THR A 304      35.139  62.592  32.091  1.00 52.45           O  
ATOM   2231  CG2 THR A 304      36.499  62.812  30.145  1.00 52.00           C  
ATOM   2232  N   LEU A 305      34.691  59.552  28.852  1.00 52.32           N  
ATOM   2233  CA  LEU A 305      34.993  58.723  27.682  1.00 52.59           C  
ATOM   2234  C   LEU A 305      33.861  58.698  26.661  1.00 52.78           C  
ATOM   2235  O   LEU A 305      34.132  58.678  25.478  1.00 52.24           O  
ATOM   2236  CB  LEU A 305      35.437  57.304  28.056  1.00 52.44           C  
ATOM   2237  CG  LEU A 305      36.620  57.157  29.010  1.00 52.18           C  
ATOM   2238  CD1 LEU A 305      36.830  55.684  29.367  1.00 52.19           C  
ATOM   2239  CD2 LEU A 305      37.878  57.769  28.429  1.00 51.87           C  
ATOM   2240  N   GLU A 306      32.604  58.695  27.105  1.00 53.66           N  
ATOM   2241  CA  GLU A 306      31.470  58.696  26.152  1.00 54.81           C  
ATOM   2242  C   GLU A 306      31.505  59.978  25.342  1.00 54.61           C  
ATOM   2243  O   GLU A 306      31.339  59.971  24.111  0.50 54.20           O  
ATOM   2244  CB  GLU A 306      30.118  58.598  26.864  1.00 54.54           C  
ATOM   2245  CG  GLU A 306      29.898  57.329  27.680  1.00 56.03           C  
ATOM   2246  CD  GLU A 306      28.429  57.114  28.032  1.00 56.89           C  
ATOM   2247  OE1 GLU A 306      27.670  56.674  27.117  1.00 58.38           O  
ATOM   2248  OE2 GLU A 306      28.044  57.389  29.215  1.00 58.31           O  
ATOM   2249  N   TYR A 307      31.721  61.078  26.063  1.00 54.79           N  
ATOM   2250  CA  TYR A 307      31.909  62.375  25.443  1.00 55.18           C  
ATOM   2251  C   TYR A 307      33.076  62.403  24.444  1.00 54.65           C  
ATOM   2252  O   TYR A 307      32.946  62.925  23.350  1.00 54.50           O  
ATOM   2253  CB  TYR A 307      32.140  63.467  26.478  1.00 55.76           C  
ATOM   2254  CG  TYR A 307      32.824  64.602  25.792  1.00 57.75           C  
ATOM   2255  CD1 TYR A 307      34.219  64.759  25.840  1.00 60.09           C  
ATOM   2256  CD2 TYR A 307      32.102  65.448  24.985  1.00 57.66           C  
ATOM   2257  CE1 TYR A 307      34.859  65.799  25.128  1.00 59.48           C  
ATOM   2258  CE2 TYR A 307      32.715  66.491  24.287  0.50 57.77           C  
ATOM   2259  CZ  TYR A 307      34.092  66.656  24.355  1.00 58.02           C  
ATOM   2260  OH  TYR A 307      34.670  67.693  23.652  1.00 58.63           O  
ATOM   2261  N   LEU A 308      34.224  61.881  24.859  1.00 54.42           N  
ATOM   2262  CA  LEU A 308      35.403  61.805  24.012  1.00 53.91           C  
ATOM   2263  C   LEU A 308      35.121  60.972  22.774  1.00 53.22           C  
ATOM   2264  O   LEU A 308      35.611  61.290  21.700  1.00 53.81           O  
ATOM   2265  CB  LEU A 308      36.549  61.189  24.803  1.00 54.30           C  
ATOM   2266  CG  LEU A 308      37.990  61.468  24.392  1.00 55.48           C  
ATOM   2267  CD1 LEU A 308      38.893  61.159  25.577  1.00 55.77           C  
ATOM   2268  CD2 LEU A 308      38.385  60.616  23.194  1.00 55.87           C  
ATOM   2269  N   GLY A 309      34.316  59.922  22.925  1.00 52.39           N  
ATOM   2270  CA  GLY A 309      33.956  59.037  21.825  1.00 51.30           C  
ATOM   2271  C   GLY A 309      33.118  59.726  20.761  1.00 50.95           C  
ATOM   2272  O   GLY A 309      33.200  59.381  19.581  1.00 50.06           O  
ATOM   2273  N   ARG A 310      32.311  60.697  21.202  1.00 50.61           N  
ATOM   2274  CA  ARG A 310      31.404  61.466  20.351  1.00 50.30           C  
ATOM   2275  C   ARG A 310      32.172  62.518  19.573  1.00 50.21           C  
ATOM   2276  O   ARG A 310      31.941  62.716  18.360  1.00 50.10           O  
ATOM   2277  CB  ARG A 310      30.362  62.161  21.212  1.00 50.37           C  
ATOM   2278  CG  ARG A 310      28.928  61.925  20.816  1.00 52.29           C  
ATOM   2279  CD  ARG A 310      28.521  60.459  20.985  1.00 56.02           C  
ATOM   2280  NE  ARG A 310      27.141  60.321  21.471  1.00 59.88           N  
ATOM   2281  CZ  ARG A 310      26.052  60.241  20.703  1.00 61.67           C  
ATOM   2282  NH1 ARG A 310      24.864  60.113  21.284  1.00 61.78           N  
ATOM   2283  NH2 ARG A 310      26.138  60.285  19.364  1.00 62.68           N  
ATOM   2284  N   LEU A 311      33.081  63.189  20.282  1.00 49.82           N  
ATOM   2285  CA  LEU A 311      33.970  64.177  19.693  1.00 49.80           C  
ATOM   2286  C   LEU A 311      34.969  63.517  18.741  1.00 49.73           C  
ATOM   2287  O   LEU A 311      35.127  63.949  17.610  1.00 49.53           O  
ATOM   2288  CB  LEU A 311      34.694  64.964  20.786  1.00 49.76           C  
ATOM   2289  CG  LEU A 311      35.537  66.150  20.301  1.00 50.38           C  
ATOM   2290  CD1 LEU A 311      34.724  67.426  20.171  1.00 49.88           C  
ATOM   2291  CD2 LEU A 311      36.665  66.352  21.265  1.00 50.74           C  
ATOM   2292  N   LEU A 312      35.634  62.460  19.197  1.00 49.96           N  
ATOM   2293  CA  LEU A 312      36.520  61.701  18.326  1.00 50.07           C  
ATOM   2294  C   LEU A 312      35.761  61.190  17.097  1.00 50.16           C  
ATOM   2295  O   LEU A 312      36.297  61.216  15.990  1.00 50.67           O  
ATOM   2296  CB  LEU A 312      37.199  60.553  19.083  1.00 49.97           C  
ATOM   2297  CG  LEU A 312      37.991  59.539  18.245  1.00 50.58           C  
ATOM   2298  CD1 LEU A 312      39.152  60.196  17.498  1.00 51.26           C  
ATOM   2299  CD2 LEU A 312      38.485  58.402  19.117  1.00 49.88           C  
ATOM   2300  N   SER A 313      34.516  60.755  17.297  1.00 49.98           N  
ATOM   2301  CA  SER A 313      33.637  60.332  16.206  1.00 50.19           C  
ATOM   2302  C   SER A 313      33.488  61.374  15.097  1.00 50.01           C  
ATOM   2303  O   SER A 313      33.532  61.032  13.931  1.00 49.83           O  
ATOM   2304  CB  SER A 313      32.251  59.962  16.736  1.00 50.40           C  
ATOM   2305  OG  SER A 313      32.123  58.568  16.919  1.00 50.72           O  
ATOM   2306  N   LEU A 314      33.311  62.638  15.483  1.00 50.24           N  
ATOM   2307  CA  LEU A 314      33.107  63.743  14.551  1.00 50.11           C  
ATOM   2308  C   LEU A 314      34.424  64.247  13.993  1.00 50.81           C  
ATOM   2309  O   LEU A 314      34.486  64.667  12.834  1.00 50.48           O  
ATOM   2310  CB  LEU A 314      32.361  64.894  15.225  1.00 49.70           C  
ATOM   2311  CG  LEU A 314      30.890  64.656  15.572  1.00 48.89           C  
ATOM   2312  CD1 LEU A 314      30.438  65.581  16.692  1.00 47.34           C  
ATOM   2313  CD2 LEU A 314      29.991  64.786  14.353  1.00 45.88           C  
ATOM   2314  N   GLN A 315      35.475  64.212  14.813  1.00 51.62           N  
ATOM   2315  CA  GLN A 315      36.811  64.559  14.326  1.00 52.81           C  
ATOM   2316  C   GLN A 315      37.273  63.594  13.230  1.00 53.30           C  
ATOM   2317  O   GLN A 315      37.861  64.022  12.246  1.00 53.24           O  
ATOM   2318  CB  GLN A 315      37.839  64.620  15.460  1.00 52.75           C  
ATOM   2319  CG  GLN A 315      37.734  65.848  16.358  1.00 54.25           C  
ATOM   2320  CD  GLN A 315      38.255  67.136  15.727  1.00 56.86           C  
ATOM   2321  OE1 GLN A 315      38.571  67.195  14.526  1.00 57.59           O  
ATOM   2322  NE2 GLN A 315      38.341  68.190  16.546  1.00 57.54           N  
ATOM   2323  N   VAL A 316      37.007  62.299  13.422  1.00 54.21           N  
ATOM   2324  CA  VAL A 316      37.262  61.266  12.413  1.00 54.88           C  
ATOM   2325  C   VAL A 316      36.474  61.558  11.137  1.00 55.64           C  
ATOM   2326  O   VAL A 316      37.023  61.517  10.041  1.00 55.51           O  
ATOM   2327  CB  VAL A 316      36.889  59.842  12.934  1.00 54.86           C  
ATOM   2328  CG1 VAL A 316      36.772  58.846  11.778  1.00 54.75           C  
ATOM   2329  CG2 VAL A 316      37.898  59.350  13.949  1.00 54.32           C  
ATOM   2330  N   GLN A 317      35.188  61.860  11.289  1.00 56.81           N  
ATOM   2331  CA  GLN A 317      34.338  62.154  10.141  1.00 58.16           C  
ATOM   2332  C   GLN A 317      34.843  63.325   9.290  1.00 59.48           C  
ATOM   2333  O   GLN A 317      34.825  63.231   8.070  1.00 59.85           O  
ATOM   2334  CB  GLN A 317      32.883  62.369  10.568  1.00 58.18           C  
ATOM   2335  CG  GLN A 317      31.925  62.509   9.388  1.00 57.29           C  
ATOM   2336  CD  GLN A 317      30.470  62.523   9.798  1.00 57.48           C  
ATOM   2337  OE1 GLN A 317      30.129  62.387  10.986  1.00 55.47           O  
ATOM   2338  NE2 GLN A 317      29.591  62.688   8.809  1.00 55.75           N  
ATOM   2339  N   VAL A 318      35.295  64.415   9.914  1.00 61.00           N  
ATOM   2340  CA  VAL A 318      35.809  65.553   9.140  1.00 62.58           C  
ATOM   2341  C   VAL A 318      37.227  65.317   8.603  1.00 63.96           C  
ATOM   2342  O   VAL A 318      37.540  65.750   7.498  1.00 64.04           O  
ATOM   2343  CB  VAL A 318      35.684  66.946   9.868  1.00 62.43           C  
ATOM   2344  CG1 VAL A 318      34.298  67.132  10.477  1.00 61.99           C  
ATOM   2345  CG2 VAL A 318      36.769  67.149  10.917  1.00 62.57           C  
ATOM   2346  N   LYS A 319      38.066  64.619   9.367  1.00 65.72           N  
ATOM   2347  CA  LYS A 319      39.470  64.420   8.990  1.00 67.78           C  
ATOM   2348  C   LYS A 319      39.645  63.355   7.906  1.00 69.26           C  
ATOM   2349  O   LYS A 319      40.434  63.526   6.972  1.00 69.25           O  
ATOM   2350  CB  LYS A 319      40.319  64.077  10.219  1.00 67.60           C  
ATOM   2351  CG  LYS A 319      41.732  64.665  10.201  1.00 68.40           C  
ATOM   2352  CD  LYS A 319      41.750  66.197  10.408  1.00 69.37           C  
ATOM   2353  CE  LYS A 319      41.886  66.604  11.883  1.00 69.58           C  
ATOM   2354  NZ  LYS A 319      40.654  66.373  12.693  1.00 69.71           N  
ATOM   2355  N   GLU A 320      38.903  62.259   8.042  1.00 71.33           N  
ATOM   2356  CA  GLU A 320      38.937  61.159   7.081  1.00 73.36           C  
ATOM   2357  C   GLU A 320      38.220  61.528   5.791  1.00 74.50           C  
ATOM   2358  O   GLU A 320      38.766  61.332   4.712  1.00 74.87           O  
ATOM   2359  CB  GLU A 320      38.346  59.887   7.699  1.00 73.32           C  
ATOM   2360  CG  GLU A 320      37.969  58.789   6.712  1.00 73.83           C  
ATOM   2361  CD  GLU A 320      37.409  57.572   7.416  1.00 73.75           C  
ATOM   2362  OE1 GLU A 320      38.125  57.001   8.263  1.00 74.22           O  
ATOM   2363  OE2 GLU A 320      36.258  57.186   7.123  1.00 74.50           O  
ATOM   2364  N   ALA A 321      37.008  62.069   5.901  1.00 76.21           N  
ATOM   2365  CA  ALA A 321      36.271  62.533   4.724  1.00 77.83           C  
ATOM   2366  C   ALA A 321      36.802  63.881   4.221  1.00 79.04           C  
ATOM   2367  O   ALA A 321      36.058  64.696   3.671  1.00 79.16           O  
ATOM   2368  CB  ALA A 321      34.766  62.584   4.997  1.00 77.71           C  
ATOM   2369  N   HIS A 322      38.098  64.104   4.432  1.00 80.66           N  
ATOM   2370  CA  HIS A 322      38.831  65.201   3.806  1.00 82.35           C  
ATOM   2371  C   HIS A 322      40.274  64.748   3.521  1.00 83.34           C  
ATOM   2372  O   HIS A 322      41.149  65.558   3.209  1.00 83.28           O  
ATOM   2373  CB  HIS A 322      38.741  66.496   4.639  1.00 82.46           C  
ATOM   2374  CG  HIS A 322      40.055  66.982   5.166  1.00 83.50           C  
ATOM   2375  ND1 HIS A 322      40.761  68.003   4.567  1.00 84.47           N  
ATOM   2376  CD2 HIS A 322      40.797  66.585   6.228  1.00 84.49           C  
ATOM   2377  CE1 HIS A 322      41.879  68.217   5.239  1.00 84.75           C  
ATOM   2378  NE2 HIS A 322      41.925  67.369   6.251  1.00 84.80           N  
ATOM   2379  N   HIS A 323      40.503  63.437   3.632  1.00 84.86           N  
ATOM   2380  CA  HIS A 323      41.653  62.779   3.007  1.00 86.37           C  
ATOM   2381  C   HIS A 323      41.435  62.860   1.490  1.00 87.20           C  
ATOM   2382  O   HIS A 323      41.493  61.852   0.780  1.00 87.25           O  
ATOM   2383  CB  HIS A 323      41.756  61.309   3.460  1.00 86.57           C  
ATOM   2384  CG  HIS A 323      42.671  61.074   4.632  1.00 87.57           C  
ATOM   2385  ND1 HIS A 323      43.270  59.851   4.870  1.00 87.97           N  
ATOM   2386  CD2 HIS A 323      43.090  61.894   5.628  1.00 88.06           C  
ATOM   2387  CE1 HIS A 323      44.014  59.929   5.960  1.00 88.03           C  
ATOM   2388  NE2 HIS A 323      43.923  61.158   6.439  1.00 88.25           N  
ATOM   2389  N   HIS A 324      41.157  64.080   1.022  1.00 88.38           N  
ATOM   2390  CA  HIS A 324      40.858  64.399  -0.380  1.00 89.49           C  
ATOM   2391  C   HIS A 324      41.628  65.643  -0.851  1.00 89.86           C  
ATOM   2392  O   HIS A 324      41.652  65.950  -2.046  1.00 89.91           O  
ATOM   2393  CB  HIS A 324      39.350  64.621  -0.569  1.00 89.62           C  
ATOM   2394  CG  HIS A 324      38.545  63.355  -0.546  1.00 90.81           C  
ATOM   2395  ND1 HIS A 324      37.999  62.797  -1.687  1.00 91.80           N  
ATOM   2396  CD2 HIS A 324      38.201  62.531   0.477  1.00 91.53           C  
ATOM   2397  CE1 HIS A 324      37.350  61.688  -1.367  1.00 92.02           C  
ATOM   2398  NE2 HIS A 324      37.458  61.503  -0.061  1.00 91.96           N  
ATOM   2399  N   HIS A 325      42.246  66.347   0.098  1.00 90.39           N  
ATOM   2400  CA  HIS A 325      43.035  67.547  -0.180  1.00 90.84           C  
ATOM   2401  C   HIS A 325      44.377  67.492   0.548  1.00 90.77           C  
ATOM   2402  O   HIS A 325      45.412  67.207  -0.055  1.00 90.70           O  
ATOM   2403  CB  HIS A 325      42.263  68.806   0.235  1.00 91.12           C  
ATOM   2404  CG  HIS A 325      42.924  70.087  -0.180  1.00 92.30           C  
ATOM   2405  ND1 HIS A 325      42.740  70.652  -1.425  1.00 93.05           N  
ATOM   2406  CD2 HIS A 325      43.770  70.911   0.485  1.00 93.02           C  
ATOM   2407  CE1 HIS A 325      43.443  71.768  -1.510  1.00 93.13           C  
ATOM   2408  NE2 HIS A 325      44.077  71.948  -0.365  1.00 93.33           N  
TER    2409      HIS A 325                                                      
HETATM 2410  CHA BLA A 328      33.418  41.378  21.846  1.00 33.10           C  
HETATM 2411  N A BLA A 328      35.727  41.358  20.947  1.00 32.91           N  
HETATM 2412  C1A BLA A 328      34.734  41.991  21.547  1.00 33.02           C  
HETATM 2413  C2A BLA A 328      35.052  43.372  21.925  1.00 33.19           C  
HETATM 2414  C3A BLA A 328      36.447  43.527  21.430  1.00 32.98           C  
HETATM 2415  C4A BLA A 328      36.781  42.188  20.848  1.00 32.86           C  
HETATM 2416  CMA BLA A 328      37.319  44.749  21.515  1.00 32.96           C  
HETATM 2417  CAA BLA A 328      34.055  44.269  22.643  1.00 33.31           C  
HETATM 2418  CBA BLA A 328      34.651  45.392  23.481  1.00 33.91           C  
HETATM 2419  CGA BLA A 328      35.368  45.029  24.757  1.00 33.92           C  
HETATM 2420  O1A BLA A 328      36.338  45.734  25.072  1.00 36.04           O  
HETATM 2421  O2A BLA A 328      34.997  44.094  25.479  1.00 34.71           O  
HETATM 2422  CHB BLA A 328      38.019  41.686  20.160  1.00 33.06           C  
HETATM 2423  N B BLA A 328      39.850  42.863  21.533  1.00 32.71           N  
HETATM 2424  C1B BLA A 328      39.395  42.238  20.417  1.00 32.53           C  
HETATM 2425  C2B BLA A 328      40.499  42.100  19.409  1.00 32.73           C  
HETATM 2426  C3B BLA A 328      41.671  42.724  20.028  1.00 32.53           C  
HETATM 2427  C4B BLA A 328      41.151  43.156  21.328  1.00 32.58           C  
HETATM 2428  CMB BLA A 328      40.443  41.464  18.044  1.00 33.98           C  
HETATM 2429  O B BLA A 328      41.871  43.759  22.189  1.00 33.69           O  
HETATM 2430  CAB BLA A 328      43.029  42.860  19.426  1.00 33.84           C  
HETATM 2431  CBB BLA A 328      44.043  43.440  20.036  1.00 33.19           C  
HETATM 2432  N C BLA A 328      35.025  36.768  19.625  1.00 33.12           N  
HETATM 2433  C1C BLA A 328      35.861  35.908  19.008  1.00 33.05           C  
HETATM 2434  C2C BLA A 328      35.323  34.566  18.725  1.00 32.94           C  
HETATM 2435  C3C BLA A 328      33.967  34.673  19.276  1.00 33.14           C  
HETATM 2436  C4C BLA A 328      33.896  36.057  19.805  1.00 33.00           C  
HETATM 2437  CMC BLA A 328      35.956  33.384  18.058  1.00 33.02           C  
HETATM 2438  O C BLA A 328      37.053  36.212  18.656  1.00 33.16           O  
HETATM 2439  CAC BLA A 328      32.963  33.561  19.315  1.00 34.39           C  
HETATM 2440  CBC BLA A 328      31.671  33.815  18.561  1.00 40.16           C  
HETATM 2441  CHD BLA A 328      32.706  36.641  20.462  1.00 32.96           C  
HETATM 2442  N D BLA A 328      33.418  38.995  21.015  1.00 33.06           N  
HETATM 2443  C1D BLA A 328      32.491  37.997  21.025  1.00 32.98           C  
HETATM 2444  C2D BLA A 328      31.206  38.371  21.650  1.00 33.03           C  
HETATM 2445  C3D BLA A 328      31.420  39.772  22.060  1.00 32.92           C  
HETATM 2446  C4D BLA A 328      32.807  40.045  21.621  1.00 32.94           C  
HETATM 2447  CMD BLA A 328      29.991  37.510  21.814  1.00 33.05           C  
HETATM 2448  CAD BLA A 328      30.467  40.712  22.764  1.00 32.70           C  
HETATM 2449  CBD BLA A 328      30.948  40.957  24.198  1.00 25.56           C  
HETATM 2450  CGD BLA A 328      29.856  41.588  25.025  1.00 21.96           C  
HETATM 2451  O1D BLA A 328      29.048  40.836  25.586  1.00 19.76           O  
HETATM 2452  O2D BLA A 328      29.802  42.829  25.134  1.00 20.48           O  
HETATM 2453  O   HOH     2      28.731  46.866  29.572  1.00 12.27           O  
HETATM 2454  O   HOH     3       7.794  45.761  27.850  1.00 18.98           O  
HETATM 2455  O   HOH     4      27.337  48.301  24.149  1.00  5.71           O  
HETATM 2456  O   HOH     5      43.185  58.278  37.485  1.00 17.20           O  
HETATM 2457  O   HOH     6      31.658  47.452   9.611  1.00 26.50           O  
HETATM 2458  O   HOH     7      40.706  38.646  39.977  1.00 28.57           O  
HETATM 2459  O   HOH     8      32.595  43.206  38.535  1.00 19.89           O  
HETATM 2460  O   HOH     9      33.007  42.117  35.840  1.00 17.55           O  
HETATM 2461  O   HOH    10      49.428  41.649  30.144  1.00 11.04           O  
HETATM 2462  O   HOH    11      15.071  33.542  19.135  1.00 21.10           O  
HETATM 2463  O   HOH    12      36.493  38.481  21.860  1.00 17.69           O  
HETATM 2464  O   HOH    13      30.058  43.023   6.299  1.00 27.15           O  
HETATM 2465  O   HOH    14      43.012  37.999   9.053  1.00 32.10           O  
HETATM 2466  O   HOH    15      26.095  38.966  27.170  1.00  9.91           O  
HETATM 2467  O   HOH    16      34.182  32.266  35.932  1.00 38.75           O  
HETATM 2468  O   HOH    17      36.794  32.145  35.881  1.00 37.72           O  
HETATM 2469  O   HOH    18      39.011  45.127  24.550  1.00 21.41           O  
HETATM 2470  O   HOH    19      23.773  32.125  24.774  1.00 17.45           O  
HETATM 2471  O   HOH    20      45.869  36.879  15.153  1.00 41.12           O  
HETATM 2472  O   HOH    21      21.303  33.065  34.348  1.00 20.86           O  
HETATM 2473  O   HOH    22      22.663  32.598  27.431  1.00  8.72           O  
HETATM 2474  O   HOH    23      48.099  44.000  30.222  1.00 15.54           O  
HETATM 2475  O   HOH    24      26.227  46.879  25.975  1.00 21.12           O  
HETATM 2476  O   HOH    25      34.087  52.875   7.373  1.00 28.76           O  
HETATM 2477  O   HOH    26      16.412  37.774  30.915  1.00 32.89           O  
HETATM 2478  O   HOH    27      18.451  47.466  27.229  1.00 33.33           O  
HETATM 2479  O   HOH    28      30.733  57.757  19.691  1.00 21.46           O  
HETATM 2480  O   HOH    29      34.642  27.711  24.600  1.00 16.48           O  
HETATM 2481  O   HOH    30      26.165  36.318  26.951  1.00 22.83           O  
HETATM 2482  O   HOH    31      17.251  33.636  39.152  1.00 41.46           O  
HETATM 2483  O   HOH    32      33.635  29.440  27.119  1.00 34.31           O  
HETATM 2484  O   HOH    33      28.721  62.251  17.730  1.00 28.10           O  
HETATM 2485  O   HOH    34      27.648  50.814  21.038  1.00 30.58           O  
HETATM 2486  O   HOH    35      35.541  48.946  34.514  1.00 24.67           O  
CONECT  162 2440                                                                
CONECT 1008 1009                                                                
CONECT 1009 1008 1010 1012                                                      
CONECT 1010 1009 1011                                                           
CONECT 1011 1010                                                                
CONECT 1012 1009 1013                                                           
CONECT 1013 1012 1014                                                           
CONECT 1014 1013 1015                                                           
CONECT 1015 1014                                                                
CONECT 1239 1240                                                                
CONECT 1240 1239 1241 1243                                                      
CONECT 1241 1240 1242                                                           
CONECT 1242 1241                                                                
CONECT 1243 1240 1244                                                           
CONECT 1244 1243 1245                                                           
CONECT 1245 1244 1246                                                           
CONECT 1246 1245                                                                
CONECT 1880 1881                                                                
CONECT 1881 1880 1882 1884                                                      
CONECT 1882 1881 1883                                                           
CONECT 1883 1882                                                                
CONECT 1884 1881 1885                                                           
CONECT 1885 1884 1886                                                           
CONECT 1886 1885 1887                                                           
CONECT 1887 1886                                                                
CONECT 1898 1899                                                                
CONECT 1899 1898 1900 1902                                                      
CONECT 1900 1899 1901                                                           
CONECT 1901 1900                                                                
CONECT 1902 1899 1903                                                           
CONECT 1903 1902 1904                                                           
CONECT 1904 1903 1905                                                           
CONECT 1905 1904                                                                
CONECT 1954 1955                                                                
CONECT 1955 1954 1956 1958                                                      
CONECT 1956 1955 1957                                                           
CONECT 1957 1956                                                                
CONECT 1958 1955 1959                                                           
CONECT 1959 1958 1960                                                           
CONECT 1960 1959 1961                                                           
CONECT 1961 1960                                                                
CONECT 2410 2412 2446                                                           
CONECT 2411 2412 2415                                                           
CONECT 2412 2410 2411 2413                                                      
CONECT 2413 2412 2414 2417                                                      
CONECT 2414 2413 2415 2416                                                      
CONECT 2415 2411 2414 2422                                                      
CONECT 2416 2414                                                                
CONECT 2417 2413 2418                                                           
CONECT 2418 2417 2419                                                           
CONECT 2419 2418 2420 2421                                                      
CONECT 2420 2419                                                                
CONECT 2421 2419                                                                
CONECT 2422 2415 2424                                                           
CONECT 2423 2424 2427                                                           
CONECT 2424 2422 2423 2425                                                      
CONECT 2425 2424 2426 2428                                                      
CONECT 2426 2425 2427 2430                                                      
CONECT 2427 2423 2426 2429                                                      
CONECT 2428 2425                                                                
CONECT 2429 2427                                                                
CONECT 2430 2426 2431                                                           
CONECT 2431 2430                                                                
CONECT 2432 2433 2436                                                           
CONECT 2433 2432 2434 2438                                                      
CONECT 2434 2433 2435 2437                                                      
CONECT 2435 2434 2436 2439                                                      
CONECT 2436 2432 2435 2441                                                      
CONECT 2437 2434                                                                
CONECT 2438 2433                                                                
CONECT 2439 2435 2440                                                           
CONECT 2440  162 2439                                                           
CONECT 2441 2436 2443                                                           
CONECT 2442 2443 2446                                                           
CONECT 2443 2441 2442 2444                                                      
CONECT 2444 2443 2445 2447                                                      
CONECT 2445 2444 2446 2448                                                      
CONECT 2446 2410 2442 2445                                                      
CONECT 2447 2444                                                                
CONECT 2448 2445 2449                                                           
CONECT 2449 2448 2450                                                           
CONECT 2450 2449 2451 2452                                                      
CONECT 2451 2450                                                                
CONECT 2452 2450                                                                
MASTER      313    0    6   12   11    0    0    6 2485    1   84   27          
END                                                                             
