# Supplementary material for: Flexible mapping of homology onto structure with Homolmapper
Source: BMC Bioinformatics. 2007 Apr 11;8:123. doi: 10.1186/1471-2105-8-123 (PMC1955750; doi:10.1186/1471-2105-8-123)
Supplement: Additional file 3 — Additional documentation for homolmapper, including the PDF User Guide and example structure, alignment, and accessory files, current as of March 2007. [file 1471-2105-8-123-S3.gz › user_guide/phytochrome/2model.pdb]

REMARK This is an INCORRECT MODEL STRUCTURE, not an actual experimental one.
REMARK It is included with the homolmapper user's guide solely for illustrative
REMARK purposes.
CRYST1   75.153   75.153   75.148  89.71  89.71  90.00 P 1           1
ATOM      1  N   ASN X   1      54.270  68.190  13.610  1.00  0.00          
ATOM      2  H1  ASN X   1      54.220  68.700  12.740  1.00  0.00          
ATOM      3  H2  ASN X   1      55.160  67.740  13.580  1.00  0.00          
ATOM      4  H3  ASN X   1      53.550  67.500  13.710  1.00  0.00          
ATOM      5  CA  ASN X   1      54.290  69.080  14.780  1.00  0.00          
ATOM      6  CB  ASN X   1      52.910  69.740  14.820  1.00  0.00          
ATOM      7  CG  ASN X   1      52.720  70.900  15.790  1.00  0.00          
ATOM      8  OD1 ASN X   1      53.160  70.840  16.940  1.00  0.00          
ATOM      9  ND2 ASN X   1      51.880  71.860  15.410  1.00  0.00          
ATOM     10 HD21 ASN X   1      51.590  72.000  14.470  1.00  0.00          
ATOM     11 HD22 ASN X   1      51.680  72.630  16.020  1.00  0.00          
ATOM     12  C   ASN X   1      54.510  68.250  16.050  1.00  0.00          
ATOM     13  O   ASN X   1      53.580  67.500  16.370  1.00  0.00          
ATOM     14  N   LEU X   2      55.340  68.910  16.850  1.00  0.00          
ATOM     15  H   LEU X   2      55.870  69.660  16.450  1.00  0.00          
ATOM     16  CA  LEU X   2      55.730  68.450  18.190  1.00  0.00          
ATOM     17  CB  LEU X   2      57.090  69.120  18.400  1.00  0.00          
ATOM     18  CG  LEU X   2      57.800  68.920  19.740  1.00  0.00          
ATOM     19  CD1 LEU X   2      58.860  67.820  19.680  1.00  0.00          
ATOM     20  CD2 LEU X   2      58.510  70.220  20.120  1.00  0.00          
ATOM     21  C   LEU X   2      54.670  68.830  19.230  1.00  0.00          
ATOM     22  O   LEU X   2      53.710  68.080  19.350  1.00  0.00          
ATOM     23  N   ARG X   3      54.690  70.120  19.580  1.00  0.00          
ATOM     24  H   ARG X   3      55.300  70.720  19.060  1.00  0.00          
ATOM     25  CA  ARG X   3      53.920  70.660  20.710  1.00  0.00          
ATOM     26  CB  ARG X   3      54.370  72.080  21.060  1.00  0.00          
ATOM     27  CG  ARG X   3      53.720  72.750  22.280  1.00  0.00          
ATOM     28  CD  ARG X   3      54.180  74.180  22.570  1.00  0.00          
ATOM     29  NE  ARG X   3      53.120  74.720  23.430  1.00  0.00          
ATOM     30  HE  ARG X   3      52.240  74.570  22.970  1.00  0.00          
ATOM     31  CZ  ARG X   3      53.240  75.300  24.630  1.00  0.00          
ATOM     32  NH1 ARG X   3      54.430  75.590  25.170  1.00  0.00          
ATOM     33 HH11 ARG X   3      55.220  75.610  24.570  1.00  0.00          
ATOM     34 HH12 ARG X   3      54.560  75.820  26.140  1.00  0.00          
ATOM     35  NH2 ARG X   3      52.120  75.350  25.370  1.00  0.00          
ATOM     36 HH21 ARG X   3      51.320  74.830  25.080  1.00  0.00          
ATOM     37 HH22 ARG X   3      52.100  75.750  26.280  1.00  0.00          
ATOM     38  C   ARG X   3      52.400  70.640  20.530  1.00  0.00          
ATOM     39  O   ARG X   3      51.720  69.820  21.140  1.00  0.00          
ATOM     40  N   ASP X   4      51.800  71.360  19.590  1.00  0.00          
ATOM     41  H   ASP X   4      52.310  71.930  18.950  1.00  0.00          
ATOM     42  CA  ASP X   4      50.350  71.530  19.420  1.00  0.00          
ATOM     43  CB  ASP X   4      50.060  72.380  18.190  1.00  0.00          
ATOM     44  CG  ASP X   4      50.760  73.730  18.130  1.00  0.00          
ATOM     45  OD1 ASP X   4      51.910  73.910  17.690  1.00  0.00          
ATOM     46  OD2 ASP X   4      50.100  74.740  18.470  1.00  0.00          
ATOM     47  C   ASP X   4      49.600  70.200  19.240  1.00  0.00          
ATOM     48  O   ASP X   4      48.660  69.780  19.920  1.00  0.00          
ATOM     49  N   PHE X   5      50.210  69.360  18.420  1.00  0.00          
ATOM     50  H   PHE X   5      51.160  69.530  18.150  1.00  0.00          
ATOM     51  CA  PHE X   5      49.750  68.050  17.950  1.00  0.00          
ATOM     52  CB  PHE X   5      50.640  67.690  16.760  1.00  0.00          
ATOM     53  CG  PHE X   5      49.950  66.790  15.740  1.00  0.00          
ATOM     54  CD1 PHE X   5      49.460  67.400  14.590  1.00  0.00          
ATOM     55  HD1 PHE X   5      49.590  68.490  14.540  1.00  0.00          
ATOM     56  CD2 PHE X   5      50.030  65.410  15.830  1.00  0.00          
ATOM     57  HD2 PHE X   5      50.700  65.010  16.590  1.00  0.00          
ATOM     58  CE1 PHE X   5      49.180  66.550  13.530  1.00  0.00          
ATOM     59  HE1 PHE X   5      48.810  66.930  12.580  1.00  0.00          
ATOM     60  CE2 PHE X   5      49.790  64.570  14.740  1.00  0.00          
ATOM     61  HE2 PHE X   5      50.020  63.510  14.700  1.00  0.00          
ATOM     62  CZ  PHE X   5      49.370  65.170  13.560  1.00  0.00          
ATOM     63  HZ  PHE X   5      48.960  64.650  12.690  1.00  0.00          
ATOM     64  C   PHE X   5      49.660  66.990  19.050  1.00  0.00          
ATOM     65  O   PHE X   5      48.570  66.500  19.350  1.00  0.00          
ATOM     66  N   TYR X   6      50.800  66.840  19.710  1.00  0.00          
ATOM     67  H   TYR X   6      51.660  67.290  19.460  1.00  0.00          
ATOM     68  CA  TYR X   6      50.920  66.010  20.910  1.00  0.00          
ATOM     69  CB  TYR X   6      52.380  65.750  21.260  1.00  0.00          
ATOM     70  CG  TYR X   6      52.800  64.770  20.160  1.00  0.00          
ATOM     71  CD1 TYR X   6      52.140  63.550  19.990  1.00  0.00          
ATOM     72  HD1 TYR X   6      51.500  63.240  20.820  1.00  0.00          
ATOM     73  CD2 TYR X   6      53.640  65.190  19.140  1.00  0.00          
ATOM     74  HD2 TYR X   6      54.330  65.990  19.400  1.00  0.00          
ATOM     75  CE1 TYR X   6      52.140  62.880  18.780  1.00  0.00          
ATOM     76  HE1 TYR X   6      51.380  62.120  18.560  1.00  0.00          
ATOM     77  CE2 TYR X   6      53.700  64.520  17.920  1.00  0.00          
ATOM     78  HE2 TYR X   6      54.230  64.950  17.080  1.00  0.00          
ATOM     79  CZ  TYR X   6      52.890  63.400  17.730  1.00  0.00          
ATOM     80  OH  TYR X   6      53.130  62.580  16.670  1.00  0.00          
ATOM     81  HH  TYR X   6      53.380  63.260  15.980  1.00  0.00          
ATOM     82  C   TYR X   6      50.220  66.510  22.180  1.00  0.00          
ATOM     83  O   TYR X   6      49.940  65.790  23.130  1.00  0.00          
ATOM     84  N   ASP X   7      49.890  67.800  22.180  1.00  0.00          
ATOM     85  H   ASP X   7      50.530  68.490  21.840  1.00  0.00          
ATOM     86  CA  ASP X   7      49.020  68.370  23.220  1.00  0.00          
ATOM     87  CB  ASP X   7      49.030  69.890  23.060  1.00  0.00          
ATOM     88  CG  ASP X   7      48.210  70.640  24.120  1.00  0.00          
ATOM     89  OD1 ASP X   7      48.490  70.640  25.330  1.00  0.00          
ATOM     90  OD2 ASP X   7      47.240  71.330  23.720  1.00  0.00          
ATOM     91  C   ASP X   7      47.610  67.790  23.150  1.00  0.00          
ATOM     92  O   ASP X   7      47.180  67.170  24.120  1.00  0.00          
ATOM     93  N   VAL X   8      47.070  67.830  21.930  1.00  0.00          
ATOM     94  H   VAL X   8      47.600  68.130  21.140  1.00  0.00          
ATOM     95  CA  VAL X   8      45.820  67.160  21.560  1.00  0.00          
ATOM     96  CB  VAL X   8      45.500  67.330  20.080  1.00  0.00          
ATOM     97  CG1 VAL X   8      44.210  66.680  19.550  1.00  0.00          
ATOM     98  CG2 VAL X   8      45.310  68.810  19.750  1.00  0.00          
ATOM     99  C   VAL X   8      45.920  65.670  21.890  1.00  0.00          
ATOM    100  O   VAL X   8      44.980  65.130  22.470  1.00  0.00          
ATOM    101  N   ILE X   9      46.970  65.010  21.410  1.00  0.00          
ATOM    102  H   ILE X   9      47.620  65.400  20.760  1.00  0.00          
ATOM    103  CA  ILE X   9      46.980  63.550  21.550  1.00  0.00          
ATOM    104  CB  ILE X   9      48.220  62.980  20.850  1.00  0.00          
ATOM    105  CG1 ILE X   9      48.120  63.430  19.390  1.00  0.00          
ATOM    106  CG2 ILE X   9      48.600  61.510  21.080  1.00  0.00          
ATOM    107  CD  ILE X   9      47.030  62.680  18.620  1.00  0.00          
ATOM    108  C   ILE X   9      46.910  63.120  23.010  1.00  0.00          
ATOM    109  O   ILE X   9      45.960  62.420  23.370  1.00  0.00          
ATOM    110  N   VAL X  10      47.720  63.760  23.850  1.00  0.00          
ATOM    111  H   VAL X  10      48.530  64.210  23.480  1.00  0.00          
ATOM    112  CA  VAL X  10      47.710  63.490  25.300  1.00  0.00          
ATOM    113  CB  VAL X  10      49.000  63.950  25.990  1.00  0.00          
ATOM    114  CG1 VAL X  10      49.290  65.450  25.940  1.00  0.00          
ATOM    115  CG2 VAL X  10      49.140  63.370  27.400  1.00  0.00          
ATOM    116  C   VAL X  10      46.410  63.750  26.070  1.00  0.00          
ATOM    117  O   VAL X  10      45.960  63.060  26.980  1.00  0.00          
ATOM    118  N   GLU X  11      45.760  64.850  25.700  1.00  0.00          
ATOM    119  H   GLU X  11      46.210  65.550  25.130  1.00  0.00          
ATOM    120  CA  GLU X  11      44.450  65.250  26.220  1.00  0.00          
ATOM    121  CB  GLU X  11      44.130  66.650  25.690  1.00  0.00          
ATOM    122  CG  GLU X  11      44.670  67.690  26.680  1.00  0.00          
ATOM    123  CD  GLU X  11      43.860  67.750  27.970  1.00  0.00          
ATOM    124  OE1 GLU X  11      43.310  68.800  28.370  1.00  0.00          
ATOM    125  OE2 GLU X  11      44.100  66.810  28.750  1.00  0.00          
ATOM    126  C   GLU X  11      43.310  64.340  25.750  1.00  0.00          
ATOM    127  O   GLU X  11      42.260  64.220  26.380  1.00  0.00          
ATOM    128  N   GLU X  12      43.470  63.790  24.550  1.00  0.00          
ATOM    129  H   GLU X  12      44.290  63.840  23.980  1.00  0.00          
ATOM    130  CA  GLU X  12      42.460  62.840  24.080  1.00  0.00          
ATOM    131  CB  GLU X  12      42.270  63.010  22.570  1.00  0.00          
ATOM    132  CG  GLU X  12      41.200  62.110  21.950  1.00  0.00          
ATOM    133  CD  GLU X  12      39.790  62.590  22.310  1.00  0.00          
ATOM    134  OE1 GLU X  12      39.260  63.420  21.540  1.00  0.00          
ATOM    135  OE2 GLU X  12      39.200  62.260  23.360  1.00  0.00          
ATOM    136  C   GLU X  12      42.560  61.400  24.590  1.00  0.00          
ATOM    137  O   GLU X  12      41.520  60.950  25.070  1.00  0.00          
ATOM    138  N   VAL X  13      43.780  60.970  24.900  1.00  0.00          
ATOM    139  H   VAL X  13      44.560  61.140  24.300  1.00  0.00          
ATOM    140  CA  VAL X  13      43.890  59.630  25.510  1.00  0.00          
ATOM    141  CB  VAL X  13      45.190  58.870  25.270  1.00  0.00          
ATOM    142  CG1 VAL X  13      45.560  58.720  23.790  1.00  0.00          
ATOM    143  CG2 VAL X  13      46.290  59.400  26.200  1.00  0.00          
ATOM    144  C   VAL X  13      43.420  59.670  26.970  1.00  0.00          
ATOM    145  O   VAL X  13      42.960  58.620  27.410  1.00  0.00          
ATOM    146  N   ARG X  14      43.530  60.830  27.610  1.00  0.00          
ATOM    147  H   ARG X  14      43.970  61.600  27.150  1.00  0.00          
ATOM    148  CA  ARG X  14      42.950  60.990  28.950  1.00  0.00          
ATOM    149  CB  ARG X  14      43.130  62.420  29.460  1.00  0.00          
ATOM    150  CG  ARG X  14      42.770  62.520  30.950  1.00  0.00          
ATOM    151  CD  ARG X  14      43.160  63.950  31.320  1.00  0.00          
ATOM    152  NE  ARG X  14      42.940  64.030  32.770  1.00  0.00          
ATOM    153  HE  ARG X  14      42.010  63.820  33.060  1.00  0.00          
ATOM    154  CZ  ARG X  14      43.780  64.280  33.780  1.00  0.00          
ATOM    155  NH1 ARG X  14      45.020  64.770  33.660  1.00  0.00          
ATOM    156 HH11 ARG X  14      45.490  65.090  32.830  1.00  0.00          
ATOM    157 HH12 ARG X  14      45.610  64.740  34.470  1.00  0.00          
ATOM    158  NH2 ARG X  14      43.230  64.220  35.000  1.00  0.00          
ATOM    159 HH21 ARG X  14      42.240  64.090  35.090  1.00  0.00          
ATOM    160 HH22 ARG X  14      43.730  63.930  35.820  1.00  0.00          
ATOM    161  C   ARG X  14      41.460  60.610  28.930  1.00  0.00          
ATOM    162  O   ARG X  14      41.140  59.810  29.800  1.00  0.00          
ATOM    163  N   ARG X  15      40.880  60.630  27.740  1.00  0.00          
ATOM    164  H   ARG X  15      41.430  60.950  26.970  1.00  0.00          
ATOM    165  CA  ARG X  15      39.460  60.330  27.460  1.00  0.00          
ATOM    166  CB  ARG X  15      38.780  61.530  26.810  1.00  0.00          
ATOM    167  CG  ARG X  15      39.080  62.910  27.390  1.00  0.00          
ATOM    168  CD  ARG X  15      38.270  64.080  26.830  1.00  0.00          
ATOM    169  NE  ARG X  15      38.880  64.220  25.490  1.00  0.00          
ATOM    170  HE  ARG X  15      38.920  63.370  24.980  1.00  0.00          
ATOM    171  CZ  ARG X  15      39.460  65.310  24.970  1.00  0.00          
ATOM    172  NH1 ARG X  15      39.320  66.470  25.630  1.00  0.00          
ATOM    173 HH11 ARG X  15      38.700  66.470  26.420  1.00  0.00          
ATOM    174 HH12 ARG X  15      39.890  67.270  25.440  1.00  0.00          
ATOM    175  NH2 ARG X  15      39.840  65.220  23.690  1.00  0.00          
ATOM    176 HH21 ARG X  15      39.520  64.460  23.120  1.00  0.00          
ATOM    177 HH22 ARG X  15      40.420  65.900  23.240  1.00  0.00          
ATOM    178  C   ARG X  15      39.200  59.070  26.640  1.00  0.00          
ATOM    179  O   ARG X  15      38.190  58.410  26.890  1.00  0.00          
ATOM    180  N   MET X  16      39.780  58.940  25.450  1.00  0.00          
ATOM    181  H   MET X  16      40.310  59.680  25.040  1.00  0.00          
ATOM    182  CA  MET X  16      39.560  57.860  24.480  1.00  0.00          
ATOM    183  CB  MET X  16      40.090  58.390  23.150  1.00  0.00          
ATOM    184  CG  MET X  16      39.540  57.630  21.940  1.00  0.00          
ATOM    185  SD  MET X  16      40.220  58.450  20.450  1.00  0.00          
ATOM    186  CE  MET X  16      39.700  57.460  19.060  1.00  0.00          
ATOM    187  C   MET X  16      40.070  56.460  24.860  1.00  0.00          
ATOM    188  O   MET X  16      39.140  55.670  25.000  1.00  0.00          
ATOM    189  N   THR X  17      41.360  56.230  25.090  1.00  0.00          
ATOM    190  H   THR X  17      42.110  56.870  24.940  1.00  0.00          
ATOM    191  CA  THR X  17      41.790  54.960  25.680  1.00  0.00          
ATOM    192  CB  THR X  17      43.280  54.660  25.810  1.00  0.00          
ATOM    193  OG1 THR X  17      43.970  55.830  26.240  1.00  0.00          
ATOM    194  HG1 THR X  17      44.960  55.790  26.410  1.00  0.00          
ATOM    195  CG2 THR X  17      43.830  54.180  24.460  1.00  0.00          
ATOM    196  C   THR X  17      41.220  54.910  27.100  1.00  0.00          
ATOM    197  O   THR X  17      41.160  53.830  27.690  1.00  0.00          
ATOM    198  N   GLY X  18      41.310  56.050  27.790  1.00  0.00          
ATOM    199  H   GLY X  18      42.040  56.720  27.690  1.00  0.00          
ATOM    200  CA  GLY X  18      40.540  56.440  28.980  1.00  0.00          
ATOM    201  C   GLY X  18      41.280  56.280  30.310  1.00  0.00          
ATOM    202  O   GLY X  18      41.060  55.400  31.140  1.00  0.00          
ATOM    203  N   PHE X  19      42.110  57.300  30.490  1.00  0.00          
ATOM    204  H   PHE X  19      42.000  58.140  29.960  1.00  0.00          
ATOM    205  CA  PHE X  19      43.170  57.190  31.510  1.00  0.00          
ATOM    206  CB  PHE X  19      44.490  57.190  30.730  1.00  0.00          
ATOM    207  CG  PHE X  19      44.980  55.780  30.410  1.00  0.00          
ATOM    208  CD1 PHE X  19      44.250  55.070  29.460  1.00  0.00          
ATOM    209  HD1 PHE X  19      43.240  55.310  29.130  1.00  0.00          
ATOM    210  CD2 PHE X  19      46.110  55.320  31.070  1.00  0.00          
ATOM    211  HD2 PHE X  19      46.760  56.030  31.580  1.00  0.00          
ATOM    212  CE1 PHE X  19      44.740  53.800  29.200  1.00  0.00          
ATOM    213  HE1 PHE X  19      44.170  53.160  28.520  1.00  0.00          
ATOM    214  CE2 PHE X  19      46.580  54.040  30.790  1.00  0.00          
ATOM    215  HE2 PHE X  19      47.420  53.600  31.330  1.00  0.00          
ATOM    216  CZ  PHE X  19      45.840  53.290  29.880  1.00  0.00          
ATOM    217  HZ  PHE X  19      46.220  52.320  29.560  1.00  0.00          
ATOM    218  C   PHE X  19      43.200  58.280  32.580  1.00  0.00          
ATOM    219  O   PHE X  19      42.540  59.310  32.510  1.00  0.00          
ATOM    220  N   ASP X  20      43.850  57.950  33.700  1.00  0.00          
ATOM    221  H   ASP X  20      43.800  57.030  34.080  1.00  0.00          
ATOM    222  CA  ASP X  20      44.080  58.960  34.740  1.00  0.00          
ATOM    223  CB  ASP X  20      43.780  58.340  36.100  1.00  0.00          
ATOM    224  CG  ASP X  20      43.470  59.320  37.240  1.00  0.00          
ATOM    225  OD1 ASP X  20      42.910  60.410  36.980  1.00  0.00          
ATOM    226  OD2 ASP X  20      43.560  58.760  38.350  1.00  0.00          
ATOM    227  C   ASP X  20      45.460  59.610  34.780  1.00  0.00          
ATOM    228  O   ASP X  20      45.470  60.790  35.150  1.00  0.00          
ATOM    229  N   ARG X  21      46.480  58.830  34.420  1.00  0.00          
ATOM    230  H   ARG X  21      46.400  57.890  34.080  1.00  0.00          
ATOM    231  CA  ARG X  21      47.840  59.370  34.560  1.00  0.00          
ATOM    232  CB  ARG X  21      48.670  58.670  35.630  1.00  0.00          
ATOM    233  CG  ARG X  21      47.950  58.810  36.980  1.00  0.00          
ATOM    234  CD  ARG X  21      47.580  60.220  37.420  1.00  0.00          
ATOM    235  NE  ARG X  21      46.350  60.380  38.220  1.00  0.00          
ATOM    236  HE  ARG X  21      45.510  60.400  37.680  1.00  0.00          
ATOM    237  CZ  ARG X  21      46.280  60.790  39.490  1.00  0.00          
ATOM    238  NH1 ARG X  21      47.240  61.400  40.190  1.00  0.00          
ATOM    239 HH11 ARG X  21      48.170  61.590  39.850  1.00  0.00          
ATOM    240 HH12 ARG X  21      46.970  61.590  41.130  1.00  0.00          
ATOM    241  NH2 ARG X  21      45.240  60.400  40.240  1.00  0.00          
ATOM    242 HH21 ARG X  21      44.550  59.820  39.810  1.00  0.00          
ATOM    243 HH22 ARG X  21      45.170  60.550  41.230  1.00  0.00          
ATOM    244  C   ARG X  21      48.540  59.300  33.200  1.00  0.00          
ATOM    245  O   ARG X  21      48.640  58.270  32.530  1.00  0.00          
ATOM    246  N   VAL X  22      48.740  60.510  32.690  1.00  0.00          
ATOM    247  H   VAL X  22      48.880  61.280  33.320  1.00  0.00          
ATOM    248  CA  VAL X  22      48.950  60.920  31.300  1.00  0.00          
ATOM    249  CB  VAL X  22      47.740  61.640  30.690  1.00  0.00          
ATOM    250  CG1 VAL X  22      47.360  60.780  29.480  1.00  0.00          
ATOM    251  CG2 VAL X  22      46.490  61.770  31.560  1.00  0.00          
ATOM    252  C   VAL X  22      50.280  61.640  31.070  1.00  0.00          
ATOM    253  O   VAL X  22      50.270  62.860  31.170  1.00  0.00          
ATOM    254  N   MET X  23      51.340  60.890  30.750  1.00  0.00          
ATOM    255  H   MET X  23      51.290  59.900  30.660  1.00  0.00          
ATOM    256  CA  MET X  23      52.620  61.540  30.430  1.00  0.00          
ATOM    257  CB  MET X  23      53.740  60.850  31.210  1.00  0.00          
ATOM    258  CG  MET X  23      53.760  61.250  32.690  1.00  0.00          
ATOM    259  SD  MET X  23      52.380  60.630  33.720  1.00  0.00          
ATOM    260  CE  MET X  23      52.230  61.750  35.100  1.00  0.00          
ATOM    261  C   MET X  23      53.110  61.300  29.000  1.00  0.00          
ATOM    262  O   MET X  23      52.990  60.220  28.430  1.00  0.00          
ATOM    263  N   LEU X  24      53.960  62.250  28.600  1.00  0.00          
ATOM    264  H   LEU X  24      53.960  63.170  28.990  1.00  0.00          
ATOM    265  CA  LEU X  24      54.710  62.030  27.360  1.00  0.00          
ATOM    266  CB  LEU X  24      54.550  63.150  26.320  1.00  0.00          
ATOM    267  CG  LEU X  24      53.120  63.590  26.040  1.00  0.00          
ATOM    268  CD1 LEU X  24      52.750  64.950  26.630  1.00  0.00          
ATOM    269  CD2 LEU X  24      52.940  63.530  24.520  1.00  0.00          
ATOM    270  C   LEU X  24      56.200  61.840  27.610  1.00  0.00          
ATOM    271  O   LEU X  24      56.850  62.490  28.440  1.00  0.00          
ATOM    272  N   TYR X  25      56.740  60.760  27.050  1.00  0.00          
ATOM    273  H   TYR X  25      56.220  60.050  26.570  1.00  0.00          
ATOM    274  CA  TYR X  25      58.160  60.390  27.150  1.00  0.00          
ATOM    275  CB  TYR X  25      58.180  58.890  27.450  1.00  0.00          
ATOM    276  CG  TYR X  25      57.710  58.670  28.890  1.00  0.00          
ATOM    277  CD1 TYR X  25      56.500  58.070  29.220  1.00  0.00          
ATOM    278  HD1 TYR X  25      55.720  58.080  28.460  1.00  0.00          
ATOM    279  CD2 TYR X  25      58.540  59.070  29.930  1.00  0.00          
ATOM    280  HD2 TYR X  25      59.320  59.800  29.720  1.00  0.00          
ATOM    281  CE1 TYR X  25      56.170  57.810  30.540  1.00  0.00          
ATOM    282  HE1 TYR X  25      55.380  57.080  30.720  1.00  0.00          
ATOM    283  CE2 TYR X  25      58.200  58.780  31.250  1.00  0.00          
ATOM    284  HE2 TYR X  25      58.910  58.940  32.060  1.00  0.00          
ATOM    285  CZ  TYR X  25      56.990  58.200  31.600  1.00  0.00          
ATOM    286  OH  TYR X  25      56.690  57.960  32.900  1.00  0.00          
ATOM    287  HH  TYR X  25      56.870  58.810  33.400  1.00  0.00          
ATOM    288  C   TYR X  25      58.970  60.790  25.910  1.00  0.00          
ATOM    289  O   TYR X  25      58.700  60.420  24.770  1.00  0.00          
ATOM    290  N   ARG X  26      59.720  61.860  26.160  1.00  0.00          
ATOM    291  H   ARG X  26      59.980  62.030  27.110  1.00  0.00          
ATOM    292  CA  ARG X  26      60.520  62.520  25.120  1.00  0.00          
ATOM    293  CB  ARG X  26      60.290  64.010  25.410  1.00  0.00          
ATOM    294  CG  ARG X  26      61.270  64.910  24.650  1.00  0.00          
ATOM    295  CD  ARG X  26      60.640  66.290  24.450  1.00  0.00          
ATOM    296  NE  ARG X  26      60.590  66.980  25.750  1.00  0.00          
ATOM    297  HE  ARG X  26      61.380  67.550  25.980  1.00  0.00          
ATOM    298  CZ  ARG X  26      59.480  67.100  26.480  1.00  0.00          
ATOM    299  NH1 ARG X  26      58.270  66.830  25.950  1.00  0.00          
ATOM    300 HH11 ARG X  26      58.060  66.680  24.990  1.00  0.00          
ATOM    301 HH12 ARG X  26      57.540  67.080  26.590  1.00  0.00          
ATOM    302  NH2 ARG X  26      59.450  67.690  27.680  1.00  0.00          
ATOM    303 HH21 ARG X  26      60.300  68.140  27.980  1.00  0.00          
ATOM    304 HH22 ARG X  26      58.790  67.530  28.410  1.00  0.00          
ATOM    305  C   ARG X  26      61.970  62.030  25.120  1.00  0.00          
ATOM    306  O   ARG X  26      62.700  62.170  26.100  1.00  0.00          
ATOM    307  N   PHE X  27      62.390  61.590  23.940  1.00  0.00          
ATOM    308  H   PHE X  27      61.840  61.220  23.190  1.00  0.00          
ATOM    309  CA  PHE X  27      63.800  61.640  23.550  1.00  0.00          
ATOM    310  CB  PHE X  27      64.370  60.280  23.130  1.00  0.00          
ATOM    311  CG  PHE X  27      64.580  59.170  24.160  1.00  0.00          
ATOM    312  CD1 PHE X  27      64.920  59.520  25.460  1.00  0.00          
ATOM    313  HD1 PHE X  27      64.800  60.580  25.670  1.00  0.00          
ATOM    314  CD2 PHE X  27      64.220  57.850  23.900  1.00  0.00          
ATOM    315  HD2 PHE X  27      64.010  57.580  22.860  1.00  0.00          
ATOM    316  CE1 PHE X  27      64.910  58.590  26.500  1.00  0.00          
ATOM    317  HE1 PHE X  27      65.340  58.930  27.440  1.00  0.00          
ATOM    318  CE2 PHE X  27      64.230  56.900  24.910  1.00  0.00          
ATOM    319  HE2 PHE X  27      64.100  55.840  24.680  1.00  0.00          
ATOM    320  CZ  PHE X  27      64.580  57.280  26.210  1.00  0.00          
ATOM    321  HZ  PHE X  27      64.320  56.620  27.040  1.00  0.00          
ATOM    322  C   PHE X  27      64.140  62.720  22.530  1.00  0.00          
ATOM    323  O   PHE X  27      63.400  62.820  21.550  1.00  0.00          
ATOM    324  N   ASP X  28      64.920  63.720  22.930  1.00  0.00          
ATOM    325  H   ASP X  28      65.050  63.810  23.920  1.00  0.00          
ATOM    326  CA  ASP X  28      65.160  64.900  22.090  1.00  0.00          
ATOM    327  CB  ASP X  28      65.330  66.130  22.990  1.00  0.00          
ATOM    328  CG  ASP X  28      65.220  67.430  22.190  1.00  0.00          
ATOM    329  OD1 ASP X  28      64.470  68.360  22.550  1.00  0.00          
ATOM    330  OD2 ASP X  28      65.800  67.530  21.090  1.00  0.00          
ATOM    331  C   ASP X  28      66.330  64.740  21.120  1.00  0.00          
ATOM    332  O   ASP X  28      66.090  64.440  19.950  1.00  0.00          
ATOM    333  N   GLU X  29      67.570  64.820  21.590  1.00  0.00          
ATOM    334  H   GLU X  29      67.680  65.070  22.550  1.00  0.00          
ATOM    335  CA  GLU X  29      68.790  64.380  20.890  1.00  0.00          
ATOM    336  CB  GLU X  29      70.020  65.190  21.310  1.00  0.00          
ATOM    337  CG  GLU X  29      70.460  65.100  22.770  1.00  0.00          
ATOM    338  CD  GLU X  29      69.620  65.930  23.740  1.00  0.00          
ATOM    339  OE1 GLU X  29      68.510  65.470  24.090  1.00  0.00          
ATOM    340  OE2 GLU X  29      70.020  67.090  23.970  1.00  0.00          
ATOM    341  C   GLU X  29      69.130  62.900  21.060  1.00  0.00          
ATOM    342  O   GLU X  29      69.330  62.120  20.130  1.00  0.00          
ATOM    343  N   ASN X  30      68.900  62.390  22.270  1.00  0.00          
ATOM    344  H   ASN X  30      68.130  62.740  22.800  1.00  0.00          
ATOM    345  CA  ASN X  30      69.580  61.260  22.910  1.00  0.00          
ATOM    346  CB  ASN X  30      69.770  61.590  24.390  1.00  0.00          
ATOM    347  CG  ASN X  30      68.450  61.690  25.140  1.00  0.00          
ATOM    348  OD1 ASN X  30      67.910  60.670  25.580  1.00  0.00          
ATOM    349  ND2 ASN X  30      67.850  62.880  25.050  1.00  0.00          
ATOM    350 HD21 ASN X  30      68.320  63.680  24.680  1.00  0.00          
ATOM    351 HD22 ASN X  30      66.960  63.000  25.490  1.00  0.00          
ATOM    352  C   ASN X  30      69.010  59.860  22.650  1.00  0.00          
ATOM    353  O   ASN X  30      69.220  58.930  23.430  1.00  0.00          
ATOM    354  N   ASN X  31      68.640  59.650  21.390  1.00  0.00          
ATOM    355  H   ASN X  31      68.800  60.340  20.690  1.00  0.00          
ATOM    356  CA  ASN X  31      67.940  58.420  20.990  1.00  0.00          
ATOM    357  CB  ASN X  31      67.240  58.610  19.640  1.00  0.00          
ATOM    358  CG  ASN X  31      66.200  59.730  19.670  1.00  0.00          
ATOM    359  OD1 ASN X  31      66.410  60.930  19.770  1.00  0.00          
ATOM    360  ND2 ASN X  31      64.940  59.300  19.740  1.00  0.00          
ATOM    361 HD21 ASN X  31      64.690  58.350  19.910  1.00  0.00          
ATOM    362 HD22 ASN X  31      64.150  59.910  19.780  1.00  0.00          
ATOM    363  C   ASN X  31      68.790  57.150  20.850  1.00  0.00          
ATOM    364  O   ASN X  31      69.940  57.260  20.410  1.00  0.00          
ATOM    365  N   HISBX  32      68.290  56.020  21.330  1.00  0.00          
ATOM    366  H   HISBX  32      68.910  55.240  21.350  1.00  0.00          
ATOM    367  CA  HISBX  32      66.980  55.850  21.980  1.00  0.00          
ATOM    368  CB  HISBX  32      66.080  55.220  20.920  1.00  0.00          
ATOM    369  CG  HISBX  32      64.580  55.540  20.930  1.00  0.00          
ATOM    370  ND1 HISBX  32      64.020  56.620  20.390  1.00  0.00          
ATOM    371  CD2 HISBX  32      63.710  54.680  21.450  1.00  0.00          
ATOM    372  CE1 HISBX  32      62.730  56.360  20.610  1.00  0.00          
ATOM    373  NE2 HISBX  32      62.500  55.190  21.190  1.00  0.00          
ATOM    374  HE2 HISBX  32      61.610  54.770  21.360  1.00  0.00          
ATOM    375  C   HISBX  32      67.070  54.990  23.250  1.00  0.00          
ATOM    376  O   HISBX  32      67.110  53.760  23.190  1.00  0.00          
ATOM    377  N   GLY X  33      67.280  55.590  24.420  1.00  0.00          
ATOM    378  H   GLY X  33      67.220  55.010  25.230  1.00  0.00          
ATOM    379  CA  GLY X  33      67.630  56.950  24.830  1.00  0.00          
ATOM    380  C   GLY X  33      68.060  57.050  26.290  1.00  0.00          
ATOM    381  O   GLY X  33      67.390  56.400  27.080  1.00  0.00          
ATOM    382  N   ASP X  34      68.930  58.000  26.660  1.00  0.00          
ATOM    383  H   ASP X  34      69.360  58.550  25.940  1.00  0.00          
ATOM    384  CA  ASP X  34      69.550  58.060  27.990  1.00  0.00          
ATOM    385  CB  ASP X  34      70.900  58.780  27.970  1.00  0.00          
ATOM    386  CG  ASP X  34      71.990  58.070  27.160  1.00  0.00          
ATOM    387  OD1 ASP X  34      72.570  57.100  27.690  1.00  0.00          
ATOM    388  OD2 ASP X  34      72.010  58.330  25.930  1.00  0.00          
ATOM    389  C   ASP X  34      68.640  58.830  28.960  1.00  0.00          
ATOM    390  O   ASP X  34      68.450  58.470  30.120  1.00  0.00          
ATOM    391  N   VAL X  35      68.170  59.970  28.480  1.00  0.00          
ATOM    392  H   VAL X  35      68.120  60.110  27.490  1.00  0.00          
ATOM    393  CA  VAL X  35      67.450  61.030  29.210  1.00  0.00          
ATOM    394  CB  VAL X  35      67.850  62.480  28.880  1.00  0.00          
ATOM    395  CG1 VAL X  35      67.540  63.440  30.030  1.00  0.00          
ATOM    396  CG2 VAL X  35      69.320  62.610  28.510  1.00  0.00          
ATOM    397  C   VAL X  35      65.940  60.880  29.070  1.00  0.00          
ATOM    398  O   VAL X  35      65.320  61.390  28.140  1.00  0.00          
ATOM    399  N   ILE X  36      65.390  59.920  29.820  1.00  0.00          
ATOM    400  H   ILE X  36      66.000  59.250  30.250  1.00  0.00          
ATOM    401  CA  ILE X  36      63.940  59.800  30.030  1.00  0.00          
ATOM    402  CB  ILE X  36      63.680  58.630  30.980  1.00  0.00          
ATOM    403  CG1 ILE X  36      64.060  57.330  30.270  1.00  0.00          
ATOM    404  CG2 ILE X  36      62.260  58.460  31.520  1.00  0.00          
ATOM    405  CD  ILE X  36      64.900  56.380  31.120  1.00  0.00          
ATOM    406  C   ILE X  36      63.320  61.100  30.560  1.00  0.00          
ATOM    407  O   ILE X  36      63.230  61.410  31.740  1.00  0.00          
ATOM    408  N   ALA X  37      62.940  61.900  29.570  1.00  0.00          
ATOM    409  H   ALA X  37      63.320  61.720  28.660  1.00  0.00          
ATOM    410  CA  ALA X  37      62.090  63.090  29.740  1.00  0.00          
ATOM    411  CB  ALA X  37      62.190  64.150  28.650  1.00  0.00          
ATOM    412  C   ALA X  37      60.640  62.610  29.890  1.00  0.00          
ATOM    413  O   ALA X  37      59.880  62.560  28.920  1.00  0.00          
ATOM    414  N   GLU X  38      60.170  62.420  31.120  1.00  0.00          
ATOM    415  H   GLU X  38      60.800  62.320  31.880  1.00  0.00          
ATOM    416  CA  GLU X  38      58.800  62.300  31.640  1.00  0.00          
ATOM    417  CB  GLU X  38      58.880  61.810  33.090  1.00  0.00          
ATOM    418  CG  GLU X  38      57.480  61.440  33.570  1.00  0.00          
ATOM    419  CD  GLU X  38      57.500  60.590  34.840  1.00  0.00          
ATOM    420  OE1 GLU X  38      57.120  61.270  35.820  1.00  0.00          
ATOM    421  OE2 GLU X  38      58.000  59.440  34.810  1.00  0.00          
ATOM    422  C   GLU X  38      58.160  63.690  31.640  1.00  0.00          
ATOM    423  O   GLU X  38      58.370  64.510  32.530  1.00  0.00          
ATOM    424  N   ASP X  39      57.350  63.890  30.600  1.00  0.00          
ATOM    425  H   ASP X  39      57.290  63.300  29.800  1.00  0.00          
ATOM    426  CA  ASP X  39      56.720  65.200  30.450  1.00  0.00          
ATOM    427  CB  ASP X  39      56.880  65.550  28.970  1.00  0.00          
ATOM    428  CG  ASP X  39      56.330  66.940  28.620  1.00  0.00          
ATOM    429  OD1 ASP X  39      56.750  67.910  29.290  1.00  0.00          
ATOM    430  OD2 ASP X  39      55.570  67.180  27.660  1.00  0.00          
ATOM    431  C   ASP X  39      55.280  65.040  30.950  1.00  0.00          
ATOM    432  O   ASP X  39      54.360  64.600  30.260  1.00  0.00          
ATOM    433  N   LYSHX  40      55.170  65.390  32.230  1.00  0.00          
ATOM    434  H   LYSHX  40      55.960  65.770  32.710  1.00  0.00          
ATOM    435  CA  LYSHX  40      54.100  65.210  33.220  1.00  0.00          
ATOM    436  CB  LYSHX  40      54.510  65.520  34.670  1.00  0.00          
ATOM    437  CG  LYSHX  40      53.380  65.460  35.690  1.00  0.00          
ATOM    438  CD  LYSHX  40      53.720  66.280  36.930  1.00  0.00          
ATOM    439  CE  LYSHX  40      52.710  66.390  38.070  1.00  0.00          
ATOM    440  NZ  LYSHX  40      53.320  66.980  39.270  1.00  0.00          
ATOM    441  HZ1 LYSHX  40      54.190  66.500  39.380  1.00  0.00          
ATOM    442  HZ2 LYSHX  40      53.480  67.950  39.080  1.00  0.00          
ATOM    443  HZ3 LYSHX  40      52.720  66.890  40.070  1.00  0.00          
ATOM    444  C   LYSHX  40      52.850  66.040  32.920  1.00  0.00          
ATOM    445  O   LYSHX  40      52.700  67.210  33.250  1.00  0.00          
ATOM    446  N   ARG X  41      51.950  65.510  32.090  1.00  0.00          
ATOM    447  H   ARG X  41      51.940  64.610  31.660  1.00  0.00          
ATOM    448  CA  ARG X  41      50.670  66.180  31.790  1.00  0.00          
ATOM    449  CB  ARG X  41      50.180  66.050  30.350  1.00  0.00          
ATOM    450  CG  ARG X  41      49.160  67.120  29.940  1.00  0.00          
ATOM    451  CD  ARG X  41      49.950  68.430  29.830  1.00  0.00          
ATOM    452  NE  ARG X  41      49.150  69.470  29.190  1.00  0.00          
ATOM    453  HE  ARG X  41      48.540  69.030  28.530  1.00  0.00          
ATOM    454  CZ  ARG X  41      49.330  70.800  29.270  1.00  0.00          
ATOM    455  NH1 ARG X  41      50.340  71.260  30.020  1.00  0.00          
ATOM    456 HH11 ARG X  41      51.050  70.730  30.490  1.00  0.00          
ATOM    457 HH12 ARG X  41      50.570  72.230  29.960  1.00  0.00          
ATOM    458  NH2 ARG X  41      48.590  71.610  28.510  1.00  0.00          
ATOM    459 HH21 ARG X  41      47.860  71.210  27.960  1.00  0.00          
ATOM    460 HH22 ARG X  41      48.950  72.530  28.370  1.00  0.00          
ATOM    461  C   ARG X  41      49.550  65.790  32.760  1.00  0.00          
ATOM    462  O   ARG X  41      48.840  64.820  32.510  1.00  0.00          
ATOM    463  N   ASP X  42      49.690  66.420  33.920  1.00  0.00          
ATOM    464  H   ASP X  42      50.410  67.110  34.060  1.00  0.00          
ATOM    465  CA  ASP X  42      48.870  66.170  35.110  1.00  0.00          
ATOM    466  CB  ASP X  42      49.860  65.590  36.130  1.00  0.00          
ATOM    467  CG  ASP X  42      49.130  65.050  37.360  1.00  0.00          
ATOM    468  OD1 ASP X  42      48.690  63.880  37.320  1.00  0.00          
ATOM    469  OD2 ASP X  42      48.890  65.860  38.280  1.00  0.00          
ATOM    470  C   ASP X  42      48.140  67.380  35.690  1.00  0.00          
ATOM    471  O   ASP X  42      48.500  68.530  35.420  1.00  0.00          
ATOM    472  N   ASP X  43      46.990  66.990  36.230  1.00  0.00          
ATOM    473  H   ASP X  43      46.680  66.040  36.200  1.00  0.00          
ATOM    474  CA  ASP X  43      46.050  67.860  36.960  1.00  0.00          
ATOM    475  CB  ASP X  43      45.110  66.970  37.770  1.00  0.00          
ATOM    476  CG  ASP X  43      44.130  67.740  38.660  1.00  0.00          
ATOM    477  OD1 ASP X  43      43.530  68.740  38.210  1.00  0.00          
ATOM    478  OD2 ASP X  43      44.010  67.260  39.810  1.00  0.00          
ATOM    479  C   ASP X  43      46.750  68.860  37.890  1.00  0.00          
ATOM    480  O   ASP X  43      46.380  70.030  37.780  1.00  0.00          
ATOM    481  N   MET X  44      47.850  68.550  38.560  1.00  0.00          
ATOM    482  H   MET X  44      48.330  67.700  38.320  1.00  0.00          
ATOM    483  CA  MET X  44      48.510  69.260  39.660  1.00  0.00          
ATOM    484  CB  MET X  44      48.600  68.270  40.820  1.00  0.00          
ATOM    485  CG  MET X  44      49.190  68.840  42.110  1.00  0.00          
ATOM    486  SD  MET X  44      48.380  70.350  42.760  1.00  0.00          
ATOM    487  CE  MET X  44      46.980  69.510  43.460  1.00  0.00          
ATOM    488  C   MET X  44      49.880  69.720  39.170  1.00  0.00          
ATOM    489  O   MET X  44      50.920  69.080  39.340  1.00  0.00          
ATOM    490  N   GLU X  45      49.970  70.880  38.520  1.00  0.00          
ATOM    491  H   GLU X  45      49.140  71.340  38.190  1.00  0.00          
ATOM    492  CA  GLU X  45      51.170  71.420  37.870  1.00  0.00          
ATOM    493  CB  GLU X  45      52.220  71.890  38.880  1.00  0.00          
ATOM    494  CG  GLU X  45      51.750  73.210  39.510  1.00  0.00          
ATOM    495  CD  GLU X  45      52.660  73.840  40.570  1.00  0.00          
ATOM    496  OE1 GLU X  45      52.460  73.540  41.760  1.00  0.00          
ATOM    497  OE2 GLU X  45      53.600  74.580  40.220  1.00  0.00          
ATOM    498  C   GLU X  45      51.820  70.530  36.810  1.00  0.00          
ATOM    499  O   GLU X  45      52.520  69.590  37.180  1.00  0.00          
ATOM    500  N   PRO X  46      51.450  70.700  35.540  1.00  0.00          
ATOM    501  CA  PRO X  46      52.100  70.010  34.430  1.00  0.00          
ATOM    502  CB  PRO X  46      51.580  70.560  33.100  1.00  0.00          
ATOM    503  CG  PRO X  46      50.250  71.150  33.560  1.00  0.00          
ATOM    504  CD  PRO X  46      50.350  71.540  35.040  1.00  0.00          
ATOM    505  C   PRO X  46      53.590  70.370  34.350  1.00  0.00          
ATOM    506  O   PRO X  46      53.890  71.540  34.120  1.00  0.00          
ATOM    507  N   TYR X  47      54.450  69.360  34.270  1.00  0.00          
ATOM    508  H   TYR X  47      54.170  68.570  33.730  1.00  0.00          
ATOM    509  CA  TYR X  47      55.880  69.670  34.390  1.00  0.00          
ATOM    510  CB  TYR X  47      56.510  68.960  35.590  1.00  0.00          
ATOM    511  CG  TYR X  47      57.920  69.280  36.060  1.00  0.00          
ATOM    512  CD1 TYR X  47      58.990  68.940  35.240  1.00  0.00          
ATOM    513  HD1 TYR X  47      58.840  68.290  34.380  1.00  0.00          
ATOM    514  CD2 TYR X  47      58.190  69.740  37.350  1.00  0.00          
ATOM    515  HD2 TYR X  47      57.390  69.720  38.090  1.00  0.00          
ATOM    516  CE1 TYR X  47      60.290  69.130  35.690  1.00  0.00          
ATOM    517  HE1 TYR X  47      61.080  69.190  34.950  1.00  0.00          
ATOM    518  CE2 TYR X  47      59.490  69.860  37.820  1.00  0.00          
ATOM    519  HE2 TYR X  47      59.620  70.280  38.820  1.00  0.00          
ATOM    520  CZ  TYR X  47      60.560  69.500  37.010  1.00  0.00          
ATOM    521  OH  TYR X  47      61.830  69.790  37.390  1.00  0.00          
ATOM    522  HH  TYR X  47      62.530  69.320  36.840  1.00  0.00          
ATOM    523  C   TYR X  47      56.670  69.290  33.140  1.00  0.00          
ATOM    524  O   TYR X  47      56.680  68.170  32.650  1.00  0.00          
ATOM    525  N   LEU X  48      57.370  70.320  32.670  1.00  0.00          
ATOM    526  H   LEU X  48      57.330  71.250  33.030  1.00  0.00          
ATOM    527  CA  LEU X  48      58.200  70.150  31.470  1.00  0.00          
ATOM    528  CB  LEU X  48      58.350  71.490  30.760  1.00  0.00          
ATOM    529  CG  LEU X  48      59.000  71.270  29.390  1.00  0.00          
ATOM    530  CD1 LEU X  48      57.930  71.230  28.300  1.00  0.00          
ATOM    531  CD2 LEU X  48      60.300  72.060  29.240  1.00  0.00          
ATOM    532  C   LEU X  48      59.470  69.320  31.650  1.00  0.00          
ATOM    533  O   LEU X  48      60.460  69.690  32.290  1.00  0.00          
ATOM    534  N   GLY X  49      59.270  68.080  31.240  1.00  0.00          
ATOM    535  H   GLY X  49      58.330  67.780  31.070  1.00  0.00          
ATOM    536  CA  GLY X  49      60.250  66.990  31.170  1.00  0.00          
ATOM    537  C   GLY X  49      61.080  66.840  32.450  1.00  0.00          
ATOM    538  O   GLY X  49      62.150  67.430  32.610  1.00  0.00          
ATOM    539  N   LEU X  50      60.570  65.970  33.320  1.00  0.00          
ATOM    540  H   LEU X  50      59.650  65.600  33.240  1.00  0.00          
ATOM    541  CA  LEU X  50      61.410  65.470  34.420  1.00  0.00          
ATOM    542  CB  LEU X  50      60.520  64.800  35.470  1.00  0.00          
ATOM    543  CG  LEU X  50      59.650  65.830  36.190  1.00  0.00          
ATOM    544  CD1 LEU X  50      58.180  65.460  36.350  1.00  0.00          
ATOM    545  CD2 LEU X  50      60.170  66.120  37.600  1.00  0.00          
ATOM    546  C   LEU X  50      62.420  64.460  33.860  1.00  0.00          
ATOM    547  O   LEU X  50      62.130  63.410  33.300  1.00  0.00          
ATOM    548  N   HISBX  51      63.660  64.940  33.990  1.00  0.00          
ATOM    549  H   HISBX  51      63.930  65.820  34.360  1.00  0.00          
ATOM    550  CA  HISBX  51      64.780  64.220  33.380  1.00  0.00          
ATOM    551  CB  HISBX  51      65.870  65.240  33.030  1.00  0.00          
ATOM    552  CG  HISBX  51      65.460  66.200  31.920  1.00  0.00          
ATOM    553  ND1 HISBX  51      65.410  67.530  32.020  1.00  0.00          
ATOM    554  CD2 HISBX  51      64.810  65.890  30.800  1.00  0.00          
ATOM    555  CE1 HISBX  51      64.750  67.980  30.960  1.00  0.00          
ATOM    556  NE2 HISBX  51      64.300  66.970  30.220  1.00  0.00          
ATOM    557  HE2 HISBX  51      63.750  66.950  29.380  1.00  0.00          
ATOM    558  C   HISBX  51      65.330  63.100  34.270  1.00  0.00          
ATOM    559  O   HISBX  51      65.890  63.410  35.320  1.00  0.00          
ATOM    560  N   TYR X  52      65.120  61.880  33.790  1.00  0.00          
ATOM    561  H   TYR X  52      64.410  61.760  33.100  1.00  0.00          
ATOM    562  CA  TYR X  52      65.670  60.680  34.450  1.00  0.00          
ATOM    563  CB  TYR X  52      64.550  59.700  34.790  1.00  0.00          
ATOM    564  CG  TYR X  52      63.530  60.140  35.840  1.00  0.00          
ATOM    565  CD1 TYR X  52      62.520  61.020  35.440  1.00  0.00          
ATOM    566  HD1 TYR X  52      62.310  61.090  34.370  1.00  0.00          
ATOM    567  CD2 TYR X  52      63.880  60.170  37.180  1.00  0.00          
ATOM    568  HD2 TYR X  52      64.650  59.450  37.490  1.00  0.00          
ATOM    569  CE1 TYR X  52      61.860  61.820  36.360  1.00  0.00          
ATOM    570  HE1 TYR X  52      60.990  62.390  36.030  1.00  0.00          
ATOM    571  CE2 TYR X  52      63.360  61.070  38.100  1.00  0.00          
ATOM    572  HE2 TYR X  52      63.650  61.030  39.150  1.00  0.00          
ATOM    573  CZ  TYR X  52      62.310  61.870  37.680  1.00  0.00          
ATOM    574  OH  TYR X  52      61.920  62.890  38.490  1.00  0.00          
ATOM    575  HH  TYR X  52      62.670  63.420  38.890  1.00  0.00          
ATOM    576  C   TYR X  52      66.660  60.090  33.450  1.00  0.00          
ATOM    577  O   TYR X  52      66.270  59.380  32.530  1.00  0.00          
ATOM    578  N   PRO X  53      67.920  60.510  33.610  1.00  0.00          
ATOM    579  CA  PRO X  53      69.050  60.090  32.770  1.00  0.00          
ATOM    580  CB  PRO X  53      70.150  61.150  32.810  1.00  0.00          
ATOM    581  CG  PRO X  53      69.480  62.260  33.610  1.00  0.00          
ATOM    582  CD  PRO X  53      68.340  61.650  34.430  1.00  0.00          
ATOM    583  C   PRO X  53      69.600  58.770  33.290  1.00  0.00          
ATOM    584  O   PRO X  53      69.900  58.660  34.480  1.00  0.00          
ATOM    585  N   GLU X  54      69.300  57.740  32.490  1.00  0.00          
ATOM    586  H   GLU X  54      68.920  57.910  31.590  1.00  0.00          
ATOM    587  CA  GLU X  54      69.630  56.360  32.860  1.00  0.00          
ATOM    588  CB  GLU X  54      68.380  55.580  33.310  1.00  0.00          
ATOM    589  CG  GLU X  54      68.630  54.120  33.670  1.00  0.00          
ATOM    590  CD  GLU X  54      67.570  53.690  34.680  1.00  0.00          
ATOM    591  OE1 GLU X  54      66.750  52.900  34.160  1.00  0.00          
ATOM    592  OE2 GLU X  54      67.790  53.830  35.900  1.00  0.00          
ATOM    593  C   GLU X  54      70.290  55.720  31.640  1.00  0.00          
ATOM    594  O   GLU X  54      69.690  55.320  30.640  1.00  0.00          
ATOM    595  N   SER X  55      71.610  55.870  31.620  1.00  0.00          
ATOM    596  H   SER X  55      72.190  56.150  32.390  1.00  0.00          
ATOM    597  CA  SER X  55      72.450  55.490  30.470  1.00  0.00          
ATOM    598  CB  SER X  55      73.800  56.170  30.660  1.00  0.00          
ATOM    599  OG  SER X  55      74.500  56.450  29.450  1.00  0.00          
ATOM    600  HG  SER X  55      73.920  56.840  28.740  1.00  0.00          
ATOM    601  C   SER X  55      72.600  53.970  30.360  1.00  0.00          
ATOM    602  O   SER X  55      72.820  53.210  31.300  1.00  0.00          
ATOM    603  N   ASP X  56      72.530  53.460  29.130  1.00  0.00          
ATOM    604  H   ASP X  56      72.320  53.990  28.310  1.00  0.00          
ATOM    605  CA  ASP X  56      72.740  52.050  28.780  1.00  0.00          
ATOM    606  CB  ASP X  56      72.150  51.670  27.420  1.00  0.00          
ATOM    607  CG  ASP X  56      72.410  50.240  26.940  1.00  0.00          
ATOM    608  OD1 ASP X  56      71.400  49.620  26.550  1.00  0.00          
ATOM    609  OD2 ASP X  56      73.600  49.840  26.930  1.00  0.00          
ATOM    610  C   ASP X  56      74.180  51.610  29.040  1.00  0.00          
ATOM    611  O   ASP X  56      74.940  52.410  28.490  1.00  0.00          
ATOM    612  N   ILE X  57      74.630  50.590  29.770  1.00  0.00          
ATOM    613  H   ILE X  57      75.570  50.340  29.570  1.00  0.00          
ATOM    614  CA  ILE X  57      74.020  49.730  30.800  1.00  0.00          
ATOM    615  CB  ILE X  57      73.940  50.290  32.220  1.00  0.00          
ATOM    616  CG1 ILE X  57      75.340  50.790  32.570  1.00  0.00          
ATOM    617  CG2 ILE X  57      73.590  49.160  33.200  1.00  0.00          
ATOM    618  CD  ILE X  57      75.540  51.790  33.710  1.00  0.00          
ATOM    619  C   ILE X  57      72.740  49.040  30.330  1.00  0.00          
ATOM    620  O   ILE X  57      71.650  49.590  30.490  1.00  0.00          
ATOM    621  N   PRO X  58      72.890  47.810  29.840  1.00  0.00          
ATOM    622  CA  PRO X  58      71.740  47.020  29.380  1.00  0.00          
ATOM    623  CB  PRO X  58      72.310  45.770  28.700  1.00  0.00          
ATOM    624  CG  PRO X  58      73.580  45.540  29.530  1.00  0.00          
ATOM    625  CD  PRO X  58      74.060  46.920  29.990  1.00  0.00          
ATOM    626  C   PRO X  58      70.590  46.860  30.370  1.00  0.00          
ATOM    627  O   PRO X  58      70.750  46.480  31.530  1.00  0.00          
ATOM    628  N   GLN X  59      69.400  46.920  29.780  1.00  0.00          
ATOM    629  H   GLN X  59      69.340  46.820  28.790  1.00  0.00          
ATOM    630  CA  GLN X  59      68.160  46.910  30.570  1.00  0.00          
ATOM    631  CB  GLN X  59      68.180  48.120  31.510  1.00  0.00          
ATOM    632  CG  GLN X  59      67.260  48.100  32.730  1.00  0.00          
ATOM    633  CD  GLN X  59      67.110  49.530  33.240  1.00  0.00          
ATOM    634  OE1 GLN X  59      66.190  50.180  32.750  1.00  0.00          
ATOM    635  NE2 GLN X  59      67.600  49.910  34.420  1.00  0.00          
ATOM    636 HE21 GLN X  59      68.020  49.310  35.100  1.00  0.00          
ATOM    637 HE22 GLN X  59      67.590  50.880  34.650  1.00  0.00          
ATOM    638  C   GLN X  59      66.870  46.660  29.790  1.00  0.00          
ATOM    639  O   GLN X  59      66.290  47.610  29.280  1.00  0.00          
ATOM    640  N   PRO X  60      66.350  45.440  29.860  1.00  0.00          
ATOM    641  CA  PRO X  60      65.040  45.120  29.260  1.00  0.00          
ATOM    642  CB  PRO X  60      64.780  43.640  29.520  1.00  0.00          
ATOM    643  CG  PRO X  60      65.790  43.280  30.610  1.00  0.00          
ATOM    644  CD  PRO X  60      66.950  44.280  30.540  1.00  0.00          
ATOM    645  C   PRO X  60      63.930  45.980  29.850  1.00  0.00          
ATOM    646  O   PRO X  60      62.870  46.100  29.230  1.00  0.00          
ATOM    647  N   ALA X  61      64.110  46.400  31.100  1.00  0.00          
ATOM    648  H   ALA X  61      64.790  46.090  31.760  1.00  0.00          
ATOM    649  CA  ALA X  61      63.050  47.220  31.720  1.00  0.00          
ATOM    650  CB  ALA X  61      63.460  47.520  33.160  1.00  0.00          
ATOM    651  C   ALA X  61      62.840  48.550  31.000  1.00  0.00          
ATOM    652  O   ALA X  61      61.780  48.620  30.380  1.00  0.00          
ATOM    653  N   ARG X  62      63.970  49.190  30.700  1.00  0.00          
ATOM    654  H   ARG X  62      64.760  49.180  31.310  1.00  0.00          
ATOM    655  CA  ARG X  62      64.040  50.350  29.800  1.00  0.00          
ATOM    656  CB  ARG X  62      65.500  50.780  29.710  1.00  0.00          
ATOM    657  CG  ARG X  62      65.580  52.300  29.830  1.00  0.00          
ATOM    658  CD  ARG X  62      66.960  52.910  30.100  1.00  0.00          
ATOM    659  NE  ARG X  62      67.650  52.420  31.300  1.00  0.00          
ATOM    660  HE  ARG X  62      67.120  52.150  32.100  1.00  0.00          
ATOM    661  CZ  ARG X  62      68.940  52.050  31.310  1.00  0.00          
ATOM    662  NH1 ARG X  62      69.730  52.120  30.220  1.00  0.00          
ATOM    663 HH11 ARG X  62      69.340  52.550  29.400  1.00  0.00          
ATOM    664 HH12 ARG X  62      70.680  51.890  30.400  1.00  0.00          
ATOM    665  NH2 ARG X  62      69.370  51.290  32.320  1.00  0.00          
ATOM    666 HH21 ARG X  62      68.720  50.870  32.950  1.00  0.00          
ATOM    667 HH22 ARG X  62      70.360  51.300  32.470  1.00  0.00          
ATOM    668  C   ARG X  62      63.610  50.000  28.370  1.00  0.00          
ATOM    669  O   ARG X  62      62.850  50.800  27.830  1.00  0.00          
ATOM    670  N   ARG X  63      64.020  48.830  27.890  1.00  0.00          
ATOM    671  H   ARG X  63      64.650  48.260  28.410  1.00  0.00          
ATOM    672  CA  ARG X  63      63.640  48.280  26.580  1.00  0.00          
ATOM    673  CB  ARG X  63      64.360  46.960  26.340  1.00  0.00          
ATOM    674  CG  ARG X  63      65.800  47.250  25.910  1.00  0.00          
ATOM    675  CD  ARG X  63      66.090  46.900  24.450  1.00  0.00          
ATOM    676  NE  ARG X  63      67.380  47.330  23.910  1.00  0.00          
ATOM    677  HE  ARG X  63      67.610  48.300  23.900  1.00  0.00          
ATOM    678  CZ  ARG X  63      68.430  46.580  23.520  1.00  0.00          
ATOM    679  NH1 ARG X  63      68.360  45.250  23.640  1.00  0.00          
ATOM    680 HH11 ARG X  63      67.560  44.790  24.030  1.00  0.00          
ATOM    681 HH12 ARG X  63      69.050  44.640  23.260  1.00  0.00          
ATOM    682  NH2 ARG X  63      69.630  47.150  23.340  1.00  0.00          
ATOM    683 HH21 ARG X  63      69.650  48.150  23.350  1.00  0.00          
ATOM    684 HH22 ARG X  63      70.490  46.630  23.320  1.00  0.00          
ATOM    685  C   ARG X  63      62.130  48.190  26.340  1.00  0.00          
ATOM    686  O   ARG X  63      61.700  48.990  25.520  1.00  0.00          
ATOM    687  N   LEU X  64      61.340  47.570  27.210  1.00  0.00          
ATOM    688  H   LEU X  64      61.780  46.940  27.850  1.00  0.00          
ATOM    689  CA  LEU X  64      59.880  47.510  27.020  1.00  0.00          
ATOM    690  CB  LEU X  64      59.390  46.530  28.090  1.00  0.00          
ATOM    691  CG  LEU X  64      58.170  45.700  27.660  1.00  0.00          
ATOM    692  CD1 LEU X  64      58.490  44.590  26.660  1.00  0.00          
ATOM    693  CD2 LEU X  64      57.810  44.910  28.920  1.00  0.00          
ATOM    694  C   LEU X  64      59.270  48.900  27.200  1.00  0.00          
ATOM    695  O   LEU X  64      58.120  49.110  26.830  1.00  0.00          
ATOM    696  N   PHE X  65      59.890  49.840  27.900  1.00  0.00          
ATOM    697  H   PHE X  65      60.510  49.520  28.620  1.00  0.00          
ATOM    698  CA  PHE X  65      59.590  51.260  28.110  1.00  0.00          
ATOM    699  CB  PHE X  65      60.390  51.780  29.310  1.00  0.00          
ATOM    700  CG  PHE X  65      60.140  53.240  29.670  1.00  0.00          
ATOM    701  CD1 PHE X  65      58.900  53.850  29.800  1.00  0.00          
ATOM    702  HD1 PHE X  65      58.000  53.360  29.410  1.00  0.00          
ATOM    703  CD2 PHE X  65      61.300  53.890  30.090  1.00  0.00          
ATOM    704  HD2 PHE X  65      62.300  53.530  29.830  1.00  0.00          
ATOM    705  CE1 PHE X  65      58.730  55.120  30.340  1.00  0.00          
ATOM    706  HE1 PHE X  65      57.720  55.430  30.620  1.00  0.00          
ATOM    707  CE2 PHE X  65      61.160  55.170  30.630  1.00  0.00          
ATOM    708  HE2 PHE X  65      61.960  55.800  31.010  1.00  0.00          
ATOM    709  CZ  PHE X  65      59.900  55.750  30.720  1.00  0.00          
ATOM    710  HZ  PHE X  65      59.850  56.730  31.210  1.00  0.00          
ATOM    711  C   PHE X  65      59.740  52.190  26.900  1.00  0.00          
ATOM    712  O   PHE X  65      59.050  53.200  26.780  1.00  0.00          
ATOM    713  N   ILE X  66      60.840  51.940  26.190  1.00  0.00          
ATOM    714  H   ILE X  66      61.480  51.230  26.470  1.00  0.00          
ATOM    715  CA  ILE X  66      61.300  52.760  25.060  1.00  0.00          
ATOM    716  CB  ILE X  66      62.800  53.080  25.160  1.00  0.00          
ATOM    717  CG1 ILE X  66      63.640  51.820  24.980  1.00  0.00          
ATOM    718  CG2 ILE X  66      63.160  53.890  26.410  1.00  0.00          
ATOM    719  CD  ILE X  66      65.030  51.860  24.340  1.00  0.00          
ATOM    720  C   ILE X  66      60.850  52.250  23.680  1.00  0.00          
ATOM    721  O   ILE X  66      60.840  53.040  22.740  1.00  0.00          
ATOM    722  N   HISBX  67      60.760  50.930  23.550  1.00  0.00          
ATOM    723  H   HISBX  67      60.940  50.270  24.280  1.00  0.00          
ATOM    724  CA  HISBX  67      60.200  50.300  22.350  1.00  0.00          
ATOM    725  CB  HISBX  67      60.990  49.020  22.100  1.00  0.00          
ATOM    726  CG  HISBX  67      62.470  49.100  21.720  1.00  0.00          
ATOM    727  ND1 HISBX  67      63.450  48.220  21.920  1.00  0.00          
ATOM    728  CD2 HISBX  67      62.980  50.130  21.050  1.00  0.00          
ATOM    729  CE1 HISBX  67      64.580  48.790  21.510  1.00  0.00          
ATOM    730  NE2 HISBX  67      64.280  49.930  20.910  1.00  0.00          
ATOM    731  HE2 HISBX  67      64.880  50.700  20.670  1.00  0.00          
ATOM    732  C   HISBX  67      58.670  50.200  22.450  1.00  0.00          
ATOM    733  O   HISBX  67      58.140  49.160  22.830  1.00  0.00          
ATOM    734  N   ASN X  68      58.070  51.250  21.910  1.00  0.00          
ATOM    735  H   ASN X  68      58.660  52.020  21.680  1.00  0.00          
ATOM    736  CA  ASN X  68      56.610  51.390  21.950  1.00  0.00          
ATOM    737  CB  ASN X  68      56.190  52.630  22.740  1.00  0.00          
ATOM    738  CG  ASN X  68      57.200  53.060  23.810  1.00  0.00          
ATOM    739  OD1 ASN X  68      57.850  54.090  23.770  1.00  0.00          
ATOM    740  ND2 ASN X  68      57.290  52.350  24.930  1.00  0.00          
ATOM    741 HD21 ASN X  68      56.650  51.590  25.010  1.00  0.00          
ATOM    742 HD22 ASN X  68      57.810  52.750  25.690  1.00  0.00          
ATOM    743  C   ASN X  68      55.980  51.370  20.560  1.00  0.00          
ATOM    744  O   ASN X  68      56.110  52.320  19.780  1.00  0.00          
ATOM    745  N   PRO X  69      55.230  50.290  20.350  1.00  0.00          
ATOM    746  CA  PRO X  69      54.390  50.270  19.140  1.00  0.00          
ATOM    747  CB  PRO X  69      54.430  48.770  18.840  1.00  0.00          
ATOM    748  CG  PRO X  69      55.410  48.120  19.810  1.00  0.00          
ATOM    749  CD  PRO X  69      55.140  49.000  21.040  1.00  0.00          
ATOM    750  C   PRO X  69      53.050  50.960  19.410  1.00  0.00          
ATOM    751  O   PRO X  69      52.950  52.140  19.710  1.00  0.00          
ATOM    752  N   ILE X  70      51.960  50.270  19.090  1.00  0.00          
ATOM    753  H   ILE X  70      51.970  49.610  18.340  1.00  0.00          
ATOM    754  CA  ILE X  70      50.650  50.560  19.690  1.00  0.00          
ATOM    755  CB  ILE X  70      49.450  50.800  18.770  1.00  0.00          
ATOM    756  CG1 ILE X  70      49.680  51.920  17.760  1.00  0.00          
ATOM    757  CG2 ILE X  70      48.200  51.160  19.580  1.00  0.00          
ATOM    758  CD  ILE X  70      50.740  51.760  16.670  1.00  0.00          
ATOM    759  C   ILE X  70      50.430  49.300  20.530  1.00  0.00          
ATOM    760  O   ILE X  70      49.900  48.330  19.980  1.00  0.00          
ATOM    761  N   ARG X  71      50.800  49.380  21.800  1.00  0.00          
ATOM    762  H   ARG X  71      50.950  50.280  22.230  1.00  0.00          
ATOM    763  CA  ARG X  71      50.730  48.220  22.700  1.00  0.00          
ATOM    764  CB  ARG X  71      52.160  47.830  23.080  1.00  0.00          
ATOM    765  CG  ARG X  71      52.380  46.350  23.380  1.00  0.00          
ATOM    766  CD  ARG X  71      53.770  45.920  23.870  1.00  0.00          
ATOM    767  NE  ARG X  71      53.750  44.460  24.030  1.00  0.00          
ATOM    768  HE  ARG X  71      52.860  44.220  24.410  1.00  0.00          
ATOM    769  CZ  ARG X  71      54.740  43.560  24.060  1.00  0.00          
ATOM    770  NH1 ARG X  71      56.000  43.960  23.840  1.00  0.00          
ATOM    771 HH11 ARG X  71      56.300  44.900  23.990  1.00  0.00          
ATOM    772 HH12 ARG X  71      56.620  43.390  23.290  1.00  0.00          
ATOM    773  NH2 ARG X  71      54.440  42.300  24.410  1.00  0.00          
ATOM    774 HH21 ARG X  71      53.530  42.010  24.710  1.00  0.00          
ATOM    775 HH22 ARG X  71      55.180  41.630  24.440  1.00  0.00          
ATOM    776  C   ARG X  71      49.990  48.580  23.990  1.00  0.00          
ATOM    777  O   ARG X  71      50.330  49.470  24.780  1.00  0.00          
ATOM    778  N   VAL X  72      48.940  47.790  24.210  1.00  0.00          
ATOM    779  H   VAL X  72      48.610  47.160  23.510  1.00  0.00          
ATOM    780  CA  VAL X  72      48.160  47.640  25.440  1.00  0.00          
ATOM    781  CB  VAL X  72      46.910  46.790  25.170  1.00  0.00          
ATOM    782  CG1 VAL X  72      47.160  45.370  24.660  1.00  0.00          
ATOM    783  CG2 VAL X  72      45.950  46.830  26.360  1.00  0.00          
ATOM    784  C   VAL X  72      49.030  46.980  26.520  1.00  0.00          
ATOM    785  O   VAL X  72      49.680  45.970  26.240  1.00  0.00          
ATOM    786  N   ILE X  73      49.120  47.480  27.750  1.00  0.00          
ATOM    787  H   ILE X  73      48.750  48.350  28.060  1.00  0.00          
ATOM    788  CA  ILE X  73      49.760  46.700  28.820  1.00  0.00          
ATOM    789  CB  ILE X  73      50.940  47.480  29.400  1.00  0.00          
ATOM    790  CG1 ILE X  73      52.010  47.870  28.380  1.00  0.00          
ATOM    791  CG2 ILE X  73      51.670  46.890  30.610  1.00  0.00          
ATOM    792  CD  ILE X  73      52.830  46.820  27.630  1.00  0.00          
ATOM    793  C   ILE X  73      48.780  46.220  29.890  1.00  0.00          
ATOM    794  O   ILE X  73      48.430  47.070  30.720  1.00  0.00          
ATOM    795  N   PRO X  74      48.430  44.940  29.950  1.00  0.00          
ATOM    796  CA  PRO X  74      47.360  44.430  30.820  1.00  0.00          
ATOM    797  CB  PRO X  74      47.010  43.080  30.180  1.00  0.00          
ATOM    798  CG  PRO X  74      48.360  42.630  29.610  1.00  0.00          
ATOM    799  CD  PRO X  74      49.050  43.900  29.120  1.00  0.00          
ATOM    800  C   PRO X  74      47.790  44.310  32.290  1.00  0.00          
ATOM    801  O   PRO X  74      46.990  44.490  33.200  1.00  0.00          
ATOM    802  N   ASP X  75      49.060  43.980  32.510  1.00  0.00          
ATOM    803  H   ASP X  75      49.800  44.010  31.840  1.00  0.00          
ATOM    804  CA  ASP X  75      49.630  43.710  33.840  1.00  0.00          
ATOM    805  CB  ASP X  75      49.160  42.290  34.160  1.00  0.00          
ATOM    806  CG  ASP X  75      49.470  41.960  35.620  1.00  0.00          
ATOM    807  OD1 ASP X  75      50.520  42.440  36.100  1.00  0.00          
ATOM    808  OD2 ASP X  75      48.880  40.990  36.150  1.00  0.00          
ATOM    809  C   ASP X  75      51.140  43.810  33.620  1.00  0.00          
ATOM    810  O   ASP X  75      51.700  42.950  32.940  1.00  0.00          
ATOM    811  N   VAL X  76      51.760  44.920  34.010  1.00  0.00          
ATOM    812  H   VAL X  76      51.240  45.690  34.380  1.00  0.00          
ATOM    813  CA  VAL X  76      53.170  45.240  33.740  1.00  0.00          
ATOM    814  CB  VAL X  76      53.540  46.540  34.450  1.00  0.00          
ATOM    815  CG1 VAL X  76      54.910  47.120  34.080  1.00  0.00          
ATOM    816  CG2 VAL X  76      52.600  47.690  34.060  1.00  0.00          
ATOM    817  C   VAL X  76      54.170  44.120  34.050  1.00  0.00          
ATOM    818  O   VAL X  76      54.850  43.740  33.100  1.00  0.00          
ATOM    819  N   TYR X  77      53.920  43.470  35.180  1.00  0.00          
ATOM    820  H   TYR X  77      53.170  43.630  35.820  1.00  0.00          
ATOM    821  CA  TYR X  77      54.780  42.380  35.690  1.00  0.00          
ATOM    822  CB  TYR X  77      54.470  42.140  37.170  1.00  0.00          
ATOM    823  CG  TYR X  77      55.650  41.490  37.890  1.00  0.00          
ATOM    824  CD1 TYR X  77      55.580  40.130  38.130  1.00  0.00          
ATOM    825  HD1 TYR X  77      55.040  39.420  37.500  1.00  0.00          
ATOM    826  CD2 TYR X  77      56.640  42.310  38.430  1.00  0.00          
ATOM    827  HD2 TYR X  77      56.520  43.390  38.420  1.00  0.00          
ATOM    828  CE1 TYR X  77      56.570  39.610  38.960  1.00  0.00          
ATOM    829  HE1 TYR X  77      56.700  38.540  39.120  1.00  0.00          
ATOM    830  CE2 TYR X  77      57.620  41.760  39.250  1.00  0.00          
ATOM    831  HE2 TYR X  77      58.430  42.420  39.540  1.00  0.00          
ATOM    832  CZ  TYR X  77      57.580  40.390  39.510  1.00  0.00          
ATOM    833  OH  TYR X  77      58.660  39.910  40.190  1.00  0.00          
ATOM    834  HH  TYR X  77      59.140  40.670  40.620  1.00  0.00          
ATOM    835  C   TYR X  77      54.370  41.140  34.890  1.00  0.00          
ATOM    836  O   TYR X  77      55.270  40.400  34.480  1.00  0.00          
ATOM    837  N   GLY X  78      53.080  40.820  34.810  1.00  0.00          
ATOM    838  H   GLY X  78      52.380  41.470  35.070  1.00  0.00          
ATOM    839  CA  GLY X  78      52.520  39.740  33.980  1.00  0.00          
ATOM    840  C   GLY X  78      53.180  39.630  32.600  1.00  0.00          
ATOM    841  O   GLY X  78      53.970  38.730  32.310  1.00  0.00          
ATOM    842  N   VAL X  79      53.130  40.700  31.820  1.00  0.00          
ATOM    843  H   VAL X  79      52.860  41.590  32.180  1.00  0.00          
ATOM    844  CA  VAL X  79      53.810  40.810  30.530  1.00  0.00          
ATOM    845  CB  VAL X  79      53.440  41.950  29.580  1.00  0.00          
ATOM    846  CG1 VAL X  79      52.090  41.610  28.930  1.00  0.00          
ATOM    847  CG2 VAL X  79      53.360  43.310  30.280  1.00  0.00          
ATOM    848  C   VAL X  79      55.330  40.610  30.620  1.00  0.00          
ATOM    849  O   VAL X  79      55.810  39.530  30.290  1.00  0.00          
ATOM    850  N   ALA X  80      56.030  41.420  31.410  1.00  0.00          
ATOM    851  H   ALA X  80      55.580  42.280  31.650  1.00  0.00          
ATOM    852  CA  ALA X  80      57.460  41.310  31.740  1.00  0.00          
ATOM    853  CB  ALA X  80      57.850  42.350  32.790  1.00  0.00          
ATOM    854  C   ALA X  80      57.840  39.880  32.110  1.00  0.00          
ATOM    855  O   ALA X  80      58.780  39.410  31.460  1.00  0.00          
ATOM    856  N   VAL X  81      57.160  39.170  33.000  1.00  0.00          
ATOM    857  H   VAL X  81      56.220  39.460  33.190  1.00  0.00          
ATOM    858  CA  VAL X  81      57.530  37.800  33.400  1.00  0.00          
ATOM    859  CB  VAL X  81      56.540  37.220  34.410  1.00  0.00          
ATOM    860  CG1 VAL X  81      56.810  35.760  34.780  1.00  0.00          
ATOM    861  CG2 VAL X  81      56.450  37.900  35.780  1.00  0.00          
ATOM    862  C   VAL X  81      58.030  36.810  32.340  1.00  0.00          
ATOM    863  O   VAL X  81      59.140  36.310  32.470  1.00  0.00          
ATOM    864  N   PRO X  82      57.250  36.400  31.340  1.00  0.00          
ATOM    865  CA  PRO X  82      57.700  35.550  30.230  1.00  0.00          
ATOM    866  CB  PRO X  82      56.440  35.280  29.410  1.00  0.00          
ATOM    867  CG  PRO X  82      55.240  35.250  30.370  1.00  0.00          
ATOM    868  CD  PRO X  82      55.780  36.330  31.300  1.00  0.00          
ATOM    869  C   PRO X  82      58.670  36.320  29.330  1.00  0.00          
ATOM    870  O   PRO X  82      59.620  35.680  28.860  1.00  0.00          
ATOM    871  N   LEU X  83      58.460  37.610  29.100  1.00  0.00          
ATOM    872  H   LEU X  83      57.650  38.070  29.450  1.00  0.00          
ATOM    873  CA  LEU X  83      59.230  38.560  28.280  1.00  0.00          
ATOM    874  CB  LEU X  83      58.490  39.900  28.200  1.00  0.00          
ATOM    875  CG  LEU X  83      57.190  39.800  27.390  1.00  0.00          
ATOM    876  CD1 LEU X  83      56.430  41.120  27.450  1.00  0.00          
ATOM    877  CD2 LEU X  83      57.350  39.300  25.950  1.00  0.00          
ATOM    878  C   LEU X  83      60.590  38.870  28.900  1.00  0.00          
ATOM    879  O   LEU X  83      61.360  39.670  28.380  1.00  0.00          
ATOM    880  N   THR X  84      61.050  38.050  29.850  1.00  0.00          
ATOM    881  H   THR X  84      60.530  37.260  30.160  1.00  0.00          
ATOM    882  CA  THR X  84      62.280  38.200  30.650  1.00  0.00          
ATOM    883  CB  THR X  84      62.340  37.390  31.950  1.00  0.00          
ATOM    884  OG1 THR X  84      62.090  36.010  31.650  1.00  0.00          
ATOM    885  HG1 THR X  84      61.820  35.480  32.450  1.00  0.00          
ATOM    886  CG2 THR X  84      61.600  38.060  33.110  1.00  0.00          
ATOM    887  C   THR X  84      63.540  37.790  29.890  1.00  0.00          
ATOM    888  O   THR X  84      63.590  36.790  29.180  1.00  0.00          
ATOM    889  N   PRO X  85      64.660  38.430  30.250  1.00  0.00          
ATOM    890  CA  PRO X  85      65.970  37.910  29.860  1.00  0.00          
ATOM    891  CB  PRO X  85      66.930  39.060  30.190  1.00  0.00          
ATOM    892  CG  PRO X  85      66.260  39.550  31.470  1.00  0.00          
ATOM    893  CD  PRO X  85      64.780  39.630  31.080  1.00  0.00          
ATOM    894  C   PRO X  85      66.170  36.660  30.720  1.00  0.00          
ATOM    895  O   PRO X  85      65.200  36.080  31.210  1.00  0.00          
ATOM    896  N   ALA X  86      67.400  36.180  30.900  1.00  0.00          
ATOM    897  H   ALA X  86      68.230  36.540  30.460  1.00  0.00          
ATOM    898  CA  ALA X  86      67.630  35.080  31.840  1.00  0.00          
ATOM    899  CB  ALA X  86      68.580  34.060  31.220  1.00  0.00          
ATOM    900  C   ALA X  86      68.010  35.480  33.270  1.00  0.00          
ATOM    901  O   ALA X  86      69.160  35.720  33.620  1.00  0.00          
ATOM    902  N   VAL X  87      66.960  35.420  34.080  1.00  0.00          
ATOM    903  H   VAL X  87      66.140  34.890  33.840  1.00  0.00          
ATOM    904  CA  VAL X  87      67.040  35.890  35.470  1.00  0.00          
ATOM    905  CB  VAL X  87      66.320  37.230  35.660  1.00  0.00          
ATOM    906  CG1 VAL X  87      67.280  38.300  35.130  1.00  0.00          
ATOM    907  CG2 VAL X  87      64.920  37.270  35.030  1.00  0.00          
ATOM    908  C   VAL X  87      66.450  34.960  36.540  1.00  0.00          
ATOM    909  O   VAL X  87      65.370  34.400  36.360  1.00  0.00          
ATOM    910  N   ASN X  88      67.180  35.000  37.640  1.00  0.00          
ATOM    911  H   ASN X  88      67.900  35.670  37.800  1.00  0.00          
ATOM    912  CA  ASN X  88      67.010  34.000  38.700  1.00  0.00          
ATOM    913  CB  ASN X  88      68.350  33.330  39.030  1.00  0.00          
ATOM    914  CG  ASN X  88      68.100  32.130  39.940  1.00  0.00          
ATOM    915  OD1 ASN X  88      68.090  32.250  41.170  1.00  0.00          
ATOM    916  ND2 ASN X  88      67.750  31.020  39.300  1.00  0.00          
ATOM    917 HD21 ASN X  88      67.870  30.850  38.320  1.00  0.00          
ATOM    918 HD22 ASN X  88      67.240  30.380  39.870  1.00  0.00          
ATOM    919  C   ASN X  88      66.440  34.680  39.950  1.00  0.00          
ATOM    920  O   ASN X  88      67.100  35.530  40.540  1.00  0.00          
ATOM    921  N   PRO X  89      65.170  34.490  40.280  1.00  0.00          
ATOM    922  CA  PRO X  89      64.540  35.080  41.470  1.00  0.00          
ATOM    923  CB  PRO X  89      63.130  34.480  41.450  1.00  0.00          
ATOM    924  CG  PRO X  89      62.850  34.440  39.950  1.00  0.00          
ATOM    925  CD  PRO X  89      64.160  33.850  39.420  1.00  0.00          
ATOM    926  C   PRO X  89      65.270  34.580  42.710  1.00  0.00          
ATOM    927  O   PRO X  89      65.670  33.430  42.880  1.00  0.00          
ATOM    928  N   SER X  90      65.470  35.620  43.530  1.00  0.00          
ATOM    929  H   SER X  90      65.060  36.510  43.350  1.00  0.00          
ATOM    930  CA  SER X  90      66.150  35.400  44.810  1.00  0.00          
ATOM    931  CB  SER X  90      67.640  35.200  44.520  1.00  0.00          
ATOM    932  OG  SER X  90      68.280  36.400  44.080  1.00  0.00          
ATOM    933  HG  SER X  90      68.850  36.330  43.260  1.00  0.00          
ATOM    934  C   SER X  90      65.930  36.280  46.040  1.00  0.00          
ATOM    935  O   SER X  90      65.500  37.400  45.790  1.00  0.00          
ATOM    936  N   THR X  91      66.310  35.830  47.230  1.00  0.00          
ATOM    937  H   THR X  91      67.080  35.190  47.280  1.00  0.00          
ATOM    938  CA  THR X  91      66.120  36.590  48.480  1.00  0.00          
ATOM    939  CB  THR X  91      66.890  35.910  49.610  1.00  0.00          
ATOM    940  OG1 THR X  91      68.260  35.560  49.430  1.00  0.00          
ATOM    941  HG1 THR X  91      68.300  34.580  49.210  1.00  0.00          
ATOM    942  CG2 THR X  91      66.090  34.760  50.230  1.00  0.00          
ATOM    943  C   THR X  91      66.690  38.010  48.470  1.00  0.00          
ATOM    944  O   THR X  91      67.890  38.260  48.310  1.00  0.00          
ATOM    945  N   ASN X  92      65.760  38.940  48.610  1.00  0.00          
ATOM    946  H   ASN X  92      64.830  38.590  48.690  1.00  0.00          
ATOM    947  CA  ASN X  92      65.730  40.410  48.720  1.00  0.00          
ATOM    948  CB  ASN X  92      66.120  40.890  50.120  1.00  0.00          
ATOM    949  CG  ASN X  92      65.510  42.260  50.390  1.00  0.00          
ATOM    950  OD1 ASN X  92      66.250  43.240  50.490  1.00  0.00          
ATOM    951  ND2 ASN X  92      64.200  42.450  50.560  1.00  0.00          
ATOM    952 HD21 ASN X  92      63.490  41.760  50.460  1.00  0.00          
ATOM    953 HD22 ASN X  92      63.850  43.320  50.900  1.00  0.00          
ATOM    954  C   ASN X  92      66.470  41.150  47.610  1.00  0.00          
ATOM    955  O   ASN X  92      66.790  42.320  47.800  1.00  0.00          
ATOM    956  N   ARG X  93      66.440  40.620  46.390  1.00  0.00          
ATOM    957  H   ARG X  93      66.010  39.720  46.300  1.00  0.00          
ATOM    958  CA  ARG X  93      67.330  41.070  45.310  1.00  0.00          
ATOM    959  CB  ARG X  93      68.180  39.850  44.910  1.00  0.00          
ATOM    960  CG  ARG X  93      69.300  39.560  45.910  1.00  0.00          
ATOM    961  CD  ARG X  93      70.350  38.530  45.490  1.00  0.00          
ATOM    962  NE  ARG X  93      71.100  38.300  46.740  1.00  0.00          
ATOM    963  HE  ARG X  93      71.770  39.000  47.000  1.00  0.00          
ATOM    964  CZ  ARG X  93      71.180  37.090  47.300  1.00  0.00          
ATOM    965  NH1 ARG X  93      70.730  35.920  46.820  1.00  0.00          
ATOM    966 HH11 ARG X  93      70.310  35.970  45.920  1.00  0.00          
ATOM    967 HH12 ARG X  93      70.720  35.100  47.390  1.00  0.00          
ATOM    968  NH2 ARG X  93      71.800  36.930  48.480  1.00  0.00          
ATOM    969 HH21 ARG X  93      72.130  37.750  48.950  1.00  0.00          
ATOM    970 HH22 ARG X  93      71.990  35.990  48.770  1.00  0.00          
ATOM    971  C   ARG X  93      66.490  41.420  44.080  1.00  0.00          
ATOM    972  O   ARG X  93      65.310  41.060  44.060  1.00  0.00          
ATOM    973  N   ALA X  94      66.980  42.230  43.140  1.00  0.00          
ATOM    974  H   ALA X  94      67.870  42.680  43.190  1.00  0.00          
ATOM    975  CA  ALA X  94      66.030  42.810  42.180  1.00  0.00          
ATOM    976  CB  ALA X  94      65.940  44.320  42.420  1.00  0.00          
ATOM    977  C   ALA X  94      66.260  42.340  40.740  1.00  0.00          
ATOM    978  O   ALA X  94      66.940  43.010  39.970  1.00  0.00          
ATOM    979  N   VAL X  95      65.670  41.180  40.450  1.00  0.00          
ATOM    980  H   VAL X  95      65.310  40.630  41.210  1.00  0.00          
ATOM    981  CA  VAL X  95      65.820  40.660  39.080  1.00  0.00          
ATOM    982  CB  VAL X  95      65.350  39.210  38.890  1.00  0.00          
ATOM    983  CG1 VAL X  95      66.410  38.250  39.430  1.00  0.00          
ATOM    984  CG2 VAL X  95      63.920  38.920  39.360  1.00  0.00          
ATOM    985  C   VAL X  95      65.330  41.610  38.000  1.00  0.00          
ATOM    986  O   VAL X  95      64.290  42.270  38.020  1.00  0.00          
ATOM    987  N   ASP X  96      66.020  41.560  36.860  1.00  0.00          
ATOM    988  H   ASP X  96      66.870  41.050  36.940  1.00  0.00          
ATOM    989  CA  ASP X  96      65.810  42.200  35.550  1.00  0.00          
ATOM    990  CB  ASP X  96      66.860  41.720  34.550  1.00  0.00          
ATOM    991  CG  ASP X  96      68.120  42.590  34.590  1.00  0.00          
ATOM    992  OD1 ASP X  96      69.150  42.090  35.090  1.00  0.00          
ATOM    993  OD2 ASP X  96      68.100  43.760  34.150  1.00  0.00          
ATOM    994  C   ASP X  96      64.400  41.990  35.010  1.00  0.00          
ATOM    995  O   ASP X  96      63.840  40.890  35.020  1.00  0.00          
ATOM    996  N   LEU X  97      63.980  43.030  34.290  1.00  0.00          
ATOM    997  H   LEU X  97      64.500  43.880  34.180  1.00  0.00          
ATOM    998  CA  LEU X  97      62.640  43.270  33.740  1.00  0.00          
ATOM    999  CB  LEU X  97      62.320  42.360  32.550  1.00  0.00          
ATOM   1000  CG  LEU X  97      61.090  42.860  31.790  1.00  0.00          
ATOM   1001  CD1 LEU X  97      61.140  44.300  31.290  1.00  0.00          
ATOM   1002  CD2 LEU X  97      60.830  41.860  30.660  1.00  0.00          
ATOM   1003  C   LEU X  97      61.540  43.460  34.770  1.00  0.00          
ATOM   1004  O   LEU X  97      61.320  44.550  35.300  1.00  0.00          
ATOM   1005  N   THR X  98      60.960  42.350  35.240  1.00  0.00          
ATOM   1006  H   THR X  98      61.290  41.420  35.050  1.00  0.00          
ATOM   1007  CA  THR X  98      59.990  42.310  36.340  1.00  0.00          
ATOM   1008  CB  THR X  98      59.960  40.930  37.010  1.00  0.00          
ATOM   1009  OG1 THR X  98      61.260  40.530  37.470  1.00  0.00          
ATOM   1010  HG1 THR X  98      61.080  39.640  37.900  1.00  0.00          
ATOM   1011  CG2 THR X  98      59.480  39.880  36.020  1.00  0.00          
ATOM   1012  C   THR X  98      60.110  43.420  37.390  1.00  0.00          
ATOM   1013  O   THR X  98      59.510  44.490  37.320  1.00  0.00          
ATOM   1014  N   GLU X  99      60.990  43.190  38.350  1.00  0.00          
ATOM   1015  H   GLU X  99      61.350  42.260  38.370  1.00  0.00          
ATOM   1016  CA  GLU X  99      61.230  44.100  39.490  1.00  0.00          
ATOM   1017  CB  GLU X  99      62.380  43.690  40.410  1.00  0.00          
ATOM   1018  CG  GLU X  99      62.040  42.300  40.960  1.00  0.00          
ATOM   1019  CD  GLU X  99      60.880  42.270  41.950  1.00  0.00          
ATOM   1020  OE1 GLU X  99      61.160  42.400  43.160  1.00  0.00          
ATOM   1021  OE2 GLU X  99      59.720  42.070  41.520  1.00  0.00          
ATOM   1022  C   GLU X  99      61.410  45.570  39.110  1.00  0.00          
ATOM   1023  O   GLU X  99      60.780  46.570  39.450  1.00  0.00          
ATOM   1024  N   SER X 100      62.450  45.750  38.300  1.00  0.00          
ATOM   1025  H   SER X 100      62.850  44.880  38.000  1.00  0.00          
ATOM   1026  CA  SER X 100      62.880  46.940  37.570  1.00  0.00          
ATOM   1027  CB  SER X 100      63.790  46.350  36.490  1.00  0.00          
ATOM   1028  OG  SER X 100      64.710  47.350  36.050  1.00  0.00          
ATOM   1029  HG  SER X 100      64.320  48.240  35.800  1.00  0.00          
ATOM   1030  C   SER X 100      61.770  47.840  37.010  1.00  0.00          
ATOM   1031  O   SER X 100      61.330  48.780  37.670  1.00  0.00          
ATOM   1032  N   ILE X 101      61.080  47.250  36.050  1.00  0.00          
ATOM   1033  H   ILE X 101      61.230  46.300  35.760  1.00  0.00          
ATOM   1034  CA  ILE X 101      59.940  47.930  35.420  1.00  0.00          
ATOM   1035  CB  ILE X 101      59.590  47.110  34.170  1.00  0.00          
ATOM   1036  CG1 ILE X 101      58.880  47.980  33.130  1.00  0.00          
ATOM   1037  CG2 ILE X 101      58.650  45.930  34.440  1.00  0.00          
ATOM   1038  CD  ILE X 101      59.280  47.710  31.680  1.00  0.00          
ATOM   1039  C   ILE X 101      58.770  48.180  36.380  1.00  0.00          
ATOM   1040  O   ILE X 101      58.160  49.240  36.330  1.00  0.00          
ATOM   1041  N   LEU X 102      58.590  47.280  37.340  1.00  0.00          
ATOM   1042  H   LEU X 102      59.070  46.400  37.330  1.00  0.00          
ATOM   1043  CA  LEU X 102      57.540  47.450  38.350  1.00  0.00          
ATOM   1044  CB  LEU X 102      57.150  46.130  39.020  1.00  0.00          
ATOM   1045  CG  LEU X 102      55.830  46.100  39.780  1.00  0.00          
ATOM   1046  CD1 LEU X 102      54.710  45.850  38.770  1.00  0.00          
ATOM   1047  CD2 LEU X 102      55.580  44.830  40.590  1.00  0.00          
ATOM   1048  C   LEU X 102      57.730  48.580  39.370  1.00  0.00          
ATOM   1049  O   LEU X 102      56.860  49.440  39.480  1.00  0.00          
ATOM   1050  N   ARG X 103      58.940  48.620  39.910  1.00  0.00          
ATOM   1051  H   ARG X 103      59.650  47.950  39.700  1.00  0.00          
ATOM   1052  CA  ARG X 103      59.310  49.830  40.660  1.00  0.00          
ATOM   1053  CB  ARG X 103      60.570  49.570  41.490  1.00  0.00          
ATOM   1054  CG  ARG X 103      61.820  49.460  40.620  1.00  0.00          
ATOM   1055  CD  ARG X 103      63.120  49.470  41.430  1.00  0.00          
ATOM   1056  NE  ARG X 103      64.220  49.270  40.480  1.00  0.00          
ATOM   1057  HE  ARG X 103      64.670  50.080  40.100  1.00  0.00          
ATOM   1058  CZ  ARG X 103      64.680  48.050  40.160  1.00  0.00          
ATOM   1059  NH1 ARG X 103      64.190  46.860  40.510  1.00  0.00          
ATOM   1060 HH11 ARG X 103      63.430  46.820  41.160  1.00  0.00          
ATOM   1061 HH12 ARG X 103      64.650  46.030  40.190  1.00  0.00          
ATOM   1062  NH2 ARG X 103      65.780  47.980  39.400  1.00  0.00          
ATOM   1063 HH21 ARG X 103      66.330  48.780  39.170  1.00  0.00          
ATOM   1064 HH22 ARG X 103      65.950  47.200  38.810  1.00  0.00          
ATOM   1065  C   ARG X 103      59.290  51.120  39.850  1.00  0.00          
ATOM   1066  O   ARG X 103      58.750  52.140  40.280  1.00  0.00          
ATOM   1067  N   SER X 104      59.960  51.140  38.700  1.00  0.00          
ATOM   1068  H   SER X 104      60.420  50.310  38.380  1.00  0.00          
ATOM   1069  CA  SER X 104      60.070  52.320  37.830  1.00  0.00          
ATOM   1070  CB  SER X 104      61.150  52.010  36.790  1.00  0.00          
ATOM   1071  OG  SER X 104      61.540  53.210  36.120  1.00  0.00          
ATOM   1072  HG  SER X 104      62.530  53.270  36.190  1.00  0.00          
ATOM   1073  C   SER X 104      58.770  52.880  37.230  1.00  0.00          
ATOM   1074  O   SER X 104      58.740  54.060  36.890  1.00  0.00          
ATOM   1075  N   ALA X 105      57.780  52.010  37.060  1.00  0.00          
ATOM   1076  H   ALA X 105      57.980  51.030  37.070  1.00  0.00          
ATOM   1077  CA  ALA X 105      56.370  52.360  36.810  1.00  0.00          
ATOM   1078  CB  ALA X 105      55.770  51.120  36.150  1.00  0.00          
ATOM   1079  C   ALA X 105      55.620  52.770  38.080  1.00  0.00          
ATOM   1080  O   ALA X 105      54.740  53.640  38.030  1.00  0.00          
ATOM   1081  N   TYR X 106      55.690  51.900  39.080  1.00  0.00          
ATOM   1082  H   TYR X 106      56.210  51.050  38.910  1.00  0.00          
ATOM   1083  CA  TYR X 106      55.120  52.110  40.410  1.00  0.00          
ATOM   1084  CB  TYR X 106      55.110  50.810  41.210  1.00  0.00          
ATOM   1085  CG  TYR X 106      53.760  50.150  41.470  1.00  0.00          
ATOM   1086  CD1 TYR X 106      52.820  50.760  42.290  1.00  0.00          
ATOM   1087  HD1 TYR X 106      53.040  51.740  42.720  1.00  0.00          
ATOM   1088  CD2 TYR X 106      53.620  48.830  41.070  1.00  0.00          
ATOM   1089  HD2 TYR X 106      54.220  48.460  40.240  1.00  0.00          
ATOM   1090  CE1 TYR X 106      51.620  50.110  42.560  1.00  0.00          
ATOM   1091  HE1 TYR X 106      50.850  50.650  43.120  1.00  0.00          
ATOM   1092  CE2 TYR X 106      52.480  48.110  41.450  1.00  0.00          
ATOM   1093  HE2 TYR X 106      52.480  47.020  41.480  1.00  0.00          
ATOM   1094  CZ  TYR X 106      51.520  48.770  42.200  1.00  0.00          
ATOM   1095  OH  TYR X 106      50.250  48.310  42.190  1.00  0.00          
ATOM   1096  HH  TYR X 106      50.130  47.340  41.990  1.00  0.00          
ATOM   1097  C   TYR X 106      55.550  53.290  41.290  1.00  0.00          
ATOM   1098  O   TYR X 106      54.680  53.860  41.940  1.00  0.00          
ATOM   1099  N   HISBX 107      56.750  53.850  41.160  1.00  0.00          
ATOM   1100  H   HISBX 107      57.330  53.650  40.370  1.00  0.00          
ATOM   1101  CA  HISBX 107      57.290  54.900  42.040  1.00  0.00          
ATOM   1102  CB  HISBX 107      58.470  55.690  41.490  1.00  0.00          
ATOM   1103  CG  HISBX 107      59.870  55.080  41.470  1.00  0.00          
ATOM   1104  ND1 HISBX 107      60.530  54.430  42.420  1.00  0.00          
ATOM   1105  CD2 HISBX 107      60.600  55.060  40.350  1.00  0.00          
ATOM   1106  CE1 HISBX 107      61.620  53.900  41.860  1.00  0.00          
ATOM   1107  NE2 HISBX 107      61.650  54.280  40.590  1.00  0.00          
ATOM   1108  HE2 HISBX 107      62.410  54.290  39.930  1.00  0.00          
ATOM   1109  C   HISBX 107      56.400  55.920  42.760  1.00  0.00          
ATOM   1110  O   HISBX 107      56.680  56.280  43.900  1.00  0.00          
ATOM   1111  N   CYS2X 108      55.520  56.510  41.960  1.00  0.00          
ATOM   1112  H   CYS2X 108      55.710  56.500  40.980  1.00  0.00          
ATOM   1113  CA  CYS2X 108      54.570  57.520  42.450  1.00  0.00          
ATOM   1114  CB  CYS2X 108      54.290  58.390  41.220  1.00  0.00          
ATOM   1115  SG  CYS2X 108      53.320  57.590  39.890  1.00  0.00          
ATOM   1116  C   CYS2X 108      53.320  57.060  43.200  1.00  0.00          
ATOM   1117  O   CYS2X 108      52.930  57.750  44.140  1.00  0.00          
ATOM   1118  N   HISBX 109      52.750  56.020  42.600  1.00  0.00          
ATOM   1119  H   HISBX 109      52.860  55.870  41.620  1.00  0.00          
ATOM   1120  CA  HISBX 109      51.710  55.190  43.230  1.00  0.00          
ATOM   1121  CB  HISBX 109      51.430  53.970  42.340  1.00  0.00          
ATOM   1122  CG  HISBX 109      50.720  54.210  41.010  1.00  0.00          
ATOM   1123  ND1 HISBX 109      51.140  55.040  40.060  1.00  0.00          
ATOM   1124  CD2 HISBX 109      49.610  53.730  40.460  1.00  0.00          
ATOM   1125  CE1 HISBX 109      50.350  55.110  38.990  1.00  0.00          
ATOM   1126  NE2 HISBX 109      49.390  54.240  39.250  1.00  0.00          
ATOM   1127  HE2 HISBX 109      48.650  53.940  38.640  1.00  0.00          
ATOM   1128  C   HISBX 109      52.100  54.680  44.620  1.00  0.00          
ATOM   1129  O   HISBX 109      51.320  54.770  45.560  1.00  0.00          
ATOM   1130  N   LEU X 110      53.370  54.300  44.710  1.00  0.00          
ATOM   1131  H   LEU X 110      54.010  54.090  43.970  1.00  0.00          
ATOM   1132  CA  LEU X 110      53.910  53.820  45.990  1.00  0.00          
ATOM   1133  CB  LEU X 110      55.250  53.150  45.710  1.00  0.00          
ATOM   1134  CG  LEU X 110      55.150  51.820  44.970  1.00  0.00          
ATOM   1135  CD1 LEU X 110      56.540  51.280  44.590  1.00  0.00          
ATOM   1136  CD2 LEU X 110      54.360  50.770  45.760  1.00  0.00          
ATOM   1137  C   LEU X 110      54.100  54.800  47.150  1.00  0.00          
ATOM   1138  O   LEU X 110      54.140  54.370  48.300  1.00  0.00          
ATOM   1139  N   THR X 111      54.560  56.020  46.870  1.00  0.00          
ATOM   1140  H   THR X 111      54.910  56.250  45.970  1.00  0.00          
ATOM   1141  CA  THR X 111      54.590  57.090  47.880  1.00  0.00          
ATOM   1142  CB  THR X 111      55.720  58.090  47.620  1.00  0.00          
ATOM   1143  OG1 THR X 111      55.680  59.290  48.400  1.00  0.00          
ATOM   1144  HG1 THR X 111      56.430  59.890  48.130  1.00  0.00          
ATOM   1145  CG2 THR X 111      55.870  58.600  46.180  1.00  0.00          
ATOM   1146  C   THR X 111      53.250  57.790  48.110  1.00  0.00          
ATOM   1147  O   THR X 111      52.580  57.600  49.120  1.00  0.00          
ATOM   1148  N   TYR X 112      52.560  58.090  47.010  1.00  0.00          
ATOM   1149  H   TYR X 112      52.680  57.570  46.170  1.00  0.00          
ATOM   1150  CA  TYR X 112      51.280  58.810  47.090  1.00  0.00          
ATOM   1151  CB  TYR X 112      51.410  60.280  46.670  1.00  0.00          
ATOM   1152  CG  TYR X 112      51.650  60.570  45.190  1.00  0.00          
ATOM   1153  CD1 TYR X 112      50.570  60.970  44.410  1.00  0.00          
ATOM   1154  HD1 TYR X 112      49.500  60.850  44.560  1.00  0.00          
ATOM   1155  CD2 TYR X 112      52.980  60.660  44.800  1.00  0.00          
ATOM   1156  HD2 TYR X 112      53.780  60.330  45.460  1.00  0.00          
ATOM   1157  CE1 TYR X 112      50.890  61.440  43.140  1.00  0.00          
ATOM   1158  HE1 TYR X 112      50.120  61.870  42.500  1.00  0.00          
ATOM   1159  CE2 TYR X 112      53.280  61.160  43.530  1.00  0.00          
ATOM   1160  HE2 TYR X 112      54.300  61.170  43.160  1.00  0.00          
ATOM   1161  CZ  TYR X 112      52.210  61.490  42.710  1.00  0.00          
ATOM   1162  OH  TYR X 112      52.330  61.510  41.350  1.00  0.00          
ATOM   1163  HH  TYR X 112      53.270  61.700  41.070  1.00  0.00          
ATOM   1164  C   TYR X 112      50.010  58.290  46.420  1.00  0.00          
ATOM   1165  O   TYR X 112      48.980  58.530  47.050  1.00  0.00          
ATOM   1166  N   LEU X 113      50.020  57.980  45.130  1.00  0.00          
ATOM   1167  H   LEU X 113      50.790  58.250  44.550  1.00  0.00          
ATOM   1168  CA  LEU X 113      48.910  57.170  44.600  1.00  0.00          
ATOM   1169  CB  LEU X 113      49.010  57.120  43.070  1.00  0.00          
ATOM   1170  CG  LEU X 113      48.820  58.500  42.450  1.00  0.00          
ATOM   1171  CD1 LEU X 113      49.100  58.360  40.950  1.00  0.00          
ATOM   1172  CD2 LEU X 113      47.400  59.060  42.590  1.00  0.00          
ATOM   1173  C   LEU X 113      48.620  55.810  45.230  1.00  0.00          
ATOM   1174  O   LEU X 113      48.770  54.780  44.570  1.00  0.00          
ATOM   1175  N   LYSHX 114      47.750  55.880  46.240  1.00  0.00          
ATOM   1176  H   LYSHX 114      47.110  56.650  46.270  1.00  0.00          
ATOM   1177  CA  LYSHX 114      47.580  54.800  47.220  1.00  0.00          
ATOM   1178  CB  LYSHX 114      47.420  55.300  48.650  1.00  0.00          
ATOM   1179  CG  LYSHX 114      48.650  55.910  49.330  1.00  0.00          
ATOM   1180  CD  LYSHX 114      49.750  55.010  49.900  1.00  0.00          
ATOM   1181  CE  LYSHX 114      50.800  55.830  50.650  1.00  0.00          
ATOM   1182  NZ  LYSHX 114      51.900  54.950  51.070  1.00  0.00          
ATOM   1183  HZ1 LYSHX 114      52.120  54.210  50.450  1.00  0.00          
ATOM   1184  HZ2 LYSHX 114      52.730  55.430  51.360  1.00  0.00          
ATOM   1185  HZ3 LYSHX 114      51.510  54.540  51.900  1.00  0.00          
ATOM   1186  C   LYSHX 114      46.450  53.840  46.850  1.00  0.00          
ATOM   1187  O   LYSHX 114      46.200  52.940  47.640  1.00  0.00          
ATOM   1188  N   ASN X 115      45.480  54.430  46.160  1.00  0.00          
ATOM   1189  H   ASN X 115      45.290  55.420  46.200  1.00  0.00          
ATOM   1190  CA  ASN X 115      44.360  53.670  45.590  1.00  0.00          
ATOM   1191  CB  ASN X 115      43.050  54.450  45.490  1.00  0.00          
ATOM   1192  CG  ASN X 115      42.090  54.440  46.680  1.00  0.00          
ATOM   1193  OD1 ASN X 115      41.070  53.750  46.660  1.00  0.00          
ATOM   1194  ND2 ASN X 115      42.280  55.290  47.690  1.00  0.00          
ATOM   1195 HD21 ASN X 115      43.060  55.910  47.750  1.00  0.00          
ATOM   1196 HD22 ASN X 115      41.660  55.330  48.470  1.00  0.00          
ATOM   1197  C   ASN X 115      44.700  52.870  44.330  1.00  0.00          
ATOM   1198  O   ASN X 115      44.460  51.670  44.300  1.00  0.00          
ATOM   1199  N   MET X 116      44.910  53.610  43.240  1.00  0.00          
ATOM   1200  H   MET X 116      44.640  54.570  43.210  1.00  0.00          
ATOM   1201  CA  MET X 116      45.300  52.900  42.010  1.00  0.00          
ATOM   1202  CB  MET X 116      45.440  53.960  40.930  1.00  0.00          
ATOM   1203  CG  MET X 116      44.050  54.520  40.610  1.00  0.00          
ATOM   1204  SD  MET X 116      44.110  55.230  38.920  1.00  0.00          
ATOM   1205  CE  MET X 116      45.480  56.360  38.800  1.00  0.00          
ATOM   1206  C   MET X 116      46.570  52.040  42.100  1.00  0.00          
ATOM   1207  O   MET X 116      47.500  52.240  42.870  1.00  0.00          
ATOM   1208  N   GLY X 117      46.510  50.950  41.340  1.00  0.00          
ATOM   1209  H   GLY X 117      45.700  50.660  40.830  1.00  0.00          
ATOM   1210  CA  GLY X 117      47.570  49.950  41.170  1.00  0.00          
ATOM   1211  C   GLY X 117      48.360  50.170  39.880  1.00  0.00          
ATOM   1212  O   GLY X 117      47.980  51.060  39.110  1.00  0.00          
ATOM   1213  N   VAL X 118      49.360  49.330  39.640  1.00  0.00          
ATOM   1214  H   VAL X 118      49.620  48.660  40.330  1.00  0.00          
ATOM   1215  CA  VAL X 118      50.080  49.310  38.360  1.00  0.00          
ATOM   1216  CB  VAL X 118      51.560  49.690  38.310  1.00  0.00          
ATOM   1217  CG1 VAL X 118      51.940  49.800  36.830  1.00  0.00          
ATOM   1218  CG2 VAL X 118      51.720  51.060  38.960  1.00  0.00          
ATOM   1219  C   VAL X 118      49.830  47.890  37.850  1.00  0.00          
ATOM   1220  O   VAL X 118      50.330  46.860  38.290  1.00  0.00          
ATOM   1221  N   GLY X 119      48.890  47.900  36.900  1.00  0.00          
ATOM   1222  H   GLY X 119      48.370  48.740  36.810  1.00  0.00          
ATOM   1223  CA  GLY X 119      48.570  46.790  35.990  1.00  0.00          
ATOM   1224  C   GLY X 119      48.070  47.270  34.620  1.00  0.00          
ATOM   1225  O   GLY X 119      48.800  47.000  33.680  1.00  0.00          
ATOM   1226  N   ALA X 120      47.180  48.250  34.510  1.00  0.00          
ATOM   1227  H   ALA X 120      46.600  48.430  35.300  1.00  0.00          
ATOM   1228  CA  ALA X 120      46.720  48.950  33.310  1.00  0.00          
ATOM   1229  CB  ALA X 120      45.300  49.510  33.480  1.00  0.00          
ATOM   1230  C   ALA X 120      47.570  50.120  32.810  1.00  0.00          
ATOM   1231  O   ALA X 120      47.540  51.200  33.390  1.00  0.00          
ATOM   1232  N   SER X 121      48.480  49.830  31.870  1.00  0.00          
ATOM   1233  H   SER X 121      48.640  48.860  31.680  1.00  0.00          
ATOM   1234  CA  SER X 121      49.280  50.880  31.250  1.00  0.00          
ATOM   1235  CB  SER X 121      50.750  50.650  31.630  1.00  0.00          
ATOM   1236  OG  SER X 121      51.580  51.730  31.170  1.00  0.00          
ATOM   1237  HG  SER X 121      52.310  51.910  31.820  1.00  0.00          
ATOM   1238  C   SER X 121      49.110  50.870  29.730  1.00  0.00          
ATOM   1239  O   SER X 121      48.750  49.870  29.120  1.00  0.00          
ATOM   1240  N   LEU X 122      49.550  51.960  29.100  1.00  0.00          
ATOM   1241  H   LEU X 122      49.900  52.810  29.490  1.00  0.00          
ATOM   1242  CA  LEU X 122      49.600  52.000  27.630  1.00  0.00          
ATOM   1243  CB  LEU X 122      48.250  52.510  27.120  1.00  0.00          
ATOM   1244  CG  LEU X 122      47.950  52.190  25.650  1.00  0.00          
ATOM   1245  CD1 LEU X 122      47.190  50.890  25.380  1.00  0.00          
ATOM   1246  CD2 LEU X 122      47.200  53.350  25.000  1.00  0.00          
ATOM   1247  C   LEU X 122      50.800  52.730  27.010  1.00  0.00          
ATOM   1248  O   LEU X 122      50.890  53.960  27.110  1.00  0.00          
ATOM   1249  N   THR X 123      51.220  52.110  25.910  1.00  0.00          
ATOM   1250  H   THR X 123      50.660  51.340  25.600  1.00  0.00          
ATOM   1251  CA  THR X 123      52.390  52.560  25.150  1.00  0.00          
ATOM   1252  CB  THR X 123      53.610  51.630  25.200  1.00  0.00          
ATOM   1253  OG1 THR X 123      53.330  50.350  24.630  1.00  0.00          
ATOM   1254  HG1 THR X 123      52.390  50.260  24.960  1.00  0.00          
ATOM   1255  CG2 THR X 123      54.130  51.440  26.630  1.00  0.00          
ATOM   1256  C   THR X 123      52.030  52.800  23.680  1.00  0.00          
ATOM   1257  O   THR X 123      51.480  51.940  22.990  1.00  0.00          
ATOM   1258  N   ILE X 124      52.120  54.070  23.310  1.00  0.00          
ATOM   1259  H   ILE X 124      52.690  54.700  23.830  1.00  0.00          
ATOM   1260  CA  ILE X 124      51.960  54.540  21.930  1.00  0.00          
ATOM   1261  CB  ILE X 124      50.600  55.110  21.490  1.00  0.00          
ATOM   1262  CG1 ILE X 124      50.010  56.140  22.460  1.00  0.00          
ATOM   1263  CG2 ILE X 124      49.620  53.960  21.250  1.00  0.00          
ATOM   1264  CD  ILE X 124      49.320  57.250  21.670  1.00  0.00          
ATOM   1265  C   ILE X 124      53.080  55.510  21.530  1.00  0.00          
ATOM   1266  O   ILE X 124      53.410  56.490  22.190  1.00  0.00          
ATOM   1267  N   SER X 125      53.780  55.160  20.460  1.00  0.00          
ATOM   1268  H   SER X 125      53.640  54.340  19.900  1.00  0.00          
ATOM   1269  CA  SER X 125      54.860  56.020  19.940  1.00  0.00          
ATOM   1270  CB  SER X 125      55.790  55.280  18.980  1.00  0.00          
ATOM   1271  OG  SER X 125      55.140  54.790  17.810  1.00  0.00          
ATOM   1272  HG  SER X 125      55.240  55.510  17.120  1.00  0.00          
ATOM   1273  C   SER X 125      54.440  57.350  19.320  1.00  0.00          
ATOM   1274  O   SER X 125      53.280  57.430  18.910  1.00  0.00          
ATOM   1275  N   LEU X 126      55.330  58.340  19.330  1.00  0.00          
ATOM   1276  H   LEU X 126      56.260  58.240  19.700  1.00  0.00          
ATOM   1277  CA  LEU X 126      54.950  59.660  18.820  1.00  0.00          
ATOM   1278  CB  LEU X 126      55.080  60.650  19.980  1.00  0.00          
ATOM   1279  CG  LEU X 126      54.390  60.270  21.300  1.00  0.00          
ATOM   1280  CD1 LEU X 126      54.410  61.550  22.130  1.00  0.00          
ATOM   1281  CD2 LEU X 126      52.920  59.840  21.320  1.00  0.00          
ATOM   1282  C   LEU X 126      55.930  60.130  17.740  1.00  0.00          
ATOM   1283  O   LEU X 126      57.080  59.700  17.820  1.00  0.00          
ATOM   1284  N   ILE X 127      55.490  60.980  16.820  1.00  0.00          
ATOM   1285  H   ILE X 127      54.660  61.530  16.870  1.00  0.00          
ATOM   1286  CA  ILE X 127      56.420  61.320  15.730  1.00  0.00          
ATOM   1287  CB  ILE X 127      55.950  60.690  14.420  1.00  0.00          
ATOM   1288  CG1 ILE X 127      57.020  60.190  13.440  1.00  0.00          
ATOM   1289  CG2 ILE X 127      54.890  61.550  13.730  1.00  0.00          
ATOM   1290  CD  ILE X 127      57.980  59.220  14.120  1.00  0.00          
ATOM   1291  C   ILE X 127      56.860  62.780  15.650  1.00  0.00          
ATOM   1292  O   ILE X 127      56.130  63.620  16.180  1.00  0.00          
ATOM   1293  N   LYSHX 128      58.110  63.070  15.300  1.00  0.00          
ATOM   1294  H   LYSHX 128      58.840  62.390  15.350  1.00  0.00          
ATOM   1295  CA  LYSHX 128      58.540  64.460  15.070  1.00  0.00          
ATOM   1296  CB  LYSHX 128      59.160  65.000  16.360  1.00  0.00          
ATOM   1297  CG  LYSHX 128      60.290  64.160  16.960  1.00  0.00          
ATOM   1298  CD  LYSHX 128      61.220  64.950  17.880  1.00  0.00          
ATOM   1299  CE  LYSHX 128      62.390  64.120  18.400  1.00  0.00          
ATOM   1300  NZ  LYSHX 128      63.560  64.820  18.950  1.00  0.00          
ATOM   1301  HZ1 LYSHX 128      64.050  65.250  18.190  1.00  0.00          
ATOM   1302  HZ2 LYSHX 128      63.270  65.470  19.650  1.00  0.00          
ATOM   1303  HZ3 LYSHX 128      64.240  64.170  19.280  1.00  0.00          
ATOM   1304  C   LYSHX 128      59.310  64.710  13.770  1.00  0.00          
ATOM   1305  O   LYSHX 128      59.230  63.920  12.840  1.00  0.00          
ATOM   1306  N   ASP X 129      60.070  65.800  13.780  1.00  0.00          
ATOM   1307  H   ASP X 129      59.930  66.520  14.460  1.00  0.00          
ATOM   1308  CA  ASP X 129      61.160  65.900  12.800  1.00  0.00          
ATOM   1309  CB  ASP X 129      61.900  67.210  13.060  1.00  0.00          
ATOM   1310  CG  ASP X 129      62.700  67.480  14.330  1.00  0.00          
ATOM   1311  OD1 ASP X 129      63.900  67.730  14.090  1.00  0.00          
ATOM   1312  OD2 ASP X 129      62.360  67.260  15.510  1.00  0.00          
ATOM   1313  C   ASP X 129      62.170  64.750  12.880  1.00  0.00          
ATOM   1314  O   ASP X 129      62.790  64.300  11.920  1.00  0.00          
ATOM   1315  N   GLY X 130      62.390  64.290  14.110  1.00  0.00          
ATOM   1316  H   GLY X 130      62.680  64.900  14.850  1.00  0.00          
ATOM   1317  CA  GLY X 130      62.990  62.950  14.270  1.00  0.00          
ATOM   1318  C   GLY X 130      62.080  61.950  14.980  1.00  0.00          
ATOM   1319  O   GLY X 130      60.980  61.720  14.460  1.00  0.00          
ATOM   1320  N   HISBX 131      62.470  61.280  16.060  1.00  0.00          
ATOM   1321  H   HISBX 131      63.440  61.170  16.260  1.00  0.00          
ATOM   1322  CA  HISBX 131      61.560  60.450  16.870  1.00  0.00          
ATOM   1323  CB  HISBX 131      61.930  58.960  16.900  1.00  0.00          
ATOM   1324  CG  HISBX 131      60.860  57.980  17.370  1.00  0.00          
ATOM   1325  ND1 HISBX 131      59.830  58.200  18.180  1.00  0.00          
ATOM   1326  CD2 HISBX 131      60.650  56.860  16.690  1.00  0.00          
ATOM   1327  CE1 HISBX 131      58.910  57.270  17.940  1.00  0.00          
ATOM   1328  NE2 HISBX 131      59.400  56.490  16.990  1.00  0.00          
ATOM   1329  HE2 HISBX 131      58.840  55.840  16.490  1.00  0.00          
ATOM   1330  C   HISBX 131      61.510  60.930  18.320  1.00  0.00          
ATOM   1331  O   HISBX 131      62.480  60.760  19.060  1.00  0.00          
ATOM   1332  N   LEU X 132      60.310  61.240  18.800  1.00  0.00          
ATOM   1333  H   LEU X 132      59.470  61.160  18.260  1.00  0.00          
ATOM   1334  CA  LEU X 132      59.980  61.820  20.110  1.00  0.00          
ATOM   1335  CB  LEU X 132      58.760  62.720  19.970  1.00  0.00          
ATOM   1336  CG  LEU X 132      58.480  63.650  21.160  1.00  0.00          
ATOM   1337  CD1 LEU X 132      59.590  64.650  21.470  1.00  0.00          
ATOM   1338  CD2 LEU X 132      57.250  64.490  20.820  1.00  0.00          
ATOM   1339  C   LEU X 132      59.700  60.710  21.130  1.00  0.00          
ATOM   1340  O   LEU X 132      59.610  61.100  22.290  1.00  0.00          
ATOM   1341  N   TRP X 133      59.610  59.430  20.780  1.00  0.00          
ATOM   1342  H   TRP X 133      59.930  59.040  19.920  1.00  0.00          
ATOM   1343  CA  TRP X 133      59.370  58.300  21.700  1.00  0.00          
ATOM   1344  CB  TRP X 133      60.340  58.380  22.880  1.00  0.00          
ATOM   1345  CG  TRP X 133      60.110  57.410  24.040  1.00  0.00          
ATOM   1346  CD1 TRP X 133      59.560  56.200  24.020  1.00  0.00          
ATOM   1347  HD1 TRP X 133      59.060  55.810  23.130  1.00  0.00          
ATOM   1348  CD2 TRP X 133      60.700  57.570  25.290  1.00  0.00          
ATOM   1349  NE1 TRP X 133      59.790  55.560  25.160  1.00  0.00          
ATOM   1350  HE1 TRP X 133      59.580  54.590  25.320  1.00  0.00          
ATOM   1351  CE2 TRP X 133      60.400  56.410  25.980  1.00  0.00          
ATOM   1352  CE3 TRP X 133      61.350  58.640  25.890  1.00  0.00          
ATOM   1353  HE3 TRP X 133      61.350  59.550  25.290  1.00  0.00          
ATOM   1354  CZ2 TRP X 133      60.730  56.310  27.330  1.00  0.00          
ATOM   1355  HZ2 TRP X 133      60.410  55.490  27.970  1.00  0.00          
ATOM   1356  CZ3 TRP X 133      61.750  58.510  27.220  1.00  0.00          
ATOM   1357  HZ3 TRP X 133      62.250  59.340  27.720  1.00  0.00          
ATOM   1358  CH2 TRP X 133      61.360  57.390  27.930  1.00  0.00          
ATOM   1359  HH2 TRP X 133      61.590  57.440  29.000  1.00  0.00          
ATOM   1360  C   TRP X 133      57.900  57.960  21.960  1.00  0.00          
ATOM   1361  O   TRP X 133      57.420  57.110  21.200  1.00  0.00          
ATOM   1362  N   GLY X 134      57.200  58.470  22.960  1.00  0.00          
ATOM   1363  H   GLY X 134      57.450  59.380  23.300  1.00  0.00          
ATOM   1364  CA  GLY X 134      56.100  57.640  23.450  1.00  0.00          
ATOM   1365  C   GLY X 134      55.200  58.270  24.510  1.00  0.00          
ATOM   1366  O   GLY X 134      55.650  58.690  25.580  1.00  0.00          
ATOM   1367  N   LEU X 135      53.930  57.870  24.480  1.00  0.00          
ATOM   1368  H   LEU X 135      53.570  57.320  23.730  1.00  0.00          
ATOM   1369  CA  LEU X 135      52.930  58.350  25.440  1.00  0.00          
ATOM   1370  CB  LEU X 135      51.640  58.890  24.800  1.00  0.00          
ATOM   1371  CG  LEU X 135      50.880  59.900  25.670  1.00  0.00          
ATOM   1372  CD1 LEU X 135      49.880  60.640  24.770  1.00  0.00          
ATOM   1373  CD2 LEU X 135      50.290  59.400  26.990  1.00  0.00          
ATOM   1374  C   LEU X 135      52.630  57.130  26.310  1.00  0.00          
ATOM   1375  O   LEU X 135      51.870  56.240  25.930  1.00  0.00          
ATOM   1376  N   ILE X 136      53.440  57.090  27.360  1.00  0.00          
ATOM   1377  H   ILE X 136      53.640  57.950  27.830  1.00  0.00          
ATOM   1378  CA  ILE X 136      53.340  55.950  28.290  1.00  0.00          
ATOM   1379  CB  ILE X 136      54.730  55.350  28.460  1.00  0.00          
ATOM   1380  CG1 ILE X 136      55.360  54.930  27.130  1.00  0.00          
ATOM   1381  CG2 ILE X 136      54.720  54.180  29.440  1.00  0.00          
ATOM   1382  CD  ILE X 136      56.760  55.560  27.080  1.00  0.00          
ATOM   1383  C   ILE X 136      52.550  56.550  29.450  1.00  0.00          
ATOM   1384  O   ILE X 136      53.010  57.380  30.240  1.00  0.00          
ATOM   1385  N   ALA X 137      51.290  56.120  29.430  1.00  0.00          
ATOM   1386  H   ALA X 137      51.080  55.310  28.880  1.00  0.00          
ATOM   1387  CA  ALA X 137      50.300  56.510  30.440  1.00  0.00          
ATOM   1388  CB  ALA X 137      49.070  57.040  29.700  1.00  0.00          
ATOM   1389  C   ALA X 137      49.840  55.310  31.260  1.00  0.00          
ATOM   1390  O   ALA X 137      49.800  54.230  30.670  1.00  0.00          
ATOM   1391  N   CYSHX 138      49.520  55.540  32.530  1.00  0.00          
ATOM   1392  H   CYSHX 138      49.520  56.500  32.810  1.00  0.00          
ATOM   1393  CA  CYSHX 138      48.920  54.510  33.380  1.00  0.00          
ATOM   1394  CB  CYSHX 138      49.820  54.110  34.560  1.00  0.00          
ATOM   1395  SG  CYSHX 138      49.330  52.660  35.550  1.00  0.00          
ATOM   1396  HG  CYSHX 138      49.920  51.730  34.800  1.00  0.00          
ATOM   1397  C   CYSHX 138      47.520  54.850  33.910  1.00  0.00          
ATOM   1398  O   CYSHX 138      47.170  55.940  34.360  1.00  0.00          
ATOM   1399  N   HISBX 139      46.770  53.760  33.860  1.00  0.00          
ATOM   1400  H   HISBX 139      47.140  52.850  33.680  1.00  0.00          
ATOM   1401  CA  HISBX 139      45.400  53.720  34.410  1.00  0.00          
ATOM   1402  CB  HISBX 139      44.380  53.560  33.270  1.00  0.00          
ATOM   1403  CG  HISBX 139      42.970  53.950  33.700  1.00  0.00          
ATOM   1404  ND1 HISBX 139      42.740  55.040  34.430  1.00  0.00          
ATOM   1405  CD2 HISBX 139      41.790  53.380  33.490  1.00  0.00          
ATOM   1406  CE1 HISBX 139      41.440  55.230  34.610  1.00  0.00          
ATOM   1407  NE2 HISBX 139      40.880  54.180  34.020  1.00  0.00          
ATOM   1408  HE2 HISBX 139      39.880  54.090  34.120  1.00  0.00          
ATOM   1409  C   HISBX 139      45.250  52.550  35.380  1.00  0.00          
ATOM   1410  O   HISBX 139      46.200  51.870  35.750  1.00  0.00          
ATOM   1411  N   HISBX 140      44.060  52.560  35.980  1.00  0.00          
ATOM   1412  H   HISBX 140      43.470  53.370  35.960  1.00  0.00          
ATOM   1413  CA  HISBX 140      43.520  51.400  36.700  1.00  0.00          
ATOM   1414  CB  HISBX 140      43.720  51.780  38.160  1.00  0.00          
ATOM   1415  CG  HISBX 140      43.580  50.560  39.070  1.00  0.00          
ATOM   1416  ND1 HISBX 140      44.610  49.810  39.460  1.00  0.00          
ATOM   1417  CD2 HISBX 140      42.460  49.910  39.350  1.00  0.00          
ATOM   1418  CE1 HISBX 140      44.140  48.730  40.080  1.00  0.00          
ATOM   1419  NE2 HISBX 140      42.810  48.800  39.990  1.00  0.00          
ATOM   1420  HE2 HISBX 140      42.140  48.190  40.430  1.00  0.00          
ATOM   1421  C   HISBX 140      42.070  51.210  36.230  1.00  0.00          
ATOM   1422  O   HISBX 140      41.250  52.120  36.320  1.00  0.00          
ATOM   1423  N   GLN X 141      41.950  50.010  35.670  1.00  0.00          
ATOM   1424  H   GLN X 141      42.810  49.510  35.560  1.00  0.00          
ATOM   1425  CA  GLN X 141      40.770  49.670  34.860  1.00  0.00          
ATOM   1426  CB  GLN X 141      41.230  49.370  33.420  1.00  0.00          
ATOM   1427  CG  GLN X 141      39.890  49.110  32.730  1.00  0.00          
ATOM   1428  CD  GLN X 141      39.990  48.840  31.230  1.00  0.00          
ATOM   1429  OE1 GLN X 141      39.800  47.710  30.780  1.00  0.00          
ATOM   1430  NE2 GLN X 141      40.080  49.830  30.350  1.00  0.00          
ATOM   1431 HE21 GLN X 141      40.160  50.780  30.650  1.00  0.00          
ATOM   1432 HE22 GLN X 141      40.020  49.620  29.370  1.00  0.00          
ATOM   1433  C   GLN X 141      39.920  48.590  35.520  1.00  0.00          
ATOM   1434  O   GLN X 141      39.880  47.420  35.150  1.00  0.00          
ATOM   1435  N   THR X 142      39.090  48.960  36.490  1.00  0.00          
ATOM   1436  H   THR X 142      38.600  48.190  36.910  1.00  0.00          
ATOM   1437  CA  THR X 142      38.720  50.310  36.940  1.00  0.00          
ATOM   1438  CB  THR X 142      37.450  50.860  36.280  1.00  0.00          
ATOM   1439  OG1 THR X 142      37.470  50.760  34.850  1.00  0.00          
ATOM   1440  HG1 THR X 142      36.500  50.560  34.710  1.00  0.00          
ATOM   1441  CG2 THR X 142      37.220  52.310  36.700  1.00  0.00          
ATOM   1442  C   THR X 142      38.650  50.350  38.470  1.00  0.00          
ATOM   1443  O   THR X 142      39.250  51.250  39.050  1.00  0.00          
ATOM   1444  N   PRO X 143      37.840  49.510  39.110  1.00  0.00          
ATOM   1445  CA  PRO X 143      37.660  49.470  40.570  1.00  0.00          
ATOM   1446  CB  PRO X 143      36.660  48.340  40.830  1.00  0.00          
ATOM   1447  CG  PRO X 143      35.800  48.240  39.570  1.00  0.00          
ATOM   1448  CD  PRO X 143      36.870  48.570  38.540  1.00  0.00          
ATOM   1449  C   PRO X 143      39.070  49.250  41.140  1.00  0.00          
ATOM   1450  O   PRO X 143      39.700  48.230  40.870  1.00  0.00          
ATOM   1451  N   LYSHX 144      39.460  50.180  42.010  1.00  0.00          
ATOM   1452  H   LYSHX 144      38.860  50.940  42.240  1.00  0.00          
ATOM   1453  CA  LYSHX 144      40.860  50.370  42.430  1.00  0.00          
ATOM   1454  CB  LYSHX 144      40.990  51.710  43.140  1.00  0.00          
ATOM   1455  CG  LYSHX 144      41.140  52.900  42.180  1.00  0.00          
ATOM   1456  CD  LYSHX 144      39.920  53.410  41.410  1.00  0.00          
ATOM   1457  CE  LYSHX 144      40.170  54.500  40.360  1.00  0.00          
ATOM   1458  NZ  LYSHX 144      40.460  55.830  40.920  1.00  0.00          
ATOM   1459  HZ1 LYSHX 144      39.640  56.070  41.440  1.00  0.00          
ATOM   1460  HZ2 LYSHX 144      41.190  55.790  41.600  1.00  0.00          
ATOM   1461  HZ3 LYSHX 144      40.520  56.510  40.190  1.00  0.00          
ATOM   1462  C   LYSHX 144      41.500  49.280  43.290  1.00  0.00          
ATOM   1463  O   LYSHX 144      42.720  49.160  43.320  1.00  0.00          
ATOM   1464  N   VAL X 145      40.730  48.560  44.100  1.00  0.00          
ATOM   1465  H   VAL X 145      39.760  48.460  43.900  1.00  0.00          
ATOM   1466  CA  VAL X 145      41.260  47.550  45.030  1.00  0.00          
ATOM   1467  CB  VAL X 145      40.430  47.420  46.310  1.00  0.00          
ATOM   1468  CG1 VAL X 145      41.000  46.400  47.300  1.00  0.00          
ATOM   1469  CG2 VAL X 145      40.440  48.700  47.140  1.00  0.00          
ATOM   1470  C   VAL X 145      41.630  46.210  44.380  1.00  0.00          
ATOM   1471  O   VAL X 145      42.790  45.820  44.500  1.00  0.00          
ATOM   1472  N   ILE X 146      40.720  45.610  43.620  1.00  0.00          
ATOM   1473  H   ILE X 146      39.770  45.920  43.550  1.00  0.00          
ATOM   1474  CA  ILE X 146      41.180  44.510  42.760  1.00  0.00          
ATOM   1475  CB  ILE X 146      40.360  43.220  42.880  1.00  0.00          
ATOM   1476  CG1 ILE X 146      40.150  42.800  44.330  1.00  0.00          
ATOM   1477  CG2 ILE X 146      41.110  42.020  42.280  1.00  0.00          
ATOM   1478  CD  ILE X 146      38.800  42.140  44.640  1.00  0.00          
ATOM   1479  C   ILE X 146      41.390  44.960  41.320  1.00  0.00          
ATOM   1480  O   ILE X 146      42.440  45.570  41.140  1.00  0.00          
ATOM   1481  N   PRO X 147      40.460  44.970  40.370  1.00  0.00          
ATOM   1482  CA  PRO X 147      40.750  44.970  38.930  1.00  0.00          
ATOM   1483  CB  PRO X 147      39.420  44.670  38.240  1.00  0.00          
ATOM   1484  CG  PRO X 147      38.380  45.270  39.180  1.00  0.00          
ATOM   1485  CD  PRO X 147      39.000  45.060  40.560  1.00  0.00          
ATOM   1486  C   PRO X 147      41.600  46.090  38.310  1.00  0.00          
ATOM   1487  O   PRO X 147      41.140  47.210  38.100  1.00  0.00          
ATOM   1488  N   PHE X 148      42.730  45.670  37.750  1.00  0.00          
ATOM   1489  H   PHE X 148      42.820  44.690  37.580  1.00  0.00          
ATOM   1490  CA  PHE X 148      43.770  46.540  37.180  1.00  0.00          
ATOM   1491  CB  PHE X 148      45.210  46.110  37.450  1.00  0.00          
ATOM   1492  CG  PHE X 148      45.610  45.930  38.920  1.00  0.00          
ATOM   1493  CD1 PHE X 148      45.160  44.930  39.770  1.00  0.00          
ATOM   1494  HD1 PHE X 148      44.310  44.330  39.440  1.00  0.00          
ATOM   1495  CD2 PHE X 148      46.690  46.730  39.300  1.00  0.00          
ATOM   1496  HD2 PHE X 148      47.120  47.460  38.620  1.00  0.00          
ATOM   1497  CE1 PHE X 148      45.710  44.740  41.030  1.00  0.00          
ATOM   1498  HE1 PHE X 148      45.400  43.890  41.630  1.00  0.00          
ATOM   1499  CE2 PHE X 148      47.270  46.470  40.530  1.00  0.00          
ATOM   1500  HE2 PHE X 148      48.210  47.000  40.710  1.00  0.00          
ATOM   1501  CZ  PHE X 148      46.820  45.490  41.410  1.00  0.00          
ATOM   1502  HZ  PHE X 148      47.460  45.250  42.260  1.00  0.00          
ATOM   1503  C   PHE X 148      43.600  46.470  35.660  1.00  0.00          
ATOM   1504  O   PHE X 148      43.410  47.580  35.170  1.00  0.00          
ATOM   1505  N   GLU X 149      43.730  45.290  35.070  1.00  0.00          
ATOM   1506  H   GLU X 149      43.940  44.480  35.620  1.00  0.00          
ATOM   1507  CA  GLU X 149      43.620  44.990  33.630  1.00  0.00          
ATOM   1508  CB  GLU X 149      42.960  43.610  33.650  1.00  0.00          
ATOM   1509  CG  GLU X 149      42.930  42.960  32.270  1.00  0.00          
ATOM   1510  CD  GLU X 149      42.030  41.720  32.320  1.00  0.00          
ATOM   1511  OE1 GLU X 149      40.830  41.840  32.020  1.00  0.00          
ATOM   1512  OE2 GLU X 149      42.500  40.650  32.750  1.00  0.00          
ATOM   1513  C   GLU X 149      42.820  45.920  32.720  1.00  0.00          
ATOM   1514  O   GLU X 149      41.600  46.070  32.640  1.00  0.00          
ATOM   1515  N   LEU X 150      43.580  46.260  31.680  1.00  0.00          
ATOM   1516  H   LEU X 150      44.490  45.860  31.590  1.00  0.00          
ATOM   1517  CA  LEU X 150      43.220  47.190  30.600  1.00  0.00          
ATOM   1518  CB  LEU X 150      44.410  48.110  30.310  1.00  0.00          
ATOM   1519  CG  LEU X 150      44.160  49.330  29.420  1.00  0.00          
ATOM   1520  CD1 LEU X 150      43.450  50.450  30.170  1.00  0.00          
ATOM   1521  CD2 LEU X 150      45.440  49.820  28.750  1.00  0.00          
ATOM   1522  C   LEU X 150      42.700  46.330  29.440  1.00  0.00          
ATOM   1523  O   LEU X 150      43.480  45.910  28.590  1.00  0.00          
ATOM   1524  N   ARG X 151      41.390  46.310  29.210  1.00  0.00          
ATOM   1525  H   ARG X 151      40.670  46.690  29.790  1.00  0.00          
ATOM   1526  CA  ARG X 151      40.910  45.630  28.010  1.00  0.00          
ATOM   1527  CB  ARG X 151      39.380  45.590  28.010  1.00  0.00          
ATOM   1528  CG  ARG X 151      38.810  44.900  29.250  1.00  0.00          
ATOM   1529  CD  ARG X 151      37.370  45.200  29.670  1.00  0.00          
ATOM   1530  NE  ARG X 151      37.040  46.600  29.930  1.00  0.00          
ATOM   1531  HE  ARG X 151      36.610  47.160  29.230  1.00  0.00          
ATOM   1532  CZ  ARG X 151      37.010  47.100  31.180  1.00  0.00          
ATOM   1533  NH1 ARG X 151      37.270  46.430  32.300  1.00  0.00          
ATOM   1534 HH11 ARG X 151      37.510  45.450  32.310  1.00  0.00          
ATOM   1535 HH12 ARG X 151      36.990  46.900  33.130  1.00  0.00          
ATOM   1536  NH2 ARG X 151      36.770  48.420  31.280  1.00  0.00          
ATOM   1537 HH21 ARG X 151      36.500  48.910  30.460  1.00  0.00          
ATOM   1538 HH22 ARG X 151      37.020  48.890  32.130  1.00  0.00          
ATOM   1539  C   ARG X 151      41.430  46.090  26.640  1.00  0.00          
ATOM   1540  O   ARG X 151      41.650  47.270  26.390  1.00  0.00          
ATOM   1541  N   LYSHX 152      41.400  45.120  25.730  1.00  0.00          
ATOM   1542  H   LYSHX 152      40.950  44.240  25.920  1.00  0.00          
ATOM   1543  CA  LYSHX 152      41.960  45.380  24.400  1.00  0.00          
ATOM   1544  CB  LYSHX 152      42.090  44.010  23.720  1.00  0.00          
ATOM   1545  CG  LYSHX 152      43.290  43.210  24.230  1.00  0.00          
ATOM   1546  CD  LYSHX 152      43.880  42.520  23.000  1.00  0.00          
ATOM   1547  CE  LYSHX 152      44.380  43.460  21.900  1.00  0.00          
ATOM   1548  NZ  LYSHX 152      45.170  42.610  21.000  1.00  0.00          
ATOM   1549  HZ1 LYSHX 152      44.600  42.040  20.400  1.00  0.00          
ATOM   1550  HZ2 LYSHX 152      45.790  43.130  20.410  1.00  0.00          
ATOM   1551  HZ3 LYSHX 152      45.660  41.880  21.490  1.00  0.00          
ATOM   1552  C   LYSHX 152      41.480  46.550  23.540  1.00  0.00          
ATOM   1553  O   LYSHX 152      42.100  46.820  22.510  1.00  0.00          
ATOM   1554  N   ALA X 153      40.280  47.070  23.780  1.00  0.00          
ATOM   1555  H   ALA X 153      39.620  46.480  24.250  1.00  0.00          
ATOM   1556  CA  ALA X 153      39.730  48.290  23.180  1.00  0.00          
ATOM   1557  CB  ALA X 153      38.400  48.570  23.890  1.00  0.00          
ATOM   1558  C   ALA X 153      40.640  49.530  23.250  1.00  0.00          
ATOM   1559  O   ALA X 153      40.790  50.320  22.320  1.00  0.00          
ATOM   1560  N   CYSHX 154      41.600  49.500  24.160  1.00  0.00          
ATOM   1561  H   CYSHX 154      41.650  48.770  24.840  1.00  0.00          
ATOM   1562  CA  CYSHX 154      42.640  50.530  24.330  1.00  0.00          
ATOM   1563  CB  CYSHX 154      43.180  50.580  25.760  1.00  0.00          
ATOM   1564  SG  CYSHX 154      41.840  50.830  26.980  1.00  0.00          
ATOM   1565  HG  CYSHX 154      41.540  52.060  26.580  1.00  0.00          
ATOM   1566  C   CYSHX 154      43.710  50.450  23.240  1.00  0.00          
ATOM   1567  O   CYSHX 154      44.220  51.470  22.790  1.00  0.00          
ATOM   1568  N   GLU X 155      43.960  49.240  22.750  1.00  0.00          
ATOM   1569  H   GLU X 155      43.740  48.410  23.270  1.00  0.00          
ATOM   1570  CA  GLU X 155      44.770  49.150  21.530  1.00  0.00          
ATOM   1571  CB  GLU X 155      44.980  47.660  21.260  1.00  0.00          
ATOM   1572  CG  GLU X 155      46.070  47.430  20.220  1.00  0.00          
ATOM   1573  CD  GLU X 155      46.420  45.970  19.940  1.00  0.00          
ATOM   1574  OE1 GLU X 155      47.410  45.420  20.470  1.00  0.00          
ATOM   1575  OE2 GLU X 155      45.820  45.370  19.020  1.00  0.00          
ATOM   1576  C   GLU X 155      44.050  49.810  20.350  1.00  0.00          
ATOM   1577  O   GLU X 155      44.780  50.540  19.680  1.00  0.00          
ATOM   1578  N   PHE X 156      42.740  49.630  20.210  1.00  0.00          
ATOM   1579  H   PHE X 156      42.290  49.030  20.870  1.00  0.00          
ATOM   1580  CA  PHE X 156      41.900  50.210  19.150  1.00  0.00          
ATOM   1581  CB  PHE X 156      40.530  49.560  19.000  1.00  0.00          
ATOM   1582  CG  PHE X 156      40.620  48.070  18.640  1.00  0.00          
ATOM   1583  CD1 PHE X 156      41.030  47.230  19.670  1.00  0.00          
ATOM   1584  HD1 PHE X 156      40.780  47.500  20.700  1.00  0.00          
ATOM   1585  CD2 PHE X 156      40.640  47.600  17.340  1.00  0.00          
ATOM   1586  HD2 PHE X 156      40.310  48.170  16.470  1.00  0.00          
ATOM   1587  CE1 PHE X 156      41.650  46.010  19.430  1.00  0.00          
ATOM   1588  HE1 PHE X 156      42.010  45.530  20.350  1.00  0.00          
ATOM   1589  CE2 PHE X 156      41.160  46.330  17.110  1.00  0.00          
ATOM   1590  HE2 PHE X 156      41.040  45.810  16.160  1.00  0.00          
ATOM   1591  CZ  PHE X 156      41.610  45.510  18.140  1.00  0.00          
ATOM   1592  HZ  PHE X 156      42.140  44.580  17.910  1.00  0.00          
ATOM   1593  C   PHE X 156      41.700  51.720  19.220  1.00  0.00          
ATOM   1594  O   PHE X 156      41.830  52.360  18.170  1.00  0.00          
ATOM   1595  N   PHE X 157      41.340  52.240  20.390  1.00  0.00          
ATOM   1596  H   PHE X 157      40.990  51.760  21.190  1.00  0.00          
ATOM   1597  CA  PHE X 157      41.500  53.690  20.610  1.00  0.00          
ATOM   1598  CB  PHE X 157      40.960  54.170  21.960  1.00  0.00          
ATOM   1599  CG  PHE X 157      39.580  53.740  22.460  1.00  0.00          
ATOM   1600  CD1 PHE X 157      38.410  54.070  21.790  1.00  0.00          
ATOM   1601  HD1 PHE X 157      38.390  54.620  20.850  1.00  0.00          
ATOM   1602  CD2 PHE X 157      39.590  52.950  23.600  1.00  0.00          
ATOM   1603  HD2 PHE X 157      40.510  52.760  24.160  1.00  0.00          
ATOM   1604  CE1 PHE X 157      37.240  53.490  22.270  1.00  0.00          
ATOM   1605  HE1 PHE X 157      36.320  53.600  21.700  1.00  0.00          
ATOM   1606  CE2 PHE X 157      38.410  52.430  24.120  1.00  0.00          
ATOM   1607  HE2 PHE X 157      38.310  51.740  24.950  1.00  0.00          
ATOM   1608  CZ  PHE X 157      37.240  52.710  23.430  1.00  0.00          
ATOM   1609  HZ  PHE X 157      36.270  52.310  23.710  1.00  0.00          
ATOM   1610  C   PHE X 157      42.890  54.310  20.460  1.00  0.00          
ATOM   1611  O   PHE X 157      43.160  55.260  19.730  1.00  0.00          
ATOM   1612  N   GLY X 158      43.890  53.500  20.810  1.00  0.00          
ATOM   1613  H   GLY X 158      43.830  52.860  21.580  1.00  0.00          
ATOM   1614  CA  GLY X 158      45.320  53.690  20.540  1.00  0.00          
ATOM   1615  C   GLY X 158      45.660  53.880  19.060  1.00  0.00          
ATOM   1616  O   GLY X 158      46.050  54.970  18.650  1.00  0.00          
ATOM   1617  N   ARG X 159      45.210  52.920  18.250  1.00  0.00          
ATOM   1618  H   ARG X 159      44.890  52.070  18.660  1.00  0.00          
ATOM   1619  CA  ARG X 159      45.320  52.990  16.790  1.00  0.00          
ATOM   1620  CB  ARG X 159      44.830  51.640  16.240  1.00  0.00          
ATOM   1621  CG  ARG X 159      45.620  50.430  16.740  1.00  0.00          
ATOM   1622  CD  ARG X 159      44.930  49.180  16.190  1.00  0.00          
ATOM   1623  NE  ARG X 159      45.790  48.020  16.490  1.00  0.00          
ATOM   1624  HE  ARG X 159      46.480  48.150  17.200  1.00  0.00          
ATOM   1625  CZ  ARG X 159      45.490  46.770  16.110  1.00  0.00          
ATOM   1626  NH1 ARG X 159      44.280  46.430  15.630  1.00  0.00          
ATOM   1627 HH11 ARG X 159      43.630  47.180  15.610  1.00  0.00          
ATOM   1628 HH12 ARG X 159      44.070  45.580  15.150  1.00  0.00          
ATOM   1629  NH2 ARG X 159      46.540  45.980  15.890  1.00  0.00          
ATOM   1630 HH21 ARG X 159      47.500  46.210  16.060  1.00  0.00          
ATOM   1631 HH22 ARG X 159      46.340  45.070  15.530  1.00  0.00          
ATOM   1632  C   ARG X 159      44.600  54.150  16.100  1.00  0.00          
ATOM   1633  O   ARG X 159      45.140  54.690  15.140  1.00  0.00          
ATOM   1634  N   VAL X 160      43.390  54.480  16.530  1.00  0.00          
ATOM   1635  H   VAL X 160      42.880  53.920  17.180  1.00  0.00          
ATOM   1636  CA  VAL X 160      42.660  55.590  15.900  1.00  0.00          
ATOM   1637  CB  VAL X 160      41.180  55.570  16.290  1.00  0.00          
ATOM   1638  CG1 VAL X 160      40.340  56.700  15.690  1.00  0.00          
ATOM   1639  CG2 VAL X 160      40.590  54.220  15.880  1.00  0.00          
ATOM   1640  C   VAL X 160      43.270  56.970  16.180  1.00  0.00          
ATOM   1641  O   VAL X 160      43.290  57.870  15.350  1.00  0.00          
ATOM   1642  N   VAL X 161      43.710  57.190  17.420  1.00  0.00          
ATOM   1643  H   VAL X 161      43.620  56.510  18.150  1.00  0.00          
ATOM   1644  CA  VAL X 161      44.660  58.250  17.770  1.00  0.00          
ATOM   1645  CB  VAL X 161      45.030  58.170  19.250  1.00  0.00          
ATOM   1646  CG1 VAL X 161      46.290  58.840  19.800  1.00  0.00          
ATOM   1647  CG2 VAL X 161      43.790  58.520  20.080  1.00  0.00          
ATOM   1648  C   VAL X 161      45.940  58.180  16.940  1.00  0.00          
ATOM   1649  O   VAL X 161      46.340  59.160  16.310  1.00  0.00          
ATOM   1650  N   PHE X 162      46.560  57.000  16.960  1.00  0.00          
ATOM   1651  H   PHE X 162      46.210  56.210  17.460  1.00  0.00          
ATOM   1652  CA  PHE X 162      47.830  56.680  16.300  1.00  0.00          
ATOM   1653  CB  PHE X 162      48.280  55.220  16.400  1.00  0.00          
ATOM   1654  CG  PHE X 162      49.720  55.150  15.910  1.00  0.00          
ATOM   1655  CD1 PHE X 162      50.000  54.790  14.590  1.00  0.00          
ATOM   1656  HD1 PHE X 162      49.200  54.340  14.000  1.00  0.00          
ATOM   1657  CD2 PHE X 162      50.700  55.570  16.800  1.00  0.00          
ATOM   1658  HD2 PHE X 162      50.470  55.870  17.820  1.00  0.00          
ATOM   1659  CE1 PHE X 162      51.330  54.730  14.220  1.00  0.00          
ATOM   1660  HE1 PHE X 162      51.630  54.680  13.180  1.00  0.00          
ATOM   1661  CE2 PHE X 162      52.030  55.510  16.390  1.00  0.00          
ATOM   1662  HE2 PHE X 162      52.730  55.930  17.110  1.00  0.00          
ATOM   1663  CZ  PHE X 162      52.340  55.140  15.090  1.00  0.00          
ATOM   1664  HZ  PHE X 162      53.360  55.290  14.730  1.00  0.00          
ATOM   1665  C   PHE X 162      47.850  57.140  14.840  1.00  0.00          
ATOM   1666  O   PHE X 162      48.910  57.390  14.260  1.00  0.00          
ATOM   1667  N   SER X 163      46.720  57.110  14.150  1.00  0.00          
ATOM   1668  H   SER X 163      45.860  56.750  14.510  1.00  0.00          
ATOM   1669  CA  SER X 163      46.560  57.470  12.730  1.00  0.00          
ATOM   1670  CB  SER X 163      45.090  57.360  12.330  1.00  0.00          
ATOM   1671  OG  SER X 163      44.690  56.010  12.570  1.00  0.00          
ATOM   1672  HG  SER X 163      45.450  55.360  12.450  1.00  0.00          
ATOM   1673  C   SER X 163      47.080  58.890  12.480  1.00  0.00          
ATOM   1674  O   SER X 163      47.770  59.050  11.480  1.00  0.00          
ATOM   1675  N   ASN X 164      46.800  59.780  13.430  1.00  0.00          
ATOM   1676  H   ASN X 164      46.070  59.580  14.080  1.00  0.00          
ATOM   1677  CA  ASN X 164      47.290  61.160  13.460  1.00  0.00          
ATOM   1678  CB  ASN X 164      46.930  61.980  14.700  1.00  0.00          
ATOM   1679  CG  ASN X 164      45.470  62.230  15.100  1.00  0.00          
ATOM   1680  OD1 ASN X 164      44.700  61.340  15.440  1.00  0.00          
ATOM   1681  ND2 ASN X 164      45.250  63.490  15.450  1.00  0.00          
ATOM   1682 HD21 ASN X 164      45.870  64.250  15.240  1.00  0.00          
ATOM   1683 HD22 ASN X 164      44.390  63.600  15.950  1.00  0.00          
ATOM   1684  C   ASN X 164      48.820  61.110  13.450  1.00  0.00          
ATOM   1685  O   ASN X 164      49.420  61.790  12.610  1.00  0.00          
ATOM   1686  N   ILE X 165      49.440  60.290  14.300  1.00  0.00          
ATOM   1687  H   ILE X 165      48.900  59.830  15.000  1.00  0.00          
ATOM   1688  CA  ILE X 165      50.900  60.220  14.460  1.00  0.00          
ATOM   1689  CB  ILE X 165      51.200  59.430  15.740  1.00  0.00          
ATOM   1690  CG1 ILE X 165      50.480  59.980  16.980  1.00  0.00          
ATOM   1691  CG2 ILE X 165      52.690  59.350  16.080  1.00  0.00          
ATOM   1692  CD  ILE X 165      50.540  58.980  18.140  1.00  0.00          
ATOM   1693  C   ILE X 165      51.470  59.610  13.190  1.00  0.00          
ATOM   1694  O   ILE X 165      52.460  60.120  12.660  1.00  0.00          
ATOM   1695  N   SER X 166      50.820  58.580  12.650  1.00  0.00          
ATOM   1696  H   SER X 166      50.210  58.030  13.230  1.00  0.00          
ATOM   1697  CA  SER X 166      51.170  57.980  11.360  1.00  0.00          
ATOM   1698  CB  SER X 166      50.510  56.620  11.100  1.00  0.00          
ATOM   1699  OG  SER X 166      49.120  56.670  10.770  1.00  0.00          
ATOM   1700  HG  SER X 166      48.710  55.770  10.630  1.00  0.00          
ATOM   1701  C   SER X 166      51.010  58.840  10.110  1.00  0.00          
ATOM   1702  O   SER X 166      51.870  58.740   9.230  1.00  0.00          
ATOM   1703  N   ALA X 167      49.930  59.620  10.070  1.00  0.00          
ATOM   1704  H   ALA X 167      49.250  59.660  10.790  1.00  0.00          
ATOM   1705  CA  ALA X 167      49.560  60.510   8.960  1.00  0.00          
ATOM   1706  CB  ALA X 167      48.210  61.220   9.110  1.00  0.00          
ATOM   1707  C   ALA X 167      50.680  61.530   8.760  1.00  0.00          
ATOM   1708  O   ALA X 167      51.020  61.870   7.630  1.00  0.00          
ATOM   1709  N   GLN X 168      51.120  62.010   9.910  1.00  0.00          
ATOM   1710  H   GLN X 168      50.530  61.960  10.720  1.00  0.00          
ATOM   1711  CA  GLN X 168      52.260  62.920  10.120  1.00  0.00          
ATOM   1712  CB  GLN X 168      52.180  63.580  11.490  1.00  0.00          
ATOM   1713  CG  GLN X 168      53.120  64.780  11.670  1.00  0.00          
ATOM   1714  CD  GLN X 168      52.940  65.260  13.110  1.00  0.00          
ATOM   1715  OE1 GLN X 168      52.920  64.490  14.070  1.00  0.00          
ATOM   1716  NE2 GLN X 168      52.350  66.450  13.250  1.00  0.00          
ATOM   1717 HE21 GLN X 168      52.210  66.900  12.360  1.00  0.00          
ATOM   1718 HE22 GLN X 168      51.670  66.600  13.970  1.00  0.00          
ATOM   1719  C   GLN X 168      53.640  62.320   9.860  1.00  0.00          
ATOM   1720  O   GLN X 168      54.480  62.960   9.230  1.00  0.00          
ATOM   1721  N   GLU X 169      53.820  61.040  10.190  1.00  0.00          
ATOM   1722  H   GLU X 169      53.200  60.680  10.890  1.00  0.00          
ATOM   1723  CA  GLU X 169      54.980  60.210   9.820  1.00  0.00          
ATOM   1724  CB  GLU X 169      54.810  58.830  10.440  1.00  0.00          
ATOM   1725  CG  GLU X 169      56.040  57.980  10.090  1.00  0.00          
ATOM   1726  CD  GLU X 169      56.000  56.550  10.640  1.00  0.00          
ATOM   1727  OE1 GLU X 169      55.230  55.720  10.120  1.00  0.00          
ATOM   1728  OE2 GLU X 169      56.700  56.210  11.620  1.00  0.00          
ATOM   1729  C   GLU X 169      55.160  59.910   8.330  1.00  0.00          
ATOM   1730  O   GLU X 169      56.310  59.930   7.880  1.00  0.00          
ATOM   1731  N   ASP X 170      54.060  59.960   7.580  1.00  0.00          
ATOM   1732  H   ASP X 170      53.210  60.130   8.070  1.00  0.00          
ATOM   1733  CA  ASP X 170      54.050  59.490   6.190  1.00  0.00          
ATOM   1734  CB  ASP X 170      52.610  59.080   5.880  1.00  0.00          
ATOM   1735  CG  ASP X 170      52.320  58.450   4.520  1.00  0.00          
ATOM   1736  OD1 ASP X 170      52.620  57.250   4.360  1.00  0.00          
ATOM   1737  OD2 ASP X 170      51.660  59.050   3.640  1.00  0.00          
ATOM   1738  C   ASP X 170      54.700  60.430   5.170  1.00  0.00          
ATOM   1739  O   ASP X 170      55.690  59.990   4.590  1.00  0.00          
ATOM   1740  N   THR X 171      54.270  61.690   5.040  1.00  0.00          
ATOM   1741  H   THR X 171      53.500  61.990   5.620  1.00  0.00          
ATOM   1742  CA  THR X 171      54.990  62.700   4.260  1.00  0.00          
ATOM   1743  CB  THR X 171      54.260  62.920   2.940  1.00  0.00          
ATOM   1744  OG1 THR X 171      52.920  63.390   3.160  1.00  0.00          
ATOM   1745  HG1 THR X 171      52.970  63.890   4.020  1.00  0.00          
ATOM   1746  CG2 THR X 171      54.250  61.730   1.970  1.00  0.00          
ATOM   1747  C   THR X 171      55.090  64.030   5.010  1.00  0.00          
ATOM   1748  O1  THR X 171      54.040  64.680   5.250  1.00  0.00          
ATOM   1749  O2  THR X 171      56.170  64.220   5.610  1.00  0.00          
ATOM   1750  NPA PCB y 172      56.120  57.610  36.640  1.00  0.00          
ATOM   1751  HPA PCB y 172      57.110  57.460  36.570  1.00  0.00          
ATOM   1752  OAA PCB y 172      55.570  55.690  35.600  1.00  0.00          
ATOM   1753  C1A PCB y 172      55.250  56.790  36.060  1.00  0.00          
ATOM   1754  C2A PCB y 172      53.820  57.210  36.390  1.00  0.00          
ATOM   1755  C3A PCB y 172      53.970  58.500  37.190  1.00  0.00          
ATOM   1756  C4A PCB y 172      55.480  58.590  37.370  1.00  0.00          
ATOM   1757  CMA PCB y 172      53.100  57.350  35.050  1.00  0.00          
ATOM   1758  CAA PCB y 172      53.050  58.630  38.420  1.00  0.00          
ATOM   1759  CBA PCB y 172      51.660  59.170  38.070  1.00  0.00          
ATOM   1760  CB1 PCB y 172      56.230  59.430  38.210  1.00  0.00          
ATOM   1761  HB1 PCB y 172      55.610  60.060  38.850  1.00  0.00          
ATOM   1762  C1B PCB y 172      57.600  59.700  38.300  1.00  0.00          
ATOM   1763  C2B PCB y 172      58.390  59.880  39.440  1.00  0.00          
ATOM   1764  C3B PCB y 172      59.750  59.670  39.160  1.00  0.00          
ATOM   1765  C4B PCB y 172      59.770  59.210  37.840  1.00  0.00          
ATOM   1766  NPB PCB y 172      58.490  59.290  37.320  1.00  0.00          
ATOM   1767  HPB PCB y 172      58.270  59.560  36.380  1.00  0.00          
ATOM   1768  CB2 PCB y 172      60.860  58.650  37.170  1.00  0.00          
ATOM   1769  HB2 PCB y 172      61.860  58.880  37.540  1.00  0.00          
ATOM   1770  C1C PCB y 172      60.790  57.800  36.060  1.00  0.00          
ATOM   1771  C2C PCB y 172      61.850  56.960  35.720  1.00  0.00          
ATOM   1772  C3C PCB y 172      61.290  55.980  34.890  1.00  0.00          
ATOM   1773  C4C PCB y 172      59.900  56.180  34.810  1.00  0.00          
ATOM   1774  NPC PCB y 172      59.670  57.440  35.330  1.00  0.00          
ATOM   1775  HPC PCB y 172      58.990  58.060  34.960  1.00  0.00          
ATOM   1776  CMB PCB y 172      57.890  60.300  40.820  1.00  0.00          
ATOM   1777  CAB PCB y 172      60.800  59.690  40.270  1.00  0.00          
ATOM   1778  CBB PCB y 172      61.730  58.470  40.370  1.00  0.00          
ATOM   1779  CGB PCB y 172      62.780  58.800  41.420  1.00  0.00          
ATOM   1780 ODB2 PCB y 172      63.590  59.730  41.210  1.00  0.00          
ATOM   1781 ODB1 PCB y 172      62.950  57.920  42.300  1.00  0.00          
ATOM   1782  CMC PCB y 172      62.100  55.220  33.850  1.00  0.00          
ATOM   1783  CAC PCB y 172      63.220  56.890  36.400  1.00  0.00          
ATOM   1784  CBC PCB y 172      63.060  55.940  37.580  1.00  0.00          
ATOM   1785  CGC PCB y 172      64.220  55.760  38.560  1.00  0.00          
ATOM   1786 ODC2 PCB y 172      64.350  54.640  39.080  1.00  0.00          
ATOM   1787 ODC1 PCB y 172      64.990  56.740  38.640  1.00  0.00          
ATOM   1788  CB3 PCB y 172      58.880  55.540  34.100  1.00  0.00          
ATOM   1789  HB3 PCB y 172      58.030  56.220  34.040  1.00  0.00          
ATOM   1790  NPD PCB y 172      59.580  53.170  33.870  1.00  0.00          
ATOM   1791  HPD PCB y 172      60.380  53.040  34.460  1.00  0.00          
ATOM   1792  OAD PCB y 172      59.330  51.010  33.810  1.00  0.00          
ATOM   1793  C1D PCB y 172      58.750  54.240  33.600  1.00  0.00          
ATOM   1794  C2D PCB y 172      57.560  53.760  33.050  1.00  0.00          
ATOM   1795  C3D PCB y 172      57.660  52.370  32.850  1.00  0.00          
ATOM   1796  C4D PCB y 172      58.900  52.110  33.440  1.00  0.00          
ATOM   1797  CMD PCB y 172      56.320  54.610  32.790  1.00  0.00          
ATOM   1798  CAD PCB y 172      56.600  51.290  32.640  1.00  0.00          
ATOM   1799  CBD PCB y 172      56.480  50.930  31.160  1.00  0.00          
ATOM   1800  OW  SOL X 175      63.020  70.030  32.900  1.00  0.00          
ATOM   1801  HW1 SOL X 175      62.720  70.880  33.330  1.00  0.00          
ATOM   1802  HW2 SOL X 175      62.240  69.420  32.780  1.00  0.00          
ATOM   1803  OW  SOL X 226      65.470  69.640  33.920  1.00  0.00          
ATOM   1804  HW1 SOL X 226      65.520  68.860  33.300  1.00  0.00          
ATOM   1805  HW2 SOL X 226      64.650  70.180  33.720  1.00  0.00          
ATOM   1806  OW  SOL X 300      45.870  49.220  44.110  1.00  0.00          
ATOM   1807  HW1 SOL X 300      46.750  49.500  43.730  1.00  0.00          
ATOM   1808  HW2 SOL X 300      45.210  49.970  44.000  1.00  0.00          
ATOM   1809  OW  SOL X 400      42.680  42.990  36.970  1.00  0.00          
ATOM   1810  HW1 SOL X 400      42.040  42.770  36.240  1.00  0.00          
ATOM   1811  HW2 SOL X 400      43.530  42.480  36.830  1.00  0.00          
ATOM   1812  OW  SOL X 404      43.830  40.390  35.340  1.00  0.00          
ATOM   1813  HW1 SOL X 404      43.360  40.750  34.540  1.00  0.00          
ATOM   1814  HW2 SOL X 404      43.180  39.910  35.930  1.00  0.00          
ATOM   1815  OW  SOL X 419      36.760  61.260  24.040  1.00  0.00          
ATOM   1816  HW1 SOL X 419      36.150  61.980  23.700  1.00  0.00          
ATOM   1817  HW2 SOL X 419      37.700  61.500  23.830  1.00  0.00          
ATOM   1818  OW  SOL X 446      54.340  56.530  51.730  1.00  0.00          
ATOM   1819  HW1 SOL X 446      55.240  56.950  51.900  1.00  0.00          
ATOM   1820  HW2 SOL X 446      53.700  56.820  52.430  1.00  0.00          
ATOM   1821  OW  SOL X 456      53.830  38.170  28.740  1.00  0.00          
ATOM   1822  HW1 SOL X 456      54.420  38.600  29.410  1.00  0.00          
ATOM   1823  HW2 SOL X 456      52.870  38.340  28.980  1.00  0.00          
ATOM   1824  OW  SOL X 523      49.410  52.190  45.370  1.00  0.00          
ATOM   1825  HW1 SOL X 523      49.210  52.900  44.690  1.00  0.00          
ATOM   1826  HW2 SOL X 523      49.140  51.300  45.000  1.00  0.00          
ATOM   1827  OW  SOL X 541      66.060  58.780  40.170  1.00  0.00          
ATOM   1828  HW1 SOL X 541      65.650  58.140  39.520  1.00  0.00          
ATOM   1829  HW2 SOL X 541      65.340  59.240  40.690  1.00  0.00          
ATOM   1830  OW  SOL X 551      59.640  54.810  21.000  1.00  0.00          
ATOM   1831  HW1 SOL X 551      58.910  55.490  21.050  1.00  0.00          
ATOM   1832  HW2 SOL X 551      59.700  54.320  21.880  1.00  0.00          
ATOM   1833  OW  SOL X 621      54.940  67.630  24.940  1.00  0.00          
ATOM   1834  HW1 SOL X 621      54.790  67.350  25.890  1.00  0.00          
ATOM   1835  HW2 SOL X 621      54.370  68.420  24.730  1.00  0.00          
ATOM   1836  OW  SOL X 631      64.030  70.850  23.740  1.00  0.00          
ATOM   1837  HW1 SOL X 631      64.860  71.340  23.450  1.00  0.00          
ATOM   1838  HW2 SOL X 631      64.040  69.930  23.360  1.00  0.00          
ATOM   1839  OW  SOL X 662      70.830  36.810  35.530  1.00  0.00          
ATOM   1840  HW1 SOL X 662      71.740  37.100  35.230  1.00  0.00          
ATOM   1841  HW2 SOL X 662      70.310  36.490  34.740  1.00  0.00          
ATOM   1842  OW  SOL X 677      54.480  74.820  17.260  1.00  0.00          
ATOM   1843  HW1 SOL X 677      53.630  74.430  17.610  1.00  0.00          
ATOM   1844  HW2 SOL X 677      54.270  75.590  16.660  1.00  0.00          
ATOM   1845  OW  SOL X 683      54.630  65.600   8.020  1.00  0.00          
ATOM   1846  HW1 SOL X 683      55.020  65.230   7.180  1.00  0.00          
ATOM   1847  HW2 SOL X 683      54.550  64.870   8.700  1.00  0.00          
ATOM   1848  OW  SOL X 803      39.930  62.380  18.970  1.00  0.00          
ATOM   1849  HW1 SOL X 803      40.840  62.080  18.690  1.00  0.00          
ATOM   1850  HW2 SOL X 803      39.990  62.870  19.840  1.00  0.00          
ATOM   1851  OW  SOL X 858      52.120  59.300  51.090  1.00  0.00          
ATOM   1852  HW1 SOL X 858      51.380  58.880  51.620  1.00  0.00          
ATOM   1853  HW2 SOL X 858      52.350  58.720  50.310  1.00  0.00          
ATOM   1854  OW  SOL X 907      67.680  67.340  26.110  1.00  0.00          
ATOM   1855  HW1 SOL X 907      68.030  66.730  25.400  1.00  0.00          
ATOM   1856  HW2 SOL X 907      68.030  67.070  27.000  1.00  0.00          
ATOM   1857  OW  SOL X 916      45.070  52.580  50.090  1.00  0.00          
ATOM   1858  HW1 SOL X 916      45.450  52.770  49.190  1.00  0.00          
ATOM   1859  HW2 SOL X 916      44.070  52.500  50.020  1.00  0.00          
ATOM   1860  OW  SOL X 922      57.390  41.800  22.420  1.00  0.00          
ATOM   1861  HW1 SOL X 922      58.300  41.400  22.500  1.00  0.00          
ATOM   1862  HW2 SOL X 922      56.930  41.410  21.630  1.00  0.00          
ATOM   1863  OW  SOL X 953      47.170  73.890  22.740  1.00  0.00          
ATOM   1864  HW1 SOL X 953      47.470  74.130  21.820  1.00  0.00          
ATOM   1865  HW2 SOL X 953      47.340  72.920  22.920  1.00  0.00          
ATOM   1866  OW  SOL X1003      64.950  69.710  12.490  1.00  0.00          
ATOM   1867  HW1 SOL X1003      64.640  69.120  13.230  1.00  0.00          
ATOM   1868  HW2 SOL X1003      64.400  69.550  11.670  1.00  0.00          
ATOM   1869  OW  SOL X1058      42.090  69.780  40.380  1.00  0.00          
ATOM   1870  HW1 SOL X1058      42.550  69.340  39.610  1.00  0.00          
ATOM   1871  HW2 SOL X1058      41.190  70.110  40.100  1.00  0.00          
ATOM   1872  OW  SOL X1097      72.760  56.710  19.900  1.00  0.00          
ATOM   1873  HW1 SOL X1097      73.050  56.350  20.790  1.00  0.00          
ATOM   1874  HW2 SOL X1097      71.810  57.000  19.950  1.00  0.00          
ATOM   1875  OW  SOL X1127      34.590  50.520  35.020  1.00  0.00          
ATOM   1876  HW1 SOL X1127      34.160  51.040  34.290  1.00  0.00          
ATOM   1877  HW2 SOL X1127      34.400  50.960  35.900  1.00  0.00          
ATOM   1878  OW  SOL X1181      62.740  35.080  36.350  1.00  0.00          
ATOM   1879  HW1 SOL X1181      63.720  35.160  36.550  1.00  0.00          
ATOM   1880  HW2 SOL X1181      62.440  34.140  36.500  1.00  0.00          
ATOM   1881  OW  SOL X1190      42.430  58.340  40.760  1.00  0.00          
ATOM   1882  HW1 SOL X1190      42.910  58.340  39.880  1.00  0.00          
ATOM   1883  HW2 SOL X1190      41.980  59.220  40.900  1.00  0.00          
ATOM   1884  OW  SOL X1215      44.710  70.350  23.760  1.00  0.00          
ATOM   1885  HW1 SOL X1215      44.540  71.180  24.290  1.00  0.00          
ATOM   1886  HW2 SOL X1215      45.700  70.180  23.720  1.00  0.00          
ATOM   1887  OW  SOL X1273      47.350  60.710  47.710  1.00  0.00          
ATOM   1888  HW1 SOL X1273      46.510  60.420  47.250  1.00  0.00          
ATOM   1889  HW2 SOL X1273      48.090  60.080  47.460  1.00  0.00          
ATOM   1890  OW  SOL X1293      67.640  46.010  35.690  1.00  0.00          
ATOM   1891  HW1 SOL X1293      68.180  46.800  35.410  1.00  0.00          
ATOM   1892  HW2 SOL X1293      67.910  45.210  35.150  1.00  0.00          
ATOM   1893  OW  SOL X1333      65.410  69.140  18.960  1.00  0.00          
ATOM   1894  HW1 SOL X1333      65.320  68.630  19.810  1.00  0.00          
ATOM   1895  HW2 SOL X1333      64.570  69.050  18.420  1.00  0.00          
ATOM   1896  OW  SOL X1340      68.660  68.480  21.790  1.00  0.00          
ATOM   1897  HW1 SOL X1340      67.820  68.080  21.410  1.00  0.00          
ATOM   1898  HW2 SOL X1340      69.080  67.850  22.440  1.00  0.00          
ATOM   1899  OW  SOL X1395      37.980  41.040  31.920  1.00  0.00          
ATOM   1900  HW1 SOL X1395      38.950  41.250  32.050  1.00  0.00          
ATOM   1901  HW2 SOL X1395      37.880  40.110  31.570  1.00  0.00          
ATOM   1902  OW  SOL X1494      69.950  55.020  37.050  1.00  0.00          
ATOM   1903  HW1 SOL X1494      69.530  55.930  37.070  1.00  0.00          
ATOM   1904  HW2 SOL X1494      69.290  54.360  36.660  1.00  0.00          
ATOM   1905  OW  SOL X1531      37.140  61.600  20.850  1.00  0.00          
ATOM   1906  HW1 SOL X1531      36.280  61.960  20.490  1.00  0.00          
ATOM   1907  HW2 SOL X1531      37.720  62.360  21.140  1.00  0.00          
ATOM   1908  OW  SOL X1612      58.850  54.250  44.820  1.00  0.00          
ATOM   1909  HW1 SOL X1612      59.280  54.460  43.940  1.00  0.00          
ATOM   1910  HW2 SOL X1612      58.110  54.910  44.990  1.00  0.00          
ATOM   1911  OW  SOL X1644      40.970  67.450  38.280  1.00  0.00          
ATOM   1912  HW1 SOL X1644      41.710  68.130  38.330  1.00  0.00          
ATOM   1913  HW2 SOL X1644      40.740  67.150  39.200  1.00  0.00          
ATOM   1914  OW  SOL X1720      38.060  46.400  43.960  1.00  0.00          
ATOM   1915  HW1 SOL X1720      37.670  46.600  44.860  1.00  0.00          
ATOM   1916  HW2 SOL X1720      37.350  45.990  43.370  1.00  0.00          
ATOM   1917  OW  SOL X1773      71.300  46.610  34.200  1.00  0.00          
ATOM   1918  HW1 SOL X1773      70.550  47.070  34.690  1.00  0.00          
ATOM   1919  HW2 SOL X1773      71.150  46.710  33.210  1.00  0.00          
ATOM   1920  OW  SOL X1795      43.480  71.600  37.590  1.00  0.00          
ATOM   1921  HW1 SOL X1795      44.260  72.130  37.250  1.00  0.00          
ATOM   1922  HW2 SOL X1795      43.710  70.630  37.610  1.00  0.00          
ATOM   1923  OW  SOL X1808      69.310  47.820  27.140  1.00  0.00          
ATOM   1924  HW1 SOL X1808      70.110  48.390  27.340  1.00  0.00          
ATOM   1925  HW2 SOL X1808      68.540  48.400  26.880  1.00  0.00          
ATOM   1926  OW  SOL X1819      44.740  47.340  45.730  1.00  0.00          
ATOM   1927  HW1 SOL X1819      43.920  47.110  45.210  1.00  0.00          
ATOM   1928  HW2 SOL X1819      45.230  48.080  45.280  1.00  0.00          
ATOM   1929  OW  SOL X2000      66.430  51.550  40.440  1.00  0.00          
ATOM   1930  HW1 SOL X2000      65.960  51.090  39.690  1.00  0.00          
ATOM   1931  HW2 SOL X2000      66.630  52.490  40.180  1.00  0.00          
ATOM   1932  OW  SOL X2012      51.220  73.280  27.770  1.00  0.00          
ATOM   1933  HW1 SOL X2012      50.380  73.820  27.870  1.00  0.00          
ATOM   1934  HW2 SOL X2012      51.970  73.730  28.260  1.00  0.00          
ATOM   1935  OW  SOL X2206      63.620  68.650  36.030  1.00  0.00          
ATOM   1936  HW1 SOL X2206      64.000  68.700  35.110  1.00  0.00          
ATOM   1937  HW2 SOL X2206      64.030  67.880  36.520  1.00  0.00          
ATOM   1938  OW  SOL X2267      55.890  55.920  39.360  1.00  0.00          
ATOM   1939  HW1 SOL X2267      56.800  56.160  39.020  1.00  0.00          
ATOM   1940  HW2 SOL X2267      55.540  55.140  38.830  1.00  0.00          
ATOM   1941  OW  SOL X2298      46.710  54.120  12.360  1.00  0.00          
ATOM   1942  HW1 SOL X2298      47.190  53.650  13.100  1.00  0.00          
ATOM   1943  HW2 SOL X2298      47.280  54.130  11.540  1.00  0.00          
ATOM   1944  OW  SOL X2332      41.150  61.770  38.720  1.00  0.00          
ATOM   1945  HW1 SOL X2332      41.690  61.050  38.300  1.00  0.00          
ATOM   1946  HW2 SOL X2332      40.600  62.230  38.020  1.00  0.00          
ATOM   1947  OW  SOL X2411      65.840  45.290  33.430  1.00  0.00          
ATOM   1948  HW1 SOL X2411      65.580  45.930  34.150  1.00  0.00          
ATOM   1949  HW2 SOL X2411      66.550  44.680  33.760  1.00  0.00          
ATOM   1950  OW  SOL X2535      54.640  69.410  30.550  1.00  0.00          
ATOM   1951  HW1 SOL X2535      53.880  68.780  30.390  1.00  0.00          
ATOM   1952  HW2 SOL X2535      55.500  68.960  30.300  1.00  0.00          
ATOM   1953  OW  SOL X2597      64.170  64.070  39.270  1.00  0.00          
ATOM   1954  HW1 SOL X2597      65.100  63.780  39.060  1.00  0.00          
ATOM   1955  HW2 SOL X2597      64.150  64.570  40.140  1.00  0.00          
ATOM   1956  OW  SOL X2640      51.820  40.770  37.810  1.00  0.00          
ATOM   1957  HW1 SOL X2640      51.310  41.490  37.340  1.00  0.00          
ATOM   1958  HW2 SOL X2640      51.490  39.870  37.530  1.00  0.00          
ATOM   1959  OW  SOL X2669      74.750  59.360  26.260  1.00  0.00          
ATOM   1960  HW1 SOL X2669      74.790  59.950  25.450  1.00  0.00          
ATOM   1961  HW2 SOL X2669      73.870  58.890  26.290  1.00  0.00          
ATOM   1962  OW  SOL X2770      47.800  68.520  26.910  1.00  0.00          
ATOM   1963  HW1 SOL X2770      48.090  69.300  26.350  1.00  0.00          
ATOM   1964  HW2 SOL X2770      47.530  67.770  26.310  1.00  0.00          
ATOM   1965  OW  SOL X2771      55.470  65.440  39.760  1.00  0.00          
ATOM   1966  HW1 SOL X2771      55.860  64.700  39.210  1.00  0.00          
ATOM   1967  HW2 SOL X2771      55.330  65.120  40.700  1.00  0.00          
ATOM   1968  OW  SOL X2885      49.060  62.770  34.660  1.00  0.00          
ATOM   1969  HW1 SOL X2885      49.150  63.590  34.110  1.00  0.00          
ATOM   1970  HW2 SOL X2885      48.860  63.010  35.610  1.00  0.00          
ATOM   1971  OW  SOL X2895      43.040  64.600  40.350  1.00  0.00          
ATOM   1972  HW1 SOL X2895      43.260  64.510  41.320  1.00  0.00          
ATOM   1973  HW2 SOL X2895      43.320  65.500  40.020  1.00  0.00          
ATOM   1974  OW  SOL X2913      52.210  52.430  49.710  1.00  0.00          
ATOM   1975  HW1 SOL X2913      51.830  52.380  48.790  1.00  0.00          
ATOM   1976  HW2 SOL X2913      53.000  51.820  49.780  1.00  0.00          
ATOM   1977  OW  SOL X2925      68.250  51.230  37.240  1.00  0.00          
ATOM   1978  HW1 SOL X2925      69.230  51.150  37.400  1.00  0.00          
ATOM   1979  HW2 SOL X2925      68.050  52.080  36.750  1.00  0.00          
ATOM   1980  OW  SOL X2951      45.770  64.710  29.120  1.00  0.00          
ATOM   1981  HW1 SOL X2951      45.130  65.450  28.920  1.00  0.00          
ATOM   1982  HW2 SOL X2951      45.640  63.970  28.460  1.00  0.00          
ATOM   1983  OW  SOL X2952      70.200  39.870  33.570  1.00  0.00          
ATOM   1984  HW1 SOL X2952      69.800  40.640  34.050  1.00  0.00          
ATOM   1985  HW2 SOL X2952      70.420  39.140  34.220  1.00  0.00          
ATOM   1986  OW  SOL X2980      45.020  57.140  46.690  1.00  0.00          
ATOM   1987  HW1 SOL X2980      45.280  57.770  47.410  1.00  0.00          
ATOM   1988  HW2 SOL X2980      44.580  57.640  45.940  1.00  0.00          
ATOM   1989  OW  SOL X2985      58.800  44.460  42.560  1.00  0.00          
ATOM   1990  HW1 SOL X2985      59.330  43.620  42.410  1.00  0.00          
ATOM   1991  HW2 SOL X2985      58.260  44.660  41.740  1.00  0.00          
ATOM   1992  OW  SOL X3004      72.490  59.200  23.500  1.00  0.00          
ATOM   1993  HW1 SOL X3004      73.210  58.510  23.490  1.00  0.00          
ATOM   1994  HW2 SOL X3004      72.080  59.250  24.410  1.00  0.00          
ATOM   1995  OW  SOL X3075      62.770  67.170  20.420  1.00  0.00          
ATOM   1996  HW1 SOL X3075      62.450  68.060  20.110  1.00  0.00          
ATOM   1997  HW2 SOL X3075      63.370  67.290  21.220  1.00  0.00          
ATOM   1998  OW  SOL X3082      46.400  40.590  34.720  1.00  0.00          
ATOM   1999  HW1 SOL X3082      47.180  40.530  35.340  1.00  0.00          
ATOM   2000  HW2 SOL X3082      45.590  40.230  35.170  1.00  0.00          
ATOM   2001  OW  SOL X3226      47.790  43.290  18.390  1.00  0.00          
ATOM   2002  HW1 SOL X3226      48.760  43.530  18.320  1.00  0.00          
ATOM   2003  HW2 SOL X3226      47.270  44.080  18.700  1.00  0.00          
ATOM   2004  OW  SOL X3239      59.220  63.530  39.260  1.00  0.00          
ATOM   2005  HW1 SOL X3239      59.530  64.330  39.790  1.00  0.00          
ATOM   2006  HW2 SOL X3239      60.010  63.100  38.820  1.00  0.00          
ATOM   2007  OW  SOL X3295      62.130  44.780  44.210  1.00  0.00          
ATOM   2008  HW1 SOL X3295      61.660  44.100  43.650  1.00  0.00          
ATOM   2009  HW2 SOL X3295      61.510  45.560  44.370  1.00  0.00          
ATOM   2010  OW  SOL X3414      64.500  53.240  36.150  1.00  0.00          
ATOM   2011  HW1 SOL X3414      65.290  52.990  35.590  1.00  0.00          
ATOM   2012  HW2 SOL X3414      64.680  54.110  36.620  1.00  0.00          
ATOM   2013  OW  SOL X3614      46.960  64.290  39.490  1.00  0.00          
ATOM   2014  HW1 SOL X3614      47.740  64.700  39.020  1.00  0.00          
ATOM   2015  HW2 SOL X3614      46.110  64.640  39.100  1.00  0.00          
ATOM   2016  OW  SOL X3637      57.430  62.640   7.150  1.00  0.00          
ATOM   2017  HW1 SOL X3637      56.880  63.180   6.510  1.00  0.00          
ATOM   2018  HW2 SOL X3637      56.890  61.860   7.470  1.00  0.00          
ATOM   2019  OW  SOL X3772      64.890  62.400  17.920  1.00  0.00          
ATOM   2020  HW1 SOL X3772      65.370  62.400  17.040  1.00  0.00          
ATOM   2021  HW2 SOL X3772      65.100  61.560  18.410  1.00  0.00          
ATOM   2022  OW  SOL X3781      40.710  69.610  27.920  1.00  0.00          
ATOM   2023  HW1 SOL X3781      40.790  70.270  27.180  1.00  0.00          
ATOM   2024  HW2 SOL X3781      41.560  69.100  28.010  1.00  0.00          
ATOM   2025  OW  SOL X3792      41.570  41.630  29.380  1.00  0.00          
ATOM   2026  HW1 SOL X3792      41.060  40.810  29.120  1.00  0.00          
ATOM   2027  HW2 SOL X3792      41.520  41.750  30.370  1.00  0.00          
ATOM   2028  OW  SOL X3953      45.810  43.370  35.600  1.00  0.00          
ATOM   2029  HW1 SOL X3953      45.590  42.540  35.100  1.00  0.00          
ATOM   2030  HW2 SOL X3953      46.260  44.020  34.990  1.00  0.00          
ATOM   2031  OW  SOL X3976      57.290  46.580  23.910  1.00  0.00          
ATOM   2032  HW1 SOL X3976      57.570  47.280  23.260  1.00  0.00          
ATOM   2033  HW2 SOL X3976      56.720  47.000  24.620  1.00  0.00          
ATOM   2034  OW  SOL X3986      51.150  52.560  47.190  1.00  0.00          
ATOM   2035  HW1 SOL X3986      51.370  53.510  46.960  1.00  0.00          
ATOM   2036  HW2 SOL X3986      50.490  52.200  46.540  1.00  0.00          
ATOM   2037  OW  SOL X4037      75.340  53.600  25.880  1.00  0.00          
ATOM   2038  HW1 SOL X4037      74.880  53.170  26.660  1.00  0.00          
ATOM   2039  HW2 SOL X4037      75.140  54.580  25.880  1.00  0.00          
ATOM   2040  OW  SOL X4053      48.150  43.480  37.620  1.00  0.00          
ATOM   2041  HW1 SOL X4053      47.370  43.470  37.000  1.00  0.00          
ATOM   2042  HW2 SOL X4053      48.870  42.880  37.270  1.00  0.00          
ATOM   2043  OW  SOL X4069      64.320  33.940  32.980  1.00  0.00          
ATOM   2044  HW1 SOL X4069      64.930  34.600  32.550  1.00  0.00          
ATOM   2045  HW2 SOL X4069      63.420  34.350  33.120  1.00  0.00          
ATOM   2046  OW  SOL X4078      66.130  44.770  52.910  1.00  0.00          
ATOM   2047  HW1 SOL X4078      66.080  44.040  52.240  1.00  0.00          
ATOM   2048  HW2 SOL X4078      65.200  45.050  53.170  1.00  0.00          
ATOM   2049  OW  SOL X4242      66.170  45.390  38.200  1.00  0.00          
ATOM   2050  HW1 SOL X4242      66.340  45.580  37.240  1.00  0.00          
ATOM   2051  HW2 SOL X4242      66.720  44.600  38.490  1.00  0.00          
ATOM   2052  OW  SOL X4338      63.080  37.670  48.850  1.00  0.00          
ATOM   2053  HW1 SOL X4338      62.400  38.330  49.160  1.00  0.00          
ATOM   2054  HW2 SOL X4338      62.650  36.990  48.260  1.00  0.00          
ATOM   2055  OW  SOL X4359      63.780  62.300  41.810  1.00  0.00          
ATOM   2056  HW1 SOL X4359      63.680  61.330  41.610  1.00  0.00          
ATOM   2057  HW2 SOL X4359      63.310  62.840  41.110  1.00  0.00          
ATOM   2058  OW  SOL X4405      52.350  55.150   6.070  1.00  0.00          
ATOM   2059  HW1 SOL X4405      52.390  55.800   5.310  1.00  0.00          
ATOM   2060  HW2 SOL X4405      52.490  55.630   6.930  1.00  0.00          
ATOM   2061  OW  SOL X4438      66.350  43.050  24.370  1.00  0.00          
ATOM   2062  HW1 SOL X4438      65.690  42.300  24.460  1.00  0.00          
ATOM   2063  HW2 SOL X4438      66.220  43.510  23.490  1.00  0.00          
ATOM   2064  OW  SOL X4444      68.290  49.930  23.960  1.00  0.00          
ATOM   2065  HW1 SOL X4444      67.860  50.830  23.990  1.00  0.00          
ATOM   2066  HW2 SOL X4444      69.290  50.030  24.020  1.00  0.00          
ATOM   2067  OW  SOL X4481      65.370  66.260  12.330  1.00  0.00          
ATOM   2068  HW1 SOL X4481      65.140  66.450  11.380  1.00  0.00          
ATOM   2069  HW2 SOL X4481      64.680  66.680  12.930  1.00  0.00          
ATOM   2070  OW  SOL X4498      57.870  58.440   4.870  1.00  0.00          
ATOM   2071  HW1 SOL X4498      58.380  58.970   5.550  1.00  0.00          
ATOM   2072  HW2 SOL X4498      56.910  58.710   4.890  1.00  0.00          
ATOM   2073  OW  SOL X4523      39.320  55.690  48.910  1.00  0.00          
ATOM   2074  HW1 SOL X4523      38.480  55.170  49.030  1.00  0.00          
ATOM   2075  HW2 SOL X4523      40.070  55.210  49.370  1.00  0.00          
ATOM   2076  OW  SOL X4552      70.880  50.300  34.810  1.00  0.00          
ATOM   2077  HW1 SOL X4552      71.160  51.050  34.210  1.00  0.00          
ATOM   2078  HW2 SOL X4552      71.100  50.530  35.760  1.00  0.00          
ATOM   2079  OW  SOL X4588      36.410  55.890  24.580  1.00  0.00          
ATOM   2080  HW1 SOL X4588      37.370  55.620  24.490  1.00  0.00          
ATOM   2081  HW2 SOL X4588      36.250  56.740  24.070  1.00  0.00          
ATOM   2082  OW  SOL X4655      69.120  40.370  37.380  1.00  0.00          
ATOM   2083  HW1 SOL X4655      69.080  40.870  36.520  1.00  0.00          
ATOM   2084  HW2 SOL X4655      69.490  40.960  38.100  1.00  0.00          
ATOM   2085  OW  SOL X4726      72.970  40.110  46.390  1.00  0.00          
ATOM   2086  HW1 SOL X4726      73.720  40.440  45.810  1.00  0.00          
ATOM   2087  HW2 SOL X4726      72.230  40.780  46.380  1.00  0.00          
ATOM   2088  OW  SOL X4760      64.220  49.720  35.070  1.00  0.00          
ATOM   2089  HW1 SOL X4760      63.390  50.220  34.850  1.00  0.00          
ATOM   2090  HW2 SOL X4760      64.990  50.110  34.560  1.00  0.00          
ATOM   2091  OW  SOL X4782      62.240  40.580  49.670  1.00  0.00          
ATOM   2092  HW1 SOL X4782      61.490  39.930  49.520  1.00  0.00          
ATOM   2093  HW2 SOL X4782      62.330  41.180  48.880  1.00  0.00          
ATOM   2094  OW  SOL X4831      71.780  52.410  33.540  1.00  0.00          
ATOM   2095  HW1 SOL X4831      71.920  53.100  34.250  1.00  0.00          
ATOM   2096  HW2 SOL X4831      72.390  52.590  32.770  1.00  0.00          
ATOM   2097  OW  SOL X4893      64.860  55.770  41.810  1.00  0.00          
ATOM   2098  HW1 SOL X4893      64.910  55.610  40.820  1.00  0.00          
ATOM   2099  HW2 SOL X4893      64.190  56.490  42.000  1.00  0.00          
ATOM   2100  OW  SOL X4947      37.310  54.230  26.750  1.00  0.00          
ATOM   2101  HW1 SOL X4947      36.870  54.960  27.280  1.00  0.00          
ATOM   2102  HW2 SOL X4947      37.750  54.630  25.940  1.00  0.00          
ATOM   2103  OW  SOL X4971      46.040  64.120  36.320  1.00  0.00          
ATOM   2104  HW1 SOL X4971      45.450  63.460  36.800  1.00  0.00          
ATOM   2105  HW2 SOL X4971      47.000  63.880  36.460  1.00  0.00          
ATOM   2106  OW  SOL X5029      64.980  55.950  17.680  1.00  0.00          
ATOM   2107  HW1 SOL X5029      65.970  55.930  17.880  1.00  0.00          
ATOM   2108  HW2 SOL X5029      64.490  56.260  18.500  1.00  0.00          
ATOM   2109  OW  SOL X5193      69.500  61.940  17.190  1.00  0.00          
ATOM   2110  HW1 SOL X5193      70.430  61.960  16.830  1.00  0.00          
ATOM   2111  HW2 SOL X5193      69.530  61.990  18.190  1.00  0.00          
ATOM   2112  OW  SOL X5205      48.950  49.590  44.500  1.00  0.00          
ATOM   2113  HW1 SOL X5205      48.670  48.870  45.130  1.00  0.00          
ATOM   2114  HW2 SOL X5205      49.560  49.220  43.810  1.00  0.00          
ATOM   2115  OW  SOL X5429      62.710  69.170  39.800  1.00  0.00          
ATOM   2116  HW1 SOL X5429      62.070  69.120  40.570  1.00  0.00          
ATOM   2117  HW2 SOL X5429      62.210  69.410  38.970  1.00  0.00          
ATOM   2118  OW  SOL X5464      38.140  52.550  32.910  1.00  0.00          
ATOM   2119  HW1 SOL X5464      38.180  51.720  33.460  1.00  0.00          
ATOM   2120  HW2 SOL X5464      37.380  52.500  32.260  1.00  0.00          
ATOM   2121  OW  SOL X5474      59.460  56.150  12.130  1.00  0.00          
ATOM   2122  HW1 SOL X5474      58.490  56.210  12.380  1.00  0.00          
ATOM   2123  HW2 SOL X5474      59.790  55.220  12.290  1.00  0.00          
ATOM   2124  OW  SOL X5493      57.930  61.260   3.360  1.00  0.00          
ATOM   2125  HW1 SOL X5493      57.610  61.840   2.600  1.00  0.00          
ATOM   2126  HW2 SOL X5493      57.160  61.050   3.960  1.00  0.00          
ATOM   2127  OW  SOL X5565      43.990  62.700  37.930  1.00  0.00          
ATOM   2128  HW1 SOL X5565      43.450  61.900  37.640  1.00  0.00          
ATOM   2129  HW2 SOL X5565      43.600  63.080  38.770  1.00  0.00          
ATOM   2130  OW  SOL X5571      47.420  57.460   8.840  1.00  0.00          
ATOM   2131  HW1 SOL X5571      47.860  57.490   9.740  1.00  0.00          
ATOM   2132  HW2 SOL X5571      48.040  57.030   8.190  1.00  0.00          
ATOM   2133  OW  SOL X5584      44.310  43.010  18.060  1.00  0.00          
ATOM   2134  HW1 SOL X5584      44.130  43.260  17.110  1.00  0.00          
ATOM   2135  HW2 SOL X5584      44.800  43.760  18.510  1.00  0.00          
ATOM   2136  OW  SOL X5661      58.700  39.020  42.980  1.00  0.00          
ATOM   2137  HW1 SOL X5661      58.880  39.580  43.790  1.00  0.00          
ATOM   2138  HW2 SOL X5661      58.630  39.610  42.170  1.00  0.00          
ATOM   2139  OW  SOL X5793      62.990  38.200  45.860  1.00  0.00          
ATOM   2140  HW1 SOL X5793      62.740  38.880  45.180  1.00  0.00          
ATOM   2141  HW2 SOL X5793      63.950  38.300  46.100  1.00  0.00          
ATOM   2142  OW  SOL X5895      62.750  40.460  44.190  1.00  0.00          
ATOM   2143  HW1 SOL X5895      62.050  41.130  43.930  1.00  0.00          
ATOM   2144  HW2 SOL X5895      63.640  40.910  44.210  1.00  0.00          
ATOM   2145  OW  SOL X5896      62.620  45.700  20.830  1.00  0.00          
ATOM   2146  HW1 SOL X5896      62.840  46.640  21.110  1.00  0.00          
ATOM   2147  HW2 SOL X5896      61.630  45.610  20.730  1.00  0.00          
ATOM   2148  OW  SOL X5915      67.030  53.890  39.180  1.00  0.00          
ATOM   2149  HW1 SOL X5915      67.500  53.940  38.300  1.00  0.00          
ATOM   2150  HW2 SOL X5915      66.070  54.140  39.050  1.00  0.00          
ATOM   2151  OW  SOL X5948      41.600  59.930  15.740  1.00  0.00          
ATOM   2152  HW1 SOL X5948      40.970  59.840  14.970  1.00  0.00          
ATOM   2153  HW2 SOL X5948      42.470  59.500  15.510  1.00  0.00          
ATOM   2154  OW  SOL X6261      53.890  73.740  44.160  1.00  0.00          
ATOM   2155  HW1 SOL X6261      53.410  73.500  43.320  1.00  0.00          
ATOM   2156  HW2 SOL X6261      53.620  74.660  44.440  1.00  0.00          
ATOM   2157  OW  SOL X6308      68.280  67.990  31.490  1.00  0.00          
ATOM   2158  HW1 SOL X6308      68.260  68.480  30.620  1.00  0.00          
ATOM   2159  HW2 SOL X6308      67.340  67.740  31.750  1.00  0.00          
ATOM   2160  OW  SOL X6357      55.280  56.590   4.820  1.00  0.00          
ATOM   2161  HW1 SOL X6357      54.320  56.760   4.560  1.00  0.00          
ATOM   2162  HW2 SOL X6357      55.690  55.960   4.170  1.00  0.00          
ATOM   2163  OW  SOL X6360      55.270  57.500  13.730  1.00  0.00          
ATOM   2164  HW1 SOL X6360      55.870  57.030  13.090  1.00  0.00          
ATOM   2165  HW2 SOL X6360      54.760  58.220  13.260  1.00  0.00          
ATOM   2166  OW  SOL X6503      64.490  65.980  16.570  1.00  0.00          
ATOM   2167  HW1 SOL X6503      65.270  66.570  16.760  1.00  0.00          
ATOM   2168  HW2 SOL X6503      63.840  66.470  15.980  1.00  0.00          
ATOM   2169  OW  SOL X6510      62.470  56.680  44.800  1.00  0.00          
ATOM   2170  HW1 SOL X6510      63.290  56.910  45.330  1.00  0.00          
ATOM   2171  HW2 SOL X6510      62.550  57.070  43.880  1.00  0.00          
ATOM   2172  OW  SOL X6531      58.330  56.630  37.980  1.00  0.00          
ATOM   2173  HW1 SOL X6531      58.820  57.390  37.560  1.00  0.00          
ATOM   2174  HW2 SOL X6531      58.450  55.800  37.430  1.00  0.00          
ATOM   2175  OW  SOL X6562      46.410  55.870  27.120  1.00  0.00          
ATOM   2176  HW1 SOL X6562      47.240  55.720  26.580  1.00  0.00          
ATOM   2177  HW2 SOL X6562      46.650  55.950  28.090  1.00  0.00          
ATOM   2178  OW  SOL X6581      48.830  59.170   4.040  1.00  0.00          
ATOM   2179  HW1 SOL X6581      48.210  58.410   4.180  1.00  0.00          
ATOM   2180  HW2 SOL X6581      49.770  58.830   3.910  1.00  0.00          
ATOM   2181  OW  SOL X6594      41.080  66.080  28.310  1.00  0.00          
ATOM   2182  HW1 SOL X6594      41.730  66.830  28.420  1.00  0.00          
ATOM   2183  HW2 SOL X6594      41.450  65.400  27.690  1.00  0.00          
ATOM   2184  OW  SOL X6717      47.120  53.130  37.900  1.00  0.00          
ATOM   2185  HW1 SOL X6717      46.670  52.860  37.050  1.00  0.00          
ATOM   2186  HW2 SOL X6717      47.350  52.310  38.430  1.00  0.00          
ATOM   2187  OW  SOL X6783      55.790  74.560  38.570  1.00  0.00          
ATOM   2188  HW1 SOL X6783      55.600  73.740  38.040  1.00  0.00          
ATOM   2189  HW2 SOL X6783      55.100  74.660  39.290  1.00  0.00          
ATOM   2190  OW  SOL X6804      40.810  38.730  31.300  1.00  0.00          
ATOM   2191  HW1 SOL X6804      40.220  38.290  31.980  1.00  0.00          
ATOM   2192  HW2 SOL X6804      41.260  39.520  31.700  1.00  0.00          
ATOM   2193  OW  SOL X6825      71.010  44.180  35.290  1.00  0.00          
ATOM   2194  HW1 SOL X6825      70.200  43.620  35.110  1.00  0.00          
ATOM   2195  HW2 SOL X6825      71.080  44.900  34.600  1.00  0.00          
ATOM   2196  OW  SOL X6829      57.090  67.160  23.330  1.00  0.00          
ATOM   2197  HW1 SOL X6829      56.370  67.510  23.930  1.00  0.00          
ATOM   2198  HW2 SOL X6829      56.690  66.540  22.650  1.00  0.00          
ATOM   2199  OW  SOL X6866      69.430  48.090  35.570  1.00  0.00          
ATOM   2200  HW1 SOL X6866      70.030  48.800  35.210  1.00  0.00          
ATOM   2201  HW2 SOL X6866      69.440  48.120  36.570  1.00  0.00          
ATOM   2202  OW  SOL X6900      51.700  44.880  36.970  1.00  0.00          
ATOM   2203  HW1 SOL X6900      51.290  45.660  37.450  1.00  0.00          
ATOM   2204  HW2 SOL X6900      50.970  44.300  36.610  1.00  0.00          
ATOM   2205  OW  SOL X6969      50.170  45.700  41.620  1.00  0.00          
ATOM   2206  HW1 SOL X6969      50.960  45.190  41.930  1.00  0.00          
ATOM   2207  HW2 SOL X6969      49.500  45.080  41.220  1.00  0.00          
ATOM   2208  OW  SOL X6972      52.720  56.180   8.870  1.00  0.00          
ATOM   2209  HW1 SOL X6972      53.570  56.040   9.370  1.00  0.00          
ATOM   2210  HW2 SOL X6972      52.460  57.150   8.900  1.00  0.00          
ATOM   2211  OW  SOL X6979      69.790  36.000  40.690  1.00  0.00          
ATOM   2212  HW1 SOL X6979      69.990  36.860  40.210  1.00  0.00          
ATOM   2213  HW2 SOL X6979      68.850  35.730  40.500  1.00  0.00          
ATOM   2214  OW  SOL X7052      63.910  31.160  43.180  1.00  0.00          
ATOM   2215  HW1 SOL X7052      64.700  31.790  43.200  1.00  0.00          
ATOM   2216  HW2 SOL X7052      64.230  30.220  43.270  1.00  0.00          
ATOM   2217  OW  SOL X7125      63.220  44.990  51.280  1.00  0.00          
ATOM   2218  HW1 SOL X7125      63.470  45.750  51.880  1.00  0.00          
ATOM   2219  HW2 SOL X7125      62.360  45.190  50.810  1.00  0.00          
ATOM   2220  OW  SOL X7134      71.220  54.960  26.390  1.00  0.00          
ATOM   2221  HW1 SOL X7134      71.680  55.730  26.820  1.00  0.00          
ATOM   2222  HW2 SOL X7134      70.990  55.200  25.440  1.00  0.00          
ATOM   2223  OW  SOL X7225      57.560  72.700  34.260  1.00  0.00          
ATOM   2224  HW1 SOL X7225      58.360  72.540  34.840  1.00  0.00          
ATOM   2225  HW2 SOL X7225      57.370  73.680  34.220  1.00  0.00          
ATOM   2226  OW  SOL X7231      52.290  70.930  43.040  1.00  0.00          
ATOM   2227  HW1 SOL X7231      51.740  71.140  43.850  1.00  0.00          
ATOM   2228  HW2 SOL X7231      52.370  71.760  42.480  1.00  0.00          
ATOM   2229  OW  SOL X7357      57.370  41.460  42.830  1.00  0.00          
ATOM   2230  HW1 SOL X7357      57.060  42.180  43.450  1.00  0.00          
ATOM   2231  HW2 SOL X7357      58.150  41.800  42.300  1.00  0.00          
ATOM   2232  OW  SOL X7359      46.410  71.920  26.530  1.00  0.00          
ATOM   2233  HW1 SOL X7359      47.220  71.450  26.170  1.00  0.00          
ATOM   2234  HW2 SOL X7359      45.740  72.030  25.800  1.00  0.00          
ATOM   2235  OW  SOL X7373      39.730  52.720  30.620  1.00  0.00          
ATOM   2236  HW1 SOL X7373      40.080  53.600  30.310  1.00  0.00          
ATOM   2237  HW2 SOL X7373      39.230  52.840  31.480  1.00  0.00          
ATOM   2238  OW  SOL X7419      51.190  64.380   5.830  1.00  0.00          
ATOM   2239  HW1 SOL X7419      52.180  64.280   5.860  1.00  0.00          
ATOM   2240  HW2 SOL X7419      50.770  63.510   5.570  1.00  0.00          
ATOM   2241  OW  SOL X7446      48.760  74.390  28.110  1.00  0.00          
ATOM   2242  HW1 SOL X7446      48.600  75.230  28.640  1.00  0.00          
ATOM   2243  HW2 SOL X7446      48.360  74.490  27.200  1.00  0.00          
ATOM   2244  OW  SOL X7463      46.360  65.810  31.350  1.00  0.00          
ATOM   2245  HW1 SOL X7463      47.130  65.310  31.730  1.00  0.00          
ATOM   2246  HW2 SOL X7463      46.070  65.390  30.490  1.00  0.00          
ATOM   2247  OW  SOL X7482      58.580  33.610  32.790  1.00  0.00          
ATOM   2248  HW1 SOL X7482      58.680  33.320  31.830  1.00  0.00          
ATOM   2249  HW2 SOL X7482      58.890  34.550  32.890  1.00  0.00          
ATOM   2250  OW  SOL X7508      55.670  57.190  16.270  1.00  0.00          
ATOM   2251  HW1 SOL X7508      56.100  57.980  16.690  1.00  0.00          
ATOM   2252  HW2 SOL X7508      55.530  57.360  15.300  1.00  0.00          
ATOM   2253  OW  SOL X7511      56.750  67.230  13.960  1.00  0.00          
ATOM   2254  HW1 SOL X7511      57.660  67.600  14.130  1.00  0.00          
ATOM   2255  HW2 SOL X7511      56.740  66.750  13.080  1.00  0.00          
ATOM   2256  OW  SOL X7578      44.930  66.790  42.200  1.00  0.00          
ATOM   2257  HW1 SOL X7578      44.720  66.910  41.230  1.00  0.00          
ATOM   2258  HW2 SOL X7578      44.230  66.200  42.610  1.00  0.00          
ATOM   2259  OW  SOL X7582      41.170  57.140  38.270  1.00  0.00          
ATOM   2260  HW1 SOL X7582      42.070  57.550  38.120  1.00  0.00          
ATOM   2261  HW2 SOL X7582      40.470  57.690  37.820  1.00  0.00          
ATOM   2262  OW  SOL X7610      58.850  59.780   7.220  1.00  0.00          
ATOM   2263  HW1 SOL X7610      59.090  60.740   7.100  1.00  0.00          
ATOM   2264  HW2 SOL X7610      57.880  59.710   7.460  1.00  0.00          
ATOM   2265  OW  SOL X7616      60.680  38.520  39.000  1.00  0.00          
ATOM   2266  HW1 SOL X7616      59.800  38.800  39.370  1.00  0.00          
ATOM   2267  HW2 SOL X7616      61.390  38.660  39.690  1.00  0.00          
ATOM   2268  OW  SOL X7664      70.960  49.930  23.760  1.00  0.00          
ATOM   2269  HW1 SOL X7664      71.760  50.320  23.300  1.00  0.00          
ATOM   2270  HW2 SOL X7664      71.080  49.980  24.750  1.00  0.00          
ATOM   2271  OW  SOL X7731      61.840  72.420  38.580  1.00  0.00          
ATOM   2272  HW1 SOL X7731      61.490  71.630  38.070  1.00  0.00          
ATOM   2273  HW2 SOL X7731      62.790  72.590  38.300  1.00  0.00          
ATOM   2274  OW  SOL X7758      41.210  42.490  26.820  1.00  0.00          
ATOM   2275  HW1 SOL X7758      41.930  41.960  26.360  1.00  0.00          
ATOM   2276  HW2 SOL X7758      41.230  42.290  27.800  1.00  0.00          
ATOM   2277  OW  SOL X7923      51.250  70.900  25.990  1.00  0.00          
ATOM   2278  HW1 SOL X7923      51.370  71.770  26.470  1.00  0.00          
ATOM   2279  HW2 SOL X7923      50.340  70.870  25.580  1.00  0.00          
ATOM   2280  OW  SOL X8060      62.090  51.190  33.600  1.00  0.00          
ATOM   2281  HW1 SOL X8060      61.150  50.870  33.710  1.00  0.00          
ATOM   2282  HW2 SOL X8060      62.170  52.130  33.920  1.00  0.00          
ATOM   2283  OW  SOL X8093      41.000  68.270  24.680  1.00  0.00          
ATOM   2284  HW1 SOL X8093      41.890  68.550  25.030  1.00  0.00          
ATOM   2285  HW2 SOL X8093      40.740  68.850  23.900  1.00  0.00          
ATOM   2286  OW  SOL X8143      39.670  59.560  32.400  1.00  0.00          
ATOM   2287  HW1 SOL X8143      39.240  59.060  31.640  1.00  0.00          
ATOM   2288  HW2 SOL X8143      40.660  59.550  32.280  1.00  0.00          
ATOM   2289  OW  SOL X8157      67.070  30.800  43.260  1.00  0.00          
ATOM   2290  HW1 SOL X8157      67.120  31.560  42.610  1.00  0.00          
ATOM   2291  HW2 SOL X8157      67.820  30.170  43.090  1.00  0.00          
ATOM   2292  OW  SOL X8203      44.330  60.430  42.890  1.00  0.00          
ATOM   2293  HW1 SOL X8203      44.850  61.270  43.030  1.00  0.00          
ATOM   2294  HW2 SOL X8203      43.510  60.630  42.350  1.00  0.00          
ATOM   2295  OW  SOL X8261      65.350  63.720  25.650  1.00  0.00          
ATOM   2296  HW1 SOL X8261      65.410  64.590  26.140  1.00  0.00          
ATOM   2297  HW2 SOL X8261      64.620  63.160  26.050  1.00  0.00          
ATOM   2298  OW  SOL X8388      46.400  49.360  37.100  1.00  0.00          
ATOM   2299  HW1 SOL X8388      45.850  49.420  37.940  1.00  0.00          
ATOM   2300  HW2 SOL X8388      46.160  50.110  36.490  1.00  0.00          
ATOM   2301  OW  SOL X8404      52.870  53.920  35.730  1.00  0.00          
ATOM   2302  HW1 SOL X8404      52.780  54.880  35.470  1.00  0.00          
ATOM   2303  HW2 SOL X8404      53.470  53.840  36.520  1.00  0.00          
ATOM   2304  OW  SOL X8408      52.920  52.140  33.710  1.00  0.00          
ATOM   2305  HW1 SOL X8408      52.640  52.760  34.440  1.00  0.00          
ATOM   2306  HW2 SOL X8408      53.860  51.840  33.860  1.00  0.00          
ATOM   2307  OW  SOL X8426      54.610  62.220  40.430  1.00  0.00          
ATOM   2308  HW1 SOL X8426      54.750  62.760  41.260  1.00  0.00          
ATOM   2309  HW2 SOL X8426      55.320  62.440  39.760  1.00  0.00          
ATOM   2310  OW  SOL X8443      61.750  34.630  33.860  1.00  0.00          
ATOM   2311  HW1 SOL X8443      62.170  34.820  34.760  1.00  0.00          
ATOM   2312  HW2 SOL X8443      61.200  33.810  33.920  1.00  0.00          
ATOM   2313  OW  SOL X8478      38.760  44.700  24.310  1.00  0.00          
ATOM   2314  HW1 SOL X8478      39.070  43.800  24.620  1.00  0.00          
ATOM   2315  HW2 SOL X8478      38.030  45.020  24.910  1.00  0.00          
ATOM   2316  OW  SOL X8534      66.400  29.160  40.860  1.00  0.00          
ATOM   2317  HW1 SOL X8534      65.540  29.650  40.830  1.00  0.00          
ATOM   2318  HW2 SOL X8534      66.580  28.840  41.790  1.00  0.00          
ATOM   2319  OW  SOL X8660      51.690  43.530  25.800  1.00  0.00          
ATOM   2320  HW1 SOL X8660      51.110  42.760  25.520  1.00  0.00          
ATOM   2321  HW2 SOL X8660      51.110  44.270  26.140  1.00  0.00          
ATOM   2322  OW  SOL X8797      52.620  68.400  11.320  1.00  0.00          
ATOM   2323  HW1 SOL X8797      52.840  68.220  10.370  1.00  0.00          
ATOM   2324  HW2 SOL X8797      51.740  68.890  11.370  1.00  0.00          
ATOM   2325  OW  SOL X8882      36.560  56.560  28.320  1.00  0.00          
ATOM   2326  HW1 SOL X8882      36.870  57.230  27.650  1.00  0.00          
ATOM   2327  HW2 SOL X8882      35.650  56.800  28.650  1.00  0.00          
ATOM   2328  OW  SOL X8939      41.630  61.190  34.460  1.00  0.00          
ATOM   2329  HW1 SOL X8939      42.200  61.020  35.260  1.00  0.00          
ATOM   2330  HW2 SOL X8939      41.780  60.470  33.790  1.00  0.00          
ATOM   2331  OW  SOL X8983      44.140  71.330  28.190  1.00  0.00          
ATOM   2332  HW1 SOL X8983      43.830  70.380  28.210  1.00  0.00          
ATOM   2333  HW2 SOL X8983      44.820  71.450  27.460  1.00  0.00          
ATOM   2334  OW  SOL X8999      49.930  62.450  39.860  1.00  0.00          
ATOM   2335  HW1 SOL X8999      50.810  61.990  39.800  1.00  0.00          
ATOM   2336  HW2 SOL X8999      49.740  62.910  38.990  1.00  0.00          
ATOM   2337  OW  SOL X9078      47.970  54.400   9.850  1.00  0.00          
ATOM   2338  HW1 SOL X9078      48.560  53.840   9.260  1.00  0.00          
ATOM   2339  HW2 SOL X9078      47.050  54.450   9.460  1.00  0.00          
ATOM   2340  OW  SOL X9128      50.720  72.090  12.930  1.00  0.00          
ATOM   2341  HW1 SOL X9128      50.790  71.150  12.610  1.00  0.00          
ATOM   2342  HW2 SOL X9128      49.930  72.180  13.540  1.00  0.00          
END
