# Supplementary material for: Flexible mapping of homology onto structure with Homolmapper
Source: BMC Bioinformatics. 2007 Apr 11;8:123. doi: 10.1186/1471-2105-8-123 (PMC1955750; doi:10.1186/1471-2105-8-123)
Supplement: Additional file 3 — Additional documentation for homolmapper, including the PDF User Guide and example structure, alignment, and accessory files, current as of March 2007. [file 1471-2105-8-123-S3.gz › user_guide/phytochrome/BvCE.hmset]

# REMARK  This file generated by	 homolmapper version 16.7.2 
# REMARK  using 1ZTU.pdb, corrected.aln	 m_s.slop 
# REMARK  corrected.aln: 122 sequences. Matched: drbphp (309 aa).
# REMARK  occupancy: gap	freq		structure
# REMARK  B-factor: sim	entropy		structure
# REMARK  SegID: 	(none)
# REMARK  occupancy statistics: mean,  3.40; SD, 14.92; score diversity,  9.02
# REMARK  B-factor statistics: mean,  1.44; SD,  0.68; score diversity, 97.28
# REMARK	Wed Feb 28 16:47:48 2007	Runtime: 5.52 sec.
# REMARK	
# REMARK	
# REMARK	
 1ZTU.pdb
 corrected.aln
 m_s.slop
--nopdb
--out=BvCE
--B=entropy
--occ=gap.freq
