# Supplementary material for: Flexible mapping of homology onto structure with Homolmapper
Source: BMC Bioinformatics. 2007 Apr 11;8:123. doi: 10.1186/1471-2105-8-123 (PMC1955750; doi:10.1186/1471-2105-8-123)
Supplement: Additional file 3 — Additional documentation for homolmapper, including the PDF User Guide and example structure, alignment, and accessory files, current as of March 2007. [file 1471-2105-8-123-S3.gz › user_guide/phytochrome/combo.sfam]

# Example combining the three types of subfamily definitions in a single
# file. The implicit definition includes the structure sequence, while the 
# regex definition removes a group of evolutionarily distinct proteins that
# pass the implicit definition. Finally, a protein that fails the implicit
# definition is explicitly added back in. The resulting subfamily contains
# 36 sequences.

@	drbphp	24	C		# 'AND' is assumed if no Boolean given.
%	FPH			NOT
rpBphP4N
