# Supplementary material for: Flexible mapping of homology onto structure with Homolmapper
Source: BMC Bioinformatics. 2007 Apr 11;8:123. doi: 10.1186/1471-2105-8-123 (PMC1955750; doi:10.1186/1471-2105-8-123)
Supplement: Additional file 3 — Additional documentation for homolmapper, including the PDF User Guide and example structure, alignment, and accessory files, current as of March 2007. [file 1471-2105-8-123-S3.gz › user_guide/phytochrome/corrected.aln]

CLUSTAL format from alnfilter
arphyA	------------------------------------------------------------
asphya3	------------------------------------------------------------
asphya4	------------------------------------------------------------
atphya	------------------------------------------------------------
cpphya	------------------------------------------------------------
cupphya	------------------------------------------------------------
gmphya	------------------------------------------------------------
lephya	------------------------------------------------------------
lsphya	------------------------------------------------------------
mgphya	------------------------------------------------------------
ntphya	------------------------------------------------------------
omphya	------------------------------------------------------------
osphya	------------------------------------------------------------
pcphya	------------------------------------------------------------
psphya	------------------------------------------------------------
sbphya	------------------------------------------------------------
slphya1	------------------------------------------------------------
slphya3	------------------------------------------------------------
slphya4	------------------------------------------------------------
stphya	------------------------------------------------------------
taphya	------------------------------------------------------------
zmphya1	------------------------------------------------------------
atphyb	------------------------------------------------------------
atphyd	------------------------------------------------------------
gmphyb	------------------------------------------------------------
lephb1	------------------------------------------------------------
lephb2	------------------------------------------------------------
npphyB	------------------------------------------------------------
ntphyb	------------------------------------------------------------
osphyb	------------------------------------------------------------
pbphyb1	------------------------------------------------------------
pbphyb2	------------------------------------------------------------
sbphyB	------------------------------------------------------------
slphyb	------------------------------------------------------------
stphyb1	------------------------------------------------------------
stphyb2	------------------------------------------------------------
zmphyb1	------------------------------------------------------------
zmphyb2	------------------------------------------------------------
atphyc	------------------------------------------------------------
osphyc	------------------------------------------------------------
sbphyc	------------------------------------------------------------
slphyc	------------------------------------------------------------
taphyc	------------------------------------------------------------
zmphyc1	------------------------------------------------------------
zmphyc2	------------------------------------------------------------
lephye	------------------------------------------------------------
atphye	------------------------------------------------------------
inphye	------------------------------------------------------------
lephyf	------------------------------------------------------------
acvphy1	------------------------------------------------------------
acvphy2	------------------------------------------------------------
acvphy3	------------------------------------------------------------
apphy1	------------------------------------------------------------
cpphy2	------------------------------------------------------------
mcphy1	------------------------------------------------------------
mpphy1	------------------------------------------------------------
msphy1	------------------------------------------------------------
paphy1	------------------------------------------------------------
ppphy0	------------------------------------------------------------
ppphy1	------------------------------------------------------------
ppphy2	------------------------------------------------------------
ppphy3	------------------------------------------------------------
ppphy4	------------------------------------------------------------
psphy1	------------------------------------------------------------
smphy1	------------------------------------------------------------
aphA	------------------------------------------------------------
cph1	------------------------------------------------------------
cwCph1	------------------------------------------------------------
npCph1	------------------------------------------------------------
cwCph1a	------------------------------------------------------------
npCph1a	------------------------------------------------------------
toCphA	------------------------------------------------------------
aphB	------------------------------------------------------------
atBphP1	------------------------------------------------------------
atBphP3	------------------------------------------------------------
avAphB	------------------------------------------------------------
chBphP1	------------------------------------------------------------
chBphP2	------------------------------------------------------------
drbphp	------------------------------------------------------------
goBphP	------------------------------------------------------------
krBphP	------------------------------------------------------------
mmBphP2	------------------------------------------------------------
paBphP	------------------------------------------------------------
pfBphP	------------------------------------------------------------
ppBphP1	------------------------------------------------------------
ppBphP2	------------------------------------------------------------
ppkBphP2	------------------------------------------------------------
psBphP1	------------------------------------------------------------
psBphP2	------------------------------------------------------------
pssBphP1	------------------------------------------------------------
pssBphP2	------------------------------------------------------------
pstBphP1	------------------------------------------------------------
rcPpr	------------------------------------------------------------
rlBphP	------------------------------------------------------------
atBphP2	------------------------------------------------------------
brBphP	------------------------------------------------------------
rpBphP1N	------------------------------------------------------------
rpBphP2N	------------------------------------------------------------
rpBphP3N	------------------------------------------------------------
rpBphP4N	------------------------------------------------------------
rpBphP5N	------------------------------------------------------------
rpBphP6N	------------------------------------------------------------
rrBphP	------------------------------------------------------------
rsBphP1	------------------------------------------------------------
rsBphP1a	------------------------------------------------------------
toCphB	------------------------------------------------------------
xaBphP	------------------------------------------------------------
xcBphP	------------------------------------------------------------
anFPH1	------------------------------------------------------------
bfFPH2	------------------------------------------------------------
chFPH1	------------------------------------------------------------
cnFPH1	MPDGSTSPREPANSTYSTHEPQSKRHSSPQSVAMPAAPRFHRQHTSSQDHGSSSTPISPA
gmFPH1	------------------------------------------------------------
gzFPH1	------------------------------------------------------------
ncFPH1	------------------------------------------------------------
ncFPH2	------------------------------------------------------------
umFPH1	------------------------------------------------------------
aphC	------------------------------------------------------------
cph2	------------------------------------------------------------
npCph2a1	------------------------------------------------------------
npCph2a2	------------------------------------------------------------
npCph2b	------------------------------------------------------------
arphyA	------------------------------------------------------------
asphya3	------------------------------------------------------------
asphya4	------------------------------------------------------------
atphya	------------------------------------------------------------
cpphya	------------------------------------------------------------
cupphya	------------------------------------------------------------
gmphya	------------------------------------------------------------
lephya	------------------------------------------------------------
lsphya	------------------------------------------------------------
mgphya	------------------------------------------------------------
ntphya	------------------------------------------------------------
omphya	------------------------------------------------------------
osphya	------------------------------------------------------------
pcphya	------------------------------------------------------------
psphya	------------------------------------------------------------
sbphya	------------------------------------------------------------
slphya1	------------------------------------------------------------
slphya3	------------------------------------------------------------
slphya4	------------------------------------------------------------
stphya	------------------------------------------------------------
taphya	------------------------------------------------------------
zmphya1	------------------------------------------------------------
atphyb	------------------------------------------------------------
atphyd	------------------------------------------------------------
gmphyb	------------------------------------------------------------
lephb1	------------------------------------------------------------
lephb2	------------------------------------------------------------
npphyB	------------------------------------------------------------
ntphyb	------------------------------------------------------------
osphyb	------------------------------------------------------------
pbphyb1	------------------------------------------------------------
pbphyb2	------------------------------------------------------------
sbphyB	------------------------------------------------------------
slphyb	------------------------------------------------------------
stphyb1	------------------------------------------------------------
stphyb2	------------------------------------------------------------
zmphyb1	------------------------------------------------------------
zmphyb2	------------------------------------------------------------
atphyc	------------------------------------------------------------
osphyc	------------------------------------------------------------
sbphyc	------------------------------------------------------------
slphyc	------------------------------------------------------------
taphyc	------------------------------------------------------------
zmphyc1	------------------------------------------------------------
zmphyc2	------------------------------------------------------------
lephye	------------------------------------------------------------
atphye	------------------------------------------------------------
inphye	------------------------------------------------------------
lephyf	------------------------------------------------------------
acvphy1	------------------------------------------------------------
acvphy2	------------------------------------------------------------
acvphy3	------------------------------------------------------------
apphy1	------------------------------------------------------------
cpphy2	------------------------------------------------------------
mcphy1	------------------------------------------------------------
mpphy1	------------------------------------------------------------
msphy1	------------------------------------------------------------
paphy1	------------------------------------------------------------
ppphy0	------------------------------------------------------------
ppphy1	------------------------------------------------------------
ppphy2	------------------------------------------------------------
ppphy3	------------------------------------------------------------
ppphy4	------------------------------------------------------------
psphy1	------------------------------------------------------------
smphy1	------------------------------------------------------------
aphA	------------------------------------------------------------
cph1	------------------------------------------------------------
cwCph1	------------------------------------------------------------
npCph1	------------------------------------------------------------
cwCph1a	------------------------------------------------------------
npCph1a	------------------------------------------------------------
toCphA	------------------------------------------------------------
aphB	------------------------------------------------------------
atBphP1	------------------------------------------------------------
atBphP3	------------------------------------------------------------
avAphB	------------------------------------------------------------
chBphP1	------------------------------------------------------------
chBphP2	------------------------------------------------------------
drbphp	------------------------------------------------------------
goBphP	------------------------------------------------------------
krBphP	------------------------------------------------------------
mmBphP2	------------------------------------------------------------
paBphP	------------------------------------------------------------
pfBphP	------------------------------------------------------------
ppBphP1	------------------------------------------------------------
ppBphP2	------------------------------------------------------------
ppkBphP2	------------------------------------------------------------
psBphP1	------------------------------------------------------------
psBphP2	------------------------------------------------------------
pssBphP1	------------------------------------------------------------
pssBphP2	------------------------------------------------------------
pstBphP1	------------------------------------------------------------
rcPpr	------------------------------------------------------------
rlBphP	------------------------------------------------------------
atBphP2	------------------------------------------------------------
brBphP	------------------------------------------------------------
rpBphP1N	------------------------------------------------------------
rpBphP2N	------------------------------------------------------------
rpBphP3N	------------------------------------------------------------
rpBphP4N	------------------------------------------------------------
rpBphP5N	------------------------------------------------------------
rpBphP6N	------------------------------------------------------------
rrBphP	------------------------------------------------------------
rsBphP1	------------------------------------------------------------
rsBphP1a	------------------------------------------------------------
toCphB	------------------------------------------------------------
xaBphP	------------------------------------------------------------
xcBphP	------------------------------------------------------------
anFPH1	------------------------------------------------------------
bfFPH2	------------------------------------------------------------
chFPH1	------------------------------------------------------------
cnFPH1	ASSTGPLSPSIPPGSFVFPIRSVFQGMVHSDSSNGITEGHQQRKKDGLQRSSGSSSPLRS
gmFPH1	------------------------------------------------------------
gzFPH1	------------------------------------------------------------
ncFPH1	------------------------------------------------------------
ncFPH2	------------------------------------------------------------
umFPH1	------------------------------------------------------------
aphC	------------------------------------------------------------
cph2	------------------------------------------------------------
npCph2a1	------------------------------------------------------------
npCph2a2	------------------------------------------------------------
npCph2b	------------------------------------------------------------
arphyA	------------------------------------------------------------
asphya3	------------------------------------------------------------
asphya4	------------------------------------------------------------
atphya	------------------------------------------------------------
cpphya	------------------------------------------------------------
cupphya	------------------------------------------------------------
gmphya	------------------------------------------------------------
lephya	------------------------------------------------------------
lsphya	------------------------------------------------------------
mgphya	------------------------------------------------------------
ntphya	------------------------------------------------------------
omphya	------------------------------------------------------------
osphya	------------------------------------------------------------
pcphya	------------------------------------------------------------
psphya	------------------------------------------------------------
sbphya	------------------------------------------------------------
slphya1	------------------------------------------------------------
slphya3	------------------------------------------------------------
slphya4	------------------------------------------------------------
stphya	------------------------------------------------------------
taphya	------------------------------------------------------------
zmphya1	------------------------------------------------------------
atphyb	------------------------------------------------------------
atphyd	------------------------------------------------------------
gmphyb	------------------------------------------------------------
lephb1	------------------------------------------------------------
lephb2	------------------------------------------------------------
npphyB	------------------------------------------------------------
ntphyb	------------------------------------------------------------
osphyb	------------------------------------------------------------
pbphyb1	------------------------------------------------------------
pbphyb2	------------------------------------------------------------
sbphyB	------------------------------------------------------------
slphyb	------------------------------------------------------------
stphyb1	------------------------------------------------------------
stphyb2	------------------------------------------------------------
zmphyb1	------------------------------------------------------------
zmphyb2	------------------------------------------------------------
atphyc	------------------------------------------------------------
osphyc	------------------------------------------------------------
sbphyc	------------------------------------------------------------
slphyc	------------------------------------------------------------
taphyc	------------------------------------------------------------
zmphyc1	------------------------------------------------------------
zmphyc2	------------------------------------------------------------
lephye	------------------------------------------------------------
atphye	------------------------------------------------------------
inphye	------------------------------------------------------------
lephyf	------------------------------------------------------------
acvphy1	------------------------------------------------------------
acvphy2	------------------------------------------------------------
acvphy3	------------------------------------------------------------
apphy1	------------------------------------------------------------
cpphy2	------------------------------------------------------------
mcphy1	------------------------------------------------------------
mpphy1	------------------------------------------------------------
msphy1	------------------------------------------------------------
paphy1	------------------------------------------------------------
ppphy0	------------------------------------------------------------
ppphy1	------------------------------------------------------------
ppphy2	------------------------------------------------------------
ppphy3	------------------------------------------------------------
ppphy4	------------------------------------------------------------
psphy1	------------------------------------------------------------
smphy1	------------------------------------------------------------
aphA	------------------------------------------------------------
cph1	------------------------------------------------------------
cwCph1	------------------------------------------------------------
npCph1	------------------------------------------------------------
cwCph1a	------------------------------------------------------------
npCph1a	------------------------------------------------------------
toCphA	------------------------------------------------------------
aphB	------------------------------------------------------------
atBphP1	------------------------------------------------------------
atBphP3	------------------------------------------------------------
avAphB	------------------------------------------------------------
chBphP1	------------------------------------------------------------
chBphP2	------------------------------------------------------------
drbphp	------------------------------------------------------------
goBphP	------------------------------------------------------------
krBphP	------------------------------------------------------------
mmBphP2	------------------------------------------------------------
paBphP	------------------------------------------------------------
pfBphP	------------------------------------------------------------
ppBphP1	------------------------------------------------------------
ppBphP2	------------------------------------------------------------
ppkBphP2	------------------------------------------------------------
psBphP1	------------------------------------------------------------
psBphP2	------------------------------------------------------------
pssBphP1	------------------------------------------------------------
pssBphP2	------------------------------------------------------------
pstBphP1	------------------------------------------------------------
rcPpr	------------------------------------------------------------
rlBphP	------------------------------------------------------------
atBphP2	------------------------------------------------------------
brBphP	------------------------------------------------------------
rpBphP1N	------------------------------------------------------------
rpBphP2N	------------------------------------------------------------
rpBphP3N	------------------------------------------------------------
rpBphP4N	------------------------------------------------------------
rpBphP5N	------------------------------------------------------------
rpBphP6N	------------------------------------------------------------
rrBphP	------------------------------------------------------------
rsBphP1	------------------------------------------------------------
rsBphP1a	------------------------------------------------------------
toCphB	------------------------------------------------------------
xaBphP	------------------------------------------------------------
xcBphP	------------------------------------------------------------
anFPH1	------------------------------------------------------------
bfFPH2	------------------------------------------------------------
chFPH1	------------------------------------------------------------
cnFPH1	PALSDAHRFSTDAAGALHDEPDAGIQTIAQLLQQDRSAPLKEKGKHQPGVATFVG-KAER
gmFPH1	------------------------------------------------------------
gzFPH1	------------------------------------------------------------
ncFPH1	------------------------------------------------------------
ncFPH2	------------------------------------------------------------
umFPH1	------------------------------------------------------------
aphC	------------------------------------------------------------
cph2	------------------------------------------------------------
npCph2a1	------------------------------------------------------------
npCph2a2	------------------------------------------------------------
npCph2b	------------------------------------------------------------
arphyA	------------------------------------------------------------
asphya3	------------------------------------------------------------
asphya4	------------------------------------------------------------
atphya	------------------------------------------------------------
cpphya	------------------------------------------------------------
cupphya	------------------------------------------------------------
gmphya	------------------------------------------------------------
lephya	------------------------------------------------------------
lsphya	------------------------------------------------------------
mgphya	------------------------------------------------------------
ntphya	------------------------------------------------------------
omphya	------------------------------------------------------------
osphya	------------------------------------------------------------
pcphya	------------------------------------------------------------
psphya	------------------------------------------------------------
sbphya	------------------------------------------------------------
slphya1	------------------------------------------------------------
slphya3	------------------------------------------------------------
slphya4	------------------------------------------------------------
stphya	------------------------------------------------------------
taphya	------------------------------------------------------------
zmphya1	------------------------------------------------------------
atphyb	------------------------------------------------------------
atphyd	------------------------------------------------------------
gmphyb	------------------------------------------------------------
lephb1	------------------------------------------------------------
lephb2	------------------------------------------------------------
npphyB	------------------------------------------------------------
ntphyb	------------------------------------------------------------
osphyb	------------------------------------------------------------
pbphyb1	------------------------------------------------------------
pbphyb2	------------------------------------------------------------
sbphyB	------------------------------------------------------------
slphyb	------------------------------------------------------------
stphyb1	------------------------------------------------------------
stphyb2	------------------------------------------------------------
zmphyb1	------------------------------------------------------------
zmphyb2	------------------------------------------------------------
atphyc	------------------------------------------------------------
osphyc	------------------------------------------------------------
sbphyc	------------------------------------------------------------
slphyc	------------------------------------------------------------
taphyc	------------------------------------------------------------
zmphyc1	------------------------------------------------------------
zmphyc2	------------------------------------------------------------
lephye	------------------------------------------------------------
atphye	------------------------------------------------------------
inphye	------------------------------------------------------------
lephyf	------------------------------------------------------------
acvphy1	------------------------------------------------------------
acvphy2	------------------------------------------------------------
acvphy3	------------------------------------------------------------
apphy1	------------------------------------------------------------
cpphy2	------------------------------------------------------------
mcphy1	------------------------------------------------------------
mpphy1	------------------------------------------------------------
msphy1	------------------------------------------------------------
paphy1	------------------------------------------------------------
ppphy0	------------------------------------------------------------
ppphy1	------------------------------------------------------------
ppphy2	------------------------------------------------------------
ppphy3	------------------------------------------------------------
ppphy4	------------------------------------------------------------
psphy1	------------------------------------------------------------
smphy1	------------------------------------------------------------
aphA	------------------------------------------------------------
cph1	------------------------------------------------------------
cwCph1	------------------------------------------------------------
npCph1	------------------------------------------------------------
cwCph1a	------------------------------------------------------------
npCph1a	------------------------------------------------------------
toCphA	------------------------------------------------------------
aphB	------------------------------------------------------------
atBphP1	------------------------------------------------------------
atBphP3	------------------------------------------------------------
avAphB	------------------------------------------------------------
chBphP1	------------------------------------------------------------
chBphP2	------------------------------------------------------------
drbphp	------------------------------------------------------------
goBphP	------------------------------------------------------------
krBphP	------------------------------------------------------------
mmBphP2	------------------------------------------------------------
paBphP	------------------------------------------------------------
pfBphP	------------------------------------------------------------
ppBphP1	------------------------------------------------------------
ppBphP2	------------------------------------------------------------
ppkBphP2	------------------------------------------------------------
psBphP1	------------------------------------------------------------
psBphP2	------------------------------------------------------------
pssBphP1	------------------------------------------------------------
pssBphP2	------------------------------------------------------------
pstBphP1	------------------------------------------------------------
rcPpr	------------------------------------------------------------
rlBphP	------------------------------------------------------------
atBphP2	------------------------------------------------------------
brBphP	------------------------------------------------------------
rpBphP1N	------------------------------------------------------------
rpBphP2N	------------------------------------------------------------
rpBphP3N	------------------------------------------------------------
rpBphP4N	------------------------------------------------------------
rpBphP5N	------------------------------------------------------------
rpBphP6N	------------------------------------------------------------
rrBphP	------------------------------------------------------------
rsBphP1	------------------------------------------------------------
rsBphP1a	------------------------------------------------------------
toCphB	------------------------------------------------------------
xaBphP	------------------------------------------------------------
xcBphP	------------------------------------------------------------
anFPH1	------------------------------------------------------------
bfFPH2	------------------------------------------------------------
chFPH1	----------------------------------------------------MSQSSDQI
cnFPH1	DRNGSGGGETLKPSSPDASGHLGNSPITHSSSDSEHQKQQDVAKSSRSEEGTNDSPESSH
gmFPH1	-----------------------------------------------------------M
gzFPH1	----------------------------------------------------MDVPHDKE
ncFPH1	---------------------------------------------------------MET
ncFPH2	------------------------------------------------------------
umFPH1	------------------------------------------------------------
aphC	------------------------------------------------------------
cph2	------------------------------------------------------------
npCph2a1	------------------------------------------------------------
npCph2a2	------------------------------------------------------------
npCph2b	------------------------------------------------------------
arphyA	------------------------------------------------------------
asphya3	------------------------------------------------------------
asphya4	------------------------------------------------------------
atphya	------------------------------------------------------------
cpphya	------------------------------------------------------------
cupphya	------------------------------------------------------------
gmphya	------------------------------------------------------------
lephya	------------------------------------------------------------
lsphya	------------------------------------------------------------
mgphya	------------------------------------------------------------
ntphya	------------------------------------------------------------
omphya	------------------------------------------------------------
osphya	------------------------------------------------------------
pcphya	------------------------------------------------------------
psphya	------------------------------------------------------------
sbphya	------------------------------------------------------------
slphya1	------------------------------------------------------------
slphya3	------------------------------------------------------------
slphya4	------------------------------------------------------------
stphya	------------------------------------------------------------
taphya	------------------------------------------------------------
zmphya1	------------------------------------------------------------
atphyb	------------------------------------------------------------
atphyd	------------------------------------------------------------
gmphyb	------------------------------------------------------------
lephb1	------------------------------------------------------------
lephb2	------------------------------------------------------------
npphyB	------------------------------------------------------------
ntphyb	------------------------------------------------------------
osphyb	------------------------------------------------------------
pbphyb1	------------------------------------------------------------
pbphyb2	------------------------------------------------------------
sbphyB	------------------------------------------------------------
slphyb	------------------------------------------------------------
stphyb1	------------------------------------------------------------
stphyb2	------------------------------------------------------------
zmphyb1	------------------------------------------------------------
zmphyb2	------------------------------------------------------------
atphyc	------------------------------------------------------------
osphyc	------------------------------------------------------------
sbphyc	------------------------------------------------------------
slphyc	------------------------------------------------------------
taphyc	------------------------------------------------------------
zmphyc1	------------------------------------------------------------
zmphyc2	------------------------------------------------------------
lephye	------------------------------------------------------------
atphye	------------------------------------------------------------
inphye	------------------------------------------------------------
lephyf	------------------------------------------------------------
acvphy1	------------------------------------------------------------
acvphy2	------------------------------------------------------------
acvphy3	------------------------------------------------------------
apphy1	------------------------------------------------------------
cpphy2	------------------------------------------------------------
mcphy1	------------------------------------------------------------
mpphy1	------------------------------------------------------------
msphy1	------------------------------------------------------------
paphy1	------------------------------------------------------------
ppphy0	------------------------------------------------------------
ppphy1	------------------------------------------------------------
ppphy2	------------------------------------------------------------
ppphy3	------------------------------------------------------------
ppphy4	------------------------------------------------------------
psphy1	------------------------------------------------------------
smphy1	------------------------------------------------------------
aphA	------------------------------------------------------------
cph1	------------------------------------------------------------
cwCph1	------------------------------------------------------------
npCph1	------------------------------------------------------------
cwCph1a	------------------------------------------------------------
npCph1a	------------------------------------------------------------
toCphA	------------------------------------------------------------
aphB	------------------------------------------------------------
atBphP1	------------------------------------------------------------
atBphP3	------------------------------------------------------------
avAphB	------------------------------------------------------------
chBphP1	------------------------------------------------------------
chBphP2	------------------------------------------------------------
drbphp	------------------------------------------------------------
goBphP	------------------------------------------------------------
krBphP	------------------------------------------------------------
mmBphP2	------------------------------------------------------------
paBphP	------------------------------------------------------------
pfBphP	------------------------------------------------------------
ppBphP1	------------------------------------------------------------
ppBphP2	------------------------------------------------------------
ppkBphP2	------------------------------------------------------------
psBphP1	------------------------------------------------------------
psBphP2	------------------------------------------------------------
pssBphP1	------------------------------------------------------------
pssBphP2	------------------------------------------------------------
pstBphP1	------------------------------------------------------------
rcPpr	------------------------------------------------------------
rlBphP	------------------------------------------------------------
atBphP2	------------------------------------------------------------
brBphP	------------------------------------------------------------
rpBphP1N	------------------------------------------------------------
rpBphP2N	------------------------------------------------------------
rpBphP3N	------------------------------------------------------------
rpBphP4N	------------------------------------------------------------
rpBphP5N	------------------------------------------------------------
rpBphP6N	------------------------------------------------------------
rrBphP	------------------------------------------------------------
rsBphP1	------------------------------------------------------------
rsBphP1a	------------------------------------------------------------
toCphB	------------------------------------------------------------
xaBphP	------------------------------------------------------------
xcBphP	------------------------------------------------------------
anFPH1	--------------------MSELPSRS--------------------------------
bfFPH2	------------------------------------------------------------
chFPH1	P-----------------QDGSSAPDNG------------------------------HH
cnFPH1	GSGGTLKQATRTDLPAALQRSSTVKGKVSASG---------LTKPSPSNYRHFPSEHHSG
gmFPH1	GQDL--------------PNLRTSPSD---------------------------------
gzFPH1	GQDISQPEQKDNEEQQHNPSSTTLPSESYPPPPQSSTASSSTFRPSGPDVLPGLQTNTHN
ncFPH1	GMDHTQDTTPTAEGHGQLGNSYQTPDQLAANN-------------------IKVQDYIDN
ncFPH2	------------------------------------------------------------
umFPH1	--------------------MSSPPQK---------------------------------
aphC	------------------------------------------------------------
cph2	------------------------------------------------------------
npCph2a1	------------------------------------------------------------
npCph2a2	------------------------------------------------------------
npCph2b	------------------------------------------------------------
arphyA	------------------------------------------------------------
asphya3	------------------------------------------------------------
asphya4	------------------------------------------------------------
atphya	------------------------------------------------------------
cpphya	------------------------------------------------------------
cupphya	------------------------------------------------------------
gmphya	------------------------------------------------------------
lephya	------------------------------------------------------------
lsphya	------------------------------------------------------------
mgphya	------------------------------------------------------------
ntphya	------------------------------------------------------------
omphya	------------------------------------------------------------
osphya	------------------------------------------------------------
pcphya	------------------------------------------------------------
psphya	------------------------------------------------------------
sbphya	------------------------------------------------------------
slphya1	------------------------------------------------------------
slphya3	------------------------------------------------------------
slphya4	------------------------------------------------------------
stphya	------------------------------------------------------------
taphya	------------------------------------------------------------
zmphya1	------------------------------------------------------------
atphyb	------------------------------------------------------------
atphyd	------------------------------------------------------------
gmphyb	------------------------------------------------------------
lephb1	------------------------------------------------------------
lephb2	------------------------------------------------------------
npphyB	------------------------------------------------------------
ntphyb	------------------------------------------------------------
osphyb	------------------------------------------------------------
pbphyb1	------------------------------------------------------------
pbphyb2	------------------------------------------------------------
sbphyB	------------------------------------------------------------
slphyb	------------------------------------------------------------
stphyb1	------------------------------------------------------------
stphyb2	------------------------------------------------------------
zmphyb1	------------------------------------------------------------
zmphyb2	------------------------------------------------------------
atphyc	------------------------------------------------------------
osphyc	------------------------------------------------------------
sbphyc	------------------------------------------------------------
slphyc	------------------------------------------------------------
taphyc	------------------------------------------------------------
zmphyc1	------------------------------------------------------------
zmphyc2	------------------------------------------------------------
lephye	------------------------------------------------------------
atphye	------------------------------------------------------------
inphye	------------------------------------------------------------
lephyf	------------------------------------------------------------
acvphy1	------------------------------------------------------------
acvphy2	------------------------------------------------------------
acvphy3	------------------------------------------------------------
apphy1	------------------------------------------------------------
cpphy2	------------------------------------------------------------
mcphy1	------------------------------------------------------------
mpphy1	------------------------------------------------------------
msphy1	------------------------------------------------------------
paphy1	------------------------------------------------------------
ppphy0	------------------------------------------------------------
ppphy1	------------------------------------------------------------
ppphy2	------------------------------------------------------------
ppphy3	------------------------------------------------------------
ppphy4	------------------------------------------------------------
psphy1	------------------------------------------------------------
smphy1	------------------------------------------------------------
aphA	------------------------------------------------------------
cph1	------------------------------------------------------------
cwCph1	------------------------------------------------------------
npCph1	------------------------------------------------------------
cwCph1a	------------------------------------------------------------
npCph1a	------------------------------------------------------------
toCphA	------------------------------------------------------------
aphB	------------------------------------------------------------
atBphP1	------------------------------------------------------------
atBphP3	------------------------------------------------------------
avAphB	------------------------------------------------------------
chBphP1	------------------------------------------------------------
chBphP2	------------------------------------------------------------
drbphp	------------------------------------------------------------
goBphP	------------------------------------------------------------
krBphP	------------------------------------------------------------
mmBphP2	------------------------------------------------------------
paBphP	------------------------------------------------------------
pfBphP	------------------------------------------------------------
ppBphP1	------------------------------------------------------------
ppBphP2	------------------------------------------------------------
ppkBphP2	------------------------------------------------------------
psBphP1	------------------------------------------------------------
psBphP2	------------------------------------------------------------
pssBphP1	------------------------------------------------------------
pssBphP2	------------------------------------------------------------
pstBphP1	------------------------------------------------------------
rcPpr	------------------------------------------------------------
rlBphP	------------------------------------------------------------
atBphP2	------------------------------------------------------------
brBphP	------------------------------------------------------------
rpBphP1N	------------------------------------------------------------
rpBphP2N	------------------------------------------------------------
rpBphP3N	------------------------------------------------------------
rpBphP4N	------------------------------------------------------------
rpBphP5N	------------------------------------------------------------
rpBphP6N	------------------------------------------------------------
rrBphP	------------------------------------------------------------
rsBphP1	------------------------------------------------------------
rsBphP1a	------------------------------------------------------------
toCphB	------------------------------------------------------------
xaBphP	------------------------------------------------------------
xcBphP	------------------------------------------------------------
anFPH1	----ISPRD--PSPGETPGRDPSTPSTDAGVG---------YSASQDAPSFGAYDRVYP-
bfFPH2	------------MSNIDTVPSKSVVYPSVEEFQVERIFPIRNLVNGKGVDTESTSPNTDD
chFPH1	QFSTVSPVAEEPSSPSAATDAIDFAATQPS---QRSRASTTET--TGPLSPSTSDRVFP-
cnFPH1	QRERRFSTVNKVNPPSRNSSSHPVDASHPPNPELQHPVPRRNTRQQHTQDAEGNNRTSSH
gmFPH1	---ATPTRTTRAASSAAPSEQNSIANSDPP-FSPWSVGSDKQLGYHSAASDISGDRVFP-
gzFPH1	NNNATPTRTTRAASSAAPSEQNSVSNSETP-FSPWSVSSDKQLGYHSAASDVSGDRVFP-
ncFPH1	TALATDLHANDASNSSATADGGSSAITSPTNLSSWSASSDRQLGHGSVQDPE--DRVFP-
ncFPH2	---------------MDPMSQP-----------IERVFPIR-------LSILESSAFLRN
umFPH1	-----ANRRAPQASAPPTLSHTPTSSATAAASATASATPMQATPSSLRSPTVSQPFIYP-
aphC	------------------------------------------------------------
cph2	------------------------------------------------------------
npCph2a1	------------------------------------------------------------
npCph2a2	------------------------------------------------------------
npCph2b	------------------------------------------------------------
arphyA	------------------------------------------------------------
asphya3	------------------------------------------------------------
asphya4	------------------------------------------------------------
atphya	------------------------------------------------------------
cpphya	------------------------------------------------------------
cupphya	------------------------------------------------------------
gmphya	------------------------------------------------------------
lephya	------------------------------------------------------------
lsphya	------------------------------------------------------------
mgphya	------------------------------------------------------------
ntphya	------------------------------------------------------------
omphya	------------------------------------------------------------
osphya	------------------------------------------------------------
pcphya	------------------------------------------------------------
psphya	------------------------------------------------------------
sbphya	------------------------------------------------------------
slphya1	------------------------------------------------------------
slphya3	------------------------------------------------------------
slphya4	------------------------------------------------------------
stphya	------------------------------------------------------------
taphya	------------------------------------------------------------
zmphya1	------------------------------------------------------------
atphyb	------------------------------------------------------------
atphyd	------------------------------------------------------------
gmphyb	------------------------------------------------------------
lephb1	------------------------------------------------------------
lephb2	------------------------------------------------------------
npphyB	------------------------------------------------------------
ntphyb	------------------------------------------------------------
osphyb	------------------------------------------------------------
pbphyb1	------------------------------------------------------------
pbphyb2	------------------------------------------------------------
sbphyB	------------------------------------------------------------
slphyb	------------------------------------------------------------
stphyb1	------------------------------------------------------------
stphyb2	------------------------------------------------------------
zmphyb1	------------------------------------------------------------
zmphyb2	------------------------------------------------------------
atphyc	------------------------------------------------------------
osphyc	------------------------------------------------------------
sbphyc	------------------------------------------------------------
slphyc	------------------------------------------------------------
taphyc	------------------------------------------------------------
zmphyc1	------------------------------------------------------------
zmphyc2	------------------------------------------------------------
lephye	------------------------------------------------------------
atphye	------------------------------------------------------------
inphye	------------------------------------------------------------
lephyf	------------------------------------------------------------
acvphy1	------------------------------------------------------------
acvphy2	------------------------------------------------------------
acvphy3	------------------------------------------------------------
apphy1	------------------------------------------------------------
cpphy2	------------------------------------------------------------
mcphy1	------------------------------------------------------------
mpphy1	------------------------------------------------------------
msphy1	------------------------------------------------------------
paphy1	------------------------------------------------------------
ppphy0	------------------------------------------------------------
ppphy1	------------------------------------------------------------
ppphy2	------------------------------------------------------------
ppphy3	------------------------------------------------------------
ppphy4	------------------------------------------------------------
psphy1	------------------------------------------------------------
smphy1	------------------------------------------------------------
aphA	------------------------------------------------------------
cph1	------------------------------------------------------------
cwCph1	------------------------------------------------------------
npCph1	------------------------------------------------------------
cwCph1a	------------------------------------------------------------
npCph1a	------------------------------------------------------------
toCphA	------------------------------------------------------------
aphB	------------------------------------------------------------
atBphP1	------------------------------------------------------------
atBphP3	------------------------------------------------------------
avAphB	------------------------------------------------------------
chBphP1	------------------------------------------------------------
chBphP2	------------------------------------------------------------
drbphp	------------------------------------------------------------
goBphP	------------------------------------------------------------
krBphP	------------------------------------------------------------
mmBphP2	------------------------------------------------------------
paBphP	------------------------------------------------------------
pfBphP	------------------------------------------------------------
ppBphP1	------------------------------------------------------------
ppBphP2	------------------------------------------------------------
ppkBphP2	------------------------------------------------------------
psBphP1	------------------------------------------------------------
psBphP2	------------------------------------------------------------
pssBphP1	------------------------------------------------------------
pssBphP2	------------------------------------------------------------
pstBphP1	------------------------------------------------------------
rcPpr	------------------------------------------------------------
rlBphP	------------------------------------------------------------
atBphP2	------------------------------------------------------------
brBphP	------------------------------------------------------------
rpBphP1N	------------------------------------------------------------
rpBphP2N	------------------------------------------------------------
rpBphP3N	------------------------------------------------------------
rpBphP4N	------------------------------------------------------------
rpBphP5N	------------------------------------------------------------
rpBphP6N	------------------------------------------------------------
rrBphP	------------------------------------------------------------
rsBphP1	------------------------------------------------------------
rsBphP1a	------------------------------------------------------------
toCphB	------------------------------------------------------------
xaBphP	------------------------------------------------------------
xcBphP	------------------------------------------------------------
anFPH1	-IRSLVSLEPPATSEPSSNKS-------------------KSPLSPTSGARQFSIIDGHT
bfFPH2	VSSSNSSCRGPTSAREPYDKD-------------------DILNDSHSDGSSETNFLPPP
chFPH1	-IRSAISVDPSPTPKSQNAQG-----------------DYFHPFSRTNDPRLATDIR---
cnFPH1	GSRTSLEVDESGMRSLISDMSGIVLLGEAGSWGSMGGSGVSGSKGTDGGTGTTGTLDSAS
gmFPH1	-IRSVISVDPNSSKIASEDY--------------------FPTLPERDGRSIPVHIPGAP
gzFPH1	-IRSVISVDPSSSKITNNDY--------------------FHALPQCDGRGIPVKVPSTS
ncFPH1	-IRSVISVDLAATPPVNDDIRARRRISLSEGYATSAGAGNTATPTRPHASTVPTAKSGAI
ncFPH2	VSDADDLLSVVPVTQQLSN---------------------QHLSPPSSDGSRCEPLPSAT
umFPH1	-MRSAVSIKPLKNDLSTSHPP-------------------DAPISAAKSASRPASAEGPK
aphC	------------------------------------------------------------
cph2	------------------------------------------------------------
npCph2a1	------------------------------------------------------------
npCph2a2	------------------------------------------------------------
npCph2b	------------------------------------------------------------
arphyA	--------------------------MSGS-------------------------RPSQS
asphya3	--------------------------MSSS-------------------------RPASS
asphya4	--------------------------MSSS-------------------------RPASS
atphya	--------------------------MSGS-------------------------RPTQS
cpphya	--------------------------MSTS-------------------------RPSQS
cupphya	--------------------------MSSS-------------------------RPSQS
gmphya	--------------------------MSTS-------------------------RPSQS
lephya	--------------------------MSSS-------------------------RPSQS
lsphya	--------------------------MSTT-------------------------RPSQS
mgphya	--------------------------MSSS-------------------------RPTQS
ntphya	--------------------------MSSS-------------------------RPSQS
omphya	--------------------------MASS-------------------------QPGRS
osphya	--------------------------MSSS-----------------------RPTQCSS
pcphya	--------------------------MSSS-------------------------RPANS
psphya	--------------------------MSTT-------------------------RPSQS
sbphya	--------------------------MSSS-----------------------RPAHSSS
slphya1	--------------------------MASR-------------------------AQSQS
slphya3	--------------------------MASP-------------------------AQSQS
slphya4	--------------------------MASP-------------------------AQSQS
stphya	--------------------------MSSS-------------------------RPSQS
taphya	--------------------------MSSS---------------------------RAA
zmphya1	--------------------------MSSL-------------------------RPAQS
atphyb	--------------------------MVSGVGGSGGGRGGGRGGEEEPSSSHTPNNRRGG
atphyd	--------------------------MVS--GGGSKTSGG----EAASSGHRRSRHTSAA
gmphyb	--------------------------MLQQ--------------AERRIPPFRRRKSTPH
lephb1	--------------------------MAS------------------GSRTKHSYHNSSQ
lephb2	--------------------------MAS----------------GSGSRGKHDRNHQPK
npphyB	--------------------------MAS---------------GSRTKHSHQSGQGQGQ
ntphyb	--------------------------MAS-----------------GSRTKHSHQSGQGQ
osphyb	--------------------------MAS--------GSRAT-PTRSPSSARPAAPRHQH
pbphyb1	--------------------------MAS------------------QSQRQSNQRQHQN
pbphyb2	--------------------------MAS--------------------QSQRQSNQPVH
sbphyB	--------------------------MAS----GSRATPTRS-PSSARPEAPRHAHHHHH
slphyb	--------------------------MES------------------------------R
stphyb1	--------------------------MAS--------------------GSRTKHSHHSS
stphyb2	--------------------------MAS--------------------GSRTKHSHHSS
zmphyb1	--------------------------MAS----GSRATPTRS-PS--SARPEAPRHAHHH
zmphyb2	--------------------------MAS----DSRP-PKRS-PS----ARRVAPRHAHH
atphyc	--------------------------MSS----------------------------NTS
osphyc	-------------------------MSSS----------------------RSNNRATCS
sbphyc	--------------------------MSSPL----------------------NNRGTCS
slphyc	--------------------------MSSS----------------------------TS
taphyc	--------------------------MSSS---------------------RSNNRPACS
zmphyc1	--------------------------MSLP----------------------SNNRRTCS
zmphyc2	--------------------------MSSP----------------------SNNRGTCS
lephye	--------------------------MESQSSENRRGGGGRT-----SLNQNKQNNNKDS
atphye	-------------------------------------------------------MGFES
inphye	--------------------------MENYG------------------------KAVTF
lephyf	--------------------------MSSSSTTN---------------------KTNCS
acvphy1	--------------------------MSST-------------------------RHSYS
acvphy2	--------------------------MSSKT----------------MTYSSSAAEPRSS
acvphy3	--------------------------MATP------------------------------
apphy1	--------------------------MSTS----------------------KAATYNSS
cpphy2	--------------------------MSAP-------------------------KKTYS
mcphy1	--------------------------MSTS------------------------RMSQSS
mpphy1	--------------------------MSTT-------------------------KVTYS
msphy1	--------------------------MSSS----------------------------KR
paphy1	--------------------------MSTTRP-------------------RAATHSASS
ppphy0	--------------------------MSTP------------------------KKTYSS
ppphy1	--------------------------MSTP------------------------KKTYSS
ppphy2	--------------------------MSTP-------------------------KLAYS
ppphy3	--------------------------MSAP------------------------KKTYSS
ppphy4	--------------------------MSTT-------------------------KLAYS
psphy1	-----------------------------------------------------MASNSRH
smphy1	--------------------------MSTT-------------------------KLTYS
aphA	------------------------------------------------------------
cph1	------------------------------------------------------------
cwCph1	------------------------------------------------------------
npCph1	------------------------------------------------------------
cwCph1a	------------------------------------------------------------
npCph1a	------------------------------------------------------------
toCphA	------------------------------------------------------------
aphB	------------------------------------------------------------
atBphP1	------------------------------------------------------------
atBphP3	------------------------------------------------------------
avAphB	------------------------------------------------------------
chBphP1	------------------------------------------------------------
chBphP2	------------------------------------------------------------
drbphp	------------------------------------------------------------
goBphP	------------------------------------------------------------
krBphP	------------------------------------------------------------
mmBphP2	------------------------------------------------------------
paBphP	------------------------------------------------------------
pfBphP	------------------------------------------------------------
ppBphP1	------------------------------------------------------------
ppBphP2	------------------------------------------------------------
ppkBphP2	------------------------------------------------------------
psBphP1	------------------------------------------------------------
psBphP2	------------------------------------------------------------
pssBphP1	------------------------------------------------------------
pssBphP2	------------------------------------------------------------
pstBphP1	------------------------------------------------------------
rcPpr	----------VPDRTTDDFGPFTEQIRGTIDGMGTAEFDALPVGAIQVDGSGVIHRYNRT
rlBphP	------------------------------------------------------------
atBphP2	------------------------------------------------------------
brBphP	------------------------------------------------------------
rpBphP1N	------------------------------------------------------------
rpBphP2N	------------------------------------------------------------
rpBphP3N	------------------------------------------------------------
rpBphP4N	------------------------------------------------------------
rpBphP5N	------------------------------------------------------------
rpBphP6N	------------------------------------------------------------
rrBphP	------------------------------------------------------------
rsBphP1	------------------------------------------------------------
rsBphP1a	------------------------------------------------------------
toCphB	------------------------------------------------------------
xaBphP	------------------------------------------------------------
xcBphP	------------------------------------------------------------
anFPH1	WTRLRSDSRANSTDYSGGTGLSPESSEAPSSQRMS-------------------------
bfFPH2	YPPIPPDDQIRR------------------------------------------------
chFPH1	RASQGSLTSQSS-----------HASQRAWAMRHG-----------------------PG
cnFPH1	IDSGHATGGRGQGDERQVTKASLAAKHGARQTSRQDSVRSFI-QSQAGTTNLQDPNAPTL
gmFPH1	RADTGSDLRRSD-TVPANYHSRAHSERIDTLMRRK-------------NTMSGPMSSIQL
gzFPH1	RADIGPDLRRSD-TVPANYHSRAHSERIDALMRRK-------------NTMSGPMSRIQL
ncFPH1	DVESRPTVSQSQSSVSQPDGSSVFSSSSAGTMRHKR----------RMNAMTGSLSSVQA
ncFPH2	DRQANPQDSSS-------------------------------------------------
umFPH1	--------------------------SSPT---------------------KFPTFKPPP
aphC	------------------------------------------------------------
cph2	------------------------------------------------------------
npCph2a1	------------------------------------------------------------
npCph2a2	------------------------------------------------------------
npCph2b	------------------------------------------------------------
arphyA	SEGSRRSRHSARI----------------------------IAQTTVDAKLHADFEES--
asphya3	SSSRNRQSSQARV----------------------------LAQTTLDAELNAEYEES--
asphya4	SSSRNRQSSRARV----------------------------LAQTTLDAELNAEYEES--
atphya	SEGSRRSRHSARI----------------------------IAQTTVDAKLHADFEES--
cpphya	SSNSGRSRHSTRI----------------------------IAQTSVDANVQADFEES--
cupphya	SSNSARSKHSARI----------------------------IAQTSIDAKLHAEFEES--
gmphya	SSNSRRSRHSARM-----------------------------AQATVDAKIHATFEES--
lephya	STTSSRSKHSARI----------------------------VAQTSIDAKLHADFEES--
lsphya	SNNSGRSRNSARI----------------------------IAQTTVDAKLHATFEES--
mgphya	SGSSGRSKHSARI----------------------------IAQTTVDAKLHADFEES--
ntphya	STTSARSKHSARI----------------------------IAQTTIDAKLHADFEES--
omphya	STNSAQSRQSARI----------------------------IAQTSIDAKLDADFEES--
osphya	SSSRTRQSSRARI----------------------------LAQTTLDAELNAEYEEY--
pcphya	SSNPGRANQNARV-----------------------------VLTTLDAKIHADFEES--
psphya	SNNSGRSRNSARI----------------------------IAQTTVDAKLHATFEES--
sbphya	SSSRTRQSSQARI----------------------------LAQTTLDAELNAEYEES--
slphya1	STNSGRSKHSARI----------------------------IAQTIQDAKFHAEFEES--
slphya3	STNSGRSKHSARI----------------------------IAQTIQDAKLHAEFEES--
slphya4	STNSGRSKHSARI----------------------------IAQTIQDAKLHAEFEES--
stphya	STTSSRSKHSARI----------------------------IAQTSIDAKLHADFEES--
taphya	SSSSSRNRQSTQE--------------------------RVLAQTTLDAELNAEFEES--
zmphya1	SSSSSRTRQSSQA--------------------------RILAQTTLDAELNAEYEES--
atphyb	EQAQSSGTKSLRPRSN------------------TESMSKAIQQYTVDARLHAVFEQS--
atphyd	EQAQSSANKALRSQNQQPQNH----------GGGTESTNKAIQQYTVDARLHAVFEQS--
gmphyb	EQRLSHHSSNNNNNI--------------------DSMSKAIAQYTEDG-VHAVFEQS--
lephb1	GQAQSSGTSNMNYKD---------------------SISKAIAQYTADARLHAVFEQS--
lephb2	NQSQFSGTSNTNALS------------------------KAVAQYTTDARLHAAFEQS--
npphyB	VQAQSSGTSNVNYKD---------------------SISKAIAQYTADARLHAVFEQS--
ntphyb	VQAQSSGTSNVNYKD---------------------SISKAIAQYTADARLHAVFEQS--
osphyb	HHSQSSGGSTSRAGGGGGGGGGGGGG-----AAAAESVSKAVAQYTLDARLHAVFEQS--
pbphyb1	QAAQSSGTSNMRQHHHA-----------------TESVSKAIAQYTVDAQLHAVFEQS--
pbphyb2	NQAQSSGTSNMRQHHHA-----------------TESVSKAIAQYTVDAQLHAVFEQS--
sbphyB	HHSQSSGGSTSRAGGGGGGGGGGGGTAATATATATESVSKAVAQYTLDARLHAVFEQS--
slphyb	NEGSRTNNNNNSNNP-------------------SDTMSRAIAQYTIDARLHAVFEQS--
stphyb1	SQAQSSGTSNVNYKD---------------------SISKAIAQYTADARLHAVFEQS--
stphyb2	SQAQSSGTSNVNYKD---------------------SISKAIAQYTADARLHAVFEQS--
zmphyb1	HHSQSSGGSTSRAGGG---------------AAATESVSKAVAQYTLDARLHAVFEQS--
zmphyb2	HHSQSSGGSTSRAGAGGGGGG----------AAATESVSKAVAQYNLDARLHAVFEQS--
atphyc	RSCSTRSRQNSRV----------------------------SSQVLVDAKLHGNFEES--
osphyc	RSSSARSKHSARV----------------------------VAQTPMDAQLHAEFEGS--
sbphyc	RSSSARSRHSARV----------------------------VAQTPVDAQLHAEFESS--
slphyc	RNSSVRSRHDAHV----------------------------VIQTPVDAQLASDFEQS--
taphyc	RGSSARSKHSERV----------------------------VAQTPVDARLHAEFEGS--
zmphyc1	RSSSARSKHSARV----------------------------VAQTPVDAQLHAEFEGS--
zmphyc2	RSSSARSKHSARV----------------------------VAQTPVDAQLHADFEGS--
lephye	GLNTSSAASNMKNNA----------------------SKAALAQYNADAKLMAEFEQS--
atphye	SSSAASNMKPQPQK-------------------------SNTAQYSVDAALFADFAQS--
inphye	SSSATSNLNTGKA----------------------------IAQYNADAKLMAEFEQS--
lephyf	RGSSARSRRSARV----------------------------IAQTPVDAKLHVEFEES--
acvphy1	SGGSGKSKHGRRI-----------------------------AQTSANAKLYAAYEES--
acvphy2	SSSVVGSKHNRRV---------------------------VVAQTTADAKLHAVFEQAQS
acvphy3	----GGPKTKHSV---------------------------SVAQTRADARLHAAFEGSGD
apphy1	AGSSVRSKQNRRA----------------------------VVQTTVDANVHAVFEQS--
cpphy2	STTSAKSKHSVRV-----------------------------AQTTADAALEAVYEMS--
mcphy1	GESTAKTKREVRV-----------------------------AQATADAKLNTAFEAS--
mpphy1	SGSSAKSKHSVRI-----------------------------VQTTADAKLQAVFEES--
msphy1	SQSSGRSSTQTRIQNRV-------------------------TQASADAKLSTAFEVS--
paphy1	GSVSRSSKHSARV----------------------------ITQTPVDAKLQAEFEGS--
ppphy0	TSSAKSKAHSVRV-----------------------------AQTTADAALQAVFEKS--
ppphy1	TSSAKSKAHSVRV-----------------------------AQTTADAALQAVFEKS--
ppphy2	SGSSVKSKHSVRV-----------------------------AQTTADAKLQAVYEES--
ppphy3	TSSAKSKAHSVRV-----------------------------AQTTADAALHAVFEKS--
ppphy4	SGSSVKSKHSVRV-----------------------------AQTTADAKLQAVYEES--
psphy1	TQSQSTGSNNRRSSTN---------------TNTTTNKATAMAQYNSDARLLQVFEQS--
smphy1	SGSSAKSKHSVRV-----------------------------AQTTADAKLHAVYEES--
aphA	------------------------------------------------------------
cph1	------------------------------------------------------------
cwCph1	------------------------------------------------------------
npCph1	------------------------------------------------------------
cwCph1a	------------------------------------------------------------
npCph1a	------------------------------------------------------------
toCphA	------------------------------------------------------------
aphB	------------------------------------------------------------
atBphP1	------------------------------------------------------------
atBphP3	------------------------------------------------------------
avAphB	------------------------------------------------------------
chBphP1	------------------------------------------------------------
chBphP2	------------------------------------------------------------
drbphp	------------------------------------------------------------
goBphP	------------------------------------------------------------
krBphP	------------------------------------------------------------
mmBphP2	------------------------------------------------------------
paBphP	------------------------------------------------------------
pfBphP	------------------------------------------------------------
ppBphP1	------------------------------------------------------------
ppBphP2	------------------------------------------------------------
ppkBphP2	------------------------------------------------------------
psBphP1	------------------------------------------------------------
psBphP2	------------------------------------------------------------
pssBphP1	------------------------------------------------------------
pssBphP2	------------------------------------------------------------
pstBphP1	------------------------------------------------------------
rcPpr	ESRLSGRIPERVIGRNFFTEVAPCTNIPAFSGRFMDGVTSGTLDARFDFVFDFQMAPVRV
rlBphP	------------------------------------------------------------
atBphP2	------------------------------------------------------------
brBphP	------------------------------------------------------------
rpBphP1N	------------------------------------------------------------
rpBphP2N	------------------------------------------------------------
rpBphP3N	------------------------------------------------------------
rpBphP4N	------------------------------------------------------------
rpBphP5N	------------------------------------------------------------
rpBphP6N	------------------------------------------------------------
rrBphP	------------------------------------------------------------
rsBphP1	------------MRLPSLAARPTGPRRTGVPSRLRWTGSVRHIPTRGRMCWPAPPRPSRR
rsBphP1a	------------------------------------------------------------
toCphB	------------------------------------------------------------
xaBphP	------------------------------------------------------------
xcBphP	------------------------------------------------------------
anFPH1	----DSSSARPPSNTTGLRRG----------------DDHTTFTPSSEDSHPQVQEPYE-
bfFPH2	-------------------------------------LPKSPKHDYSTEVGGGEG-----
chFPH1	KTAQRGPQPIPSQLFNDMSSN----------KSNGSINDDSRSPSFKPEQAPSTKSGISS
cnFPH1	SPMPSGSPPAEGSQDATVSMEDSANNEKQREQQQEEGEAEQQGEEENGQVEQPVAASAED
gmFPH1	DANRHGSSTTPLQLDISTSDN------ETETEESGPTGHSVPAAAPSGHEADVSSAGQSN
gzFPH1	DANRHGSSTAPLELDISMSDNEADADADTETEESGVMGHASANVSAGGLEPDASSAGYSS
ncFPH1	DADRYGKG-RPIELVLGDSSE----------EESDGGADGSGDGGDLGTIGASSSSGRES
ncFPH2	-------------------------------------AASSYNYTYPSSFNKGNGGDDSL
umFPH1	SAPHASHQAHHPEEVHNVTDP------------------ATADITVPVNKDESLCDHPEH
aphC	------------------------------------------------------------
cph2	------------------------------------------------------------
npCph2a1	------------------------------------------------------------
npCph2a2	------------------------------------------------------------
npCph2b	------------------------------------------------------------
arphyA	-------GSSFDYSTSVRVTGPVVENQPP-------------RSDKVTTTYLHHIQKGKL
asphya3	-------GDSFDYSKLVEAQRDGPPVQQG-------------RSEKVI-AYLQHIQKGKL
asphya4	-------GDSFDYSKLVEAQRDGPPVQQG-------------RSEKVI-AYLQHIQKGKL
atphya	-------GSSFDYSTSVRVTGPVVENQPP-------------RSDKVTTTYLHHIQKGKL
cpphya	-------GNSFDYSSSVRVTSDVSGDQQP-------------RSDKVTTAYLHHIQKGKL
cupphya	-------GDSFDYSSSIRVTSVNTGEQKP-------------RSDKVTTAYLHQIQKAKF
gmphya	-------GSSFDYSSSVRVSGTADGVNQP-------------RSDKVTTAYL----RGKM
lephya	-------GDSFDYSSSVRVTSVAGDEEKP-------------KSDKVTTAYLHQIQKGKF
lsphya	-------GSSFDYSSWVRVSGSVDGDQQP-------------RSNKVTTAYLNHIQRGKQ
mgphya	-------GGSFDYSTSVRFTGTVGGDIQP-------------RSDKVTTAYLHQIQRGKL
ntphya	-------GDSFDYSSSVRVTSVAGDERKP-------------KSDRVTTAYLNQIQKGKF
omphya	-------GSSFDYSTSVRVTNYPAGLSEP-------------RSDKVTTAYLHQIQKGKL
osphya	-------GDSFDYSKLVEAQRTTGPEQQA-------------RSEKVI-AYLHHIQRAKL
pcphya	-------GNSFDYSSSVRVTSAVGENSSI-------------QSNKLTTAYLHHIQKGKL
psphya	-------GSSFDYSSSVRVSGSVDGDQQP-------------RSNKVTTAYLNHIQRGKQ
sbphya	-------GDSFDYSKLVEAQRSTPSEQQG-------------RSGKVI-AYLQHIQRGKL
slphya1	-------SNEFDYSSSVRGSTSGVNQL-P-------------KSDKVTSSYLLQIQKGKF
slphya3	-------SNEFDYSSSVRGSTSGVNQL-P-------------QSDKVTSSYLLQIQKGKF
slphya4	-------SNEFDYSSSVRGSTSGVNQL-P-------------KSDKVTSSYLLQIQKGKF
stphya	-------GDSFDYSSSVRVTNVAEGEQRP-------------KSDKVTTAYLHQIQKGKF
taphya	-------SDSFDYSKLVEAQRDTPTVLQE-------------GRSEKVIAYLQHIQRGKM
zmphya1	-------GDSFDYSKLVEAQRSTPPEQQ--------------GRSGKVIAYLQHIQRGKL
atphyb	---G-ESGKSFDYSQSLKTTTYGSS-----------------VPEQQITAYLSRIQRGGY
atphyd	---G-ESGKSFDYSQSLKTAPYDSS-----------------VPEQQITAYLSRIQRGGY
gmphyb	---G-ESGRSFNYSESIRIASES-------------------VPEQQITAYLVKIQRGGF
lephb1	---G-ESGKSFDYSQSVKTTTQS-------------------VPERQITAYLTKIQRGGH
lephb2	---G-ESGKNFDYSQSVRNSTES-------------------VTEHQITAYLNKMQRGGH
npphyB	---G-ESGKSFDYSQSVKTTTQSV------------------VPEQQITAYLTKIQRGGH
ntphyb	---G-ESGKSFDYSQSIKTTTQSV------------------VPEQQITAYLTKIQRGGH
osphyb	---G-ASGRSFDYTQSLRASPTPS-------------------SEQQIAAYLSRIQRGGH
pbphyb1	---G-GSGKSFDYSQSVRTTSQS-------------------VPEEQITAYLSKIQRGGH
pbphyb2	---G-GTGRSFDYSKSVRTTNQS-------------------VPEQQITAYLSKIQRGGH
sbphyB	---G-ASGRSFDYSQSLRAPPTPS-------------------SEQQIAAYLSRIQRGGH
slphyb	---G-ESGKSFDYSQSVKTYTSAES-----------------VPEQQITAYLSKIQRGGL
stphyb1	---G-ESGKFFDYSQSVKTTTQS-------------------VPERQITAYLTKIQRGGH
stphyb2	---G-ESGKFFDYSQSVKTTTQS-------------------VPERQITAYLTKIQRGGH
zmphyb1	---G-ASGRSFDYSQSLRAPPTPS-------------------SEQQIAAYLSRIQRGGH
zmphyb2	---G-ASGRSFDYSQSLRAPPTPS-------------------SEQQIAAYLSRIQRGGH
atphyc	-------ERLFDYSASINLNMPSSSCE---------------IPSSAVSTYLQKIQRGML
osphyc	-------QRHFDYSSSVGAANRSGA------------------TTSNVSAYLQNMQRGRF
sbphyc	-------QRNFDYSSSVSAAIRPS------------------VSTSTVSTYHQTMQRGLY
slphyc	-------ERVFNYTSSVDLNLLASSSD---------------VPSSTVKSYLQKVQRGGL
taphyc	-------QRHFDYSSSVSALNRSGA-----------------STSSAVSAYIQNMQRGRY
zmphyc1	-------QRHFDYSSSVGAANRPSA------------------STSTVSTYLQNMQRGRY
zmphyc2	-------QRHFDYSSSVGAANRPSA------------------STSTVSTYLQNMQRGRY
lephye	---S-VSGKSFDYSKSVLFPPHEA-------------------NEEEITSYLSRIQRGGL
atphye	---I-YTGKSFNYSKSVISPPNH-------------------VPDEHITAYLSNIQRGGL
inphye	---R-ESGKSFDYSRSVIHAPQN-------------------VTEEEMTAYLSRIQRGGL
lephyf	-------EQQFDYSSSVNLSNSTSN-----------------VPSSTVSDYLQKMQRGSL
acvphy1	-----SESGSFDYSQSVSAGKEG-------------------ISSQLVTAYLQRMQRGGL
acvphy2	E-GD-TGGSSFDYMRSIEDARGSVLSER--------------VPAQAVTAYLQRMQRGGL
acvphy3	AGAG-GSRAPFDYSKSGMDASSVTS-----------------VAPEAITAYLQRMQRGGL
apphy1	---G-DTGNSFDYTRSIDASRSSSES----------------IPPQAVTAYLQRMQRGGL
cpphy2	---G-DSGDSFDYSKSVGQSAES-------------------VPAGAVTAYLQRMQRGGL
mcphy1	---A-AVGGSFDYTKSVGASLNAGSEA---------------IPSSAVTAYLQRMQRGGI
mpphy1	---G-ESGDSFDYTKSINASKSTGES----------------VPAQAVTAYLQRMQRGGL
msphy1	--SS-SGGDSFDYTKSVTASLNPTEP----------------LAAKSVTAYLQRMQRGSI
paphy1	-------VHSFDYTKSIDISGDSSS-----------------VPSETVKAYLQRLQKEML
ppphy0	---G-DSGDSFDYSKSVSKSTAES------------------LPSGAVTAYLQRMQRGGL
ppphy1	---G-DSGDSFDYSKSVSKSTAES------------------LPSGAVTAYLQRMQRGGL
ppphy2	---G-DSGDSFDYSKSVHASKSTGE---N-------------VSAQAVTAYLQRMQRGGL
ppphy3	---G-VSGDNFDYSKSVSKSTAGS------------------LHTGAVTAYLQRMQRGGL
ppphy4	---G-DSGDSFDYSKSVHASKSTGE---N-------------VPALAVTAYLQRMQRGGL
psphy1	---G-ESGKSFDYTRSIQVHNRA-------------------VPEQQITAYLSRIQRGGR
smphy1	---G-ESGDSFDYSKSINATKSTGE---T-------------IPAQAVTAYLQRMQRGGL
aphA	-----------------------------------MRIDVESQNINVTSLKEAPIHLSGQ
cph1	-----------------------------------MATTVQLSDQSLRQLETLAIHTAHL
cwCph1	----------------------------------MISNSHITQDINLKRLEELQIHLWGK
npCph1	-----------------------------------MEMNLQFPGINLISLKEAPIHISSQ
cwCph1a	--------------------------------------MRNLSLNDYKKYENFDFRYPGS
npCph1a	---------------------------------MSQPENTTTQATALTNHDRKPIHIPGS
toCphA	-----------------------------------MVSEFQAQSINVNSLKEAAIHVCSQ
aphB	---------------------------------MNINDITIPFQVDLSNCSKEPIHIPGL
atBphP1	------------------------------MQRERLEKVMSSHTPKLDSCGAEPIHIPGA
atBphP3	---------------------------------------MSSHTPKLDSCGAEPIHIPGA
avAphB	---------------------------------MNINDITIPFHVDLSNCNKEPIHIPGL
chBphP1	---------------------------------MKIKDIVNRDLVNLQNCDQEPIHIPGS
chBphP2	---------------------------------------MSKQNYDSKFCGSLPISFVNQ
drbphp	--------------------------MSRDPLPFFPPLYLGGPEITTENCEREPIHIPGS
goBphP	-----------------------MDLHLTVQRSLAPEPGCSLEHAVMTSCDREPIHRPDA
krBphP	--------------------------MATGASMQPGSFTPGYGAVDLTTCEREPIHIPGA
mmBphP2	-----------------------------------MVDTGSRSEPGLQGCESERLHLSGE
paBphP	-------------------------------------MTSI-TPVTLANCEDEPIHVPGA
pfBphP	----------------------------------MNPQDKEAFEELLANCADEPIRFPGA
ppBphP1	--------------------------------------MTYNPQVNLTNCDREPIQIPGS
ppBphP2	------------------------------------MTADNSLADAMERCAQEPIQVPGS
ppkBphP2	-----------------------------MTGAFSIMTADNSLADAMERCAQEPIQVPGS
psBphP1	----------------------------------MSQLDKDAFEVLLANCADEPIQFPGA
psBphP2	-----------------------------MIEHTLDANPDAALEAALAECAREPIRIPGA
pssBphP1	----------------------------------MSQLDKDAFEVLLANCADEPIQFPGA
pssBphP2	----------MEFTQLIKDMLD--------------AKPDAALEAALAECAREPIRVPGA
pstBphP1	----------------------------------MSQLDKDAFEVLLANCADEPIQFPGA
rcPpr	QIRMQNAGVPDRYWIFVRKLEDLRPPGPAPEAPAAHTASVTGEVVDFSVCEQEDIRRVGA
rlBphP	-------------------------------------MSGTHEPVDLTNCDREPIHQLGS
atBphP2	-------------------------------------MASTDYHVDLTNCDREPIHIPGY
brBphP	--------------------------------MPVPLTTPAFGHATLANCEREQIHLAGS
rpBphP1N	-------------------------------VAGHASGSPAFGTADLSNCEREEIHLAGS
rpBphP2N	-----------------------------------MTEGSVARQPDLSTCDDEPIHIPGA
rpBphP3N	----------------------MSSRSDPGQPMASATDPSGRLALDLTECDREPIHIPGA
rpBphP4N	---------------------------MHSGLDNSAELRVSDFDPITLAGGTRTEVLPGA
rpBphP5N	------------------------------MDEADSGGIVTARNVDLSSCDRELVQYPEA
rpBphP6N	----------------------------------------MPRKVDLTSCDREPIHIPGS
rrBphP	------------------------------------------MDTVHSTCDQEPIHVPGL
rsBphP1	SSNGSPLLWQPGGYDRPPPPCRSLPHVCQNFVVRGCLMTISGGTFDPSICEMEPIATPGA
rsBphP1a	-------------------------------------MTISGGTFDPSICEMEPIATPGA
toCphB	-------MLQLIYNNFIVSLSPENSPEN---------AAIAPFEVDLTNCDREPIHIPGS
xaBphP	-------------------------------------MNQPTEPLDMDVCAQEPIHIPGL
xcBphP	-------------------------------------MSTATNPLDLDVCAREPIHIPGL
anFPH1	-------LMTTRFRHVVTDDGHAVITGR--------------TVDSFKACEDEPIHIPGA
bfFPH2	---------SSEYEARKISQRSQLIPSKSGPPGIAPGEPVSTEERTFFKCEDEPIHIPGA
chFPH1	VDMG--DLVTHRFRHVSTEGGHMIITGR--------------EGETLQRCEDEPIHLPGA
cnFPH1	AENPDEPAVTMRFEHVVTEEGHHIVAGR---------------EGRLRRCQDEPITTPGA
gmFPH1	ADVP---LVTSRFTHVVTDDGHAVITGR---------------DGVLQRCEDEPIHTPGA
gzFPH1	ADIS---HVTARFTHVVTDDGHAVITGR---------------DGVLQRCEDEPIHAPGA
ncFPH1	LDALPETHFAPRFKHIVTNEGHAVITGR---------------DGQLQRCEDEPIHTPGA
ncFPH2	LS------ETFEYALLADG-SHGVIQKA---------------RRAFTTCDEEPIHIPGA
umFPH1	L-------TTTRFEHVKTDEGHMILTGR---------------GGKLARCEDEPIHIPGA
aphC	------------------------------------------------------------
cph2	------------------------------------------------------------
npCph2a1	------------------------------------------------------------
npCph2a2	------------------------------------------------------------
npCph2b	------------------------------------------------------------
arphyA	IQPFGCLLALDEK--------TFKVIAYSENAPELLTMASHA----VPSVGE--------
asphya3	IQTFGCLLALDEK--------SFNVIAFSENAPEMLTTVSHA----VPSVDD--------
asphya4	IQTFGCMLALDEK--------SFNVIAFSENAPEMLTTVSHA----VPSVDD--------
atphya	IQPFGCLLALDEK--------TFKVIAYSENASELLTMASHA----VPSVGE--------
cpphya	IQPFGCLLALDDK--------TFKVIAYSENAPEMLTMVSHA----VPSMGD--------
cupphya	IQPFGCLLALDEK--------TFRVIAFSENAPDMLTMVSHA----VPSVGD--------
gmphya	IQPFGCLLAIDEKNHM----QTCKVIAYSENEPEMLTMVSHA----VPSVGD--------
lephya	IQPFGCLLALDEK--------TLKVIAFSENAPEMLTMVSHA----VPSVGE--------
lsphya	IQPFGCLLALDEK--------TCKVVAYSENAPEMLTMVSHA----VPSVGD--------
mgphya	IQPFGCLLAVDEK--------TFKVIAYSENAPEMLTMVSHA----VPSVGD--------
ntphya	IQPFGCLLALDEK--------TFKVIAFSENAPEMLTMVSHA----VPSVGE--------
omphya	IQQFGCLLALDEK--------TFRVIAYSENAPEMLTMVSHA----VPSVGD--------
osphya	IQPFGCLLALDEK--------TFNVIALSENAPEMLTTVSHA----VPSVDD--------
pcphya	IQPVGCLLAVDEK--------SFKIMAYSENAPEMLTMVSHA----VPSVGE--------
psphya	IQPFGCLLALDEK--------TCKVVAYSENAPEMLTMVSHA----VPSVGD--------
sbphya	IQPFGCLLALDEK--------SFRVIAFSENAPEMLTTVSHA----VPNVDD--------
slphya1	IQPFGCLLALDDK--------TFRVIAFSENAPEMLTMVSHA----VPSVGD--------
slphya3	IQPFGCLLALDDK--------TFRVIAFSENAPEMLTMVSHA----VPSVGD--------
slphya4	IQLFGCLLALDDK--------TFRVIAFSENAPEMLTMVSHA----VPSVGD--------
stphya	IQPFGCLLALDEK--------TLKVIAFSENAPEMLTMVSHA----VPSVGE--------
taphya	IQSFGCLLALDEK--------SFNVIAFSENAPEMLTTVSHA----VPSVDD--------
zmphya1	IQPFGCLLALDEK--------SFRVIAFSENAPEMLTTVSHA----VPNVDD--------
atphyb	IQPFGCMIAVDES--------SFRIIGYSENAREMLGIMPQS----VPTLEK--------
atphyd	TQPFGCLIAVEES--------TFTIIGYSENAREMLGLMSQS----VPSIED--------
gmphyb	IQPFGSMIAVDEP--------SFRILGYSDNARDMLGITPQS----VPSLDDKNDAAFAL
lephb1	IQPFGCMIAVDEA--------SFRIIAYSENACEMLSLTPQS----VPSLDK--------
lephb2	IQPFGCTIAVEEA--------SFCVIAYSENACEMLDIMPQS----VPSLEK--------
npphyB	IQPFGCMIAVDEA--------SFGVIAYSENACEMLSLTPQS----VPSLER--------
ntphyb	IQPFGCMIAVDEA--------SFRVIAYSENACEMLSLTPQS----VPSLER--------
osphyb	IQPFGCTLAVADD-------SSFRLLAYSENTADLLDLSPHH---SVPSLDS--------
pbphyb1	IQPFGCMIAVDEG--------SFRVIAYSENAKEMLGLTPQS----VPSLDK--------
pbphyb2	IQPFGCMIAADEQ--------SFRVIAYSENAKDMLGLTPQS----VPSLEK--------
sbphyB	IQPFGCTLAVADD-------SSFRLLAFSENAADLLDLSPHH---SVPSLDS--------
slphyb	IQPFGCMLAIDDL--------TYRIIAYSQNSVELLGFITTTTTTAVPSLEA--------
stphyb1	IQPFGCMIAVDEA--------SFRVIAYSENACEMLSLTPQS----VPSLEK--------
stphyb2	IQPFGCMIAVDEA--------SFRVIAYSENACEMLSLTPQS----VPSLEK--------
zmphyb1	IQPFGCTLAVADD-------SSFRLLAFSENSPDLLDLSPHH---SVPSLDS--------
zmphyb2	IQPLGCTLAVADD-------SSFRLLAFSENAADLLDLSPHH---SVPSLDS--------
atphyc	IQPFGCLIVVDEK--------NLKVIAFSENTQEMLGLIPHT----VPSMEQ--------
osphyc	VQPFGCLLAVHPE--------TFALLAYSENAAEMLDLTPHA----VPTIDQ--------
sbphyc	IQPFGCLLAVHPD--------TFTLLAYSENAPEMLDLTPHA----VPTIDQ--------
slphyc	IQSFGCLIAIDEK--------NFKVIAYSENAPEMLDLTPHT----VPNIEQ--------
taphyc	IQPFGCLLAIHPE--------SFALLAYSENAAEILDLTPHA----VPTIDQ--------
zmphyc1	IQPFGCLLAVHPD--------TFALLAYSENAPEMLDLTPHA----VPTIDQ--------
zmphyc2	IQPFGCLLAVHPD--------TFALLAYSENAPEMLDLTPHA----VPTIDQ--------
lephye	VQPFGCMVAIEEP--------TFKIIGYSENCYDMLGFKP--------TKMK--------
atphye	VQPFGCLIAVEEP--------SFRILGLSDNSSDFLGLLSLPSTSHSGEFDK--------
inphye	IQPFGCMLAIEEP--------SFKIVGFSENCFDLLGLKSGV-----EPPER--------
lephyf	IQPFGCMIAIDAQ--------NFAVIAYSENAPEMLDLTPHA----VPSIEQ--------
acvphy1	VQQFGCLIAVEEE--------TFRVLHMCE-APEMLDVATQA----VPTMGQ--------
acvphy2	IQPFGCMLALEEG--------SFRVIAYSENAAEMLDLMPQS----VPSVGVQ-------
acvphy3	TQAFGCMLVVA----------GQKIVAFSENAPEMLEVAA--------------------
apphy1	IQPFGCMLAVEEE--------SFRVIAFSENALEMLDLMSQA----VPSVGMQ-------
cpphy2	IQTFGCMVAVEEP--------NFCVIAYSENASEFLDLMPQA----VPSMGEM-------
mcphy1	TQTFGCMLMVEEG--------SFRVRAFSENAGEMLDLVPQA----VPSMGQQ-------
mpphy1	TQTFGCMLAVEEL--------TFRVLAYSENAPEMLDLMPQA----VPCVGQQ-------
msphy1	IQSFGCMMAVEPG--------TFRIIAYSENVSEMLGVTPQS----VPTGDHQ-------
paphy1	IQPFGCVLAVEEG--------SCAVVGYSENAPEMLDVVGGA--HAVPSIGGQQQEG---
ppphy0	TQSFGCMIAVEGT--------GFRVIAYSENAPEILDLVPQA----VPSVGEM-------
ppphy1	TQSFGCMIAVEGT--------GFRVIAYSENAPEILDLVPQA----VPSVGEM-------
ppphy2	MQTFGCMLCVEES--------NFRVIAFSENAPEMLDLMPQA----VPSVGQQ-------
ppphy3	TQSFGCMVAVEET--------GFRVIAYSENAPEFLDLMPQA----VPNIGEI-------
ppphy4	VQTFGCMLCVDES--------SFRVIAYSENAPEMLDLMPQA----VPSVGQQ-------
psphy1	IQPFGCVLAVEET--------TFRIIAYSEN-EEMLDLGAQS----VPSMEKPQQ-----
smphy1	VQPFGCMLAVEEG--------SFRVIAFSDNAGEMLDLMPQS----VPSLGSGQQ-----
aphA	IQPHGVLLVLEEP--------GLKILQVSNNTWGILGINAEN------------------
cph1	IQPHGLVVVLQEP--------DLTISQISANCTGILGRSPED------------------
cwCph1	IQPHGVLFVLDES--------NLKIVQTSSNTKQFFGIIPQE------------------
npCph1	IQPHGVLLVLEEP--------ELKILQVSTNTLKVFGIAPEN------------------
cwCph1a	IQPHGVLLVIDIK--------TFTIIQVSENTKRFLGVKPKT------------------
npCph1a	IQPHGILLALST---------QLEIVQVSNNTQVYLCKAPED------------------
toCphA	IQPHGVLLVLGEP--------ELNILQISSNTWSVFGILPED------------------
aphB	IQPHGVLLVLQEV--------DLTILQVSNNTFNILGRHPEQ------------------
atBphP1	IQEHGALLVLSAR--------EFSVVQASDNLANYIGVD---------------------
atBphP3	IQEHGALLVLSAR--------EFSVVQASDNLANYIGVD---------------------
avAphB	IQPHGVLLALQEI--------DLTILQVSNNTFNLLGRHPEQ------------------
chBphP1	IQPHGFLIAITKE--------TWEIRFCSENVIDFIGLSHKQ------------------
chBphP2	IQDYGFLLVCDP---------ALIVLQVSDNAEAFTRISYQS------------------
drbphp	IQPHGALLTADGH--------SGEVLQMSLNAATFLGQEPTV------------------
goBphP	IQPYGLLLVVDS-----------TSLKIIGGAGDIEGRLAPD------------------
krBphP	IQPHGVLLAVERG--------DHRVVVASANAAGFFGRPLPE------------------
mmBphP2	IQPFGALLRLDP---------DGQVSHASANCGAVLGIPPEA------------------
paBphP	IQPHGALVTLRA---------DGMVLAASENIQALLGFVASP------------------
pfBphP	IQPHGLLLTLSEP--------DLSIIQISANVETLLARPAQE------------------
ppBphP1	IQPHGCLLACDAS--------ATVVLRHSVNAPQMLGV-AND------------------
ppBphP2	IQPHGFLLVLDAT--------DLRVLQASENVEHWLGLPARE------------------
ppkBphP2	IQPHGFLLVLDAT--------DLRVLQASENVEHWLGLPARE------------------
psBphP1	IQPHGLLFTLKEP--------ELTILQVSANVQSVLGKVPDQ------------------
psBphP2	IQPHGVLLSVAGD--------PLCIEQVSANCAKSLGLESAE------------------
pssBphP1	IQPHGLLFTLAEP--------ELTILQVSANVQTVLGHVPEQ------------------
pssBphP2	IQPHGVLLSVAGD--------PLCIEQVSANCATEFGMAADE------------------
pstBphP1	IQPHGLLFTLKEP--------ELTILQVSANVQSVLGKVPDQ------------------
rcPpr	IQPWGAVLAVDPR--------DWTVCAASDNAQALLDCARPP------------------
rlBphP	VQPFGFLLAVSS---------DWIVIRASANLAEFLGVTEAN------------------
atBphP2	IQPHGCLIACDNA--------MRMVLRHSENCGELLGLEGD-------------------
brBphP	IQPHGILLAVKEP--------DNVVIQASINAAEFLNTNS--------------------
rpBphP1N	IQPHGALLVVSEP--------DHRIIQASANAAEFLNLGS--------------------
rpBphP2N	IQPHGLLLALAA---------DMTIVAGSDNLPELTGLAIGA------------------
rpBphP3N	IQPHGYLFVVSET--------DLRIASVSANVEDLLRQPPAS------------------
rpBphP4N	IQPHAALLALAPA--------DLTIVHAAGATASLLGAAAEL------------------
rpBphP5N	IQPHGAMLTVDEQ--------SDRVLHASANCAAFIGKPPEA------------------
rpBphP6N	IQPCGCLLACDAQ--------AVRITRISENAGAFFGRETP-------------------
rrBphP	VQPHGFLVVLDSK--------SGRIAQVTPGIEAVAGVVAQR------------------
rsBphP1	IQPHGALMTARAD--------SGRVAHASVNLGEILGLPAAS------------------
rsBphP1a	IQPHGALMTARAD--------SGRVAHASVNLGEILGLPAAS------------------
toCphB	IQPHGMLLALTEP--------ELTIVQVSRNTDEILGVAATE------------------
xaBphP	IQPYGVLLVIEPA--------DGRIVQASSTAADLLGVPMDA------------------
xcBphP	IQPYGVLLVIDPA--------DGRIVQASTTAADLLGVPMAA------------------
anFPH1	IQSFGALVAVREEPG-----EQMVVRIVSENSQDILGYSPND------------------
bfFPH2	IQQYGALIALRYNDQ-----GDLMVRIASENAFKILKYTPEQ------------------
chFPH1	VQGFGLLVALRDDPD-----GNLQVRIVSENSKRILGRTPKE------------------
cnFPH1	VQGFGVLMVLEEDYET----GNLEIRQVSEVNIFVIVMSKYQ----ETILRDTLEY----
gmFPH1	IQTFGALVALREEND-----GCFVARYISENSERMLGYTPKQ------------------
gzFPH1	VQTFGVLVALREEND-----GCFVARYVSENSVRMLGYTPKQ------------------
ncFPH1	VQGFGLMVVIQEERD-----GRFIVRFVSENSKRIIGYTPQE------------------
ncFPH2	IQSYGMLVALKLVDERVAGPSRYLPRICSENSAFVCHYQPSE------------------
umFPH1	VQSFGCMIVVRISPD-----GEMLVRQASENSAAILGMSPSY------------------
aphC	------------------------------------------------------------
cph2	------------------------------------------------------------
npCph2a1	------------------------------------------------------------
npCph2a2	------------------------------------------------------------
npCph2b	------------------------------------------------------------
arphyA	------------HPVLGIGTDIRSLFTAPSASALQ---KALGFGD---VSLLNPILVHCK
asphya3	------------PPRLGIGTNVRSLFSDQGATALH---KALGFAD---VSLLNPILVQCK
asphya4	------------PPRLGIGTNVRSLFSDQGATALH---KALGFAD---VSLLNPILVQCK
atphya	------------HPVLGIGTDIRSLFTAPSASALQ---KALGFGD---VSLLNPILVHCR
cpphya	------------YPVLGIGTDVRTIFTAPSASALL---KALGFGE---VTLLNPILVHCK
cupphya	------------LPVLGIGTDIRTIFTAPSGAALQ---KALGFGE---VSLLNPILVHCK
gmphya	------------HPALGIGTDIKTLFTAPSVSGLQ---KALGCAD---VSLLNPILVHCK
lephya	------------HPVLGIGTDIRTIFTGPSGAALQ---KALGFGE---VSLLNPVLVHCK
lsphya	------------HPALGIGTDIRTVFTAPSASALQ---KALGFAE---VSLLNPILVHCK
mgphya	------------HPLLGIGTDVRTIFTNPSAAALQ---KAMGYGE---VSLLNPILVHCK
ntphya	------------LPALGIGTDIRTIFTGPSAAALQ---KALGFGE---VSLLNPVLVHCK
omphya	------------HPLLGIGSDIRTIFTAPSAAALQ---KALGFGE---VSLLNPILVHCK
osphya	------------PPKLRIGTNVRSLFTDPGTTALQ---KALGFAD---VSLLNPILVQCK
pcphya	------------HPVLGIGTDVRTIFTAPSAAALQ---KAVGFTD---INLLNPILVHCK
psphya	------------HPALGIGTDIRTVFTAPSASALQ---KALGFAE---VSLLNPILVHCK
sbphya	------------PPKLGIGTNVRSLFTDPGATALQ---KALGFAD---VSLLNPILVQCK
slphya1	------------LPVIGIGTDIRTIFTGPSASALQ---KALGFTD---VSLLNPILVHCK
slphya3	------------LPVIGIGTDIRTIFTDPSASALQ---KALGFTD---VSLLNPILVHCK
slphya4	------------LPVIGIGTNIRTIFTGPSASALQ---KALGFTD---VSLLNPILVHCK
stphya	------------HPVLGIGIDIRTIFTGPSGAALQ---KALGFGE---VSLLNPVLVHCK
taphya	------------PPRLDIGTNVRSLFTDQGAAALH---KALGFAD---VSLLNPILVQCK
zmphya1	------------PPKLGIGTNVRSLFTDPGATALQ---KALGFAD---VSLLNPILVQCK
atphyb	------------PEILAMGTDVRSLFTSSSSILLE---RAFVARE---ITLLNPVWIHSK
atphyd	-----------KSEVLTIGTDLRSLFKSSSYLLLE---RAFVARE---ITLLNPIWIHSN
gmphyb	GPQSVPSLDDKNDAAFALGTDVRALFTHSSALLLE---KAFSARE---ISLMNPIWIHSR
lephb1	------------SEILTVGTDVRTLFTPSSSVLLE---RAFGARE---ITLLNPIWIHSK
lephb2	------------NEILKIGTDVRTLFSSSSSGLLE---GAFGARE---ITLLNPIWVHSK
npphyB	------------PEILTVGTDVRTLFTPSSSVLLE---RAFGARE---ITLLNPIWIHSK
ntphyb	------------PEILTVGTDVRTLFTPSSSVLLE---RAFGARE---ITLLNPIWIHSK
osphyb	---------SAVPPPVSLGADARLLFAPSSAVLLE---RAFAARE---ISLLNPLWIHSR
pbphyb1	------------QEILSDGTDVRTLFRPSSSAMLE---KAFGARE---IILLNPIWIHSK
pbphyb2	------------QEILFVGADVRILFRPSSAVLLE---KAFGARE---ITLLNPIWIHSK
sbphyB	----------AAPPPVSLGADARLLFSPSSAVLLE---RAFAARE---ISLLNPLWIHSR
slphyb	----------VQQRIIAVGTDIRSLFMSSSCVLLE---KAFSARE---ITLLNPVWIHSK
stphyb1	------------CEILTIGTDVRTLFTPSSSVLLE---RAFGARE---ITLLNPIWIHSK
stphyb2	------------CEILTIGTDVRTLFTPSSSVLLE---RAFGARE---ITLLNPIWIHSK
zmphyb1	----------SAPPHVSLGADARLLFSPSSAVLLE---RAFAARE---ISLLNPIWIHSR
zmphyb2	----------VALPPVSLGADARLYFSPSSAVLLE---RAFAARE---ISLLNPLWIHSR
atphyc	------------REALTIGTDVKSLFLSPGCSALE---KAVDFGE---ISILNPITLHCR
osphyc	------------REALAVGTDVRTLFRSHSFVALQ---KAATFGD---VNLLNPILVHAR
sbphyc	------------RDALAVGADVRTLFRSQSSVALH---KAATFGE---VNLLNPILVHAR
slphyc	------------LEALTFGTDVATLFTSSGVSALQ---KAVNYSE---LNLLNPILVHSK
taphyc	------------RDALAVGADVRTLFRSQSAVALH---KAAVFGE---VNLLNPILVHAR
zmphyc1	------------RDALGIGVDVRTLFRSQSSVALH---KAAAFGE---VNLLNPILVHAR
zmphyc2	------------RDALTIGADVRTLFRSQSSVALH---KAATFGE---VNLLNPILVHAR
lephye	--------------LGLIGVDARNLFTPSSGDSLA---KVMASRE---ISLLNPIWVHSR
atphye	-------------VKGLIGIDARTLFTPSSGASLS---KAASFTE---ISLLNPVLVHSR
inphye	--------------MSLIGIDARTLFTLSSRASLA---KAVASRE---ISLLNPIWVHSK
lephyf	------------QEALTFGTDVRKLFRSSGASALE---KAVSFGE---LSLLNPILVHCK
acvphy1	------------YSRLCIGADVRTLLSPASASALD---RVIGVVD---VSMFNPITVQSR
acvphy2	------------VLVLGIGTDARTLFTYASAAALE---KASGAVD---VSMLNPITVHCR
acvphy3	----------------GLGTDLRMLFTQGSTAALD---QAVKEED---LSSVNPLVLQSC
apphy1	-------------EILGIGSDARSYFTPSSAAALE---KAVGAVD---VSMLNPITIHSK
cpphy2	-------------DVLGIGTDIRTLFTPSSGAALE---KAAATQD---ISLLNPITVHCR
mcphy1	-------------SLIAVGTDIRTLFTSASVSLLE---KAAMATD---VSVMNPVSLQSR
mpphy1	-------------DVLGIGTDARTLFNSASAVALE---KAAGALD---VSMFNPISVQCK
msphy1	-------------NAIGIGTDVRSLLSPSSVSVVE---KAVAAND---VSMMNPIAVYSL
paphy1	--------GGGGGGLLRIGMDARTLFKPASAAALQ---KAATFAD---MHLVNPIFVRCN
ppphy0	-------------DTLRIGTDVRTLFTASSVASLE---KAAEAQE---MSLLNPITVNCR
ppphy1	-------------DTLRIGTDVRTLFTASSVASLE---KAAEAQE---MSLLNPITVNCR
ppphy2	-------------EVLGIGTDARTLFTPSSAAALE---KCAGTVD---VTMLNPISVHCR
ppphy3	-------------NTLGIGTDVRTLFTPSSAASLE---KAAETQE---ISLLNPITVYCR
ppphy4	-------------EVLGIGTDARTLFTPSSAAALE---KCAGAVD---VTMLNPISVHCR
psphy1	-------------DVLTIGTDVRTLFTAASAHSLE---KAAVAQE---ISLMNPIWVHCK
smphy1	-------------DVLTIGTDARTLFT-AAASALE---KAAGAVD---LSMLNPIWVQSK
aphA	----------------ILQKKLEDLLDSFQIERIQ---SGLSSGN---LEFINPTKIWIR
cph1	----------------LLGRTLGEVFDSFQIDPIQ---SRLTAGQ---ISSLNPSKLWAR
cwCph1	----------------IVNLTLDDIFDSFQIEQLK---IGLENNN---LDFINPTKLWAR
npCph1	----------------MLHKKLEDLLDPFQIERIK---TGLSGEN---LDFINPTKVWVR
cwCph1a	----------------LLGKPLTYLMYLKQIKNIK----NILENN---NHFVDIIKLKKK
npCph1a	----------------LLGRPLSYLLEPQPVEIVK----QCLVKK---VGSANAFKVLIN
toCphA	----------------VLQKKLEDLLDPFQIERIK---AGILEGN---LDYINPTKIWVR
aphB	----------------LLNQHLSCLLEAEQLSLLK---DCLAQED---LQIINPLEFIIK
atBphP1	----------------LPIGAVATEANLPFISVLS---AWYSGEE---SNFRYAWA----
atBphP3	----------------LPIGAVATEANLPFISVLS---AWYSGEE---SNFRYAWA----
avAphB	----------------LLNQHLSCLLEAEQINLLQ---DCLTQED---LQIINPLEFIIK
chBphP1	----------------LLGKKITEIFDDIFFGKVI------QCKD---YAVGESKLIQGK
chBphP2	----------------FIDKNLKELLTADSFQLLQ--EKLSSKAQ---KRFTCTLEFYGG
drbphp	----------------LRGQTLAALLPEQWPALQA--ALPPGCPD---ALQYRATLDWP-
goBphP	----------------WLGRPLADILKIPESRLHD--EKRPSLSD----LRVAGL-----
krBphP	----------------VLSSSLADLLGADLTERVR---GADLLDN---LDEVLHARLPGP
mmBphP2	----------------LLGQIPGPLLGGLVGLDEL---TPLGGFP---ILRTKAFTA---
paBphP	------------------GSYLTQEQVGPEVLRML---EEGLTGN---GPWSNSVETRI-
pfBphP	----------------LIGQPLQSLIGDAHAAQVR---EALQQAA---LSDAPPLHFRL-
ppBphP1	----------------INGQKLHAVLGDEVTHTLR---NALARTR---DASRPALSFGVT
ppBphP2	----------------LIGCHFADLVHEGFDLHAH---LTRLPEDE--VFPFHIGDVRLR
ppkBphP2	----------------LIGCHFADLVHEGFDLHAH---LTRLPEDE--VFPFHIGDVRLR
psBphP1	----------------LAGQTLDCVLGAGWAEVIR---STSANDS---LVDVPRLLMSV-
psBphP2	----------------LLGQPLSILLSAAHSMLIN---QAYSQPA---MPNSDPIRLTV-
pssBphP1	----------------LLGKGLDCVLGAGWAEVIR---SASAHDS---FIDAQRLLMSI-
pssBphP2	----------------LLGKPLSWLLSPEQSALID---HAYGHPA---APHIDPIKLTI-
pstBphP1	----------------LAGQTLDCVLGAGWAEVIR---STSANDS---LVDVPRLLMSV-
rcPpr	-----------------LGRPLGEVLDAGPLAALR---DWLPDRT----SRSWRGEMAR-
rlBphP	----------------ALGRPVISLISPEALHAIR---NKLTTLR----GSDVVERIFGI
atBphP2	----------------LNGRTAEDVLGKKLVHDLR---NALTVTG----RTTRPAMLPAM
brBphP	----------------VVGRPLRDLGGDLALQILP---HLNGPLH------LAPMTLRCT
rpBphP1N	----------------VLGVPLAEIDGDLLIKILP---HLDPTAE------GMPVAVRCR
rpBphP2N	----------------LIGRSAADVFDSETHNRLT---IALAEPG---AAVGAPIAVGFT
rpBphP3N	----------------LLNVPIAHYLTAASAARLT---HALHGGD---PAAINPIRLDVV
rpBphP4N	----------------LPGTAASTAFSSDQIARLQ----ALATAE---RWIERPQHAFTL
rpBphP5N	----------------VIGAPIAAVLGAGWHELLG----SLHRMP----LDSGPVNIARE
rpBphP6N	----------------RVGELLADYFGETEAHALR---NALAQSS----DPKRPALIFGW
rrBphP	----------------LIGEPLERVLDPRSAQRCR---HRIARPE--YPHLIDPFPVRAP
rsBphP1	----------------VLGAPIGEVIGRVNEILLR-----EARRS----GSETPETIGSF
rsBphP1a	----------------VLGAPIGEVIGRVNEILLR-----EARRS----GSETPETIGSF
toCphB	----------------FINQPLSRLLDAQQIDFFR---NCLAQED---LTLVNPIELTIA
xaBphP	----------------LLGTPYTQVLELPDAQPFA----VDDQPQ----HLLHADVRFPQ
xcBphP	----------------LLGMPYTQVLTLPEAQPFA----VDDQPQ----HLMHAEVRFPQ
anFPH1	--------------LFSLPTLCDIFPEDQADNFLD---HVDFVKEEGYDPSVDGPEVFIL
bfFPH2	--------------LFSLNSFLDLLGVDVREDFIARV-DHALRAVTKNPSADTKLDIFSM
chFPH1	--------------LFALESFTDILSEEQADNLLD---HIDFVKDEESNVTSNGPEVFTM
cnFPH1	--------------LPESYGGSNSVEDSGPSVFLLSG-FGEPGSDAEEGVTEGGPETEVR
gmFPH1	--------------LFQLKNFLDILTEEQQDNLLD---HIDFIRDEDADPAINGPEVFSL
gzFPH1	--------------LFQLKNFLDILTEEQQDNLLD---HIDFIRDEDADPAINGPEVFSL
ncFPH1	--------------LFRMNNFLDIFTDEQSENLLD---HIDFIRDEDSDPAINGPEVFSL
ncFPH2	--------------LLSLDSFYQVMPNFQRHLFDVQ--LRHIRQGYDSTKKEQEPVVFAF
umFPH1	--------------LFSLPTFLDLFDDDQADLLWD---NIDTLDQSSQDLAESGPTVFQL
aphC	------------------------------------------------------------
cph2	------------------------------------------------------------
npCph2a1	------------------------------------------------------------
npCph2a2	------------------------------------------------------------
npCph2b	------------------------------------------------------------
arphyA	T-----------------SAKPFYAIVHRVT-----------------GSIIVDFEPVKP
asphya3	T-----------------SGKPFYAIVHRAT-----------------GCLVVDFEPVKP
asphya4	T-----------------SGKPFYAIVHRAT-----------------GCLVVDFEPVKP
atphya	T-----------------SAKPFYAIIHRVT-----------------GSIIIDFEPVKP
cpphya	T-----------------SGKPFYAIVHRVT-----------------GSLIIDFEPVKP
cupphya	T-----------------SGKPFYAIVHRVT-----------------GSLIVDFEPVKP
gmphya	T-----------------SGKPFYAIVHRVT-----------------GSLIVDFEPVKP
lephya	N-----------------SGKPFYAIVHRVT-----------------GSLILDFEPVKP
lsphya	T-----------------SGKPFYAIIHRVT-----------------GSLIIDFEPVKP
mgphya	T-----------------SGKPFYAIVHRVT-----------------GSLIIDFEPVKP
ntphya	T-----------------SGKPYYAIVHRVT-----------------GSLIIDFEPVKP
omphya	T-----------------SGKPFYAIIHRVT-----------------GSLIIDFEPVKP
osphya	T-----------------SGKPFYAIVHRAT-----------------GCLVVDFEPVKP
pcphya	T-----------------SGKPFYAIAHRVT-----------------GSLIIDFEPVKP
psphya	T-----------------SGKPFYAIIHRVT-----------------GSLIIDFEPVKP
sbphya	T-----------------SGKPFYAIVHRAT-----------------GCLVVDFEPVKP
slphya1	N-----------------SGKPFYAIVHRVT-----------------RSLVIDFEPVKP
slphya3	N-----------------SGKPFYAIVHRVT-----------------RSLVIDFEPVKP
slphya4	N-----------------SGKPFYAIVHRVT-----------------RSLVIDFEPVKP
stphya	N-----------------SGKPFYAIVHRVT-----------------GSLIIDFEPVKP
taphya	T-----------------SGKPFYAIVHRAT-----------------GCLVVDFEPVNP
zmphya1	T-----------------SGKPFYAIVHRAT-----------------GCLVVDFEPVKP
atphyb	N-----------------TGKPFYAILHRID-----------------VGVVIDLEPART
atphyd	N-----------------TGKPFYAILHRVD-----------------VGILIDLEPART
gmphyb	T-----------------SGKPFYGILHRID-----------------VGIVIDLEPART
lephb1	N-----------------SGKPFYAILHRVD-----------------VGIVIDLEPART
lephb2	N-----------------SGKPFYAILHRID-----------------VGIVIDLEPART
npphyB	N-----------------SGKPFYAILHRVD-----------------VGIVIDLEPAKT
ntphyb	N-----------------SGKPFYAILHRVD-----------------VGIVIDLEPART
osphyb	V-----------------SSNPFYAILHRID-----------------VGVVIDLEPART
pbphyb1	N-----------------SGKPFYAILHRID-----------------VGIVIDLEPART
pbphyb2	N-----------------SGKPFYAILHRID-----------------VGIVIDLEPART
sbphyB	V-----------------SSKPFYAILHRID-----------------VGVVIDLEPART
slphyb	A-----------------NGKPFYAILHRID-----------------VGIVIDLEPART
stphyb1	N-----------------SGKPFYAILHRVD-----------------VGIVIDLEPART
stphyb2	N-----------------SGKPFYAILHRVD-----------------VGIVIDLEPART
zmphyb1	V-----------------SSKPFYAILHRID-----------------VGVVIDLEPART
zmphyb2	A-----------------SSKPFYAILHRID-----------------VGVVIDLEPART
atphyc	S-----------------SSKPFYAILHRIE-----------------EGLVIDLEPVSP
osphyc	T-----------------SGKPFYAIMHRID-----------------VGLVIDLEPVNP
sbphyc	T-----------------SGKPFYAILHRID-----------------VGLVIDLEPVNP
slphyc	N-----------------SGKPFYAILHRIK-----------------VGLVLDLETVNL
taphyc	T-----------------SGKPFYAILHRID-----------------VGLVIDLEPVNP
zmphyc1	T-----------------SGKPFYAILHRID-----------------VGLVIDLEPVNP
zmphyc2	T-----------------SGKPFYAILHRID-----------------VGLVIDLEPFNP
lephye	T-----------------THKPFYAILHRID-----------------VGIVIDLEPANS
atphye	T-----------------TQKPFYAILHRID-----------------AGIVMDLEPAKS
inphye	I-----------------NQKPFYAVLHRID-----------------VGIVIDLEPANS
lephyf	N-----------------SGKPFYAILHRIE-----------------VGLVIDLEPVDP
acvphy1	S-----------------SGKPFYAILHRND-----------------VGLVIDLEPIRP
acvphy2	S-----------------SSKPFNAIVHRID-----------------VGLVIDFEPVRP
acvphy3	G----------------GSAKQFYAMLHRIEDV---------------AGVVIDLEPIEN
apphy1	G-----------------SGKPFNAVVHRID-----------------VGLVIDFEPLRQ
cpphy2	R-----------------SGKPLYAIAHRID-----------------IGIVIDFEAVKM
mcphy1	A-----------------AKKPFFAVLHRID-----------------VGLVVDLEPVRP
mpphy1	S-----------------SGKPFYAIVHRID-----------------AGLVIDIEPVRP
msphy1	A-----------------TQKLFFAILHMND-----------------VGLVIDLEPISS
paphy1	R-----------------SGKPFYAILNRID-----------------AGLVIDFEPVMP
ppphy0	R-----------------SGKQLYAIAHRID-----------------IGIVIDFEAVKT
ppphy1	R-----------------SGKQLYAIAHRID-----------------IGIVIDFEAVKT
ppphy2	S-----------------SGKPFYAILHRID-----------------VGLVIDFEPVRS
ppphy3	------------------SKKPLYAIAHRID-----------------IGIVIDFEAVNM
ppphy4	S-----------------SGKPFYAILHRID-----------------VGLVIDFEPVRP
psphy1	N-----------------SRKPFYAIVHRID-----------------VGMVIDLEPLRT
smphy1	T-----------------SAKPFYAIVHRID-----------------VGLVMDLEPVKA
aphA	KK--------------GDDYAVFDAVFHRNTE----------------GFLILELEPAIT
cph1	VM--------------GDDFVIFDGVFHRNSD----------------GLLVCELEPAYT
cwCph1	VD--------------GDNYVIFDGVFHRNGE----------------GFLILELEPSYF
npCph1	KK--------------GDEYVVFDAIFHRNIE----------------GFLILELEPAIT
cwCph1a	K-----------------YDTQFKGIFHRVQ-----------------DSIIGELETFKL
npCph1a	T---------------LYGEIYFDAIAHRTE-----------------EAVILELEPTDS
toCphA	KK--------------GDEYVVFDAVFHRNPE----------------GLLILELEPAIS
aphB	S---------------HNESISFDVIAHRSN-----------------NLLILELEANLS
atBphP1	-------------------EKKLDVSAHRSG-----------------TLVILEVEKAGV
atBphP3	-------------------EKKLDVSAHRSG-----------------TLVILEVEKAGV
avAphB	S---------------HNQSINFDVIAHRSN-----------------GLLILELEANLS
chBphP1	I-----------------EDKEFDFTAHQNE-----------------DVIILESEIHID
chBphP2	------------------VRTSFLTLIHVKE-----------------EYILFEFEPSDD
drbphp	------------------AAGHLSLTVHRVG-----------------ELLILEFEPTEA
goBphP	------------------KDETFSILRHAQG-----------------THLLIELEPVEA
krBphP	G------------GSAGADAVEADVVLHVSG-----------------ERLVVEIEPSPP
mmBphP2	------------------HGDALDLAVSPSG-----------------EGLLLEFEPTGD
paBphP	------------------GEHLFDVIGHSYK-----------------EVFYLEFEIRTA
pfBphP	------------------NGTAFEGLLHRHQ-----------------DVLILELEIHVE
ppBphP1	L----------------PNGAAVDIAAHLYK-----------------GTAILEFEPAGA
ppBphP2	QG--------------APISALLHMLVHCHD-----------------QVLIAEFEPPRL
ppkBphP2	QG--------------APISALLHMLVHCHD-----------------QVLIAEFEPPRL
psBphP1	------------------EGVEFEALLHRSQ-----------------EALVLELEIQDK
psBphP2	------------------RAVDYNASLSRAG-----------------DVLIIELEPFVE
pssBphP1	------------------NGIEFEALLHRHQ-----------------GVLVLELEIQGK
pssBphP2	------------------GTAHYSASLQRAD-----------------DVLIIELEPFVE
pstBphP1	------------------EGVEFEALLHRSQ-----------------EALVLELEIQDK
rcPpr	-------------------GRRIDIRAHRSG-----------------GCVVLDLEPLTA
rlBphP	ALT--------------PDQNSFDLAVHLNE-----------------GQVIIEGERCQE
atBphP2	ET---------------SDGRSFDISLHRYK-----------------STTIIEFEPSGS
brBphP	VG---------------SPPRRVDCTVHRPS----------------NGGLIVELEPATK
rpBphP1N	IG---------------NPSTEYDGLMHRPP----------------EGGLIIELERAGP
rpBphP2N	M----------------RKDAGFVGSWHRHD-----------------QLVFLELEPPQR
rpBphP3N	TP---------------DGERAFNGILHRHD-----------------SIVILELEPRDE
rpBphP4N	NAP---------------DATPIDVIVHHAS-----------------GLLVVELDPRRE
rpBphP5N	SFL--------------GSDQGWHLFAHRCG-----------------GLIILEFEKAEP
rpBphP6N	RDG--------------LTGRTFDISLHRHD-----------------GTSIVEFEPAAA
rrBphP	------------------GGQSFSAVAHATD-----------------QADLVELWSDDQ
rsBphP1	R----------------RSDGQLLHLHAFQS----------------GDYMCLDIEPVRD
rsBphP1a	R----------------RSDGQLLHLHAFQS----------------GDYMCLDIEPVRD
toCphB	V---------------GENARAFDGIIHRSD-----------------RLLILELEPVLH
xaBphP	RS--------------APTDHPWVAAWHLYP-----------------EQWLVEIEPRDA
xcBphP	RA--------------TPPDSAWVAAWHLYP-----------------QQWLVEMEPRDA
anFPH1	TVN-----------QPNGSTIRVWCAIHTNPALN--------------GLVICEFELEDD
bfFPH2	SV------------VAHTGLVNLWCAIHISKGTD--------------DLIICEFEPFSD
chFPH1	SIK----------IAGHTRTRKLWCAIHTNEANP--------------GLVICEFELEED
cnFPH1	STA--------SNAGGKRKEWTCWVAAHRPEHRGWNKVDEIGEPIPPPDWIILEFELERD
gmFPH1	SIR-----------SPKRKSTKLWCAIHINPAHP--------------DLIICEFELDED
gzFPH1	SIR-----------PPKCKSTKLWCAIHINPAHP--------------DLIICEFELDDD
ncFPH1	SIR----------LPKAKTSVRLWCAIHVHPSRP--------------ELTICEFELDDD
ncFPH2	SF-----------SDPDGRLIPCWCAAHYLGGDT--------------DLFICEFELQDY
umFPH1	RGYDMASYDERVSRGVQRNRWNTWCGAHIPDRRNDGQAE---------LTVVLEFELVDD
aphC	------------------------------------------------------------
cph2	------------------------------------------------------------
npCph2a1	------------------------------------------------------------
npCph2a2	------------------------------------------------------------
npCph2b	------------------------------------------------------------
arphyA	YEVPM-------------------------------------------------------
asphya3	TEFPA-------------------------------------------------------
asphya4	TEFPA-------------------------------------------------------
atphya	YEVPM-------------------------------------------------------
cpphya	YEGPV-------------------------------------------------------
cupphya	YEAPM-------------------------------------------------------
gmphya	YEVPM-------------------------------------------------------
lephya	YEVPM-------------------------------------------------------
lsphya	YEVPM-------------------------------------------------------
mgphya	YEVPM-------------------------------------------------------
ntphya	YEVPM-------------------------------------------------------
omphya	HEVPM-------------------------------------------------------
osphya	TEFPA-------------------------------------------------------
pcphya	YEVPM-------------------------------------------------------
psphya	YEVPM-------------------------------------------------------
sbphya	TEFPA-------------------------------------------------------
slphya1	YEVPM-------------------------------------------------------
slphya3	YEVPM-------------------------------------------------------
slphya4	YEVPM-------------------------------------------------------
stphya	YEVPM-------------------------------------------------------
taphya	TEFPA-------------------------------------------------------
zmphya1	TEFPA-------------------------------------------------------
atphyb	EDPAL-------------------------------------------------------
atphyd	EDPAL-------------------------------------------------------
gmphyb	EDPAL-------------------------------------------------------
lephb1	EDPAL-------------------------------------------------------
lephb2	EDPAL-------------------------------------------------------
npphyB	EDPAL-------------------------------------------------------
ntphyb	EDPAL-------------------------------------------------------
osphyb	EDPAL-------------------------------------------------------
pbphyb1	EDPAL-------------------------------------------------------
pbphyb2	EDPAL-------------------------------------------------------
sbphyB	EDPAL-------------------------------------------------------
slphyb	EDPAL-------------------------------------------------------
stphyb1	EDPAL-------------------------------------------------------
stphyb2	EDPAL-------------------------------------------------------
zmphyb1	EDPAL-------------------------------------------------------
zmphyb2	EDPAL-------------------------------------------------------
atphyc	DEVPV-------------------------------------------------------
osphyc	VDLPV-------------------------------------------------------
sbphyc	VDVPV-------------------------------------------------------
slphyc	AETLV-------------------------------------------------------
taphyc	ADVPV-------------------------------------------------------
zmphyc1	ADVPV-------------------------------------------------------
zmphyc2	ADVPV-------------------------------------------------------
lephye	SDPAL-------------------------------------------------------
atphye	GDPAL-------------------------------------------------------
inphye	ADPAL-------------------------------------------------------
lephyf	HEVPV-------------------------------------------------------
acvphy1	DDASI-------------------------------------------------------
acvphy2	ADVAVW------------------------------------------------------
acvphy3	GVVEK-------------------------------------------------------
apphy1	ADITVS------------------------------------------------------
cpphy2	NDVSV-------------------------------------------------------
mcphy1	SDPNV-------------------------------------------------------
mpphy1	SDPSV-------------------------------------------------------
msphy1	SSDSAM------------------------------------------------------
paphy1	SDVPV-------------------------------------------------------
ppphy0	DDHLV-------------------------------------------------------
ppphy1	DDHLV-------------------------------------------------------
ppphy2	NDAIV-------------------------------------------------------
ppphy3	NDVTI-------------------------------------------------------
ppphy4	NDAVV-------------------------------------------------------
psphy1	GDAFM-------------------------------------------------------
smphy1	SDTRVG------------------------------------------------------
aphA	QENIP-------------------------------------------------------
cph1	SDNLP-------------------------------------------------------
cwCph1	SRKYP-------------------------------------------------------
npCph1	QENIP-------------------------------------------------------
cwCph1a	NDNNK-------------------------------------------------------
npCph1a	EFEVS-------------------------------------------------------
toCphA	QENIP-------------------------------------------------------
aphB	DKTHS-------------------------------------------------------
atBphP1	GESAE-------------------------------------------------------
atBphP3	GESAE-------------------------------------------------------
avAphB	DKNYS-------------------------------------------------------
chBphP1	NTPKN-------------------------------------------------------
chBphP2	TDIKG-------------------------------------------------------
drbphp	WDSTG-------------------------------------------------------
goBphP	HNLLT-------------------------------------------------------
krBphP	HTAPV-------------------------------------------------------
mmBphP2	FSGTH-------------------------------------------------------
paBphP	DTLSI-------------------------------------------------------
pfBphP	NFQPR-------------------------------------------------------
ppBphP1	SIAEP-------------------------------------------------------
ppBphP2	PADLV-------------------------------------------------------
ppkBphP2	PADLV-------------------------------------------------------
psBphP1	AAQAI-------------------------------------------------------
psBphP2	AAHEQ-------------------------------------------------------
pssBphP1	DAQSV-------------------------------------------------------
pssBphP2	TGHGQ-------------------------------------------------------
pstBphP1	AAQAI-------------------------------------------------------
rcPpr	RPGEA-------------------------------------------------------
rlBphP	DRHDA-------------------------------------------------------
atBphP2	DAQPL-------------------------------------------------------
brBphP	TTNVA-------------------------------------------------------
rpBphP1N	PIDLS-------------------------------------------------------
rpBphP2N	DVAEP-------------------------------------------------------
rpBphP3N	SRYTN-------------------------------------------------------
rpBphP4N	PAPEN-------------------------------------------------------
rpBphP5N	EAAGT-------------------------------------------------------
rpBphP6N	DQADNP------------------------------------------------------
rrBphP	ETTVE-------------------------------------------------------
rsBphP1	EDGRL-------------------------------------------------------
rsBphP1a	EDGRL-------------------------------------------------------
toCphB	QKNYT-------------------------------------------------------
xaBphP	RLMDV-------------------------------------------------------
xcBphP	RLLDV-------------------------------------------------------
anFPH1	HVNPL---------------------------------------------TSSGHISPAV
bfFPH2	EMFFPDEP------------------------------------------HNTKNDLPKF
chFPH1	PLYPL---------------------------------------------VPPNNNTPDL
cnFPH1	VYNPLVHPSENAETSTAAANSNARSLSPDSTAASVSASGSNSNSNTLSASTRSGERTLDS
gmFPH1	AEYPL---------------------------------------------RPVDELTPDT
gzFPH1	VEYPL---------------------------------------------RPADEMTPDT
ncFPH1	HDYPL---------------------------------------------RPPEEDLPDI
ncFPH2	SMHPL---------------------------------------------ATPAMSDPGN
umFPH1	LTNPISTSSPPA--------------------------------------TPLDDRESHS
aphC	------------------------------------------------------------
cph2	------------------------------------------------------------
npCph2a1	------------------------------------------------------------
npCph2a2	------------------------------------------------------------
npCph2b	------------------------------------------------------------
arphyA	------------------------------------------------------------
asphya3	------------------------------------------------------------
asphya4	------------------------------------------------------------
atphya	------------------------------------------------------------
cpphya	------------------------------------------------------------
cupphya	------------------------------------------------------------
gmphya	------------------------------------------------------------
lephya	------------------------------------------------------------
lsphya	------------------------------------------------------------
mgphya	------------------------------------------------------------
ntphya	------------------------------------------------------------
omphya	------------------------------------------------------------
osphya	------------------------------------------------------------
pcphya	------------------------------------------------------------
psphya	------------------------------------------------------------
sbphya	------------------------------------------------------------
slphya1	------------------------------------------------------------
slphya3	------------------------------------------------------------
slphya4	------------------------------------------------------------
stphya	------------------------------------------------------------
taphya	------------------------------------------------------------
zmphya1	------------------------------------------------------------
atphyb	------------------------------------------------------------
atphyd	------------------------------------------------------------
gmphyb	------------------------------------------------------------
lephb1	------------------------------------------------------------
lephb2	------------------------------------------------------------
npphyB	------------------------------------------------------------
ntphyb	------------------------------------------------------------
osphyb	------------------------------------------------------------
pbphyb1	------------------------------------------------------------
pbphyb2	------------------------------------------------------------
sbphyB	------------------------------------------------------------
slphyb	------------------------------------------------------------
stphyb1	------------------------------------------------------------
stphyb2	------------------------------------------------------------
zmphyb1	------------------------------------------------------------
zmphyb2	------------------------------------------------------------
atphyc	------------------------------------------------------------
osphyc	------------------------------------------------------------
sbphyc	------------------------------------------------------------
slphyc	------------------------------------------------------------
taphyc	------------------------------------------------------------
zmphyc1	------------------------------------------------------------
zmphyc2	------------------------------------------------------------
lephye	------------------------------------------------------------
atphye	------------------------------------------------------------
inphye	------------------------------------------------------------
lephyf	------------------------------------------------------------
acvphy1	------------------------------------------------------------
acvphy2	------------------------------------------------------------
acvphy3	------------------------------------------------------------
apphy1	------------------------------------------------------------
cpphy2	------------------------------------------------------------
mcphy1	------------------------------------------------------------
mpphy1	------------------------------------------------------------
msphy1	------------------------------------------------------------
paphy1	------------------------------------------------------------
ppphy0	------------------------------------------------------------
ppphy1	------------------------------------------------------------
ppphy2	------------------------------------------------------------
ppphy3	------------------------------------------------------------
ppphy4	------------------------------------------------------------
psphy1	------------------------------------------------------------
smphy1	------------------------------------------------------------
aphA	------------------------------------------------------------
cph1	------------------------------------------------------------
cwCph1	------------------------------------------------------------
npCph1	------------------------------------------------------------
cwCph1a	------------------------------------------------------------
npCph1a	------------------------------------------------------------
toCphA	------------------------------------------------------------
aphB	------------------------------------------------------------
atBphP1	------------------------------------------------------------
atBphP3	------------------------------------------------------------
avAphB	------------------------------------------------------------
chBphP1	------------------------------------------------------------
chBphP2	------------------------------------------------------------
drbphp	------------------------------------------------------------
goBphP	------------------------------------------------------------
krBphP	------------------------------------------------------------
mmBphP2	------------------------------------------------------------
paBphP	------------------------------------------------------------
pfBphP	------------------------------------------------------------
ppBphP1	------------------------------------------------------------
ppBphP2	------------------------------------------------------------
ppkBphP2	------------------------------------------------------------
psBphP1	------------------------------------------------------------
psBphP2	------------------------------------------------------------
pssBphP1	------------------------------------------------------------
pssBphP2	------------------------------------------------------------
pstBphP1	------------------------------------------------------------
rcPpr	------------------------------------------------------------
rlBphP	------------------------------------------------------------
atBphP2	------------------------------------------------------------
brBphP	------------------------------------------------------------
rpBphP1N	------------------------------------------------------------
rpBphP2N	------------------------------------------------------------
rpBphP3N	------------------------------------------------------------
rpBphP4N	------------------------------------------------------------
rpBphP5N	------------------------------------------------------------
rpBphP6N	------------------------------------------------------------
rrBphP	------------------------------------------------------------
rsBphP1	------------------------------------------------------------
rsBphP1a	------------------------------------------------------------
toCphB	------------------------------------------------------------
xaBphP	------------------------------------------------------------
xcBphP	------------------------------------------------------------
anFPH1	PTNT----------------------------LDVVPTIEQMAGSTITINQPLRVLRRAR
bfFPH2	PTRT----------------------------IDNDTVLEERLKSISSGSQPLRVLQIAK
chFPH1	PEDT----------------------------LSSQPTADEFLESTEIKSKPLRILRSAR
cnFPH1	LTSTLAGGRAGVSAGLGPGTASSDASPGDLGSSASDFTSVPKQEARMGLDGLEMHIPLEK
gmFPH1	PHDT----------------------------LQSNPTLEEIEDSTEVLSKPLRILRSAR
gzFPH1	PHDT----------------------------LQSNPTLEEIEDSTEVLSKPLRILRSAR
ncFPH1	PEDT----------------------------LQSNPTTEELTESTAISSKPLRVLRSAR
ncFPH2	PIDT----------------------------LGSDHLDFATACSIQSKVQPAFPNPELI
umFPH1	GNGPGLGLAAGWIRPDQPTSSRQDSSPVTIG-TVLSSSNASSVGPRAGLEGLAYTPSPNE
aphC	------------------------------------------------------------
cph2	------------------------------------------------------------
npCph2a1	------------------------------------------------------------
npCph2a2	------------------------------------------------------------
npCph2b	------------------------------------------------------------
arphyA	-----------------------------------------------TAAGALQSYKLAA
asphya3	-----------------------------------------------TAAGALQSYKLAA
asphya4	-----------------------------------------------TAAGALQSYKLAA
atphya	-----------------------------------------------TAAGALQSYKLAA
cpphya	-----------------------------------------------TAAGALQSYKLAA
cupphya	-----------------------------------------------TAAGALQSYKLAA
gmphya	-----------------------------------------------TAAGALQSYKLAA
lephya	-----------------------------------------------TAAGALQSYKLAA
lsphya	-----------------------------------------------TAAGALQSYKLAA
mgphya	-----------------------------------------------TAAGALQSYKLAA
ntphya	-----------------------------------------------TAAGALQSYKLAA
omphya	-----------------------------------------------TAAGALQSYKLAA
osphya	-----------------------------------------------TAAGALQSYKLAA
pcphya	-----------------------------------------------TAAGALQSYKLAS
psphya	-----------------------------------------------TAAGALQSYKLAA
sbphya	-----------------------------------------------TAAGALQSYKLAA
slphya1	-----------------------------------------------TAAGALQSYKLAA
slphya3	-----------------------------------------------TAAGALQSYKLAA
slphya4	-----------------------------------------------TAAGALQSYKLAA
stphya	-----------------------------------------------TAAGALQSYKLAA
taphya	-----------------------------------------------TAAGALQSYKLAA
zmphya1	-----------------------------------------------TAAGALQSYKLAA
atphyb	-----------------------------------------------SIAGAVQSQKLAV
atphyd	-----------------------------------------------SIAGAVQSQKLAV
gmphyb	-----------------------------------------------SIAGAVQSQEALV
lephb1	-----------------------------------------------SIAGAVQSQKLAV
lephb2	-----------------------------------------------SIAGAVQSQKLAV
npphyB	-----------------------------------------------SIAGAVQSQKLAV
ntphyb	-----------------------------------------------SIAGAVQSQKLAV
osphyb	-----------------------------------------------SIAGAVQSQKLVV
pbphyb1	-----------------------------------------------SIAGAVQSQKLAV
pbphyb2	-----------------------------------------------SIAGAVQSQKLAV
sbphyB	-----------------------------------------------SIAGAVQSQKLAV
slphyb	-----------------------------------------------SIAGAVQSQKLAV
stphyb1	-----------------------------------------------SIAGAVQSQKLRS
stphyb2	-----------------------------------------------SIAGAVQSQKLAV
zmphyb1	-----------------------------------------------SIAGAVQSQKLAV
zmphyb2	-----------------------------------------------SIAGAVQSQKLAV
atphyc	-----------------------------------------------TAAGALRSYKLAA
osphyc	-----------------------------------------------TATGAIKSYKLAA
sbphyc	-----------------------------------------------TAAGALKSYKLAA
slphyc	-----------------------------------------------GVSGALMSYKLAA
taphyc	-----------------------------------------------TAAGALKSYKLAA
zmphyc1	-----------------------------------------------TAAGALKSYKLAA
zmphyc2	-----------------------------------------------TAAGALKSYKLAA
lephye	-----------------------------------------------LLAGAVQSQKLAV
atphye	-----------------------------------------------TLAGAVQSQKLAV
inphye	-----------------------------------------------LLAGAVQSQKLAV
lephyf	-----------------------------------------------TTAGAIKSYKLAA
acvphy1	------------------------------------------------TGGALQSHKLAA
acvphy2	-----------------------------------------------AAAGALQSHKLAA
acvphy3	----------------------------------------------------KSSAEMAV
apphy1	-----------------------------------------------AAG-ALQSHKLAA
cpphy2	-----------------------------------------------SAAGALQSHKLAA
mcphy1	-----------------------------------------------SAAGAMQSHKLAA
mpphy1	-----------------------------------------------SAAGALQSHKLAA
msphy1	-----------------------------------------------FSAGAVQSHKLAA
paphy1	-----------------------------------------------SAAGALQSYKLAA
ppphy0	-----------------------------------------------SAAGALQSHKLAA
ppphy1	-----------------------------------------------SAAGALQSHKLAA
ppphy2	-----------------------------------------------SSAGVLQSHKLAA
ppphy3	-----------------------------------------------SADGALQSHKLAA
ppphy4	-----------------------------------------------SSAGALQSHKLAA
psphy1	-----------------------------------------------SAAGAVQSQKLAV
smphy1	-----------------------------------------------SAAGALQSHKLAA
aphA	------------------------------------------------------FLSFYH
cph1	------------------------------------------------------FLGFYH
cwCph1	------------------------------------------------------LFKFLS
npCph1	------------------------------------------------------FLSFYH
cwCph1a	------------------------------------------------------NIDYYK
npCph1a	------------------------------------------------------FLNFHS
toCphA	------------------------------------------------------FLSFYH
aphB	------------------------------------------------------FFRFYH
atBphP1	--------------------------------------------------------KLMG
atBphP3	--------------------------------------------------------KLMG
avAphB	------------------------------------------------------FFRFYH
chBphP1	--------------------------------------------------------DLFD
chBphP2	------------------------------------------------------FREVYQ
drbphp	----------------------------------------------------------PH
goBphP	-------------------------------------------------------WDIFG
krBphP	---------------------------------------------------------SYR
mmBphP2	-----------------------------------------------------SLKLKSL
paBphP	-------------------------------------------------------TSFTL
pfBphP	-----------------------------------------------------NVAGTET
ppBphP1	----------------------------------------------------------IE
ppBphP2	-----------------------------------------------------GQGDYYP
ppkBphP2	-----------------------------------------------------GQGDYYP
psBphP1	-----------------------------------------------------SYSERTG
psBphP2	----------------------------------------------------------SR
pssBphP1	-----------------------------------------------------SYSERTG
pssBphP2	----------------------------------------------------------SR
pstBphP1	-----------------------------------------------------SYSERTG
rcPpr	-----------------------------------------------------PVCSLLA
rlBphP	---------------------------------------------------------ASL
atBphP2	-----------------------------------------------------------G
brBphP	-----------------------------------------------------------P
rpBphP1N	-----------------------------------------------------------G
rpBphP2N	-------------------------------------------------------QAFFR
rpBphP3N	--------------------------------------------------------EFFR
rpBphP4N	---------------------------------------------------------SLA
rpBphP5N	------------------------------------------------------TSNLYS
rpBphP6N	----------------------------------------------------------LR
rrBphP	--------------------------------------------------------GVFG
rsBphP1	---------------------------------------------------------PPG
rsBphP1a	---------------------------------------------------------PPG
toCphB	------------------------------------------------------FFNFYH
xaBphP	---------------------------------------------------------TLR
xcBphP	---------------------------------------------------------TLR
anFPH1	RRKGEAA------------------------------------------------AMEVF
bfFPH2	RKGRHAV-----------------------------------------------GSLEVF
chFPH1	KRKGEAA------------------------------------------------AMEVF
cnFPH1	ILESTTNHASPLRALERMRGTTVNASNEARSRGRGRGRARGGRQRPIRTESGGTGTMDIF
gmFPH1	KRRGEQG------------------------------------------------AMQVF
gzFPH1	KRRGEQG------------------------------------------------AMQVF
ncFPH1	RRRGEAG------------------------------------------------AMQVF
ncFPH2	SKGFDPST----------------------------------------------SSVEVI
umFPH1	LHESTHAIHKPLKALSRMRRNAEIKS--------QTRSRRPAVLPNAGGADGTGGILDLF
aphC	-------------------------------------------MSPTAKPNSQVSLNQES
cph2	---------------------------------------------------MNPNRSLED
npCph2a1	--------------------------------------------MTSNPEQNFLYSQEES
npCph2a2	----------------------------------------------MEFLTNQVSQTQEI
npCph2b	------------------------------------------MTSTDKPNGLQQSLEQES
arphyA	KAITRLQS--LPSGSMERLCDTMVQEVFELTGYDRVMAYKFHEDD--HGEVVSEVTKPG-
asphya3	KAISKIQS--LPGGSMEVLCNTVVKEVFDLTGYDRVMAYKFHEDD--HGEVFSEITKPG-
asphya4	KAISKIQS--LPGGSMEVLCNTVVKEVFDLTGYDRVMAYKFHEDD--HGEVFAEITKPG-
atphya	KAITRLQS--LPSGSMERLCDTMVQEVFELTGYDRVMAYKFHEDD--HGEVVSEVTKPG-
cpphya	KAITRLQS--LPSGSMARLCDTMVQEVFELTGYDRVMAYKFHDDD--HGEVISEVAKPG-
cupphya	KAIARLQS--LPSGSLERFCDTIVQEVFELTGYDRVMAYKFHDDD--HGEVVSEITKPG-
gmphya	KAITRLQS--LPSGNMERLCDTMVQEVFELTGYDRVMAYKFHEDD--HGEVIREITKPC-
lephya	KAITRLQS--LPSGSMERLCDTMVQEVFELTGYDRVMGYKFHEDD--HGEVVSEITKPG-
lsphya	KAITRLQS--LASGSMERLCDTMVQEVFELTGYDRVMAYKFHEDD--HGEVIAEIAKPG-
mgphya	KAITRLQS--LPSGNMRILCDAMVQEVFELTGYDRVMVYKFHDDD--HGEVFSELTKPG-
ntphya	KAITRLQA--LPSGSMERLCDTMVQEVFELTGYDRVMTYKFHDDD--HGEVVAEITKPG-
omphya	KAIACLQA--LPGGSIERLCDTMVQQVFELTGYDRVMIYKFHEDD--HGEVFTEITKPG-
osphya	KAISKIQS--LPGGSMEVLCNTVVKELFDLTGYDRVMAYKFHEDD--HGEVFAEITKPG-
pcphya	KAVNRLQA--LPGGSMERLCDTMVQEVFELTGYDRVMAYKFHDDD--HGEVTAEVTKPG-
psphya	KAITRLQS--LASGSMERLCDTMVQEVFELTGYDRVMAYKFHEDD--HGEVIAEIAKPG-
sbphya	KAISKIQS--LPGGSMEALCNTVVKEVFELTGYDRVMAYKFHEDE--HGEVFAEITKPG-
slphya1	KAITRLQS--LPSGNMVRLVDTMVQEVFELTGYDRVMAYKFHDDD--HGEVVSEVTKPN-
slphya3	KAITRLQS--LPSGNMDRLVDTMVQEVFELTGYDRVMAYKFHDDD--HGEVVSEVTKPN-
slphya4	KAITRLQS--LPSGNMDRLVDTMVQEVFELTGYDRVMAYKFHDDD--HGEVVSEVTKPN-
stphya	KAITRLQS--LPSGSMERLCDTMVQEVFELTGYDRVMGYKFHDDD--HGEVVSEITKPG-
taphya	KAISKIQA--LPGGSMELLCNTVVKEVFDLTGYDRVMAYKFHEDN--HGEVFAEITKPG-
zmphya1	KAISKIQS--LPGGSMQALCNTVVKEVFDLTGYDRVMAYKFHEDE--HGEVFAEITKPG-
atphyb	RAISQLQA--LPGGDIKLLCDTVVESVRDLTGYDRVMVYKFHEDE--HGEVVAESKRDD-
atphyd	RAISHLQS--LPSGDIKLLCDTVVESVRDLTGYDRVMVYKFHEDE--HGEVVAESKRND-
gmphyb	RAISQLQS--LPSADVKLLCDTVVESVRELTGYDRVMVYKFHEDE--HGEVVSESKRPD-
lephb1	RAISHLQS--LPGGDIKLLCDTVVESVRELTGYDRVMVYKFHEDE--HGEVVAESKRSD-
lephb2	RAISLLQS--LPGGDIDLLCDTVVKSVRELTGYDRVMVYKFHDDE--HGEVVAESRRSD-
npphyB	RAISHLQS--LPGGDVKILCDTVVESVRELTGYDRVMVYKFHEDE--HGEVVAESKRPD-
ntphyb	RAISHLQS--LPGGDVKLLCDTVVESVRELTGYDRVMVYKFHEDE--HGEVVAESKIPD-
osphyb	RAISRLQA--LPGGDVKLLCDTVVEHVRELTGYDRVMVYRFHEDE--HGEVVAESRRSN-
pbphyb1	RSISQLQS--LPGGDIKLLCDTVVESVRELTGYDRVMVYKFHEDE--HGEVVAENKRAD-
pbphyb2	RAISQLQS--LPGGDIKLLCDTVVDSVRELTGYDRVMVYKFHEDE--HGEVVAENKRVD-
sbphyB	RAISRLQA--LPGGDIKLLCDTVVEHVRELTGYDRVMVYRFHEDE--HGEVVAESRRDN-
slphyb	RAISQLQS--LPGGDVKLLCDTVVESVRQLAAYDRVMVYKFHEDE--HGEVVAESKRAD-
stphyb1	EGLFLICN-HFLVGTLKLLCDTVVESVRELTGYDRVMVYKFHEDE--HGEVVAESKRSD-
stphyb2	RAISHLQS--LPGGDIKLLCDTVVESVRELTGYDRVMVYKFHEDE--HGEVVAESKRSD-
zmphyb1	RAISRLQA--LPGGDVKLLCDTVVEHVRELTGYDRVMVYRFHEDE--HGEVVAESRRDN-
zmphyb2	RAISRLQA--LPGGDVKLLCDTVVEHVRELTGYDRVMVYKFHEDE--HGEVVAESRRDN-
atphyc	KSISRLQA--LPSGNMLLLCDALVKEVSELTGYDRVMVYKFHEDG--HGEVIAECCRED-
osphyc	RAIARLQS--LPSGNLSLLCDVLVREVSELTGYDRVMAYKFHEDE--HGEVIAECKRSD-
sbphyc	KAISRLQS--LPSGNLSLLCDVLVREVSELTGYDRVMAYKFHEDE--HGEVISECRRSD-
slphyc	KAISKLQS--LPSQNIPLLCDVLVKEVRELTGYDRVMVYKFHDDQ--HGEVIGESHSPS-
taphyc	KAISRLQS--LPSGNLSLLCDVLVREVSELTGYDRVMAYKFHEDE--HGEVIAECRRSD-
zmphyc1	KAISRLQS--LPSGNLSLLCDVLVREVSELTGYDRVMAYKFYEDE--HGEVISECRRSD-
zmphyc2	KAISRLQS--LPSGNLSLLCDVLVREVSELTGYDRVMAYKFHEDE--HGEVISECRRSD-
lephye	RSISRLQS--LPGGDIGVLCDTAVEDVQKLTGYDRVMVYKFHDDN--HGEIVSEIRRSD-
atphye	RAISRLQS--LPGGDIGALCDTVVEDVQRLTGYDRVMVYQFHEDD--HGEVVSEIRRSD-
[truncated: 4,223 more rows]
