# Supplementary material for: Flexible mapping of homology onto structure with Homolmapper
Source: BMC Bioinformatics. 2007 Apr 11;8:123. doi: 10.1186/1471-2105-8-123 (PMC1955750; doi:10.1186/1471-2105-8-123)
Supplement: Additional file 3 — Additional documentation for homolmapper, including the PDF User Guide and example structure, alignment, and accessory files, current as of March 2007. [file 1471-2105-8-123-S3.gz › user_guide/phytochrome/entropy.hmset]

# REMARK  This file generated by	 homolmapper version 16.2.1 
# REMARK  using 1ZTU.pdb, corrected.aln	  
# REMARK  corrected.aln: 122 sequences. Matched: drbphp. 
# REMARK  occupancy: sim	entropy		structure
# REMARK  B-factor: sim	ID		structure
# REMARK  SegID: 	(none)
# REMARK  occupancy statistics: mean,  2.29; SD,  0.87; score diversity, 99.09
# REMARK  B-factor statistics: mean, 23.22; SD, 28.64; score diversity, 60.19
# REMARK	Sun Feb 18 16:44:52 2007
# REMARK	
# REMARK	
# REMARK	
 1ZTU.pdb
 corrected.aln
--occ=entropy
--B=ID
--out=entropy
