# Supplementary material for: Flexible mapping of homology onto structure with Homolmapper
Source: BMC Bioinformatics. 2007 Apr 11;8:123. doi: 10.1186/1471-2105-8-123 (PMC1955750; doi:10.1186/1471-2105-8-123)
Supplement: Additional file 3 — Additional documentation for homolmapper, including the PDF User Guide and example structure, alignment, and accessory files, current as of March 2007. [file 1471-2105-8-123-S3.gz › user_guide/phytochrome/explicit.sfam]

# This is an example of an explicitly defined subfamily: it simply lists out
# the names of sequences that should be in the subfamily. Such files can either
# be constructed by typing the stuff out or by using the alnfilter utility to
# extract the sequence names and then editing the resulting list (or processing
# it, e.g. via grep, at time of generation).

drbphp		# structure sequence
atBphP1	atBphP3
chBphP1
chBphP2
goBphP
krBphP
mmBphP2
paBphP
pfBphP
ppBphP1
ppBphP2
ppkBphP2
psBphP1
psBphP2
pssBphP1
pssBphP2
pstBphP1
rlBphP
atBphP2
brBphP
rpBphP1N
rpBphP2N
rpBphP3N
rpBphP4N
rpBphP5N
rpBphP6N
rrBphP
rsBphP1
rsBphP1a
xaBphP
xcBphP
