# Supplementary material for: Flexible mapping of homology onto structure with Homolmapper
Source: BMC Bioinformatics. 2007 Apr 11;8:123. doi: 10.1186/1471-2105-8-123 (PMC1955750; doi:10.1186/1471-2105-8-123)
Supplement: Additional file 3 — Additional documentation for homolmapper, including the PDF User Guide and example structure, alignment, and accessory files, current as of March 2007. [file 1471-2105-8-123-S3.gz › user_guide/phytochrome/fastauto.hmset]

# REMARK  This file generated by	 homolmapper version 16.2 
# REMARK  using 1ZTU.pdb, corrected.aln	--sfam(65)  
# REMARK  corrected.aln: 122 sequences. Matched: drbphp. 
# REMARK  occupancy: sim	degen	W	consensus
# REMARK  B-factor: sim	degen	W	consensus
# REMARK  SegID:  (autospec)
# REMARK  occupancy statistics: mean,  0.92; SD,  8.59; score diversity,  2.85
# REMARK  B-factor statistics: mean,  1.05; SD,  7.87; score diversity, 10.10
# REMARK	Sun Feb 18 14:47:38 2007
# REMARK	
# REMARK	
# REMARK	
--sfxtol=4
--sftol=4
--sfam=@.atphya.70.Y
 corrected.aln
 1ZTU.pdb
--Seg=autospec
--out=fastauto
