# Supplementary material for: Flexible mapping of homology onto structure with Homolmapper
Source: BMC Bioinformatics. 2007 Apr 11;8:123. doi: 10.1186/1471-2105-8-123 (PMC1955750; doi:10.1186/1471-2105-8-123)
Supplement: Additional file 3 — Additional documentation for homolmapper, including the PDF User Guide and example structure, alignment, and accessory files, current as of March 2007. [file 1471-2105-8-123-S3.gz › user_guide/phytochrome/implicit.sfam]

# this is an example of an implicitly defined subfamily; that is, a subfamily
# that is defined without any reference to the sequence names. Such subfamily
# definitions instead use the aligned sequences to decide whether each sequence
# should be part of the subfamily or not.
#
# Format:
#
# @	NAME	RES. #	RES.	[BOOLEAN]

@	drbphp	24	C	AND
@	cph1	216	F	NOT

# The @ sign indicates that these should be processed as implicit definitions.
# This definition will give a working subfamily of 43 sequences with the .aln
# files in this example.
