# Supplementary material for: Flexible mapping of homology onto structure with Homolmapper
Source: BMC Bioinformatics. 2007 Apr 11;8:123. doi: 10.1186/1471-2105-8-123 (PMC1955750; doi:10.1186/1471-2105-8-123)
Supplement: Additional file 3 — Additional documentation for homolmapper, including the PDF User Guide and example structure, alignment, and accessory files, current as of March 2007. [file 1471-2105-8-123-S3.gz › user_guide/phytochrome/init.mut]

# alleles isolated in various screens, etc.
atphyb	118	G	R	LOF
atphyb	134	S	G	LOF
atphyb	208	I	T	LOF
atphyb	283	H	Y	LOF
atphyb	327	C	Y	LOF
atphyb	372	A	T	LOF
atphya	119	E	K	LOF
atphya	279	R	S	LOF
atphya	229	E	K	GOF
atphya	367	G	S	LOF
asphya3	119	P	L	LOF
asphya3	203	A	V	LOF
asphya3	322	C	S	LOF
asphya3	430	P	S	LOF
lephb1	238	V	F	LOF
psphya	194	A	V	GOF
# constructed alleles evaluated in vivo
psphya	309	D	N	SLNT
psphya	309	D	H	SLNT
psphya	321	H	L	SLNT
psphya	324	H	R	LOF
psphya	324	H	L	LOF
psphya	326	Q	R	SLNT
psphya	326	Q	L	SLNT
psphya	320	P	M	SLNT
psphya	324	H	G	LOF
psphya	324	H	F	LOF
psphya	324	H	Q	SLNT
asphya3	319	P	A	SLNT
asphya3	319	P	K	LOF
asphya3	320	H	L	SLNT
asphya3	321	S	K	SLNT
asphya3	323	H	L	LOF
asphya3	367	W	F	PLOF
