# Supplementary material for: Flexible mapping of homology onto structure with Homolmapper
Source: BMC Bioinformatics. 2007 Apr 11;8:123. doi: 10.1186/1471-2105-8-123 (PMC1955750; doi:10.1186/1471-2105-8-123)
Supplement: Additional file 3 — Additional documentation for homolmapper, including the PDF User Guide and example structure, alignment, and accessory files, current as of March 2007. [file 1471-2105-8-123-S3.gz › user_guide/phytochrome/m_s.slop]

# these are the residue sets used by Mirny and Shakhnovich (JMB 291: 177) as a
# means of retaining chemical information in entropy scoring. Note that these 
# are defined for the standard 20 amino acid set.
A V L I M C
F W Y H
S T N Q
K R
D E
G P
