# Supplementary material for: Flexible mapping of homology onto structure with Homolmapper
Source: BMC Bioinformatics. 2007 Apr 11;8:123. doi: 10.1186/1471-2105-8-123 (PMC1955750; doi:10.1186/1471-2105-8-123)
Supplement: Additional file 3 — Additional documentation for homolmapper, including the PDF User Guide and example structure, alignment, and accessory files, current as of March 2007. [file 1471-2105-8-123-S3.gz › user_guide/phytochrome/multimot.mut]

# this is a sample motif definition for use with the homolmapper tutorial.
cph1	198	YF	ld
cph1	203	YF	ld
drbphp	263	Y	ld
cph1	267	M	ld	# These 4 residues are on the surface in 1ZTU.
drbphp	207	D	C10
drbphp	216	Y	C10
drbphp	260	H	C10	# BphP-type environment at C10.
