# Supplementary material for: Flexible mapping of homology onto structure with Homolmapper
Source: BMC Bioinformatics. 2007 Apr 11;8:123. doi: 10.1186/1471-2105-8-123 (PMC1955750; doi:10.1186/1471-2105-8-123)
Supplement: Additional file 3 — Additional documentation for homolmapper, including the PDF User Guide and example structure, alignment, and accessory files, current as of March 2007. [file 1471-2105-8-123-S3.gz › user_guide/phytochrome/range.hmset]

# REMARK  This file generated by	 homolmapper version 9.9.6 
# REMARK  using 1ZTU.pdb, corrected.aln	   
# REMARK  corrected.aln: 122 sequences. Matched with drbphp.
# REMARK  occupancy: sim	charge	
# REMARK  B-factor: sim	charge		range
# REMARK	Wed Oct  4 22:14:09 2006
 1ZTU.pdb
 corrected.aln
--occ=charge.range
--out=range
