# Supplementary material for: Flexible mapping of homology onto structure with Homolmapper
Source: BMC Bioinformatics. 2007 Apr 11;8:123. doi: 10.1186/1471-2105-8-123 (PMC1955750; doi:10.1186/1471-2105-8-123)
Supplement: Additional file 3 — Additional documentation for homolmapper, including the PDF User Guide and example structure, alignment, and accessory files, current as of March 2007. [file 1471-2105-8-123-S3.gz › user_guide/phytochrome/realgi.hmset]

# REMARK  This file generated by	 homolmapper version 11.8.4 
# REMARK  using 1ZTU.pdb, corrected.aln	  
# REMARK  corrected.aln: 122 sequences. Matched with drbphp.
# REMARK  occupancy: gap	len		structure
# REMARK  B-factor: ins	freq		structure
# REMARK  SegID: 	(none)
# REMARK	
# REMARK	
# REMARK	Fri Nov 17 12:02:25 2006
# REMARK	
# REMARK	
# REMARK	
 1ZTU.pdb
 corrected.aln
--occ=gap.freq
--B=ins
--out=realgi
