# Supplementary material for: Flexible mapping of homology onto structure with Homolmapper
Source: BMC Bioinformatics. 2007 Apr 11;8:123. doi: 10.1186/1471-2105-8-123 (PMC1955750; doi:10.1186/1471-2105-8-123)
Supplement: Additional file 3 — Additional documentation for homolmapper, including the PDF User Guide and example structure, alignment, and accessory files, current as of March 2007. [file 1471-2105-8-123-S3.gz › user_guide/phytochrome/regex.sfam]

# This is an example of regex subfamily definition. This technique matches
# patterns in the sequence names (as opposed to implicit definition, which
# looks at the sequences).
#
# Format:
# %	REGEX	BOOLEAN

%	[Bb]ph[Pp]	AND
%	phy		NOT
%	['4N'>		NOT	# exclude the atypical 4N sequence

# The % sign indicates that these are regex definitions. This example gives a
# working subfamily of 31 sequences with the .aln files for this example.
