# Supplementary material for: Flexible mapping of homology onto structure with Homolmapper
Source: BMC Bioinformatics. 2007 Apr 11;8:123. doi: 10.1186/1471-2105-8-123 (PMC1955750; doi:10.1186/1471-2105-8-123)
Supplement: Additional file 3 — Additional documentation for homolmapper, including the PDF User Guide and example structure, alignment, and accessory files, current as of March 2007. [file 1471-2105-8-123-S3.gz › user_guide/phytochrome/SD_rad.hmset]

# REMARK  This file generated by	 homolmapper version 12.3.1 
# REMARK  using 1ZTU.pdb, corrected.aln	  
# REMARK  corrected.aln: 122 sequences. Matched: drbphp. 
# REMARK  occupancy: sim	charge		structure
# REMARK  B-factor: sim	charge		structure	std_dev
# REMARK  SegID: 	(none)
# REMARK	
# REMARK	
# REMARK	Wed Dec 13 14:20:46 2006
# REMARK	
# REMARK	
# REMARK	
SD.hmset
--out=SD_rad
--B=autoscale
--low=0
--high=2
