# Supplementary material for: Flexible mapping of homology onto structure with Homolmapper
Source: BMC Bioinformatics. 2007 Apr 11;8:123. doi: 10.1186/1471-2105-8-123 (PMC1955750; doi:10.1186/1471-2105-8-123)
Supplement: Additional file 3 — Additional documentation for homolmapper, including the PDF User Guide and example structure, alignment, and accessory files, current as of March 2007. [file 1471-2105-8-123-S3.gz › user_guide/phytochrome/spec_Y.hmset]

# REMARK  This file generated by	 homolmapper version 9.9.6 
# REMARK  using 1ZTU.pdb, corrected.aln	implicit.sfam   
# REMARK  corrected.aln: 122 sequences. Matched with drbphp.
# REMARK  occupancy: 		
# REMARK  B-factor: sim	degen	C	sfspec
# REMARK	Wed Oct  4 15:05:40 2006
 1ZTU.pdb
 corrected.aln
 implicit.sfam
--out=spec_Y
--sftol=1
--occ=sfspec.Y
--B=sfspec.C
