# Supplementary material for: Flexible mapping of homology onto structure with Homolmapper
Source: BMC Bioinformatics. 2007 Apr 11;8:123. doi: 10.1186/1471-2105-8-123 (PMC1955750; doi:10.1186/1471-2105-8-123)
Supplement: Additional file 3 — Additional documentation for homolmapper, including the PDF User Guide and example structure, alignment, and accessory files, current as of March 2007. [file 1471-2105-8-123-S3.gz › user_guide/phytochrome/translate.aln]

CLUSTAL W(1.60) multiple sequence alignment


arphyA          ------------------------------------------------------------
asphya3         ------------------------------------------------------------
asphya4         ------------------------------------------------------------
atphya          ------------------------------------------------------------
cpphya          ------------------------------------------------------------
cupphya         ------------------------------------------------------------
gmphya          ------------------------------------------------------------
lephya          ------------------------------------------------------------
lsphya          ------------------------------------------------------------
mgphya          ------------------------------------------------------------
ntphya          ------------------------------------------------------------
omphya          ------------------------------------------------------------
osphya          ------------------------------------------------------------
pcphya          ------------------------------------------------------------
psphya          ------------------------------------------------------------
sbphya          ------------------------------------------------------------
slphya1         ------------------------------------------------------------
slphya3         ------------------------------------------------------------
slphya4         ------------------------------------------------------------
stphya          ------------------------------------------------------------
taphya          ------------------------------------------------------------
zmphya          ------------------------------------------------------------
zmphya1         ------------------------------------------------------------
atphyb          ------------------------------------------------------------
atphyd          ------------------------------------------------------------
gmphyb          ------------------------------------------------------------
lephb1          ------------------------------------------------------------
lephb2          ------------------------------------------------------------
npphyB          ------------------------------------------------------------
ntphyb          ------------------------------------------------------------
osphyb          ------------------------------------------------------------
pbphyb1         ------------------------------------------------------------
pbphyb2         ------------------------------------------------------------
sbphyB          ------------------------------------------------------------
slphyb          ------------------------------------------------------------
stphyb1         ------------------------------------------------------------
stphyb2         ------------------------------------------------------------
zmphyb1         ------------------------------------------------------------
zmphyb2         ------------------------------------------------------------
atphyc          ------------------------------------------------------------
osphyc          ------------------------------------------------------------
sbphyc          ------------------------------------------------------------
slphyc          ------------------------------------------------------------
taphyc          ------------------------------------------------------------
zmphyc1         ------------------------------------------------------------
zmphyc2         ------------------------------------------------------------
lephye          ------------------------------------------------------------
atphye          ------------------------------------------------------------
inphye          ------------------------------------------------------------
lephyf          ------------------------------------------------------------
acvphy1         ------------------------------------------------------------
acvphy2         ------------------------------------------------------------
acvphy3         ------------------------------------------------------------
apphy1          ------------------------------------------------------------
cpphy2          ------------------------------------------------------------
mcphy1          ------------------------------------------------------------
mpphy1          ------------------------------------------------------------
msphy1          ------------------------------------------------------------
paphy1          ------------------------------------------------------------
ppphy0          ------------------------------------------------------------
ppphy1          ------------------------------------------------------------
ppphy2          ------------------------------------------------------------
ppphy3          ------------------------------------------------------------
ppphy4          ------------------------------------------------------------
psphy1          ------------------------------------------------------------
smphy1          ------------------------------------------------------------
aphA            ------------------------------------------------------------
cph1            ------------------------------------------------------------
cwCph1          ------------------------------------------------------------
npCph1          ------------------------------------------------------------
cwCph1a         ------------------------------------------------------------
npCph1a         ------------------------------------------------------------
toCphA          ------------------------------------------------------------
aphB            ------------------------------------------------------------
atBphP1         ------------------------------------------------------------
atBphP3         ------------------------------------------------------------
avAphB          ------------------------------------------------------------
chBphP1         ------------------------------------------------------------
chBphP2         ------------------------------------------------------------
drbphp          ------------------------------------------------------------
goBphP          ------------------------------------------------------------
krBphP          ------------------------------------------------------------
mmBphP2         ------------------------------------------------------------
paBphP          ------------------------------------------------------------
pfBphP          ------------------------------------------------------------
ppBphP1         ------------------------------------------------------------
ppBphP2         ------------------------------------------------------------
ppkBphP2        ------------------------------------------------------------
psBphP1         ------------------------------------------------------------
psBphP2         ------------------------------------------------------------
pssBphP1        ------------------------------------------------------------
pssBphP2        ------------------------------------------------------------
pstBphP1        ------------------------------------------------------------
rcPpr           ------------------------------------------------------------
rlBphP          ------------------------------------------------------------
atBphP2         ------------------------------------------------------------
brBphP          ------------------------------------------------------------
rpBphP1N        ------------------------------------------------------------
rpBphP2N        ------------------------------------------------------------
rpBphP3N        ------------------------------------------------------------
rpBphP4N        ------------------------------------------------------------
rpBphP5N        ------------------------------------------------------------
rpBphP6N        ------------------------------------------------------------
rrBphP          ------------------------------------------------------------
rsBphP1         ------------------------------------------------------------
rsBphP1a        ------------------------------------------------------------
toCphB          ------------------------------------------------------------
xaBphP          ------------------------------------------------------------
xcBphP          ------------------------------------------------------------
anFPH1          ------------------------------------------------------------
bfFPH2          ------------------------------------------------------------
chFPH1          ------------------------------------------------------------
gmFPH1          ------------------------------------------------------------
gzFPH1          ------------------------------------------------------------
ncFPH1          ------------------------------------------------------------
ncFPH2          ------------------------------------------------------------
umFPH1          ------------------------------------------------------------
aphC            ------------------------------------------------------------
cph2            ------------------------------------------------------------
npCph2a1        ------------------------------------------------------------
npCph2a2        ------------------------------------------------------------
npCph2b         ------------------------------------------------------------


arphyA          ------------------------------------------------------------
asphya3         ------------------------------------------------------------
asphya4         ------------------------------------------------------------
atphya          ------------------------------------------------------------
cpphya          ------------------------------------------------------------
cupphya         ------------------------------------------------------------
gmphya          ------------------------------------------------------------
lephya          ------------------------------------------------------------
lsphya          ------------------------------------------------------------
mgphya          ------------------------------------------------------------
ntphya          ------------------------------------------------------------
omphya          ------------------------------------------------------------
osphya          ------------------------------------------------------------
pcphya          ------------------------------------------------------------
psphya          ------------------------------------------------------------
sbphya          ------------------------------------------------------------
slphya1         ------------------------------------------------------------
slphya3         ------------------------------------------------------------
slphya4         ------------------------------------------------------------
stphya          ------------------------------------------------------------
taphya          ------------------------------------------------------------
zmphya          ------------------------------------------------------------
zmphya1         ------------------------------------------------------------
atphyb          ------------------------------------------------------------
atphyd          ------------------------------------------------------------
gmphyb          ------------------------------------------------------------
lephb1          ------------------------------------------------------------
lephb2          ------------------------------------------------------------
npphyB          ------------------------------------------------------------
ntphyb          ------------------------------------------------------------
osphyb          ------------------------------------------------------------
pbphyb1         ------------------------------------------------------------
pbphyb2         ------------------------------------------------------------
sbphyB          ------------------------------------------------------------
slphyb          ------------------------------------------------------------
stphyb1         ------------------------------------------------------------
stphyb2         ------------------------------------------------------------
zmphyb1         ------------------------------------------------------------
zmphyb2         ------------------------------------------------------------
atphyc          ------------------------------------------------------------
osphyc          ------------------------------------------------------------
sbphyc          ------------------------------------------------------------
slphyc          ------------------------------------------------------------
taphyc          ------------------------------------------------------------
zmphyc1         ------------------------------------------------------------
zmphyc2         ------------------------------------------------------------
lephye          ------------------------------------------------------------
atphye          ------------------------------------------------------------
inphye          ------------------------------------------------------------
lephyf          ------------------------------------------------------------
acvphy1         ------------------------------------------------------------
acvphy2         ------------------------------------------------------------
acvphy3         ------------------------------------------------------------
apphy1          ------------------------------------------------------------
cpphy2          ------------------------------------------------------------
mcphy1          ------------------------------------------------------------
mpphy1          ------------------------------------------------------------
msphy1          ------------------------------------------------------------
paphy1          ------------------------------------------------------------
ppphy0          ------------------------------------------------------------
ppphy1          ------------------------------------------------------------
ppphy2          ------------------------------------------------------------
ppphy3          ------------------------------------------------------------
ppphy4          ------------------------------------------------------------
psphy1          ------------------------------------------------------------
smphy1          ------------------------------------------------------------
aphA            ------------------------------------------------------------
cph1            ------------------------------------------------------------
cwCph1          ------------------------------------------------------------
npCph1          ------------------------------------------------------------
cwCph1a         ------------------------------------------------------------
npCph1a         ------------------------------------------------------------
toCphA          ------------------------------------------------------------
aphB            ------------------------------------------------------------
atBphP1         ------------------------------------------------------------
atBphP3         ------------------------------------------------------------
avAphB          ------------------------------------------------------------
chBphP1         ------------------------------------------------------------
chBphP2         ------------------------------------------------------------
drbphp          ------------------------------------------------------------
goBphP          ------------------------------------------------------------
krBphP          ------------------------------------------------------------
mmBphP2         ------------------------------------------------------------
paBphP          ------------------------------------------------------------
pfBphP          ------------------------------------------------------------
ppBphP1         ------------------------------------------------------------
ppBphP2         ------------------------------------------------------------
ppkBphP2        ------------------------------------------------------------
psBphP1         ------------------------------------------------------------
psBphP2         ------------------------------------------------------------
pssBphP1        ------------------------------------------------------------
pssBphP2        ------------------------------------------------------------
pstBphP1        ------------------------------------------------------------
rcPpr           ------------------------------------------------------------
rlBphP          ------------------------------------------------------------
atBphP2         ------------------------------------------------------------
brBphP          ------------------------------------------------------------
rpBphP1N        ------------------------------------------------------------
rpBphP2N        ------------------------------------------------------------
rpBphP3N        ------------------------------------------------------------
rpBphP4N        ------------------------------------------------------------
rpBphP5N        ------------------------------------------------------------
rpBphP6N        ------------------------------------------------------------
rrBphP          ------------------------------------------------------------
rsBphP1         ------------------------------------------------------------
rsBphP1a        ------------------------------------------------------------
toCphB          ------------------------------------------------------------
xaBphP          ------------------------------------------------------------
xcBphP          ------------------------------------------------------------
anFPH1          ------------------------------------------------------------
bfFPH2          ------------------------------------------------------------
chFPH1          ------------------------------------------------------------
gmFPH1          ------------------------------------------------------------
gzFPH1          ------------------------------------------------------------
ncFPH1          ------------------------------------------------------------
ncFPH2          ------------------------------------------------------------
umFPH1          ------------------------------------------------------------
aphC            ------------------------------------------------------------
cph2            ------------------------------------------------------------
npCph2a1        ------------------------------------------------------------
npCph2a2        ------------------------------------------------------------
npCph2b         ------------------------------------------------------------


arphyA          ------------------------------------------------------------
asphya3         ------------------------------------------------------------
asphya4         ------------------------------------------------------------
atphya          ------------------------------------------------------------
cpphya          ------------------------------------------------------------
cupphya         ------------------------------------------------------------
gmphya          ------------------------------------------------------------
lephya          ------------------------------------------------------------
lsphya          ------------------------------------------------------------
mgphya          ------------------------------------------------------------
ntphya          ------------------------------------------------------------
omphya          ------------------------------------------------------------
osphya          ------------------------------------------------------------
pcphya          ------------------------------------------------------------
psphya          ------------------------------------------------------------
sbphya          ------------------------------------------------------------
slphya1         ------------------------------------------------------------
slphya3         ------------------------------------------------------------
slphya4         ------------------------------------------------------------
stphya          ------------------------------------------------------------
taphya          ------------------------------------------------------------
zmphya          ------------------------------------------------------------
zmphya1         ------------------------------------------------------------
atphyb          ------------------------------------------------------------
atphyd          ------------------------------------------------------------
gmphyb          ------------------------------------------------------------
lephb1          ------------------------------------------------------------
lephb2          ------------------------------------------------------------
npphyB          ------------------------------------------------------------
ntphyb          ------------------------------------------------------------
osphyb          ------------------------------------------------------------
pbphyb1         ------------------------------------------------------------
pbphyb2         ------------------------------------------------------------
sbphyB          ------------------------------------------------------------
slphyb          ------------------------------------------------------------
stphyb1         ------------------------------------------------------------
stphyb2         ------------------------------------------------------------
zmphyb1         ------------------------------------------------------------
zmphyb2         ------------------------------------------------------------
atphyc          ------------------------------------------------------------
osphyc          ------------------------------------------------------------
sbphyc          ------------------------------------------------------------
slphyc          ------------------------------------------------------------
taphyc          ------------------------------------------------------------
zmphyc1         ------------------------------------------------------------
zmphyc2         ------------------------------------------------------------
lephye          ------------------------------------------------------------
atphye          ------------------------------------------------------------
inphye          ------------------------------------------------------------
lephyf          ------------------------------------------------------------
acvphy1         ------------------------------------------------------------
acvphy2         ------------------------------------------------------------
acvphy3         ------------------------------------------------------------
apphy1          ------------------------------------------------------------
cpphy2          ------------------------------------------------------------
mcphy1          ------------------------------------------------------------
mpphy1          ------------------------------------------------------------
msphy1          ------------------------------------------------------------
paphy1          ------------------------------------------------------------
ppphy0          ------------------------------------------------------------
ppphy1          ------------------------------------------------------------
ppphy2          ------------------------------------------------------------
ppphy3          ------------------------------------------------------------
ppphy4          ------------------------------------------------------------
psphy1          ------------------------------------------------------------
smphy1          ------------------------------------------------------------
aphA            ------------------------------------------------------------
cph1            ------------------------------------------------------------
cwCph1          ------------------------------------------------------------
npCph1          ------------------------------------------------------------
cwCph1a         ------------------------------------------------------------
npCph1a         ------------------------------------------------------------
toCphA          ------------------------------------------------------------
aphB            ------------------------------------------------------------
atBphP1         ------------------------------------------------------------
atBphP3         ------------------------------------------------------------
avAphB          ------------------------------------------------------------
chBphP1         ------------------------------------------------------------
chBphP2         ------------------------------------------------------------
drbphp          ------------------------------------------------------------
goBphP          ------------------------------------------------------------
krBphP          ------------------------------------------------------------
mmBphP2         ------------------------------------------------------------
paBphP          ------------------------------------------------------------
pfBphP          ------------------------------------------------------------
ppBphP1         ------------------------------------------------------------
ppBphP2         ------------------------------------------------------------
ppkBphP2        ------------------------------------------------------------
psBphP1         ------------------------------------------------------------
psBphP2         ------------------------------------------------------------
pssBphP1        ------------------------------------------------------------
pssBphP2        ------------------------------------------------------------
pstBphP1        ------------------------------------------------------------
rcPpr           ------------------------------------------------------------
rlBphP          ------------------------------------------------------------
atBphP2         ------------------------------------------------------------
brBphP          ------------------------------------------------------------
rpBphP1N        ------------------------------------------------------------
rpBphP2N        ------------------------------------------------------------
rpBphP3N        ------------------------------------------------------------
rpBphP4N        ------------------------------------------------------------
rpBphP5N        ------------------------------------------------------------
rpBphP6N        ------------------------------------------------------------
rrBphP          ------------------------------------------------------------
rsBphP1         ------------------------------------------------------------
rsBphP1a        ------------------------------------------------------------
toCphB          ------------------------------------------------------------
xaBphP          ------------------------------------------------------------
xcBphP          ------------------------------------------------------------
anFPH1          ------------------------------------------------------------
bfFPH2          ------------------------------------------------------------
chFPH1          ------------------------------------------------------------
gmFPH1          ------------------------------------------------------------
gzFPH1          ------------------------------------------------------------
ncFPH1          ------------------------------------------------------------
ncFPH2          ------------------------------------------------------------
umFPH1          ------------------------------------------------------------
aphC            ------------------------------------------------------------
cph2            ------------------------------------------------------------
npCph2a1        ------------------------------------------------------------
npCph2a2        ------------------------------------------------------------
npCph2b         ------------------------------------------------------------


arphyA          ------------------------------------------------------------
asphya3         ------------------------------------------------------------
asphya4         ------------------------------------------------------------
atphya          ------------------------------------------------------------
cpphya          ------------------------------------------------------------
cupphya         ------------------------------------------------------------
gmphya          ------------------------------------------------------------
lephya          ------------------------------------------------------------
lsphya          ------------------------------------------------------------
mgphya          ------------------------------------------------------------
ntphya          ------------------------------------------------------------
omphya          ------------------------------------------------------------
osphya          ------------------------------------------------------------
pcphya          ------------------------------------------------------------
psphya          ------------------------------------------------------------
sbphya          ------------------------------------------------------------
slphya1         ------------------------------------------------------------
slphya3         ------------------------------------------------------------
slphya4         ------------------------------------------------------------
stphya          ------------------------------------------------------------
taphya          ------------------------------------------------------------
zmphya          ------------------------------------------------------------
zmphya1         ------------------------------------------------------------
atphyb          ------------------------------------------------------------
atphyd          ------------------------------------------------------------
gmphyb          ------------------------------------------------------------
lephb1          ------------------------------------------------------------
lephb2          ------------------------------------------------------------
npphyB          ------------------------------------------------------------
ntphyb          ------------------------------------------------------------
osphyb          ------------------------------------------------------------
pbphyb1         ------------------------------------------------------------
pbphyb2         ------------------------------------------------------------
sbphyB          ------------------------------------------------------------
slphyb          ------------------------------------------------------------
stphyb1         ------------------------------------------------------------
stphyb2         ------------------------------------------------------------
zmphyb1         ------------------------------------------------------------
zmphyb2         ------------------------------------------------------------
atphyc          ------------------------------------------------------------
osphyc          ------------------------------------------------------------
sbphyc          ------------------------------------------------------------
slphyc          ------------------------------------------------------------
taphyc          ------------------------------------------------------------
zmphyc1         ------------------------------------------------------------
zmphyc2         ------------------------------------------------------------
lephye          ------------------------------------------------------------
atphye          ------------------------------------------------------------
inphye          ------------------------------------------------------------
lephyf          ------------------------------------------------------------
acvphy1         ------------------------------------------------------------
acvphy2         ------------------------------------------------------------
acvphy3         ------------------------------------------------------------
apphy1          ------------------------------------------------------------
cpphy2          ------------------------------------------------------------
mcphy1          ------------------------------------------------------------
mpphy1          ------------------------------------------------------------
msphy1          ------------------------------------------------------------
paphy1          ------------------------------------------------------------
ppphy0          ------------------------------------------------------------
ppphy1          ------------------------------------------------------------
ppphy2          ------------------------------------------------------------
ppphy3          ------------------------------------------------------------
ppphy4          ------------------------------------------------------------
psphy1          ------------------------------------------------------------
smphy1          ------------------------------------------------------------
aphA            ------------------------------------------------------------
cph1            ------------------------------------------------------------
cwCph1          ------------------------------------------------------------
npCph1          ------------------------------------------------------------
cwCph1a         ------------------------------------------------------------
npCph1a         ------------------------------------------------------------
toCphA          ------------------------------------------------------------
aphB            ------------------------------------------------------------
atBphP1         ------------------------------------------------------------
atBphP3         ------------------------------------------------------------
avAphB          ------------------------------------------------------------
chBphP1         ------------------------------------------------------------
chBphP2         ------------------------------------------------------------
drbphp          ------------------------------------------------------------
goBphP          ------------------------------------------------------------
krBphP          ------------------------------------------------------------
mmBphP2         ------------------------------------------------------------
paBphP          ------------------------------------------------------------
pfBphP          ------------------------------------------------------------
ppBphP1         ------------------------------------------------------------
ppBphP2         ------------------------------------------------------------
ppkBphP2        ------------------------------------------------------------
psBphP1         ------------------------------------------------------------
psBphP2         ------------------------------------------------------------
pssBphP1        ------------------------------------------------------------
pssBphP2        ------------------------------------------------------------
pstBphP1        ------------------------------------------------------------
rcPpr           ------------------------------------------------------------
rlBphP          ------------------------------------------------------------
atBphP2         ------------------------------------------------------------
brBphP          ------------------------------------------------------------
rpBphP1N        ------------------------------------------------------------
rpBphP2N        ------------------------------------------------------------
rpBphP3N        ------------------------------------------------------------
rpBphP4N        ------------------------------------------------------------
rpBphP5N        ------------------------------------------------------------
rpBphP6N        ------------------------------------------------------------
rrBphP          ------------------------------------------------------------
rsBphP1         ------------------------------------------------------------
rsBphP1a        ------------------------------------------------------------
toCphB          ------------------------------------------------------------
xaBphP          ------------------------------------------------------------
xcBphP          ------------------------------------------------------------
anFPH1          ------------------------------------------------------------
bfFPH2          ------------------------------------------------------------
chFPH1          ----------------------------------------------------MSQSSDQI
gmFPH1          -----------------------------------------------------------M
gzFPH1          ----------------------------------------------------MDVPHDKE
ncFPH1          ---------------------------------------------------------MET
ncFPH2          ------------------------------------------------------------
umFPH1          ------------------------------------------------------------
aphC            ------------------------------------------------------------
cph2            ------------------------------------------------------------
npCph2a1        ------------------------------------------------------------
npCph2a2        ------------------------------------------------------------
npCph2b         ------------------------------------------------------------


arphyA          ------------------------------------------------------------
asphya3         ------------------------------------------------------------
asphya4         ------------------------------------------------------------
atphya          ------------------------------------------------------------
cpphya          ------------------------------------------------------------
cupphya         ------------------------------------------------------------
gmphya          ------------------------------------------------------------
lephya          ------------------------------------------------------------
lsphya          ------------------------------------------------------------
mgphya          ------------------------------------------------------------
ntphya          ------------------------------------------------------------
omphya          ------------------------------------------------------------
osphya          ------------------------------------------------------------
pcphya          ------------------------------------------------------------
psphya          ------------------------------------------------------------
sbphya          ------------------------------------------------------------
slphya1         ------------------------------------------------------------
slphya3         ------------------------------------------------------------
slphya4         ------------------------------------------------------------
stphya          ------------------------------------------------------------
taphya          ------------------------------------------------------------
zmphya          ------------------------------------------------------------
zmphya1         ------------------------------------------------------------
atphyb          ------------------------------------------------------------
atphyd          ------------------------------------------------------------
gmphyb          ------------------------------------------------------------
lephb1          ------------------------------------------------------------
lephb2          ------------------------------------------------------------
npphyB          ------------------------------------------------------------
ntphyb          ------------------------------------------------------------
osphyb          ------------------------------------------------------------
pbphyb1         ------------------------------------------------------------
pbphyb2         ------------------------------------------------------------
sbphyB          ------------------------------------------------------------
slphyb          ------------------------------------------------------------
stphyb1         ------------------------------------------------------------
stphyb2         ------------------------------------------------------------
zmphyb1         ------------------------------------------------------------
zmphyb2         ------------------------------------------------------------
atphyc          ------------------------------------------------------------
osphyc          ------------------------------------------------------------
sbphyc          ------------------------------------------------------------
slphyc          ------------------------------------------------------------
taphyc          ------------------------------------------------------------
zmphyc1         ------------------------------------------------------------
zmphyc2         ------------------------------------------------------------
lephye          ------------------------------------------------------------
atphye          ------------------------------------------------------------
inphye          ------------------------------------------------------------
lephyf          ------------------------------------------------------------
acvphy1         ------------------------------------------------------------
acvphy2         ------------------------------------------------------------
acvphy3         ------------------------------------------------------------
apphy1          ------------------------------------------------------------
cpphy2          ------------------------------------------------------------
mcphy1          ------------------------------------------------------------
mpphy1          ------------------------------------------------------------
msphy1          ------------------------------------------------------------
paphy1          ------------------------------------------------------------
ppphy0          ------------------------------------------------------------
ppphy1          ------------------------------------------------------------
ppphy2          ------------------------------------------------------------
ppphy3          ------------------------------------------------------------
ppphy4          ------------------------------------------------------------
psphy1          ------------------------------------------------------------
smphy1          ------------------------------------------------------------
aphA            ------------------------------------------------------------
cph1            ------------------------------------------------------------
cwCph1          ------------------------------------------------------------
npCph1          ------------------------------------------------------------
cwCph1a         ------------------------------------------------------------
npCph1a         ------------------------------------------------------------
toCphA          ------------------------------------------------------------
aphB            ------------------------------------------------------------
atBphP1         ------------------------------------------------------------
atBphP3         ------------------------------------------------------------
avAphB          ------------------------------------------------------------
chBphP1         ------------------------------------------------------------
chBphP2         ------------------------------------------------------------
drbphp          ------------------------------------------------------------
goBphP          ------------------------------------------------------------
krBphP          ------------------------------------------------------------
mmBphP2         ------------------------------------------------------------
paBphP          ------------------------------------------------------------
pfBphP          ------------------------------------------------------------
ppBphP1         ------------------------------------------------------------
ppBphP2         ------------------------------------------------------------
ppkBphP2        ------------------------------------------------------------
psBphP1         ------------------------------------------------------------
psBphP2         ------------------------------------------------------------
pssBphP1        ------------------------------------------------------------
pssBphP2        ------------------------------------------------------------
pstBphP1        ------------------------------------------------------------
rcPpr           ------------------------------------------------------------
rlBphP          ------------------------------------------------------------
atBphP2         ------------------------------------------------------------
brBphP          ------------------------------------------------------------
rpBphP1N        ------------------------------------------------------------
rpBphP2N        ------------------------------------------------------------
rpBphP3N        ------------------------------------------------------------
rpBphP4N        ------------------------------------------------------------
rpBphP5N        ------------------------------------------------------------
rpBphP6N        ------------------------------------------------------------
rrBphP          ------------------------------------------------------------
rsBphP1         ------------------------------------------------------------
rsBphP1a        ------------------------------------------------------------
toCphB          ------------------------------------------------------------
xaBphP          ------------------------------------------------------------
xcBphP          ------------------------------------------------------------
anFPH1          --------------------MSELPSRS--------------------------------
bfFPH2          ------------------------------------------------------------
chFPH1          P-----------------QDGSSAPDNG------------------------------HH
gmFPH1          GQDL--------------PNLRTSPSD---------------------------------
gzFPH1          GQDISQPEQKDNEEQQHNPSSTTLPSESYPPPPQSSTASSSTFRPSGPDVLPGLQTNTHN
ncFPH1          GMDHTQDTTPTAEGHGQLGNSYQTPDQLAANN-------------------IKVQDYIDN
ncFPH2          ------------------------------------------------------------
umFPH1          --------------------MSSPPQK---------------------------------
aphC            ------------------------------------------------------------
cph2            ------------------------------------------------------------
npCph2a1        ------------------------------------------------------------
npCph2a2        ------------------------------------------------------------
npCph2b         ------------------------------------------------------------


arphyA          ------------------------------------------------------------
asphya3         ------------------------------------------------------------
asphya4         ------------------------------------------------------------
atphya          ------------------------------------------------------------
cpphya          ------------------------------------------------------------
cupphya         ------------------------------------------------------------
gmphya          ------------------------------------------------------------
lephya          ------------------------------------------------------------
lsphya          ------------------------------------------------------------
mgphya          ------------------------------------------------------------
ntphya          ------------------------------------------------------------
omphya          ------------------------------------------------------------
osphya          ------------------------------------------------------------
pcphya          ------------------------------------------------------------
psphya          ------------------------------------------------------------
sbphya          ------------------------------------------------------------
slphya1         ------------------------------------------------------------
slphya3         ------------------------------------------------------------
slphya4         ------------------------------------------------------------
stphya          ------------------------------------------------------------
taphya          ------------------------------------------------------------
zmphya          ------------------------------------------------------------
zmphya1         ------------------------------------------------------------
atphyb          ------------------------------------------------------------
atphyd          ------------------------------------------------------------
gmphyb          ------------------------------------------------------------
lephb1          ------------------------------------------------------------
lephb2          ------------------------------------------------------------
npphyB          ------------------------------------------------------------
ntphyb          ------------------------------------------------------------
osphyb          ------------------------------------------------------------
pbphyb1         ------------------------------------------------------------
pbphyb2         ------------------------------------------------------------
sbphyB          ------------------------------------------------------------
slphyb          ------------------------------------------------------------
stphyb1         ------------------------------------------------------------
stphyb2         ------------------------------------------------------------
zmphyb1         ------------------------------------------------------------
zmphyb2         ------------------------------------------------------------
atphyc          ------------------------------------------------------------
osphyc          ------------------------------------------------------------
sbphyc          ------------------------------------------------------------
slphyc          ------------------------------------------------------------
taphyc          ------------------------------------------------------------
zmphyc1         ------------------------------------------------------------
zmphyc2         ------------------------------------------------------------
lephye          ------------------------------------------------------------
atphye          ------------------------------------------------------------
inphye          ------------------------------------------------------------
lephyf          ------------------------------------------------------------
acvphy1         ------------------------------------------------------------
acvphy2         ------------------------------------------------------------
acvphy3         ------------------------------------------------------------
apphy1          ------------------------------------------------------------
cpphy2          ------------------------------------------------------------
mcphy1          ------------------------------------------------------------
mpphy1          ------------------------------------------------------------
msphy1          ------------------------------------------------------------
paphy1          ------------------------------------------------------------
ppphy0          ------------------------------------------------------------
ppphy1          ------------------------------------------------------------
ppphy2          ------------------------------------------------------------
ppphy3          ------------------------------------------------------------
ppphy4          ------------------------------------------------------------
psphy1          ------------------------------------------------------------
smphy1          ------------------------------------------------------------
aphA            ------------------------------------------------------------
cph1            ------------------------------------------------------------
cwCph1          ------------------------------------------------------------
npCph1          ------------------------------------------------------------
cwCph1a         ------------------------------------------------------------
npCph1a         ------------------------------------------------------------
toCphA          ------------------------------------------------------------
aphB            ------------------------------------------------------------
atBphP1         ------------------------------------------------------------
atBphP3         ------------------------------------------------------------
avAphB          ------------------------------------------------------------
chBphP1         ------------------------------------------------------------
chBphP2         ------------------------------------------------------------
drbphp          ------------------------------------------------------------
goBphP          ------------------------------------------------------------
krBphP          ------------------------------------------------------------
mmBphP2         ------------------------------------------------------------
paBphP          ------------------------------------------------------------
pfBphP          ------------------------------------------------------------
ppBphP1         ------------------------------------------------------------
ppBphP2         ------------------------------------------------------------
ppkBphP2        ------------------------------------------------------------
psBphP1         ------------------------------------------------------------
psBphP2         ------------------------------------------------------------
pssBphP1        ------------------------------------------------------------
pssBphP2        ------------------------------------------------------------
pstBphP1        ------------------------------------------------------------
rcPpr           ------------------------------------------------------------
rlBphP          ------------------------------------------------------------
atBphP2         ------------------------------------------------------------
brBphP          ------------------------------------------------------------
rpBphP1N        ------------------------------------------------------------
rpBphP2N        ------------------------------------------------------------
rpBphP3N        ------------------------------------------------------------
rpBphP4N        ------------------------------------------------------------
rpBphP5N        ------------------------------------------------------------
rpBphP6N        ------------------------------------------------------------
rrBphP          ------------------------------------------------------------
rsBphP1         ------------------------------------------------------------
rsBphP1a        ------------------------------------------------------------
toCphB          ------------------------------------------------------------
xaBphP          ------------------------------------------------------------
xcBphP          ------------------------------------------------------------
anFPH1          ----ISPRD--PSPGETPGRDPSTPSTDAGVG---------YSASQDAPSFGAYDRVYP-
bfFPH2          ------------MSNIDTVPSKSVVYPSVEEFQVERIFPIRNLVNGKGVDTESTSPNTDD
chFPH1          QFSTVSPVAEEPSSPSAATDAIDFAATQPS---QRSRASTTET--TGPLSPSTSDRVFP-
gmFPH1          ---ATPTRTTRAASSAAPSEQNSIANSDPP-FSPWSVGSDKQLGYHSAASDISGDRVFP-
gzFPH1          NNNATPTRTTRAASSAAPSEQNSVSNSETP-FSPWSVSSDKQLGYHSAASDVSGDRVFP-
ncFPH1          TALATDLHANDASNSSATADGGSSAITSPTNLSSWSASSDRQLGHGSVQDPE--DRVFP-
ncFPH2          ---------------MDPMSQP-----------IERVFPIR-------LSILESSAFLRN
umFPH1          -----ANRRAPQASAPPTLSHTPTSSATAAASATASATPMQATPSSLRSPTVSQPFIYP-
aphC            ------------------------------------------------------------
cph2            ------------------------------------------------------------
npCph2a1        ------------------------------------------------------------
npCph2a2        ------------------------------------------------------------
npCph2b         ------------------------------------------------------------


arphyA          ------------------------------------------------------------
asphya3         ------------------------------------------------------------
asphya4         ------------------------------------------------------------
atphya          ------------------------------------------------------------
cpphya          ------------------------------------------------------------
cupphya         ------------------------------------------------------------
gmphya          ------------------------------------------------------------
lephya          ------------------------------------------------------------
lsphya          ------------------------------------------------------------
mgphya          ------------------------------------------------------------
ntphya          ------------------------------------------------------------
omphya          ------------------------------------------------------------
osphya          ------------------------------------------------------------
pcphya          ------------------------------------------------------------
psphya          ------------------------------------------------------------
sbphya          ------------------------------------------------------------
slphya1         ------------------------------------------------------------
slphya3         ------------------------------------------------------------
slphya4         ------------------------------------------------------------
stphya          ------------------------------------------------------------
taphya          ------------------------------------------------------------
zmphya          ------------------------------------------------------------
zmphya1         ------------------------------------------------------------
atphyb          ------------------------------------------------------------
atphyd          ------------------------------------------------------------
gmphyb          ------------------------------------------------------------
lephb1          ------------------------------------------------------------
lephb2          ------------------------------------------------------------
npphyB          ------------------------------------------------------------
ntphyb          ------------------------------------------------------------
osphyb          ------------------------------------------------------------
pbphyb1         ------------------------------------------------------------
pbphyb2         ------------------------------------------------------------
sbphyB          ------------------------------------------------------------
slphyb          ------------------------------------------------------------
stphyb1         ------------------------------------------------------------
stphyb2         ------------------------------------------------------------
zmphyb1         ------------------------------------------------------------
zmphyb2         ------------------------------------------------------------
atphyc          ------------------------------------------------------------
osphyc          ------------------------------------------------------------
sbphyc          ------------------------------------------------------------
slphyc          ------------------------------------------------------------
taphyc          ------------------------------------------------------------
zmphyc1         ------------------------------------------------------------
zmphyc2         ------------------------------------------------------------
lephye          ------------------------------------------------------------
atphye          ------------------------------------------------------------
inphye          ------------------------------------------------------------
lephyf          ------------------------------------------------------------
acvphy1         ------------------------------------------------------------
acvphy2         ------------------------------------------------------------
acvphy3         ------------------------------------------------------------
apphy1          ------------------------------------------------------------
cpphy2          ------------------------------------------------------------
mcphy1          ------------------------------------------------------------
mpphy1          ------------------------------------------------------------
msphy1          ------------------------------------------------------------
paphy1          ------------------------------------------------------------
ppphy0          ------------------------------------------------------------
ppphy1          ------------------------------------------------------------
ppphy2          ------------------------------------------------------------
ppphy3          ------------------------------------------------------------
ppphy4          ------------------------------------------------------------
psphy1          ------------------------------------------------------------
smphy1          ------------------------------------------------------------
aphA            ------------------------------------------------------------
cph1            ------------------------------------------------------------
cwCph1          ------------------------------------------------------------
npCph1          ------------------------------------------------------------
cwCph1a         ------------------------------------------------------------
npCph1a         ------------------------------------------------------------
toCphA          ------------------------------------------------------------
aphB            ------------------------------------------------------------
atBphP1         ------------------------------------------------------------
atBphP3         ------------------------------------------------------------
avAphB          ------------------------------------------------------------
chBphP1         ------------------------------------------------------------
chBphP2         ------------------------------------------------------------
drbphp          ------------------------------------------------------------
goBphP          ------------------------------------------------------------
krBphP          ------------------------------------------------------------
mmBphP2         ------------------------------------------------------------
paBphP          ------------------------------------------------------------
pfBphP          ------------------------------------------------------------
ppBphP1         ------------------------------------------------------------
ppBphP2         ------------------------------------------------------------
ppkBphP2        ------------------------------------------------------------
psBphP1         ------------------------------------------------------------
psBphP2         ------------------------------------------------------------
pssBphP1        ------------------------------------------------------------
pssBphP2        ------------------------------------------------------------
pstBphP1        ------------------------------------------------------------
rcPpr           ------------------------------------------------------------
rlBphP          ------------------------------------------------------------
atBphP2         ------------------------------------------------------------
brBphP          ------------------------------------------------------------
rpBphP1N        ------------------------------------------------------------
rpBphP2N        ------------------------------------------------------------
rpBphP3N        ------------------------------------------------------------
rpBphP4N        ------------------------------------------------------------
rpBphP5N        ------------------------------------------------------------
rpBphP6N        ------------------------------------------------------------
rrBphP          ------------------------------------------------------------
rsBphP1         ------------------------------------------------------------
rsBphP1a        ------------------------------------------------------------
toCphB          ------------------------------------------------------------
xaBphP          ------------------------------------------------------------
xcBphP          ------------------------------------------------------------
anFPH1          -IRSLVSLEPPATSEPSSNKS-------------------KSPLSPTSGARQFSIIDGHT
bfFPH2          VSSSNSSCRGPTSAREPYDKD-------------------DILNDSHSDGSSETNFLPPP
chFPH1          -IRSAISVDPSPTPKSQNAQG-----------------DYFHPFSRTNDPRLATDIR---
gmFPH1          -IRSVISVDPNSSKIASEDY--------------------FPTLPERDGRSIPVHIPGAP
gzFPH1          -IRSVISVDPSSSKITNNDY--------------------FHALPQCDGRGIPVKVPSTS
ncFPH1          -IRSVISVDLAATPPVNDDIRARRRISLSEGYATSAGAGNTATPTRPHASTVPTAKSGAI
ncFPH2          VSDADDLLSVVPVTQQLSN---------------------QHLSPPSSDGSRCEPLPSAT
umFPH1          -MRSAVSIKPLKNDLSTSHPP-------------------DAPISAAKSASRPASAEGPK
aphC            ------------------------------------------------------------
cph2            ------------------------------------------------------------
npCph2a1        ------------------------------------------------------------
npCph2a2        ------------------------------------------------------------
npCph2b         ------------------------------------------------------------


arphyA          --------------------------MSGS-------------------------RPSQS
asphya3         --------------------------MSSS-------------------------RPASS
asphya4         --------------------------MSSS-------------------------RPASS
atphya          --------------------------MSGS-------------------------RPTQS
cpphya          --------------------------MSTS-------------------------RPSQS
cupphya         --------------------------MSSS-------------------------RPSQS
gmphya          --------------------------MSTS-------------------------RPSQS
lephya          --------------------------MSSS-------------------------RPSQS
lsphya          --------------------------MSTT-------------------------RPSQS
mgphya          --------------------------MSSS-------------------------RPTQS
ntphya          --------------------------MSSS-------------------------RPSQS
omphya          --------------------------MASS-------------------------QPGRS
osphya          --------------------------MSSS-----------------------RPTQCSS
pcphya          --------------------------MSSS-------------------------RPANS
psphya          --------------------------MSTT-------------------------RPSQS
sbphya          --------------------------MSSS-----------------------RPAHSSS
slphya1         --------------------------MASR-------------------------AQSQS
slphya3         --------------------------MASP-------------------------AQSQS
slphya4         --------------------------MASP-------------------------AQSQS
stphya          --------------------------MSSS-------------------------RPSQS
taphya          --------------------------MSSS---------------------------RAA
zmphya          --------------------------MSSS-------------------------RPAHS
zmphya1         --------------------------MSSL-------------------------RPAQS
atphyb          --------------------------MVSGVGGSGGGRGGGRGGEEEPSSSHTPNNRRGG
atphyd          --------------------------MVS--GGGSKTSGG----EAASSGHRRSRHTSAA
gmphyb          --------------------------MLQQ--------------AERRIPPFRRRKSTPH
lephb1          --------------------------MAS------------------GSRTKHSYHNSSQ
lephb2          --------------------------MAS----------------GSGSRGKHDRNHQPK
npphyB          --------------------------MAS---------------GSRTKHSHQSGQGQGQ
ntphyb          --------------------------MAS-----------------GSRTKHSHQSGQGQ
osphyb          --------------------------MAS--------GSRAT-PTRSPSSARPAAPRHQH
pbphyb1         --------------------------MAS------------------QSQRQSNQRQHQN
pbphyb2         --------------------------MAS--------------------QSQRQSNQPVH
sbphyB          --------------------------MAS----GSRATPTRS-PSSARPEAPRHAHHHHH
slphyb          --------------------------MES------------------------------R
stphyb1         --------------------------MAS--------------------GSRTKHSHHSS
stphyb2         --------------------------MAS--------------------GSRTKHSHHSS
zmphyb1         --------------------------MAS----GSRATPTRS-PS--SARPEAPRHAHHH
zmphyb2         --------------------------MAS----DSRP-PKRS-PS----ARRVAPRHAHH
atphyc          --------------------------MSS----------------------------NTS
osphyc          -------------------------MSSS----------------------RSNNRATCS
sbphyc          --------------------------MSSPL----------------------NNRGTCS
slphyc          --------------------------MSSS----------------------------TS
taphyc          --------------------------MSSS---------------------RSNNRPACS
zmphyc1         --------------------------MSLP----------------------SNNRRTCS
zmphyc2         --------------------------MSSP----------------------SNNRGTCS
lephye          --------------------------MESQSSENRRGGGGRT-----SLNQNKQNNNKDS
atphye          -------------------------------------------------------MGFES
inphye          --------------------------MENYG------------------------KAVTF
lephyf          --------------------------MSSSSTTN---------------------KTNCS
acvphy1         --------------------------MSST-------------------------RHSYS
acvphy2         --------------------------MSSKT----------------MTYSSSAAEPRSS
acvphy3         --------------------------MATP------------------------------
apphy1          --------------------------MSTS----------------------KAATYNSS
cpphy2          --------------------------MSAP-------------------------KKTYS
mcphy1          --------------------------MSTS------------------------RMSQSS
mpphy1          --------------------------MSTT-------------------------KVTYS
msphy1          --------------------------MSSS----------------------------KR
paphy1          --------------------------MSTTRP-------------------RAATHSASS
ppphy0          --------------------------MSTP------------------------KKTYSS
ppphy1          --------------------------MSTP------------------------KKTYSS
ppphy2          --------------------------MSTP-------------------------KLAYS
ppphy3          --------------------------MSAP------------------------KKTYSS
ppphy4          --------------------------MSTT-------------------------KLAYS
psphy1          -----------------------------------------------------MASNSRH
smphy1          --------------------------MSTT-------------------------KLTYS
aphA            ------------------------------------------------------------
cph1            ------------------------------------------------------------
cwCph1          ------------------------------------------------------------
npCph1          ------------------------------------------------------------
cwCph1a         ------------------------------------------------------------
npCph1a         ------------------------------------------------------------
toCphA          ------------------------------------------------------------
aphB            ------------------------------------------------------------
atBphP1         ------------------------------------------------------------
atBphP3         ------------------------------------------------------------
avAphB          ------------------------------------------------------------
chBphP1         ------------------------------------------------------------
chBphP2         ------------------------------------------------------------
drbphp          ------------------------------------------------------------
goBphP          ------------------------------------------------------------
krBphP          ------------------------------------------------------------
mmBphP2         ------------------------------------------------------------
paBphP          ------------------------------------------------------------
pfBphP          ------------------------------------------------------------
ppBphP1         ------------------------------------------------------------
ppBphP2         ------------------------------------------------------------
ppkBphP2        ------------------------------------------------------------
psBphP1         ------------------------------------------------------------
psBphP2         ------------------------------------------------------------
pssBphP1        ------------------------------------------------------------
pssBphP2        ------------------------------------------------------------
pstBphP1        ------------------------------------------------------------
rcPpr           ----------VPDRTTDDFGPFTEQIRGTIDGMGTAEFDALPVGAIQVDGSGVIHRYNRT
rlBphP          ------------------------------------------------------------
atBphP2         ------------------------------------------------------------
brBphP          ------------------------------------------------------------
rpBphP1N        ------------------------------------------------------------
rpBphP2N        ------------------------------------------------------------
rpBphP3N        ------------------------------------------------------------
rpBphP4N        ------------------------------------------------------------
rpBphP5N        ------------------------------------------------------------
rpBphP6N        ------------------------------------------------------------
rrBphP          ------------------------------------------------------------
rsBphP1         ------------------------------------------------------------
rsBphP1a        ------------------------------------------------------------
toCphB          ------------------------------------------------------------
xaBphP          ------------------------------------------------------------
xcBphP          ------------------------------------------------------------
anFPH1          WTRLRSDSRANSTDYSGGTGLSPESSEAPSSQRMS-------------------------
bfFPH2          YPPIPPDDQIRR------------------------------------------------
chFPH1          RASQGSLTSQSS-----------HASQRAWAMRHG-----------------------PG
gmFPH1          RADTGSDLRRSD-TVPANYHSRAHSERIDTLMRRK-------------NTMSGPMSSIQL
gzFPH1          RADIGPDLRRSD-TVPANYHSRAHSERIDALMRRK-------------NTMSGPMSRIQL
ncFPH1          DVESRPTVSQSQSSVSQPDGSSVFSSSSAGTMRHKR----------RMNAMTGSLSSVQA
ncFPH2          DRQANPQDSSS-------------------------------------------------
umFPH1          --------------------------SSPT---------------------KFPTFKPPP
aphC            ------------------------------------------------------------
cph2            ------------------------------------------------------------
npCph2a1        ------------------------------------------------------------
npCph2a2        ------------------------------------------------------------
npCph2b         ------------------------------------------------------------


arphyA          SEGSRRSRHSARI----------------------------IAQTTVDAKLHADFEES--
asphya3         SSSRNRQSSQARV----------------------------LAQTTLDAELNAEYEES--
asphya4         SSSRNRQSSRARV----------------------------LAQTTLDAELNAEYEES--
atphya          SEGSRRSRHSARI----------------------------IAQTTVDAKLHADFEES--
cpphya          SSNSGRSRHSTRI----------------------------IAQTSVDANVQADFEES--
cupphya         SSNSARSKHSARI----------------------------IAQTSIDAKLHAEFEES--
gmphya          SSNSRRSRHSARM-----------------------------AQATVDAKIHATFEES--
lephya          STTSSRSKHSARI----------------------------VAQTSIDAKLHADFEES--
lsphya          SNNSGRSRNSARI----------------------------IAQTTVDAKLHATFEES--
mgphya          SGSSGRSKHSARI----------------------------IAQTTVDAKLHADFEES--
ntphya          STTSARSKHSARI----------------------------IAQTTIDAKLHADFEES--
omphya          STNSAQSRQSARI----------------------------IAQTSIDAKLDADFEES--
osphya          SSSRTRQSSRARI----------------------------LAQTTLDAELNAEYEEY--
pcphya          SSNPGRANQNARV-----------------------------VLTTLDAKIHADFEES--
psphya          SNNSGRSRNSARI----------------------------IAQTTVDAKLHATFEES--
sbphya          SSSRTRQSSQARI----------------------------LAQTTLDAELNAEYEES--
slphya1         STNSGRSKHSARI----------------------------IAQTIQDAKFHAEFEES--
slphya3         STNSGRSKHSARI----------------------------IAQTIQDAKLHAEFEES--
slphya4         STNSGRSKHSARI----------------------------IAQTIQDAKLHAEFEES--
stphya          STTSSRSKHSARI----------------------------IAQTSIDAKLHADFEES--
taphya          SSSSSRNRQSTQE--------------------------RVLAQTTLDAELNAEFEES--
zmphya          SSSSSRTRQSSRA--------------------------RILAQTTLDAELNAEYEES--
zmphya1         SSSSSRTRQSSQA--------------------------RILAQTTLDAELNAEYEES--
atphyb          EQAQSSGTKSLRPRSN------------------TESMSKAIQQYTVDARLHAVFEQS--
atphyd          EQAQSSANKALRSQNQQPQNH----------GGGTESTNKAIQQYTVDARLHAVFEQS--
gmphyb          EQRLSHHSSNNNNNI--------------------DSMSKAIAQYTEDG-VHAVFEQS--
lephb1          GQAQSSGTSNMNYKD---------------------SISKAIAQYTADARLHAVFEQS--
lephb2          NQSQFSGTSNTNALS------------------------KAVAQYTTDARLHAAFEQS--
npphyB          VQAQSSGTSNVNYKD---------------------SISKAIAQYTADARLHAVFEQS--
ntphyb          VQAQSSGTSNVNYKD---------------------SISKAIAQYTADARLHAVFEQS--
osphyb          HHSQSSGGSTSRAGGGGGGGGGGGGG-----AAAAESVSKAVAQYTLDARLHAVFEQS--
pbphyb1         QAAQSSGTSNMRQHHHA-----------------TESVSKAIAQYTVDAQLHAVFEQS--
pbphyb2         NQAQSSGTSNMRQHHHA-----------------TESVSKAIAQYTVDAQLHAVFEQS--
sbphyB          HHSQSSGGSTSRAGGGGGGGGGGGGTAATATATATESVSKAVAQYTLDARLHAVFEQS--
slphyb          NEGSRTNNNNNSNNP-------------------SDTMSRAIAQYTIDARLHAVFEQS--
stphyb1         SQAQSSGTSNVNYKD---------------------SISKAIAQYTADARLHAVFEQS--
stphyb2         SQAQSSGTSNVNYKD---------------------SISKAIAQYTADARLHAVFEQS--
zmphyb1         HHSQSSGGSTSRAGGG---------------AAATESVSKAVAQYTLDARLHAVFEQS--
zmphyb2         HHSQSSGGSTSRAGAGGGGGG----------AAATESVSKAVAQYNLDARLHAVFEQS--
atphyc          RSCSTRSRQNSRV----------------------------SSQVLVDAKLHGNFEES--
osphyc          RSSSARSKHSARV----------------------------VAQTPMDAQLHAEFEGS--
sbphyc          RSSSARSRHSARV----------------------------VAQTPVDAQLHAEFESS--
slphyc          RNSSVRSRHDAHV----------------------------VIQTPVDAQLASDFEQS--
taphyc          RGSSARSKHSERV----------------------------VAQTPVDARLHAEFEGS--
zmphyc1         RSSSARSKHSARV----------------------------VAQTPVDAQLHAEFEGS--
zmphyc2         RSSSARSKHSARV----------------------------VAQTPVDAQLHADFEGS--
lephye          GLNTSSAASNMKNNA----------------------SKAALAQYNADAKLMAEFEQS--
atphye          SSSAASNMKPQPQK-------------------------SNTAQYSVDAALFADFAQS--
inphye          SSSATSNLNTGKA----------------------------IAQYNADAKLMAEFEQS--
lephyf          RGSSARSRRSARV----------------------------IAQTPVDAKLHVEFEES--
acvphy1         SGGSGKSKHGRRI-----------------------------AQTSANAKLYAAYEES--
acvphy2         SSSVVGSKHNRRV---------------------------VVAQTTADAKLHAVFEQAQS
acvphy3         ----GGPKTKHSV---------------------------SVAQTRADARLHAAFEGSGD
apphy1          AGSSVRSKQNRRA----------------------------VVQTTVDANVHAVFEQS--
cpphy2          STTSAKSKHSVRV-----------------------------AQTTADAALEAVYEMS--
mcphy1          GESTAKTKREVRV-----------------------------AQATADAKLNTAFEAS--
mpphy1          SGSSAKSKHSVRI-----------------------------VQTTADAKLQAVFEES--
msphy1          SQSSGRSSTQTRIQNRV-------------------------TQASADAKLSTAFEVS--
paphy1          GSVSRSSKHSARV----------------------------ITQTPVDAKLQAEFEGS--
ppphy0          TSSAKSKAHSVRV-----------------------------AQTTADAALQAVFEKS--
ppphy1          TSSAKSKAHSVRV-----------------------------AQTTADAALQAVFEKS--
ppphy2          SGSSVKSKHSVRV-----------------------------AQTTADAKLQAVYEES--
ppphy3          TSSAKSKAHSVRV-----------------------------AQTTADAALHAVFEKS--
ppphy4          SGSSVKSKHSVRV-----------------------------AQTTADAKLQAVYEES--
psphy1          TQSQSTGSNNRRSSTN---------------TNTTTNKATAMAQYNSDARLLQVFEQS--
smphy1          SGSSAKSKHSVRV-----------------------------AQTTADAKLHAVYEES--
aphA            ------------------------------------------------------------
cph1            ------------------------------------------------------------
cwCph1          ------------------------------------------------------------
npCph1          ------------------------------------------------------------
cwCph1a         ------------------------------------------------------------
npCph1a         ------------------------------------------------------------
toCphA          ------------------------------------------------------------
aphB            ------------------------------------------------------------
atBphP1         ------------------------------------------------------------
atBphP3         ------------------------------------------------------------
avAphB          ------------------------------------------------------------
chBphP1         ------------------------------------------------------------
chBphP2         ------------------------------------------------------------
drbphp          ------------------------------------------------------------
goBphP          ------------------------------------------------------------
krBphP          ------------------------------------------------------------
mmBphP2         ------------------------------------------------------------
paBphP          ------------------------------------------------------------
pfBphP          ------------------------------------------------------------
ppBphP1         ------------------------------------------------------------
ppBphP2         ------------------------------------------------------------
ppkBphP2        ------------------------------------------------------------
psBphP1         ------------------------------------------------------------
psBphP2         ------------------------------------------------------------
pssBphP1        ------------------------------------------------------------
pssBphP2        ------------------------------------------------------------
pstBphP1        ------------------------------------------------------------
rcPpr           ESRLSGRIPERVIGRNFFTEVAPCTNIPAFSGRFMDGVTSGTLDARFDFVFDFQMAPVRV
rlBphP          ------------------------------------------------------------
atBphP2         ------------------------------------------------------------
brBphP          ------------------------------------------------------------
rpBphP1N        ------------------------------------------------------------
rpBphP2N        ------------------------------------------------------------
rpBphP3N        ------------------------------------------------------------
rpBphP4N        ------------------------------------------------------------
rpBphP5N        ------------------------------------------------------------
rpBphP6N        ------------------------------------------------------------
rrBphP          ------------------------------------------------------------
rsBphP1         ------------MRLPSLAARPTGPRRTGVPSRLRWTGSVRHIPTRGRMCWPAPPRPSRR
rsBphP1a        ------------------------------------------------------------
toCphB          ------------------------------------------------------------
xaBphP          ------------------------------------------------------------
xcBphP          ------------------------------------------------------------
anFPH1          ----DSSSARPPSNTTGLRRG----------------DDHTTFTPSSEDSHPQVQEPYE-
bfFPH2          -------------------------------------LPKSPKHDYSTEVGGGEG-----
chFPH1          KTAQRGPQPIPSQLFNDMSSN----------KSNGSINDDSRSPSFKPEQAPSTKSGISS
gmFPH1          DANRHGSSTTPLQLDISTSDN------ETETEESGPTGHSVPAAAPSGHEADVSSAGQSN
gzFPH1          DANRHGSSTAPLELDISMSDNEADADADTETEESGVMGHASANVSAGGLEPDASSAGYSS
ncFPH1          DADRYGKG-RPIELVLGDSSE----------EESDGGADGSGDGGDLGTIGASSSSGRES
ncFPH2          -------------------------------------AASSYNYTYPSSFNKGNGGDDSL
umFPH1          SAPHASHQAHHPEEVHNVTDP------------------ATADITVPVNKDESLCDHPEH
aphC            ------------------------------------------------------------
cph2            ------------------------------------------------------------
npCph2a1        ------------------------------------------------------------
npCph2a2        ------------------------------------------------------------
npCph2b         ------------------------------------------------------------


arphyA          -------GSSFDYSTSVRVTGPVVENQPP-------------RSDKVTTTYLHHIQKGKL
asphya3         -------GDSFDYSKLVEAQRDGPPVQQG-------------RSEKVI-AYLQHIQKGKL
asphya4         -------GDSFDYSKLVEAQRDGPPVQQG-------------RSEKVI-AYLQHIQKGKL
atphya          -------GSSFDYSTSVRVTGPVVENQPP-------------RSDKVTTTYLHHIQKGKL
cpphya          -------GNSFDYSSSVRVTSDVSGDQQP-------------RSDKVTTAYLHHIQKGKL
cupphya         -------GDSFDYSSSIRVTSVNTGEQKP-------------RSDKVTTAYLHQIQKAKF
gmphya          -------GSSFDYSSSVRVSGTADGVNQP-------------RSDKVTTAYL----RGKM
lephya          -------GDSFDYSSSVRVTSVAGDEEKP-------------KSDKVTTAYLHQIQKGKF
lsphya          -------GSSFDYSSWVRVSGSVDGDQQP-------------RSNKVTTAYLNHIQRGKQ
mgphya          -------GGSFDYSTSVRFTGTVGGDIQP-------------RSDKVTTAYLHQIQRGKL
ntphya          -------GDSFDYSSSVRVTSVAGDERKP-------------KSDRVTTAYLNQIQKGKF
omphya          -------GSSFDYSTSVRVTNYPAGLSEP-------------RSDKVTTAYLHQIQKGKL
osphya          -------GDSFDYSKLVEAQRTTGPEQQA-------------RSEKVI-AYLHHIQRAKL
pcphya          -------GNSFDYSSSVRVTSAVGENSSI-------------QSNKLTTAYLHHIQKGKL
psphya          -------GSSFDYSSSVRVSGSVDGDQQP-------------RSNKVTTAYLNHIQRGKQ
sbphya          -------GDSFDYSKLVEAQRSTPSEQQG-------------RSGKVI-AYLQHIQRGKL
slphya1         -------SNEFDYSSSVRGSTSGVNQL-P-------------KSDKVTSSYLLQIQKGKF
slphya3         -------SNEFDYSSSVRGSTSGVNQL-P-------------QSDKVTSSYLLQIQKGKF
slphya4         -------SNEFDYSSSVRGSTSGVNQL-P-------------KSDKVTSSYLLQIQKGKF
stphya          -------GDSFDYSSSVRVTNVAEGEQRP-------------KSDKVTTAYLHQIQKGKF
taphya          -------SDSFDYSKLVEAQRDTPTVLQE-------------GRSEKVIAYLQHIQRGKM
zmphya          -------GDSFDYSKLVEAQRSTPPEQQ--------------GRSGKVIAYLQHIQRGKL
zmphya1         -------GDSFDYSKLVEAQRSTPPEQQ--------------GRSGKVIAYLQHIQRGKL
atphyb          ---G-ESGKSFDYSQSLKTTTYGSS-----------------VPEQQITAYLSRIQRGGY
atphyd          ---G-ESGKSFDYSQSLKTAPYDSS-----------------VPEQQITAYLSRIQRGGY
gmphyb          ---G-ESGRSFNYSESIRIASES-------------------VPEQQITAYLVKIQRGGF
lephb1          ---G-ESGKSFDYSQSVKTTTQS-------------------VPERQITAYLTKIQRGGH
lephb2          ---G-ESGKNFDYSQSVRNSTES-------------------VTEHQITAYLNKMQRGGH
npphyB          ---G-ESGKSFDYSQSVKTTTQSV------------------VPEQQITAYLTKIQRGGH
ntphyb          ---G-ESGKSFDYSQSIKTTTQSV------------------VPEQQITAYLTKIQRGGH
osphyb          ---G-ASGRSFDYTQSLRASPTPS-------------------SEQQIAAYLSRIQRGGH
pbphyb1         ---G-GSGKSFDYSQSVRTTSQS-------------------VPEEQITAYLSKIQRGGH
pbphyb2         ---G-GTGRSFDYSKSVRTTNQS-------------------VPEQQITAYLSKIQRGGH
sbphyB          ---G-ASGRSFDYSQSLRAPPTPS-------------------SEQQIAAYLSRIQRGGH
slphyb          ---G-ESGKSFDYSQSVKTYTSAES-----------------VPEQQITAYLSKIQRGGL
stphyb1         ---G-ESGKFFDYSQSVKTTTQS-------------------VPERQITAYLTKIQRGGH
stphyb2         ---G-ESGKFFDYSQSVKTTTQS-------------------VPERQITAYLTKIQRGGH
zmphyb1         ---G-ASGRSFDYSQSLRAPPTPS-------------------SEQQIAAYLSRIQRGGH
zmphyb2         ---G-ASGRSFDYSQSLRAPPTPS-------------------SEQQIAAYLSRIQRGGH
atphyc          -------ERLFDYSASINLNMPSSSCE---------------IPSSAVSTYLQKIQRGML
osphyc          -------QRHFDYSSSVGAANRSGA------------------TTSNVSAYLQNMQRGRF
sbphyc          -------QRNFDYSSSVSAAIRPS------------------VSTSTVSTYHQTMQRGLY
slphyc          -------ERVFNYTSSVDLNLLASSSD---------------VPSSTVKSYLQKVQRGGL
taphyc          -------QRHFDYSSSVSALNRSGA-----------------STSSAVSAYIQNMQRGRY
zmphyc1         -------QRHFDYSSSVGAANRPSA------------------STSTVSTYLQNMQRGRY
zmphyc2         -------QRHFDYSSSVGAANRPSA------------------STSTVSTYLQNMQRGRY
lephye          ---S-VSGKSFDYSKSVLFPPHEA-------------------NEEEITSYLSRIQRGGL
atphye          ---I-YTGKSFNYSKSVISPPNH-------------------VPDEHITAYLSNIQRGGL
inphye          ---R-ESGKSFDYSRSVIHAPQN-------------------VTEEEMTAYLSRIQRGGL
lephyf          -------EQQFDYSSSVNLSNSTSN-----------------VPSSTVSDYLQKMQRGSL
acvphy1         -----SESGSFDYSQSVSAGKEG-------------------ISSQLVTAYLQRMQRGGL
acvphy2         E-GD-TGGSSFDYMRSIEDARGSVLSER--------------VPAQAVTAYLQRMQRGGL
acvphy3         AGAG-GSRAPFDYSKSGMDASSVTS-----------------VAPEAITAYLQRMQRGGL
apphy1          ---G-DTGNSFDYTRSIDASRSSSES----------------IPPQAVTAYLQRMQRGGL
cpphy2          ---G-DSGDSFDYSKSVGQSAES-------------------VPAGAVTAYLQRMQRGGL
mcphy1          ---A-AVGGSFDYTKSVGASLNAGSEA---------------IPSSAVTAYLQRMQRGGI
mpphy1          ---G-ESGDSFDYTKSINASKSTGES----------------VPAQAVTAYLQRMQRGGL
msphy1          --SS-SGGDSFDYTKSVTASLNPTEP----------------LAAKSVTAYLQRMQRGSI
paphy1          -------VHSFDYTKSIDISGDSSS-----------------VPSETVKAYLQRLQKEML
ppphy0          ---G-DSGDSFDYSKSVSKSTAES------------------LPSGAVTAYLQRMQRGGL
ppphy1          ---G-DSGDSFDYSKSVSKSTAES------------------LPSGAVTAYLQRMQRGGL
ppphy2          ---G-DSGDSFDYSKSVHASKSTGE---N-------------VSAQAVTAYLQRMQRGGL
ppphy3          ---G-VSGDNFDYSKSVSKSTAGS------------------LHTGAVTAYLQRMQRGGL
ppphy4          ---G-DSGDSFDYSKSVHASKSTGE---N-------------VPALAVTAYLQRMQRGGL
psphy1          ---G-ESGKSFDYTRSIQVHNRA-------------------VPEQQITAYLSRIQRGGR
smphy1          ---G-ESGDSFDYSKSINATKSTGE---T-------------IPAQAVTAYLQRMQRGGL
aphA            -----------------------------------MRIDVESQNINVTSLKEAPIHLSGQ
cph1            -----------------------------------MATTVQLSDQSLRQLETLAIHTAHL
cwCph1          ----------------------------------MISNSHITQDINLKRLEELQIHLWGK
npCph1          -----------------------------------MEMNLQFPGINLISLKEAPIHISSQ
cwCph1a         --------------------------------------MRNLSLNDYKKYENFDFRYPGS
npCph1a         ---------------------------------MSQPENTTTQATALTNHDRKPIHIPGS
toCphA          -----------------------------------MVSEFQAQSINVNSLKEAAIHVCSQ
aphB            ---------------------------------MNINDITIPFQVDLSNCSKEPIHIPGL
atBphP1         ------------------------------MQRERLEKVMSSHTPKLDSCGAEPIHIPGA
atBphP3         ---------------------------------------MSSHTPKLDSCGAEPIHIPGA
avAphB          ---------------------------------MNINDITIPFHVDLSNCNKEPIHIPGL
chBphP1         ---------------------------------MKIKDIVNRDLVNLQNCDQEPIHIPGS
chBphP2         ---------------------------------------MSKQNYDSKFCGSLPISFVNQ
drbphp          --------------------------MSRDPLPFFPPLYLGGPEITTENCEREPIHIPGS
goBphP          -----------------------MDLHLTVQRSLAPEPGCSLEHAVMTSCDREPIHRPDA
krBphP          --------------------------MATGASMQPGSFTPGYGAVDLTTCEREPIHIPGA
mmBphP2         -----------------------------------MVDTGSRSEPGLQGCESERLHLSGE
paBphP          -------------------------------------MTSI-TPVTLANCEDEPIHVPGA
pfBphP          ----------------------------------MNPQDKEAFEELLANCADEPIRFPGA
ppBphP1         --------------------------------------MTYNPQVNLTNCDREPIQIPGS
ppBphP2         ------------------------------------MTADNSLADAMERCAQEPIQVPGS
ppkBphP2        -----------------------------MTGAFSIMTADNSLADAMERCAQEPIQVPGS
psBphP1         ----------------------------------MSQLDKDAFEVLLANCADEPIQFPGA
psBphP2         -----------------------------MIEHTLDANPDAALEAALAECAREPIRIPGA
pssBphP1        ----------------------------------MSQLDKDAFEVLLANCADEPIQFPGA
pssBphP2        ----------MEFTQLIKDMLD--------------AKPDAALEAALAECAREPIRVPGA
pstBphP1        ----------------------------------MSQLDKDAFEVLLANCADEPIQFPGA
rcPpr           QIRMQNAGVPDRYWIFVRKLEDLRPPGPAPEAPAAHTASVTGEVVDFSVCEQEDIRRVGA
rlBphP          -------------------------------------MSGTHEPVDLTNCDREPIHQLGS
atBphP2         -------------------------------------MASTDYHVDLTNCDREPIHIPGY
brBphP          --------------------------------MPVPLTTPAFGHATLANCEREQIHLAGS
rpBphP1N        -------------------------------VAGHASGSPAFGTADLSNCEREEIHLAGS
rpBphP2N        -----------------------------------MTEGSVARQPDLSTCDDEPIHIPGA
rpBphP3N        ----------------------MSSRSDPGQPMASATDPSGRLALDLTECDREPIHIPGA
rpBphP4N        ---------------------------MHSGLDNSAELRVSDFDPITLAGGTRTEVLPGA
rpBphP5N        ------------------------------MDEADSGGIVTARNVDLSSCDRELVQYPEA
rpBphP6N        ----------------------------------------MPRKVDLTSCDREPIHIPGS
rrBphP          ------------------------------------------MDTVHSTCDQEPIHVPGL
rsBphP1         SSNGSPLLWQPGGYDRPPPPCRSLPHVCQNFVVRGCLMTISGGTFDPSICEMEPIATPGA
rsBphP1a        -------------------------------------MTISGGTFDPSICEMEPIATPGA
toCphB          -------MLQLIYNNFIVSLSPENSPEN---------AAIAPFEVDLTNCDREPIHIPGS
xaBphP          -------------------------------------MNQPTEPLDMDVCAQEPIHIPGL
xcBphP          -------------------------------------MSTATNPLDLDVCAREPIHIPGL
anFPH1          -------LMTTRFRHVVTDDGHAVITGR--------------TVDSFKACEDEPIHIPGA
bfFPH2          ---------SSEYEARKISQRSQLIPSKSGPPGIAPGEPVSTEERTFFKCEDEPIHIPGA
chFPH1          VDMG--DLVTHRFRHVSTEGGHMIITGR--------------EGETLQRCEDEPIHLPGA
gmFPH1          ADVP---LVTSRFTHVVTDDGHAVITGR---------------DGVLQRCEDEPIHTPGA
gzFPH1          ADIS---HVTARFTHVVTDDGHAVITGR---------------DGVLQRCEDEPIHAPGA
ncFPH1          LDALPETHFAPRFKHIVTNEGHAVITGR---------------DGQLQRCEDEPIHTPGA
ncFPH2          LS------ETFEYALLADG-SHGVIQKA---------------RRAFTTCDEEPIHIPGA
umFPH1          L-------TTTRFEHVKTDEGHMILTGR---------------GGKLARCEDEPIHIPGA
aphC            ------------------------------------------------------------
cph2            ------------------------------------------------------------
npCph2a1        ------------------------------------------------------------
npCph2a2        ------------------------------------------------------------
npCph2b         ------------------------------------------------------------


arphyA          IQPFGCLLALDEK--------TFKVIAYSENAPELLTMASHA----VPSVGE--------
asphya3         IQTFGCLLALDEK--------SFNVIAFSENAPEMLTTVSHA----VPSVDD--------
asphya4         IQTFGCMLALDEK--------SFNVIAFSENAPEMLTTVSHA----VPSVDD--------
atphya          IQPFGCLLALDEK--------TFKVIAYSENASELLTMASHA----VPSVGE--------
cpphya          IQPFGCLLALDDK--------TFKVIAYSENAPEMLTMVSHA----VPSMGD--------
cupphya         IQPFGCLLALDEK--------TFRVIAFSENAPDMLTMVSHA----VPSVGD--------
gmphya          IQPFGCLLAIDEKNHM----QTCKVIAYSENEPEMLTMVSHA----VPSVGD--------
lephya          IQPFGCLLALDEK--------TLKVIAFSENAPEMLTMVSHA----VPSVGE--------
lsphya          IQPFGCLLALDEK--------TCKVVAYSENAPEMLTMVSHA----VPSVGD--------
mgphya          IQPFGCLLAVDEK--------TFKVIAYSENAPEMLTMVSHA----VPSVGD--------
ntphya          IQPFGCLLALDEK--------TFKVIAFSENAPEMLTMVSHA----VPSVGE--------
omphya          IQQFGCLLALDEK--------TFRVIAYSENAPEMLTMVSHA----VPSVGD--------
osphya          IQPFGCLLALDEK--------TFNVIALSENAPEMLTTVSHA----VPSVDD--------
pcphya          IQPVGCLLAVDEK--------SFKIMAYSENAPEMLTMVSHA----VPSVGE--------
psphya          IQPFGCLLALDEK--------TCKVVAYSENAPEMLTMVSHA----VPSVGD--------
sbphya          IQPFGCLLALDEK--------SFRVIAFSENAPEMLTTVSHA----VPNVDD--------
slphya1         IQPFGCLLALDDK--------TFRVIAFSENAPEMLTMVSHA----VPSVGD--------
slphya3         IQPFGCLLALDDK--------TFRVIAFSENAPEMLTMVSHA----VPSVGD--------
slphya4         IQLFGCLLALDDK--------TFRVIAFSENAPEMLTMVSHA----VPSVGD--------
stphya          IQPFGCLLALDEK--------TLKVIAFSENAPEMLTMVSHA----VPSVGE--------
taphya          IQSFGCLLALDEK--------SFNVIAFSENAPEMLTTVSHA----VPSVDD--------
zmphya          IQPFGCLLALDEK--------SFRVIAFSENAPEMLTTVSHA----VPNVDD--------
zmphya1         IQPFGCLLALDEK--------SFRVIAFSENAPEMLTTVSHA----VPNVDD--------
atphyb          IQPFGCMIAVDES--------SFRIIGYSENAREMLGIMPQS----VPTLEK--------
atphyd          TQPFGCLIAVEES--------TFTIIGYSENAREMLGLMSQS----VPSIED--------
gmphyb          IQPFGSMIAVDEP--------SFRILGYSDNARDMLGITPQS----VPSLDDKNDAAFAL
lephb1          IQPFGCMIAVDEA--------SFRIIAYSENACEMLSLTPQS----VPSLDK--------
lephb2          IQPFGCTIAVEEA--------SFCVIAYSENACEMLDIMPQS----VPSLEK--------
npphyB          IQPFGCMIAVDEA--------SFGVIAYSENACEMLSLTPQS----VPSLER--------
ntphyb          IQPFGCMIAVDEA--------SFRVIAYSENACEMLSLTPQS----VPSLER--------
osphyb          IQPFGCTLAVADD-------SSFRLLAYSENTADLLDLSPHH---SVPSLDS--------
pbphyb1         IQPFGCMIAVDEG--------SFRVIAYSENAKEMLGLTPQS----VPSLDK--------
pbphyb2         IQPFGCMIAADEQ--------SFRVIAYSENAKDMLGLTPQS----VPSLEK--------
sbphyB          IQPFGCTLAVADD-------SSFRLLAFSENAADLLDLSPHH---SVPSLDS--------
slphyb          IQPFGCMLAIDDL--------TYRIIAYSQNSVELLGFITTTTTTAVPSLEA--------
stphyb1         IQPFGCMIAVDEA--------SFRVIAYSENACEMLSLTPQS----VPSLEK--------
stphyb2         IQPFGCMIAVDEA--------SFRVIAYSENACEMLSLTPQS----VPSLEK--------
zmphyb1         IQPFGCTLAVADD-------SSFRLLAFSENSPDLLDLSPHH---SVPSLDS--------
zmphyb2         IQPLGCTLAVADD-------SSFRLLAFSENAADLLDLSPHH---SVPSLDS--------
atphyc          IQPFGCLIVVDEK--------NLKVIAFSENTQEMLGLIPHT----VPSMEQ--------
osphyc          VQPFGCLLAVHPE--------TFALLAYSENAAEMLDLTPHA----VPTIDQ--------
sbphyc          IQPFGCLLAVHPD--------TFTLLAYSENAPEMLDLTPHA----VPTIDQ--------
slphyc          IQSFGCLIAIDEK--------NFKVIAYSENAPEMLDLTPHT----VPNIEQ--------
taphyc          IQPFGCLLAIHPE--------SFALLAYSENAAEILDLTPHA----VPTIDQ--------
zmphyc1         IQPFGCLLAVHPD--------TFALLAYSENAPEMLDLTPHA----VPTIDQ--------
zmphyc2         IQPFGCLLAVHPD--------TFALLAYSENAPEMLDLTPHA----VPTIDQ--------
lephye          VQPFGCMVAIEEP--------TFKIIGYSENCYDMLGFKP--------TKMK--------
atphye          VQPFGCLIAVEEP--------SFRILGLSDNSSDFLGLLSLPSTSHSGEFDK--------
inphye          IQPFGCMLAIEEP--------SFKIVGFSENCFDLLGLKSGV-----EPPER--------
lephyf          IQPFGCMIAIDAQ--------NFAVIAYSENAPEMLDLTPHA----VPSIEQ--------
acvphy1         VQQFGCLIAVEEE--------TFRVLHMCE-APEMLDVATQA----VPTMGQ--------
acvphy2         IQPFGCMLALEEG--------SFRVIAYSENAAEMLDLMPQS----VPSVGVQ-------
acvphy3         TQAFGCMLVVA----------GQKIVAFSENAPEMLEVAA--------------------
apphy1          IQPFGCMLAVEEE--------SFRVIAFSENALEMLDLMSQA----VPSVGMQ-------
cpphy2          IQTFGCMVAVEEP--------NFCVIAYSENASEFLDLMPQA----VPSMGEM-------
mcphy1          TQTFGCMLMVEEG--------SFRVRAFSENAGEMLDLVPQA----VPSMGQQ-------
mpphy1          TQTFGCMLAVEEL--------TFRVLAYSENAPEMLDLMPQA----VPCVGQQ-------
msphy1          IQSFGCMMAVEPG--------TFRIIAYSENVSEMLGVTPQS----VPTGDHQ-------
paphy1          IQPFGCVLAVEEG--------SCAVVGYSENAPEMLDVVGGA--HAVPSIGGQQQEG---
ppphy0          TQSFGCMIAVEGT--------GFRVIAYSENAPEILDLVPQA----VPSVGEM-------
ppphy1          TQSFGCMIAVEGT--------GFRVIAYSENAPEILDLVPQA----VPSVGEM-------
ppphy2          MQTFGCMLCVEES--------NFRVIAFSENAPEMLDLMPQA----VPSVGQQ-------
ppphy3          TQSFGCMVAVEET--------GFRVIAYSENAPEFLDLMPQA----VPNIGEI-------
ppphy4          VQTFGCMLCVDES--------SFRVIAYSENAPEMLDLMPQA----VPSVGQQ-------
psphy1          IQPFGCVLAVEET--------TFRIIAYSEN-EEMLDLGAQS----VPSMEKPQQ-----
smphy1          VQPFGCMLAVEEG--------SFRVIAFSDNAGEMLDLMPQS----VPSLGSGQQ-----
aphA            IQPHGVLLVLEEP--------GLKILQVSNNTWGILGINAEN------------------
cph1            IQPHGLVVVLQEP--------DLTISQISANCTGILGRSPED------------------
cwCph1          IQPHGVLFVLDES--------NLKIVQTSSNTKQFFGIIPQE------------------
npCph1          IQPHGVLLVLEEP--------ELKILQVSTNTLKVFGIAPEN------------------
cwCph1a         IQPHGVLLVIDIK--------TFTIIQVSENTKRFLGVKPKT------------------
npCph1a         IQPHGILLALST---------QLEIVQVSNNTQVYLCKAPED------------------
toCphA          IQPHGVLLVLGEP--------ELNILQISSNTWSVFGILPED------------------
aphB            IQPHGVLLVLQEV--------DLTILQVSNNTFNILGRHPEQ------------------
atBphP1         IQEHGALLVLSAR--------EFSVVQASDNLANYIGVD---------------------
atBphP3         IQEHGALLVLSAR--------EFSVVQASDNLANYIGVD---------------------
avAphB          IQPHGVLLALQEI--------DLTILQVSNNTFNLLGRHPEQ------------------
chBphP1         IQPHGFLIAITKE--------TWEIRFCSENVIDFIGLSHKQ------------------
chBphP2         IQDYGFLLVCDP---------ALIVLQVSDNAEAFTRISYQS------------------
drbphp          IQPHGALLTADGH--------SGEVLQMSLNAATFLGQEPTV------------------
goBphP          IQPYGLLLVVDS-----------TSLKIIGGAGDIEGRLAPD------------------
krBphP          IQPHGVLLAVERG--------DHRVVVASANAAGFFGRPLPE------------------
mmBphP2         IQPFGALLRLDP---------DGQVSHASANCGAVLGIPPEA------------------
paBphP          IQPHGALVTLRA---------DGMVLAASENIQALLGFVASP------------------
pfBphP          IQPHGLLLTLSEP--------DLSIIQISANVETLLARPAQE------------------
ppBphP1         IQPHGCLLACDAS--------ATVVLRHSVNAPQMLGV-AND------------------
ppBphP2         IQPHGFLLVLDAT--------DLRVLQASENVEHWLGLPARE------------------
ppkBphP2        IQPHGFLLVLDAT--------DLRVLQASENVEHWLGLPARE------------------
psBphP1         IQPHGLLFTLKEP--------ELTILQVSANVQSVLGKVPDQ------------------
psBphP2         IQPHGVLLSVAGD--------PLCIEQVSANCAKSLGLESAE------------------
pssBphP1        IQPHGLLFTLAEP--------ELTILQVSANVQTVLGHVPEQ------------------
pssBphP2        IQPHGVLLSVAGD--------PLCIEQVSANCATEFGMAADE------------------
pstBphP1        IQPHGLLFTLKEP--------ELTILQVSANVQSVLGKVPDQ------------------
rcPpr           IQPWGAVLAVDPR--------DWTVCAASDNAQALLDCARPP------------------
rlBphP          VQPFGFLLAVSS---------DWIVIRASANLAEFLGVTEAN------------------
atBphP2         IQPHGCLIACDNA--------MRMVLRHSENCGELLGLEGD-------------------
brBphP          IQPHGILLAVKEP--------DNVVIQASINAAEFLNTNS--------------------
rpBphP1N        IQPHGALLVVSEP--------DHRIIQASANAAEFLNLGS--------------------
rpBphP2N        IQPHGLLLALAA---------DMTIVAGSDNLPELTGLAIGA------------------
rpBphP3N        IQPHGYLFVVSET--------DLRIASVSANVEDLLRQPPAS------------------
rpBphP4N        IQPHAALLALAPA--------DLTIVHAAGATASLLGAAAEL------------------
rpBphP5N        IQPHGAMLTVDEQ--------SDRVLHASANCAAFIGKPPEA------------------
rpBphP6N        IQPCGCLLACDAQ--------AVRITRISENAGAFFGRETP-------------------
rrBphP          VQPHGFLVVLDSK--------SGRIAQVTPGIEAVAGVVAQR------------------
rsBphP1         IQPHGALMTARAD--------SGRVAHASVNLGEILGLPAAS------------------
rsBphP1a        IQPHGALMTARAD--------SGRVAHASVNLGEILGLPAAS------------------
toCphB          IQPHGMLLALTEP--------ELTIVQVSRNTDEILGVAATE------------------
xaBphP          IQPYGVLLVIEPA--------DGRIVQASSTAADLLGVPMDA------------------
xcBphP          IQPYGVLLVIDPA--------DGRIVQASTTAADLLGVPMAA------------------
anFPH1          IQSFGALVAVREEPG-----EQMVVRIVSENSQDILGYSPND------------------
bfFPH2          IQQYGALIALRYNDQ-----GDLMVRIASENAFKILKYTPEQ------------------
chFPH1          VQGFGLLVALRDDPD-----GNLQVRIVSENSKRILGRTPKE------------------
gmFPH1          IQTFGALVALREEND-----GCFVARYISENSERMLGYTPKQ------------------
gzFPH1          VQTFGVLVALREEND-----GCFVARYVSENSVRMLGYTPKQ------------------
ncFPH1          VQGFGLMVVIQEERD-----GRFIVRFVSENSKRIIGYTPQE------------------
ncFPH2          IQSYGMLVALKLVDERVAGPSRYLPRICSENSAFVCHYQPSE------------------
umFPH1          VQSFGCMIVVRISPD-----GEMLVRQASENSAAILGMSPSY------------------
aphC            ------------------------------------------------------------
cph2            ------------------------------------------------------------
npCph2a1        ------------------------------------------------------------
npCph2a2        ------------------------------------------------------------
npCph2b         ------------------------------------------------------------


arphyA          ------------HPVLGIGTDIRSLFTAPSASALQ---KALGFGD---VSLLNPILVHCK
asphya3         ------------PPRLGIGTNVRSLFSDQGATALH---KALGFAD---VSLLNPILVQCK
asphya4         ------------PPRLGIGTNVRSLFSDQGATALH---KALGFAD---VSLLNPILVQCK
atphya          ------------HPVLGIGTDIRSLFTAPSASALQ---KALGFGD---VSLLNPILVHCR
cpphya          ------------YPVLGIGTDVRTIFTAPSASALL---KALGFGE---VTLLNPILVHCK
cupphya         ------------LPVLGIGTDIRTIFTAPSGAALQ---KALGFGE---VSLLNPILVHCK
gmphya          ------------HPALGIGTDIKTLFTAPSVSGLQ---KALGCAD---VSLLNPILVHCK
lephya          ------------HPVLGIGTDIRTIFTGPSGAALQ---KALGFGE---VSLLNPVLVHCK
lsphya          ------------HPALGIGTDIRTVFTAPSASALQ---KALGFAE---VSLLNPILVHCK
mgphya          ------------HPLLGIGTDVRTIFTNPSAAALQ---KAMGYGE---VSLLNPILVHCK
ntphya          ------------LPALGIGTDIRTIFTGPSAAALQ---KALGFGE---VSLLNPVLVHCK
omphya          ------------HPLLGIGSDIRTIFTAPSAAALQ---KALGFGE---VSLLNPILVHCK
osphya          ------------PPKLRIGTNVRSLFTDPGTTALQ---KALGFAD---VSLLNPILVQCK
pcphya          ------------HPVLGIGTDVRTIFTAPSAAALQ---KAVGFTD---INLLNPILVHCK
psphya          ------------HPALGIGTDIRTVFTAPSASALQ---KALGFAE---VSLLNPILVHCK
sbphya          ------------PPKLGIGTNVRSLFTDPGATALQ---KALGFAD---VSLLNPILVQCK
slphya1         ------------LPVIGIGTDIRTIFTGPSASALQ---KALGFTD---VSLLNPILVHCK
slphya3         ------------LPVIGIGTDIRTIFTDPSASALQ---KALGFTD---VSLLNPILVHCK
slphya4         ------------LPVIGIGTNIRTIFTGPSASALQ---KALGFTD---VSLLNPILVHCK
stphya          ------------HPVLGIGIDIRTIFTGPSGAALQ---KALGFGE---VSLLNPVLVHCK
taphya          ------------PPRLDIGTNVRSLFTDQGAAALH---KALGFAD---VSLLNPILVQCK
zmphya          ------------PPKLGIGTNVRSLFTDPGATALQ---KALGFAD---VSLLNPILVQCK
zmphya1         ------------PPKLGIGTNVRSLFTDPGATALQ---KALGFAD---VSLLNPILVQCK
atphyb          ------------PEILAMGTDVRSLFTSSSSILLE---RAFVARE---ITLLNPVWIHSK
atphyd          -----------KSEVLTIGTDLRSLFKSSSYLLLE---RAFVARE---ITLLNPIWIHSN
gmphyb          GPQSVPSLDDKNDAAFALGTDVRALFTHSSALLLE---KAFSARE---ISLMNPIWIHSR
lephb1          ------------SEILTVGTDVRTLFTPSSSVLLE---RAFGARE---ITLLNPIWIHSK
lephb2          ------------NEILKIGTDVRTLFSSSSSGLLE---GAFGARE---ITLLNPIWVHSK
npphyB          ------------PEILTVGTDVRTLFTPSSSVLLE---RAFGARE---ITLLNPIWIHSK
ntphyb          ------------PEILTVGTDVRTLFTPSSSVLLE---RAFGARE---ITLLNPIWIHSK
osphyb          ---------SAVPPPVSLGADARLLFAPSSAVLLE---RAFAARE---ISLLNPLWIHSR
pbphyb1         ------------QEILSDGTDVRTLFRPSSSAMLE---KAFGARE---IILLNPIWIHSK
pbphyb2         ------------QEILFVGADVRILFRPSSAVLLE---KAFGARE---ITLLNPIWIHSK
sbphyB          ----------AAPPPVSLGADARLLFSPSSAVLLE---RAFAARE---ISLLNPLWIHSR
slphyb          ----------VQQRIIAVGTDIRSLFMSSSCVLLE---KAFSARE---ITLLNPVWIHSK
stphyb1         ------------CEILTIGTDVRTLFTPSSSVLLE---RAFGARE---ITLLNPIWIHSK
stphyb2         ------------CEILTIGTDVRTLFTPSSSVLLE---RAFGARE---ITLLNPIWIHSK
zmphyb1         ----------SAPPHVSLGADARLLFSPSSAVLLE---RAFAARE---ISLLNPIWIHSR
zmphyb2         ----------VALPPVSLGADARLYFSPSSAVLLE---RAFAARE---ISLLNPLWIHSR
atphyc          ------------REALTIGTDVKSLFLSPGCSALE---KAVDFGE---ISILNPITLHCR
osphyc          ------------REALAVGTDVRTLFRSHSFVALQ---KAATFGD---VNLLNPILVHAR
sbphyc          ------------RDALAVGADVRTLFRSQSSVALH---KAATFGE---VNLLNPILVHAR
slphyc          ------------LEALTFGTDVATLFTSSGVSALQ---KAVNYSE---LNLLNPILVHSK
taphyc          ------------RDALAVGADVRTLFRSQSAVALH---KAAVFGE---VNLLNPILVHAR
zmphyc1         ------------RDALGIGVDVRTLFRSQSSVALH---KAAAFGE---VNLLNPILVHAR
zmphyc2         ------------RDALTIGADVRTLFRSQSSVALH---KAATFGE---VNLLNPILVHAR
lephye          --------------LGLIGVDARNLFTPSSGDSLA---KVMASRE---ISLLNPIWVHSR
atphye          -------------VKGLIGIDARTLFTPSSGASLS---KAASFTE---ISLLNPVLVHSR
inphye          --------------MSLIGIDARTLFTLSSRASLA---KAVASRE---ISLLNPIWVHSK
lephyf          ------------QEALTFGTDVRKLFRSSGASALE---KAVSFGE---LSLLNPILVHCK
acvphy1         ------------YSRLCIGADVRTLLSPASASALD---RVIGVVD---VSMFNPITVQSR
acvphy2         ------------VLVLGIGTDARTLFTYASAAALE---KASGAVD---VSMLNPITVHCR
acvphy3         ----------------GLGTDLRMLFTQGSTAALD---QAVKEED---LSSVNPLVLQSC
apphy1          -------------EILGIGSDARSYFTPSSAAALE---KAVGAVD---VSMLNPITIHSK
cpphy2          -------------DVLGIGTDIRTLFTPSSGAALE---KAAATQD---ISLLNPITVHCR
mcphy1          -------------SLIAVGTDIRTLFTSASVSLLE---KAAMATD---VSVMNPVSLQSR
mpphy1          -------------DVLGIGTDARTLFNSASAVALE---KAAGALD---VSMFNPISVQCK
msphy1          -------------NAIGIGTDVRSLLSPSSVSVVE---KAVAAND---VSMMNPIAVYSL
paphy1          --------GGGGGGLLRIGMDARTLFKPASAAALQ---KAATFAD---MHLVNPIFVRCN
ppphy0          -------------DTLRIGTDVRTLFTASSVASLE---KAAEAQE---MSLLNPITVNCR
ppphy1          -------------DTLRIGTDVRTLFTASSVASLE---KAAEAQE---MSLLNPITVNCR
ppphy2          -------------EVLGIGTDARTLFTPSSAAALE---KCAGTVD---VTMLNPISVHCR
ppphy3          -------------NTLGIGTDVRTLFTPSSAASLE---KAAETQE---ISLLNPITVYCR
ppphy4          -------------EVLGIGTDARTLFTPSSAAALE---KCAGAVD---VTMLNPISVHCR
psphy1          -------------DVLTIGTDVRTLFTAASAHSLE---KAAVAQE---ISLMNPIWVHCK
smphy1          -------------DVLTIGTDARTLFT-AAASALE---KAAGAVD---LSMLNPIWVQSK
aphA            ----------------ILQKKLEDLLDSFQIERIQ---SGLSSGN---LEFINPTKIWIR
cph1            ----------------LLGRTLGEVFDSFQIDPIQ---SRLTAGQ---ISSLNPSKLWAR
cwCph1          ----------------IVNLTLDDIFDSFQIEQLK---IGLENNN---LDFINPTKLWAR
npCph1          ----------------MLHKKLEDLLDPFQIERIK---TGLSGEN---LDFINPTKVWVR
cwCph1a         ----------------LLGKPLTYLMYLKQIKNIK----NILENN---NHFVDIIKLKKK
npCph1a         ----------------LLGRPLSYLLEPQPVEIVK----QCLVKK---VGSANAFKVLIN
toCphA          ----------------VLQKKLEDLLDPFQIERIK---AGILEGN---LDYINPTKIWVR
aphB            ----------------LLNQHLSCLLEAEQLSLLK---DCLAQED---LQIINPLEFIIK
atBphP1         ----------------LPIGAVATEANLPFISVLS---AWYSGEE---SNFRYAWA----
atBphP3         ----------------LPIGAVATEANLPFISVLS---AWYSGEE---SNFRYAWA----
avAphB          ----------------LLNQHLSCLLEAEQINLLQ---DCLTQED---LQIINPLEFIIK
chBphP1         ----------------LLGKKITEIFDDIFFGKVI------QCKD---YAVGESKLIQGK
chBphP2         ----------------FIDKNLKELLTADSFQLLQ--EKLSSKAQ---KRFTCTLEFYGG
drbphp          ----------------LRGQTLAALLPEQWPALQA--ALPPGCPD---ALQYRATLDWP-
goBphP          ----------------WLGRPLADILKIPESRLHD--EKRPSLSD----LRVAGL-----
krBphP          ----------------VLSSSLADLLGADLTERVR---GADLLDN---LDEVLHARLPGP
mmBphP2         ----------------LLGQIPGPLLGGLVGLDEL---TPLGGFP---ILRTKAFTA---
paBphP          ------------------GSYLTQEQVGPEVLRML---EEGLTGN---GPWSNSVETRI-
pfBphP          ----------------LIGQPLQSLIGDAHAAQVR---EALQQAA---LSDAPPLHFRL-
ppBphP1         ----------------INGQKLHAVLGDEVTHTLR---NALARTR---DASRPALSFGVT
ppBphP2         ----------------LIGCHFADLVHEGFDLHAH---LTRLPEDE--VFPFHIGDVRLR
ppkBphP2        ----------------LIGCHFADLVHEGFDLHAH---LTRLPEDE--VFPFHIGDVRLR
psBphP1         ----------------LAGQTLDCVLGAGWAEVIR---STSANDS---LVDVPRLLMSV-
psBphP2         ----------------LLGQPLSILLSAAHSMLIN---QAYSQPA---MPNSDPIRLTV-
pssBphP1        ----------------LLGKGLDCVLGAGWAEVIR---SASAHDS---FIDAQRLLMSI-
pssBphP2        ----------------LLGKPLSWLLSPEQSALID---HAYGHPA---APHIDPIKLTI-
pstBphP1        ----------------LAGQTLDCVLGAGWAEVIR---STSANDS---LVDVPRLLMSV-
rcPpr           -----------------LGRPLGEVLDAGPLAALR---DWLPDRT----SRSWRGEMAR-
rlBphP          ----------------ALGRPVISLISPEALHAIR---NKLTTLR----GSDVVERIFGI
atBphP2         ----------------LNGRTAEDVLGKKLVHDLR---NALTVTG----RTTRPAMLPAM
brBphP          ----------------VVGRPLRDLGGDLALQILP---HLNGPLH------LAPMTLRCT
rpBphP1N        ----------------VLGVPLAEIDGDLLIKILP---HLDPTAE------GMPVAVRCR
rpBphP2N        ----------------LIGRSAADVFDSETHNRLT---IALAEPG---AAVGAPIAVGFT
rpBphP3N        ----------------LLNVPIAHYLTAASAARLT---HALHGGD---PAAINPIRLDVV
rpBphP4N        ----------------LPGTAASTAFSSDQIARLQ----ALATAE---RWIERPQHAFTL
rpBphP5N        ----------------VIGAPIAAVLGAGWHELLG----SLHRMP----LDSGPVNIARE
rpBphP6N        ----------------RVGELLADYFGETEAHALR---NALAQSS----DPKRPALIFGW
rrBphP          ----------------LIGEPLERVLDPRSAQRCR---HRIARPE--YPHLIDPFPVRAP
rsBphP1         ----------------VLGAPIGEVIGRVNEILLR-----EARRS----GSETPETIGSF
rsBphP1a        ----------------VLGAPIGEVIGRVNEILLR-----EARRS----GSETPETIGSF
toCphB          ----------------FINQPLSRLLDAQQIDFFR---NCLAQED---LTLVNPIELTIA
xaBphP          ----------------LLGTPYTQVLELPDAQPFA----VDDQPQ----HLLHADVRFPQ
xcBphP          ----------------LLGMPYTQVLTLPEAQPFA----VDDQPQ----HLMHAEVRFPQ
anFPH1          --------------LFSLPTLCDIFPEDQADNFLD---HVDFVKEEGYDPSVDGPEVFIL
bfFPH2          --------------LFSLNSFLDLLGVDVREDFIARV-DHALRAVTKNPSADTKLDIFSM
chFPH1          --------------LFALESFTDILSEEQADNLLD---HIDFVKDEESNVTSNGPEVFTM
gmFPH1          --------------LFQLKNFLDILTEEQQDNLLD---HIDFIRDEDADPAINGPEVFSL
gzFPH1          --------------LFQLKNFLDILTEEQQDNLLD---HIDFIRDEDADPAINGPEVFSL
ncFPH1          --------------LFRMNNFLDIFTDEQSENLLD---HIDFIRDEDSDPAINGPEVFSL
ncFPH2          --------------LLSLDSFYQVMPNFQRHLFDVQ--LRHIRQGYDSTKKEQEPVVFAF
umFPH1          --------------LFSLPTFLDLFDDDQADLLWD---NIDTLDQSSQDLAESGPTVFQL
aphC            ------------------------------------------------------------
cph2            ------------------------------------------------------------
npCph2a1        ------------------------------------------------------------
npCph2a2        ------------------------------------------------------------
npCph2b         ------------------------------------------------------------


arphyA          T-----------------SAKPFYAIVHRVT-----------------GSIIVDFEPVKP
asphya3         T-----------------SGKPFYAIVHRAT-----------------GCLVVDFEPVKP
asphya4         T-----------------SGKPFYAIVHRAT-----------------GCLVVDFEPVKP
atphya          T-----------------SAKPFYAIIHRVT-----------------GSIIIDFEPVKP
cpphya          T-----------------SGKPFYAIVHRVT-----------------GSLIIDFEPVKP
cupphya         T-----------------SGKPFYAIVHRVT-----------------GSLIVDFEPVKP
gmphya          T-----------------SGKPFYAIVHRVT-----------------GSLIVDFEPVKP
lephya          N-----------------SGKPFYAIVHRVT-----------------GSLILDFEPVKP
lsphya          T-----------------SGKPFYAIIHRVT-----------------GSLIIDFEPVKP
mgphya          T-----------------SGKPFYAIVHRVT-----------------GSLIIDFEPVKP
ntphya          T-----------------SGKPYYAIVHRVT-----------------GSLIIDFEPVKP
omphya          T-----------------SGKPFYAIIHRVT-----------------GSLIIDFEPVKP
osphya          T-----------------SGKPFYAIVHRAT-----------------GCLVVDFEPVKP
pcphya          T-----------------SGKPFYAIAHRVT-----------------GSLIIDFEPVKP
psphya          T-----------------SGKPFYAIIHRVT-----------------GSLIIDFEPVKP
sbphya          T-----------------SGKPFYAIVHRAT-----------------GCLVVDFEPVKP
slphya1         N-----------------SGKPFYAIVHRVT-----------------RSLVIDFEPVKP
slphya3         N-----------------SGKPFYAIVHRVT-----------------RSLVIDFEPVKP
slphya4         N-----------------SGKPFYAIVHRVT-----------------RSLVIDFEPVKP
stphya          N-----------------SGKPFYAIVHRVT-----------------GSLIIDFEPVKP
taphya          T-----------------SGKPFYAIVHRAT-----------------GCLVVDFEPVNP
zmphya          T-----------------SGKPFYAIVHRAT-----------------GCLVVDFEPVKP
zmphya1         T-----------------SGKPFYAIVHRAT-----------------GCLVVDFEPVKP
atphyb          N-----------------TGKPFYAILHRID-----------------VGVVIDLEPART
atphyd          N-----------------TGKPFYAILHRVD-----------------VGILIDLEPART
gmphyb          T-----------------SGKPFYGILHRID-----------------VGIVIDLEPART
lephb1          N-----------------SGKPFYAILHRVD-----------------VGIVIDLEPART
lephb2          N-----------------SGKPFYAILHRID-----------------VGIVIDLEPART
npphyB          N-----------------SGKPFYAILHRVD-----------------VGIVIDLEPAKT
ntphyb          N-----------------SGKPFYAILHRVD-----------------VGIVIDLEPART
osphyb          V-----------------SSNPFYAILHRID-----------------VGVVIDLEPART
pbphyb1         N-----------------SGKPFYAILHRID-----------------VGIVIDLEPART
pbphyb2         N-----------------SGKPFYAILHRID-----------------VGIVIDLEPART
sbphyB          V-----------------SSKPFYAILHRID-----------------VGVVIDLEPART
slphyb          A-----------------NGKPFYAILHRID-----------------VGIVIDLEPART
stphyb1         N-----------------SGKPFYAILHRVD-----------------VGIVIDLEPART
stphyb2         N-----------------SGKPFYAILHRVD-----------------VGIVIDLEPART
zmphyb1         V-----------------SSKPFYAILHRID-----------------VGVVIDLEPART
zmphyb2         A-----------------SSKPFYAILHRID-----------------VGVVIDLEPART
atphyc          S-----------------SSKPFYAILHRIE-----------------EGLVIDLEPVSP
osphyc          T-----------------SGKPFYAIMHRID-----------------VGLVIDLEPVNP
sbphyc          T-----------------SGKPFYAILHRID-----------------VGLVIDLEPVNP
slphyc          N-----------------SGKPFYAILHRIK-----------------VGLVLDLETVNL
taphyc          T-----------------SGKPFYAILHRID-----------------VGLVIDLEPVNP
zmphyc1         T-----------------SGKPFYAILHRID-----------------VGLVIDLEPVNP
zmphyc2         T-----------------SGKPFYAILHRID-----------------VGLVIDLEPFNP
lephye          T-----------------THKPFYAILHRID-----------------VGIVIDLEPANS
atphye          T-----------------TQKPFYAILHRID-----------------AGIVMDLEPAKS
inphye          I-----------------NQKPFYAVLHRID-----------------VGIVIDLEPANS
lephyf          N-----------------SGKPFYAILHRIE-----------------VGLVIDLEPVDP
acvphy1         S-----------------SGKPFYAILHRND-----------------VGLVIDLEPIRP
acvphy2         S-----------------SSKPFNAIVHRID-----------------VGLVIDFEPVRP
acvphy3         G----------------GSAKQFYAMLHRIEDV---------------AGVVIDLEPIEN
apphy1          G-----------------SGKPFNAVVHRID-----------------VGLVIDFEPLRQ
cpphy2          R-----------------SGKPLYAIAHRID-----------------IGIVIDFEAVKM
mcphy1          A-----------------AKKPFFAVLHRID-----------------VGLVVDLEPVRP
mpphy1          S-----------------SGKPFYAIVHRID-----------------AGLVIDIEPVRP
msphy1          A-----------------TQKLFFAILHMND-----------------VGLVIDLEPISS
paphy1          R-----------------SGKPFYAILNRID-----------------AGLVIDFEPVMP
ppphy0          R-----------------SGKQLYAIAHRID-----------------IGIVIDFEAVKT
ppphy1          R-----------------SGKQLYAIAHRID-----------------IGIVIDFEAVKT
ppphy2          S-----------------SGKPFYAILHRID-----------------VGLVIDFEPVRS
ppphy3          ------------------SKKPLYAIAHRID-----------------IGIVIDFEAVNM
ppphy4          S-----------------SGKPFYAILHRID-----------------VGLVIDFEPVRP
psphy1          N-----------------SRKPFYAIVHRID-----------------VGMVIDLEPLRT
smphy1          T-----------------SAKPFYAIVHRID-----------------VGLVMDLEPVKA
aphA            KK--------------GDDYAVFDAVFHRNTE----------------GFLILELEPAIT
cph1            VM--------------GDDFVIFDGVFHRNSD----------------GLLVCELEPAYT
cwCph1          VD--------------GDNYVIFDGVFHRNGE----------------GFLILELEPSYF
npCph1          KK--------------GDEYVVFDAIFHRNIE----------------GFLILELEPAIT
cwCph1a         K-----------------YDTQFKGIFHRVQ-----------------DSIIGELETFKL
npCph1a         T---------------LYGEIYFDAIAHRTE-----------------EAVILELEPTDS
toCphA          KK--------------GDEYVVFDAVFHRNPE----------------GLLILELEPAIS
aphB            S---------------HNESISFDVIAHRSN-----------------NLLILELEANLS
atBphP1         -------------------EKKLDVSAHRSG-----------------TLVILEVEKAGV
atBphP3         -------------------EKKLDVSAHRSG-----------------TLVILEVEKAGV
avAphB          S---------------HNQSINFDVIAHRSN-----------------GLLILELEANLS
chBphP1         I-----------------EDKEFDFTAHQNE-----------------DVIILESEIHID
chBphP2         ------------------VRTSFLTLIHVKE-----------------EYILFEFEPSDD
drbphp          ------------------AAGHLSLTVHRVG-----------------ELLILEFEPTEA
goBphP          ------------------KDETFSILRHAQG-----------------THLLIELEPVEA
krBphP          G------------GSAGADAVEADVVLHVSG-----------------ERLVVEIEPSPP
mmBphP2         ------------------HGDALDLAVSPSG-----------------EGLLLEFEPTGD
paBphP          ------------------GEHLFDVIGHSYK-----------------EVFYLEFEIRTA
pfBphP          ------------------NGTAFEGLLHRHQ-----------------DVLILELEIHVE
ppBphP1         L----------------PNGAAVDIAAHLYK-----------------GTAILEFEPAGA
ppBphP2         QG--------------APISALLHMLVHCHD-----------------QVLIAEFEPPRL
ppkBphP2        QG--------------APISALLHMLVHCHD-----------------QVLIAEFEPPRL
psBphP1         ------------------EGVEFEALLHRSQ-----------------EALVLELEIQDK
psBphP2         ------------------RAVDYNASLSRAG-----------------DVLIIELEPFVE
pssBphP1        ------------------NGIEFEALLHRHQ-----------------GVLVLELEIQGK
pssBphP2        ------------------GTAHYSASLQRAD-----------------DVLIIELEPFVE
pstBphP1        ------------------EGVEFEALLHRSQ-----------------EALVLELEIQDK
rcPpr           -------------------GRRIDIRAHRSG-----------------GCVVLDLEPLTA
rlBphP          ALT--------------PDQNSFDLAVHLNE-----------------GQVIIEGERCQE
atBphP2         ET---------------SDGRSFDISLHRYK-----------------STTIIEFEPSGS
brBphP          VG---------------SPPRRVDCTVHRPS----------------NGGLIVELEPATK
rpBphP1N        IG---------------NPSTEYDGLMHRPP----------------EGGLIIELERAGP
rpBphP2N        M----------------RKDAGFVGSWHRHD-----------------QLVFLELEPPQR
rpBphP3N        TP---------------DGERAFNGILHRHD-----------------SIVILELEPRDE
rpBphP4N        NAP---------------DATPIDVIVHHAS-----------------GLLVVELDPRRE
rpBphP5N        SFL--------------GSDQGWHLFAHRCG-----------------GLIILEFEKAEP
rpBphP6N        RDG--------------LTGRTFDISLHRHD-----------------GTSIVEFEPAAA
rrBphP          ------------------GGQSFSAVAHATD-----------------QADLVELWSDDQ
rsBphP1         R----------------RSDGQLLHLHAFQS----------------GDYMCLDIEPVRD
rsBphP1a        R----------------RSDGQLLHLHAFQS----------------GDYMCLDIEPVRD
toCphB          V---------------GENARAFDGIIHRSD-----------------RLLILELEPVLH
xaBphP          RS--------------APTDHPWVAAWHLYP-----------------EQWLVEIEPRDA
xcBphP          RA--------------TPPDSAWVAAWHLYP-----------------QQWLVEMEPRDA
anFPH1          TVN-----------QPNGSTIRVWCAIHTNPALN--------------GLVICEFELEDD
bfFPH2          SV------------VAHTGLVNLWCAIHISKGTD--------------DLIICEFEPFSD
chFPH1          SIK----------IAGHTRTRKLWCAIHTNEANP--------------GLVICEFELEED
gmFPH1          SIR-----------SPKRKSTKLWCAIHINPAHP--------------DLIICEFELDED
gzFPH1          SIR-----------PPKCKSTKLWCAIHINPAHP--------------DLIICEFELDDD
ncFPH1          SIR----------LPKAKTSVRLWCAIHVHPSRP--------------ELTICEFELDDD
ncFPH2          SF-----------SDPDGRLIPCWCAAHYLGGDT--------------DLFICEFELQDY
umFPH1          RGYDMASYDERVSRGVQRNRWNTWCGAHIPDRRNDGQAE---------LTVVLEFELVDD
aphC            ------------------------------------------------------------
cph2            ------------------------------------------------------------
npCph2a1        ------------------------------------------------------------
npCph2a2        ------------------------------------------------------------
npCph2b         ------------------------------------------------------------


arphyA          YEVPM-------------------------------------------------------
asphya3         TEFPA-------------------------------------------------------
asphya4         TEFPA-------------------------------------------------------
atphya          YEVPM-------------------------------------------------------
cpphya          YEGPV-------------------------------------------------------
cupphya         YEAPM-------------------------------------------------------
gmphya          YEVPM-------------------------------------------------------
lephya          YEVPM-------------------------------------------------------
lsphya          YEVPM-------------------------------------------------------
mgphya          YEVPM-------------------------------------------------------
ntphya          YEVPM-------------------------------------------------------
omphya          HEVPM-------------------------------------------------------
osphya          TEFPA-------------------------------------------------------
pcphya          YEVPM-------------------------------------------------------
psphya          YEVPM-------------------------------------------------------
sbphya          TEFPA-------------------------------------------------------
slphya1         YEVPM-------------------------------------------------------
slphya3         YEVPM-------------------------------------------------------
slphya4         YEVPM-------------------------------------------------------
stphya          YEVPM-------------------------------------------------------
taphya          TEFPA-------------------------------------------------------
zmphya          TEFPA-------------------------------------------------------
zmphya1         TEFPA-------------------------------------------------------
atphyb          EDPAL-------------------------------------------------------
atphyd          EDPAL-------------------------------------------------------
gmphyb          EDPAL-------------------------------------------------------
lephb1          EDPAL-------------------------------------------------------
lephb2          EDPAL-------------------------------------------------------
npphyB          EDPAL-------------------------------------------------------
ntphyb          EDPAL-------------------------------------------------------
osphyb          EDPAL-------------------------------------------------------
pbphyb1         EDPAL-------------------------------------------------------
pbphyb2         EDPAL-------------------------------------------------------
sbphyB          EDPAL-------------------------------------------------------
slphyb          EDPAL-------------------------------------------------------
stphyb1         EDPAL-------------------------------------------------------
stphyb2         EDPAL-------------------------------------------------------
zmphyb1         EDPAL-------------------------------------------------------
zmphyb2         EDPAL-------------------------------------------------------
atphyc          DEVPV-------------------------------------------------------
osphyc          VDLPV-------------------------------------------------------
sbphyc          VDVPV-------------------------------------------------------
slphyc          AETLV-------------------------------------------------------
taphyc          ADVPV-------------------------------------------------------
zmphyc1         ADVPV-------------------------------------------------------
zmphyc2         ADVPV-------------------------------------------------------
lephye          SDPAL-------------------------------------------------------
atphye          GDPAL-------------------------------------------------------
inphye          ADPAL-------------------------------------------------------
lephyf          HEVPV-------------------------------------------------------
acvphy1         DDASI-------------------------------------------------------
acvphy2         ADVAVW------------------------------------------------------
acvphy3         GVVEK-------------------------------------------------------
apphy1          ADITVS------------------------------------------------------
cpphy2          NDVSV-------------------------------------------------------
mcphy1          SDPNV-------------------------------------------------------
mpphy1          SDPSV-------------------------------------------------------
msphy1          SSDSAM------------------------------------------------------
paphy1          SDVPV-------------------------------------------------------
ppphy0          DDHLV-------------------------------------------------------
ppphy1          DDHLV-------------------------------------------------------
ppphy2          NDAIV-------------------------------------------------------
ppphy3          NDVTI-------------------------------------------------------
ppphy4          NDAVV-------------------------------------------------------
psphy1          GDAFM-------------------------------------------------------
smphy1          SDTRVG------------------------------------------------------
aphA            QENIP-------------------------------------------------------
cph1            SDNLP-------------------------------------------------------
cwCph1          SRKYP-------------------------------------------------------
npCph1          QENIP-------------------------------------------------------
cwCph1a         NDNNK-------------------------------------------------------
npCph1a         EFEVS-------------------------------------------------------
toCphA          QENIP-------------------------------------------------------
aphB            DKTHS-------------------------------------------------------
atBphP1         GESAE-------------------------------------------------------
atBphP3         GESAE-------------------------------------------------------
avAphB          DKNYS-------------------------------------------------------
chBphP1         NTPKN-------------------------------------------------------
chBphP2         TDIKG-------------------------------------------------------
drbphp          WDSTG-------------------------------------------------------
goBphP          HNLLT-------------------------------------------------------
krBphP          HTAPV-------------------------------------------------------
mmBphP2         FSGTH-------------------------------------------------------
paBphP          DTLSI-------------------------------------------------------
pfBphP          NFQPR-------------------------------------------------------
ppBphP1         SIAEP-------------------------------------------------------
ppBphP2         PADLV-------------------------------------------------------
ppkBphP2        PADLV-------------------------------------------------------
psBphP1         AAQAI-------------------------------------------------------
psBphP2         AAHEQ-------------------------------------------------------
pssBphP1        DAQSV-------------------------------------------------------
pssBphP2        TGHGQ-------------------------------------------------------
pstBphP1        AAQAI-------------------------------------------------------
rcPpr           RPGEA-------------------------------------------------------
rlBphP          DRHDA-------------------------------------------------------
atBphP2         DAQPL-------------------------------------------------------
brBphP          TTNVA-------------------------------------------------------
rpBphP1N        PIDLS-------------------------------------------------------
rpBphP2N        DVAEP-------------------------------------------------------
rpBphP3N        SRYTN-------------------------------------------------------
rpBphP4N        PAPEN-------------------------------------------------------
rpBphP5N        EAAGT-------------------------------------------------------
rpBphP6N        DQADNP------------------------------------------------------
rrBphP          ETTVE-------------------------------------------------------
rsBphP1         EDGRL-------------------------------------------------------
rsBphP1a        EDGRL-------------------------------------------------------
toCphB          QKNYT-------------------------------------------------------
xaBphP          RLMDV-------------------------------------------------------
xcBphP          RLLDV-------------------------------------------------------
anFPH1          HVNPL---------------------------------------------TSSGHISPAV
bfFPH2          EMFFPDEP------------------------------------------HNTKNDLPKF
chFPH1          PLYPL---------------------------------------------VPPNNNTPDL
gmFPH1          AEYPL---------------------------------------------RPVDELTPDT
gzFPH1          VEYPL---------------------------------------------RPADEMTPDT
ncFPH1          HDYPL---------------------------------------------RPPEEDLPDI
ncFPH2          SMHPL---------------------------------------------ATPAMSDPGN
umFPH1          LTNPISTSSPPA--------------------------------------TPLDDRESHS
aphC            ------------------------------------------------------------
cph2            ------------------------------------------------------------
npCph2a1        ------------------------------------------------------------
npCph2a2        ------------------------------------------------------------
npCph2b         ------------------------------------------------------------


arphyA          ------------------------------------------------------------
asphya3         ------------------------------------------------------------
asphya4         ------------------------------------------------------------
atphya          ------------------------------------------------------------
cpphya          ------------------------------------------------------------
cupphya         ------------------------------------------------------------
gmphya          ------------------------------------------------------------
lephya          ------------------------------------------------------------
lsphya          ------------------------------------------------------------
mgphya          ------------------------------------------------------------
ntphya          ------------------------------------------------------------
omphya          ------------------------------------------------------------
osphya          ------------------------------------------------------------
pcphya          ------------------------------------------------------------
psphya          ------------------------------------------------------------
sbphya          ------------------------------------------------------------
slphya1         ------------------------------------------------------------
slphya3         ------------------------------------------------------------
slphya4         ------------------------------------------------------------
stphya          ------------------------------------------------------------
taphya          ------------------------------------------------------------
zmphya          ------------------------------------------------------------
zmphya1         ------------------------------------------------------------
atphyb          ------------------------------------------------------------
atphyd          ------------------------------------------------------------
gmphyb          ------------------------------------------------------------
lephb1          ------------------------------------------------------------
lephb2          ------------------------------------------------------------
npphyB          ------------------------------------------------------------
ntphyb          ------------------------------------------------------------
osphyb          ------------------------------------------------------------
pbphyb1         ------------------------------------------------------------
pbphyb2         ------------------------------------------------------------
sbphyB          ------------------------------------------------------------
slphyb          ------------------------------------------------------------
stphyb1         ------------------------------------------------------------
stphyb2         ------------------------------------------------------------
zmphyb1         ------------------------------------------------------------
zmphyb2         ------------------------------------------------------------
atphyc          ------------------------------------------------------------
osphyc          ------------------------------------------------------------
sbphyc          ------------------------------------------------------------
slphyc          ------------------------------------------------------------
taphyc          ------------------------------------------------------------
zmphyc1         ------------------------------------------------------------
zmphyc2         ------------------------------------------------------------
lephye          ------------------------------------------------------------
atphye          ------------------------------------------------------------
inphye          ------------------------------------------------------------
lephyf          ------------------------------------------------------------
acvphy1         ------------------------------------------------------------
acvphy2         ------------------------------------------------------------
acvphy3         ------------------------------------------------------------
apphy1          ------------------------------------------------------------
cpphy2          ------------------------------------------------------------
mcphy1          ------------------------------------------------------------
mpphy1          ------------------------------------------------------------
msphy1          ------------------------------------------------------------
paphy1          ------------------------------------------------------------
ppphy0          ------------------------------------------------------------
ppphy1          ------------------------------------------------------------
ppphy2          ------------------------------------------------------------
ppphy3          ------------------------------------------------------------
ppphy4          ------------------------------------------------------------
psphy1          ------------------------------------------------------------
smphy1          ------------------------------------------------------------
aphA            ------------------------------------------------------------
cph1            ------------------------------------------------------------
cwCph1          ------------------------------------------------------------
npCph1          ------------------------------------------------------------
cwCph1a         ------------------------------------------------------------
npCph1a         ------------------------------------------------------------
toCphA          ------------------------------------------------------------
aphB            ------------------------------------------------------------
atBphP1         ------------------------------------------------------------
atBphP3         ------------------------------------------------------------
avAphB          ------------------------------------------------------------
chBphP1         ------------------------------------------------------------
chBphP2         ------------------------------------------------------------
drbphp          ------------------------------------------------------------
goBphP          ------------------------------------------------------------
krBphP          ------------------------------------------------------------
mmBphP2         ------------------------------------------------------------
paBphP          ------------------------------------------------------------
pfBphP          ------------------------------------------------------------
ppBphP1         ------------------------------------------------------------
ppBphP2         ------------------------------------------------------------
ppkBphP2        ------------------------------------------------------------
psBphP1         ------------------------------------------------------------
psBphP2         ------------------------------------------------------------
pssBphP1        ------------------------------------------------------------
pssBphP2        ------------------------------------------------------------
pstBphP1        ------------------------------------------------------------
rcPpr           ------------------------------------------------------------
rlBphP          ------------------------------------------------------------
atBphP2         ------------------------------------------------------------
brBphP          ------------------------------------------------------------
rpBphP1N        ------------------------------------------------------------
rpBphP2N        ------------------------------------------------------------
rpBphP3N        ------------------------------------------------------------
rpBphP4N        ------------------------------------------------------------
rpBphP5N        ------------------------------------------------------------
rpBphP6N        ------------------------------------------------------------
rrBphP          ------------------------------------------------------------
rsBphP1         ------------------------------------------------------------
rsBphP1a        ------------------------------------------------------------
toCphB          ------------------------------------------------------------
xaBphP          ------------------------------------------------------------
xcBphP          ------------------------------------------------------------
anFPH1          PTNT----------------------------LDVVPTIEQMAGSTITINQPLRVLRRAR
bfFPH2          PTRT----------------------------IDNDTVLEERLKSISSGSQPLRVLQIAK
chFPH1          PEDT----------------------------LSSQPTADEFLESTEIKSKPLRILRSAR
gmFPH1          PHDT----------------------------LQSNPTLEEIEDSTEVLSKPLRILRSAR
gzFPH1          PHDT----------------------------LQSNPTLEEIEDSTEVLSKPLRILRSAR
ncFPH1          PEDT----------------------------LQSNPTTEELTESTAISSKPLRVLRSAR
ncFPH2          PIDT----------------------------LGSDHLDFATACSIQSKVQPAFPNPELI
umFPH1          GNGPGLGLAAGWIRPDQPTSSRQDSSPVTIG-TVLSSSNASSVGPRAGLEGLAYTPSPNE
aphC            ------------------------------------------------------------
cph2            ------------------------------------------------------------
npCph2a1        ------------------------------------------------------------
npCph2a2        ------------------------------------------------------------
npCph2b         ------------------------------------------------------------


arphyA          -----------------------------------------------TAAGALQSYKLAA
asphya3         -----------------------------------------------TAAGALQSYKLAA
asphya4         -----------------------------------------------TAAGALQSYKLAA
atphya          -----------------------------------------------TAAGALQSYKLAA
cpphya          -----------------------------------------------TAAGALQSYKLAA
cupphya         -----------------------------------------------TAAGALQSYKLAA
gmphya          -----------------------------------------------TAAGALQSYKLAA
lephya          -----------------------------------------------TAAGALQSYKLAA
lsphya          -----------------------------------------------TAAGALQSYKLAA
mgphya          -----------------------------------------------TAAGALQSYKLAA
ntphya          -----------------------------------------------TAAGALQSYKLAA
omphya          -----------------------------------------------TAAGALQSYKLAA
osphya          -----------------------------------------------TAAGALQSYKLAA
pcphya          -----------------------------------------------TAAGALQSYKLAS
psphya          -----------------------------------------------TAAGALQSYKLAA
sbphya          -----------------------------------------------TAAGALQSYKLAA
slphya1         -----------------------------------------------TAAGALQSYKLAA
slphya3         -----------------------------------------------TAAGALQSYKLAA
slphya4         -----------------------------------------------TAAGALQSYKLAA
stphya          -----------------------------------------------TAAGALQSYKLAA
taphya          -----------------------------------------------TAAGALQSYKLAA
zmphya          -----------------------------------------------TAAGALQSYKLAA
zmphya1         -----------------------------------------------TAAGALQSYKLAA
atphyb          -----------------------------------------------SIAGAVQSQKLAV
atphyd          -----------------------------------------------SIAGAVQSQKLAV
gmphyb          -----------------------------------------------SIAGAVQSQEALV
lephb1          -----------------------------------------------SIAGAVQSQKLAV
lephb2          -----------------------------------------------SIAGAVQSQKLAV
npphyB          -----------------------------------------------SIAGAVQSQKLAV
ntphyb          -----------------------------------------------SIAGAVQSQKLAV
osphyb          -----------------------------------------------SIAGAVQSQKLVV
pbphyb1         -----------------------------------------------SIAGAVQSQKLAV
pbphyb2         -----------------------------------------------SIAGAVQSQKLAV
sbphyB          -----------------------------------------------SIAGAVQSQKLAV
slphyb          -----------------------------------------------SIAGAVQSQKLAV
stphyb1         -----------------------------------------------SIAGAVQSQKLRS
stphyb2         -----------------------------------------------SIAGAVQSQKLAV
zmphyb1         -----------------------------------------------SIAGAVQSQKLAV
zmphyb2         -----------------------------------------------SIAGAVQSQKLAV
atphyc          -----------------------------------------------TAAGALRSYKLAA
osphyc          -----------------------------------------------TATGAIKSYKLAA
sbphyc          -----------------------------------------------TAAGALKSYKLAA
slphyc          -----------------------------------------------GVSGALMSYKLAA
taphyc          -----------------------------------------------TAAGALKSYKLAA
zmphyc1         -----------------------------------------------TAAGALKSYKLAA
zmphyc2         -----------------------------------------------TAAGALKSYKLAA
lephye          -----------------------------------------------LLAGAVQSQKLAV
atphye          -----------------------------------------------TLAGAVQSQKLAV
inphye          -----------------------------------------------LLAGAVQSQKLAV
lephyf          -----------------------------------------------TTAGAIKSYKLAA
acvphy1         ------------------------------------------------TGGALQSHKLAA
acvphy2         -----------------------------------------------AAAGALQSHKLAA
acvphy3         ----------------------------------------------------KSSAEMAV
apphy1          -----------------------------------------------AAG-ALQSHKLAA
cpphy2          -----------------------------------------------SAAGALQSHKLAA
mcphy1          -----------------------------------------------SAAGAMQSHKLAA
mpphy1          -----------------------------------------------SAAGALQSHKLAA
msphy1          -----------------------------------------------FSAGAVQSHKLAA
paphy1          -----------------------------------------------SAAGALQSYKLAA
ppphy0          -----------------------------------------------SAAGALQSHKLAA
ppphy1          -----------------------------------------------SAAGALQSHKLAA
ppphy2          -----------------------------------------------SSAGVLQSHKLAA
ppphy3          -----------------------------------------------SADGALQSHKLAA
ppphy4          -----------------------------------------------SSAGALQSHKLAA
psphy1          -----------------------------------------------SAAGAVQSQKLAV
smphy1          -----------------------------------------------SAAGALQSHKLAA
aphA            ------------------------------------------------------FLSFYH
cph1            ------------------------------------------------------FLGFYH
cwCph1          ------------------------------------------------------LFKFLS
npCph1          ------------------------------------------------------FLSFYH
cwCph1a         ------------------------------------------------------NIDYYK
npCph1a         ------------------------------------------------------FLNFHS
toCphA          ------------------------------------------------------FLSFYH
aphB            ------------------------------------------------------FFRFYH
atBphP1         --------------------------------------------------------KLMG
atBphP3         --------------------------------------------------------KLMG
avAphB          ------------------------------------------------------FFRFYH
chBphP1         --------------------------------------------------------DLFD
chBphP2         ------------------------------------------------------FREVYQ
drbphp          ----------------------------------------------------------PH
goBphP          -------------------------------------------------------WDIFG
krBphP          ---------------------------------------------------------SYR
mmBphP2         -----------------------------------------------------SLKLKSL
paBphP          -------------------------------------------------------TSFTL
pfBphP          -----------------------------------------------------NVAGTET
ppBphP1         ----------------------------------------------------------IE
ppBphP2         -----------------------------------------------------GQGDYYP
ppkBphP2        -----------------------------------------------------GQGDYYP
psBphP1         -----------------------------------------------------SYSERTG
psBphP2         ----------------------------------------------------------SR
pssBphP1        -----------------------------------------------------SYSERTG
pssBphP2        ----------------------------------------------------------SR
pstBphP1        -----------------------------------------------------SYSERTG
rcPpr           -----------------------------------------------------PVCSLLA
rlBphP          ---------------------------------------------------------ASL
atBphP2         -----------------------------------------------------------G
brBphP          -----------------------------------------------------------P
rpBphP1N        -----------------------------------------------------------G
rpBphP2N        -------------------------------------------------------QAFFR
rpBphP3N        --------------------------------------------------------EFFR
rpBphP4N        ---------------------------------------------------------SLA
rpBphP5N        ------------------------------------------------------TSNLYS
rpBphP6N        ----------------------------------------------------------LR
rrBphP          --------------------------------------------------------GVFG
rsBphP1         ---------------------------------------------------------PPG
rsBphP1a        ---------------------------------------------------------PPG
toCphB          ------------------------------------------------------FFNFYH
xaBphP          ---------------------------------------------------------TLR
xcBphP          ---------------------------------------------------------TLR
anFPH1          RRKGEAA------------------------------------------------AMEVF
bfFPH2          RKGRHAV-----------------------------------------------GSLEVF
chFPH1          KRKGEAA------------------------------------------------AMEVF
gmFPH1          KRRGEQG------------------------------------------------AMQVF
gzFPH1          KRRGEQG------------------------------------------------AMQVF
ncFPH1          RRRGEAG------------------------------------------------AMQVF
ncFPH2          SKGFDPST----------------------------------------------SSVEVI
umFPH1          LHESTHAIHKPLKALSRMRRNAEIKS--------QTRSRRPAVLPNAGGADGTGGILDLF
aphC            -------------------------------------------MSPTAKPNSQVSLNQES
cph2            ---------------------------------------------------MNPNRSLED
npCph2a1        --------------------------------------------MTSNPEQNFLYSQEES
npCph2a2        ----------------------------------------------MEFLTNQVSQTQEI
npCph2b         ------------------------------------------MTSTDKPNGLQQSLEQES


arphyA          KAITRLQS--LPSGSMERLCDTMVQEVFELTGYDRVMAYKFHEDD--HGEVVSEVTKPG-
asphya3         KAISKIQS--LPGGSMEVLCNTVVKEVFDLTGYDRVMAYKFHEDD--HGEVFSEITKPG-
asphya4         KAISKIQS--LPGGSMEVLCNTVVKEVFDLTGYDRVMAYKFHEDD--HGEVFAEITKPG-
atphya          KAITRLQS--LPSGSMERLCDTMVQEVFELTGYDRVMAYKFHEDD--HGEVVSEVTKPG-
cpphya          KAITRLQS--LPSGSMARLCDTMVQEVFELTGYDRVMAYKFHDDD--HGEVISEVAKPG-
cupphya         KAIARLQS--LPSGSLERFCDTIVQEVFELTGYDRVMAYKFHDDD--HGEVVSEITKPG-
gmphya          KAITRLQS--LPSGNMERLCDTMVQEVFELTGYDRVMAYKFHEDD--HGEVIREITKPC-
lephya          KAITRLQS--LPSGSMERLCDTMVQEVFELTGYDRVMGYKFHEDD--HGEVVSEITKPG-
lsphya          KAITRLQS--LASGSMERLCDTMVQEVFELTGYDRVMAYKFHEDD--HGEVIAEIAKPG-
mgphya          KAITRLQS--LPSGNMRILCDAMVQEVFELTGYDRVMVYKFHDDD--HGEVFSELTKPG-
ntphya          KAITRLQA--LPSGSMERLCDTMVQEVFELTGYDRVMTYKFHDDD--HGEVVAEITKPG-
omphya          KAIACLQA--LPGGSIERLCDTMVQQVFELTGYDRVMIYKFHEDD--HGEVFTEITKPG-
osphya          KAISKIQS--LPGGSMEVLCNTVVKELFDLTGYDRVMAYKFHEDD--HGEVFAEITKPG-
pcphya          KAVNRLQA--LPGGSMERLCDTMVQEVFELTGYDRVMAYKFHDDD--HGEVTAEVTKPG-
psphya          KAITRLQS--LASGSMERLCDTMVQEVFELTGYDRVMAYKFHEDD--HGEVIAEIAKPG-
sbphya          KAISKIQS--LPGGSMEALCNTVVKEVFELTGYDRVMAYKFHEDE--HGEVFAEITKPG-
slphya1         KAITRLQS--LPSGNMVRLVDTMVQEVFELTGYDRVMAYKFHDDD--HGEVVSEVTKPN-
slphya3         KAITRLQS--LPSGNMDRLVDTMVQEVFELTGYDRVMAYKFHDDD--HGEVVSEVTKPN-
slphya4         KAITRLQS--LPSGNMDRLVDTMVQEVFELTGYDRVMAYKFHDDD--HGEVVSEVTKPN-
stphya          KAITRLQS--LPSGSMERLCDTMVQEVFELTGYDRVMGYKFHDDD--HGEVVSEITKPG-
taphya          KAISKIQA--LPGGSMELLCNTVVKEVFDLTGYDRVMAYKFHEDN--HGEVFAEITKPG-
zmphya          KAISKIQS--LPGGSMEALXNTVVKEVFDLTGYDRVMAYKFHEDE--HGEVFAEITKPG-
zmphya1         KAISKIQS--LPGGSMQALCNTVVKEVFDLTGYDRVMAYKFHEDE--HGEVFAEITKPG-
atphyb          RAISQLQA--LPGGDIKLLCDTVVESVRDLTGYDRVMVYKFHEDE--HGEVVAESKRDD-
atphyd          RAISHLQS--LPSGDIKLLCDTVVESVRDLTGYDRVMVYKFHEDE--HGEVVAESKRND-
gmphyb          RAISQLQS--LPSADVKLLCDTVVESVRELTGYDRVMVYKFHEDE--HGEVVSESKRPD-
lephb1          RAISHLQS--LPGGDIKLLCDTVVESVRELTGYDRVMVYKFHEDE--HGEVVAESKRSD-
lephb2          RAISLLQS--LPGGDIDLLCDTVVKSVRELTGYDRVMVYKFHDDE--HGEVVAESRRSD-
npphyB          RAISHLQS--LPGGDVKILCDTVVESVRELTGYDRVMVYKFHEDE--HGEVVAESKRPD-
ntphyb          RAISHLQS--LPGGDVKLLCDTVVESVRELTGYDRVMVYKFHEDE--HGEVVAESKIPD-
osphyb          RAISRLQA--LPGGDVKLLCDTVVEHVRELTGYDRVMVYRFHEDE--HGEVVAESRRSN-
pbphyb1         RSISQLQS--LPGGDIKLLCDTVVESVRELTGYDRVMVYKFHEDE--HGEVVAENKRAD-
pbphyb2         RAISQLQS--LPGGDIKLLCDTVVDSVRELTGYDRVMVYKFHEDE--HGEVVAENKRVD-
sbphyB          RAISRLQA--LPGGDIKLLCDTVVEHVRELTGYDRVMVYRFHEDE--HGEVVAESRRDN-
slphyb          RAISQLQS--LPGGDVKLLCDTVVESVRQLAAYDRVMVYKFHEDE--HGEVVAESKRAD-
stphyb1         EGLFLICN-HFLVGTLKLLCDTVVESVRELTGYDRVMVYKFHEDE--HGEVVAESKRSD-
stphyb2         RAISHLQS--LPGGDIKLLCDTVVESVRELTGYDRVMVYKFHEDE--HGEVVAESKRSD-
zmphyb1         RAISRLQA--LPGGDVKLLCDTVVEHVRELTGYDRVMVYRFHEDE--HGEVVAESRRDN-
zmphyb2         RAISRLQA--LPGGDVKLLCDTVVEHVRELTGYDRVMVYKFHEDE--HGEVVAESRRDN-
atphyc          KSISRLQA--LPSGNMLLLCDALVKEVSELTGYDRVMVYKFHEDG--HGEVIAECCRED-
osphyc          RAIARLQS--LPSGNLSLLCDVLVREVSELTGYDRVMAYKFHEDE--HGEVIAECKRSD-
sbphyc          KAISRLQS--LPSGNLSLLCDVLVREVSELTGYDRVMAYKFHEDE--HGEVISECRRSD-
slphyc          KAISKLQS--LPSQNIPLLCDVLVKEVRELTGYDRVMVYKFHDDQ--HGEVIGESHSPS-
taphyc          KAISRLQS--LPSGNLSLLCDVLVREVSELTGYDRVMAYKFHEDE--HGEVIAECRRSD-
zmphyc1         KAISRLQS--LPSGNLSLLCDVLVREVSELTGYDRVMAYKFYEDE--HGEVISECRRSD-
zmphyc2         KAISRLQS--LPSGNLSLLCDVLVREVSELTGYDRVMAYKFHEDE--HGEVISECRRSD-
lephye          RSISRLQS--LPGGDIGVLCDTAVEDVQKLTGYDRVMVYKFHDDN--HGEIVSEIRRSD-
atphye          RAISRLQS--LPGGDIGALCDTVVEDVQRLTGYDRVMVYQFHEDD--HGEVVSEIRRSD-
inphye          RAISRLQS--LPGGDIGTLCDTVVEDVQKLTGYDRVMVYKFHDDS--HGEVVSEIRRSD-
lephyf          KAIRKLQS--LPSGDISLLCDVLVREVSHLTGYDRVMVYKFHEDE--HGEVVAECRTPE-
acvphy1         KAIARLQS--LPGGDIGLLCDSVVEEVHELTGFDRVMAYKFHEDE--HGEVVAEIRRTD-
acvphy2         KAISRLQA--LPVGDIDLLCDSVVEEVRELTGYDRVMAYKFHEDE--HGEVLAEIRRSD-
acvphy3         KPIARVQS--LPGGEIGRLCQVVVEEVQEMTGYDRVMAYKFHEDG--HGEVVAEVRRPD-
apphy1          KAISRLQA--LPVGDIGLLCDSVVEEVRELTGYDRVMAYKFHEDE--HGEVVAEIRRSD-
cpphy2          KAITRLQA--LPGGDIGLLCDTVVEEVRELTGYDRVMAYKFHEDE--HGEVVAEIRRMD-
mcphy1          KAISRLQS--LPGGDIGLLCDAVVEEVRELTGYDRVMAYKFHEDE--HGEVIAEIRRSD-
mpphy1          KAISRLQS--LPGGDIGLLCDTVVEEVRELTGYDRVMAYKFHEDE--HGEVVAEIRRSD-
msphy1          KAISRLQS--LPGGDICGLCDVVVEEVRELTGYDRVMAYKFHDDE--HGEVVAEIRRSD-
paphy1          KAISRLQS--LPGGDIRLLCDTVVQEVRELTGYDRVMAYRFHEDE--HGEVVAEMRRPD-
ppphy0          KAITRLQA--LPGGNIGLLCDTVVEEVRELTGYDRVMAYRFHEDE--HGEVVAEIRRAD-
ppphy1          KAITRLQA--LPGGNIGLLCDTVVEEVRELTGYDRVMAYRFHEDE--HGEVVAEIRRAD-
ppphy2          KAISRLQA--LPGGDIGLLCDIVVQEVRELSGYDRVMAYKFHEDE--HGEVLAEIRRSD-
ppphy3          KAITRLQA--LPGGDIGLLCDTVVEEVRELTGYDRVMAYKFHEDE--HGEVVAEIRRTD-
ppphy4          KAISRLQA--LPGGDIGLLCDTVVEEVRQLSGYDRVMAYKFHEDE--HGEVLAEIRRSD-
psphy1          RAISRLQS--LPCGDVGLLCDTVVENVRELTGYDRVMVYKFHEDE--HGEVVAEIRRSD-
smphy1          KAISRLQS--LPGGDIGLLCDTVVEEVRDVTGYDRVMAYKFHEDE--HGEVVAEIRRSD-
aphA            LAKASINQ-LQKTANLRDFCQIIVQEVRKVTDFDRVMLYKFDDDG--HGSVIAEEKLDS-
cph1            MANAALNR-LRQQANLRDFYDVIVEEVRRMTGFDRVMLYRFDENN--HGDVIAEDKRDD-
cwCph1          PSESIYSQ-LQTNANLTEFCQIIVQEVRKMTGFDRVMLYKFDEDD--HGEVIAEDKLAE-
npCph1          LARASINQ-LEKTANLRDFCQVIVQEVRKITEFDRVMLYKFDDDG--HGSVIAEEKLES-
cwCph1a         LFQDAIIN-TGKTNDLKKLSAKITEEIRKITKFDRVLIYRFENDD--SGVVIAENKRED-
npCph1a         FASEAIAK-MQRTSNLGEFLHLVAQEVQKIISFDRVMVYQFDESE--AGSVVAEVKRED-
toCphA          LARASINQ-LEKTTNLRDFCQIIVQEVRKVTGFDRVMLYKFDDDG--HGSVIAEEKLDS-
aphB            LVKLAMLK-LQGTATTTEISQILAQEVRKITGFDRVMVYRFDEQW--NGKVIAEVKPEY-
atBphP1         ELTSLAKY-LNSAPSLEDALFRTAQLVSSISGHDRTLIYDFGLDW--SGHVVAEAGSGA-
atBphP3         ELTSLAKY-LNSAPSLEDALFRTAQLVSSISGHDRTLIYDFGLDW--SGHVVAEAGSGA-
avAphB          LVKLAMLK-LQGAATTTEISQILAQEVRKITGFDRVMVYRFDEQW--NGKVIAEVRPEY-
chBphP1         MSKQFMDY-MEDSHTLIRLCELVASGIKKVTDYDRVMIYRFDKDY--NGEVIAETKQDK-
chBphP2         QIHEASAA-IQQSQELGESLSIAVKELKTFSGFDKVMIYKFDEDW--NGHVLAEAMEPG-
drbphp          ALRNAMFA-LESAPNLRALAEVATQTVRELTGFDRVMLYKFAPDA--TGEVIAEARREG-
goBphP          EIDSTADR-FERCPDTTSVCRQGAAIFRRLTGFDRVLVYRFMEDG--TGRVVGESRNDA-
krBphP          ATRGAIAR-LAGTRGIEGLCERLVREVRVLTGFDRVMAYRFDAQW--NGEVIAEDRRED-
mmBphP2         EAIHLLHS-PTVREQPNASFQILTETIADLTGYGRVLIYRFADDW--SGEVVAETLRRP-
paBphP          NAQRIIAQ-VQLHNDTASLLSNVTDELRRMTGYDRVMAYRFRHDD--SGEVVAESRRED-
pfBphP          HLGRMLAR-LQKAQSLQALYDISVKEIQAMTGYDRVLIYRFEEEG--HGQVIAEASDPS-
ppBphP1         LARTLIAQ-LREIDQTHKLFRDAARFVRAVLGYDRVMIYQLGADG--AGKVVAESKRSD-
ppBphP2         LVRSFVAS-LQVASSIEDLLQQTVLQLKRITGFGRVKAYRFDAEG--NGQVLAEVVDPG-
ppkBphP2        LVRSFVAS-LQVASSIEDLLQQTVLQLKRITGFGRVKAYRFDAEG--NGQVLAEVVDPG-
psBphP1         NMGRMLRQ-LHAAADLQTLYEVSVREIQRMTGYDRVLIYRFEEEG--HGQVIAEASAPA-
psBphP2         IITRVLRN-LQAATTLETLFDIGVHEIQALTGYDRVMIYRFEPEG--HGKVVAQALTGP-
pssBphP1        NMGRMLRQ-LHAASDLQTLYEVSVREIQKMTGYDRVLIYRFEEEG--HGQVIAEASAPS-
pssBphP2        IITRVLRN-LQAATTLETLFDISVHEIQALTGYDRVMIYRFEPEG--HGQVVAQALTGP-
pstBphP1        NMGRMLRQ-LHAAADLQTLYEVSVREIQRMTGYDRVLIYRFEEEG--HGQVIAEASAPA-
rcPpr           AVEADVAV-IRQASSLTGLAQACARSVRVLTGFERAIVYRFDADW--HGEVIAEDKVED-
rlBphP          SMRSMMSR-LDHTETLEAFFREGARQARALTGFDRVMVYRFDESG--SGEVVAEAARAG-
atBphP2         TARKMVDR-IREADSVESLISRTTRLVKATLGYDRVMIYRFQEDG--AGKVVSEAKQPE-
brBphP          ALDGAFHR-ITSSSSLIGLCDETATIFREITGYDRVMVYRFDEEG--HGEVLSERRRPD-
rpBphP1N        TLAPALER-IRTAGSLRALCDDTALLFQQCTGYDRVMVYRFDEQG--HGEVFSERHVPG-
rpBphP2N        RTNSAIRR-LQAAETLESACAAAAQEVREITGFDRVMIYRFASDF--SGEVIAEDRCAE-
rpBphP3N        SVRVAIRR-LQTAADLPTACWIAASEVRRITGFDRIKVYQFAADW--SGQVIAEDRDSG-
rpBphP4N        LVQSMIRR-ARPAPNLQGFCDAMAAELRSVTGFDRVMVYRFARDG--SADVIAEARGPE-
rpBphP5N        EVRADLAA-LQATEGVQAFFDLAVERIRAFTGYDRVMAYRFAEDG--SGQVIAEARRDD-
rpBphP6N        LTRQIIAR-TKELKSLEEMAARVPRYLQAMLGYHRVMMYRFADDG--SGKVIGEAKRSD-
rrBphP          RLPFAIGH-ASRAASIEDLCGRAAATVADLTGYERVMVYRFAENW--EGEVIAETLNGP-
rsBphP1         ARQSVIET-FSSAMTQVELCELAVHGLQLVLGYDRVMAYRFGADG--HGEVIAERRRQD-
rsBphP1a        ARQSVIET-FSSAMTQVELCELAVHGLQLVLGYDRVMAYRFGADG--HGEVIAERRRQD-
toCphB          LVKAALSK-VQNASTLDELCQIIVKHVRQMNGFDRVMIYRFDENW--HGTVIAEDKSAH-
xaBphP          EALPLLRS-IERDAGIDEAAVRAAKGLRSMIGFDRVMVYRFDEEW--NGDVIAEARQPE-
xcBphP          EAMPLLRS-VERDPGIAEAAVRVAKGLRSLIGFDRVMIYRFDEEW--NGDIIAEARKPE-
anFPH1          SIVSQIQEQLARADNMEALLDTTSGIVKELTGFHRILVYQFDSEF--NGKVVSELVDPTM
bfFPH2          NAMTQAQEQLAACTSVQKLQDVLVGLIFDLTGFHRVMFYRFDSAK--NGCVEAELLNPKA
chFPH1          NIMSQVQEQLAAAPSLERFLKVLVGVVKELTGFHRVMIYQFDQSF--NGRVVTELVDPRA
gmFPH1          DIMSQVQEQLSSAPNLEAFLKILVGIVKELTGFHRVMIYQFDSSF--NGKVVTELVDTSM
gzFPH1          DIMSQVQEQLSSATNLEAFLKVLVGIVKELTGFHRVMIYQFDSSF--NGKVVTELVDTSM
ncFPH1          DIMSQVQEQLANAPNLEKFLKILVGIVKELTGFHRVMIYQFDSSF--NGKVVTELVDPMQ
ncFPH2          GMATKIQTQFSEAATVPDLLETIVSIVKEVTRFHRVMVYQFDRDY--NGTVVAELMDPKA
umFPH1          GILSQVNDQLAAQADLNEFLKVLVGIIRDITLFSRVMIYQFDEAW--NGQVVCELVDWND
aphC            VLRRITAR-IRQSLELEDIITATTAEVRALLGTDRVMIYKFHPDG--SGQVIAESIYEN-
cph2            FLRNVINK-FHRALTLRETLQVIVEEARIFLGVDRVKIYKFASDG--SGEVLAEAVNRA-
npCph2a1        LLRRITNR-IRRSLELEEIITVTTAEVRSLLKTDRVMIYKFHADG--NGQVIAESIYNN-
npCph2a2        LLHRIASR-IRQSLELQEILSATVAEVRSFLGTDRIKIYQFQADG--HGLVIAESIQED-
npCph2b         LLHRMIKQ-IRRSLDLQEILTTTVTEVRSFLRADRVKVYRFDTSG--SGEVIAESIHNE-


arphyA          -MEPYLGLHYPATDIPQAARFLFMKNKVRMIVDCNAKHARVLQDE------------KLS
asphya3         -LEPYLGLHYPATDIPQAARLLFMKNKVRMICDCRARSIKVIEAE------------ALP
asphya4         -LEPYLGLHYPATDIPQAARFLFMKNKVRMICDCRARSIKVIEAE------------ALP
atphya          -LEPYLGLHYPATDIPQAARFLFMKNKVRMIVDCNAKHARVLQDE------------KLS
cpphya          -LQPYLGLHYPATDIPQAARFLFMKNKVRMIVDCRAKHLKVLQDE------------KLQ
cupphya         -LEPYLGLHYPATDIPQAARFLFMKNKVRMICDCQAKHVKVVQDE------------KLL
gmphya          -LEPYLGLHYPATDIPQASRFLFRKNKVRMIVDCHAKHVRVLQDE------------KLQ
lephya          -LEPYLGLHYPATDIPQAARFLFMKNKVRMICDCRAKHVKVVQDE------------KLP
lsphya          -LEPYLGLHYPATDIPQAARFLFMKNKVRMIVDCNAKHVKVLQDE------------KLP
mgphya          -LEPYLGLHYPATDIPQAARFLFMKNKIRMICDCHAKQVKVIQDD------------KLP
ntphya          -LDPYLGLHYPATDIPQAARFLFMKNKVRMICDCRAKHVKVVQDE------------KLP
omphya          -LEPYVGLHYPATDIPQAARFLFMKNKVRMICDCRANHVKVVQDD------------NLP
osphya          -LEPYLGLHYPATDIPQAARFLFMKNKVRMICDCRARSIKIIEDE------------SLH
pcphya          -LEPYFGLHYPATDVPQAARFLFLKNKVRMICDCRANSAPVLQDE------------KLP
psphya          -LEPYLGLHYPATDIPQAARFLFMKNKVRMIVDCNAKHVKVLQDE------------KLP
sbphya          -IEPYLGLHYPATDIPQAARFLFMKNKVRMICDCRAKSVKIIEDE------------ALS
slphya1         -LDSYLGLHYPATDIPQAARFLFMKNKVRLICDCRAKNVRVVQDE------------KLS
slphya3         -LDSYLGLHYPATDIPQAARFLFMKNKVRLICDCRAKNVRVVQDE------------KLS
slphya4         -LDSYLGLHYPATDIPQAARFLFMKNKVRLICDCRAKNVRVVQDE------------KLS
stphya          -LEPYLGLHYPATDIPQAARFLFMKNKVRMICDCRAKHVKVVQDE------------KLP
taphya          -LEPYLGLHYPATDIPQAARFLFMKNKVRLICDVRARPIKVIEDE------------ALP
zmphya          -IEPYIGLHYPATDIPQAARFLFMKNKVRMICDCRARSVKIIEDE------------ALS
zmphya1         -IEPYLGLHYPATDIPQAARFLFMKNKVRMICDCRARSVKIIEDE------------ALS
atphyb          -LEPYIGLHYPATDIPQASRFLFKQNRVRMIVDCNATPVLVVQDD------------RLT
atphyd          -LEPYIGLHYPATDIPQASRFLFKQNRVRMIVDCYASPVRVVQDD------------RLT
gmphyb          -LEPYIGLHYPATDIPQASRFLFKQNRVRMIVDCHASAVRVVQDE------------ALV
lephb1          -LEPYIGLHYPATDIPQASRFLFKQNRVRMIVDCHATPVRVTQDE------------SLM
lephb2          -LEPYIGLHYPATDIPQASRFLFKQNRVRMIVDCTAIPVRVIQDE------------SLM
npphyB          -LEPYIGLHYPATDIPQASRFLFKQNRVRMIVDCHATPVRVVQDE------------SLM
ntphyb          -LEPYIGLHYPATDIPQASRFLFKQNRVRMIVDCHATPVRVVQDE------------SLM
osphyb          -LEPYIGLHYPATDIPQASRFLFRQNRVRMIADCHAAPVRVIQDP------------ALT
pbphyb1         -LEPYIGLHYPSTDIPQASRFLFKQNRVRMIVDCHATPVRVIQDE------------ALM
pbphyb2         -LEPYIGLHYPSTDIPQASRFLFKQNRVRMIVDCHAIPVRVIQDE------------ALM
sbphyB          -LEPYLGLHYPATDIPQASRFLFRQNRVRMIADCHATPVRVIQDP------------GMS
slphyb          -LEPYLGLHYPATDIPQASRFLFKQNRVRMIVDCHADSVSVVQDE------------RLR
stphyb1         -LEPYIGLHYPATDIPQASRFLFKQNRVRMIVDCHATPVRVTQDE------------SLM
stphyb2         -LEPYIGLHYPATDIPQASRFLFKQNRVRMIVDCHATPVRVTQDE------------SLM
zmphyb1         -LEPYLGLHYPATDIPQASRFLFRQNRVRMIADCHATPVRVIQDP------------GLS
zmphyb2         -LEPYLGLHYPATDIPQASRFLFQQNRVRMIADCHAIPVRVIQDP------------GLS
atphyc          -MEPYLGLHYSATDIPQASRFLFMRNKVRMICDCSAVPVKVVQDK------------SLS
osphyc          -LEPYLGLHYPATDIPQASRFLFMKNKVRMICDCSATPVKIIQDD------------SLT
sbphyc          -LEPYLGLHYPATDIPQASRFLFMKNKVRMICDCSATLVKIIQDD------------SLA
slphyc          -LDSYLGLHYPATDIPQASRFLFLKNKVRMICDCRSPSVKVIQDE------------ALT
taphyc          -LEPYLGLHYPATDIPQASRFLFMKNKVRMICDCAASPVKLIQDD------------NLS
zmphyc1         -LEPYLGLHYPATDIPQASRFLFMKNKVRMICDCCATPVKVIQDD------------SLA
zmphyc2         -LEPYLGLHYPATDIPQASRFLFMKNKMRMICDFSATPVLIIQDG------------SLA
lephye          -LEPYLGLHYPATDIPQAARFLFKQNRVRMICDCNAQPVKVVQSE------------ELK
atphye          -LEPYLGLHYPATDIPQAARFLFKQNRVRMICDCNATPVKVVQSE------------ELK
inphye          -LEPYLGLHYPATDIPQAARFLFKQNRVRMICDCNAQPVKVLQCE------------ELK
lephyf          -LEPYLGLHYPATDIPQASRFLFMKNKVRMICDCLAPPIRVIQDP------------RLA
acvphy1         -LEPYIGLHYPATDIPQAARFLFMKNRYKMICDCRLPPVKLIQDK------------TLS
acvphy2         -LEPYLGLHYPATDIPQASRFLFMKNRVRMICDCRALPVRVIQDK------------ELR
acvphy3         -LEPYLGLHYPSTDVPQASRMMFMKNGVRMIGDCTLPPVRVVQAK------------ELA
apphy1          -LAPYLGLHYPATDIPQASRFLFMKNRVRMICNCAATPVRVIQDK------------GLR
cpphy2          -LEPYLGLHYPATDIPQASRFLFMKNRVRVIADCCASPVKLIQDP------------DIK
mcphy1          -LEPYLGLHYPATDIPQAARFLFMKNRVRIICDCSAPPVKVIQDP------------TMK
mpphy1          -LEPYLGLHYPATDIPQASRFLFMKNRVRMICDCCAQPVQVIQDK------------ELR
msphy1          -LEPYLGLHYPATDIPQASRFLFIKNRIRMICDCTSPQVKVVQDS------------RIP
paphy1          -LEPYLGLHYPATDIPQASRFLFMKNRVRMICDCCAPPVNVIQDK------------RLR
ppphy0          -LEPYLGLHYPGTDIPQASRFLFMKNKVRIIADCSAPPVKVIQDP------------TLR
ppphy1          -LEPYLGLHYPGTDIPQASRFLFMKNKVRIIADCSAPPVKVIQDP------------TLR
ppphy2          -LEPYLGLHYPATDIPQASRFLFMKNKVRMIGDCFASPVKVIQDK------------DLR
ppphy3          -LEPYLGLHYPATDIPQASRFLFMKNRVRMIGDCSAPPEKIVQDP------------NLR
ppphy4          -LEPYLGLHYPATDIPQASRFLFMKNRVRMIGDCYAPPVKVVQDK------------DLR
psphy1          -LEPYLGLHYPATDIPQASRFLFMQNRVRMICDCMATPVKVIQSE------------ELM
smphy1          -LEPYLGLHYPATDIPQASRFLFMKNRVRMICDCSAPPVKITQDK------------ELR
aphA            -LEPYLGLHYPESDIPKPARKLFISNSIRVIPNAQAQAIQMIPALN----------PVSD
cph1            -MEPYLGLHYPESDIPQPARRLFIHNPIRVIPDVYGVAVPLTPAVN----------PSTN
cwCph1          -LEPYLGLHYPASDIPLPARRLFSSNYIRLIPDAKATGIDLFSKLH----------PLND
npCph1          -LEPYLGLHYPESDIPKPARKLFAANSIRIIPDAYSQPVKLFPVNN----------PISD
cwCph1a         -IESYLGLHYPYYDIPNPARQFFSKKLLRMIPNIHDEPIPILPRKH----------PLKK
npCph1a         -LSPYLGLHYPATDIPAQARELYTRCFLRFLPDLTAEPVKLVPTEN----------PTTH
toCphA          -MEPYLGLHYPESDIPKPARKLFASNFIRLIPDAHAEPVQILPINH----------PQSQ
aphB            -LTSYLGLNYPASDIPQQARKLYSQNWLRLIPDAKYQPVPIVPINN----------PLND
atBphP1         -LPSYLGLRFPAGDIPPQARQLYTINRLRMIPDVDYKPVPIRPEVN----------AETG
atBphP3         -LPSYLGLRFPAGDIPPQARQLYTINRLRMIPDVDYKPVPIRPEVN----------AETG
avAphB          -LTSYLGLHYPASDIPQQARKLYSQNWLRLIPDAKYQPVPIVPTNH----------PLNN
chBphP1         -LESFLGLHYPHTDIPVQARELYIKNLLRVIGDVNYKPVPIYTIDD-----------SEN
chBphP2         -MESYLGITFPASDIPKQARELYLKNPYRLIPDREYKPSKLYPVIN----------PASS
drbphp          -LHAFLGHRFPASDIPAQARALYTRHLLRLTADTRAAAVPLDPVLN----------PQTN
goBphP          -FPSLMNHHFPASDIPTQARALYLRNRIRVIPDITYEAAPIRPPE------------AGL
krBphP          -LDTFLGLHYPASDIPAQARRLYTLNWMRLIADVDYVPSPLHPLLD----------PGTG
mmBphP2         -MQSYQGLHFPAADIPVIARDLYTLNRQRYIRDALAGSVPILGCD------------PAD
paBphP          -LESYLGQRYPASDIPAQARRLYIQNPIRLIADVAYTPMRVFPALN----------PETN
pfBphP          -MEVFNGLFFPASDIPEQARELYRTNWLRIIPNADYQPVPLVPKLR----------PDTQ
ppBphP1         -LESFMGQYFPASDIPQQARALYLRNPIRVISDAQFNTVAINPVLD-----------PSG
ppBphP2         -YPSYAGLCFPAADIPRQARELYRVNRIRVIEDANYQPSPLLPATN----------PRTG
ppkBphP2        -YPSYAGLCFPAADIPRQARELYRVNRIRVIEDANYQPSPLLPATN----------PRTG
psBphP1         -MELFNGLFFPASDIPEQARELYRRNWLRIIPDANYTPVPLVPQLR----------PDTQ
psBphP2         -LPSYSGLNFPGSDIPAQARELYRLNWIRLIPDATYVPVALIPTLR----------PATG
pssBphP1        -MELFNGLFFPASDIPEQARELYRRNWLRIIPDADYIPVPLVPQLR----------PDTQ
pssBphP2        -LPSYSGLNFPGSDIPAQARELYRLNWIRVIPDATYVPVPLIPTLR----------PATG
pstBphP1        -MELFNGLFFPASDIPEQARELYRRNWLRIIPDANYTPVPLVPQLR----------PDTQ
rcPpr           WPQSFAGLHFPASDIPRQARELYSQSLSRHVPDRDYVPVPVHRI-------------EGT
rlBphP          -IGSFLGLHYPASDIPVQARALYLRNLFRIIADVDAVPVPILPPLD-----------EHG
atBphP2         -LESFLGQYFPASDIPQQARALYLKNTLRIISDASGTRIPVLPAVD-----------VSG
brBphP          -LEAFLGNRYPASDIPQIARRLYERNRVRLLVDVNYTPVPLQPRIS----------PLNG
rpBphP1N        -LESYFGNRYPSSDIPQMARRLYERQRVRVLVDVSYQPVPLEPRLS----------PLTG
rpBphP2N        -VESYLGLHFPASDIPAQARRLYTINPVRIIPDINYRPVPVTPDLN----------PVTG
rpBphP3N        -IPSLLDFHFPSSDIPAQSRALYTINPVRIIPDIGYRPSPLVPDIN----------PRLG
rpBphP4N        -TSPFLGLRDPQPDISNQPGSIS---RIRVQPDVHAPAAPLWPAHS----------PRNG
rpBphP5N        -LEPYLGLHYPATDIPAPARRLFALSWVRHLPDVGYTPVPLLAAKS----------PLVT
rpBphP6N        -LESFLGQHFPASDIPQQARLLYLKNAIRVISDSRGISSRIVPERD-----------ASG
rrBphP          -VESYKGQRFPASDIPAQARALYSRNLLRSIPDVHYRPLPLVGRS------------PDG
rsBphP1         -LEPYLGLHYPASDIPQIARALYLRQRVGAIADACYRPVPLLGHPE----------LDDG
rsBphP1a        -LEPYLGLHYPASDIPQIARALYLRQRVGAIADACYRPVPLLGHPE----------LDDG
toCphB          -LSPYLSLRYPASDIPKQARQLYRDNWLRLIPDVDYQPVALLPHHN----------PVTN
xaBphP          -LEAYLGLHYPASDIPAQARALYLRNRVRQIADVRYQPSPIQPTLH----------PRLG
xcBphP          -LEAYLGLHYPASDIPAQARALYLRNRVRQIADVGYQPSPIQPTVH----------PQLG
anFPH1          SIDLFKGLHFPAADIPKQARDLYRINKVRLLYDRDHVTARLVCRAL----------EDLE
bfFPH2          SDDIFRGLHFPASDIPKQALDLYKINRIRMLHDRDEKTARLVCRHQ----------SDFE
chFPH1          TKDLYKGLNFPASDIPKQARELYKINKVRMLYDRDLQTARLVCRTA----------EDLE
gmFPH1          TRDLYKGLHFPASDIPRQARDLYKLNKVRLLYDRDQDTSRIVCRTK----------EDLD
gzFPH1          TRDLYKGLHFPASDIPRQARDLYKLNKNCLPNKRRPRHSARHEPLL--------------
ncFPH1          TRDLYKGLHFPATDIPSQARELYKLNKVRLLYDRDVESARIVCRTP----------EDLE
ncFPH2          SNDVYRGLHFPASDIPPQARKLYMINKVRVLFDRSQRTSRLIGRDV----------SDMD
umFPH1          SHDLYRGLHFPATDIPAQARALYKINKVRLLYDRDQPTARMICRDQ----------ADLD
aphC            RLPSLLGLNFPADDIPPQARELLVKSKVRSIVDVATGMIGQSPVHD----------LETG
cph2            ALPSLLGLHFPVEDIPPQAREELGNQRKMIAVDVAHRRKKSHELSG-----------RIS
npCph2a1        RLPSLLGLNFPADDIPLSARELFLKLRVRSVVNVDTQEIGQIHLRD----------LDNG
npCph2a2        RLPPLLGLNFPADDIPPYARELFVRARQRCIVDLTTQEIGISPLDC----------PETG
npCph2b         RLPSLLGLRFPVHDIPEAAREMFLLAGQRSIVDVANHKIGLSPLQS----------TETG


arphyA          FDLTLCGSTLRAPHSCHLQYMANMDSIASLVMAVVVNEEDGEGDAPDS---TTQPQKRKR
asphya3         FDISLCGSALRAPHSCHLQYMENMNSIASLVMAVVVNENEEDDEAESEQ--PAQQQKKKK
asphya4         FDISLCGSALRAPHSCHLQYMENMNSIASLVMAVVVNENEEDDEAESEQ--PAQQQQKKK
atphya          FDLTLCGSTLRAPHSCHLQYMANMDSIASLVMAVVVNEEDGEGDAPDA---TTQPQKRKR
cpphya          FDLTLCGSTLRAPHSCHLQYMENMNSIASLVMAVVVNEGDEENEGP-----ALQQQKRKR
cupphya         FDLTLCGSTLRAPHTCHLQYMENMNSIASLVMAIVVNDGDDE-EEEE----RSGSGKRKR
gmphya          FDLILCGSTLRAPHSCHAQYMANMDSIASLVLAVVVNDNEEDGDTD-----AVQPQKTER
lephya          FDLTLCGSTLRAPHYCHLQYMENMNSIASLVMAVVVNDGDEEGESSD----SSQSQKRKR
lsphya          FDLTLCGSTLRAPHSCHLQYMANMDSIASLVMAVVVNDSDEDGDSAD----AVLPQKKKR
mgphya          IDLTLCGSTLRAPHSCHLQYMENMNSIASLVMSVVVNEGDEEGDGGGSSVSSNQQQKIKR
ntphya          FDLTLCGSTLRAPHYCHLQYMENMSSIASLVMAVVVNDGDEEGESSD----STQSQKRKR
omphya          FDLTLCGSTLRAPHGCHSQYMENMNSIASLVMSVVVNEGDEDGPDSS-----SGPYKRKR
osphya          LDISLCGSTLRAPHSCHLQYMENMNSIASLVMAVVVNENEDDDEVGADQP--AQQQKRKK
pcphya          FELTLCGSTLRAPHSCHLQYMENMNSIASLVMAVVINDSDEVVESSD-----RNSVKSKK
psphya          FDLTLCGSTLRAPHSCHLQYMANMDSIASLVMAVVVNDSDEDGDSAD----AVLPQKKKR
sbphya          IDISLCGSTLRAPHSCHLQYMENMNSIASLVMAVVVNENEEDDEPGPEQP--PQQQKKKR
slphya1         VDLTLCGSTLRAPHGCHAQYMENMNSIGSLVMAVVVNDEDDEDGGSAP----AQPHKRKR
slphya3         VDLTLCGSTLRAPHGCHAQYMENMNSIGSLVMAVVVNDEDDEDGGSAP----AQPHKRKR
slphya4         VDLTLCGSTLRAPHGCHAQYMENMNSIGSLVMAVVVNDEDDEDGGSAP----AQPHKRKR
stphya          FDLTLCGSTLRAPHYCHLQYMENMNSIASLVMAVVVNDGDEEGESSD----SSQSQKRKR
taphya          FDISLCGSALRAAHSCHLQYMENMNSIASLVMAVVVNENEEDDEVGSEQP--AQQQKKKI
zmphya          IDISLCGSTLRAPHSCHLKYMENMNSIASLVMAVVNENEEDD-EPEPEQP--PQQQKKKR
zmphya1         IDISLCGSTLRAPHSCHLQYMENMNSIASLVMAVVVNENEDDDEPESEQP--PQQQKRKK
atphyb          QSMCLVGSTLRAPHGCHSQYMANMGSIASLAMAVIINGNEDDGSN------VASGRSSMR
atphyd          QFICLVGSTLRAPHGCHAQYMTNMGSIASLAMAVIINGNEEDGNGV-----NTGGRNSMR
gmphyb          QPLCLVGSTLGAPHGCHAQYMANMGSIASLVMAVIINGNDEEG---------VGGRSSMR
lephb1          QPLCLVGSTLRAPHGCHAQYMANMGSIASLTLAVIINGNDEEAV--------GGGRNSMR
lephb2          QPLCLVGSTLRAPHGCHPQYMVNMGNVASLTLAVVINGNDDEVV---------GGRNAMR
npphyB          QPLCLVGSTLRAPHGCHAQYMANMGSIASLTLAVIINGNDEEAV---------GGRSSMR
ntphyb          QPLCLVGSTLRAPHGCHAQYMANMGSIASLTLAVIINGNDEEAV---------GGRSSMR
osphyb          QPLCLVGSTLRSPHGCHGQYMANMGSIASLVMAVIISSGGDDDHN-IA---RGSIPSAMK
pbphyb1         QPLCLVGSTLRAPHGCHAQYMANMGSIASLAMAVIINGNEEEAI---------GGRNSTR
pbphyb2         QPLCLVGSTLRAPHGCHAQYMENMGSIASLAMAVIIYGNDEEAI---------GGRNSMR
sbphyB          QPLCLVGSTLRAPHGCHAQYMANMGSIASLVMAVIISSGGDDEQTG-----RGGISSAMK
slphyb          QPLCLVGSTLRAPHGCHSQYMANMGSIASLVMAVIINGNDDEG----------STRNAMR
stphyb1         QPLCLVGSTLRAPHGCHAQYMANMGSIASLTLAVIINGNDEEAV--------GGGRNSMR
stphyb2         QPLCLVGSTLRAPHGCHAQYMANMGSIASLTLAVIINGNDEEAV--------GGGRNSMR
zmphyb1         QPLCLVGSTLRAPHGCHAQYMANMGSIASLVMAVIISSGGDDEQTG-----RGGISSAMK
zmphyb2         QQLCLVGSTLRAPHGCHAQYMANMGSIASLVMAVIISSGGDDERTG-----RGAISSSMK
atphyc          QPISLSGSTLRAPHGCHAQYMSNMGSVASLVMSVTINGSDSDEMN-------RDLQTGRH
osphyc          QPISICGSTLRAPHGCHAQYMASMGSVASLVMSVTINEDEDDDGDTGSD----QQPKGRK
sbphyc          QPLSLCGSTLRASHGCHAQYMANMGSVASLVMSVTISNDEEEDVDTGSD----QQPKGRK
slphyc          QPLSLGGSTLRAPHGCHAQYMANMGSIASLVMAVTINNEEDEVSD---------RHRTRK
taphyc          QPISLCGSTMRAPHGCHAQYMANMGSIASLVMSITINEDDDEDGDTGSD----QQPKGRK
zmphyc1         QPLSLCGSTLRASHGCHAQYMANMGSVASLAMSVTINEDEEEDGDTGSD----QQPKGRK
zmphyc2         QPVSLCGSTLRASHGCHAQYMANMGSVASLVMSVTINDDEEEDGDTDSD----QQPKGRK
lephye          QPICLVNSTLRSPHECHSKYMANMGSISSLVMAILINSGD-----------------SMK
atphye          RPLCLVNSTLRAPHGCHTQYMANMGSVASLALAIVVKGKD-----------------SSK
inphye          QPLCLVNSTLRSPHGCHTKYMANMGSIASLVMAVVINSSE-----------------SMK
lephyf          QSLSLGGSTLRAPHGCHAQYMTNMGTVASMAMSVMINEQDDELDSD--------QQVGRK
acvphy1         QPMSLTGSTLRAPHGCHTQYMANMNSISSLVKAVIVNDSDDDSA--------GHSSQGIK
acvphy2         QPLSLAGSTLRAPHGCHSQYMANMGSIASLVMAVVVNDNDEDVSN------RSQQPKMRR
acvphy3         QPISLAGSTLRAPHGCHAQYMSNMGSAASLTMAVAIDDYDDDSS---------LSCGSRK
apphy1          QPLSLAGSTLRAPHDCHSQYMANMGTIASLVMAVIVNDNDEEVSN------RTHQPKQRK
cpphy2          QPVSLAGSTLRAPHGCHAQYMGNMGSIASLVMAVIINDNEEDS--------RGAIQRGRK
mcphy1          HPISLAGSTLRGVHGCHAQYMANMGSVASLVMAVIINDNSSEEGATAAG---GILHKGRK
mpphy1          QPLSLAGSTLRAPHGCHAQYMGNMGSIASLVMAVIINVNDEEYSS------RGYHHKGRK
msphy1          QEMSLAGSTMRGVHGCHTQYMMNMGSTASLVMSVTINDTNEIAG--------GPGMKGRK
paphy1          QPLSLCGSTLRAPHGCHAQYMANMGSIASLVMSVTTNENGDDSEGGGQ----QQPQNRRK
ppphy0          QPVSLAGSTLRSPHGCHAQYMGNMGSIASLVMAVIINDNEEDS--------HGSVQRGRK
ppphy1          QPVSLAGSTLRSPHGCHAQYMGNMGSIASLVMAVIINDNEEDS--------HGSVQRGRK
ppphy2          QPISLAGSTLRAPHGCHAQYMGNMNSIASLVMAVIVNDPDEDPN------ARGGQQRGRK
ppphy3          QPVSLAGSTLRSPHGCHAQYMGNMGSISSIVMAVIINDNEDDS--------RGSVQRGRK
ppphy4          QPISLAGSTLRAPHGCHAQYMGNMNSIASLVMAVIVNDPDEDPNS------RGGQQRGRK
psphy1          QPLCLVGSTPSAPHGCHAQYMANMGSIRSLLMAVIINGNDDEGG--------GSGRNSMK
smphy1          QPISLAGSTLRAPHGCHAQYMGNMGSVASLVMAMIINDNDEPSGGGGG----GGQHKGRR
aphA            RPVDLTNSILRSAANCHLEYLHNMGVGASLTISLIKD---------------------NK
cph1            RAVDLTESILRSAYHCHLTYLKNMGVGASLTISLIKD---------------------GH
cwCph1          TALDLTHSILRSASPCHLEYLHNMGVGASLTISLIDD---------------------RK
npCph1          RPINLTNSILRSAASCHTEYLHNMGVGASLTISLIKD---------------------QK
cwCph1a         KKLDLQNAFLRSIAPCHIEYLKNMGVTASFNISLLKE---------------------NK
npCph1a         QHLDLSYCLLRSFDWCCAEYHQNMGVKALLVISLIQE---------------------QK
toCphA          QPIDLTNSILRTAANCHLEYLHNMGVGASLTISLIKD---------------------GK
aphB            QPLDLSRSVLRSVSPLHIEYMQNMGVTASMSISIMKN---------------------QK
atBphP1         AVLDMSFSQLRSVSPVHLEYMRNMGTAASMSVSIVVN---------------------GA
atBphP3         AVLDMSFSQLRSVSPVHLEYMRNMGTAASMSVSIVVN---------------------GA
avAphB          QPLDLSRSVLRSVSPLHIEYMQNMGVTASMSISIMKN---------------------QK
chBphP1         QNLDLSCSVLRSVSPIHVQYLHNIGVGATLTISLIHK---------------------KK
chBphP2         GFVDLGVCNLRGVIKVHLEYLTNMNVKSSMSTRILKD---------------------NT
drbphp          APTPLGGAVLRATSPMHMQYLRNMGVGSSLSVSVVVG---------------------GQ
goBphP          AGLDLSDVQLRSVSPIHLQYMANMGTRASASVSLVVD---------------------GV
krBphP          APLDLSHSVLRSVSPIHVEYLKNMGVGASMSISLIVE---------------------GR
mmBphP2         GAPDQTFGDLRSVSPMHLTYLGNMGVRASFSASILMR---------------------GK
paBphP          ESFDLSYSVLRSVSPIHCEYLTNMGVRASMSISIVVG---------------------GK
pfBphP          TPLDLSFATLRSVSPIHCQYMKNMGVLSSMSISLLKG---------------------DK
ppBphP1         EPLDLSYAHLRSVSPIHCEYLCNMGVGASMSISVIVN---------------------GE
ppBphP2         KPLDMSFAALRSVSPVHLQYMRNMGTLASMSLSIVVD---------------------GQ
ppkBphP2        KPLDMSFAALRSVSPVHLQYMRNMGTLASMSLSIVVD---------------------GQ
psBphP1         QQLDLSFSTLRSVSPIHCQYMKNMGVLSSMSVSLIQG---------------------GK
psBphP2         QPLDLSLSTLRSVSPVHCEYLKNMGVRSSMSISLLDG---------------------GE
pssBphP1        QQLDLSFSTLRSVSPIHCQYMKNMGVLSSMSVSLIQS---------------------GK
pssBphP2        QPLDLGFSTLRSVSPVHCEYLKNMGVRSSMSISLLDG---------------------GE
pstBphP1        QQLDLSFSTLRSVSPIHCQYMKNMGVLSSMSVSLIQG---------------------GK
rcPpr           EPLDLSFSRHRSLSPVHLQYLRNMGVTASMSFSILVE---------------------GR
rlBphP          QPLDLSMSVLRSVSPIHIEYLKNMGVGASLSISIVVD---------------------GK
atBphP2         EPLDLSYAHLRSVSPIHCEYLRNMGVAASMSISVIVD---------------------GA
brBphP          RDLDMSLSCLRSMSPIHQKYLQNMGVGATLVCSLMVS---------------------GR
rpBphP1N        RDLDMSGCFLRSMSPIHLQYLKNMGVRATLVVSLVVG---------------------GK
rpBphP2N        RPIDLSFAILRSVSPVHLEYMRNIGMHGTMSISILRG---------------------ER
rpBphP3N        GPIDLSFSVLRSVSPTHLEYMVNMGMHAAMSISIVRD---------------------NR
rpBphP4N        LALDLSFSATRSASPEHRLYLAQLGVAASLSLSLVVE---------------------GE
rpBphP5N        GPVDMSFASLRSVSVMYTGYLKNMGVQSTLVMPLVKE---------------------GR
rpBphP6N        AALDLSFAHLRSVSPIHLEYLRNMGVSASMSLSIIID---------------------GT
rrBphP          RELDMTFCNLRSVSPVHLEYLRNMGVAASFSVSLVVD---------------------GR
rsBphP1         KPLDLTHSSLRSVSPVHLDYMQNMNTAASLTIGLADG---------------------DR
rsBphP1a        KPLDLTHSSLRSVSPVHLDYMQNMNTAASLTIGLADG---------------------DR
toCphB          QPTDLSHSVLRSVSPLHIEYLHNMGVKASMSISLLKN---------------------QK
xaBphP          TPVDLSDVSLRSVSPVHLEYLANMGVSATLVSSIVVN---------------------DA
xcBphP          TPVDLSDVSLRSVSPVHLEYLANMGVTATLVASIVVN---------------------DA
anFPH1          TPLDMTHAYLRAMSPIHIKYLANMQIRSSMSISINSM---------------------ND
bfFPH2          KPLDLTHAYLRAMSPLHLKYLSNMGVRSTMSVSIVIN---------------------GD
chFPH1          VPLDLTHSYLRAMSPIHLKYLANMAVRSSMSISINAF---------------------GE
gmFPH1          VPLDMSHSYLRAMSPIHIKYLKNMAVRSSMSISINAF---------------------NE
gzFPH1          ---------SASHVAYSYHYLKNMAVRSSMSISINAF---------------------NE
ncFPH1          TPLDMTHSYLRAMSPIHLKYLANMAVRSSMSISINAF---------------------GD
ncFPH2          VPLDLTHAYLRAMSPVHLKYLSNMGVRSSMSMSLESD---------------------GK
umFPH1          FPVDMTHAFIRAMSPIHIKYLTNMGVRSSMSVSITAF---------------------GE
aphC            ELIS-EDICYRPVDSCHVEYLTAMGVKSSVVAPIFCQ---------------------DE
cph2            PTEH-SNGHYTTVDSCHIQYLLAMGVLSSLTVPVMQD---------------------QQ
npCph2a1        ETIS-EEIRYRSVDSCHIEYLTAMGVKSSVVAPILYQ---------------------DQ
npCph2a2        KPLEQQDIRYRPVDPCHLEYLTAMGVKSSVVVPIVLKNQETGKDSSPNVM------ESSQ
npCph2b         KHLQ-TNIYYRKVDPCHIQYLKAMGVQSSLVVPILDSDPQQS--------------AKPK


arphyA          LWGLV-VCHNTTPR--FVPFPLRYACEFLAQVFAIHVNKEVELENQIVEKNILRTQ-TLL
asphya3         LWGLL-VCHHESPR--YVPFPLRYACEFLAQVFAVHVNREFELEKQLREKNILKMQ-TML
asphya4         LWGLL-VCHHESPR--YVPFPLRYACEFLAQVFAVHVNREFELEKQLREKSILKMQ-TML
atphya          LWGLV-VCHNTTPR--FVPFPLRYACEFLAQVFAIHVNKEVELDNQMVEKNILRTQ-TLL
cpphya          LWGLV-VCHNSSPR--FVPFPLRYACEFLAQVFAIHVNKELELENQIIEKNILRTQ-TLL
cupphya         LWGLV-VCHNTTPR--FVPFPLRYACEFLAQVFAIHVNKELELENQIVEKNILRTQ-TLL
gmphya          LWGLV-VCHNTTPR--FVPFPLRYAREFLPQVFADHVHKEIELEYQIIEKNILHHP-GHL
lephya          LWGLV-VCHNTTPR--FVPFPLRYACEFLAQVFAIHVNKELELENQFLEKNILRTQ-TLL
lsphya          LWGLV-VCHNTTPR--FVPFPLRYACEFLAQVFAIHVNKEIELEYQILEKNILRTQ-TLL
mgphya          LWGLL-VCHNTTPR--FVPFPLRYACEFLAQVFTIHVNKELELENQIHEKNILRTQ-TLL
ntphya          LWGLV-VCHNTTPR--FVPFPLRYACEFLAQVFAIHVNKELELESQILEKNILRTQ-TLL
omphya          LWGLV-VCHNTCPR--FIPFPLRYACEFLVQVFSIHVNKELELENQMLEKNILRTQ-TLL
osphya          LWGLL-VCHHESPR--YVPFPLRYACEFLAQVFAVHVNKEFELERQVREKSILRMQ-TML
pcphya          LWGLV-VCHNTSPR--FVPFPLRYACEFLAQVFAIHVSKELELENQIVEKNILRTQ-TLL
psphya          LWGLV-VCHNTTPR--FVPFPLRYACEFLAQVFAIHVNKEIELEYQILEKNILRTQ-TLL
sbphya          LWGLI-VCHHESPR--YVPFPLRYACEFLAQVFAVHVNKEFELEKQIREKSILRMQ-TML
slphya1         LWGLV-VCHHTSPR--FVPFPLRYACEFLAQVFAIHVNKELELENQFLEKKILRTQ-TLL
slphya3         LWGLV-VCHHTSPR--FVPFPLRYACEFLAQVFAIHVNKELELESQFLEKKILRTQ-TLL
slphya4         LWGLV-VCHHTSPR--FVPFPLRYACEFLAQVFAIHVNKELELENQFLEKKILRTQ-TLL
stphya          LWGLV-VSHNTTPR--FAPFPLRYACEFLAQVFAILVNKELELENQFLEKNILRTQ-TLL
taphya          LWGLI-VCHHESPR--YVPFPLRYACEFLAQVFAVHVNKEFEVQKQLREKSILRMQ-TIL
zmphya          LWGLI-VCHHESPR--YVPFPLRYACEFLAQVFAVHVNKEFELEKQIREKNILRMQ-TML
zmphya1         LWGLI-VCHHESPR--YVPFPLRYACEFLAQVFAVHVNKEFELEKQIREKSILRMQ-TML
atphyb          LWGLV-VCHHTSSR--CIPFPLRYACEFLMQAFGLQLNMELQLALQMSEKRVLRTQ-TLL
atphyd          LWGLV-VCHHTSAR--CIPFPLRYACEFFMQAFGLQLNMELQLALQVSEKRVLRMQ-TLL
gmphyb          LWGLV-VCHHTSAR--CIPFPLRYACEFLMQAFGLQLNMELQLAAQSLEKRVLRTQ-TLL
lephb1          LWGLV-VGHHTSVR--SIPFPLRYACEFLMQAFGLQLNMELQLASQLSEKHVLRTQ-TLL
lephb2          LWGLV-VGHHSSAR--FIPFPLRYACEFLMQAFGLQLNMELQLASQLAEKRVLRTQ-TVL
npphyB          LWGLV-VGHHTSAR--CIPFPLRYACEFLMQAFGLQLNMELQLASQLSEKHVLRTQ-TLL
ntphyb          LWGLV-VGHHTSAR--CIPFPLRYACEFLMQAFGLQLNMELQLASQLSEKHVLRTQ-TLL
osphyb          LWGLV-VCHHTSPR--CIPFPLRYACEFLMQAFGLQLNMELQLAHQLSEKHILRTG-TLL
pbphyb1         LWGLV-VCHHTSAR--CIPFPLRYACEFLMQAFGLQLNMELQLASQLSEKHVLRTQ-TLL
pbphyb2         LWGLV-VCHHTSAR--CIPFPLRYACEFLMQAFGLQLNMELQLASQLLEKHVLRTQ-TLL
sbphyB          LWGLV-VCHHTSPR--CIPFPLRYACEFLMQAFGLQLNMELQLAHQLSEKHILRTQ-TLL
slphyb          LWGLV-VCHHTSPR--SIPFPLRYACEFLMQAFGLQLNMELQLSAQVLEKRVLRTQ-TLL
stphyb1         LWGLV-VGHHTSVR--SIPFPLRYACEFLMQAFGLQLNMELQLASQLSEKHVLRTQ-TLL
stphyb2         LWGLV-VGHHTSVR--SIPFPLRYACEFLMQAFGLQLNMELQLASQLSEKHVLRTQ-TLL
zmphyb1         LWGLV-VCHHTSPR--CIPFPLRYACEFLMQAFGLQLNMELQLAHQLSEKHILRTQ-TLL
zmphyb2         LWGLV-VCHHTSPR--CIPFPLRYACEFLMQAFGLQLNMELQLAHQLSEKHILRTQ-TLL
atphyc          LWGLV-VCHHASPR--FVPFPLRYACEFLTQVFGVQINKEAESAVLLKEKRILQTQ-SVL
osphyc          LWGLM-VCHHTSPR--FVPFPLRYACEFLLQVFGIQINKEVELAAQAKERHILRTQ-TLL
sbphyc          LWGLV-VCHHTSPR--FVPFPLRYACEFLLQVFGIQLNKEVELAAQAKERHILRTQ-TLL
slphyc          LWGLV-VCHHTSSR--FVPYPLRYACEFLVQVFGIHINKEVELAAQVREKHILKIQ-SML
taphyc          LWGLV-VCHHTSPR--FVPFPLRYACEFLLQVFGIQLNKEVELASQAKERHILRTQ-TLL
zmphyc1         LWGLV-VCHHTSPR--FVPFPLRYACEFLLQVFGIQLNKEVELAAQAKERHILRTQ-TLL
zmphyc2         LWGLV-VCHHTSPR--FVPFPLRYACEFLLQVFGIQLSKEVELAAQAKERHILRTQ-TLL
lephye          LWGLI-VCHHTSPR--YVPFPLRYACEFFTQAFGLQLNMELQLASQLAEKKTLQMQ-TLL
atphye          LWGLV-VGHHCSPR--YVPFPLRYACEFLMQAFGLQLQMELQLASQLAEKKAMRTQ-TLL
inphye          LWGLV-VCHHTSPR--YVPFPLRYACEFLMQAFSLQLYMELQLASQLAEKKILQTQ-TLL
lephyf          LWGLV-VCHHTCPR--FLSFPLRYASEFLLQVFSVQVNKEVEMAAQLKEKQILQIQ-TVL
acvphy1         LWGLV-VCHHTSPR--YVPFPVRSACEFLMQVFSLQLNMEVGMAAQVREKRILRTQ-TLL
acvphy2         LWGLV-VCHHTTPR--AVPFALRSACEFLMQVFGLQLNMELELAAQMREKHILRTQ-TLL
acvphy3         LWGLV-VCHHPSPR--TVSYPLRCACEKLMVAFGVQLNIELDLAAQLRENHILTTQ-ALL
apphy1          LWGLV-VCHHTTPR--AVPFPLRSACEFLMQVFGLQLNMEVELAAQMREKHILRTQ-TLL
cpphy2          LWGLV-VCHHTSPR--TVPFPLRSACEFLMQVFGMQLNMEVELAAQLREKHILRTQ-TLL
mcphy1          LWGLV-VCHHSSPR--YVPFPLRSACEFLMQVFGLQLNMEVELSSQLREKHILRTQ-TLL
mpphy1          LWGLV-VCHHTTPR--SVPFPLRSACEFLMQVFGLQLNMEVELAAQLREKRILRTQ-TLL
msphy1          LWGLI-VCHHSTPR--HIPFPIRSACEFLMQVFGLQLNMEVELAAQHREKHILRTQ-TLL
paphy1          LWGLV-VCHHTSPR--VIPFPLRYACEFLMQVFGIQLNKEVELAAQLREKHILRVQ-PVL
ppphy0          LWGLV-VCHHTSPR--TVPFPLRSACGFLMQVFGLQLNMEVESAAQLREKHILRTQ-TLL
ppphy1          LWGLV-VCHHTSPR--TVPFPLRSACGFLMQVFGLQLNMEVELAAQLREKHILRTQ-TLL
ppphy2          LWGLV-VCHHTSPR--TVSFPLRSACEFLMQVFGLQLNMEVELAAQLREKHILRTQ-TLL
ppphy3          QWGLV-VCHHTSPR--TVPFPLRSACEFLMQVFGLQLNMEVELAAQLREKHILRTQ-TLL
ppphy4          LWGLV-VCHHTSPR--TVSFPLRSACEFLMLVFGLQLNMEVELAAQLREKHILRTQ-TLL
psphy1          LWGLV-VCHHTSPR--AVPFPLRYACEFLMQALGLQLNMELQLAAQLTEKHILRTQ-TLL
smphy1          LWGLV-VCHHTSPR--SVPF-LRSACEFLMQVFGLQLNMEAAVAAHVREKHILRTQ-TLL
aphA            LWGLI-ACHHLSAK--YVSYELRKACEFLGRVIFAEISAREE-TEDYDYRMNLTHI-QSL
cph1            LWGLI-ACHHQTPK--VIPFELRKACEFFGRVVFSNISAQED-TETFDYRVQLAEH-EAV
cwCph1          LWGLI-ACHHLTPK--YVPYELRKACEFLGQVVFSEISAKEE-TKDYDYRMKLTRI-QGA
npCph1          LWGLI-ACHHQSPK--YVSYELRKACEFLGRVIFAEISAREE-TEDYYHRINLTHL-QSI
cwCph1a         LWGLI-ACHHYSPK--YVIYEIRKICELLGEIFSLKLMYEEE-KSFRQYRQTIKEI-KKR
npCph1a         LWGLI-SCHHQTPK--YISYEVRKMCEFLGQIVSSELAHKIS-SSEWDYKVKLKSL-QSE
toCphA          LWGLI-ACHHQTPK--YVSYEFRKACEFLGRVIFTEISTREE-TEDYDYRMNLAYI-QTV
aphB            LWGLI-ACHHQSPK--YIPYEIRSACEFLGQMTSVEMSAKED-SEDTEDKIQVKSV-HSK
atBphP1         LWGLI-ACHHATPH--SVSLAVREACDFAAQLLSMRIAMEQS-SQDASRRVELGHI-QAR
atBphP3         LWGLI-ACHHATPH--SVSLAVREACDFAAQLLSMRIAMEQS-SQDASRRVELGHI-QAR
avAphB          LWGLI-ACHHQSPK--YIPYEIRSACEFLGQMTSVEMSAKED-SEDTEDKIRVKSV-HSK
chBphP1         LWGLV-ACHHYSPK--YLHYETKLAAKLQGHFITSQIEIREQ-NEQYATSQKLHQAVDDL
chBphP2         LWGLI-ACHHREKK--FLNFDQCSVFEMFSNVVSTRLSALET-EQNLTKTTENQALMNSI
drbphp          LWGLI-ACHHQTPY--VLPPDLRTTLEYLGRLLSLQVQVKEA-ADVAAFRQSLREH-HAR
goBphP          LWGLI-ACHNATPR--CLSEDIRAACRTLAGVMSRQLRNKEE-LVTYQERLRLRNA-MEF
krBphP          LWGLV-ACHHYSGA-HRPGYDAQSAAEFLSQTASQLIGERARSQERDGALAAQELL-SDI
mmBphP2         LWGLI-ACHHPEPK--PLSLDVRQQLVKIARDFSVGLLVYIA-SIHLKFIDGIQRE-VRT
paBphP          LWGLF-SCHHMSPK--LIPYPVRMSFQIFSQVCSAIVERLEQ-GRIAELLRVSTER-RLA
pfBphP          LWGLI-SCGNRQPL--HVPHELRTACQTIGQVLSLQISAMEA-LEVSRQREEKLEA-LAL
ppBphP1         LWGMI-ACHHYAPR--TLAMGQRVAAEMFGEFFSLHIETLRS-RQKLEAAVRIHKA-LDS
ppBphP2         LWGLI-SCHHQQPR--PVDLRTRTACELLASVLSLQIESRES-HASTRKLLTLRQH-IVR
ppkBphP2        LWGLI-SCHHQQPR--PVDLRTRTACELLASVLSLQIESRES-HASTRKLLTLRQH-IVR
psBphP1         LWGLI-SCGHRTPL--YVSHELRSACQAIGQVLSLQISAMEA-LEVSRQRETKIQT-LQQ
psBphP2         LWGLI-TCSHPEPL--LVSRELRDACAMIGQLLSVKISAIVA-THIQREREEKVVL-LGQ
pssBphP1        LWGLI-SCGNRTPL--YVSHELRSACQAIGQVLSLQISAMEA-LEISRQREAKVRA-LEQ
pssBphP2        LWGLV-ACGHPEPL--RVSRELRDACAMIGQLLSVKISAIVA-TNIQREREEKVVL-LGQ
pstBphP1        LWGLI-SCGHRTPL--YVSHELRSACQAIGQVLSLQISAMEA-LEVSRQRETKIQT-LQQ
rcPpr           LWGMV-AAHHRQPH--HVAIPRRSAAMTVVEAVALSIAAVER-AEAMRGRQVDHAV-LTA
rlBphP          LWGLF-ACHHYGPR--LPSAQSRSTAELFGQMFASRLESRER-RLALDYETKARRI-ADR
atBphP2         LWGLI-ACHHYSPR--VLSMPVRIAAEMFGEFFSMHLQVLKQ-KRRLDTINHAHAA-LDR
brBphP          LWGLI-ACHHYEPR--FVPFDIRAAGEALAETCAIRIAALES-FAQSQSELVVRRL-EQR
rpBphP1N        LWGLV-ACHHYLPR--FIHFELRAICELLAEAIATRITALES-FAQSQSELFVQRL-EQR
rpBphP2N        LWGLI-ACHHRKPN--YVDLDGRQACELVAQVLAWQIGVMEE-QAITRQTLKGQAI-QRS
rpBphP3N        LWGMI-SCHNLTPR--FVSYEVRQACELIAQVLTWQIGVLEE-AEIVRHSVRMRAI-QNR
rpBphP4N        LWGLI-VCHHATPR--FLPYRMREACALFAEMASLQLETRLA-ADQLAARLRSTRI-HEE
rpBphP5N        LWGLISAMHHAAPR--HISHQMRMAAEFLAHTLSLLMSAKED-AEQFERSSARKAA-AEA
rpBphP6N        LWGLI-ACHHYEPR--AVPMAQRVAAEMFADFFSLHFTAAHH-QRRFQSSLRTRRT-LDS
rrBphP          LWGLV-ACHDRVPR--RLSLATMGACQVYAETIAQQVLRLDN-TRRSRHRSRTGDL-IDD
rsBphP1         LWGML-VCHNTTPR--IAGPEWRAAAGMIGQVVSLLLSRLGE-VENAAETLARQST-LST
rsBphP1a        LWGML-VCHNTTPR--IAGPEWRAAAGMIGQVVSLLLSRLGE-VENAAETLARQST-LST
toCphB          LWGLI-ACHHESPK--YVPYEIRSACEFLGQMTSLELAAKED-SENTEYKMQLKAV-QSK
xaBphP          LWGLI-SCHHYSPH--FTSHAMRDATDAVTRALAGRIGALQA-VGRARLESVLLTI-REK
xcBphP          LWGLI-SCHHYSPH--FTNHAMRDVTDAVARTLAGRIGALQA-VARARLESVLLTV-REK
anFPH1          LWGLI-SCHSYGPRGMRVSFPIRKMCRLIGDTVSRNIERLSY-ASRLQARKLINTV-P--
bfFPH2          LWGLI-ACHGYGSHGTRVTLPMRELARNIGECASTNIERLLM-RQRIEARRAPRQN-P--
chFPH1          LWGLI-ACHTYGPRGMRVSFPIRKMCRMIGDSASRNIERLSY-ASRLQARKLINTV-P--
gmFPH1          LWGLI-SCHSYGNHGMRVSFPIRKMCRLVGDTASRNIERLSY-ASRLQARKLINTA-P--
gzFPH1          LWGLI-SCHSYGNHGMRVSFPIRKMCRLVGDTASRNIERLSY-ASRLQARKLINTA-PT-
ncFPH1          LWGLV-SCHSYGPKGMRVSFPIRKMCRLIGDTASRNIERLSY-ASRLQARKLINTV-P--
ncFPH2          LWGLI-VCHSYGPAATRVPFSIRELSFFVGLAASTCLQKLLN-SERLQAHRIIETL-R--
umFPH1          LWGLI-SLHNYGAHGKRVSFPIRQLLRLIGESVSSNIERLSY-TRRLSARKLINTL-P--
aphC            LWGLL-VSHHSENR--TVSEDELEAMQMIVDQLAVAIAQSHLLTQARKKAQKEAII-NRI
cph2            LWGIM-AVHHSKPR--RFTEQEWETMALLSKEVSLAITQSQLSRQVHQQQVQEALV-QRL
npCph2a1        LWGLL-VSHNSEAR--LISEYELEAVQMVVEQLSVAIAQSSLLTQVRKTAERETII-NRI
npCph2a2        LWGLL-VSHHSQAR--VVTQQELLLIQSVVDQVAIAISQSILLTQVREQARQEAII-NKV
npCph2b         LWGLL-VSHQSKPR--KILKREIKVLQQVADQVAIAIAQSNLLTAALTQQKQEATI-NRV


arphyA          CDMLMRD--------------------------------------APLGIVSQS------
asphya3         SDMLFRE-------------------------------------ASPLTIVSGT------
asphya4         SDMLFRE-------------------------------------ASPLTIVSGA------
atphya          CDMLMRD--------------------------------------APLGIVSQS------
cpphya          CDMLMRD--------------------------------------APLGIVSRS------
cupphya         CDILLRD--------------------------------------AVLGIVSQSQS----
gmphya          LCMLMRD--------------------------------------APLGIASES------
lephya          CDMLMRD--------------------------------------APLGIVSQS------
lsphya          CDMLMRD--------------------------------------APLGIVSQS------
mgphya          CDMLMRD--------------------------------------APLGIVSQS------
ntphya          CDMLMRV--------------------------------------APLGIVSQS------
omphya          CDLLLRD--------------------------------------VPLGIVSQS------
osphya          SDMLLRE-------------------------------------SSPLSIVSGT------
pcphya          CDLLMRD--------------------------------------APLGIVSQS------
psphya          CDMLMRD--------------------------------------APLGIVSQS------
sbphya          SDMLFKE-------------------------------------ASPLSIVSGS------
slphya1         CDMLIRD--------------------------------------APLGIVTHS------
slphya3         CDMLMRD--------------------------------------APLGIVTQN------
slphya4         CDMLMRD--------------------------------------APLGIVTQN------
stphya          CDMLMRD--------------------------------------APLGIVSQS------
taphya          SDMLFKE-------------------------------------ASPLTIVSGA------
zmphya          SDMLFKE-------------------------------------SSPLSIVSGS------
zmphya1         SDMLFKE-------------------------------------SSPLSIVSGS------
atphyb          CDMLLRD--------------------------------------SPAGIVTQS------
atphyd          CDMLLRD--------------------------------------SPAGIVTQR------
gmphyb          CDMLLRD--------------------------------------SPTGIVTQS------
lephb1          CDMLLRD--------------------------------------SPPGIVTQS------
lephb2          CDMLLRD--------------------------------------SPTGIVTQN------
npphyB          CDMLLRD--------------------------------------SPTGIVTQS------
ntphyb          CDMLLRD--------------------------------------SPTGIVIQS------
osphyb          CDMLLRD--------------------------------------SPTGIVTQS------
pbphyb1         CDMLLRD--------------------------------------SPTGIVTQS------
pbphyb2         CDMLLRD--------------------------------------SPTGIVTQS------
sbphyB          CDMLLRD--------------------------------------SPTGIVTQS------
slphyb          CDMILRE--------------------------------------SPTGIVTQS------
stphyb1         CDMLLRD--------------------------------------SPPGIVTQS------
stphyb2         CDMLLRD--------------------------------------SPPGIVTQS------
zmphyb1         CDMLLRD--------------------------------------SPTGIVTQS------
zmphyb2         CDMLLRD--------------------------------------SPAGIITQS------
atphyc          CDMLFRN--------------------------------------APIGIVTQS------
osphyc          CDMLLRD--------------------------------------APVGIFTQS------
sbphyc          WDMLLRD--------------------------------------APVGIFTQS------
slphyc          CDMLMRD--------------------------------------SPITIITQS------
taphyc          CDMLLRD--------------------------------------APVGIFTQS------
zmphyc1         CDMLLRD--------------------------------------APVGIFTRS------
zmphyc2         CDMLLRD--------------------------------------ALVGIFTQS------
lephye          CDMLLRD--------------------------------------VPFGVVTQS------
atphye          CDMLLRD--------------------------------------TVSAIVTQS------
inphye          CDMLLRD--------------------------------------APFGIVTQT------
lephyf          CDMLLRD--------------------------------------APMGIVTQS------
acvphy1         CDMLLRD--------------------------------------APIGIVSQS------
acvphy2         CDMLLRD--------------------------------------APIGIVSES------
acvphy3         CDMLRRI------------------------------------RGAPIGIVSRS------
apphy1          CDMLLRD--------------------------------------APIGIVSES------
cpphy2          CDMLLRD--------------------------------------APIGIVSQT------
mcphy1          CDMLLRD--------------------------------------APMGIVSQS------
mpphy1          CDMLLRD--------------------------------------APIGIVSQS------
msphy1          CDMLLRD--------------------------------------APMGIVSQS------
paphy1          CDMLLRD--------------------------------------APVGIVSQT------
ppphy0          CDMLLRD--------------------------------------APIGIVSQI------
ppphy1          CDMLLRD--------------------------------------APIGIVSQI------
ppphy2          CDMLLRD--------------------------------------APIGIVSQS------
ppphy3          CDMLLRD--------------------------------------APTGIVSQV------
ppphy4          CDMLLRD--------------------------------------APIGIVSQS------
psphy1          CDMLLRD--------------------------------------APMGIVTQS------
smphy1          CDMLLRD--------------------------------------APIGIVSQS------
aphA            LVEYMSQ-----------------------------------EDNFVDGLIKHQ------
cph1            LLDKMTT-----------------------------------AADFVEGLTNHP------
cwCph1          LIESMSQ-----------------------------------ADNFIEGLINSN------
npCph1          LIEYMSQ-----------------------------------EENFIDGLVKNP------
cwCph1a         IKEELSK--------------------------------NKNKHDFIDNIIQKNG-----
npCph1a         FLESISQ-----------------------------------ADNFIDALIKPE------
toCphA          LVEYMSQE-----------------------------------ENFIDGLVKHQ------
aphB            LVQYMSA-----------------------------------ENDFINALIDHQ------
atBphP1         LLKGMAA-----------------------------------AEKWVDGLLGGEGE----
atBphP3         LLKGMAA-----------------------------------AEKWVDGLLGGEGE----
avAphB          LVQYMSA-----------------------------------ENDFINALIDHQ------
chBphP1         ISRKFSA-----------------------------------DRNSLKDIVID-------
chBphP2         IEELYSQ------------------------------------TMLINAIDNCA------
drbphp          VALAAAH-----------------------------------SLSPHDTLSDPA------
goBphP          VTSHFEVR-----------------------------------HPIESNLRSFM------
krBphP          TAAVSAS------------------------------------GREPLTTLIEE------
mmBphP2         MLDSAG------------------------------------HLDLTQGLVRCQ------
paBphP          LARRARD-----------------------------------ADDLFGALAHPD------
pfBphP          LNQAMIDS----------------------------------PQNVFDGLANQP------
ppBphP1         LLRDANQ------------------------------------AADIDGFFHARL-----
ppBphP2         MISSMAD-----------------------------------HDSVSDGLRDLP------
ppkBphP2        MISSMAD-----------------------------------HDSVSDGLRDLP------
psBphP1         LHQMMATS----------------------------------DTDVFDGLAQQP------
psBphP2         LADAMNRA----------------------------------DHEILHGLVSRP------
pssBphP1        LNLAMAGS----------------------------------EENVFDGLAQQP------
pssBphP2        LADAMSRA----------------------------------NHEVLDGLVSRP------
pstBphP1        LHQMMATS----------------------------------DTDVFDGLAQQP------
rcPpr           LMVQMAS-----------------------------------SDAVEPALTQQA------
rlBphP          LLTSVADN----------------------------------ASLLDDPAWLI-------
atBphP2         FLRLAAH-----------------------------------HANIEELLVDSF------
brBphP          LVEAVSRD-----------------------------------GEWQAALFDGS------
rpBphP1N        MIEAITRE-----------------------------------GDWRAAIFDTS------
rpBphP2N        LINDIEQL-----------------------------------HDHRAGLARNS------
rpBphP3N        LLHELGDE-----------------------------------QGLTAGLSRVS------
rpBphP4N        LVTRMSQE-----------------------------------SDLAEGLIRFY------
rpBphP5N        LTRLLDSE-----------------------------------ADIGAALHAAGAL----
rpBphP6N        LTSEMSF------------------------------------DASVDDFLRGNL-----
rrBphP          ISVLLGSG-----------------------------------RSLAEALDYTL------
rsBphP1         LVERLSTG-----------------------------------DTLAAAFVAAD------
rsBphP1a        LVERLSTG-----------------------------------DTLAAAFVAAD------
toCphB          LVEYMAAA-----------------------------------NNFVDGLIGQE------
xaBphP          LITDFNDA-----------------------------------EHLTVDMLADMA-----
xcBphP          LITDFNDA-----------------------------------EHMTVELLDDMA-----
anFPH1          ------------------------------------------TDANPSGYIVASS-----
bfFPH2          -------------------------------------------GKTPSGFIAASS-----
chFPH1          ------------------------------------------TQHNPSGYIIASS-----
gmFPH1          ------------------------------------------TDKNPSGYIIASS-----
gzFPH1          -------------------------------------------DKNPSGYIIASS-----
ncFPH1          ------------------------------------------TDKNPSGYIIASS-----
ncFPH2          ------------------------------------------GRGRPDECITSSS-----
umFPH1          ------------------------------------------TDQNPSGYIISNA-----
aphC            ITLLHSL----PTIVLKPALEAAVGAFAGVGGRLCLRN----QAVESQHVVLRS------
cph2            ETTVAQYGD--RPETWQYALETVGQAVEADGAVLYIAP----DLTGSVAQHYQWNLRF--
npCph2a1        ATLLHSL----PTIVLQPALEAAIAAFNGVGGRLCIRN----EAFDYYNGNLTS------
npCph2a2        TEQLHST----PVAQLQTALEETVAAFNGSGGRLYLLP-DDEQTAKLYTFGLQPNQLDIG
npCph2b         TTLLHKL----PTIQLQGAIEEVITAFSGVGGRLYIE-----QSRELYTWGDQPTLPYEL


arphyA          ---------PNIMDLVK-CDGAALLYKDKIWKLGTTPS-------EFHLQEIASWLYEYH
asphya3         ---------PNIMDLVK-CDGAALLYGGKVWRLRNAPT-------ESQIHDIAFWLSDVH
asphya4         ---------PNIMDLVK-CDGAALLYGGKVWRLRNAPT-------ESQIHDIAFWLSDVH
atphya          ---------PNIMDLVK-CDGAALLYKDKIWKLGTTPS-------EFHLQEIASWLCEYH
cpphya          ---------PNIMDLVK-SDGAALLYKKKIWRLGLTPN-------DFQLLDIASWLSEYH
cupphya         ---------PNMMDLVK-CDGAVLLYKSKIHRLGITPT-------DFQLQDIVYRLNEHH
gmphya          ---------PNIMDLVK-CDGAALIYRNKVWRLGVTPS-------EPQIREIALWLSEYH
lephya          ---------PNIMDLVK-CDGAALLYKNKIHRLGMNPS-------DFQLQDIVSWLCEYH
lsphya          ---------PNIMDLVK-CDGAALFYRNKLWLLGATPT-------EYQIREIALWMSEYH
mgphya          ---------PNVMDLVK-CDGAVLLYKDKTYRMGTTPT-------DFQLRDIVYWLSEYH
ntphya          ---------PNIMDLVK-CDGAALLYKNKIHRLGMTPS-------DFQLHDIVSWLSEYH
omphya          ---------PNVMDLVK-CDGAILLHKRTKYRLGLTPT-------DFQIRDIVSWLDEYH
osphya          ---------PNIMDLVK-CDGAALLYGGKVWRLQNAPT-------ESQIRDIAFWLSDVH
pcphya          ---------PNMMDLVK-CDGAALLYKNKVYRLGATPS-------DYQLRDIVSWLTEYH
psphya          ---------PNIMDLVK-CDGAALFYRNKLWLLGATPT-------ESQLREIALWMSEYH
sbphya          ---------PNIMDLVK-CDGAALLYGDKVWRLQTAPT-------ESQIRDIAFWLSEVH
slphya1         ---------PNIMDLVK-CDGAALLYNNKVWRLGSTPT-------DYQLQEIGGWLSRDH
slphya3         ---------PNVMDLVK-CDGAALLYNNKIWKLGISPT-------DYQLRDIAGWLSRDH
slphya4         ---------PNVMDLVK-CDGAALLYNNKIWKLGITPT-------DYQLRDIAGWLSRDH
stphya          ---------PNIMDLIK-CDGAALLYKNKIHRLGMNPS-------DFQLHDIVSWLCEYH
taphya          ---------PNIMDLIK-CDGAALLYGGKVWRLGTAPT-------ESQIRDLALWLSEVH
zmphya          ---------PNIMDLVK-CDGAALLYGDKVWRLQTAPT-------ESQIRDIAFWLSEVH
zmphya1         ---------PNIMDLVK-CDGAALLYGDKVWRLQTAPT-------ESQIRDIAFWLSEVH
atphyb          ---------PSIMDLVK-CDGAAFLYHGKYYPLGVAPS-------EVQIKDVVEWLLANH
atphyd          ---------PSIMDLVK-CNGAAFLYQGKYYPLGVTPT-------DSQINDIVEWLVANH
gmphyb          ---------PSIMDLVK-CDGAALYFQGNYYPLGVTPT-------EAQIRDIIEWLLAFH
lephb1          ---------PSIMDLVK-CDGAALYYQRKYYPLGVTPT-------EAQIKDIVEWLLAYH
lephb2          ---------PSIVDLVK-CDGAALYYQGRYYPLGITPT-------AAQIKGIVEWLLTCH
npphyB          ---------PSIMDLVK-CDGAALYCQGKYYPLGVTPT-------EAQIKDIVEWLLTYH
ntphyb          ---------PSIMDLVK-CDGAALYCQGKYYPLGVTPT-------EAQIKDIVEWLLTYH
osphyb          ---------PSIMDLVK-CDGAALYYHGKYYPLGVTPT-------EVQIKDIIEWLTMCH
pbphyb1         ---------PSIMDLVK-CDGAALYYQGQYYPLGVTPT-------EAQIKDIVEWLLALH
pbphyb2         ---------PSIMDLVK-CDGAALYYQGQYYPLGVTPT-------ETQIKDIVEWLLTLH
sbphyB          ---------PSIMDLVK-CDGAALYYHGKYYPLGVTPT-------ESQIKDIIEWLTVCH
slphyb          ---------PSIMDLVK-CDGAALLFCGKYYPLGVTPT-------ELQLKDIVQWLLSNH
stphyb1         ---------PSIMDLVK-CDGAALYYQGKYYPLGVTPT-------EAQIKDIVEWLLAYH
stphyb2         ---------PSIMDLVK-CDGAALYYQGKYYPLGVTPT-------EAQIKDIVEWLLAYH
zmphyb1         ---------PSIMDLVK-CDGAALYYHGKYYPLGVTPT-------ESQIKDIIEWLTVFH
zmphyb2         ---------PSVMDLVK-CDGAALYYRGKYYPLGVTPT-------ESQIKDIIEWLTVCH
atphyc          ---------PNIMDLVK-CDGAALYYRDNLWSLGVTPT-------ETQIRDLIDWVLKSH
osphyc          ---------PNVMDLVK-CDGAALYYQNQLWVLGSTPS-------EAEIKNIVAWLQEYH
sbphyc          ---------PNVMDLVK-CDGVALYYQNQLLLLGSTPS-------ESEIKSIATWLQENH
slphyc          ---------PNVMDLVK-CDGAALLYQSKLWVLGITPK-------SNQIKDISQWLFEYH
taphyc          ---------PNVMDLVK-CDGAALCYQNQIMVLGSTPS-------EGEIKKIVAWLLECH
zmphyc1         ---------PNVMDLVK-CDGAALYYQNQLLVLGSTPS-------ESEIKSIATWLQDNH
zmphyc2         ---------PNVMDLVK-CDGAALYYQNQVLVLGSTPS-------ESEIKSIATWLQENH
lephye          ---------PSIMDLVK-CDGAALYCGGKCWLLGVTPT-------EAQVKDIAQWLLVAH
atphye          ---------PGIMDLVK-CDGAALYYKGKCWLVGVTPN-------ESQVKDLVNWLVENH
inphye          ---------PSIMDLVR-CDGAALYYNGKCWLLGVTPT-------ETQVKDIAEWLLHNH
lephyf          ---------PNVMDLVK-CDGAALYYRNKLWLHGVTPA-------ESQIRDIAEWLNESH
acvphy1         ---------PNIMDLVT-CDGAALYYGKKCWLLGTTPT-------EAQIVDIAAWLLDCH
acvphy2         ---------PNIMDLVK-CDGAALYYGKNFWLLGTTPI-------EAQIKDLAEWLLDVH
acvphy3         ---------PSIMDLVK-CDGAALYYGGRFWPLGTTPS-------EFQIRDLAEWLLGAS
apphy1          ---------PNIMDLVK-CDGASLYYGKKFWLLGTTPT-------EAQIKDLADWLLEVH
cpphy2          ---------PNIMDLVK-CDGAALYYGKRFWLLGTTPT-------ENQIKDIAEWLLEYH
mcphy1          ---------PNITDLVK-CDGAALFYHGRAWLLGVTPS-------EAQVRDIAAWLLDSH
mpphy1          ---------PNIMDLVK-CDGAALYYGKRYWVLGTTPT-------ELQIKDIADWLLEYH
msphy1          ---------PNVMDLVK-CDGAALLFGGRCWLLGISPT-------QEQVKDIATWLISSH
paphy1          ---------PNIMDLVK-CDGAALLYGKRLWLLGTTPT-------EAQILDIADWLLEHH
ppphy0          ---------PNIMDLVK-CDGAALYYGKPFWLLGTTPT-------ESQIKDIAEWLLEYH
ppphy1          ---------PNIMDLVK-CDGAALYYGKRFWLLGTTPT-------ESQIKDIAEWLLEYH
ppphy2          ---------PNIMDLVK-CDGAALHYGKRFWLLGITPN-------DAQIKEIADWLLEHH
ppphy3          ---------PNIMDLVK-CDGAALYYGKRFWLLGTTPT-------ESQIKDIAEWLLEYH
ppphy4          ---------PNIMDLVK-CDGAALYYGKRFWLLGITPN-------EVQIKEIADWFLEHH
psphy1          ---------PSIKDLVK-CDGAALYYGGMCWMLGVTPT-------EAQIKDIADWLLEHH
smphy1          ---------PNIMDLVK-CDGAALYYGKRFWLLGITPS-------EAQIKDIAEWLLEHH
aphA            ---------PSLLDLTS-AQGAAVCFGDHCTLIGETPK-------AEDLVFLVQWLKNNV
cph1            ---------DRLLGLTG-SQGAAICFGEKLILVGETPD-------EKAVQYLLQWLENRE
cwCph1          ---------QNLLDLTS-SQGVAVCVGEEYNLIGNTPK-------EEEVKYLLQWLKKNI
npCph1          ---------QHLLDLAS-AQGAAVCFAGNCTVVGETPR-------EEDLNFLVQWLKNNV
cwCph1a         ---------DSFLKLIS-ARGIAICLDNKIYVKGNTPK-------KKQIKALINDFLLPK
npCph1a         ---------IRLLDFVS-ASGAAVCLDNEINLVGTTPN-------IDEVRALIEWADTQV
toCphA          ---------PNLLNLTS-AQGAAVCFGDRCTVIGQTPK-------EEDLNFLLQWLKNNV
aphB            ---------PNILDLVK-AQGAAVCFNGNSCTVGQVPP-------MPDIQVLVEWMSQNI
atBphP1         --------REDLLKQVG-ADGAALVLGDDYELVGNTPS-------REQVEELILWLGERE
atBphP3         --------REDLLKQVG-ADGAALVLGDDYELVGNTPS-------REQVEELILWLGERE
avAphB          ---------PNILDLVN-AQGAAVCFNGNFRTVGQVPP-------IPDIQVLVEWMSQNI
chBphP1         ---------SNVLQLCKAAGISILIDKKEVYKSGLTPA-------DGDIQKLAEYVKHAI
chBphP2         ---------ALIMQLLD-CTGLVHIRESKVKSFGACPS-------ASSIHELVIWLQMKN
drbphp          ---------LDLLGLMR-AGGLILRFEGRWQTLGEVPP-------APAVDALLAWLETQP
goBphP          ---------GELQSLFP-CNGFAVISDQTITGTGVLPD-------AENLHRLHDWLRLGT
krBphP          ---------PRLLQLLD-AGGAALWTGHELLTSGQVPP-------SAQLRRIAALLARAD
mmBphP2         ---------DRFLALVG-ADSAAILTDDSVIRLGDAPA-------TDDLALIDHWFDSQD
paBphP          ---------DGIAALIP-CDGALVMLGGRTLSIRGDFE--------RQAGNVLQRLQRDP
pfBphP          ---------QVLMALAN-AGGIAIIEDKQLHRYGNCPE-------PEEIRALHKWLQERG
ppBphP1         ---------PRLMSLIP-CDGIGMSLLGRWSCAGLAPP-------QTAVPDLLRLADMVS
ppBphP2         ---------EVLLAFAD-AQGAAVISAERCDLIGQTPP-------EAQVTALVHWLGQRD
ppkBphP2        ---------EVLLAFAD-AQGAAVISAERCDLIGQTPP-------EAQVTALVHWLGQRD
psBphP1         ---------QLLMDLVG-ATGVAIIEDRQTHCYGNCPE-------PSDIRALHTWMMAGG
psBphP2         ---------QLLQALTQ-ADGAAVLIDDQVHLFGQCPT-------SEEVRALYQWIRDTG
pssBphP1        ---------QLLMDLVG-ATGVAIIEDRQTHCFGICPE-------PSDIRALHAWMIAGG
pssBphP2        ---------ELLMSLTL-ADGAAVLIDDQVYLFGTCPS-------IEQVRELYTWIRDTG
pstBphP1        ---------QLLMDLVG-ATGVAIIEDRQTHCYGNCPE-------PSDIRALHTWMMAGG
rcPpr           ---------TRLTDLFG-ATGAALSIDGHLLTVGDWPP-------PAEVAALRAWLEPRW
rlBphP          ---------EALADAIP-ADGIGVWINGRLALAGIGPD-------ERSFAALVRHLNRNA
atBphP2         ---------QDFADLMP-CDGVGLWVGNNWHGHGATPP-------HDAIPRLARFVASAS
brBphP          ---------QSLLQPLG-ASGAALLFEGQVMTAGDVPS-------TQRIRDLATWLDRRR
rpBphP1N        ---------QSILQPLH-ADGCALVYEDQIRTIGDVPS-------TQDVREIAGWLDRQ-
rpBphP2N        ---------EALLELMG-ASGLCLHSREGVITIGQTPP-------GPIIDQLAQLAGRSG
rpBphP3N        ---------EEMLALMG-ASGFALCSFDGVAAFGRTPS-------DDEIQALASWLSHRE
rpBphP4N        ---------PNLLDFIP-AAGVGLWIDGQFTGIGATPG-------PAQVAAMMGWLHGVP
rpBphP5N        ---------DLLSALID-AGGVVVQTGDEVATRGEAPA-------AAPLHELTSWLRERA
rpBphP6N        ---------KRIADLIP-SDGVGLWMNGVWTAHGSTPP-------ADALPSILHLLTGRA
rrBphP          ---------DDTLALFGASRAVISLDGRQWTAEGPLEG------APIQVPPHQRLLLSER
rsBphP1         ---------QLILDLVG-ASAAVVRLAGQELHFGRTPP-------VDAMQKVLDSLGRPS
rsBphP1a        ---------QLILDLVG-ASAAVVRLAGQELHFGRTPP-------VDAMQKVLDSLGRPS
toCphB          ---------PNLLDLVN-ATGAAVCINGEYQTLGRTPQ-------HREIEQLINWLSQHT
xaBphP          ---------PDLMDVVD-ADGVAIFHGNEISRHGSVPD-------AEALRRIREHLESEH
xcBphP          ---------PDLMDVVD-ADGVAIFHGNDISRHGTTPD-------VAALRRIRDHIESEH
anFPH1          ---------DDLLRLVD-ADYGALCIRGEVKILAKSPQ-------SQEMLALLEYLKVRK
bfFPH2          ---------DDLLKVFD-ADFGLLNIQDEARAIGRLRP-------YREALSILAYLQSRH
chFPH1          ---------DDLLKLFN-ADFGLLSIRDETKILGTLEN-------SQESLAMLEYLRMRR
gmFPH1          ---------EDLLKLFD-ADFGLLSIKGETKIMGLVEQ-------SQEALAMLEYLRMRQ
gzFPH1          ---------EDLLKLFD-ADFGLLSIKGETKLMGPVEQ-------SQEALAMLEYLRMRQ
ncFPH1          ---------DDLLKLFN-ADFGMLSIREETKILGKIEQ-------SQEALAMLEYLRLRK
ncFPH2          ---------HELLNLFD-CDCGFLVIEGEARTIGRLSS-------YIEAITLLKYLFFRG
umFPH1          ---------EDLLTLFD-ADYGVIAVGNEAKILGPLNA-------SQEVLAVTEFLRLKK
aphC            ----------LAECLIP-GSNCVQLYTCGQQPITPEQT------IYPLIEQYRVWQEHYT
cph2            ---------DWGNWLET-SLWQELMRGQPSAAMEPMAA------VQSTWEKPRPFTSVAP
npCph2a1        ----------LTECLIP-GNTCIKLFICGQQPVMPEQT------IYPLIEQYSIWQEHYK
npCph2a2        QEQTPSPLTQELSLVDR-AWVSPMERNNEVLLLANLREGSDVLRKGRPIEEHRLWQKYLF
npCph2b         --------DSSIIEQHP-TWQNWMTECQP-------------------------------


arphyA          T-------------------------------------DSTGLSTDSLYDAGFPKALSLG
asphya3         R-------------------------------------DSTGLSTDSLHDAGYPGAAALG
asphya4         R-------------------------------------DSTGLSTDSLHDAGYPGASALG
atphya          M-------------------------------------DSTGLSTDSLHDAGFPRALSLG
cpphya          M-------------------------------------DSTGLSTDSLYDAGYPGAIALG
cupphya         M-------------------------------------DSTGLSTDSLYDAGFPGALSLG
gmphya          M-------------------------------------DSTSFSTDSLFDAGFPSALSLG
lephya          T-------------------------------------DSTGLSTDSLYDAGFPGALALG
lsphya          T-------------------------------------DSTGLSTDSLLDAGFPGALSLS
mgphya          T-------------------------------------DSTGLSTDSLYDAGYPGALAFG
ntphya          T-------------------------------------DSTGLSTDSLYDAGFPGALALG
omphya          Q-------------------------------------DSTGLSTDSLYDAGFPGALALG
osphya          R-------------------------------------DSTGLSTDSLHDAGYPGAAALG
pcphya          T-------------------------------------DSTGLSTDSLYDAGYPGALALG
psphya          T-------------------------------------DSTGLSTDSLSDAGFPGALSLS
sbphya          G-------------------------------------DSTGLSTDSLQDAGYPGAASLG
slphya1         M-------------------------------------DSTGLSTDSLYDAGYPAALELG
slphya3         T-------------------------------------DSTGLSTDSLHDAGYPGARSLG
slphya4         T-------------------------------------DSTGLSTDSLHDAGYPGARSLG
stphya          T-------------------------------------DSTGLSTDSLYDAGFPGALALG
taphya          M-------------------------------------DSTGLSTESLHDAGYPGASALG
zmphya          G-------------------------------------DSTGLSTDSLQDAGYPGAASLG
zmphya1         G-------------------------------------DSTGLSTDSLQDAGYPGAASLG
atphyb          A-------------------------------------DSTGLSTDSLGDAGYPGAAALG
atphyd          S-------------------------------------DSTGLSTDSLGDAGYPRAAALG
gmphyb          G-------------------------------------DSTGLSTDSLGDAGYPGLPRLG
lephb1          G-------------------------------------DSTGLSTDSLADAGYPGAASLG
lephb2          V-------------------------------------DSTGLSTDSLADAGYPEAASLG
npphyB          G-------------------------------------DSTGLSTDSLADAGYPGAALLG
ntphyb          G-------------------------------------DSTGLSTDSLADAGYPGAALLG
osphyb          G-------------------------------------DSTGLSTDSLADAGYSGAADLG
pbphyb1         G-------------------------------------DSTGLSTDSLADAGYPGAASLG
pbphyb2         G-------------------------------------DPTGLSTDSLADAGYPGAAFLG
sbphyB          G-------------------------------------DSTGLSTDSLADAGYLGAAALG
slphyb          G-------------------------------------DSTGLSTDSLADAGYPGALALA
stphyb1         G-------------------------------------DSTGLSTDSLPDAGYPGAASLG
stphyb2         G-------------------------------------DSTGLSTDSLPDAGYPGAASLG
zmphyb1         G-------------------------------------DSTGLSTDSLADAGYLGAAALG
zmphyb2         G-------------------------------------DSTGLSTDSLADAGYLGAVALG
atphyc          G-------------------------------------GNTGFTTESLMESGYPDASVLG
osphyc          D-------------------------------------GSTGLSTDSLVEAGYPGAAALG
sbphyc          D-------------------------------------GSTGLSTDSLVEAGYPGAAALR
slphyc          G-------------------------------------NTKGLITDSLKEAGYPGALELG
taphyc          D-------------------------------------GSTGLSTGLTLEAGYPGASALG
zmphyc1         D-------------------------------------GSTGLSTDSLVEAGYPGAVALR
zmphyc2         D-------------------------------------GSTGLSTDSLVEAGYPGAAALR
lephye          K-------------------------------------DSTGLSTDCLADAGYPGAALLG
atphye          GD------------------------------------DSTGLTTDSLVDAGYPGAISLG
inphye          G-------------------------------------DSTGLSTDCLSDAGYPGAPLLG
lephyf          G-------------------------------------DSTGLNTDSLMEAGFPGASVLG
acvphy1         K-------------------------------------DSTGLSTDSLAKTGYPEASCLG
acvphy2         R-------------------------------------DSTGLSTDSLADAGYPGAAALG
acvphy3         EEIA----------------------------------STGVTCTDSLAEMGYPGAALLG
apphy1          K-------------------------------------DSTGLSTDSLADAGYPGATALG
cpphy2          K-------------------------------------DSTGLSTDSLADANYPGAHLLG
mcphy1          K-------------------------------------DSTGLSTDSLADAGYPNADSLG
mpphy1          K-------------------------------------DSTGLSTDSLADAGYPGAASLG
msphy1          T-------------------------------------DTTGLSTDSLVDAGYPKARELG
paphy1          R-------------------------------------DSTGLSTDSLAEAGYPGAASLG
ppphy0          K-------------------------------------DSTGLSTDSLADANYPAAHLLG
ppphy1          K-------------------------------------DSTGLSTDSLADANYPAAHLLG
ppphy2          Q-------------------------------------DSTGLSTDSLADAGYPGAAQLG
ppphy3          K-------------------------------------DSTGLSTDSLADANYPAAHLLG
ppphy4          Q-------------------------------------DSTGLSTDSLADAGYPGAAQLG
psphy1          G-------------------------------------DSTGLSTDSLADAGYPGAASLG
smphy1          K-------------------------------------DSTGLSTDSLADAGYPGAASLG
aphA            EE---------------------------------------EVFYTDSLPQVYPDAERYK
cph1            VQ---------------------------------------DVFFTSSLSQIYPDAVNFK
cwCph1          DE---------------------------------------EVFSTPSLPHLYADARNFK
npCph1          EE---------------------------------------EVFYTDSLPQIYPDAESFK
cwCph1a         KK-------------------------------------DVFLQIFSQSHILFPEKLKKL
npCph1a         TD---------------------------------------NLFSTDSLPKLYPEALIFK
toCphA          RE---------------------------------------EVFYTDSLPRIYPDAEKFK
aphB            HE---------------------------------------EIFATDSLATVYPDAEKLR
atBphP1         IA---------------------------------------DVFATDNLAGNYPTAAAYA
atBphP3         IA---------------------------------------DVFATDNLAGNYPTAAAYA
avAphB          HE---------------------------------------EIFATDSLATVYPDAEKLR
chBphP1         DK---------------------------------------EQYATHFITAELPDFKNIT
chBphP2         FT---------------------------------------TLYATAALTEAYEDAAAIA
drbphp          G----------------------------------------ALVQTDALGQLWPAGADLA
goBphP          NG---------------------------------------GIFVSTMLGKDYPPAAEWP
krBphP          G----------------------------------------APTFTDHLPTLDPGLAEVA
mmBphP2         GK---------------------------------------GFASTAHLAAQIPEAETFR
paBphP          ER---------------------------------------DIYHTDNWPQPSEDSPDGG
pfBphP          EP----------------------------------------VFASHHLASVYPPAAHYQ
ppBphP1         EG---------------------------------------RIWASNRLSTVLPSAQAYF
ppBphP2         ED---------------------------------------KVFHSDNLRRDITELPELA
ppkBphP2        ED---------------------------------------KVFHSDNLRRDITELPELA
psBphP1         EP----------------------------------------VYASHHLSSVYPPGEAYQ
psBphP2         LTRQRSKERATG-------------------------LQGLGVFHTDSMQRERPESAAYR
pssBphP1        EP----------------------------------------VYASHHLSSVYAPAEAYQ
pssBphP2        LASQRSRQRATG-------------------------LQGLGVFHTNSMQRELADSAVYR
pstBphP1        EP----------------------------------------VYASHHLSSVYPPGEAYQ
rcPpr           G--------------------------------------SAGLFRTSSLSSVFPDATAYR
rlBphP          AG---------------------------------------RIYAVDRLAETYPDLEVD-
atBphP2         EG---------------------------------------RVWATHALSQAIPEAEIYA
brBphP          KAPDA---------------------------------PPQGLTVTASLTLDDPSFADIR
rpBphP1N        --------------------------------------PRAAVTSTASLGLDVPELAHLT
rpBphP2N        GS---------------------------------------ELFQTDRLSTIIPEAGAFA
rpBphP3N        SR---------------------------------------GIFQTQQLSASFPEAEVYS
rpBphP4N        HD---------------------------------------GVYHTDCLALAYPPAKAFA
rpBphP5N        R----------------------------------------PVFATDRLPNLDPAAQAVA
rpBphP6N        GN---------------------------------------EIVATHALTDRIAAATDYA
rrBphP          LG--------------------------------------GRLRLPAELAGSFV------
rsBphP1         P---------------------------------------LEVLSLDDVTLRHPELPELL
rsBphP1a        P---------------------------------------LEVLSLDDVTLRHPELPELL
toCphB          QE---------------------------------------EVFHTNCLSELLPEASEWK
xaBphP          HDALR--------------------------------EDAVGALHVDAIGEVFPELADLA
xcBphP          HDALR--------------------------------EDAVGALHVDAIGEVFPELADLA
anFPH1          YN---------------------------------------SVLTSNHIVKDFQDLNYPP
bfFPH2          FT---------------------------------------EIFSTHNITKDLPKLKDSP
chFPH1          IQ---------------------------------------AVMTSTDIATDFPDLRYPP
gmFPH1          LT---------------------------------------SVVASQDVKEDFPDLRYPP
gzFPH1          LT---------------------------------------SVVASQDVSEDFPDLRYPP
ncFPH1          FS---------------------------------------SVVTSQDIKIDFPDLRYPP
ncFPH2          SR---------------------------------------TILFSHNIGDDFKDLHFPS
umFPH1          FE---------------------------------------HLVTSQDVHRDFPDMVLST
aphC            S------------------------------------HHDIWAIADIYQDSTLRSLQAVF
cph2            LPPTN-------------------------------CVPHGYTLGELEQRSDWIAPPESL
npCph2a1        SG-----------------------------------KYDVWAISDLYNSPDLRSLQVAF
npCph2a2        ASICPPENLENPSHKSWSVNWMRAIYALTPPVNELSYDSNLWAIADLYKEPLLRSVAPCF
npCph2b         --------------------------------------GNIWATSDLYKEPHLRVLALAF


arphyA          DAVC--GMAAVRIS------SKDMIFWFRSHTAGEVRWGGAKHDPD-----DRDDARRMH
asphya3         DMIC--GMAVAKIN------SKDILFWFRSHTAAEIRWGGAKNDPS-----DMDDSRRMH
asphya4         DMIC--GMAVAKIN------SKDIIFWFRSHTAAEIRWGGAKHDSS-----DMDDSRRMH
atphya          DSVC--GMAAVRIS------SKDMIFWFRSHTAGEVRWGGAKHDPD-----DRDDARRMH
cpphya          DEVC--GMAAVRIT------NNDMIFWFRSHTASEIRWGGAKHEHG-----QKDDARKMH
cupphya         --LC--GMASVRIS------EKDWLFWFRSHTASEVRWGGVKHEP--------DDGRKMH
gmphya          DVVC--GMASVRVT------AKDMVFWFRSHTAAEIRWGGAKHEAG-----EKDDSRRMH
lephya          DAVC--GMAAVRIS------DKDWLFWFRSHTAAEVRWGGAKHEPG-----EKDDGRKMH
lsphya          DTVC--GMAAVRIT------SKDIVFWFRSHTAAEIRWGGAKHEPG-----EQDDGRKMH
mgphya          DGVC--GMAAVKIT------SNDMLFWFKAQTAAEIQWGGAKHESG-----ERDDGRKMH
ntphya          DVVC--GMAAVRIS------DKGWLFWYRSHTAAEVRWGGAKHEPG-----EKDDGRKMH
omphya          NALC--GMAAVKIT------DEDWLFWFRSHTAAEIRWGGAKHELE-----AKDDGRKMH
osphya          DMIC--GMAVAKIN------SKDILFWFRSHTAAEIRWGGAKHDPS-----DKDDSRRMH
pcphya          DVVC--GMAVVKIT------SHDMLFWFRSHAAGHIRWGGAKAEPD-----ENHDGRKMH
psphya          DTVC--GMAAVRIT------SKDIVFWFRSHTAAEIRWGGAKHEPG-----DQDDGRKMH
sbphya          DMIC--GMAVAKIT------SKDILFWFRSHTAAEIKWGGAKHDPS-----DKDDNRRMH
slphya1         DSVC--GMAAVSIT------VNDMLFWFTSHTAAEIKWGGAKHEAG-----EKDDGSKMH
slphya3         DTVC--GMAAVRIT------LNNMLFWFRSHTAAEVKWGGAKHETG-----EKDDGSKMH
slphya4         DTVC--GMAAVRIT------PNDMLFWFRSHTAAEVKWGGAKHETG-----EKDDGSKMH
stphya          DAVC--GMAAVRIS------DKDWLFWYRSHTAAEVRWGGAKHEPG-----EKDDGRKMH
taphya          DTVC--GMAVAKIN------SSDILFWFRSPTAKEIRWGGAKNDPS-----DMDDSRRMH
zmphya          DMIC--GMAVAKIT------SKDILFWFRSHTAAEIKWGGAKHDPS-----DKDDNRRMH
zmphya1         DMIC--GMAVAKIT------SKDILFWFRSHTAAEIKWGGAKHDPS-----DEDDSRRMH
atphyb          DAVC--GMAVAYIT------KRDFLFWFRSHTAKEIKWGGAKHHPE-----DKDDGQRMH
atphyd          DAVC--GMAVACIT------KRDFLFWFRSHTEKEIKWGGAKHHPE-----DKDDGQRMN
gmphyb          MQFV--GWQVAYIT------EKDFLFWFRSHTAKEIKWGGAKLILR-----TRMMGQRMH
lephb1          DAVC--GMAVAYIT------SKDFLFWFRSHTAKEIKWGGAKHHPE-----DKDDGQRMH
lephb2          AAVC--GMAVAYVT------SKYFLFWFRSHTASEIKWGGAKHHPE-----DKDDWQKMH
npphyB          DAVC--GMAVAYIT------SKDFLFWFRSHTAKEIKWGGAKHHPE-----DKDDGQRMH
ntphyb          DAVC--GMAVAYIT------SKDFLFWFRSHTAKEIKWGGAKHHPE-----DKDDGQRMH
osphyb          DAVS--GMAVAYIT------PSDYLFWFRSHTAKEIKWGGAKHHPE-----DKDDGQRMH
pbphyb1         NAVC--GMAVAYIT------KRDFLFWFRSHTAKEIKWGGAKHHPE-----DKDDGQRMH
pbphyb2         DAVC--GMAVAYIA------ERDFLFWFRSHTAKEVKWGGAKHHPE-----DKDDGQRMH
sbphyB          DAVC--GMAVAYIT------PSDYLFWFRSHTAKEIKWGGAKHHPE-----DKDDGQRMH
slphyb          DAVC--GMAVAFIT------RSDFLFWFRSHPAKEIKWGGAKHHPE-----DKDDVQRMN
stphyb1         DAVC--GMAVAYIT------SKDFLFWFRSHTAKEIKWGGAKHHPE-----DKDDGQRMH
stphyb2         DAVC--GMAVAYIT------SKDFLFWFRSHTAKEIKWGGAKHHPE-----DKDDGQRMH
zmphyb1         EAVC--GMAVAYIT------PSDYLFWFRSHTAKEIKWGGAKHHPE-----DKDDGQRMH
zmphyb2         DAVC--GMAVAYIT------PSDYLFWFRSHTAKEIKWGGAKHHPE-----DKDDGQRMH
atphyc          ESIC--GMAAVYIS------EKDFLFWFRSSTAKQIKWGGARHDPN------DRDGKRMH
osphyc          DVVC--GMAAIKIS------SKDFIFWFRSHTAKEIKWGGAKHEPID----ADDNGRKMH
sbphyc          EVVC--GMAAIKIS------SKDFIFWFRSHTTKEIKWGGAKHEPVD----ADDNGRKMH
slphyc          DAVC--GMAAVRIS------SEEMLFWFRSHTAKEIKWGGAKHEPG-----QNDERGIMH
taphyc          EVVC--GMAAIKIS------SKGFIFWFRSHTAKEIKWGGAKHEPGD----ADDNGRRMH
zmphyc1         EVVC--GMAAIKIS------SKDFIFWFRSHTTKEIKWGGAKHEPVD----ADDDGRRMH
zmphyc2         EVVC--GMVAIKIS------SKNFIFWFRSHTTKEIKWSGAKHEPFD----ADDNGRKMH
lephye          DAVC--GMATARIT------SKDFLFWFRSHTAKEVKWGGAKHHPD-----DKDDGGKMH
atphye          DAVC--GVAAAEFS------SKDYLLWFRSNTASAIKWGGAKHHPK-----DKDDAGRMH
inphye          DAVS--GMATARIT------SKDFLFWFRSHTAKEVKWGGAKHHPE-----DKDDGGRMH
lephyf          DAVC--GMAAVKIT------SKDFLFWFRSHTAKEIKWGGAKHLPG-----DKDDGRKMH
acvphy1         DAVC--GLAAAKIT------ATDFLFWFRSHTAKEVRWGGARHDPE-----ERDDGRRMH
acvphy2         DAVC--GMAAAKIT------TRDFLFWFRSHTAKEIKWGGAKHDPE-----DRDDGRKMH
acvphy3         DAVC--GMAAAMIT-----PNSDFLFWFRSHTAKEVYWGGAEHDPQS----RDDDSWMQL
apphy1          DAVC--GMAVAKIT------PRDFLFWFRSHTAKEVKWGGAKHDPD-----DRDDGRKMH
cpphy2          DAVC--GMAAAKIT------AKDFLFWFRSHTAKEVKWGGAKHDPA-----EKDDGRKMH
mcphy1          VSVC--GMAAARIT------SKDFLFWFRSHAQKEVKWAGAKQEPGDRDREEGEEGGRMH
mpphy1          DAVC--GMAAARIT------SKDFLFWFRSHTAKEIKWGGAKHDPD-----DKDDGRKMH
msphy1          VDVC--GMAAARIT------ENDFLFWFRGHAQKEVKWAGAKDGGS------EEDGSRMH
paphy1          DAVC--GIAAARIT------SKDFLFWFRSHTAKEIIWGGAKHDPN-----DKDDGRRMH
ppphy0          DAVC--GMAAAKIT------AKDFLFWFRSHTAKEIKWGGAKHDPG-----ENHDGRKMH
ppphy1          DAVC--GMAAAKIT------AKDFLFWFRSHTAKEIKWGGAKHDPG-----EKDDGRKMH
ppphy2          DAVC--GMAAAKIT------SKDFLFWFRSHTAKEIKWGGAKHDPD-----EKDDGRKMH
ppphy3          DAVC--GMAAAKIT------SKDFLFWFRSHTAKEIKWGGAKHDPG-----EKDDNRKMH
ppphy4          DAVC--GMAAAKIT------PRDFLFWFRSHTAKEIKWGGAKHDPD-----EKDDGRKMH
psphy1          DAVC--GMASARIT------SKDFLFWFRSHTAKEMKWGGAKHHPD-----DKDDARRMH
smphy1          DEVC--GMAAAKIT------AKDFLFWFRSATAKEVKWGGAKHDPD-----DKDDGRKMH
aphA            NVAS--GLLAIPIS------QRNYVLWFRPEVIQTVNWGGDPNQPFEVN--KLDGNVRLC
cph1            SVAS--GLLAIPIA------RHNFLLWFRPEVLQTVNWGGDPNHAYEAT--QEDGKIELH
cwCph1          NVAS--GLLAIKIS------HRNYILWFRPEVIQTVNWGGDPSKAYEMQ--KIDGNLRLC
npCph1          NVAS--GLLAIPIAK------RTYVLWFRPEVIQTVNWGGDPNKAFEVS--QSEGNVRLC
cwCph1a         LQEF--------------------------------------------------------
npCph1a         DTAS--GLLLLRISK----VRRYYILWFRPEVIQTVHWAGNPQESIKA---EGDGSYTLS
toCphA          NVAS--GLLAIPIS------KRNYVLWFRPEVIQTVNWGGNPNEAFEVS--QTEGNLRLV
aphB            DVAS--GLIALSISR----SQKNYILWFRPEVVRTVDWGGNPHKPVEVI---ANGEIRLS
atBphP1         SVAS--GIIAMRVSE----LHGSWLIWFRPEVIKTVRWGGDPHKT-------VQESGRIH
atBphP3         SVAS--GIIAMRVSE----LHGSWLIWFRPEVIKTVRWGGDPHKT-------VQESGRIH
avAphB          EVAS--GLIALSISR----SQKNYVLWFRPEVVRTVDWGGNPHKPVEVI---ANGGIRLS
chBphP1         ASGIA-GINYHALDK----TSNSCIMWYKPETITEVKWAGDPNKAI------EKDKNGLS
chBphP2         SVAS--GLLAFPVIP----DKGEYILCFRAEILQRIDWGGNPNEAIRF----NEDMKTYH
drbphp          PSAA--GLLAISVGE----GWSECLVWLRPELRLEVAWGGATPD---------QAKDDLG
goBphP          ERSA--GLLAITLPF----RTPTCLIWSRVEIIQTIEWAGNPHKDT------TEGSDVLR
krBphP          QTAA--GALRVGIDG------TGWLLWLRPERPRLLDWSGDPHHAEITR--VEGLEVRIS
mmBphP2         AQAS--GVIALRVRLAWLSGSSLRLFWFRREWPHLVQWAGDPTKP-------GGSGGVLT
paBphP          DCC---GVLAIRFHR----QESGWIFWFRHEEVHRIRWGGKPEKLLT----IGPSGPRLT
pfBphP          QVAS--GVLAMSLPK----PVDNGVLWFRPEVKENINWSGDPRKPLDLE--NSDAGLRLR
ppBphP1         NDVS--GVLIIPMSQ----HPRDYLIFFRKEVVETLDWAGDPNKTYD----SGALGDRLT
ppBphP2         NHAG--GVLAVAISQ----IHSHYLLWFRPEQIRTVNWAGQPTKQV-------GPQGNLD
ppkBphP2        NHAG--GVLAVAISQ----IHSHYLLWFRPEQIRTVNWAGQPTKQV-------GPQGNLD
psBphP1         TLAS--GVLAMSLPK----PVDNGVIWFRPEVKQSVQWSGDPNKPLNLD--ASDNTLRLQ
psBphP2         ETAS--GVIAFTLPK----PVDNAVMWFRSQLASTMNWSGNPAHHVSTRA-AGSASHGLR
pssBphP1        PVAS--GVLAMSLPK----PVDNGVIWFRPEVKETVQWSGDPKKPLNME--SSAGGMRLR
pssBphP2        DIAS--GVIAFTLPK----PIDNAVMWFRAQLTSTMNWSGNPTHHVSTRP-ESSASHRLH
pstBphP1        TLAS--GVLAMSLPK----PVDNGVIWFRPEVKQSVQWSGDPNKPLNLD--ASDNTLRLQ
rcPpr           QKAS--GCLALRLS------GGDFVMWTRPEEPRQITWGGDPAKAL------GAAGQRPM
rlBphP          --DAVAGMLAIPISR----SPRDYVVLFRQELVRTVRWGGDPHKPVEY----GPNGPRLT
atBphP2         GTAA--GMLAIPLSQ----VKSDYLLFFRKEIVQNLNWAGNPEKSYET----GPMGDRLT
brBphP          SIAS--GLIAAPLSA----SEGEYLLWFRPEQVRTVTWGGDPLKAVII----GDDPSDLS
rpBphP1N        RMAS--GVVAAPISD----HRGEFLMWFRPERVHTVTWGGDPKKPFTM----GDTPADLS
rpBphP2N        EVAS--GVLAVPLSRT---PPRRVMLWFRPEVAQTVYWAGNPDKSV------TAESGRLR
rpBphP3N        DIAS--GLLAVPLGR----ASTTLMLWFRPEVAQTVTWGGDPHKPVQI----GPRGRRLQ
rpBphP4N        GCAS--GLLALSLSN----TPHNYVLWFRPEVVRVVTWAGMPNKPV-----GVDAGAPRT
rpBphP5N        SQAS--GVLALRPLP----DQPMLIAWLRPEQIEDVQWAGDPRKPVEIS--DADGMQRLR
rpBphP6N        GAAA--GMLAIPLSQ----VAGDYLLFFRKEQVQTLNWAGDPNKTYDT----GPLGDRLT
rrBphP          ------GGVLLPLSDQ---PDRDFLLLGRPETLRSIEWAGRPEKQPEI---TPEGGLKIH
rsBphP1         AAGS--GILLLPLTS----GDGDLIAWFRPEHVQTITWGGNPAEHGT----WNPATQRMR
rsBphP1a        AAGS--GILLLPLTS----GDGDLIAWFRPEHVQTITWGGNPAEHGT----WNPATQRMR
toCphB          DVAS--GLMALSISK----SQKSYLLWFRPEALQTVDWAGNPHKPVEL---ADDGSLRLS
xaBphP          PLAA--GFIFVPLMP----QSRSALLWTRREQVQQVKWAGNPQLAKL----QDIPNSRLS
xcBphP          PLAA--GFIFVPLMP----QSRSALLWTRREQIQQIKWAGNPQLAKL----EDIPNSRLS
anFPH1          GFKDISGLLYVPLST----DGLDFIVFFRRGQLTEVKWGGNPNEA-------KFTEGHLE
bfFPH2          AINSVAGILVIPLST----GGNDFLVFFRRGQLREVRWAGNPYEKI-----KPAKGQYLE
chFPH1          GFHAIAGMLIVPLSV----DGEDFIVFFRKGQLRQVKWAGNPYEKFI----KEGTEGYLE
gmFPH1          GFQVVAGLLYVPLSV----GGNDFIVFFRKGQIKEVKWAGNPYEKFV----REGTAGYLE
gzFPH1          GFQVVAGLLYVPLSV----GGSDFIVFFRKGQIKEVKWAGNPYEKFV----REGTAGYLE
ncFPH1          GFQVIAGLLYVPLSV----GGNDFIVLFRKGQVREVKWAGNPHEKTI----QAGSAAYLE
ncFPH2          GFKAIAGVLYIPLSS----TTDDCVVFYRKNQIREVHWAGRPSL--------AGKIGRLE
umFPH1          GLHVIAGLLVVPLSG----SGVDFIAFLRKAQLRHVNWAGKPFKE------GKEGEAILE
aphC            QPTKIRGILIIPLEYR--QQLLGYLSIFRNEIDTETLWAGR----------IDQDQRQMF
cph2            SAENFQSFLIVPLAAD--QQWVGSLILLRKEKSLVKHWAGK----------RGIDRRNIL
npCph2a1        QPTKIRGILTIPLQYR--QQLLGYLSIFRNEVDTETLWAGQ----------YDSDQRQLY
npCph2a2        QTTQVRGLLIVPLQHG--STIVGCLTIFRDEVDIETIWAGC----------VDTDSRQLM
npCph2b         RSTQIRGLMVIPLHYR--EQFIGVLSIFRAEFETEILWAGR----------CEQNRRQLL


arphyA          PRSSFKAFLEVVKTRSLPWKDYEMDAIHSLQLILRNAFKDGEST-------------DVN
asphya3         PRLSFKAFLEVVKMKSLPWSDYEMDAIHSLQLILRGTLNDASK--------------PKR
asphya4         PRLSFKAFLEVVKMKSLPWTDYEMDAIHSLQLILRGTLNDASK--------------PKR
atphya          PRSSFKAFLEVVKTRSLPWKDYEMDAIHSLQLILRNAFKDSETT-------------DVN
cpphya          PRSSFKAFLEVVKTRSLPWKDYEMDAIHSLQLILRNTFKDTDAT-------------EIN
cupphya         PRSSFKAFLEVVETRSLPWKDYEMDGIHSLQLIMRNAFFNEAD--------------TVA
gmphya          PRSSFKAFLEVVKARSLPWKEYEMDAIHSLQIILRNAFKEDTESL------------DLN
lephya          PRSSFKAFLEVVKTRSIPWKDYEMDAIHSLQLILRNAFKDAEVV-------------NSN
lsphya          PRSSFKAFLEVVKARSVPWKDFEMDAIHSLQLILRNASKDTDII-------------DLN
mgphya          PRSSFKAFLEVVKTRSLPWKDYEMDAIHSLQLILRNAFKDTKAM-------------DAT
ntphya          PRSSFKAFLEVVKTRSVPWKDYEMDAIHSLQLILRNASKDADAM-------------DSN
omphya          PRSSFRAFLEVVKTRSLPWKDYEMDGIHSLQLILRNAYKESEE-------------KDLE
osphya          PRLSFKAFLEVVKMKSLPWNDYEMDAIHSLQLILRGTLNDDI--------------KPTR
pcphya          PRSSFKAFLEVVKTRSTTWKEFEMDAIHSLQLILRKALSVEKAVAAQG------DEIRSN
psphya          PRSSFKAFLEVVKARSVPWKDFEMDAIHSLQLILRNASKDTDII-------------DLN
sbphya          PRLSFKAFLEVVKMKSLPWSDYEMDAIHSLQLILRGTLNDAL--------------KPVQ
slphya1         PRSSFKAFLEVVKRRSVPWKDYEMDAIHSLQLILRNAFKDGEAA-------------DLN
slphya3         PRTSFKAFLEVVKRRSVPWKDYEMDAIHSLQLILRNAFKDVEAS-------------DLN
slphya4         PRTSFKAFLEVVKRRSVPWKDYEMDAIHSLQLILRNAFKDVEAS-------------DLN
stphya          PRSSFKGFLEVVKTRSIPWKDYEMDRIHSLQLILRNAFKDADAV-------------NSN
taphya          PRLSFKAFLEVVKMKSLAWTDSEMDAIHSLQLILRGAVDGVVK--------------PTG
zmphya          PRLSFKAFLEVVKTKSLPWSDYEMDAIHSLQLILRGTLNDAS--------------KPAQ
zmphya1         PRLSFKAFLEVVKMKSLPWSDYEMDAIHSLQLILRGTLNDAL--------------KPAQ
atphyb          PRSSFQAFLEVVKSRSQPWETAEMDAIHSLQLILRDSFKESEAAM----------NSKVV
atphyd          PRSSFQTFLEVVKSRCQPWETAEMDAIHSLQLILRDSFKESEAMD----------SKAAA
gmphyb          PLSSFKAFLEVVKSRSLPWENAEMDAIHSLQLILRDSFKDAEH--------------RNS
lephb1          PRSSFKAFLEVVKSRSSPWENAEMDAIHSLQLILRDSFKDAEA--------------SNS
lephb2          PRSSFKAFLEVVKNRSLPWENAEMDAIHSLQLILRDSFKDAS----------------NS
npphyB          PRSSFKAFLEVVKSRSLPWENAEMDAIHSLQLILRDSFKDAEA--------------SNS
ntphyb          PRSSFKAFLEVVKSRSLPWENAEMDAIHSL-LILRDSFKDAE--------------ASNS
osphyb          PRSSFKAFLEVVKSRSLPWENAEMDAIHSLQLILRDSFRDSAEGT----------SNSKA
pbphyb1         PRSSFKAFLEVVKSRSLLWENAEMDAIHSLQLILRDSFRDVEA--------------TNS
pbphyb2         PRSSFKAFLEVVKSRSLPWENAEMDAIHSLQLILRDSFRDAEA--------------TNS
sbphyB          PRSSFKAFLEVVKSRSLPWENAEMDAIHSLQLILRDSFRDAAEGT----------SNSKA
slphyb          PRSSFKAFLEVVKSRSLPWENAEMDAIHSLQLILRDSFKDEET--------------THS
stphyb1         PRSSFKAFLEVVKSRSSPWENAEMDAIHSLQLILRDSFKDAEA--------------SNS
stphyb2         PRSSFKAFLEVVKSRSSPWENAEMDAIHSLQLILRDSFKDAEA--------------SNS
zmphyb1         PRSSFKAFLEVVKSRSLPWENAEMDAIHSLQLILRDSFRDAAEGT----------NNSKA
zmphyb2         PRSSFKAFLEVVKSRSLSWENAEMDAIHSLQLILRDSFRDAAEGT----------SNSKA
atphyc          PRSSFKAFMEIVRWKSVPWDDMEMDAINSLQLIIKGSLQEEH----------------SK
osphyc          PRSSFKAFLEVVKWRSVPWEDVEMDAIHSLQLILRGSLQDEDANK----------NNNAK
sbphyc          PRSSFKAFLEVVKWRSVPWEDVEMDAIHSLQLILRGSLQDEDAN-----------RNNVR
slphyc          PRSSFNAFLDVVKWRSVPWEDMEMDSIYSLQLIFIKCLVKNKTM-----------SDTSK
taphyc          PRSSFRAFLEVVKWRSVPWEDVEMDAIHSLQLILRGSLQDEDAN-----------DNNAR
zmphyc1         PRSSFKAFLEVVKWRSVPWEDVEMDAIHSLQLILRGSLPDEDAN-----------RNNVR
zmphyc2         PRSSFKAFLEVVKWRSVPWEDVEMDAIHSLQLILRDSLQGEDAN-----------RNNIR
lephye          PRSSFNAFLEVVKSRSLPWEIPEINAIHSLQIIMRESIQENEN--------------SSL
atphye          PRSSFTAFLEVAKSRSLPWEISEIDAIHSLRLIMRESFTSSR------------------
inphye          PRSSFIAFLEVVKSRSLPWEDSEINAIHSLQLIMRDSLQGIGE--------------NYM
lephyf          PRSSFKAFLEVVKRRSLPWEDVEMDAIHSLQLILRGSLQDEA---------------ADC
acvphy1         PRSSFKAFLEVVKQQSLFWEDVEMDAIHSLQLILRGSFQDIDD--------------SNT
acvphy2         PRSSFKAFLEVVKRRSLPWEDMEMDAIHSLQLILRGSFQDIDD--------------SDT
acvphy3         PRSSFKAFLEIVKRRSLPWEEVEVDAIRSLQLILREDLEQFCAAVGAVKASDGDDEDSLV
apphy1          PRSSFKAFLEVVKRRSSPWEDVEMDAIHSLQLILRGSFQDIDD--------------SDT
cpphy2          PRSSFKAFLEVVKRRSLPWEDVEMDAIHSLQLILRGSFQDIDD--------------SDT
mcphy1          PRSSFQAFLEVVKQRSLPWEDVEMDAIHSLQLILRGSFQDMEGEGGG--------SQQGN
mpphy1          PRSSFKAFLEVVKRRSLPWEDVEMDAIHSLQLILRGSFQDIDD--------------SDT
msphy1          PRSSFKAFLEVVKQRSLPWEDVEMDAIHSLQLILRGSFQDIED--------------KED
paphy1          PRSSFKAFLEVVKRRSLPWEDVEMDAIHSLQLILRDSFHDIDD--------------SDS
ppphy0          PRSSFKAFLEVVKRRSLPWEDVEMDAIHSLQLILRGSFQDIAD--------------SDT
ppphy1          PRSSFKAFLEVVKRRSLPWEDVEMDAIHSLQLILRGSFQDIDD--------------SDT
ppphy2          PRSSFKAFLVVVKRRSLPWEDIEMDAIHSLQLILRGSFQDIDD--------------SDT
ppphy3          PRSPFKAFLEVVKRRSLPWEDVEMDAIHSLQLILRGSFQDIDD--------------SDT
ppphy4          PRSSFKAFLEVVKRRSLPWEDIEMDAIHSLQLISRGSFQDIDD--------------SDT
psphy1          PRSSFKAFLEVVKRRSLPWDNVEIDAIHSLQLILRCSFRDIDD--------------SGT
smphy1          PRSSFKAFLEVVKRRSLPWEDVEMDAIHSLQLILRGSFQDIDD--------------SDT
aphA            PRKSFELWKETVRLTSLPWRYVEIRAALELRKAIVNI-----------------------
cph1            PRQSFDLWKEIVRLQSLPWQSVEIQSALALKKAIVNL-----------------------
cwCph1          PRKSFELWKETVRLTSLSWKPIEIKAALGLKEAIVNI-----------------------
npCph1          PRKSFELWKETVRLTSLPWKDVEVKAALELRKAIVNI-----------------------
cwCph1a         ------------------------------------------------------------
npCph1a         PRKSFEQWQETVRLTSLPWKGCELESAIALSNAIVGI-----------------------
toCphA          PRKSFELWKENVQLTSLRWKAVEIKAALELRKAIINI-----------------------
aphB            PRKSFDLWKETVLLKSQPWKSHEVNAALELRSAIIGI-----------------------
atBphP1         PRKSFEIWKEQLRNTSFPWSEPELAAARELRGAIIGI-----------------------
atBphP3         PRKSFEIWKEQLRNTSFPWSEPELAAARELRGAIIGI-----------------------
avAphB          PRKSFELWKETVLLKSHPWKSYEVNAALELRSAIIGI-----------------------
chBphP1         PRKSFELWGEKVKNQSIPWSQPDLIASSNFANFLQKHLGYIF------------------
chBphP2         PRHSFEIWKEEIKSTSQPFQEYEMNFAKELQRIFIET-----------------------
drbphp          PRHSFDTYLEEKRGYAEPWHPGEIEEAQDLRDTLTGA-----------------------
goBphP          PRASFRTWEQTIRGHSTRWTSEQKQAARRLRRVLIADYQTQQLRELNAT-----------
krBphP          PRKSFEKWSEVVRGRSTTWRSWHAATADRLRTQVTGIMLGRSRGQ---------------
mmBphP2         PRQSFTTWSELARGRARPWELPDLLAAKTLRACLCSLKVPAA------------------
paBphP          PRGSFEAWEEVVRGHSTPWSETDLAIAEKLRLDLMEL-----------------------
pfBphP          PRTSFEIWKVEMAGISTKWSHGDLFAANDLRRSALEN-----------------------
ppBphP1         PRKSFAIWKETVHQQSLPWTEQDRQFGDAIRTAIVEV-----------------------
ppBphP2         PRHSFERWQEEQRGYSQAWDPLVIEGVIELRAAVLGI-----------------------
ppkBphP2        PRHSFERWQEEQRGYSQAWDPLVIEGVIELRAAVLGI-----------------------
psBphP1         PRTSFEIWKVEMTGIATKWSHGDVFAANDLRRSALEN-----------------------
psBphP2         PRQSFDVWKQEVTGIARPWSRADLYGAEDIRRSALES-----------------------
pssBphP1        PRTSFEIWKVEMTGIATKWSYGDVFAANDLRRSALEN-----------------------
pssBphP2        PRQSFDVWEQEVTGIASPWSRADLYGAEDIRRSALES-----------------------
pstBphP1        PRTSFEIWKVEMTGIATKWSHGDVFAANDLRRSALEN-----------------------
rcPpr           PRISFDRWVEERRGHAAPWPTWADEIATSLRHAISDM-----------------------
rlBphP          PRKSFEAWSELVRGRSLPFTEAERRVAETIRVTLIEV-----------------------
atBphP2         PRKSFAIWKETVRLQAQPWSEADREIAEAARIALVEV-----------------------
brBphP          PRRSFAQWHQLVEGKSEPWSPAELASARLVSETVADV-----------------------
rpBphP1N        PRRSFAKWHQVVEGTSDPWTAADLAAARTIGQTVADI-----------------------
rpBphP2N        PRTSFAAWTEQTHGRAIAWQPHEVAAAVEIRDLIIDV-----------------------
rpBphP3N        TRASFEAWREEVRDRSRPWRSHEIVAAEEIRDLVVDV-----------------------
rpBphP4N        PKGCASSWQESVRLHGEPWLDTDVDAAHRLRESLLDVVLRRI------------------
rpBphP5N        PRNSFALWKESVQGRAVPWRDDEKDAATRLAAAIAEI-----------------------
rpBphP6N        PRKSFSIWKEQVDGQSVPWSPDDRDTAATIQVGLREV-----------------------
rrBphP          PRTSFSLWREEVRGRSVAFDPLDRETAETLSLFLAERLAKQRRQ----------------
rsBphP1         PRASFDAWKETVTGRSLPWTSAERNCARELGEAIAAEMAQRT------------------
rsBphP1a        PRASFDAWKETVTGRSLPWTSAERNCARELGEAIAAEMAQRT------------------
toCphB          PRKSFDLWKEIVQRQSLPWESYEIEAVWNFRSAIVGV-----------------------
xaBphP          PRKSFDLWQQTVRGRARRWSPLHLESARSLRVLIELMERKRFQQ-----------DFTLL
xcBphP          PRKSFDLWQQTVRGRARRWSPLHLESARSLRVLIELMERKRFQQ-----------DFTLL
anFPH1          PRKSFQTWRETVLDRCRDWTESEVDTAAVLCLVYGKF-----------------------
bfFPH2          PRSSFSRWTQTIKGTSKIWNADDFETASVLSLLYGRF-----------------------
chFPH1          PRKSFKTWSETVVGKCLEWTEEEIETASVLCLVYGKF-----------------------
gmFPH1          PRKSFKTWNETVVGKCREWNEEQVETAAVLCLVYGKF-----------------------
gzFPH1          PRKSFKTWHETVVGKCREWNEEQVETAAVLCLVYGKF-----------------------
ncFPH1          PRKSFKVWYETVIGKSREWSEEEVETAAVLCLVYGKF-----------------------
ncFPH2          PRNSFKKWTEVVDGTSKAWSIEHTNLAAMAQLLYGSF-----------------------
umFPH1          PRKSFKVWSETVEGTCRAWKDEELETASVLCLVYGKF-----------------------
aphC            PRVSFNLWRDAKKSQAQEWTSEEIELAKEIGQHFASAIQQYE-----------------L
cph2            PRLSFEAWEETQKLV-PTWNRSERKLAQVASTQLYMAITQQF------------------
npCph2a1        PRRSFEVWRESKKAQAQKWTVEEIELARDIGKHFASAIQQYE-----------------L
npCph2a2        PRQSFAAWRELRTGQAQQWSESEIKLAQALGERFATAVKQHR-----------------L
npCph2b         PQLSFEIWREQKKGLAPEWKPEDMTLAQALYDHFSMAIQQQQ-----------------I


arphyA          TKFIHSKLNDLKIDG---------------------------IQELEAVTSEMVRLIETA
asphya3         EASLDNQIGDLKLDG---------------------------LAELQAVTSEMVRLMETA
asphya4         EASLDNQIGDLKLDG---------------------------LAELQAVTSEMVRLMETA
atphya          TKVIYSKLNDLKIDG---------------------------IQELEAVTSEMVRLIETA
cpphya          RKSIQTTLGDLKIEG---------------------------RQELESVTSEMVRLIETA
cupphya         TNVIHAKLNDLRIDG---------------------------LQELEAVTSEMVRLIETA
gmphya          AKAINTRLRDLKIEGINDLKIER-------------------MQELEAVTSEIVRLDYTA
lephya          TNSIYKKLNDLKIDG---------------------------MQELESVTAEMVRLIETA
lsphya          TKAINTRLNDLKIEG---------------------------MQELEAVTSEMVRLIETA
mgphya          TDVIHTRLHDLKIEG---------------------------MEELEAVTSEMVRLIETA
ntphya          TNIIHTKLNDLKIDG---------------------------LQELEAVTAEMVRLIETA
omphya          SREIHARLNELQIDG---------------------------VKEIEAVTSEMVRLIETA
osphya          AASLDNQVGDLKLDG---------------------------LAELQAVTSEMVRLMETA
pcphya          TDVIHTKLNDLKIEG---------------------------IQELEAVTSEMVRLIETA
psphya          TKAINTRLNDLKIEG---------------------------MQELEAVTSEMVRLIETA
sbphya          ASGLDNQIGDLKLDG---------------------------LAELQAVTSEMVRLMETA
slphya1         TSVIHSKISDLQISG---------------------------LKELEAVTSEMVRLIETA
slphya3         TSVIHSKISDLQING---------------------------LRELEAVTSEMVRLIETA
slphya4         TSVIHSKISDLQING---------------------------LRELEAVTSEMVRLIETA
stphya          TISIHTKLNDLKIDG---------------------------MQELEAVTAEMVRLIETA
taphya          KASLDEQIGDLKLDG---------------------------LAELQAVTSEMVRLMETA
zmphya          ASGLDNQIGDLKLDG---------------------------LAELQAVTSEMVRLMETA
zmphya1         SSGLDNQIGDLKLDG---------------------------LAELQAVTSEMVRLMETA
atphyb          DGVVQPCRDMAGEQG---------------------------IDELGAVAREMVRLIETA
atphyd          AGAVQPHGDDMVQQG---------------------------MQEIGAVAREMVRLIETA
gmphyb          KAVVDPHVSEQELQG---------------------------VDELSSVAREMVRLIETA
lephb1          KAIVHA-LGEMELQG---------------------------IDELSSVAREMVRLIETA
lephb2          KSIVRVQLREEGLQG---------------------------MDELRSVAREMVRLVETA
npphyB          MAVVHAQLGEMELQG---------------------------IDELSSVAREMVRLIETA
ntphyb          KAVVHAQLGEMELQG---------------------------IDELSSVAREMVRLIETA
osphyb          IVNGQVQLGELELRG---------------------------IDELSSVAREMVRLIETA
pbphyb1         KAVVHAQLEDTELQG---------------------------MDELSSVAREMVRLIETA
pbphyb2         KAVVHTQLKDMELQG---------------------------MDELSSVAREMVRLIETA
sbphyB          IVNGQVQLGELELRG---------------------------INELSSVAREMVRLIETA
slphyb          KAIVHDQAGDVAMQG---------------------------IDELSSVAKEMVRLIETA
stphyb1         KAIVHAHLGEMELQG---------------------------IDELSSVAREMVRLIETA
stphyb2         KAIVHAHLGEMELQG---------------------------IDELSSVAREMVRLIETA
zmphyb1         IVNGQVQLRELELRG---------------------------INELSSVAREMVRLIETA
zmphyb2         IVNGQRQLGELELRG---------------------------INELSSVAREMVRLIETA
atphyc          TVVDVP-LVDNRVQK---------------------------VDELCVIVNEMVRLIDTA
osphyc          SIVTAPSDDMKKIQG---------------------------LLELRTVTNEMVRLIETA
sbphyc          SIVKAPPDDTKKIQG---------------------------LLELRTVTNEMVRLIETA
slphyc          MIVNVPGVGVGGPLSS--------------------------ALKVEPLTGEVIRLIETA
taphyc          SIVEAPSDDIKKIQG---------------------------LLELKIVTNEMVRLIETA
zmphyc1         SIVKAPSDDMKKIQG---------------------------LLELRTVTNEMVRLIETA
zmphyc2         SIVKAPSDDMKKLQG---------------------------LLELRTVTNEMVRLIETA
lephye          KTLTTSQQNDADGPS---------------------------MDELSSVAMEMVRLIETA
atphye          -PVLSGNGVARDAN------------------------------ELTSFVCEMVRVIETA
inphye          KSVSSPQQNDSDGVR---------------------------FYELSSMALELVRLVETA
lephyf          SKMIVNVPAVDTIID---------------------------RVDTLHIN-DMVRLVETA
acvphy1         KTMIHARLNDLKLQG---------------------------LDELSTVASEMVRLIETA
acvphy2         KTMIHARLNDLKLHG---------------------------MDELSTVANEMVRLIETA
acvphy3         PSAKKLSLKETEENGGADNSKKLERMHSAAAGGGGGGGRWEKMRLPSSLAQEWMEAIRGT
apphy1          KTMIHARLNDLKLQG---------------------------MDELSTVANEMVRLIETA
cpphy2          KTMIHARLNDLKLHG---------------------------MDELSVVANEMVRLIETA
mcphy1          KRMINARLNDLKLQG---------------------------MDELSTVANEMVRLIETA
mpphy1          KTMIHARLNDLKLQG---------------------------MDELSTVANEMVRLIETA
msphy1          RKIVHARLKEMHLQG---------------------------MEELSSVASEMVRLIETA
paphy1          KTMIHARLNDLRLQG---------------------------IDELSAVTNEMVRLIETA
ppphy0          KTMIHARLNDLKLHD---------------------------MDELSVVANEMVRLIETA
ppphy1          KTMIHARLNDLKLHD---------------------------MDELSVVANEMVRLIETA
ppphy2          KTMIHARLNDLKLQD---------------------------MDELSTVANEMVRLIETA
ppphy3          KTMIHARLNDLKLHD---------------------------MDELSIVANEMVRLIETA
ppphy4          KTMIHARLNDLKLQG---------------------------MDELSTVANEMVRLIETA
psphy1          KTMVHSRLNYLRLQG---------------------------IDELSSVASEMVRLIETA
smphy1          KTMIHARLNDLKLQG---------------------------MDELSTVANEMVRLIETA
aphA            ---VLRQADELAQLAHDLERSNAEL-----------------------------------
cph1            ---ILRQAEELAQLARNLERSNADL-----------------------------------
cwCph1          ---ILRQADELAELAHDLELSNAEL-----------------------------------
npCph1          ---VLRQADELAQLAQDLERSNAEL-----------------------------------
cwCph1a         ------------------------------------------------------------
npCph1a         ---VLSKADELAKINLELERSNQEL-----------------------------------
toCphA          ---VLRQADELAQLAHDLERSNAEL-----------------------------------
aphB            ---VLQKADELAQLNIELERSNQEL-----------------------------------
atBphP1         ---VLRKTEEMADLTRELQRTNKEL-----------------------------------
atBphP3         ---VLRKTEEMADLTRELQRTNKEL-----------------------------------
avAphB          ---VLQKADELAQLNIELKRSNQEL-----------------------------------
chBphP1         ---LAEEEEKQRQMTEILKEVNSEL-----------------------------------
chBphP2         ---RLKEQNRR-------------------------------------------------
drbphp          ---LGERLSVIRDLNRALTQSNAEW-----------------------------------
goBphP          ---LAATLEERESLLRQK------------------------------------------
krBphP          -IAIAESLQRAVVLDEAPHVPGVEV-----------------LARYRPAEGSQLGGDWWD
mmBphP2         ------------------------------------------------------------
paBphP          ---CLNHAAEVDRMR---------------------------------------------
pfBphP          ---DLARQVRREQEAVRAR-----------------------------------------
ppBphP1         ---VLHNSELLASERAKADVRQ--------------------------------------
ppBphP2         ---VLRKAEELAQLAGELRRSNKEL-----------------------------------
ppkBphP2        ---VLRKAEELAQLAGELRRSNKEL-----------------------------------
psBphP1         ---DLARQVSKEQQAVRAR-----------------------------------------
psBphP2         ---DLERQVQREQEAVRLR-----------------------------------------
pssBphP1        ---DLARQVRREQQAVRAR-----------------------------------------
pssBphP2        ---DLERQVQREQEAVRLR-----------------------------------------
pstBphP1        ---DLARQVSKEQQAVRAR-----------------------------------------
rcPpr           ---MLRHLRHVKELSDQLAASNEAK-----------------------------------
rlBphP          ---VLRLTDEVSMARQTANERQ--------------------------------------
atBphP2         ---AFHHSELMAGERERAEVRQ--------------------------------------
brBphP          ---ALQLRSVR--------------------------------MVIAQDQLATISAQVLR
rpBphP1N        ---VLQFRAVR--------------------------------TLIAREQYEQFSSQVHA
rpBphP2N        ---ILRNTEKLERINTQLARSNEEL-----------------------------------
rpBphP3N        ---ILGRAEELENANRELSRSNDEL-----------------------------------
rpBphP4N        -DGIARERRSAQLLQEQLMRQV--------------------------------------
rpBphP5N        ---AAARKGRIERINRALDASHSEL-----------------------------------
rpBphP6N        ---LLRQSEILSAERKKAEVRQ--------------------------------------
rrBphP          QAVVALEETRQRLRDLAECSS---------------------------------DWLWET
rsBphP1         RAELARLRHYDPLTGLANRSYLQERLAQDGQSAAALLFIDLDRFKAVNDSMGHGVGDGLL
rsBphP1a        RAELARLRHYDPLTGLANRSYLQERLAQDGQSAAALLFIDLDRFKAVNDSMGHGVGDGLL
toCphB          --VLRKADELAKMNVELQRSNDEL------------------------------------
xaBphP          EASLSRLRDGVAIIE--------------------------------------RGAKGAA
xcBphP          EASLSRLRDGVAIIE--------------------------------------RGTANAA
anFPH1          -IKVWRQQEAALESSSLT------------------------------------------
bfFPH2          -IEIWRQKESTGLNRMT-------------------------------------------
chFPH1          -IEVWRQKEAALQSSQLT------------------------------------------
gmFPH1          -IEVWRQKEMALQNSKLT------------------------------------------
gzFPH1          -IEVWRQKEKALQNSKLT------------------------------------------
ncFPH1          -IEVWRQKEAALRSSRLT------------------------------------------
ncFPH2          -IQVWREKETAINDTRLK------------------------------------------
umFPH1          -ISVWRQREQALHYNQLN------------------------------------------
aphC            YQQVQAFNENLEKQVQKRTLELRHTS--------------EQQQAVFGVISKIRESLDTN
cph2            VTRLITQQTAYDPLTQLPNWIIFNRQLTLALLDALYEGKMVGVLVIAMDRFKRINESFGH
npCph2a1        QQQVQVFNENLEKQVKRRTVELQRTA--------------EQEQAVFKVIAEIRESLDTD
npCph2a2        YEQVQALNANLEQQVRDRTLELQQTNTDLQHSTIELQRSVERQQALARIIANMRQSLDVT
npCph2b         YKEVQALNANLELRVQEQTAELEKSL--------------LLTKVIKQITEQIRRTLDLQ


arphyA          TVPILAVDSDGLVNGWN--------------------------TKIAELTGLPVDEAIG-
asphya3         TVPILAVDGNGLVNGWN--------------------------QKAAELTGLRVDDAIG-
asphya4         TVPILAVDGNGLVNGWN--------------------------QKAAELTGLRVDDAIG-
atphya          TVPILAVDSDGLVNGWN--------------------------TKIAELTGLSVDEAIG-
cpphya          TVPILAVDLDGLINGWN--------------------------TKIAELTGLPVDKAIG-
cupphya         MVPIIAVGVDGLVNGWN--------------------------TKIAELTGLSVDEAIG-
gmphya          TVPILAVDVDGLVNGWN--------------------------IKIAELTGLPIGEATG-
lephya          LVPILAVDVDGQVNGWN--------------------------TKIAELTGLPVDEAIG-
lsphya          TVPILAVDVDGTVNGWN--------------------------IKIAELTGLPVGEAIG-
mgphya          TVPILAVDVDGLVNGWN--------------------------LKIAELTGLPVDKAIG-
ntphya          SVPIFAVDVDGQLNGWN--------------------------TKIAELTGLPVDEAIG-
omphya          TVPIFSVGVDGLVNGWN--------------------------TKISDLTGLSVVEAIG-
osphya          TVPILAVDSNGLVNGWN--------------------------QKVAELTGLRVDEAIG-
pcphya          TVPIFAVDADEIVNGWN--------------------------TKIAELTGLPVDQAMG-
psphya          TVPILAVDVDGTVNGWN--------------------------IKIAELTGLPVGEAIG-
sbphya          TVPILAVDGNGLVNGWN--------------------------QKVAELSGLRVDEAIG-
slphya1         TVPIFAVDSDGLVNGWN--------------------------TKIYELTGIPVEEAVG-
slphya3         TVPILAVDADGLVNGWN--------------------------TKIFELTGVPVAEAVG-
slphya4         TVPILAVDADGLVNGWN--------------------------TKISELTGVPVAEAVG-
stphya          SVPIFAVDVDGQVNGWN--------------------------TKVAELTGLPVDEAIG-
taphya          TVPILAVDGNGLVNGWN--------------------------QKAAELTGLRVDDAIG-
zmphya          TVPILAVDGNGLVNGWN--------------------------QKVAELSGLRVDEAIG-
zmphya1         TVPILAVDGNGLVNGWN--------------------------QKVADLSGLRVDEAIG-
atphyb          TVPIFAVDAGGCINGWN--------------------------AKIAELTGLSVEEAMGK
atphyd          TVPIFAVDIDGCINGWN--------------------------AKIAELTGLSVEDAMGK
gmphyb          TAPIFAVDVDGHVNGWN--------------------------AKVSELTGLPVEEAMGK
lephb1          TAPIFGVDVNGRINGWN--------------------------EKVVELTGLSAEEAKGK
lephb2          TAPIFAVDVEGRINAWN--------------------------AKVAELTELSVEEAIGK
npphyB          TAPIFAVDVDGRINGWN--------------------------AKVAELTDLSVEEAMGK
ntphyb          TAPIFAVDVEGRINGWN--------------------------AKVAELTDLSVEEAMGK
osphyb          TVPIFAVDTDGCINGWN--------------------------AKVAELTGLSVEEAMGK
pbphyb1         TAPIFAVDVDGCINGWN--------------------------AKVAELTGLSVDKAMGK
pbphyb2         TAPIFAVDVDGRINGWN--------------------------AKVAELTGLSVEEAMGK
sbphyB          TVPIFAVDTDGCINGWN--------------------------AKIAELTGLSVEEAMGK
slphyb          MAPIFAVDADGCINGWN--------------------------AKASELIGLSVEEAMGK
stphyb1         TAPIFAVDVEGRINGWN--------------------------AKVAELTGVSVEEAMGK
stphyb2         TAPIFAVDVEGRINGWN--------------------------AKVAELTGVSVEEAMGK
zmphyb1         TVPIFAVDTDGCINGWN--------------------------AKIAELTGLSVEEAMGK
zmphyb2         TVPIFAVDTDGCINGWN--------------------------AKIAELTGLSVEEAMGK
atphyc          AVPIFAVDASGVINGWN--------------------------SKAAEVTGLAVEQAIG-
osphyc          TAPILAVDITGSINGWN--------------------------NKAAELTGLPVMEAIG-
sbphyc          TAPVLAVDIAGNINGWN--------------------------NKAAELTGLPVMEAIG-
slphyc          AVPIFSVDVTGAINGWN--------------------------FKVAELTGVPMEQVIG-
taphyc          TAPILAVDIVGNINGWN--------------------------NKVAEITGLPTTEAIG-
zmphyc1         TAPVLAVDIAGNINGWN--------------------------NKAAELTGLPVMEAIG-
zmphyc2         TAPVLAVDIAGNINGWN--------------------------KKAAELTGLPVMEAIG-
lephye          TAPIFGVDPSGLINGWN--------------------------EKIADLTGLHASEAVGM
atphye          TAPIFGVDSSGCINGWN--------------------------KKTAEMTGLLASEAMGK
inphye          TVPIFGVDSSGLINGWN--------------------------AKIAELTGLQANVAIGK
lephyf          SMPVLAVDTSGRINGWN--------------------------SKVSELTGLPVENVIG-
acvphy1         TAPILAVDGQGLINGWN--------------------------GKVAELTGLCFETAMGK
acvphy2         TAPIFAVDAGGFINGWN--------------------------AKVAELTGLTVEEAMSR
acvphy3         GDGGASGGGGGGPFDWDLISAFQHNSFIVVDALKPDFPIIYASTGFFNLTGYTSREVIGG
apphy1          TAPIFAVDASGCINGWN--------------------------AKVAELTGLPVEEAMNR
cpphy2          TAPILAVDSTGMINGWN--------------------------AKIAHVTGLPVSEAMGR
mcphy1          TAPILAVDSLGCVNGWN--------------------------AKVSELTGLPVSEAMGK
mpphy1          TAPILAVDSSGFINGWN--------------------------AKVAELTGLPVSEAMGR
msphy1          TAPILAVDTAGCVNGWN--------------------------FKISELTGLSIPEVMGK
paphy1          TVPILAIDSNGLVNGWN--------------------------TKAAELTGLLADEVIGR
ppphy0          TAPILAVDSNGMINGWN--------------------------AKIAQVTGLPVSEAHGR
ppphy1          TAPILAVDSNGMINGWN--------------------------AKIAQVTGLPVSEAHGR
ppphy2          TAPILAVDSGGFINGWN--------------------------AKVAELTGLPVEEAMGR
ppphy3          TAPILAVDSNGMINGWN--------------------------AKIAQETGLPVAEAMGR
ppphy4          TAPILAVDSSGFINGWN--------------------------AKVAELTGLPVGEAMGR
psphy1          TAPILAVDYNGLVNGWN--------------------------AKVAELTGLPVGEAMGM
smphy1          TAPILAVDSSGFINGWN--------------------------AKVADVTGLPVTEAMGR
aphA            ------------------------------------------------------------
cph1            ------------------------------------------------------------
cwCph1          ------------------------------------------------------------
npCph1          ------------------------------------------------------------
cwCph1a         ------------------------------------------------------------
npCph1a         ------------------------------------------------------------
toCphA          ------------------------------------------------------------
aphB            ------------------------------------------------------------
atBphP1         ------------------------------------------------------------
atBphP3         ------------------------------------------------------------
avAphB          ------------------------------------------------------------
chBphP1         ------------------------------------------------------------
chBphP2         ------------------------------------------------------------
drbphp          ------------------------------------------------------------
goBphP          ------------------------------------------------------------
krBphP          VLPLEAGRVAIVVGDVA--------------------------GHGVHAAAAMAQLRTAL
mmBphP2         ------------------------------------------------------------
paBphP          ------------------------------------------------------------
pfBphP          ------------------------------------------------------------
ppBphP1         ------------------------------------------------------------
ppBphP2         ------------------------------------------------------------
ppkBphP2        ------------------------------------------------------------
psBphP1         ------------------------------------------------------------
psBphP2         ------------------------------------------------------------
pssBphP1        ------------------------------------------------------------
pssBphP2        ------------------------------------------------------------
pstBphP1        ------------------------------------------------------------
rcPpr           ------------------------------------------------------------
rlBphP          ------------------------------------------------------------
atBphP2         ------------------------------------------------------------
brBphP          SEQPVIIADVEGRILLLNE-------------------AFEQQLRASHPHIPHLRDLG--
rpBphP1N        SMQPVLITDAEGRILLMND-------------------SFRDMLPAGSPSAVHLDDLA--
rpBphP2N        ------------------------------------------------------------
rpBphP3N        ------------------------------------------------------------
rpBphP4N        ------------------------------------------------------------
rpBphP5N        ------------------------------------------------------------
rpBphP6N        ------------------------------------------------------------
rrBphP          TGDGTLALVSDRINGLGDLRPEELVGRKLVDLVGGGDSGGAPGVDADEIASAFDEGRAFH
rsBphP1         IEVARSLVATVRPHDLVVRLGGDEFVVLCHRLDAAGIVSLAERLRQVLEQPFEVAGRKCH
rsBphP1a        IEVARSLVATVRPHDLVVRLGGDEFVVLCHRLDAAGIVSLAERLRQVLEQPFEVAGRKCH
toCphB          ------------------------------------------------------------
xaBphP          HRLMFVNPAFAELSQTEVADLIGCDILALLDDDAARGKVELLEEALRLGRAAYVTLPLRT
xcBphP          HRLLFVNTAFADVCGSDVAELIGRELQTLYASDAPRANVELLQDALRNGRAAYVTLPLQV
anFPH1          ------------------------------------------------------------
bfFPH2          ------------------------------------------------------------
chFPH1          ------------------------------------------------------------
gmFPH1          ------------------------------------------------------------
gzFPH1          ------------------------------------------------------------
ncFPH1          ------------------------------------------------------------
ncFPH2          ------------------------------------------------------------
umFPH1          ------------------------------------------------------------
aphC            TIFQITTKEACQLIKADR---------------------VSVYRFDNEWGGEFVGDFEAT
cph2            KTGDGLLQEVADRLNQKLSPLAAYSPLLSRWHGDGFTILLTQISDNQEMIPLCERLLSTF
npCph2a1        TIFQTTTKEVCQLIKADR---------------------VSVYRFDSNWGGEFVGDFEAA
npCph2a2        TIFRTTTQEVCQLLECDR---------------------LSVYRFNADWGGEFVGDYETA
npCph2b         TTLQTIVSEVRSLLNSDR---------------------VVIFQLNSKS--VIVEEMNGN


arphyA          ---------------KHLLTLVEDSSVEIVKRMLENALEGTEEQNVQFEIKTHL--SRAD
asphya3         ---------------RHILTLVEDSSVPVVQRMLYLALQGKEEKEVRFEVKTHG--PKRD
asphya4         ---------------RHILTLVEESSVPVVQRMLYLALQGKEEKEVRFEVKTHG--PRRD
atphya          ---------------KHFLTLVEDSSVEIVKRMLENALEGTEEQNVQFEIKTHL--SRAD
cpphya          ---------------KHLLTLVEDSSVEVVRKMLFLALQGQEEQNVQFEIKTHG--SHIE
cupphya         ---------------NHLLTLVEDSSVHTVKKMLNLALQGEEEKNVQFEIMTHG--IRSE
gmphya          ---------------KHLLTLVEDSSTDRVKKMLNLALLGEEEKNVQFEIKTLG--SKMD
lephya          ---------------KHLLTLVEDSSVDTVNKMLELALQGKEEKNVEFEIKTHG--PSRD
lsphya          ---------------KHLLTLVEDSSTDIVKKMLNLALQGEEEKNVQFEIKTHG--DQVE
mgphya          ---------------RDLLSLVEDSSTGIVKKMLDLALQGKEEQNIQFELKTDE--SRRD
ntphya          ---------------NHLLTLVEDSSVDTVSKMLELALQGKEERNVEFEIKTHG--PSGD
omphya          ---------------MHFLALVEDSSADTVSKMLGLALQGKEEHDVQFEIKTHG--QRSE
osphya          ---------------RHILTVVEESSVPVVQRMLYLALQGKEEKEVKFEVKTHG--SKRD
pcphya          ---------------KHLLTLVEDSSVGTVVFLLALALQGKEEQGIPFEFKTYG--SRED
psphya          ---------------KHLLTLVEDSSTDIVKKMLNLALQGEEEKNVQFEIKTHG--DQVE
sbphya          ---------------RHILTLVEDSSVSIVQRMLYLALQGKEEKEVRFELKTHG--SKRD
slphya1         ---------------KHIAALVEDSSIDNVKQMLQSALQGEEKKNVQFEVKRHH--SIPD
slphya3         ---------------KHIASLAEESSIDNVKRMLQLALQGEEKKNVQFEIKRHQ--SNPD
slphya4         ---------------KHIASLAEESSIDNVKRMLQLALQGEEKKNVQFEIKRHQ--SNPD
stphya          ---------------KHLLTLVEDSSVDTVNKMLELALQGQEERNVEFEIKTHG--PSRD
taphya          ---------------RHILTLVEESSVSVVQRMLYLALQGKEEKEVRFEVKTHG--PKRD
zmphya          ---------------RHILTLVEDSSVSLVQRMLYLALQGREEKEVRFELKTHG--SKRD
zmphya1         ---------------RHILTLVEDSSVPIVQRMLYLALQGREEKEVRFELKTHG--SKRD
atphyb          ---------------SLVSDLIYKENEATVNKLLSRALRGDEEKNVEVKLKTFS--PELQ
atphyd          ---------------SLVRELIYKEYKETVDRLLSCALKGDEGKNVEVKLKTFG--SELQ
gmphyb          ---------------SLVHDLVFKESEETVNKLLSR----EEDKNVETKMRTFG--KEHQ
lephb1          ---------------SLVHDLLYKESQESAEKLLYNALRGVEGKNVEIKLRTFG--AEQV
lephb2          ---------------SLVHDLVHEESQTTAQNLLRKALRGEEDKNIEIKLRTFG--AEQL
npphyB          ---------------SLVHDLVHEESQETAENLLFNALRGEEDKNVEMKLRTFG--SEQP
ntphyb          ---------------SLVHDLVHKESQETAEKLLFNALRGEEDKNVEIKLRTFG--PEQL
osphyb          ---------------SLVNDLIFKESEETVNKLLSRALRGDEDKNVEIKLKTFG--PEQS
pbphyb1         ---------------SLVHDLVYKEYEETVDKLLHRALRGEEDKNVEIKLRTFG--SEHQ
pbphyb2         ---------------SLVHDLVYKEYEEIVDKLIHRAVKGEEDKNVEIKLRTFC--SEHQ
sbphyB          ---------------SLVNDLIFKESEEIVEKLLSRALRGEEDKNVEIKLKTFG--SEQS
slphyb          ---------------SLVHDLVCEDSKNVTQELLLHALQGDEDKNVEIKLKAFG--SQQH
stphyb1         ---------------SLVHDLVYKESQETAEKLLYNALRGEEDKNVEIKLRTFG--AEQL
stphyb2         ---------------SLVHDLVYKESQETAEKLLYNALRGEEDKNVEIKLRTFG--AEQL
zmphyb1         ---------------SLVNDLIFKESEATVEKLLSRALRGEEDKNVEIKLKTFG--SEQS
zmphyb2         ---------------SLVNDLIFKECDDIVEKLLSRALRGEEDKNVEIKLKTFG--SEQS
atphyc          ---------------KPVSDLVEDDSVETVKNMLALALEGSEERGAEIRIRAFG--PKRK
osphyc          ---------------KPLVDLVIDDSVEVVKQILNSALQGIEEQNLQIKLKTFN--HQEN
sbphyc          ---------------RPLIDLVVVDSIEVVKRILDSALQGIEEQNLEIKLKAFH--EQEC
slphyc          ---------------SQLVDVVVEGTVEVLKNILSSALQGTEEKNVEIRLRTLG--SHGK
taphyc          ---------------MLLVDLVEGDSVEVVKQMLNSALQGTEEQNLEIKLKTMH--QQES
zmphyc1         ---------------RPLIDLVVTDSIEVVKQILDSALQGIEEQNMEIKLKTFH--EHEC
zmphyc2         ---------------RPLIDLVVADSVEVVKQILDSALQGIEEQNLEIKLKTFH--EQEC
lephye          ---------------SLINDITHEDSRGTVEKVLHRALLGEEEKNVEIKLRRFG--KDPP
atphye          ---------------SLADEIVQEESRAALESLLCKALQGEEEKSVMLKLRKFG--QNNH
inphye          ---------------YLIDDVTHEDSHETFKALMCRALQGEEDRNVEVKLLKFG--NHPT
lephyf          ---------------VPLVDLVIGGTTNTIKRVLSLALQGKEEKNVEIKLRTLG--PQEK
acvphy1         ---------------SLAKELVREESKTIVERVLRLALEGEEEQDIEIHLRTYD--QHKQ
acvphy2         ---------------SLVRDVVVNASMETAERVLDLALQGQEEQNVEIKLKTYG--DQAI
acvphy3         NCRFLQGPDTNPADVASIREALAQGTGTFCGRLLNYRKDGSSFWNLLTIAPIKDDL----
apphy1          ---------------SLIRDLVVDEAVESVERLLYLALQGEEEQNVEIKLKTYG--DQAE
cpphy2          ---------------SLVKDLVLDESVVVVERLLYLASQGEEEQNVEIKLKTFG--TQTE
mcphy1          ---------------SLVKDLVQRESREAVERVLYMALNGEEEQNVEIQLKTWGPQLHSH
mpphy1          ---------------SLVKDLALEESVETVERLLYLALQGEEEQNVEIKLQTYG--AQKD
msphy1          ---------------SLVKDLTHPSSKDTVEKLLYMALNGEEEQNVEIRLKTWG--MQQG
paphy1          ---------------PLI-DLVQHDSVEIVKKMLYLALQGEEEQNVEIKLKTFG--IQEE
ppphy0          ---------------SLVKDLVTDESVAVVERLLYLALRGEEEQNVEIKLKTFG--TQTE
ppphy1          ---------------SLVKDLVTDESVAVVERLLYLALRGEEEQNVEIKLKTFG--TQTE
ppphy2          ---------------SLVKDLILNESIDVVQRLLHLALQGDEEQNIEIQLKTFG--PQKE
ppphy3          ---------------SLVKDLVMDESLEVVERLLYLALRGEEEQGVEIKLKTFG--AQTV
ppphy4          ---------------SLVKDLILEESIDVVQRLLYLALQGEEEQNIEIQLKTFG--PQKE
psphy1          ---------------SLVQDLVFEQSVERVEKMLHNALRGEEEKNVEMMLKTFG--PQKE
smphy1          ---------------SLAKELVLHESADMVERLLYLALQGDEEQNVELKLKTFG--GQKD
aphA            ------------------------------------------------------------
cph1            ------------------------------------------------------------
cwCph1          ------------------------------------------------------------
npCph1          ------------------------------------------------------------
cwCph1a         ------------------------------------------------------------
npCph1a         ------------------------------------------------------------
toCphA          ------------------------------------------------------------
aphB            ------------------------------------------------------------
atBphP1         ------------------------------------------------------------
atBphP3         ------------------------------------------------------------
avAphB          ------------------------------------------------------------
chBphP1         ------------------------------------------------------------
chBphP2         ------------------------------------------------------------
drbphp          ------------------------------------------------------------
goBphP          ------------------------------------------------------------
krBphP          --------------RAYLLEGHSPASALDRLDTLVSTLLGNHTATALIAVVHPA--GDHA
mmBphP2         ------------------------------------------------------------
paBphP          ------------------------------------------------------------
pfBphP          ------------------------------------------------------------
ppBphP1         ------------------------------------------------------------
ppBphP2         ------------------------------------------------------------
ppkBphP2        ------------------------------------------------------------
psBphP1         ------------------------------------------------------------
psBphP2         ------------------------------------------------------------
pssBphP1        ------------------------------------------------------------
pssBphP2        ------------------------------------------------------------
pstBphP1        ------------------------------------------------------------
rcPpr           ------------------------------------------------------------
rlBphP          ------------------------------------------------------------
atBphP2         ------------------------------------------------------------
brBphP          ---------------AYCTAPAEFRANLDDLMRNKRSWRGELTLTGGATPQRPLMVRADP
rpBphP1N        ---------------GFFVESNDFLRNVAELIDHGRGWRGEVLLRGAGNRPLPLAVRADP
rpBphP2N        ------------------------------------------------------------
rpBphP3N        ------------------------------------------------------------
rpBphP4N        ------------------------------------------------------------
rpBphP5N        ------------------------------------------------------------
rpBphP6N        ------------------------------------------------------------
rrBphP          GLTVSLALLGRGQWWVRLSGVPQYDG----------------------------------
rsBphP1         ISASIGIAMADSIGDLDLVRAADIAMYAAKKNGGNRGELFRPSLYEETTQLVELDNDMRG
rsBphP1a        ISASIGIAMADSIGDLDLVRAADIAMYAAKKNGGNRGELFRPSLYEETTQLVELDNDMRG
toCphB          ------------------------------------------------------------
xaBphP          RDGAPVYRQFHLEPLPSPSSITAHWLLQLRDPE---------------------------
xcBphP          SDGAPVYRQFHLEPLPSPSGVTAHWLLQLRDPE---------------------------
anFPH1          ------------------------------------------------------------
bfFPH2          ------------------------------------------------------------
chFPH1          ------------------------------------------------------------
gmFPH1          ------------------------------------------------------------
gzFPH1          ------------------------------------------------------------
ncFPH1          ------------------------------------------------------------
ncFPH2          ------------------------------------------------------------
umFPH1          ------------------------------------------------------------
aphC            SP-------------HWSNESKISINTVWNDTYLQNTQGGRYRYNETFAVDDIYKVGFTQ
cph2            QEPFFLQGQPIYLTASMGISTAPYDGETAESLLKFAEIALTRAKCQGKNTYQFYRPQDSA
npCph2a1        SP-------------YWSNESEIGINTVWNDTYLQDTEGGRYRNNETFAVDDIYKMGFAK
npCph2a2        NP-------------RWGRSIKLGVGMVWDDTYLQETQGGRYRNNETFVVDDIHSQGFTQ
npCph2b         ----------------WQSVLGVNA----PPECFPNEHRDLYSQGRVRAINNVSTDSLSD


arphyA          A-----GPISLVVNACASRDLHENVVGVCFVAHDLTGQKTVMDKFTRIEGDYKAIIQNPN
asphya3         D-----GPVILVVNACASRDLHDHVVGVCFVAQDMTVHKLVMDKFTRVEGDYKAIIHNPN
asphya4         D-----GPVILVVNACASRDLHDHVVGVCFVAQDMTVHKLVMDKFTRVEGDYKAIIHNPN
atphya          A-----GPISLVVNACASRDLHENVVGVCFVAHDLTGQKTVMDKFTRIEGDYKAIIQNPN
cpphya          V-----GSISLVVNACASRDLRENVVGVFFVAQDITGQKMVMDKFTRLEGDYKAIVQNPN
cupphya         C-----GPISLVVNACASRDVQESVVGVCFIAQDITGQKTVMDKFTRIEGDYRAIIQNPN
gmphya          S-----GPISLVVNRCASRDLRDNVVGVCFVAHDITAQKNVMDKFIRIEGDYKAIVQNRN
lephya          S-----SPISLIVNACASKDVRDNVVGVCFMAHDITGQKSIMDKFTRIEGDYRAIIQNPH
lsphya          F-----GPISLIVNACASRDLRENVVGVCFVAQDITAQKTVMDKFTRIEGDYKAIVQNPN
mgphya          S-----GPISLVVNACASRDHHENVVGVCFVAQDITGHKTVMDKFTRIEGDYKAIVQNPN
ntphya          S-----SPISLIVNACASRDVGDSVVGVCFIAQDITGQKNIMDKFTRIEGDYRAIIQNPH
omphya          S-----GPISLIVNACASKDVKENVVGVCFIAQDITTQKSMMDKFTRIEGDYRSIIQNPN
osphya          D-----GPVILVVNACASRDLHDHVVGVCFVAQDMTVHKLVMDKFTRVEGDYKAIIHNPS
pcphya          S-----VPITVVVNACATRGLHDNVVGVCFVAQDVTSQKTIMDKFTRIQGDYKAIVQNPN
psphya          S-----GPISLIVNACASKDLRENVVGVCFVAQDITAQKTVMDKFTRIEGDYKAIVQNPN
sbphya          D-----GPVILVVNACASRDLHDHVVGVCFVAQDMTVHKLVMDKFTRVEGDYKAIIHNPN
slphya1         S-----GPISLIVNACASKDVNGNVVGVCLIAQDITGQKTVMDKFLRIEGDYKAIIQSPN
slphya3         S-----SPISLVVNACASKDVNGNVVGVCLITQDITGQKTVMDKFTRIEGDYKAIIQSPN
slphya4         S-----GPISLVVNACASKDVNGNVVGVCLIAQDITGQKTVMDKFTRIEGDYKAIIQSPN
stphya          S-----SPISLIVNACASKDVRDSVVGVCFIAQDITGQKSIMDKFTRIEGDYRAIIQNPH
taphya          D-----GPVILVVNACASRDLHDDVVGVCFVAQDMTVHKLVMDKFTRVEGDYMAIIHNPN
zmphya          D-----GPVILVVNACASRDLHDHVVGVCFVAQDMTVHKLVMDKFTRVEGDYKAIIHNPN
zmphya1         D-----GPVILVVNACASRDMHDHVVGVCFVAQDMTVHKLVMDKFTRVEGDYRAIIHNPN
atphyb          G-----KAVFVVVNACSSKDYLNNIVGVCFVGQDVTSQKIVMDKFINIQGDYKAIVHSPN
atphyd          G-----KAMFVVVNACSSKDYLNNIVGVCFVGQDVTGHKIVMDKFINIQGDYKAIIHSPN
gmphyb          N-----KAAFLVVNACSSKHFTNNVVGVCFVGQNVTGQKIVMHKFINIQGDYKAIVHSPN
lephb1          E-----KAVFLVVNACSSRDYTNSIVGVSFVGQDVTGEKIVMDKFIHIQGDYKAIVHSPN
lephb2          K-----KTVFVEVNACSNKDYTNNIVGVSFIGQDITAQKVVLDKFVRIQGDYKAIMHSPN
npphyB          K-----KAVFVVVNACSSKDYTNNIVGVCFVGQDVTGQKVVMDKFIHIQGDYKAIVHSPN
ntphyb          K-----KAVFVVVNACSSKDYTNNIVGVCFVGQDVTGQKVVMDKFIHIQGDYKAIVHSPN
osphyb          K-----GPIFVIVNACSTRDYTKNIVGVCFVGQDVTGQKVVMDKFINIQGDYKAIVHNPN
pbphyb1         K-----KALFVVVNACSSKDYMNNIVGVCFVGQDVTGQKVVMDKYVHIQGDYKAIVHSPN
pbphyb2         K-----KAVFVVVNACSSKDYMDNIVGVCFVGQDITGQKVVMDKYVLIQGDYKAIVHSPN
sbphyB          N-----GAIFVIVNACSSRDYTQNIVGVCFVGQDVTGQKVVMDKFINIQGDYKAIVHNPN
slphyb          K-----KAVYVVVNACCSKDYTNKIVGVCFVGHDVTGQKNVMDKFVNIQGDYKAIVHSPS
stphyb1         E-----KAVFVVVNACA-RDYTNNIVGVCFVGQDVTGEKVVMDKFINIQGDYKAIVHSPN
stphyb2         E-----KAVFVVVNACASKDYTNNIVGVCFVGQDVTGEKVVMDKFINIQGDYKAIVHSPN
zmphyb1         K-----GPIFVVVNACSSRDYTQNIVGVCFVGQDVTGQKVVMDKFVNIQGDYKAIVHNPN
zmphyb2         K-----GAIFVIVNACSSRDYTQNIVGVCFVGQDVTGQKVVMDKFINIQGDYKAIVHNPN
atphyc          S-----SPVELVVNTCCSRDMTNNVLGVCFIGQDVTGQKTLTENYSRVKGDYARIMWSPS
osphyc          N-----GPVILMVNACCSRDLSEKVVGVCFVAQDMTGQNIIMDKYTRIQGDYVAIVKNPS
sbphyc          N-----GPIILMVNSCCSRDLSEKVIGVCFVGQDLTTQKMIMDKYTRIQGDYVAIVKNPS
slphyc          T-----SYVVLVVNACCSRDVDENVTGICFVGQDVTEEKRIVDQITELQGDYSGIMRNPC
taphyc          K-----GPVVLMVNACCSRDLSDKVVGVCFVAQDLTGHKMVMDKYTRIQGDYVAIVKNPN
zmphyc1         N-----GPVILKVNSCCSRDLSEKVIGVCFVAQDLTRQKMIMDKYTRIQGDYVAIVKNPT
zmphyc2         C-----GPVILMINSCCSRDLSEKVIGVCFVAQDLTRQKMIMDKYTRIQGDYVAIIKNPS
lephye          -----GSVIYLVINACTSRDHKNGVVGVSFVAQDVTPEKFIMDKFIQLRGDYEAIVQSLS
atphye          PDY--SSDVCVLVNSCTSRDYTENIIGVCFVGQDITSEKAITDRFIRLQGDYKTIVQSLN
inphye          -----KEVVYLVVNACTSRDYKNDIIGVCFVGQDITPEKAVMDKFVRLQGDYEAIIQSLN
lephyf          V-----GSISIVVNACCSRDFKQNIVGVCFTGKDVTGLKLIKDKYSRVQGDYVGIIHSPS
acvphy1         K-----GVVILIVNTCCSRDVSNNVVGVCFVGQDVTGQKLVLDRFIRIQGDYKAIVQSLN
acvphy2         K-----GPVILIVNACSSRDFTDNVVGVCFVGQDVTGQKVVMDKFTRIQGDYKTIVQNPN
acvphy3         ------GSIVKLIGVQLEVSKYTEGIRANNRRPNGMPQSLIRYDVRHQDKVSAFIAQLVA
apphy1          K-----GPVILVVNACSSRDFTENVVGVCFVGQDVTGQKVVMDKFTRIQGDYKTIVQSPN
cpphy2          K-----EAVILIVNACSSRDVSDSVVGVCFVGQDVTGQKMFMDKFTRIQGDYKTIVKNPH
mcphy1          G-----GTVILVVNACASRDVSESVVGVCFVGQDVTGEKEVLDKFIRIQGDYTTIVRSRN
mpphy1          K-----GAVILIVNACSSRDVTENVVGVCFVGQDVTGQKVVMDKFTRIQGDYKAIVQNPN
msphy1          K-----GPVILMVNACASRDVSEKVVGVCFVAQDVTGEKIVQDKFTRIQGDYTTIVRSHN
paphy1          K-----GPVVLIVNACSSRDLEENVVGVCFVAQDVTWQRIAMDKFTHLQGDYRAIVQNPN
ppphy0          K-----GVVILIVDACSSIHVSENVVGVCFVGQDVTGQKMFMDKFTRIQGDYKTIVQNPH
ppphy1          K-----GVVILIVDACSSIHVSENVVGVCFVGQDVTGQKMFMDKFTRIQGDYKTIVQNPH
ppphy2          K-----GAVILIVNACSSRDVQDNVVGVCFVGQDVTGQKQVLDKFTRIQGDYKAIVQNPN
ppphy3          K-----GAVTLIVNACASRDVSENVVGVCFVGQDVTGQKMFMDKFTRIQGDYKTIVQNPH
ppphy4          K-----GAVILIVNACSSRDVQDNVVGVCFVGQDVTGQKQVLDKFTRIQGDYKAIVQNPN
psphy1          K-----EAVILVVNACSSRDFTDNIVGVCFVGQDVTSQKVVMDKFIRIQGDYRSIVQSPN
smphy1          K-----EAVILVVNACASRDVSDNVVGVCFVGQDVTGQKVVMEKFTRIQGDYKAIVQNPN
aphA            ------------------------------------------------------------
cph1            ------------------------------------------------------------
cwCph1          ------------------------------------------------------------
npCph1          ------------------------------------------------------------
cwCph1a         ------------------------------------------------------------
npCph1a         ------------------------------------------------------------
toCphA          ------------------------------------------------------------
aphB            ------------------------------------------------------------
atBphP1         ------------------------------------------------------------
atBphP3         ------------------------------------------------------------
avAphB          ------------------------------------------------------------
chBphP1         ------------------------------------------------------------
chBphP2         ------------------------------------------------------------
drbphp          ------------------------------------------------------------
goBphP          ------------------------------------------------------------
krBphP          ---------------------------------DGGGVDPGRDPGPRVDDGAATIELASA
mmBphP2         ------------------------------------------------------------
paBphP          ------------------------------------------------------------
pfBphP          ------------------------------------------------------------
ppBphP1         ------------------------------------------------------------
ppBphP2         ------------------------------------------------------------
ppkBphP2        ------------------------------------------------------------
psBphP1         ------------------------------------------------------------
psBphP2         ------------------------------------------------------------
pssBphP1        ------------------------------------------------------------
pssBphP2        ------------------------------------------------------------
pstBphP1        ------------------------------------------------------------
rcPpr           ------------------------------------------------------------
rlBphP          ------------------------------------------------------------
atBphP2         ------------------------------------------------------------
brBphP          VIAPHDRVLGFVLIFSDLTERKTAEAARARFQEEIDGARRPSLRLDQSASLIYKELAAST
rpBphP1N        VTRTEDQSLGFVLIFSDATDRRTADAARTRFQEGILASARPGVRLDSKSDLLHEKLLSAL
rpBphP2N        ------------------------------------------------------------
rpBphP3N        ------------------------------------------------------------
rpBphP4N        ------------------------------------------------------------
rpBphP5N        ------------------------------------------------------------
rpBphP6N        ------------------------------------------------------------
rrBphP          ------------------------------------------------------------
rsBphP1         A-----IESEQFHLVYQPIFALNPETERLVGFEALLRWDHPLHGALQPGIFIPLAERLGH
rsBphP1a        A-----IESEQFHLVYQPIFALNPETERLVGFEALLRWDHPLHGALQPGIFIPLAERLGH
toCphB          ------------------------------------------------------------
xaBphP          ------------------------------------------------------------
xcBphP          ------------------------------------------------------------
anFPH1          ------------------------------------------------------------
bfFPH2          ------------------------------------------------------------
chFPH1          ------------------------------------------------------------
gmFPH1          ------------------------------------------------------------
gzFPH1          ------------------------------------------------------------
ncFPH1          ------------------------------------------------------------
ncFPH2          ------------------------------------------------------------
umFPH1          ------------------------------------------------------------
aphC            CHVENLEQFQIYAFVLAPIFVGQKLWGLLATYQHSGPRQWKPSEVNFLTQIAAQLGIALQ
cph2            PMLDRLTLESDLRQALTNQEFVLYFQPQVALDTGKLLGVEALVRWQHPRLGQVAPDVFIP
npCph2a1        CHIDNLEQFQIHAFVLAPIFVGQKLWGLLATYQHTGPRQWKASEVNFLSQIAAQMGVALQ
npCph2a2        CHIEILEQFHVQAFMIAPIFVGQELWGLLGAYQHSSTRHWQASEIEFFTQIATQLGVALQ
npCph2b         CHREFLQSLQIQANLTVPINIGIELWGLLIAHECNTPRNWQDVEIDLLQQLGDQAAIAIQ


arphyA          PLIPPIFGTDEFGWCTEWNPAMSKLT----GLKR-----------------------EEV
asphya3         PLIPPIFGADEFGWCSEWNAAMTKLT----GWNR-----------------------DEV
asphya4         PLIPPIFGADEFGWCSEWNAAMTKLT----GWNR-----------------------DEV
atphya          PLIPPIFGTDEFGWCTEWNPAMSKLT----GLKR-----------------------EEV
cpphya          PLIPPIFGSDEFGWCSEWNPAMAKLT----GWSR-----------------------EEV
cupphya         PLIPPIFGTDEFGWCSEWNSAMTKLS----GWRR-----------------------DEV
gmphya          PLIPPIFGTDEFGWCCEWNPAMMKLT----GWKR-----------------------EEV
lephya          PLIPPIFGTDQFGWCSEWNTAMTKLT----GWRR-----------------------DDV
lsphya          QLIPPIFGTDEFGWCCEWNAAMIKLT----GWKR-----------------------EEV
mgphya          PLIPPILGTDEFGWCSEWNLAMEKIS----GWNR-----------------------EDV
ntphya          PLIPPIFGTDQFGWCSEWNSAMTKLT----GWRR-----------------------DDV
omphya          PLIPPIFGTDEFGWCSEWNAAMIKLS----GWGR-----------------------EAV
osphya          PLIPPIFGADEFGWCSEWNAAMTKLT----GWHR-----------------------DEV
pcphya          PLIPPIFGTDEFGWCSEWNQAMTELS----GWRR-----------------------EDV
psphya          QLIPPIFGTDEFGWCCEWNAAMIKLT----GWKR-----------------------EEV
sbphya          PLIPPIFGADQFGWCSEWNVAMTKLT----GWHR-----------------------DEV
slphya1         PLIPPIFGTDEFGWCSEWNPAMAKLT----GWTR-----------------------EEV
slphya3         PLIPPIFGTDEFGWCSEWNPAMAKLT----GWSR-----------------------EEV
slphya4         PLIPPIFGTDEFGWCSEWNPAMAKLT----GWSR-----------------------EEV
stphya          PLIPPIFGTDQFGWCSEWNSAMTMLT----GWRR-----------------------DDV
taphya          PLIPPIFGADESGWCCEWNAAMTKLT----GWHR-----------------------EEV
zmphya          PLIPPIFGADQFGWCSEWNAAMTKLT----GWHR-----------------------DEV
zmphya1         PLIPPIFGADQFGWCSEWNAAMTKLT----GWHR-----------------------DEV
atphyb          PLIPPIFAADENTCCLEWNMAMEKLT----GWSR-----------------------SEV
atphyd          PLIPPIFAADENTCCLEWNTAMEKLT----GWPR-----------------------SEV
gmphyb          PLIPPIFASDDNTCCLEWNTAMEKLD----PSNENVTV-----------------GGVDV
lephb1          PLIPPIFASDENTSCSEWNTAMEKLS----GWSR-----------------------EEI
lephb2          PLIPPIFVSDENTCCFEWNTAMEKLS----GWNK-----------------------EEI
npphyB          PLIPPIFVSDENTCCSEWNTAMENLT----GWSR-----------------------GEI
ntphyb          PLIPPIFASDENTCCSEWNTAMEKLT----GWSR-----------------------GEI
osphyb          PLIPPIFASDENTCCSEWNTAMEKLT----GWSR-----------------------GEV
pbphyb1         PLIPPIFASDENTCCLEWNTAMEKFT----GWSR-----------------------GEV
pbphyb2         PSIPPIFASDENTCCLEWNTAMEKLT----GWSR-----------------------GEV
sbphyB          PLIPPIFASDENTSCSEWNTAMEKLT----GWSR-----------------------GEV
slphyb          PLIPPIFASDENSCCTEWNTAMEILT----GYGK-----------------------EDV
stphyb1         PLIPPIFASDENTCCSEWNTAMEKLT----GWSR-----------------------GEI
stphyb2         PLIPPIFASDENTCCSEWNTAMEKLT----GWSR-----------------------GEI
zmphyb1         PLIPPIFASDENTSCSEWNTAMEKLT----GWSR-----------------------GEV
zmphyb2         PLLPPIFASDENTSCSEWNTAMEKLT----GWSR-----------------------EEV
atphyc          TLIPPIFITNENGVCSEWNNAMQKLS----GIKR-----------------------EEV
osphyc          ELIPPIFMINDLGSCLEWNEAMQKIT----GIKR-----------------------EDA
sbphyc          ELIPPIFMINDLGSCLEWNKAMQKIT----GIQR-----------------------EDV
slphyc          HLIPPIFLIDDQGVGLEWNDAMAKIS----GLSK-----------------------EYT
taphyc          ELIPPIFMINDLGSCLEWNEAMQKIT----GIKR-----------------------EDA
zmphyc1         ELIPPIFMINDLGSCLEWNKAMQKIT----GIKR-----------------------EDA
zmphyc2         ELIPPIFMINDLGSCLEWNKAMQKIT----GMKR-----------------------EDA
lephye          PLIPPIFASDENACCSEWNAAMERLT----GWTK-----------------------YEV
atphye          PLIPPIFASDENACCSEWNAAMEKLT----GWSK-----------------------HEV
inphye          PLIPPIFASDENACCSEWNAAMERLT----GLVK-----------------------CEV
lephyf          PLIPPIFVMDEQGRCVEWNDAMHKLT----GSKR-----------------------EEV
acvphy1         PLIPPIFGADEYGFCSEWNAAMEKLS----NWRR-----------------------EEV
acvphy2         PLIPPIFGADEFGYCSEWNPAMEKFS----GWKR-----------------------EDV
acvphy3         ALTKPDKVETPRLSSAMRFSLTGQTIESLPQPTAIPREGGGRTRRPRSSSFLSLLGMEKE
apphy1          PLIPPIFGADEFGFCSEWNPAMEKLS----GWKR-----------------------EDV
cpphy2          PLIPPIFGGDEYGYCFEWNPAMEALT----GWKH-----------------------DEV
mcphy1          SLIPPIFGSDEYGCCTEWNPAMEKLT----GVRR-----------------------EDV
mpphy1          PLIPPIFGSDEFGYCSEWNPAMEKLA----GWKR-----------------------EEV
msphy1          SLIPPIFGSDESGFCVEWNPAMERLS----GVKR-----------------------EEA
paphy1          PLIPPIFGADEYGYCSEWNPAMEKLT----GWKR-----------------------EEV
ppphy0          PLIPPIFGADEFGYCFEWNPAMEGLT----GWKK-----------------------DEV
ppphy1          PLIPPIFGADEFGYCFEWNPAMEGLT----GWKK-----------------------DEV
ppphy2          PLIPPIFGTDEYGYCSEWNPSMEKLT----GWKR-----------------------EEV
ppphy3          PLIPPIFGADEFGYCFEWNPAMEGLT----GWKR-----------------------DEV
ppphy4          PLIPPIFGTDEYGYCSEWNPSMEKLT----GWKR-----------------------EEV
psphy1          PLIPPIFASDEYACCSEWNAAMEKVT----GWTH-----------------------DEV
smphy1          PLIPPIFGADEFGYCSEWNPAMEKLS----GWRR-----------------------EEV
aphA            ------------------------------------------------------------
cph1            ------------------------------------------------------------
cwCph1          ------------------------------------------------------------
npCph1          ------------------------------------------------------------
cwCph1a         ------------------------------------------------------------
npCph1a         ------------------------------------------------------------
toCphA          ------------------------------------------------------------
aphB            ------------------------------------------------------------
atBphP1         ------------------------------------------------------------
atBphP3         ------------------------------------------------------------
avAphB          ------------------------------------------------------------
chBphP1         ------------------------------------------------------------
chBphP2         ------------------------------------------------------------
drbphp          ------------------------------------------------------------
goBphP          ------------------------------------------------------------
krBphP          GHLPPLLVDAAGTSVVHVPSRPMLGL----GFGP----------------------TAGL
mmBphP2         ------------------------------------------------------------
paBphP          ------------------------------------------------------------
pfBphP          ------------------------------------------------------------
ppBphP1         ------------------------------------------------------------
ppBphP2         ------------------------------------------------------------
ppkBphP2        ------------------------------------------------------------
psBphP1         ------------------------------------------------------------
psBphP2         ------------------------------------------------------------
pssBphP1        ------------------------------------------------------------
pssBphP2        ------------------------------------------------------------
pstBphP1        ------------------------------------------------------------
rcPpr           ------------------------------------------------------------
rlBphP          ------------------------------------------------------------
atBphP2         ------------------------------------------------------------
brBphP          VENAQLAALEVTHGAEAGSMPEMLESIRNSTARTLGILEHLVWYRSQSEE----------
rpBphP1N        VENAQLAALEITYGVETGRIAELLEGVRQSMLRTAEVLGHLVQHAARTAGSDSSSNGSQN
rpBphP2N        ------------------------------------------------------------
rpBphP3N        ------------------------------------------------------------
rpBphP4N        ------------------------------------------------------------
rpBphP5N        ------------------------------------------------------------
rpBphP6N        ------------------------------------------------------------
rrBphP          ------------------------------------------------------------
rsBphP1         IHAMGNWVLRRAILQLQAFRSAGPELDLKMNVNVSPLQLARPDFLARLADLLAQVPDLPR
rsBphP1a        IHAMGNWVLRRAILQLQAFRSAGPELDLKMNVNVSPLQLARPDFLARLADLLAQVPDLPR
toCphB          ------------------------------------------------------------
xaBphP          ------------------------------------------------------------
xcBphP          ------------------------------------------------------------
anFPH1          ------------------------------------------------------------
bfFPH2          ------------------------------------------------------------
chFPH1          ------------------------------------------------------------
gmFPH1          ------------------------------------------------------------
gzFPH1          ------------------------------------------------------------
ncFPH1          ------------------------------------------------------------
ncFPH2          ------------------------------------------------------------
umFPH1          ------------------------------------------------------------
aphC            QAELL-------------------------------------------------------
cph2            LAEELGLINHLGQWVLETACATHQHFFRETGRRLRMAVNISARQFQDEKWLNSVLECLKR
npCph2a1        QAELLTQTRQQTLNLQQAAEQQ------------RVLF-----------EVVAKVRKSLD
npCph2a2        QAEYLEQVRAQTRKLALVAEQQ------------QTLA-----------SVITKIRESLD
npCph2b         QAQLYEQTCKAE------------------------------------------------


arphyA          ID----------------------------------------------------------
asphya3         LD----------------------------------------------------------
asphya4         LD----------------------------------------------------------
atphya          ID----------------------------------------------------------
cpphya          ID----------------------------------------------------------
cupphya         ID----------------------------------------------------------
gmphya          MD----------------------------------------------------------
lephya          MD----------------------------------------------------------
lsphya          MD----------------------------------------------------------
mgphya          IN----------------------------------------------------------
ntphya          ID----------------------------------------------------------
omphya          ID----------------------------------------------------------
osphya          IN----------------------------------------------------------
pcphya          MN----------------------------------------------------------
psphya          MD----------------------------------------------------------
sbphya          ID----------------------------------------------------------
slphya1         ID----------------------------------------------------------
slphya3         ID----------------------------------------------------------
slphya4         ID----------------------------------------------------------
stphya          MD----------------------------------------------------------
taphya          LD----------------------------------------------------------
zmphya          VD----------------------------------------------------------
zmphya1         ID----------------------------------------------------------
atphyb          IG----------------------------------------------------------
atphyd          IG----------------------------------------------------------
gmphyb          IG----------------------------------------------------------
lephb1          VG----------------------------------------------------------
lephb2          IG----------------------------------------------------------
npphyB          IG----------------------------------------------------------
ntphyb          IG----------------------------------------------------------
osphyb          VG----------------------------------------------------------
pbphyb1         IG----------------------------------------------------------
pbphyb2         VG----------------------------------------------------------
sbphyB          VG----------------------------------------------------------
slphyb          IG----------------------------------------------------------
stphyb1         VG----------------------------------------------------------
stphyb2         VG----------------------------------------------------------
zmphyb1         VG----------------------------------------------------------
zmphyb2         VG----------------------------------------------------------
atphyc          VN----------------------------------------------------------
osphyc          VD----------------------------------------------------------
sbphyc          ID----------------------------------------------------------
slphyc          VG----------------------------------------------------------
taphyc          ID----------------------------------------------------------
zmphyc1         IN----------------------------------------------------------
zmphyc2         IN----------------------------------------------------------
lephye          MG----------------------------------------------------------
atphye          IG----------------------------------------------------------
inphye          IG----------------------------------------------------------
lephyf          ID----------------------------------------------------------
acvphy1         LG----------------------------------------------------------
acvphy2         IG----------------------------------------------------------
acvphy3         KDIPEEDELQELEVIMLEDASVGRPGSLDDPERTRRGIDLATTLERIGKSFVITDPRLPD
apphy1          LG----------------------------------------------------------
cpphy2          VG----------------------------------------------------------
mcphy1          IG----------------------------------------------------------
mpphy1          IG----------------------------------------------------------
msphy1          IG----------------------------------------------------------
paphy1          IG----------------------------------------------------------
ppphy0          VG----------------------------------------------------------
ppphy1          VG----------------------------------------------------------
ppphy2          IG----------------------------------------------------------
ppphy3          IG----------------------------------------------------------
ppphy4          LG----------------------------------------------------------
psphy1          IG----------------------------------------------------------
smphy1          LG----------------------------------------------------------
aphA            ------------------------------------------------------------
cph1            ------------------------------------------------------------
cwCph1          ------------------------------------------------------------
npCph1          ------------------------------------------------------------
cwCph1a         ------------------------------------------------------------
npCph1a         ------------------------------------------------------------
toCphA          ------------------------------------------------------------
aphB            ------------------------------------------------------------
atBphP1         ------------------------------------------------------------
atBphP3         ------------------------------------------------------------
avAphB          ------------------------------------------------------------
chBphP1         ------------------------------------------------------------
chBphP2         ------------------------------------------------------------
drbphp          ------------------------------------------------------------
goBphP          ------------------------------------------------------------
krBphP          VS----------------------------------------------------------
mmBphP2         ------------------------------------------------------------
paBphP          ------------------------------------------------------------
pfBphP          ------------------------------------------------------------
ppBphP1         ------------------------------------------------------------
ppBphP2         ------------------------------------------------------------
ppkBphP2        ------------------------------------------------------------
psBphP1         ------------------------------------------------------------
psBphP2         ------------------------------------------------------------
pssBphP1        ------------------------------------------------------------
pssBphP2        ------------------------------------------------------------
pstBphP1        ------------------------------------------------------------
rcPpr           ------------------------------------------------------------
rlBphP          ------------------------------------------------------------
atBphP2         ------------------------------------------------------------
brBphP          ------------------------------------------------------------
rpBphP1N        KK----------------------------------------------------------
rpBphP2N        ------------------------------------------------------------
rpBphP3N        ------------------------------------------------------------
rpBphP4N        ------------------------------------------------------------
rpBphP5N        ------------------------------------------------------------
rpBphP6N        ------------------------------------------------------------
rrBphP          ------------------------------------------------------------
rsBphP1         HALCLEITETSLSDEAVSEALISIRALGVRIAIDDFGTGFSSLACLRRLPVDVAKLDRAF
rsBphP1a        HALCLEITETSLSDEAVSEALISIRALGVRIAIDDFGTGFSSLACLRRLPVDVAKLDRAF
toCphB          ------------------------------------------------------------
xaBphP          ------------------------------------------------------------
xcBphP          ------------------------------------------------------------
anFPH1          ------------------------------------------------------------
bfFPH2          ------------------------------------------------------------
chFPH1          ------------------------------------------------------------
gmFPH1          ------------------------------------------------------------
gzFPH1          ------------------------------------------------------------
ncFPH1          ------------------------------------------------------------
ncFPH2          ------------------------------------------------------------
umFPH1          ------------------------------------------------------------
aphC            ------------------------------------------------------------
cph2            TGMPPEDLELEITESLMMEDIKGTVVLLHRLREEGVQVAIDDFGTGYSSLSILKQLPIHR
npCph2a1        LDAIFQTTTQEICKSLQADRVAVFQFQADWSGEYIAEFVGDGWVKLVGSNTKTVWQDSYL
npCph2a2        LNAIFETTTQELRRVLNCDRVVIFRFYSE-SNYDGGEVIAEDVAERFLSTLTAKVYDRCL
npCph2b         ------------------------------------------------------------


arphyA          ------------------------------------------------------------
asphya3         ------------------------------------------------------------
asphya4         ------------------------------------------------------------
atphya          ------------------------------------------------------------
cpphya          ------------------------------------------------------------
cupphya         ------------------------------------------------------------
gmphya          ------------------------------------------------------------
lephya          ------------------------------------------------------------
lsphya          ------------------------------------------------------------
mgphya          ------------------------------------------------------------
ntphya          ------------------------------------------------------------
omphya          ------------------------------------------------------------
osphya          ------------------------------------------------------------
pcphya          ------------------------------------------------------------
psphya          ------------------------------------------------------------
sbphya          ------------------------------------------------------------
slphya1         ------------------------------------------------------------
slphya3         ------------------------------------------------------------
slphya4         ------------------------------------------------------------
stphya          ------------------------------------------------------------
taphya          ------------------------------------------------------------
zmphya          ------------------------------------------------------------
zmphya1         ------------------------------------------------------------
atphyb          ------------------------------------------------------------
atphyd          ------------------------------------------------------------
gmphyb          ------------------------------------------------------------
lephb1          ------------------------------------------------------------
lephb2          ------------------------------------------------------------
npphyB          ------------------------------------------------------------
ntphyb          ------------------------------------------------------------
osphyb          ------------------------------------------------------------
pbphyb1         ------------------------------------------------------------
pbphyb2         ------------------------------------------------------------
sbphyB          ------------------------------------------------------------
slphyb          ------------------------------------------------------------
stphyb1         ------------------------------------------------------------
stphyb2         ------------------------------------------------------------
zmphyb1         ------------------------------------------------------------
zmphyb2         ------------------------------------------------------------
atphyc          ------------------------------------------------------------
osphyc          ------------------------------------------------------------
sbphyc          ------------------------------------------------------------
slphyc          ------------------------------------------------------------
taphyc          ------------------------------------------------------------
zmphyc1         ------------------------------------------------------------
zmphyc2         ------------------------------------------------------------
lephye          ------------------------------------------------------------
atphye          ------------------------------------------------------------
inphye          ------------------------------------------------------------
lephyf          ------------------------------------------------------------
acvphy1         ------------------------------------------------------------
acvphy2         ------------------------------------------------------------
acvphy3         NPIIFASDRFLELTEYTREEVLGNNCRFLQGRGTDRKAVQLIRDAVKEQRDVTVQVLNYT
apphy1          ------------------------------------------------------------
cpphy2          ------------------------------------------------------------
mcphy1          ------------------------------------------------------------
mpphy1          ------------------------------------------------------------
msphy1          ------------------------------------------------------------
paphy1          ------------------------------------------------------------
ppphy0          ------------------------------------------------------------
ppphy1          ------------------------------------------------------------
ppphy2          ------------------------------------------------------------
ppphy3          ------------------------------------------------------------
ppphy4          ------------------------------------------------------------
psphy1          ------------------------------------------------------------
smphy1          ------------------------------------------------------------
aphA            ------------------------------------------------------------
cph1            ------------------------------------------------------------
cwCph1          ------------------------------------------------------------
npCph1          ------------------------------------------------------------
cwCph1a         ------------------------------------------------------------
npCph1a         ------------------------------------------------------------
toCphA          ------------------------------------------------------------
aphB            ------------------------------------------------------------
atBphP1         ------------------------------------------------------------
atBphP3         ------------------------------------------------------------
avAphB          ------------------------------------------------------------
chBphP1         ------------------------------------------------------------
chBphP2         ------------------------------------------------------------
drbphp          ------------------------------------------------------------
goBphP          ------------------------------------------------------------
krBphP          ------------------------------------------------------------
mmBphP2         ------------------------------------------------------------
paBphP          ------------------------------------------------------------
pfBphP          ------------------------------------------------------------
ppBphP1         ------------------------------------------------------------
ppBphP2         ------------------------------------------------------------
ppkBphP2        ------------------------------------------------------------
psBphP1         ------------------------------------------------------------
psBphP2         ------------------------------------------------------------
pssBphP1        ------------------------------------------------------------
pssBphP2        ------------------------------------------------------------
pstBphP1        ------------------------------------------------------------
rcPpr           ------------------------------------------------------------
rlBphP          ------------------------------------------------------------
atBphP2         ------------------------------------------------------------
brBphP          ------------------------------------------------------------
rpBphP1N        ------------------------------------------------------------
rpBphP2N        ------------------------------------------------------------
rpBphP3N        ------------------------------------------------------------
rpBphP4N        ------------------------------------------------------------
rpBphP5N        ------------------------------------------------------------
rpBphP6N        ------------------------------------------------------------
rrBphP          ------------------------------------------------------------
rsBphP1         LGGGHTAAQDHRFFAAVTGLVHAADLKVVQEGIETLDQLALVRAAGADFAQGFHLAAPLS
rsBphP1a        LGGGHTAAQDHRFFAAVTGLVHAADLKVVQEGIETLDQLALVRAAGADFAQGFHLAAPLS
toCphB          ------------------------------------------------------------
xaBphP          ------------------------------------------------------------
xcBphP          ------------------------------------------------------------
anFPH1          ------------------------------------------------------------
bfFPH2          ------------------------------------------------------------
chFPH1          ------------------------------------------------------------
gmFPH1          ------------------------------------------------------------
gzFPH1          ------------------------------------------------------------
ncFPH1          ------------------------------------------------------------
ncFPH2          ------------------------------------------------------------
umFPH1          ------------------------------------------------------------
aphC            ------------------------------------------------------------
cph2            LKIDKSFVNDLLNEGADTAIIQYVIDLANGLNLETVAEGIESEAQLQRLQKMGCHLGQGY
npCph2a1        QETQGGRYRHNETFAVDDIYQVGHSQCHVAVLEQIQARAYAIAPIFIGQQLWGLLAAYQN
npCph2a2        GQEHIEKFCQGYVHAVTDIYNSELNECYVSMLSRFQVRANLVIPMLKQGQLWGLLGIHQC
npCph2b         ------------------------------------------------------------


arphyA          -------KMLLGEVFGTQTACCRLKNQEAFVNLGIVLNSAVTSQ-ESEKVSFAFFTRGGK
asphya3         -------KMLLGEVFDSSNASCPLKNRDAFVSLCVLINSALAGE-ETEKAPFGFFDRSGK
asphya4         -------KMLLGEVFDSSNASCPLKNKNAFVSLCVLINSALAGE-ETEKAPFGFFDRSGK
atphya          -------KMLLGEVFGTQKSCCRLKNQEAFVNLGIVLNNAVTSQ-DPDKVSFAFFTRGGK
cpphya          -------KMLLGEVFGVHKSCCRLKNQEAFVNLGIVLNNAMCGQ-DPEKASFGFLARNGM
cupphya         -------KMVLGEVFGTQKACCRLKSHEAFVTLGVVLNNAITGH-ESDKTVFGFCTRNGK
gmphya          -------KMLLGEIFGTQMAACRLKNQEAFVNLGVVLNKAMTGS-ETEKVPFGFFARNGK
lephya          -------KMLLGEVFGTQAACCRLKNQEAFVNFGVVLNNAITGQ-ESEKIPFGFFARYGK
lsphya          -------KMLLGEVFGTQMSCCRLKNQEAFVNFGIVLNKAMTGL-ETEKVAFGFFSRKGK
mgphya          -------KMLLGEVFGTHVVCCRLKNQEAFVNLGIVLNNAVTGR-ESEKISFGFFARNGK
ntphya          -------KMLLGEVFGTQAACCRLKNQEAFVNFGVVLNNAMTGQ-ECAKISFGFFARNGK
omphya          -------KMLLGEVFGLNKACCRLKNQEAYVNLGVVLNNTVTGQ-ESGKVSFGFFSRSGK
osphya          -------KMLLGEVFDSTNASCLVKNKDAFVSLCILINSALAGD-ETEKAPFSFFDRNGK
pcphya          -------KMLLGEIFGIQTSCCHLKSKEAFVNLGVVLNNALTGQ-ISEKICFSFFATDGK
psphya          -------KMLLGEVFGTQMSCCRLKNQEAFVNFGIVLNKAMTGL-ETEKVPFGFFSRKGK
sbphya          -------KMLLGEVFDSSNASCLLKSKDDFVRLCIIINSALAGE-EAENAPFGLFDRNGK
slphya1         -------KMLLGEVFGMHKSCCRLKNQEAFVNLGVLLNGAMSGQ-NIEKLSIGFFTRSGK
slphya3         -------KMLLGEVFGTQKSCCRLKNQEAFVNFGIILNGAMSGQ-NTDKLPIEFFTRFGK
slphya4         -------KMLLGEVFGTHKSCCRLKNQEAFVNFGIILNGAMSGQ-NTDKLPIEFFTRFGK
stphya          -------KMLLGEVFGTQAACCRLKNQEAFVNFGVILNNAITGQ-ESEKIPFGFFARYGK
taphya          -------KMLLGEVFDSRNASCLLKNKDAFVSLCVVINSALAGE-ETEKAPFGFFDRSGK
zmphya          -------KMLLGEVFNSSNASCLLKSKDAFVRLCIVINSALAGE-EAEKASFGFFDRNEK
zmphya1         -------RMLLGEVFDSSNASCLLKSKDAFVRLCIIINSALAGE-EAEKAPIGFFDRDGK
atphyb          -------KMIVGEVFG---SCCMLKGPDALTKFMIVLHNAIGGQDT-DKFPFPFFDRNGK
atphyd          -------KLLVREVFG---SYCRLKGPDALTKFMIVLHNAIGGQDT-DKFPFPFFDRKGE
gmphyb          -------KMLVGEVFG---SCCQLKGSDSITKFMIVLHNALGGQDT-DKFPFSFLDRHGK
lephb1          -------KMLVGEIFG---SCCRLKGPDAMTKFMIVLHNAIGGQDT-DKFPFSFFDRNGK
lephb2          -------KMLVGEIFG---TFCRLKGPDDMTNFMIMLHKAIGGQEI-DKFPFSFSDRNGK
npphyB          -------KMLVGETFG---SCCRLKGPDAMTKFMIVLHNAIGGQDT-DKFPFSFSDRNGK
ntphyb          -------KMLVGEIFG---SCCRLKGPDAMTKFMIVLHNAIGVQDT-DKFPFSFFDRNGK
osphyb          -------KLLVGEVFG---NCCRLKGPDALTKFMIVLHNAIGGQDC-EKFPFSFFDKNGK
pbphyb1         -------KMLVGEVFG---SCCQLKGSDALTKFMIALHNAIGGQDT-DKLPFSFFDRNGK
pbphyb2         -------KMLVGEVFG---SCCRLKGPDALTKFMIALHNAIGGIDT-DKLPFSFFDRNEK
sbphyB          -------KFLIGEVFG---SFCRLKGPDALTKFMVVIHNAIGGQDY-EKFPFSFFDKNGK
slphyb          -------KTLVGEIFG---SICRLKGHDSLTKFMVVLHNAIGGQDS-DKFPFSFYNRGGR
stphyb1         -------KMLVGEIFG---SCCRLKGPDAMTKFMIVLHNAIGGQDT-DKFPFSFFDRNGK
stphyb2         -------KMLVGEIFG---SCCRLKGPDAMTKFMIVLHNAIGGQDT-DKFPFSFFDRNGK
zmphyb1         -------KFLIGEVFG---NCCRLKGPDALTKFMVIIHNAIGGQDY-EKFPFSFFDKNGK
zmphyb2         -------KFLIGEVFG---NCCRLKGPDALTKFMVVIHNAIEGHDS-EKFPFSFFDKNGK
atphyc          -------KILLGEVFTTDDYGCCLKDHDTLTKLRIGFNAVISGQKNIEKLLFGFYHRDGS
osphyc          -------KLLIGEVFTHHEYGCRVKDHGTLTKLSILMNTVISGQ-DPEKLLFGFFNTDGK
sbphyc          -------KLLIGEVFTLHDYGCRVKDHATLTKLSILMNAVISGQ-DPEKLLFGFFDTDGK
slphyc          -------RMLIGEVFTNGNDGCQVKDYETLLRLKIFLSKMIDGE-ESDKVLFGFFDHRKK
taphyc          -------KLVIGELFTLHDYGCRVKDQVTLTKLSILMNTVISGQ-EPEKLAFGFFNTDGK
zmphyc1         -------KLLIGEVFTLHDYGCRVKDHATLTKLSILMNAVISGQ-DPEKLFFGFFDTDGK
zmphyc2         -------KLLIGEVFTLHDYGCRVKDHATLTKLSILMNAVISGQ-DPEKLLFGFFGTGGK
lephye          -------RTLPGEVFG---GLCRLTGQDALTKFMILFYQAISGHDT-KKLPFGFFNRRGE
atphye          -------KMLPGEVFG---VFCKVKCQDSLTKFLISLYQGIAGDNVPESSLVEFFNKEGK
inphye          -------KRLPGEIFG---GLCRLKGQDALTKFMILLYQGISGHDT-EKLSFGFFDRKGN
lephyf          -------QMLLGEVFTVNSFGCRVKDQDTLTQLTILLNRVIAGG-EGEKLFFGLFNKQDK
acvphy1         -------KMLVGEIFGLQMVCCRLQGQDVVTKLMIVLNDAVNGQES-EKFPLVFYDRNGR
acvphy2         -------KMLIGEVFGSDLACCKLRGQDSMTKFMIILNAAMGGRDS-DRFPFGFFDRYGK
acvphy3         KGGRAFWNLFHLQVMRDENGDVQYFIGVQQEMVAPRPVHQPPELPDILPDRVEQEKAEVV
apphy1          -------KMLVGEVFGTELTCCRLRGQDAMTKFMIVLNTAMGGKDW-DRFPFAFFDHDGK
cpphy2          -------KLLVGEIFGMEMMCCRLKSQDSMTKFMISLNNAMDGTNT-DKFSFSFCNREGK
mcphy1          -------RMLMGDVFG---SALRLRGSDGLTQFMIVLNRAMDGADT-DKFPFTFYDREGK
mpphy1          -------KMLVGEIFGTQMMCCRLKGQDAMTKFMIVLNSAMDGQDS-EKFPFAFFDRQGK
msphy1          -------KMLTRELFG---GILRLKNVDGLTKFMIVLNAAMSSHDT-DKFPFTFYDRSGK
paphy1          -------KMLVGEVFGIHRMSCQLKGQDGLTKLRIVLNNAMAGKET-EKFPFSFFDRHGK
ppphy0          -------KLLVGEIFGMQMMCCRMKSQDAMTKFMIALNTAMDGQST-DKFTFSFFDREGK
ppphy1          -------KLLVGEIFGMQMMCCRMKSQDAMTKFMIALNTAMDGQST-DKFTFSFFDREGK
ppphy2          -------KLLVGEIFGIQLMCCRLKSQDAMTKFMIVLNGAMDGQDT-DRFPFSFFDRQGK
ppphy3          -------KLLVGEIFGMQKMCCQMKSQDAMTKFMISLNSAMDGQNT-DKFSLSFFDREGR
ppphy4          -------KLLVGEIFGMQLMCCRLKGQDAMTKFMIALNSAMDGQDT-DRFPFSFFDRQGK
psphy1          -------KMLVGEIFG---GCCRLKGQDAVTKFTIVLHQCNHGQEI-EKFPFAFFDKQGK
smphy1          -------KMLVGEIFGIQMMYCRLKGQDAVTKFMIVLNSAADGQDT-EKFPFAFFDRQGK
aphA            ------------------------------------------------------------
cph1            ------------------------------------------------------------
cwCph1          ------------------------------------------------------------
npCph1          ------------------------------------------------------------
cwCph1a         ------------------------------------------------------------
npCph1a         ------------------------------------------------------------
toCphA          ------------------------------------------------------------
aphB            ------------------------------------------------------------
atBphP1         ------------------------------------------------------------
atBphP3         ------------------------------------------------------------
avAphB          ------------------------------------------------------------
chBphP1         ------------------------------------------------------------
chBphP2         ------------------------------------------------------------
drbphp          ------------------------------------------------------------
goBphP          ------------------------------------------------------------
krBphP          -------ESVRAPLPPGAVLLMYTDGLVERRDAGLEETTGVLAETA-TRAAADLLPRSRG
mmBphP2         ------------------------------------------------------------
paBphP          ------------------------------------------------------------
pfBphP          ------------------------------------------------------------
ppBphP1         ------------------------------------------------------------
ppBphP2         ------------------------------------------------------------
ppkBphP2        ------------------------------------------------------------
psBphP1         ------------------------------------------------------------
psBphP2         ------------------------------------------------------------
pssBphP1        ------------------------------------------------------------
pssBphP2        ------------------------------------------------------------
pstBphP1        ------------------------------------------------------------
rcPpr           ------------------------------------------------------------
rlBphP          ------------------------------------------------------------
atBphP2         ------------------------------------------------------------
brBphP          ------------------------------------------------------------
rpBphP1N        ------------------------------------------------------------
rpBphP2N        ------------------------------------------------------------
rpBphP3N        ------------------------------------------------------------
rpBphP4N        ------------------------------------------------------------
rpBphP5N        ------------------------------------------------------------
rpBphP6N        ------------------------------------------------------------
rrBphP          ------------------------------------------------------------
rsBphP1         IAAALGLIAASRKE----------------------------------------------
rsBphP1a        IAAALGLIAASRKE----------------------------------------------
toCphB          ------------------------------------------------------------
xaBphP          ------------------------------------------------------------
xcBphP          ------------------------------------------------------------
anFPH1          ------------------------------------------------------------
bfFPH2          ------------------------------------------------------------
chFPH1          ------------------------------------------------------------
gmFPH1          ------------------------------------------------------------
gzFPH1          ------------------------------------------------------------
ncFPH1          ------------------------------------------------------------
ncFPH2          ------------------------------------------------------------
umFPH1          ------------------------------------------------------------
aphC            -------------------------------NQTQQQAQKLTQALHHLQQTQTQLIQTEK
cph2            FLTRPLPAEAMMTYLYYPQILDFGPTPPLPKVALPETETEAGQGNVGDRPLPNSLNRENP
npCph2a1        SAPRHWEASEIKFITQIANQLGVALQQAQLHNQTKEQTEKLTQALHDLKQTQTQLIQTEK
npCph2a2        QKSREWQDSEIEFVRQIAAQLGVALQHVVLLNQTQQQAIQLAQALEHLQQTQAHLLHSEK
npCph2b         -------------------------------TEARNKAGELGQTLHKLQETQTRLIQTEK


arphyA          YIE----------------------------CLLCVSKKLDREGV---------------
asphya3         YIE----------------------------CLLSANRKENEGGL---------------
asphya4         YIE----------------------------CLLSANRKENEGGL---------------
atphya          YVE----------------------------CLLCVSKKLDRKGV---------------
cpphya          YVE----------------------------CLLCVNKILDKDGA---------------
cupphya         YVE----------------------------CLLSVTKRLNQDGA---------------
gmphya          YVE----------------------------CLLSVSKKLDVEGL---------------
lephya          YVE----------------------------CLLCVSKRLDKEGA---------------
lsphya          YVE----------------------------CLLSVSKKIDAEGL---------------
mgphya          YVE----------------------------CILCASKKIDGEGA---------------
ntphya          YVE----------------------------CLLCVSKRLDREGA---------------
omphya          YVA----------------------------CLLCVSKKVDSEGS---------------
osphya          YIE----------------------------CLLSVNRKVNADGV---------------
pcphya          YVE----------------------------CLLCASKKLHGEGT---------------
psphya          YVE----------------------------CLLSVSKKIDAEGL---------------
sbphya          YIE----------------------------CLLSVNRKVNADGV---------------
slphya1         YIE----------------------------CLLCVNKKLNGEGD---------------
slphya3         YIE----------------------------CLLCVNKKLDGDGA---------------
slphya4         YIE----------------------------CLLCVNKKLDGDGA---------------
stphya          YVE----------------------------CLLCVSKRLDKEGA---------------
taphya          YTE----------------------------CLLSVNRRQNEGGL---------------
zmphya          YVE----------------------------CLLSVNRKVNADGV---------------
zmphya1         YIE----------------------------CLLSVNRKVNADGV---------------
atphyb          FVQ----------------------------ALLTANKRVSLEGK---------------
atphyd          FIQ----------------------------ALLTLNKRVSIDGK---------------
gmphyb          YVQ----------------------------TFLTANKRVNMEGQ---------------
lephb1          YVQ----------------------------ALLTANKRVNMEGD---------------
lephb2          FVQ----------------------------ALLTANKRVNVDGQ---------------
npphyB          YVQ----------------------------ALLTANKRVNMEGQ---------------
ntphyb          YVQ----------------------------ALLTANKRVNMEGQ---------------
osphyb          YVQ----------------------------ALLTANTRSRMDGE---------------
pbphyb1         YVQ----------------------------ALLTANKRVNMEGE---------------
pbphyb2         NVQ----------------------------TLLTANKRVNMEGD---------------
sbphyB          YVQ----------------------------ALLTANTRSKMDGK---------------
slphyb          YVQ----------------------------GLLTANKRTNIDGH---------------
stphyb1         YVQ----------------------------ALLTRNKRVNMEGD---------------
stphyb2         YVQ----------------------------ALLTANKRVNMEGD---------------
zmphyb1         YVQ----------------------------ALLTANTRSKMDGK---------------
zmphyb2         YVQ----------------------------ALLTANTRSKMDGK---------------
atphyc          FIE----------------------------ALLSANKRTDIEGK---------------
osphyc          YIE----------------------------SLMTATKRTDAEGK---------------
sbphyc          YIE----------------------------SLLTVNKRINAEGK---------------
slphyc          CID----------------------------ALLCATPRFNADRN---------------
taphyc          YME----------------------------SLLTANKRTDAEGK---------------
zmphyc1         YIE----------------------------SLLTVNKRTDAEGK---------------
zmphyc2         YIE----------------------------SLLTVNKRTNAEGK---------------
lephye          FLE----------------------------VFLTANKRTDEHGN---------------
atphye          YIE----------------------------ASLTANKSTNIEGK---------------
inphye          FID----------------------------VFITANKRTDERGN---------------
lephyf          YIE----------------------------ALISANKKVDDDGR---------------
acvphy1         RVE----------------------------ALLIASKRTDADGR---------------
acvphy2         YAE----------------------------ALLIANKRTDSDGA---------------
acvphy3         RATAQRVDAAARELPDANLVPDHLFAPHSKVVTPLPHSKTNSSSWFAIRRVQRRLRRGER
apphy1          YVE----------------------------ALLTANKRTVGDGA---------------
cpphy2          FVE----------------------------ALLSTNKRTNADGV---------------
mcphy1          CVD----------------------------SLLTANKRTDADGA---------------
mpphy1          FVE----------------------------ALLTANKRTDSEGA---------------
msphy1          IVE----------------------------VLLTTSKRCNSEGV---------------
paphy1          NTE----------------------------ALLSANKRTDAEGI---------------
ppphy0          YVD----------------------------VLLSTNKRTNADGV---------------
ppphy1          YVD----------------------------VLLSTNKRTNADGV---------------
ppphy2          YVD----------------------------PLLTVNKRTDAEGS---------------
ppphy3          YVD----------------------------ALLSTNKRTNADGA---------------
ppphy4          YVD----------------------------ALLTVNKRTDAEGS---------------
psphy1          YVE----------------------------ALLTANKRTDADGR---------------
smphy1          YVE----------------------------ALLTATKRADAEGS---------------
aphA            ------------------------------------------------------------
cph1            ------------------------------------------------------------
cwCph1          ------------------------------------------------------------
npCph1          ------------------------------------------------------------
cwCph1a         ------------------------------------------------------------
npCph1a         ------------------------------------------------------------
toCphA          ------------------------------------------------------------
aphB            ------------------------------------------------------------
atBphP1         ------------------------------------------------------------
atBphP3         ------------------------------------------------------------
avAphB          ------------------------------------------------------------
chBphP1         ------------------------------------------------------------
chBphP2         ------------------------------------------------------------
drbphp          ------------------------------------------------------------
goBphP          ------------------------------------------------------------
krBphP          GMA----------------------------AVADRLLTAVPGDAGDDTTLVLVRPAHPA
mmBphP2         ------------------------------------------------------------
paBphP          ------------------------------------------------------------
pfBphP          ------------------------------------------------------------
ppBphP1         ------------------------------------------------------------
ppBphP2         ------------------------------------------------------------
ppkBphP2        ------------------------------------------------------------
psBphP1         ------------------------------------------------------------
psBphP2         ------------------------------------------------------------
pssBphP1        ------------------------------------------------------------
pssBphP2        ------------------------------------------------------------
pstBphP1        ------------------------------------------------------------
rcPpr           ------------------------------------------------------------
rlBphP          ------------------------------------------------------------
atBphP2         ------------------------------------------------------------
brBphP          ------------------------------------------------------------
rpBphP1N        ------------------------------------------------------------
rpBphP2N        ------------------------------------------------------------
rpBphP3N        ------------------------------------------------------------
rpBphP4N        --------------------------------ELGLSRSKD---VAKTLQEEKRRR----
rpBphP5N        ------------------------------------------------------------
rpBphP6N        ------------------------------------------------------------
rrBphP          -----------------------------RGQLLGFRGTGTDVTPFKRLQEERVRTQR--
rsBphP1         ------------------------------------------------------------
rsBphP1a        ------------------------------------------------------------
toCphB          ------------------------------------------------------------
xaBphP          ------------------------------------------------------------
xcBphP          ------------------------------------------------------------
anFPH1          ------------------------------------------------------------
bfFPH2          ------------------------------------------------------------
chFPH1          ------------------------------------------------------------
gmFPH1          ------------------------------------------------------------
gzFPH1          ------------------------------------------------------------
ncFPH1          ------------------------------------------------------------
ncFPH2          ------------------------------------------------------------
umFPH1          ------------------------------------------------------------
aphC            MSSLG-------------------------------------------------------
cph2            WTE-----KLHDYVLLKERLQQRNVK--EKLVLKIANKIRASLNINDILYST--------
npCph2a1        MSSLG-------------------------------------------------------
npCph2a2        MSSLG-------------------------------------------------------
npCph2b         MSGLG-------------------------------------------------------


arphyA          ----------------------VTGVFCFLQLASHELQQALHVQRLAERTALKRLKTLAY
asphya3         ----------------------ITGVFCFIHVASHELQHALQVQQASEQTSLKRLKAFSY
asphya4         ----------------------ITGVFCFIHVASHELQHALQVQQASEQTSLKRLKAFSY
atphya          ----------------------VTGVFCFLQLASHELQQALHVQRLAERTAVKRLKALAY
cpphya          ----------------------VTGFFCFLQLPSHELQQALNIQRLCEQTALKRLRALGY
cupphya         ----------------------VIGLFCFLQLASQELQQALHFQKLSEQTATKRLKVLAY
gmphya          ----------------------VTGVFCFLQLASPELQQALHIQRLSEQTASKRLNALSY
lephya          ----------------------VTGLFCFLQLASHELQQALYVQRLSEQTALKRLKVLAY
lsphya          ----------------------VTGVFCFLQLASPELQQALHIQRLSEQTALKRLKVLTY
mgphya          ----------------------VTGVFCLLQLASPELQQALHVQRLTEQTALKRFKELAY
ntphya          ----------------------VTGLFCFLQLASHELQQALHIQRLSEQTALKRLKVLAY
omphya          ----------------------VTGLFCFLQLASPELQQALHIQRISEQTASKRLRVLAY
osphya          ----------------------ITGVFCFIQVPSHELQHALHVQQASQQNALTKLKAYSY
pcphya          ----------------------VTGIFCFLQLASQELQQALHIQRLTEQTAMKRLKTLSY
psphya          ----------------------VTGVFCFLQLASPELQQALHIQRLSEQTALKRLKVLTY
sbphya          ----------------------VTGVFCFIHVPSDDLQHALHVQQASEQTAQRRLKAFSY
slphya1         ----------------------VTGVFCFLQLASHDLQHALHIQRLAEQAATKRANVLAY
slphya3         ----------------------VTGVFCFLQLASHDLQHALHIQRLAEQAATKRAKALAY
slphya4         ----------------------VTGVFCFLQLASHDLQHALHIQRLAEQAATKRAKALAY
stphya          ----------------------VTGLFCFLQLASHELQQALHVQRLSEQTALKRLKVLAY
taphya          ----------------------ITGVFCFIHIPSHELQQALQVQQASEQKSLKRLKAFSY
zmphya          ----------------------VTGVFCFIHVPSDDLQHALHVQQASEQTAQRKLKAFSY
zmphya1         ----------------------VTGVFCFIHVPSDDLQHALHVQQASEQTALRRLKAFSY
atphyb          ----------------------VIGAFCFLQIPSPELQQALAVQRRQDTECFTKAKELAY
atphyd          ----------------------IIGAFCFLQIPSPELQQALEVQRRQESEYFSRRKELAY
gmphyb          ----------------------IIGAFCFLQIMSPELQQALKAQRQQEKEFLGRMKELAY
lephb1          ----------------------TIGAFCFIQIASPELQQALRVQRQQEKKCYSQMKELAY
lephb2          ----------------------IIGAFCFLQIASPELQKTL-MQRQQEKTSNIHMKELAY
npphyB          ----------------------IIGAFCFIQIASPELQQALRVQRQQDKKCYSQMKELAY
ntphyb          ----------------------IIGAFCFIQIASPELQQALRVQRQQEKKCYSQMKELAY
osphyb          ----------------------AIGAFCFLQIASPELQQAFEIQRHHEKKCYARMKELAY
pbphyb1         ----------------------IVGAFCFLQIASNELQQALKVQRQQEKKCSARMKELAY
pbphyb2         ----------------------IIGAFCFLQIASPELQQTLKVQKQQEKKSFARMKELAY
sbphyB          ----------------------SIGAFCFLQIASAEIQQAFEIQRQQEKKCYARMKELAY
slphyb          ----------------------ITGAFCFLQIASSDLQQALEIQRQQENVCFERMKELAY
stphyb1         ----------------------TIGAFCFIQIASPELQQALRVQRQQEKKCYSQMKELAY
stphyb2         ----------------------TIGAFCFIQIASPELQQALRVQRQQEKKCYSQMKELAY
zmphyb1         ----------------------SIGAFCFLQIASTEIQQAFEIQRQQEKKCYARMKELAY
zmphyb2         ----------------------SIGAFCFLQIASAEIQQAFEIQRQQEKKCYARMKELAY
atphyc          ----------------------VTGVLCFLQVPSPELQYALQVQQISEHAIACALNKLAY
osphyc          ----------------------ITGALCFLHVASPELQHALQVQKMSEQAAMNSFKELTY
sbphyc          ----------------------ITGAICFLHVASPELQHALQVQKMSEQAATNSFKELTY
slphyc          ----------------------ITGVLCFLHLPSPELQYSIHMQKVSEKAATSTLKKLTY
taphyc          ----------------------ITGALCFLHVASPELQHALQVQKMSEQAATHSFKELTY
zmphyc1         ----------------------ITGALCFLHVASPELQHALQVQKMSEQAATNSFKELTY
zmphyc2         ----------------------ITGALCFLHVASPELQHALEVQKMSEQAATNSFKELTY
lephye          ----------------------VCGCFCFLQPMTIDPEASDER--QDSKDSLWKYKEYVY
atphye          ----------------------VIRCFFFLQIINKE----SGLSCPELKESAQSLNELTY
inphye          ----------------------IIGCFCFLQTMAVDHPQISARDIEDDRECLSTLKEFAY
lephyf          ----------------------VTGVLCFLHVPSPELQYAMHVQKLSEQAAKNSLKKLAY
acvphy1         ----------------------ITGVFCFLHTASPELLQALIIKRAKEKVD----KELSY
acvphy2         ----------------------ITGVFCFLHTASPELQQALQVQKRSARTALDRLKEVAY
acvphy3         LGLKHFRPIKPLGSGDTGSVHLVELRGTGQVFALKAMDKSMMLQRNKVHRARAEREILAI
apphy1          ----------------------ITGVFCFLYTASPELQQALQVHKRSARTALERLKEVAY
cpphy2          ----------------------ITGVFCFLQIASSELQQALTVQRATEKVAIAKLKELAY
mcphy1          ----------------------ITGVFCFLHTVSLELQQALSVQKAAERVAEAKAKELAY
mpphy1          ----------------------FTGVFCFLQIASMELLQALTVQRATEKVAFSKLKELAY
msphy1          ----------------------VTGVFCFLHTASSELQQALTVQKAAERVAEVKAKELAY
paphy1          ----------------------ITGVFCFLHVTSTELQQALQVQRMAEQAAMDRLKELAY
ppphy0          ----------------------ITGVFCFLQIASSELQQALKVQRATEKVAVAKLKELAY
ppphy1          ----------------------ITGVFCFLQIASSELQQALKVQRATEKVAVAKLKELAY
ppphy2          ----------------------ITGVFCFLHTTSVELLQALTVQRSTEKVAFAKLKELAY
ppphy3          ----------------------ITGVICFLQIASSELQQALRVQQATEKVAIAKLKELAY
ppphy4          ----------------------ITGVFCFLHTTSVELLQALTVQRATEKVAFAKLKELAY
psphy1          ----------------------ITGSFCFFRIASSELQHALEVQRQQEKKCFARLKELAY
smphy1          ----------------------ITGVFCFLHIASAELQQALTVQRATEKVALSKLKELAY
aphA            --------------------------KKFAYVASHDLQEPLNQVAN--------------
cph1            --------------------------KKFAYIASHDLQEPLNQVSN--------------
cwCph1          --------------------------KKFAYVASHDLQEPLNQVSN--------------
npCph1          --------------------------KKFAYVASHDLQEPLNQVVN--------------
cwCph1a         ------------------------------------------------------------
npCph1a         --------------------------ASFAYAASHDLKEPLRGIYN--------------
toCphA          --------------------------KKFAYVASHDLQEPLNQVAN--------------
aphB            --------------------------DAFAYIASHDLKEPLRGIHN--------------
atBphP1         --------------------------EAFSYSVSHDLRAPFRHIVG--------------
atBphP3         --------------------------EAFSYSVSHDLRAPFRHIVG--------------
avAphB          --------------------------DAFAYIASHDLKEPLRGIHN--------------
chBphP1         --------------------------ENINWISTHDLQEPLRKIQI--------------
chBphP2         ------------------------------------------------------------
drbphp          --------------------------RQYGFVISHHMQEPVRLISQ--------------
goBphP          --------------------------DFLIREVNHRVQNSLQMVAS--------------
krBphP          AEPAARTEG---------------------------------------------------
mmBphP2         ------------------------------------------------------------
paBphP          --------------------------QRLIAVLGHDLRNPLQS-----------------
pfBphP          --------------------------DELVAVVSHDLRNPMTVISM--------------
ppBphP1         --------------------------RMLNEELNHRVKNILSLIGA--------------
ppBphP2         --------------------------EAFSYSVSHDLRAPLRHIAG--------------
ppkBphP2        --------------------------EAFSYSVSHDLRAPLRHIAG--------------
psBphP1         --------------------------DELVAVVSHDLRNPMTVISM--------------
psBphP2         --------------------------DELVAVVSHDLRNPMSIIIM--------------
pssBphP1        --------------------------DELVAVVSHDLRNPMTVISM--------------
pssBphP2        --------------------------DELVAVVSHDLRNPMSIIIM--------------
pstBphP1        --------------------------DELVAVVSHDLRNPMTVISM--------------
rcPpr           --------------------------SRFLANMSHELRTPLNAIIG--------------
rlBphP          --------------------------ELLIAELNHRVRNILSLITG--------------
atBphP2         --------------------------RMLNEELNHRVKNVLAIIKS--------------
brBphP          ------------------------------------------------------------
rpBphP1N        ------------------------------------------------------------
rpBphP2N        --------------------------ESFAHVASHDIKEPLRHIEA--------------
rpBphP3N        --------------------------ESFAYVAAHDLKEPLRHIEA--------------
rpBphP4N        --------------------------VLVEADLSKVLRRTVEDQEA--------------
rpBphP5N        --------------------------SRYTDVASAELKEHLRGIHH--------------
rpBphP6N        --------------------------RVLNEELNHRVKNILALIKS--------------
rrBphP          ----------------------LEALGRLAGGIAHEIGNVLQPVLT--------------
rsBphP1         ------------------------------------------------------------
rsBphP1a        ------------------------------------------------------------
toCphB          --------------------------DAFAYIASHDLKEPLRGIHH--------------
xaBphP          ------------------------------------------------------------
xcBphP          ------------------------------------------------------------
anFPH1          --------------------------KLLLANSAHEVRTPLNAIVN--------------
bfFPH2          --------------------------RLLLKNTSHEVRTPLNAVVN--------------
chFPH1          --------------------------RLLLANSAHEVRTPLNAIIN--------------
gmFPH1          --------------------------RLLLANSAHEVRTPLNAIIN--------------
gzFPH1          --------------------------RLLLANSAHEVRTPLNAIIN--------------
ncFPH1          --------------------------RLLLANSAHEVRTPLNAIIN--------------
ncFPH2          --------------------------RLLLHDASHQVRNPLNAVIN--------------
umFPH1          --------------------------RLLLSNASHEVRTPLNHIIN--------------
aphC            ---------------------------QLVAGVAHEINNPVNFIYGNLSHVSEYAQNLLT
cph2            ----------------------VTEVRQFLNTDRVVLFKFNSQWSGQVVTESHNDFCRSI
npCph2a1        ---------------------------QLVAGVAHEINNPVNFIYGNINHVNNYAQDLLG
npCph2a2        ---------------------------LLVAGVAHEINNPVNFISGNLSHLHEYTQSLIK
npCph2b         ---------------------------QLVAGIAHEINNPVNFIYGNLCHASDYIEQLLE


arphyA          IKRQIRN----------PLSGIMFTRKMMEGTELGPEQ-RQILQTSSLCQKQLSKVLDDS
asphya3         MRHAINN----------PLSGMLYSRKALKNTDLNEEQ-MKQIHVGDNCHHQINKILADL
asphya4         MRHAINN----------PLSGMLYSRKALKNTDLNEEQ-MKQIHVGDNCHHQINKILADL
atphya          IKRQIRN----------PLSGIMFTRKMIEGTELGPEQ-RRILQTSALCQKQLSKILDDS
cpphya          IKRQIQN----------PLSGIIFSRRLLERTELGVEQ-KELLRTSGLCQKQISKVLDES
cupphya         LRKQVKN----------PLSGIMFSRKMLEGTELGNDQ-QNILHTSAQCQQQLSKVLDDT
gmphya          MKRQIRN----------PLCGIVFSRKMLEGTDLGTEQ-KQLLRTSAQCQQQLSKILDDS
lephya          IRRQIRN----------PLSGIIFSRKMLEGTSLGEEQ-KNILHTSAQCQRQLNKILDDT
lsphya          MKRQIRN----------PLAGIVFSSKMLEGTDLETEQ-KQIVNTSSQCQRQLSKILDDS
mgphya          IRRQTRA----------SLSGIMYSWRLMEGTDLRERQ-KQLLHTSAQCQHQLTKILDDT
ntphya          IRRQIRN----------PLSGIIFSRKMLEGTNLGEEQ-KNILRTSSQCQRQLNKILDDT
omphya          IRREIRS----------PLSGIIFSRKLMEGTDLNDEQ-KNIVRTSLHCQSQMNKILEDT
osphya          MRHAINN----------PLSGMLYSRKALKNTGLNEEQ-MKEVNVADSCHRQLNKILSDL
pcphya          LRRQAKN----------PLCGINFVREKLEEIGMGEEQ-TKLFRTSVHCQRHVNKILDDT
psphya          MKRQIRN----------PLAGIVFSSKMLEGTDLETEQ-KRIVNTSSQCQRQLSKILDDS
sbphya          MRHAINK----------PLSGMLYSRETLKSTGLNEEQ-MRQVHVADSCHRQLNKILADL
slphya1         MKRQIKN----------PLAGIIFSGKILDGTNVDEKQ-RLVLQTSARCQGQLNKILDDS
slphya3         MKRQIKN----------PLSGIMFSGKILDGTEMGEDQ-RQVLQTSIRCQGQLNKILDDS
slphya4         MKRQIKN----------PLSGIMFSGKILDGTEMGEDQ-RQVLQTSIRCQGQLNKILDDS
stphya          IRRQIRN----------PLSGIIFSRKMLEGTSLGEEQ-KNILHTSAQCQRQLDKILDDT
taphya          MRHAINN----------PLSGMLYSRKALKNTDLNEEQ-MRQIHVADNCHHQLNKILADL
zmphya          MRHAINK----------PLSGMLYSRETLKSTGLNEEQ-MRQVRVGDNCHRQLNKILADL
zmphya1         MRHAIDK----------PLSGMLYSRETLKGTDLDEEQ-MRQVRVADNCHRQLNKILADL
atphyb          ICQVIKN----------PLSGMRFANSLLEATDLNEDQ-KQLLETSVSCEKQISRIVGDM
atphyd          IFQVIKN----------PLSGLRFTNSLLEDMDLNEDQ-KQLLETSVSCEKQISKIVGDM
gmphyb          ICQGVKK----------PLSGIRFTNSLLEATSLTNEQ-KQFLETSVACEKQMLKIIRDV
lephb1          ICQEVKS----------PLNGIRFTNSLLEATNLTEYQ-KQYLETSAACERQMSKIIRDV
lephb2          ICRELKN----------PLNGIRFTNSLLEATELTENQ-KQFLETSAACERQMSKIIRDI
npphyB          LCQEIKS----------PLNGIRFTNSLLEATDLTEDQ-KQYLETSTACERQMSKIIRDV
ntphyb          LCQEIKS----------PLNGIRFTNSLLEATDLTENQ-KQYLETSAACERQMSKIIRDV
osphyb          IYQEIKN----------PLNGIRFTNSLLEMTDLKDDQ-RQFLETSTACEKQMSKIVKDA
pbphyb1         ICQEIRN----------PLSGLRFTNSLLENTDLTEDQ-KQFLETSAACEKQILKITRDV
pbphyb2         ICQEIKN----------PLSGIHFTNSLLENTDLTEDQ-QQFLETSAACEKQILKIIRDI
sbphyB          ICQEIKN----------PLSGIRFTNSLLQMTDLNDDQ-RQFLETCSACEEQMSKIVKDA
slphyb          LCQEIKN----------PLNGIRFANSLLEATSLGEDQ-KQFIETSNACEKQIKKILGDI
stphyb1         ICQEIKS----------PLNGIRFTNSLLEATNLTENQ-KQYLETSAACERQMSKIIRDI
stphyb2         ICQEIKS----------PLNGIRFTNSLLEATNLTENQ-KQYLETSAACERQMSKIIRDI
zmphyb1         ICQEIKN----------PLSGIRFTNSLLQMTDLNDDQ-RQFLETSSACEKQMSKIVKDA
zmphyb2         ICQEIKN----------PLSGIRFTNSLLQMTDLNDDQ-RQFLETSSACEKQMSKIVKDA
atphyc          LRHEVKD----------PEKAISFLQDLLHSSGLSEDQ-KRLLRTSVLCREQLAKVISDS
osphyc          IRQELRN----------PLNGMQFTRNLLEPSDLTEEQ-RKLLASNVLCQEQLKKILHDT
sbphyc          IHQELRN----------PLNGMQFTCNLLEPSELTEEQ-RKLLSSNILCQDQLKKILHDT
slphyc          FREQVRS----------PIKGMAFTRNLLESSELNIEQ-KQILTTISLCESQLMKIIEDT
taphyc          IRQELKN----------PLNGMQFTRKLLEPSDLTEEQ-RQLFASNVLCQEQLKKILHDN
zmphyc1         IRQELRN----------PLNGMQFTCNLLKPSELTEEQ-RQLLSSNVLCQDQLKKILHDT
zmphyc2         IRQELRN----------PLNGMQFTYNLLKPSELTEDQ-RQLVSSNVLCQDQLKKILHDT
lephye          VLQQMKN----------PLNGIQFTHKLLEATGVSDNQ-KQLLETSEACEKQILSVIDNM
atphye          VRQEIKN----------PLNGIRFAHKLLESSEISASQ-RQFLETSDACEKQITTIIEST
inphye          IQQQMKN----------PLNGIRFTHKLLEGTVTSDHQ-KQFLETSEACEKQILSIIENM
lephyf          VRLELKN----------PLNGINCIQNLLKSSDLSKDQ-RQLLKTSTMCQKQLAKIIDDT
acvphy1         VKEELKK----------PLEGLAFTRTVLEGTNLTIEQ-RQLIKTNAWCERQLRKILED-
acvphy2         MKQEIRN----------PLYGIVFTRKLLDNTNLTDEQ-KQIMETSSLCEKQLQNILDED
acvphy3         M----------------DHPFLPTLYASFQTKT------HVCLITDYCPGGDLFLLQDKQ
apphy1          MKQEIRN----------PLYGIIFTRKLMESSNLTAEQ-KQLIETSAVCERQLQKILDED
cpphy2          IRQEIKN----------PLCGITFTRQLLEDTDLSDDQ-KQFLDTSAVCEQQLQKVLNDM
mcphy1          IRQEIQN----------PLDGIHFARSFIEHTELSEDQ-KQLMETSATCEKQLRRILDDM
mpphy1          IRQEIKN----------PLYGIMFTRNLVEDTNLTEEQ-KQFIETSALCERQLRRILDDM
msphy1          IRQEIQN----------PLDGIHFARSFMEHTVLSEDQ-KQLIETSATCEKQLRRILADM
paphy1          IRQEIRN----------PLYGIIFTRKLMESTDLSEEQ-KQIVQTSALCQRQLVKVLDDA
ppphy0          IVREIKN----------PLCGLTFTRQLLEDTDLSDDQ-QQFLDTSAVCEQQLQKSLNDM
ppphy1          IRQEIKN----------PLCGITFTRQLLEDTDLSDDQ-QQFLDTSAVCEQQLQKVLNDM
ppphy2          IRQEIKN----------PLYGIVFTRNLMEDTDLSVDQ-RQLVETSAVCERQLRKILDDL
ppphy3          IRQEIKN----------PLCGITFTRQLLEDTDLSNDQ-KQFLDTSAVCEQQLQKVLNDL
ppphy4          IRQEIKN----------PLYGIMFTRNLMEDTDLSEDQ-RQFVETSAVCERQLRKVLDDM
psphy1          IRQEIKN----------PLYGMMFTRKLLEETDLSDDQ-KQFVETSAVCERQMQKVMDDM
smphy1          IRQEIKN----------PLYGIMFTRTLMETTDLSEDQ-KQYVETGAVCEKQIRKILDDM
aphA            ------------------YVQLLEMRYQDQLDADANE---FITFAVEGVSLMQTLIDDVL
cph1            ------------------YVQLLEMRYSEALDEDAKD---FIDFAVTGVSLMQTLIDDIL
cwCph1          ------------------YVQLLEMRYDEALDEDGKE---FINFAVEGVSLMQTLIDDVL
npCph1          ------------------YVQLLEMRYSEELDEDAQE---FISYAVQGVSLMQTLIDDVL
cwCph1a         ------------------------------------------------------------
npCph1a         ------------------FSTVLLEDYAQVLDDDGIE---CLQTVVSLSVRMETLINALL
toCphA          ------------------YVQLLEMRYENELDEDAKE---FINFAVEGVSLMQTLIDDVL
aphB            --------------------YSNFLMEDYGEIIDAPGK-EKLLTLIRLTQRMEDLIDSLL
atBphP1         ------------------FAQLLRER-SDALDEKSLH---YLQMISEAALGAGRLVDDLL
atBphP3         ------------------FAQLLRER-SDALDEKSLH---YLQMISEAALGAGRLVDDLL
avAphB          ------------------YSNFLMEDYGEIIDAQGKE---KLLTLIRLTQRMEDLIDSLL
chBphP1         ---------------------ITSYVLSVENTLSEASYE-KLQKINKSANRMQALISDIL
chBphP2         ------------------------------------------------------------
drbphp          ------------------FAELLTRQPRAQDGSPDSPQTERITGFLLRETSRLRSLTQDL
goBphP          ---------------------FLKLQARSASNEETTTALTEAQHRIAAIGLVHRRLYRDE
krBphP          ------------------------------------------------------------
mmBphP2         ------------------------------------------------------------
paBphP          -------------------ISMAAALLSSSDTRTTELR----QHISASSSRMERLVSQIL
pfBphP          ------------------LCGMMQKAFSSDGPHTSRRISTAIDTMQQAAGRMNTLLEDLL
ppBphP1         ---------------------LVAHPTPESQTLQD------------------YVATLKG
ppBphP2         ------------------YTELLGEIEGQGLSERGKR---FLQHIGEAAHFAGSLVDNLL
ppkBphP2        ------------------YTELLGEIEGQGLSERGKR---FLQHIGEAAHFAGSLVDNLL
psBphP1         ------------------LCGMMQKSFSSDGPHTSRRIS-RQSTHAASCQPHERVARDLL
psBphP2         ------------------QCGMMQRWAVDDTNFENRNIRRALGTIEKATTRMNSLLEDLL
pssBphP1        ------------------LCGMMQKSFSSDGPHTSRRISTAIDTMQQAASRMNVLLEDLL
pssBphP2        ------------------QCGMMQSWAVGDTHFENRNIRRALGTIEKATTRMNSLLEDLL
pstBphP1        ------------------LCGMMQKSFSSDGPHTSRRISTAIDTMQQAASRMNVLLEDLL
rcPpr           -----------------FSDLMMSGMAGTLPPRIQD---YVQSIHASGEHLLRMVVNDVL
rlBphP          ---------------------IIRQSQATSVSLGD------------------YIRQLEG
atBphP2         ---------------------LVGNPSQEGKTLQE------------------YVTALKG
brBphP          ------------------------------------------------------------
rpBphP1N        ------------------------------------------------------------
rpBphP2N        -------------------FAGLLADNIREMGDERLGV--MVSGIEKSSRRLRNLINDLA
rpBphP3N        -------------------FAGLLNDLLLPEARSRLSL--MVNGIEASSRRLRALINDLA
rpBphP4N        -------------------ERLRIARELHDTLGQS---------LTLLQLGFDKLGQAAG
rpBphP5N        ---------------------LTTSLRRRQGEVLDEEGRQ-QVATILKLTQRMDALVDAL
rpBphP6N        ---------------------LVNQPAGEGKSLEE------------------FASALRG
rrBphP          -------------------MAHYASKRLDDRDFLEA-------ALADICEGGARAKDIVR
rsBphP1         ------------------------------------------------------------
rsBphP1a        ------------------------------------------------------------
toCphB          ------------------YSSFLIEDYGNRLDDEGIG---RLRTLIRLTQRMENLIDSLL
xaBphP          ------------------------------------------------------------
xcBphP          ------------------------------------------------------------
anFPH1          ------------------YLEIALEGALDGETR------DHLSKSYSASKSLIYVINDLL
bfFPH2          ------------------YLEMALEDKIESPTR------ELLEKAHRASRSLVYVIDDLL
chFPH1          ------------------YLEIALEGALDQETR------ENLSRSHSASKSLIYVINDLL
gmFPH1          ------------------YLEIALEGSLDQETR------ENLARSHSASKSLIYVINDLL
gzFPH1          ------------------YLEIALEGSLDQETR------DNLARSHSASKSLIYVINDLL
ncFPH1          ------------------YLEIALEGSLDQETR------DNLARSHSASKSLIYVINDLL
ncFPH2          ------------------CLEIALEKHLDDGTK------QVLTTSYTASKSLIYVIDDLL
umFPH1          ------------------YLELALDSKLDEDTR------ENLSKSHLASKSLLFVINDLL
aphC            MLELYQQEL------PNPSVEILEQADEIDLEFLAKDLPKTLSSMQIGVERIRQIVMSLR
cph2            INDEIDDPCFKGHYLRLYREGRVRAVSDIEKADLADCHKELLRHYQVKANLVVPVVFNEN
npCph2a1        ILDLYLQNT------PNPSPEIRDRTFEIDLEFLIEDLPKTLSSMKIGVDRIRQIVLGLR
npCph2a2        MLNIYQQIY------PQPHPEIEKQAILSDLEFIAEDLPKLFSSLKIGAERIGEIVLSLR
npCph2b         ILRLYQLHY------PDPHSEISAAIEAVDFEFLVEDLPRIITSMQVGSDRIRSIVLSLR


arphyA          DLERIIEGC--LDLEMKEFSLNEVLTASTSQVMMKSN----GKSVRITN------ETGEE
asphya3         DQDSITEKSSCLDLEMAEFLLQDVVVAAVSQVLITCQ----GKGIRISC------NLPER
asphya4         DQDSISEKSSCLDLEMAEFVFQDVVVAAVSQVLITCQ----GKGIRISC------NLPER
atphya          DLESIIEG--CLDLEMKEFTLNEVLTASTSQVMMKSN----GKSVRITN------ETGEE
cpphya          DIDKIIDG--FIDLEMDEFTLHEVLMVSISQVMLKIK----GKGIQIVNE------TPEE
cupphya         DLDCIIEG--YLDLEMVEFKLDEVLLASISQVMTKSN----GKSLRVIND------VAEN
gmphya          DLDTIIDG--YLDLEMAEFTLHEVLVTSLSQVMEKSN----GKSIRIVND------VAGH
lephya          DLDSIIDG--YLDLEMLEFKLHEVLVASISQVMMKSN----GKNIMISND------MVED
lsphya          DLDGIIDG--YLDLEMAEFTLHEVLVTSLSQVMNRSN----TKGIRIAND------VAEH
mgphya          DLDCIIDG--YLDLEMVEFTLYEVLSASISQVTLKSN----GKGIHIANP------LQEE
ntphya          DLDSIIDG--YLDLEMLEFKLHEVLVASISQIMMKSN----GKNIMIVND------MVED
omphya          DLDHIIEG--YLDLEMVEFKLHEVLIASISQVISKSN----GKGIKIVDN------LAPN
osphya          DQDSVMNKSSCLDLEMVEFVLQDVFVAAVSQVLITCQ----GKGIRVSCN------LPER
pcphya          DLDSIIDG--YLDLEMSEFRLHDVYVASRSQVSMRSN----GKAIQVVDN------FSEE
psphya          DLDGIIDG--YLDLEMAEFTLHEVLVTSLSQVMNRSN----TKGIRIAND------VAEH
sbphya          DQDNITDKSSCLDLDMAEFVLEDVVVSAVSQVLIGCQ----GKGIRVACN------LPER
slphya1         DLDSIIDG--YCELEMVEFAVQDILVASISQVMAKSS----EKGIQMSNN------CTEH
slphya3         DLDSIIDG--YCELEMVEFTVQDILVASTCQVMAKSN----EKGIQIANDS-----TTEH
slphya4         DLDSIIDG--YCELEMVEFTVQDILVASISQVMAKSS----EKGIQMSNN------CTEH
stphya          DLDSIIEG--YLDLEMLEFKLHEVLVASISQVMMKSN----GKNIMISND------MVED
taphya          DQHNIMEKSSCLDLEMAEFVLQDVVVAAVSQVLIACQ----GKGIRVSCN------LPER
zmphya          DQDNITDKSSCLDLDMAEFVLQDVVVSAVSQVLIGCQ----AKGIRVACN------LPER
zmphya1         DQDNITDKSSCLDLDMAEFVLQDVVVSAVSQVLIGCQ----GKGIRVACN------LPER
atphyb          DLESIEDG--SFVLKREEFFLGSVINAIVSQAMFLLR----DRGLQLIR------DIPEE
atphyd          DVKSIDDG--SFLLERTEFFIGNVTNAVVSQVMLVVR----ERNLQLIR------NIPTE
gmphyb          DLESIEDG--SLELEKGEFLLGNVINAVVSQVILLLR----ERNLQLIRD------IPEE
lephb1          DLENIEDG--SLTLEKEDFFLGSVIDAVVSQVMLLLR----EKGVQLIRD------IPEE
lephb2          DLDNIEDG--SLELEKGEFFLASVIDAVVSQVMLLLR----ERGVQLIRD------IPDE
npphyB          DLENIEDG--SLTLDKEEFFLGSVIDAVVSQVMLLLR----ERSVQLIRD------IPEE
ntphyb          DLENIEDG--SLTLEKEEFFLGSVIDAVVSQVMLLLR----ERSVQLIRD------IPEE
osphyb          SLQSIEDG--SLVLEKGEFSLGSVMNAVVSQVMIQLR----ERDLQLIRD------IPDE
pbphyb1         DLESIENG--LLELEKAEFLFGSVINAVVSQAMLLLR----ERNLQLLRD------IPEE
pbphyb2         DLESIENG--SLELEKAEFLLGSVINAVVSQAMLLLR----ERNLQLLRD------IPEE
sbphyB          TLQSIEDG--SLVLEKSEFSFGDVMNAVVSQAMLLLR----ERDLQLIRD------IPDE
slphyb          HLESVDES--PFELVKTEFMLGNIINAVVSQVMIPLR----ERELQLIRD------IPEE
stphyb1         DLENIEDG--SLTLEKEDFFLGSVIDAVVSQVMLLLR----EKGVQLIRD------IPEE
stphyb2         DLENIEDG--SLTLEKEDFFLGSVIDAVVSQVMLLLR----EKGVQLIRD------IPEE
zmphyb1         SLQSIEDG--SLVLEQSEFSLGDVMNAVVSQAMLLLR----ERDLQLIRD------IPDE
zmphyb2         SLKSIEDG--SLVLEKSEFSLGDVMNAVVSQTMSLLR----ERDLQLIRD------IPDE
atphyc          DIEGIEEG--YVELDCSEFGLQESLEAVVKQVMELSI----ERKVQISC------DYPQE
osphyc          DLESIEQC--YTEMSTVDFNLEEALNTVLMQAMPQSK----EKQISIDRD------WPAE
sbphyc          DLESIEQC--YMEMNTVEFNLEEALNTVLMQGIPLGK----EKRISIERD------WPVE
slphyc          DIPSIEEG--YLETSSDDFNLLEALDAVVSQVMPLSQ----ESQVHIKHD------FPSD
taphyc          DLEGIEQC--YMEMNTVEFNLEEALNTVLMQGMSVSK----EKQISLDRD------WPVE
zmphyc1         DLESIEQC--YMEMNTVEFNLEQALNTVLMQGIPLGK----EKQISIERN------WPVE
zmphyc2         DLESIEQC--YMETNTVEFNLEEALNTVLMQGIPLGK----EKRISIERD------WPVE
lephye          DFGGIEDG--KVQLNMEEFVLGNVVDAIVSQVMIFLK----EKNLQLLHD------IPDQ
atphye          DLKSIEEG--KLQLETEEFRLENILDTIISQVMIILR----ERNSQLRV------EVAEE
inphye          DSGGIVDG-NRVELKTEEFVIGNVIDAVVSQVMIPLK----EKNLQLLHD------IPDQ
lephyf          DIESIEEC--YTEMNSCEFNLGEVVTVVINQVMILSQ----ERKVQVTWD------SPVE
acvphy1         DLNNIEEG--YMDLEMSEFFMGSVIDAVISQGMAASR----GKGVQILTD------IPND
acvphy2         NFEKLDQG--NVDLDTLEFTMGTVMDAVISQGMIRSR----EKGLQLIRE------THVE
acvphy3         PTQTLSERTASFYAAEVVVALEYLHCMGVIYRDLKPENVLLQKNGHILLTDFDLSFLTSC
apphy1          NFEKLDQGN--IDLETVEFSMGTVMDAVISQGMIRSR----EKGLQLVR------ETNIE
cpphy2          DLESIEDG--YLELDTAEFEMGTVMDAVISQGMTTSR----EKGLQIIRE------TPRE
mcphy1          DLESIEEG--YLELETGEFMMATVMNSVVSQGMVQSS----KKGLQLFCD------TPPE
mpphy1          DLESIEDG--YLELDTAEFIMGTVMDAVISQGMITSR----EKGLQLIWD------TPRD
msphy1          DLASIEKG--YLELETGEFSMATVMNSVVSQGMIQST----QKNLQLYCD------TPPD
paphy1          DLESIEDG--YLELDTIEFTLGTVLDAVVSQGMILSR----EKGLQLIRD------SPEE
ppphy0          DLESIEDG--YLELDTAEFEMGTVMNAVISQGMTTSR----EKGLQIFRE------TPRE
ppphy1          DLESIEDG--YLELDTAEFEMGTVMNAVISQGMTTSR----EKGLQIFRE------TPRE
ppphy2          DLESIEDG--YLELDTTEFEMGTVMDAVVSQGMITSR----EKGLQLIRE------TPSE
ppphy3          DLESIEDG--YLELDTAEFEMRTVMDAVISQGMTISR----EKGLQIIRE------TPRE
ppphy4          DLESIEDG--YLELDTNEFVMGTVMDAVVSQGMITSR----EKGLQLIRE------TPRE
psphy1          DLESLEDG--YMELDTAEFILGTVIDAVVSQGMIVLR----EKGLQLIRE------IPGE
smphy1          DLESIEDG--YLELDTTEFMMGTVMDAVISQGMITSK----EKNLQLIRE------TPKE
aphA            AYSKVDTQ----AIAFQLTEVEKALDKALGNLRQRIA----ETGANITH-----------
cph1            TYAKVDTQ----YAQLTFTDVQEVVDKALANLKQRIE----ESGAEIEV-----------
cwCph1          AYSKVDIR-----DIKFDLTESENALEKAIANLRGRI----AETNAIIT----------H
npCph1          AYSKVDMQ----AIAFQMNDVETALMRGLGNLRQRIN----ETGATI-----------TH
cwCph1a         ------------------------------------------------------------
npCph1a         RLSQLGQA----HLREQATDLNELLNQVIDVFRASRQ----DSGLVD---------IRIP
toCphA          AYSKVDMQ----ASAFQLTEVETPLNRSLSNLRGRIH----ETGAMITH-----------
aphB            HFSRLGRV----DLSMQDTDLNEIVHRILDMLSGRIE----ETGVEIRI----------L
atBphP1         NFSQLGRT----QLTLKPVDMQKVVSEVRRSLSHAVS----DRQIEWRI-----------
atBphP3         NFSQLGRT----QLTLKPVDMQKVVSEVRRSLSHAVS----DRQIEWRI-----------
avAphB          HFSRLGRV----DLSMQDTDLNEIVHRILDMLSGRIE----ETGVEIRI----------V
chBphP1         RYTKLKAS----TEILESVDLKNIVTEVIQEVDDALE----AKKANIYI-----------
chBphP2         ------------------------------------------------------------
drbphp          HTYTALLS--APPPVRRPTPLGRVVDDVLQDLEPRIA----DTGASIEV----------A
goBphP          HFGIVDLG-----------------RYLEELMEELCS----SLGGDWQEQL-----HLSL
krBphP          ------------------------------------------------------------
mmBphP2         ------------------------------------------------------------
paBphP          DMSRLQSG-IGLTVNPVDTDVSQLVRQIVCETDVAYP----GLVIEIAID----------
pfBphP          DTSKIDAG--RYTIAPQKLDVAQMFEEAQSLLAPLAL----DKDISISFE---------A
ppBphP1         RIQALSLA--HDQVVRGDGGGRLAKLLEAELSPYRTA----ADVIEL-----------QG
ppBphP2         NFSQMGRS----ALRLSDVDLNALVEAIRSELAPDYE----GRAIVW-----------DI
ppkBphP2        NFSQMGRS----ALRLSDVDLNALVEAIRSELAPDYE----GRAIVW-----------DI
psBphP1         DTSKIEAG--RTPSRRSRWKSARYSKRPIRCSPRWRM----DKSIEISFN---------A
psBphP2         DTAQIEAG--RYQLSRLALSVTSLLEEACSLLVMLTT----EKNIELNCT---------S
pssBphP1        DTSKIEAG--RYTITPQPLEVSQIFEEAYTLLAPLAM----DKSIEISFN---------A
pssBphP2        DTAQIEAG--RYQLSRLPLSVTSLLEEACSLLVMLTT----EKNIELNCT---------A
pstBphP1        DTSKIEAG--RYTITPQPLEVSQIFEEAYTLLAPLAM----DKSIEISFN---------A
rcPpr           DLSRIEAG--RMELSPESLDAGILAAECVGMLLPRAV----RGEVLLEVQ---------A
rlBphP          RIQSLARA--HDQITRDHWAPASLRQLLLAETAAYLG----KNAQRIQMG---------G
atBphP2         RIQALSFA--HDQIIRGEGGGALRDLLEAELSPHRSP----ETTVKLEG-----------
brBphP          ------------------------------------------------------------
rpBphP1N        ------------------------------------------------------------
rpBphP2N        EFSQLGRR----SKPLSWVSLETVLNEVLADLQPRIT----EARAEIQ-----------A
rpBphP3N        EYSRIGRQ----ARPLQPVDLNQILTEVLSDLKPMLQ----DARAEVV-----------S
rpBphP4N        DNPELQ-------QRIAEMKSLTADVGRQANRLAWEI----RPTALDDLGI-----QTAI
rpBphP5N        LDRSRGGS----EAASETVDLEAVVDDALAPFARRIA----EDRIEVR----------RP
rpBphP6N        RIMALSFA--HDQVVRSDGG--GALLDLIQAELSPYP----ASQITLE-----------G
rrBphP          SVLTFA-------RQTPAERRPLVLAPALARSVAFAA----KGHPGLEII------TDIP
rsBphP1         ------------------------------------------------------------
rsBphP1a        ------------------------------------------------------------
toCphB          HFSRLGRV----ELGIQPTDLNDLVQRVIDVLSARIQ----ETGATIRIP----------
xaBphP          ------------------------------------------------------------
xcBphP          ------------------------------------------------------------
anFPH1          DLTNVEKGQ--SLIKDEPFDLPTTFSEATAMFESEAK----RKGLNYKV-------LSQP
bfFPH2          KLTKAETG--PVTSVKDVFDLSATVSEVMSAFQKEAV----RKNLDLTV-------TIQQ
chFPH1          DLTKTEEG--GPLIKGELFDLKDTIREATDMFRNDAK----RKNIEYQI-------IQHP
gmFPH1          DLTKTEEG--QNLVKDEVFDLASCIREATGPFLNDAK----RKGIHYTV-------VQHP
gzFPH1          DLTKTEEG--QNLVKDEVFDLASCIREATGPFLNDAK----RKGIHYTI-------VQHP
ncFPH1          DLTKTEEGK--DLVKDEVFDLLACIREATEPFRHDAK----RKGITYEV-------IEHP
ncFPH2          SLTGSITG--SVPLLDEPFHLPNCLEEVLCPLRRLGQ----EKGIQLIM-------IPST
umFPH1          DLTKQEIGNE--LFLQEPFDLAATVREAVEMHEWEAK----RRKIDFSVTT--------N
aphC            TFSRLDEA----EMKAVNIHEGIDSTLLILQHRLKAK----PETAGIKL-------TKKY
cph2            LWGLLIAHECKTPRYWQEEDLQLLMELATQVAIAIHQ----GELYEQLETANIRLQQISS
npCph2a1        NFSRLDEA------EMKPVDIHEGIDSTLLILQHRLK----AKPESPAIKL-----VKEY
npCph2a2        NFSRLDQA------QVKPVDIHEGLDSTLLILQHRLK----ANSLHLGIEI-----VKQY
npCph2b         NFSRLDEA------ENKRVDLHEGIDNTLLILQHQLK----GNGKFPGIQV-----IKDY


arphyA          VMSDTLYGDSIRLQQVLADFMLMSVNFTPS-----GGQLTVTASLRKDQLGRSV------
asphya3         FMKQSVYGDGVRLQQILSDFLFISVKFSPV-----GGSVEISSKLTKNSIGENL------
asphya4         FMKQSVYGDGVRLQQILSDFLFISVKFSPV-----GGSVEISSKLTKNSIGENL------
atphya          VMSDTLYGDSIRLQQVLADFMLMAVNFTPS-----GGQLTVSASLRKDQLGRSV------
cpphya          AMSETLYGDSLRLQQVLADFLLISVSYAPS-----GGQLTISTDVTKNQLGKSV------
cupphya         VLCETLYGDSLRLQQVLAEFLSVAVNFTPS-----GGQLAVSSSLTKDHLGQSV------
gmphya          IMMETLYGDSLRLQQVLADFLLISINFTPN-----GGQVVVAGSLTKEQLGKSV------
lephya          LLNETLYGDSPRLQQVLANFLLVSVNATPS-----GGQLSISGRLTKDRIGESV------
lsphya          IAKESLYGDSLRLQQVLADFLLISINSTPN-----GGQVVIASSLTKEQLGKSV------
mgphya          KMPATLYGDNLRLQQVIADFLSISVNFTPN-----GGQIVASASLTKDRLGQSV------
ntphya          LLNETLYGDSPRLQQVLANFLLVCVNSTPS-----GGQLSISGTLTKDRIGESV------
omphya          LSNETLYGDSLRLQQVLAAFLLIAVDSTPS-----GGQLGVAATLAKDSIGEFV------
osphya          YMKQTVYGDGVRLQQILSDFLFVSVKFSPV-----GGSVEISCSLTKNSIGENL------
pcphya          MMSETLYGDSLRLQKVLADFMSVCVNLTPV-----GGHLGISVTLTEDNLGQSV------
psphya          IARETLYGDSLRLQQVLADFLLISINSTPNGG-----QVVIAASLTKEQLGKSV------
sbphya          FMKQKVYGDGIRLQQILSDFLFVSVKFSPV-----GGSVDISSKLTKNSIGENL------
slphya1         GFKETLYGDSLRLQQILADFLSISVNFTSP-----GGHIGVTVRLTKDKIGESV------
slphya3         GLKETLYGDSLRLQQILADFLWISVNFTPA-----GGNVGIKVRLTKDKIGESI------
slphya4         GFKETLYGDSLRLQQILADFLSISVNFTSP-----GGHIGVTVRLTKDKIGESV------
stphya          LLNETLYGDSPRLQQVLANFLLVSVNSTPS-----GGKLSISGKLTKDRIGESV------
taphya          FMKQLVYGDGVRLQQILSDFLSISVKFSPV-----GSSVEISAKATKNSIGENL------
zmphya          SMKQKVYGDGIRLQQIVSDFLFVSVKFSPA-----GGSVDISSKLTKNSIGENL------
zmphya1         SMKQKVYGDGIRLQQILSDFLFVSVKFSPA-----GGSVDISSKLTKNSIGENL------
atphyb          IKSIEVFGDQIRIQQLLAEFLLSIIRYAPS-Q----EWVEIHLSQLSKQMADGF------
atphyd          VKSMAVYGDQIRLQQVLAEFLLSIVRYAPM-E----GSVELHLCPTLNQMADGF------
gmphyb          IKTLAVYGDQLRIQQVLSDFLLNIVRYAPSPD----GWVEIHVRPRIKQISDGL------
lephb1          IKTLTVHGDQVRIQQVLADFLLNMVRYAPSPD----GWVEIQLRPSMMPISDGA------
lephb2          IKTLRVYGDQVRIQQVFADFLQIMASYAPPRE----GWVEVHLRPSIKQISDGV------
npphyB          IKTLTVHGDQVRIQQVLADFLLNMVRYAPSPD----GWVEIQLQPNMKQISDEV------
ntphyb          IKTLTVHGDQVRIQQVLADFLLNMVRYAPSPD----GWVEIQLQPNMKQISDEV------
osphyb          IKEASAYGDQYRIQQVLCDFLLSMVRFAPAEN----GWVEIQVRPNIKQNSDGT------
pbphyb1         IKTLVVYGDQARIQQVLADFLLNMVRYAPSSA----GWVEIHVCPTLKQISDGH------
pbphyb2         IKTLAVYGDQARIQQVLADFLLNMVRYAPSSA----GWVEIHVCPTLKQISDGH------
sbphyB          IKDASAYGDQFRIQQVLADFLLSMVRSAPSEN----GWVEIQVRPNVKQNSDGT------
slphyb          IKTLAVCGDQIRIQQILAEFLVNMVRYAPSPD----GWVEIHVLPRLKQVADGA------
stphyb1         IKTLTVHGDQVRIQQVLADFLLNMVRYAPSPD----GWVEIQLRPSMMPISDGV------
stphyb2         IKTLTVHGDQVRIQQVLADFLLNMVRYAPSPD----GWVEIQLRPSMMPISDGV------
zmphyb1         IKDASAYGDQCRIQQVLADFLLSMVRSAPSEN----GWVEIQVRPNVKQNSDGT------
zmphyb2         IKDASAYGDQFRIQQVLADFLLSMAQSAPSEN----GWVEIQVRPNVKQNYDGT------
atphyc          VSSMRLYGDNLRLQQILSETLLSSIRFTPALR---GLCVSFKVIARIEAIGKRM------
osphyc          VSCMHLCGDNLRLQQVLADFLACTLQFTQPA----EGPIVLQVIPRMENIGSGM------
sbphyc          ISRMYLYGDNLRLQQVLADYLACALQFTQPA----EGPIVLQVIPKKENIGSGM------
slphyc          LSPVCLFGDNVRLQQILSNFLTIAVRFTPPST---GSSVKFAVSSRTEHVGSKM------
taphyc          VSSMYLYGDNLRLQQVLADYLACTLQFTRPA----EGPIVLQVIPKKEHIGSGM------
zmphyc1         VSCMYLYGDNLRLQQILADYLACALQFTQTA----EGPIVLQVMSKKENIGSGM------
zmphyc2         VSHMYIYGDNIRLQQVLADYLACALQFTQPA----EGHIVLQVIPKKENIGSGM------
lephye          IKTLPLYGDQIKLQRVLSDFLLSVVHHAPSPD----GWVEIKVLPGLKLIQDGN------
atphye          IKTLPLNGDRVKLQLILADLLRNIVNHAPFPN----SWVGISISPGQELSRDNG------
inphye          IKSLPIYGDQIKLQLVLSDFLLSIVRHAPSPD----GWVEIRVSPGLKLIQDGN------
lephyf          VSQLYLIGDNLRLQQVLSDFLTTAILFTPFE----DSSVHFRVIPRKERIGTKM------
acvphy1         VKLMCDFGDQARLQQVLADLLFCAINHATTTNEDEKDWVTIKVSRTKTRLDDGV------
acvphy2         IKNTRLFGDQYRLQQVLADFLTTAIRFTSSSD----GWVGIKVVPTIKNMKDGL------
acvphy3         RPQLILQGGKGRSRRSKRRRRVTFCAEPRVSSNSFVGTEEYIAPEIISGEPHSS------
apphy1          LKNTPVFGDQLRLQQVLADFLTTAVRFTSSSD----GWVGIKVVSSIKSIGDGF------
cpphy2          ISTMRLFGDQIRLQQVLSDFLINAIRFTPSSE----GWVKIKVVPTRKRLGGNV------
mcphy1          FKSMCVFGDQVRLQQVLADFLMNAVQFTPAS-----GWVEIKVVPNVRSLPGGI------
mpphy1          TKNLCLFGDQVRLQQVLADFLLNAIRFTPSSE----GWVGIKGVSSRHRQGGGV------
msphy1          FKSLSVFGDQVRLQQVLADFLLNAVQFTPPS-----GWVEIKVEPVVKKLPGGV------
paphy1          IKTMCLYGDQLRLQQILSNFLINALRFS-TSE----GWVGNKVVPTKRHLGSGV------
ppphy0          INTMRLLGDQIRLQQVLSDFLLNTVRFTPSPE----GWVKIKVVPTRKRLGGSV------
ppphy1          INTMRLLGDQIRLQQVLSDFLLNTVRFTPSPE----GWVKIKVVPTRKRLGGSV------
ppphy2          IKNMCLYGDQVRLQQVLADFLLNAVRFTPSSE----GWVGIKVVPTKKRLGRGV------
ppphy3          IITMRLFGDQVRLQQVLSDFLLNAVRFTPSSE----GWVKIKVVPTRKRLGGNE------
ppphy4          IKNMCLFGDQVRLQQVLADFLLNAVKFTPSSG----GWVGIKVVPTKKRLGGGI------
psphy1          VKTMRLYGDEVKIQQILADFLLNVLRFTPSPE----GWVAIKVFPTLKQLGGGL------
smphy1          IKAMFLYGDQVRLQQVLADFLLNAIRFTPSSE----NWVGIKVATSRKRLGGVV------
aphA            DPLPTVMAGSTQLMQLFQNLIANAIKFRS-EE---APQIHIGAERLED------------
cph1            GSMPAVMADQIQLMQVFQNLIANGIKFAG-DK---SPKIKIWGDRQED------------
cwCph1          DPLPTVMANSTQLIQLFLNLISNAIKFRS-EA---TPEIHIQAQRLED------------
npCph1          DPLPTVMADSTQLMQLFQNLIGNAIKFHS-DQ---PPQIHVGAERIED------------
cwCph1a         ------------------------------------------------------------
npCph1a         RPLPTIQCDRVLVNEVFSNLLGNAFKYND-KA---EQWVEIGYLSQEEGQGVGSRGQGAG
toCphA          DPLPTVMADSTQLMQLFQNLIANAIKFRS-EQ---PPKIHIGAERLED------------
aphB            QLLPVVYCDRIQIGEVFSNLIANSIKYND-KA---NKWIEIGYIDNP-------------
atBphP1         GALPVIFGDPTLLRQVWYNLIENAIKYSSREP---VSIITISAVETED------------
atBphP3         GALPVIFGDPTLLRQVWYNLIENAIKYSSREP---VSIITISAVETED------------
avAphB          QLLPVVYCDRIQIGEVFSNLIANSIKYND-KA---NKWIEIGYIDNQ-------------
chBphP1         SDLPEMSGIPFLLAQLFLNLISNSLKFADATR---VLSIHIVQEGIIVKEEQE-------
chBphP2         ------------------------------------------------------------
drbphp          PELPVIAADAGLLRDLLLHLIGNALTFGGPEP-----RIAVRTERQGA------------
goBphP          FPIMISADRAINIGLVLTELVINASKYAYDGK---AGPLHVGLAQTSDRLVLTVS-----
krBphP          ------------------------------------------------------------
mmBphP2         ------------------------------------------------------------
paBphP          -PQVRAVVDPDRYAQVAANLLSNARHHGLPGR-----PVLVTLTRQGD------------
pfBphP          DPDLSIHADPERLFQVLSNLVGNAIKFTPRLG---TVDVYAKSVGDD-------------
ppBphP1         PNVILDARAYSVMALVLHELATNAAKYGALSRA--GGKLSVSWAIDASNACA--------
ppBphP2         APLPKVIGDPAFINMALHNLIANAIKYTRGRT---PARIEISAVQHPE------------
ppkBphP2        APLPKVIGDPAFINMALHNLIANAIKYTRGRT---PARIEISAVQHPE------------
psBphP1         EPDIKVNADPERLFQVLSNLIGNAIKFTPKLG---RIGVAAMSNGDE-------------
psBphP2         AQGLVIDADPERIFQVLSNLVGNAIKFTPKGG---RINIDAVADGDD-------------
pssBphP1        EPDLKVQADPERLFQVLSNLIGNAIKFTPKMG---TIGVAAMSNGTE-------------
pssBphP2        AQGLVIDADPERIFQVLSNLVGNAIKFTPKGG---RINIDAVADQNE-------------
pstBphP1        EPDIKVNADPERLFQVLSNLIGNAIKFTPKLG---RIGVAAMSNGDE-------------
rcPpr           ESPLPLTADALRLRQILLNIIGNAVKFTPPGGRVDVRARALAGGG---------------
rlBphP          EDVLLEPQAFSTAALVFHELMTNSAKYGSLSGT-GSGTVQLRWHRDDEGNLR--------
atBphP2         PQITLDSRAFSVMALVLHELATNAAKYGALSQN--GGQLHVRWDVNENRDCE--------
brBphP          ------------------------------------------------------------
rpBphP1N        ------------------------------------------------------------
rpBphP2N        DRLPFARCDHNQIRQVLQNLIANSLKYRDPAR---PCRIRIFAQPDDNGGRAE-------
rpBphP3N        EPLPTVLCDGSQIRQLLQNLISNAVKYRDAER---LPHVTIAATIDSPPPAAP-------
rpBphP4N        QNLLDSWSEKSSIEFDLHMTLGSRRLPSPVET----TLYRVLQEALTNVVRHAS------
rpBphP5N        MRLGTAQGHREWIGEVFTNLIGNAIRYND-KP---ERWIEIGVEAGS-------------
rpBphP6N        PDVGVDARAYSVLALVLHELATNAAKYGALSRS--SGRLKVAWTVGDDGRCD--------
rrBphP          DTAGEIAANSTELSQIVLNLVGNAADAMGGRG---RVFVSLAEA----------------
rsBphP1         ------------------------------------------------------------
rsBphP1a        ------------------------------------------------------------
toCphB          RPLPTIMCDRVQVSAIFTNLIANGIKYND-KP---EIWVEIGYLE---------------
xaBphP          ------------------------------------------------------------
xcBphP          ------------------------------------------------------------
anFPH1          GIPETVIGDQRRVRQSISNLISNAVQNTSSGG----VTVEVWHAPGEGDT----------
bfFPH2          GIPEMVRGDATRLRQVISNITSNAFQNSVVGG----VKIDIKPIQIWPA-----------
chFPH1          GLPNHCIGDQRRIRQAISNITANAIQHTTQGC----VKVEAYVAARTGR-----------
gmFPH1          GLPQFVHGDERRIRQALSNVTANAVAHTHSGY----VKVEVFVSEVKDR-----------
gzFPH1          GLPQFVHGDERRIRQALSNVTANAFAHTHKGH----VKVEVFVSEIRDQ-----------
ncFPH1          GLPRFVHGDQRRVRQAVANVTANAVKHTSEGS----VRVELYVAEVQDN-----------
ncFPH2          GPTQYVRGDPTSLQRSLSILVANAIQHTTSGQ----VVVKWYETAMNPE-----------
umFPH1          PDVCLVLGDKNRVRQVITNTVTNSVKYTRAGQ----IIVSMRKRNEDEREADLPDG----
aphC            AEIPLVECYAGQMNQVFMNVLSNAIDALED-C---KETKSPNHNGEIIISTSFG------
cph2            LDALTQVGNRYLFDSTLEREWQRLQRIREPLALLLCDVDFFKGFNDNYGHPAGDR-----
npCph2a1        SELPLVECYAGPLNQVFMNVLSNAIDALED-Y---RESPSKPHSSQITICTAIG------
npCph2a2        ASLPLIECFAGQLNQVFMNLLANAIDAVEEPC---RQPAKSDKDKHYPRITIKT------
npCph2b         GNIPKVECYAGQMNQVFMNIFSNAIDALEMGT---AEEDKENKPSPVPTIRIST------


arphyA          -------------HLAYLEIRLTHTG-------------AGIPELLLNQMFGTE--KDVS
asphya3         -------------HLIDLELRIKHQG-------------LGVPAELMAQMFEEDN-KEQS
asphya4         -------------HLIDLELRIKHQG-------------LGVPAELMEQMFEEDN-KEQS
atphya          -------------HLANLEIRLTHTG-------------AGIPEFLLNQMFGTE--EDVS
cpphya          -------------HLVHLEFRITYAG-------------GGIPESLLNEMFGSE--EDAS
cupphya         -------------QLAHLEFRVTHSG-------------GGVPEELLTQMFGSD--VDAL
gmphya          -------------HLVKLELSITHGG-------------SGVPEVLLNQMFGNN--GLES
lephya          -------------QLALLEFRIRHTG-------------GGVPEELLGQMFGSE--ADAS
lsphya          -------------HLVNLELSITHGG-------------SGVPEAALNQMFGNN--VLES
mgphya          -------------QLVHVEIRITHMG-------------GGVPEGLLNQMFGGD--TDTS
ntphya          -------------QLALLEVRISHTG-------------GGVPEELLSQMFGTE--AEAS
omphya          -------------QLGRLECRITH-G-------------GGVPQEILNQMFGDEP-TDAS
osphya          -------------HLIDLELRIKHQG-------------KGVPADLLSQMYEDDN-KEQS
pcphya          -------------QLVHLEFRITHTG-------------AGVPEEAVSQMFGSD--SETS
psphya          -------------HLVNLELSITHGG-------------SGVPEAALNQMFGNN--VLES
sbphya          -------------HLIDFELRIKHQG-------------AGVPAEILSQMYEEDN-KEPS
slphya1         -------------QLANLEFRIMHTG-------------GGISEELLSEMFESR--GNAS
slphya3         -------------QHANLEFRISHTG-------------GGISEELLSQMFENQ--GEVS
slphya4         -------------QLANLEFRIMHTG-------------GGISEELLSEMFESR--GNAS
stphya          -------------QLALLEFRIRHTG-------------GGVPEELLSQMFGSE--ADAS
taphya          -------------HLIDLELRIKHQG-------------LGVPAELMAQMFEEDE-PQQS
zmphya          -------------HLIDFELRIKHRG-------------AGVPAEILSQMYEEDN-KEQS
zmphya1         -------------HLIDFELRIKHQG-------------AGVPAEILSQMYGEDN-REQS
atphyb          -------------AAIRTEFRMACPG-------------EGLPPELVRDMFHSS--RWTS
atphyd          -------------SAVRLEFRMACAG-------------EGVPPEKVQDMFHSS--RWTS
gmphyb          -------------TLLHAEFRMVCPG-------------EGLPPELIQDMFNNS--RWGT
lephb1          -------------TVVHIELRIICPG-------------EGLPPELVQDMFHSS--RWVT
lephb2          -------------TIVHIEFRIVCPG-------------EGLPPELIQDMFHNS--LWVT
npphyB          -------------TVVHIEFRIVCPG-------------EGLPPELVQDMFHSN--RWVT
ntphyb          -------------TVVHIEFRIVCPG-------------EGLPPELVQDMFHSS--RWVT
osphyb          -------------DTMLFPFRFACPG-------------EGLPPEIVQDMFSNS--RWTT
pbphyb1         -------------TLVHMEFKYALLNSF-----------ACLPPELVQDMFHSS--RWVT
pbphyb2         -------------TLVHTEFKYLERVLQTRMLGLQHPLRSFLNFKLTLVMLHRE--GMVP
sbphyB          -------------DTELFIFRFTYPG-------------EGLPADIVQDMFSNS--QWST
slphyb          -------------TVAYIEYRLVSPG-------------EGLPPDLVQDMFHNS--RWTT
stphyb1         -------------TVVHIELGLYAPG-------------R-LPPELVQDMFHSS--RWVT
stphyb2         -------------TVVHIELRIICPG-------------EGLPPELVQDMFHSS--RWVT
zmphyb1         -------------NTELFIFRFACPG-------------EGLPADVVQDMFSNS--QWST
zmphyb2         -------------DTELFIFRFACPG-------------EGLPADIVQDMFSNS--QWST
atphyc          -------------KRVELEFRIIHPA-------------PGLPEDLVREMFQPL-RKGTS
osphyc          -------------QIAHLEFRLVHPA-------------PGVPEALIQEMFRHS--PGAS
sbphyc          -------------QIAHLEFRIVHPA-------------PGVPEALIQEMFRHN--PEVS
slphyc          -------------QMFHVEFRITHPL-------------PGVPENLIREMFQRS--PGMS
taphyc          -------------QIAHLEFRLVHPA-------------PGVPEALIQEMFRHG--PGVS
zmphyc1         -------------QIAHLEFRIVHPA-------------PGVPEALIQEMFQHN--PGVS
zmphyc2         -------------QIAHLEFRIVHPA-------------PGVPEALIQEMFQHN--PGVS
lephye          -------------ELIHLQLRMTHPG-------------QGLPAALIDDMSGERN-RWTT
atphye          -------------RYIHLQFRMIHPG-------------KGLPSEMLSDMFETRD-GWVT
inphye          -------------VFIHIQFRMTHPG-------------QGLPSALIEDMVRGGT-RWTT
lephyf          -------------YIMHLEFRITHPS-------------PGIPDDLIQHMFHYS--RSIS
acvphy1         -------------HLMHFESRISHSG-------------QGISEALVEEMTNKS-QKWTP
acvphy2         -------------HIVHFEFRVSHPG-------------SGIPEDLVQQMYDRS--QEIT
acvphy3         --------AVDWWALGILLYEMLYGR-------------TPFVGRNRQKTFYNVLNKELI
apphy1          -------------HVAHFEFRVTHPG-------------SGIPEDLVQQMYDRS--HEIT
cpphy2          -------------HVMHLEFRVSHPG-------------GGLPDELVLEMYDRA--KGMT
mcphy1          -------------TMAHMEFRVTHSG-------------EGLPEDLVHQMFDRADAHSKS
mpphy1          -------------HVVHFEFRVTHPG-------------AGLPEELVQEMFDRG--RGMT
msphy1          -------------SVANVDFRVSHPG-------------EGLPEDLIDQMFDRADARVKS
paphy1          -------------NVMHMEFRITHSG-------------QGIPEELIKEMFVHN--QDMF
ppphy0          -------------HVVHLEFRVSHPG-------------AGLPEELVLEMYDRG--KGMT
ppphy1          -------------HVVHLEFRVSHPG-------------AGLPEELVLEMYDRG--KGMT
ppphy2          -------------HVMHVEFRVTHPG-------------LGLPEELVHEMFGRG--RGMT
ppphy3          -------------HVMHLEFRVSHPG-------------AGLPEELVLEMFDKG--KGMT
ppphy4          -------------HVMHLEFRVTHSG-------------MGLPEELVHEMFDRG--RGMT
psphy1          -------------HVVHLEFRITHPG-------------LGLPAELVQDLFDRS--QWAT
smphy1          -------------HVMHLEFRITHPG-------------VGLPEELVQEMFDRG--RGMT
aphA            ----------------EWLFSVRDNG-------------IGIDPQFSDRIFVIFQRLHTR
cph1            ----------------AWVFAVQDNG-------------IGIDPQFFERIFVIFQRLHTR
cwCph1          ----------------EWLFSVEDNG-------------IGIDPRFSDRIFIIFQRLHTR
npCph1          ----------------AWLFSVRDNG-------------IGIDPKFSDRIFVIFQRLHTR
cwCph1a         ------------------------------------------------------------
npCph1a         GAGEAIIHQSPIPNAPCPIFYIRDNG-------------IGIPQHHLETIFRLFKRLHSQ
toCphA          ----------------EWLFSVQDNG-------------IGLEPRFSDRIFVIFQRLHTR
aphB            --------------PLPPTFYVRDNG-------------IGIREKHFETIFRIFKRLHSP
atBphP1         ----------------DVTYSVEDNG-------------VGFDMAYYNKLFGVFQRLQRV
atBphP3         ----------------DVTYSVEDNG-------------VGFDMAYYNKLFGVFQRLQRV
avAphB          --------------PLPPTFYVRDNG-------------IGIREKHFEAIFRIFKRLHSP
chBphP1         ----------------YYKISYTDNG-------------IGFNKDYNELIFKIFSRLHSV
chBphP2         ------------------------------------------------------------
drbphp          ----------------GWSIAVSDQG-------------AGIAPEYQERIFLLFQRLGSL
goBphP          ---------------DQGECTPQLKG-------------TGFGTRMMNAVVNSLSGTLT-
krBphP          ------------------------------------------------------------
mmBphP2         ------------------------------------------------------------
paBphP          ----------------EVCLSVLNET-------------SGLSEAQLANLFEPFKRESAD
pfBphP          -----------------IVFTVRDSG-------------EGIPKDHLPHVFDRYWTVKEG
ppBphP1         -----------ISWREMGGPTVRPPSR------------SGFGTVLIDRSIPFDLGGTSA
ppBphP2         ----------------ETEVCIRDNG-------------VGFDMAYANKLFGVFQRLHRM
ppkBphP2        ----------------ETEVCIRDNG-------------VGFDMAYANKLFGVFQRLHRM
psBphP1         -----------------VVFTVRDSG-------------EGIPPEQLPHIFERYWTVKEG
psBphP2         -----------------VLFRVSDDG-------------IGIPAQHLPYIFQRYWSVKEG
pssBphP1        -----------------IVFTVRDSG-------------EGIPPEQLPHIFERYWTVKEG
pssBphP2        -----------------VLFRVSDDG-------------IGIPAEHLPFIFQRYWSVKEG
pstBphP1        -----------------VVFTVRDSG-------------EGIPPEQLPHIFERYWTVKEG
rcPpr           -----------------AVFTVRDTG-------------PGMTPEEVLTAMEPFRQVAQT
rlBphP          -----------IGWREKDGPPVVEPKR------------HGFGSTIIRRSIPYDLGGKAE
atBphP2         -----------ISWRETLLTTLPAPSR------------AGFGTALISRSIPYDLGGRST
brBphP          ------------------------------------------------------------
rpBphP1N        ------------------------------------------------------------
rpBphP2N        -----------IGSAPAIRICVTDNG-------------IGFDKKYIDQVFEPFQRLHGP
rpBphP3N        ----------AGANVRRARITIADNG-------------IGFDEQYREQIFEPFQRLHGP
rpBphP4N        ------------ARHVSVILQLGDDQ-------------VTMIVEDDGCGFVTAGRKPP-
rpBphP5N        ----------------PPRYYVRDNG-------------IGIADTDQQLVFQMFHRVDQS
rpBphP6N        -----------IEWTESCGPPVRPPTR------------QGFGTVLLSRSIPFDLGGWSE
rrBphP          ------------PDLGRMVITIRDEG-------------PGMTLQTQARVFEPFFTTKPE
rsBphP1         ------------------------------------------------------------
rsBphP1a        ------------------------------------------------------------
toCphB          ----------------PITLYVRDNG-------------IGIRDRHFESIFRIFKRLHGP
xaBphP          ------------------------------------------------------------
xcBphP          ------------------------------------------------------------
anFPH1          -------------DKATVKIAVLDTG-------------RGISSSTLELLFRELEQVSGE
bfFPH2          --------------STVISLTVQDVG-------------IGMSESQLDELFQEFEQILDE
chFPH1          -------------DHVDIEVAVSDTG-------------AGMSQKKLDQLFNDLEQVQSE
gmFPH1          --------------QAVVDFVIEDSG-------------IGMSASQLDTLFRDLEQVSSE
gzFPH1          --------------QAVVDFVIEDSG-------------IGMSAGQLDTLFRDLEQVSSE
ncFPH1          --------------RARIDIVVQDSG-------------QGMSNAQLDALFRELEQVDTD
ncFPH2          --------------NTVIHISITDTG-------------PGFSERELDDMFQEFEQVPDE
umFPH1          -------------CDMEVELVVSDTG-------------EGIPQEKLEVIFREFEQVESV
aphC            ---------QIRDSIQSIVIRIMDNG-------------PGIPEDLRLRICDPFFTTKPV
cph2            ----------CLKKIADAMAKVAKRP-------------TDLVARYGGEEFAIILSET--
npCph2a1        ---------ELEGNIKSVVIRIADNG-------------SGIPEALKARICDPFFTTKPV
npCph2a2        ---------QLIAN-DWVQIYIKDNG-------------VGMTKAVQAKLFDPFFTTKPV
npCph2b         ---------KISADNSRLLIRISDNG-------------PGMIPEIKKRIFDPFYTTKPV


arphyA          E---------------------------EGLSLMVSRKLVKLMN--GDVQYLRQAGKSSF
asphya3         E---------------------------EGLSLLVSRNLLRLMN--GDVRHLREAGVSTF
asphya4         D---------------------------EGLGLLVSRKLLRLMN--GDVRHLREAGVSTF
atphya          E---------------------------EGLSLMVSRKLVKLMN--GDVQYLRQAGKSSF
cpphya          E---------------------------EGFSLLISRKLVKLMN--GDVRYMREAGKSSF
cupphya         E---------------------------EGISLLVSRNLVKLMN--GDVQYHREAGRSAF
gmphya          E---------------------------EGISLLIRAKLLKLMN--GDVRYLREAGKSAF
lephya          E---------------------------EGISLLVSRKLVKLMN--GEVQYLREAGQSTF
lsphya          E---------------------------EGISLHISRKLLKLMN--GDVRYLKEAGKSSF
mgphya          E---------------------------EGISLLVSRKLVKLMN--GDVQYLREAGKSTF
ntphya          E---------------------------EGISLLISRKLVKLMN--GEVQYLREAGRSTF
omphya          E---------------------------DGISLFISRKLVKLMK--GDIQYLREAGRSTF
osphya          D---------------------------EGMSLAVSRNLLRLMN--GDVRHMREAGMSTF
pcphya          E---------------------------EGISLLISRKLVKLMN--GDVHYLREAGKSTF
psphya          E---------------------------EGISLHISRKLLKLMN--GDVRYLKEAGKSSF
sbphya          E---------------------------EGLSLLVSRNLLRLMN--GNIRHIREAGMSTF
slphya1         E---------------------------DGISLLISRKLVKLMN--GDIQYLRSAGTSTF
slphya3         E---------------------------EGISLLVSRKIVKLMN--GDVQYLRSAGSSTF
slphya4         E---------------------------DGISLLISRKLVKLMN--GDIQYLRSAGTCTF
stphya          E---------------------------EGISLLVSRKLVKLMN--GEVQYLREAGRSTF
taphya          E---------------------------EGLGLLVSRNLLRLMN--GDVRHLREAGVSIF
zmphya          E---------------------------EGFSLAVSRNLLRLMN--GDIRHLREAGMSTF
zmphya1         E---------------------------EGLSLLVSRNLLRLMN--GDIRHLREAGMSTF
atphyb          P---------------------------EGLGLSVCRKILKLMN--GEVQYIRESERSYF
atphyd          P---------------------------EGLGLSVCRKILKLMN--GGVQYIREFERSYF
gmphyb          Q---------------------------EGLGLSMSRKILKLMN--GEVQYIREAERCYF
lephb1          Q---------------------------EGLGLSMCRKMLKLMN--GEIQYIRESERCYF
lephb2          Q---------------------------QGLGLSMCRRILQLMN--GQVQYIRESERCFF
npphyB          K---------------------------EGLGLSMCRKILKLMN--GEIQYIRESERCYF
ntphyb          K---------------------------EGLGLSMCRKILKLMN--GDIQYIRESERCYF
osphyb          Q---------------------------EGIGLSICRKILKLMG--GEVQYIRESERSFF
pbphyb1         Q---------------------------EGLGLSMCRKILKLMN--GEVQYIRESERCYF
pbphyb2         KI--------------------------QFQGLSVCQGRLIWLSY-PENTTVTLYPLTIW
sbphyB          Q---------------------------EGVGLSTCRKILKLMG--GEVQYIRESERSFF
slphyb          Q---------------------------EGLGLSMCRKILKLMN--GEVQYIRESERSYF
stphyb1         Q---------------------------EGLGLSMCRKMLKLMN--GEIQYIRESERCYF
stphyb2         Q---------------------------EGLGLSMCRKMLKLMN--GEIQYIRESERCYF
zmphyb1         Q---------------------------EGVGLSTCRKILKLMG--GEVQYIRESERSFF
zmphyb2         Q---------------------------EGVGLSTCRKILKLMG--GEVQYIRESERSFF
atphyc          R---------------------------EGLGLHITQKLVKLME-RGTLRYLRESEMSAF
osphyc          R---------------------------EGLGLYISQKLVKTMS--GTVQYLREAESSSF
sbphyc          R---------------------------EGLGLYICQKLVKTMS--GTVQYLREADTSSF
slphyc          R---------------------------GGLSLYISHKLVKIMN--GTLQYLRGEDYSSF
taphyc          R---------------------------EGLGLHISQKLVKTMS--GTVQYLREAESSSF
zmphyc1         R---------------------------EGLGLYISQKLVKTMS--GTVQYLREADTSSF
zmphyc2         R---------------------------EGLGLYISQKLVKTMS--GTLQYLREADTSSF
lephye          Q---------------------------EGIALNVAQKLLNVMN--GHVRYVRGEDKCYF
atphye          P---------------------------DGLGLKLSRKLLEQMN--GRVSYVREDERCFF
inphye          Q---------------------------EGVVLHLSQKLVRMMN--GHVHYVREQQKCYF
lephyf          R---------------------------EGFGLYISQKLVKIMD--GTVQYLREADRSSF
acvphy1         ----------------------------EGLAISISCTLIRLMN--GDVKYTTDAGNKCF
acvphy2         Q---------------------------EGMGLSVSRKLVKLMN--GDVKYTREAGVCYF
acvphy3         FPTS-------------------IPVSLAGRQLIAGLLQRDPTIRLGTLRGASELKKHPF
apphy1          Q---------------------------EGMGLSVSRKLVKLMN--GEVSYIRDAGLCYF
cpphy2          Q---------------------------EGLGLNMCRKLVRLMN--GDVQYVRENAQCYF
mcphy1          Q---------------------------EGLGLSMCRKIVRLMS--GEVRYVREPGKSYF
mpphy1          Q---------------------------EGLGLNMCRKLLKLMS--GDVQYIREAGKCYF
msphy1          Q---------------------------EGLGLSICRKLVRLMN--GEVQYRREGERNFF
paphy1          Q---------------------------EGLGLYMCQQLVKIMN--GDVQYLREAGRSSF
ppphy0          Q---------------------------EGLGLNMCRKLVRLMN--GDVHYVREAMQCYF
ppphy1          Q---------------------------EGLGLNMCRKLVRLMN--GDVHYVREAMQCYF
ppphy2          Q---------------------------EGLGLSMCRKLVKLMN--GTVQYIRETGKSCF
ppphy3          Q---------------------------EGLGLNICRKLVRLMN--GDVQYVREAMQCYF
ppphy4          Q---------------------------EGLGLSMCRKLVKLMN--GNVQYIRETGKSYF
psphy1          Q---------------------------EGVGLSMCRKLLKLMN--GDVRYIRESGICYF
smphy1          Q---------------------------EGLGLSMCRKLVKLMN--GEVEYIREAGKNYF
aphA            DE-----------------------YHGTGMGLAICKKIIECHRGRIWVES-QLGEGATF
cph1            DE-----------------------YKGTGMGLAICKKIIEGHQGQIWLES-NPGEGSTF
cwCph1          DE-----------------------YPGTGMGLAICKKIMECHRGKIWVES-EIGQGATF
npCph1          DE-----------------------YTGTGMGLAICKKIVECHRGRIWVES-ELGQGATF
cwCph1a         ------------------------------------------------------------
npCph1a         EK----------------------YGGGAGAGLAIVKKIVELHNGQIWVES-TLGVGSIF
toCphA          EE-----------------------YPGTGMGLAICKKIIECHRGRIWVES-QLGEGATF
aphB            SK----------------------YGGGTGAGLTIAKKIVERHGGKIWVES-TYGEGSTF
atBphP1         ED-----------------------FEGTGIGLALVRRIVERHHGLVGAEG-TVGEGATF
atBphP3         ED-----------------------FEGTGIGLALVRRIVERHHGLVGAEG-TVGEGATF
avAphB          NK----------------------YGGGTGAGLTIAKKIVERHGGKIWVES-TYGEGSTF
chBphP1         AE-----------------------YPGSGIGLALCKKIMKTHKGFIEAQG-IPEKGAIF
chBphP2         ------------------------------------------------------------
drbphp          DE-----------------------ALGNGLGLPLCRKIAELHGGTLTVES-APGEGSTF
goBphP          ------------------------YTTLTPGLEAVMTLPLDSILPSEADAS-TEAALSQP
krBphP          ------------------------------------------------------------
mmBphP2         ------------------------------------------------------------
paBphP          NQR---------------------NRNGLGIGLYISQAIAQAHQ--GRIDVDCRDDVITF
pfBphP          NP------------------------TGTGLGLYITQGIVEAHGGQIVAES-EPGQGSEF
ppBphP1         VE-----------------------YHPEGLQGFFRIPAKHLSVAEAAETA-LPATPLAR
ppBphP2         ED-----------------------FEGTGIGLASVRRIIERHDGRVWATG-QVDQGASF
ppkBphP2        ED-----------------------FEGTGIGLASVRRIIERHDGRVWATG-QVDQGASF
psBphP1         NP------------------------TGTGLGLYISQGIIKAHGGELAAQS-QVGHGSEF
psBphP2         NP------------------------RGNGLGLYICQGIITAHGGRLWADS-SLDSGSVF
pssBphP1        NP------------------------TGTGLGLYISQGIIKAHGGELAAQS-QVGEGSEF
pssBphP2        NP------------------------RGNGLGLYICQGIITAHGGRLWADS-SLDSGSVF
pstBphP1        NP------------------------TGTGLGLYISQGIIKAHGGELAAQS-QVGHGSEF
rcPpr           RA----------------------AVEGTGLGLPIAKSLVDLHAGNLAIET-APGLGTTV
rlBphP          VR-----------------------YVEDGLEADFSIPARHVVGP-TSERSNPLPVGATG
atBphP2         IR-----------------------YLPNGLEAEILLPFRHVSSVSAAFET-KTEAETLP
brBphP          ------------------------------------------------------------
rpBphP1N        ------------------------------------------------------------
rpBphP2N        DD-----------------------YEGSGIGLAICRKIVQRHGGRVGVDT-VPGQGSTF
rpBphP3N        DE-----------------------YQGTGIGLAICRKIVHRHGGTISATS-RVGEGSVF
rpBphP4N        ---------------------------SGRLGLLGIRERLSLVGGSLEIES-APGKGTAL
rpBphP5N        EQ----------------------KAEGAGVGLAMTRRIVAHHGGRIWVQS-RLGEGATF
rpBphP6N        VD-----------------------YLPGGVVARLGIPGQFVTETLQRLSS-VQASGQST
rrBphP          GS-------------------------GTGMGLAVVHGLVEAWGGTIGLES-APGSGTKF
rsBphP1         ------------------------------------------------------------
rsBphP1a        ------------------------------------------------------------
toCphB          TQ----------------------YGGGTGAGLTIAKKVVERHGGKIWVES-TYGEGSTF
xaBphP          ------------------------------------------------------------
xcBphP          ------------------------------------------------------------
anFPH1          DDSH-YYGGSEEGEESAPEAKASKDKAVLGLGLALVARIVRNMHGQLTVRS-EEGKGSRF
bfFPH2          TD---------HSTIKKPAQPLIDVKETLGIGLAVVARYVRNSNGQIRVHS-EVGKGTIF
chFPH1          PA----SMLEDALIPDQKKLAEQGEKSTLGLGLAIVGRIIRNMNGQLRLRS-EEGKGTRF
gmFPH1          EA----------PMSGTKLEEMPREMRTLGLGLAVVARIVRNMDGQLRLKS-EVGQGSRF
gzFPH1          DA----------PTS-SSLDDMPREMRTLGLGLAVVARIVRNMDGQLRLKS-EVGQGSRF
ncFPH1          IG------------SESSDDDNSQSGKALGLGLAVVARILRNMDGQLRLKS-EVGKGSRF
ncFPH2          DF----------DEATSKPHAVRDNVLRVGVGLAFVARFVKQRNGQLKVKS-TKGRGSTF
umFPH1          IAQPGRQDLSEPEGSEASLLRTEPSDSGLGLGLAIVARVVKNLGGQLRVDS-QVGEGTSF
aphC            GK-------------------------GTGLGLSISYKIVVDRHGGVFKCDSQLGSGTEF
cph2            ---------------------------SLEGAINVTEALQVEVANLAIPHTVSGTGHVTL
npCph2a1        GK-------------------------GTGLGLSISYQIVVDKHGGVFKCDSQPGLGTEF
npCph2a2        GQ-------------------------GTGLGLSISYQIVEKH-GGKLQCLSQPGEGAQF
npCph2b         GR-------------------------GTGLGLAISYQIIVEKHGGIMECISEPGIGTEF


arphyA          IISAELAAAN----K---------------------------------------------
asphya3         IITAELASAP----TAMGQ-----------------------------------------
asphya4         ILTAELASAP----TAIGQ-----------------------------------------
atphya          IITAELAAAN----K---------------------------------------------
cpphya          IITVELAAAH----KSRTT-----------------------------------------
cupphya         IISVELAVAT----KPRA------------------------------------------
gmphya          ILSAELAAAH----NLKA------------------------------------------
lephya          IISVELAVAT----NSS-------------------------------------------
lsphya          ILSVELAAAH----KLKG------------------------------------------
mgphya          IISVELAAAA----NKSTCE----------------------------------------
ntphya          IISVELAVAT----KSSC------------------------------------------
omphya          IISVEIAISN----KPNL------------------------------------------
osphya          ILSVELASAP----AK--------------------------------------------
pcphya          IITVELAAAS----KRES------------------------------------------
psphya          ILSVELAAAH----KLKG------------------------------------------
sbphya          ILTAELAAAP----SAVGQ-----------------------------------------
slphya1         IISVELAVAG----NSS-------------------------------------------
slphya3         IISVELAIAG----NSL-------------------------------------------
slphya4         IIYVELAVAD----NSS-------------------------------------------
stphya          IISVELAVAT----KSS-------------------------------------------
taphya          ILTAELACAP----TAMEH-----------------------------------------
zmphya          ILTAELAAAP----SAVGR-----------------------------------------
zmphya1         ILTAELAAAP----SAAGH-----------------------------------------
atphyb          LIILELPVPRKRPLSTASGSGDMMLMMPY-------------------------------
atphyd          LIVIELPVP-------------LMMMMPS-S-----------------------------
gmphyb          YVLLELPVT----RRSSKKC----------------------------------------
lephb1          MIILDLPMT----RKGPKSVG---------------------------------------
lephb2          LIILQLPML----IQ---------------------------------------------
npphyB          LIILDLPMT----GRGSKSVG---------------------------------------
ntphyb          LIILDLPMT----RRGSKSLG---------------------------------------
osphyb          HIVLELPQP---QQAASRGTS---------------------------------------
pbphyb1         LVILEVPMPNKCERYNCKKCCRLGCLVCN-VY----------------------------
pbphyb2         FLLLYRRQS-----RSITHT----------------------------------------
sbphyB          LIVLELPQPRP---AADREIS---------------------------------------
slphyb          FVILELRMPP----KQLMNVE---------------------------------------
stphyb1         LIILDLPMTR----KGPKSVG---------------------------------------
stphyb2         LIILDLPMTR----KGPKSVG---------------------------------------
zmphyb1         LIVLEQPQPR---PAAGREIV---------------------------------------
zmphyb2         LIVLELPQPR---LAAGRENQLIC------------------------------------
atphyc          VILTEFPLI---------------------------------------------------
osphyc          IVLVEFPVAQ----LSTKRCKASTSKF---------------------------------
sbphyc          IILIEFPVAQ----LSSKRSKPSTSKF---------------------------------
slphyc          IVFLEFPVA---------------------------------------------------
taphyc          IVLVEFPVAQ----LNSKRSRPSTSKSNF-------------------------------
zmphyc1         IILMEFPVAQ----LSSKRSKPSTSKF---------------------------------
zmphyc2         IILIEFPVAQ----LSSKRSKPSPSKF---------------------------------
lephye          LIDVELQTLK-PTQHGPKLEVTQEIEI---------------------------------
atphye          QVDLQVKTMLGVESRGTEGSSSIK------------------------------------
inphye          LIDLDFKTQK-PRSRESSMDTKAD------------------------------------
lephyf          IILVEFPLME----KKNN------------------------------------------
acvphy1         LVTIQFPLAH---RDDATSVR---------------------------------------
acvphy2         LVTVELPLVQ---EDD--------------------------------------------
acvphy3         FREINWPLIRWRKFSANQAHNANNVSSLD-EGESDSGNAWEANGGSTQSFQDTF------
apphy1          WSMLELPVVQ---SGKQAMF----------------------------------------
cpphy2          VVYVELPMAQ---RDDAASQM---------------------------------------
mcphy1          LVLLDLPLAQ---REDAGSAM---------------------------------------
mpphy1          LVNVELPIAQ---RDDAGSVK---------------------------------------
msphy1          LLQLELPLAQ---RDDQASMK---------------------------------------
paphy1          IINVEFPLAQ---TDKQ-------------------------------------------
ppphy0          VVNVELPMAQ---RDDASSQCRSLYSYLL-A-----------------------------
ppphy1          VVNVELPMAQ---RDDASSQM---------------------------------------
ppphy2          LVEVELPLAQ---RDDAGSVRSTVV-----------------------------------
ppphy3          VLYVELPLAQ---QDDAASQM---------------------------------------
ppphy4          LVEVELPLAQ---RDDAGSVR---------------------------------------
psphy1          LVNVEFPMAQ---REDAASIK---------------------------------------
smphy1          LVSLELPLAQ---RDDAGSVKFQASS----------------------------------
aphA            YFTIPVGGRERERRNGRKTQNNLFS-----------------------------------
cph1            YFSIPIGN----------------------------------------------------
cwCph1          YFTIPVGGTERDRKRGSTR-----------------------------------------
npCph1          YFTIPVGGRELERRNGRKTQNHLFGRGQ--------------------------------
cwCph1a         ------------------------------------------------------------
npCph1a         YFTLE-------------------------------------------------------
toCphA          YFTIPVGGRERERRNGRQTQKDLFGRG---------------------------------
aphB            YFTLQDV-----------------------------------------------------
atBphP1         SFTLPVTKVEEEKIA---------------------------------------------
atBphP3         SFTLPVTKVEEEKIA---------------------------------------------
avAphB          YFTLQGV-----------------------------------------------------
chBphP1         YLYFPVSKNS--------------------------------------------------
chBphP2         ------------------------------------------------------------
drbphp          RCWLPDAGPLPGAADA--------------------------------------------
goBphP          PYPYP-------------------------------------------------------
krBphP          ------------------------------------------------------------
mmBphP2         ------------------------------------------------------------
paBphP          CLRLPVRQAETGSSS---------------------------------------------
pfBphP          RFTVPRLD----------------------------------------------------
ppBphP1         ANGAFAARS-GLCVLILEDQLVIAVGLEQ-ILNDAQIKDVITASSEDQAMQLLGSHKPDA
ppBphP2         HFTLPRNTAT--------------------------------------------------
ppkBphP2        HFTLPRNTAT--------------------------------------------------
psBphP1         RFTVPIAH----------------------------------------------------
psBphP2         SFTLPMHQGQDT-------------------IGESTFLKQSGTTHRLAQSISSKLERQQL
pssBphP1        RFTVPMAV----------------------------------------------------
pssBphP2        SFTLPVHQGTDS-------------------IGETTFLKQSGTTHRLAQSISSKLERQQL
pstBphP1        RFTVPIAH----------------------------------------------------
rcPpr           TIEIGA------------------------------------------------------
rlBphP          RKTIPDDQPLSGLNVLLVENNLIIAMDGEDILRRLGADVATAPSVTE-AMEILAGQSFDL
atBphP2         QPRRYNREE-PLKVLLVEDQMLIAMDVEN-MLEDNGIKAIETATSSAMAIEKLKTYLPDV
brBphP          ------------------------------------------------------------
rpBphP1N        ------------------------------------------------------------
rpBphP2N        WFTLPVSDDHGQG-----------------------------------------------
rpBphP3N        TFTLPLCDQDAAES----------------------------------------------
rpBphP4N        YARIPL------------------------------------------------------
rpBphP5N        YFTLAPDEERHDA-----------------------------------------------
rpBphP6N        DSSALNIADAS---ILLVEDQLVIALDAEDMLGAIGAKLVTSVASAEEALQTIAQQPPTL
rrBphP          VISFPINNP---------------------------------------------------
rsBphP1         ------------------------------------------------------------
rsBphP1a        ------------------------------------------------------------
toCphB          YFTLQEVK----------------------------------------------------
xaBphP          ------------------------------------------------------------
xcBphP          ------------------------------------------------------------
anFPH1          QISLQFPIPEGSDTKS----------PTA-EHRPVATGDSAAP-------FSTGDDVILV
bfFPH2          GIELPFEH------------------------------APAASNTQEIPIISTGRQIRPF
chFPH1          VIQLPFEIPDSEADSV----------TTG-GASPAGSVTPHAEESLPNVVSSTAGERTLI
gmFPH1          VVQLPFLLSNECPSSHGNEN-LPTSVPTN-KSTNSAESANTATSAPLSLTAAPEGEITLV
gzFPH1          VVQLPFLLSDQYSGSH------LKSAPAG-RGNQSFNSTSTASTAPDALRAAPEGEITLV
ncFPH1          VIQLPFDLPEEETSRDTVG------ASSG-NTAQLSLGSGTASASAASVTQMQDGEVMLV
ncFPH2          TLEIPFAVS-----------------------SHCSSIASRRRDASPLPVLTMPG-----
umFPH1          TYYIPFCSAETTTPTEMPPIGSSGGSGTK-RSSDTISMRRSTSMGSGSASSAGRSEIDSL
aphC            WIEIPIQQVNGNW-----------------------------------------------
cph2            SIGIAVYTPERHINPNALVKAADLALYEA-KAKGRNQWLAYEGSQLPHVDGEV-------
npCph2a1        WIEIPVSQITKF------------------------------------------------
npCph2a2        VIEIPIKQSERELANVLIDKKESDTDNS--------------------------------
npCph2b         WIEIPVKPPAKIVYSR--------------------------------------------


arphyA          ------------------------------------------------------------
asphya3         ------------------------------------------------------------
asphya4         ------------------------------------------------------------
atphya          ------------------------------------------------------------
cpphya          ------------------------------------------------------------
cupphya         ------------------------------------------------------------
gmphya          ------------------------------------------------------------
lephya          ------------------------------------------------------------
lsphya          ------------------------------------------------------------
mgphya          ------------------------------------------------------------
ntphya          ------------------------------------------------------------
omphya          ------------------------------------------------------------
osphya          ------------------------------------------------------------
pcphya          ------------------------------------------------------------
psphya          ------------------------------------------------------------
sbphya          ------------------------------------------------------------
slphya1         ------------------------------------------------------------
slphya3         ------------------------------------------------------------
slphya4         ------------------------------------------------------------
stphya          ------------------------------------------------------------
taphya          ------------------------------------------------------------
zmphya          ------------------------------------------------------------
zmphya1         ------------------------------------------------------------
atphyb          ------------------------------------------------------------
atphyd          ------------------------------------------------------------
gmphyb          ------------------------------------------------------------
lephb1          ------------------------------------------------------------
lephb2          ------------------------------------------------------------
npphyB          ------------------------------------------------------------
ntphyb          ------------------------------------------------------------
osphyb          ------------------------------------------------------------
pbphyb1         ------------------------------------------------------------
pbphyb2         ------------------------------------------------------------
sbphyB          ------------------------------------------------------------
slphyb          ------------------------------------------------------------
stphyb1         ------------------------------------------------------------
stphyb2         ------------------------------------------------------------
zmphyb1         ------------------------------------------------------------
zmphyb2         ------------------------------------------------------------
atphyc          ------------------------------------------------------------
osphyc          ------------------------------------------------------------
sbphyc          ------------------------------------------------------------
slphyc          ------------------------------------------------------------
taphyc          ------------------------------------------------------------
zmphyc1         ------------------------------------------------------------
zmphyc2         ------------------------------------------------------------
lephye          ------------------------------------------------------------
atphye          ------------------------------------------------------------
inphye          ------------------------------------------------------------
lephyf          ------------------------------------------------------------
acvphy1         ------------------------------------------------------------
acvphy2         ------------------------------------------------------------
acvphy3         ------------------------------------------------------------
apphy1          ------------------------------------------------------------
cpphy2          ------------------------------------------------------------
mcphy1          ------------------------------------------------------------
mpphy1          ------------------------------------------------------------
msphy1          ------------------------------------------------------------
paphy1          ------------------------------------------------------------
ppphy0          ------------------------------------------------------------
ppphy1          ------------------------------------------------------------
ppphy2          ------------------------------------------------------------
ppphy3          ------------------------------------------------------------
ppphy4          ------------------------------------------------------------
psphy1          ------------------------------------------------------------
smphy1          ------------------------------------------------------------
aphA            ------------------------------------------------------------
cph1            ------------------------------------------------------------
cwCph1          ------------------------------------------------------------
npCph1          ------------------------------------------------------------
cwCph1a         ------------------------------------------------------------
npCph1a         ------------------------------------------------------------
toCphA          ------------------------------------------------------------
aphB            ------------------------------------------------------------
atBphP1         ------------------------------------------------------------
atBphP3         ------------------------------------------------------------
avAphB          ------------------------------------------------------------
chBphP1         ------------------------------------------------------------
chBphP2         ------------------------------------------------------------
drbphp          ------------------------------------------------------------
goBphP          ------------------------------------------------------------
krBphP          ------------------------------------------------------------
mmBphP2         ------------------------------------------------------------
paBphP          ------------------------------------------------------------
pfBphP          ------------------------------------------------------------
ppBphP1         AILDVNLGTGTSISVADELVRRQVPFLFATGYGDGISIPEHLQHVPVARKPYDANAILAS
ppBphP2         ------------------------------------------------------------
ppkBphP2        ------------------------------------------------------------
psBphP1         ------------------------------------------------------------
psBphP2         ED----------------------------------------------------RLTRAG
pssBphP1        ------------------------------------------------------------
pssBphP2        ED----------------------------------------------------RLTRAG
pstBphP1        ------------------------------------------------------------
rcPpr           ------------------------------------------------------------
rlBphP          ALLDVNLGDETSFGIADRLAADGVPFVFATGYGEGIAQANSHSDAPVLQKPYTMEGVTDI
atBphP2         AILDINLGSDTSIPVARELHRRGIPFLFATGYADGSMVPDEFGAVPVIRKPYDEDALMAG
brBphP          ------------------------------------------------------------
rpBphP1N        ------------------------------------------------------------
rpBphP2N        ------------------------------------------------------------
rpBphP3N        ------------------------------------------------------------
rpBphP4N        ------------------------------------------------------------
rpBphP5N        ------------------------------------------------------------
rpBphP6N        AILDVNLGNGSSLPVADELERLGIPFIFATGYGDTAMIPERMRGLPIVRKPYSIDSLRGA
rrBphP          ------------------------------------------------------------
rsBphP1         ------------------------------------------------------------
rsBphP1a        ------------------------------------------------------------
toCphB          ------------------------------------------------------------
xaBphP          ------------------------------------------------------------
xcBphP          ------------------------------------------------------------
anFPH1          D---STTGSKRNSQ-DSL------------------------------------------
bfFPH2          S----DSGSNYDES---------------------------------------DKMNSTY
chFPH1          APSLSRQGSAGEDDKQTSNVVVRKTSAGSLASKNSLRSFKTSSSQRSDVDRLIDAIQEPH
gmFPH1          D---RVSSMTSAVEGGDASMKGSRASQRSMSSH---------GSHQSDADRLIDAISTPL
gzFPH1          D---RASTMASAG---DISLKGSGASQRSMGSHTSHSSRGSRGSHQSDADRLINAIQTPL
ncFPH1          D---RNNGSSWSVNNATGSLASKKSYDDNLSITS----KGSGRSALSDADRLIDAIQNPL
ncFPH2          ----------------------------------------------------------PL
umFPH1          VEAIQQPVLRDQATSEDVVARRRTAEGVSPGLIHGSKIVSAGSIHRPEYAAQRTRSFDSG
aphC            ------------------------------------------------------------
cph2            ------------------------------------------------------------
npCph2a1        ------------------------------------------------------------
npCph2a2        ------------------------------------------------------------
npCph2b         ------------------------------------------------------------


arphyA          ------------------------------------------------------------
asphya3         ------------------------------------------------------------
asphya4         ------------------------------------------------------------
atphya          ------------------------------------------------------------
cpphya          ------------------------------------------------------------
cupphya         ------------------------------------------------------------
gmphya          ------------------------------------------------------------
lephya          ------------------------------------------------------------
lsphya          ------------------------------------------------------------
mgphya          ------------------------------------------------------------
ntphya          ------------------------------------------------------------
omphya          ------------------------------------------------------------
osphya          ------------------------------------------------------------
pcphya          ------------------------------------------------------------
psphya          ------------------------------------------------------------
sbphya          ------------------------------------------------------------
slphya1         ------------------------------------------------------------
slphya3         ------------------------------------------------------------
slphya4         ------------------------------------------------------------
stphya          ------------------------------------------------------------
taphya          ------------------------------------------------------------
zmphya          ------------------------------------------------------------
zmphya1         ------------------------------------------------------------
atphyb          ------------------------------------------------------------
atphyd          ------------------------------------------------------------
gmphyb          ------------------------------------------------------------
lephb1          ------------------------------------------------------------
lephb2          ------------------------------------------------------------
npphyB          ------------------------------------------------------------
ntphyb          ------------------------------------------------------------
osphyb          ------------------------------------------------------------
pbphyb1         ------------------------------------------------------------
pbphyb2         ------------------------------------------------------------
sbphyB          ------------------------------------------------------------
slphyb          ------------------------------------------------------------
stphyb1         ------------------------------------------------------------
stphyb2         ------------------------------------------------------------
zmphyb1         ------------------------------------------------------------
zmphyb2         ------------------------------------------------------------
atphyc          ------------------------------------------------------------
osphyc          ------------------------------------------------------------
sbphyc          ------------------------------------------------------------
slphyc          ------------------------------------------------------------
taphyc          ------------------------------------------------------------
zmphyc1         ------------------------------------------------------------
zmphyc2         ------------------------------------------------------------
lephye          ------------------------------------------------------------
atphye          ------------------------------------------------------------
inphye          ------------------------------------------------------------
lephyf          ------------------------------------------------------------
acvphy1         ------------------------------------------------------------
acvphy2         ------------------------------------------------------------
acvphy3         ------------------------------------------------------------
apphy1          ------------------------------------------------------------
cpphy2          ------------------------------------------------------------
mcphy1          ------------------------------------------------------------
mpphy1          ------------------------------------------------------------
msphy1          ------------------------------------------------------------
paphy1          ------------------------------------------------------------
ppphy0          ------------------------------------------------------------
ppphy1          ------------------------------------------------------------
ppphy2          ------------------------------------------------------------
ppphy3          ------------------------------------------------------------
ppphy4          ------------------------------------------------------------
psphy1          ------------------------------------------------------------
smphy1          ------------------------------------------------------------
aphA            ------------------------------------------------------------
cph1            ------------------------------------------------------------
cwCph1          ------------------------------------------------------------
[truncated: 75,226 more chars]
