# Supplementary material for: Flexible mapping of homology onto structure with Homolmapper
Source: BMC Bioinformatics. 2007 Apr 11;8:123. doi: 10.1186/1471-2105-8-123 (PMC1955750; doi:10.1186/1471-2105-8-123)
Supplement: Additional file 3 — Additional documentation for homolmapper, including the PDF User Guide and example structure, alignment, and accessory files, current as of March 2007. [file 1471-2105-8-123-S3.gz › user_guide/phytochrome/use_phy.hmset]

# REMARK  This file generated by	 homolmapper version 11.4.3 
# REMARK  using 1ZTU.pdb, corrected.aln	--sfam   
# REMARK  corrected.aln: 122 sequences. Matched with drbphp.
# REMARK  occupancy: sim	ID		structure
# REMARK  B-factor: sim	ID		structure
# REMARK	Wed Oct 18 16:01:20 2006
 1ZTU.pdb
 corrected.aln
--sfam=@.atphya.70.Y
--out=use_phy
--B=use.drbphp
--no_gap_penalty
