# Supplementary material for: Flexible mapping of homology onto structure with Homolmapper
Source: BMC Bioinformatics. 2007 Apr 11;8:123. doi: 10.1186/1471-2105-8-123 (PMC1955750; doi:10.1186/1471-2105-8-123)
Supplement: Additional file 3 — Additional documentation for homolmapper, including the PDF User Guide and example structure, alignment, and accessory files, current as of March 2007. [file 1471-2105-8-123-S3.gz › user_guide/proteasome/1FNT.pdb]

HEADER    HYDROLASE/HYDROLASE ACTIVATOR           23-AUG-00   1FNT              
TITLE     CRYSTAL STRUCTURE OF THE 20S PROTEASOME FROM YEAST IN                 
TITLE    2 COMPLEX WITH THE PROTEASOME ACTIVATOR PA26 FROM TRYPANOSOME          
TITLE    3 BRUCEI AT 3.2 ANGSTROMS RESOLUTION                                   
COMPND    MOL_ID: 1;                                                            
COMPND   2 MOLECULE: PROTEASOME COMPONENT C7-ALPHA;                             
COMPND   3 CHAIN: A, O;                                                         
COMPND   4 EC: 3.4.99.46;                                                       
COMPND   5 ENGINEERED: YES;                                                     
COMPND   6 MOL_ID: 2;                                                           
COMPND   7 MOLECULE: PROTEASOME COMPONENT Y7;                                   
COMPND   8 CHAIN: B, P;                                                         
COMPND   9 EC: 3.4.99.46;                                                       
COMPND  10 ENGINEERED: YES;                                                     
COMPND  11 MOL_ID: 3;                                                           
COMPND  12 MOLECULE: PROTEASOME COMPONENT Y13;                                  
COMPND  13 CHAIN: C, Q;                                                         
COMPND  14 EC: 3.4.99.46;                                                       
COMPND  15 ENGINEERED: YES;                                                     
COMPND  16 MOL_ID: 4;                                                           
COMPND  17 MOLECULE: PROTEASOME COMPONENT PRE6;                                 
COMPND  18 CHAIN: D, R;                                                         
COMPND  19 EC: 3.4.99.46;                                                       
COMPND  20 ENGINEERED: YES;                                                     
COMPND  21 MOL_ID: 5;                                                           
COMPND  22 MOLECULE: PROTEASOME COMPONENT PUP2;                                 
COMPND  23 CHAIN: E, S;                                                         
COMPND  24 EC: 3.4.99.46;                                                       
COMPND  25 ENGINEERED: YES;                                                     
COMPND  26 MOL_ID: 6;                                                           
COMPND  27 MOLECULE: PROTEASOME COMPONENT PRE5;                                 
COMPND  28 CHAIN: F, T;                                                         
COMPND  29 EC: 3.4.99.46;                                                       
COMPND  30 ENGINEERED: YES;                                                     
COMPND  31 MOL_ID: 7;                                                           
COMPND  32 MOLECULE: PROTEASOME COMPONENT C1;                                   
COMPND  33 CHAIN: G, U;                                                         
COMPND  34 EC: 3.4.99.46;                                                       
COMPND  35 ENGINEERED: YES;                                                     
COMPND  36 MOL_ID: 8;                                                           
COMPND  37 MOLECULE: PROTEASOME COMPONENT PRE3;                                 
COMPND  38 CHAIN: H, V;                                                         
COMPND  39 EC: 3.4.99.46;                                                       
COMPND  40 ENGINEERED: YES;                                                     
COMPND  41 MOL_ID: 9;                                                           
COMPND  42 MOLECULE: PROTEASOME COMPONENT PUP1;                                 
COMPND  43 CHAIN: I, W;                                                         
COMPND  44 EC: 3.4.99.46;                                                       
COMPND  45 ENGINEERED: YES;                                                     
COMPND  46 MOL_ID: 10;                                                          
COMPND  47 MOLECULE: PROTEASOME COMPONENT PUP3;                                 
COMPND  48 CHAIN: J, X;                                                         
COMPND  49 EC: 3.4.99.46;                                                       
COMPND  50 ENGINEERED: YES;                                                     
COMPND  51 MOL_ID: 11;                                                          
COMPND  52 MOLECULE: PROTEASOME COMPONENT C11;                                  
COMPND  53 CHAIN: K, Y;                                                         
COMPND  54 EC: 3.4.99.46;                                                       
COMPND  55 ENGINEERED: YES;                                                     
COMPND  56 MOL_ID: 12;                                                          
COMPND  57 MOLECULE: PROTEASOME COMPONENT PRE2;                                 
COMPND  58 CHAIN: L, Z;                                                         
COMPND  59 EC: 3.4.99.46;                                                       
COMPND  60 ENGINEERED: YES;                                                     
COMPND  61 MOL_ID: 13;                                                          
COMPND  62 MOLECULE: PROTEASOME COMPONENT C5;                                   
COMPND  63 CHAIN: M, a;                                                         
COMPND  64 EC: 3.4.99.46;                                                       
COMPND  65 ENGINEERED: YES;                                                     
COMPND  66 MOL_ID: 14;                                                          
COMPND  67 MOLECULE: PROTEASOME COMPONENT PRE4;                                 
COMPND  68 CHAIN: N, b;                                                         
COMPND  69 EC: 3.4.99.46;                                                       
COMPND  70 ENGINEERED: YES;                                                     
COMPND  71 MOL_ID: 15;                                                          
COMPND  72 MOLECULE: PROTEASOME ACTIVATOR PROTEIN PA26;                         
COMPND  73 CHAIN: c, d, e, f, g, h, i, j, k, l, m, n, o, p;                     
COMPND  74 ENGINEERED: YES                                                      
SOURCE    MOL_ID: 1;                                                            
SOURCE   2 ORGANISM_SCIENTIFIC: SACCHAROMYCES CEREVISIAE;                       
SOURCE   3 ORGANISM_COMMON: YEAST;                                              
SOURCE   4 EXPRESSION_SYSTEM: SACCHAROMYCES CEREVISIAE;                         
SOURCE   5 EXPRESSION_SYSTEM_COMMON: YEAST;                                     
SOURCE   6 MOL_ID: 2;                                                           
SOURCE   7 ORGANISM_SCIENTIFIC: SACCHAROMYCES CEREVISIAE;                       
SOURCE   8 ORGANISM_COMMON: YEAST;                                              
SOURCE   9 EXPRESSION_SYSTEM: SACCHAROMYCES CEREVISIAE;                         
SOURCE  10 EXPRESSION_SYSTEM_COMMON: YEAST;                                     
SOURCE  11 MOL_ID: 3;                                                           
SOURCE  12 ORGANISM_SCIENTIFIC: SACCHAROMYCES CEREVISIAE;                       
SOURCE  13 ORGANISM_COMMON: YEAST;                                              
SOURCE  14 EXPRESSION_SYSTEM: SACCHAROMYCES CEREVISIAE;                         
SOURCE  15 EXPRESSION_SYSTEM_COMMON: YEAST;                                     
SOURCE  16 MOL_ID: 4;                                                           
SOURCE  17 ORGANISM_SCIENTIFIC: SACCHAROMYCES CEREVISIAE;                       
SOURCE  18 ORGANISM_COMMON: YEAST;                                              
SOURCE  19 EXPRESSION_SYSTEM: SACCHAROMYCES CEREVISIAE;                         
SOURCE  20 EXPRESSION_SYSTEM_COMMON: YEAST;                                     
SOURCE  21 MOL_ID: 5;                                                           
SOURCE  22 ORGANISM_SCIENTIFIC: SACCHAROMYCES CEREVISIAE;                       
SOURCE  23 ORGANISM_COMMON: YEAST;                                              
SOURCE  24 EXPRESSION_SYSTEM: SACCHAROMYCES CEREVISIAE;                         
SOURCE  25 EXPRESSION_SYSTEM_COMMON: YEAST;                                     
SOURCE  26 MOL_ID: 6;                                                           
SOURCE  27 ORGANISM_SCIENTIFIC: SACCHAROMYCES CEREVISIAE;                       
SOURCE  28 ORGANISM_COMMON: YEAST;                                              
SOURCE  29 EXPRESSION_SYSTEM: SACCHAROMYCES CEREVISIAE;                         
SOURCE  30 EXPRESSION_SYSTEM_COMMON: YEAST;                                     
SOURCE  31 MOL_ID: 7;                                                           
SOURCE  32 ORGANISM_SCIENTIFIC: SACCHAROMYCES CEREVISIAE;                       
SOURCE  33 ORGANISM_COMMON: YEAST;                                              
SOURCE  34 EXPRESSION_SYSTEM: SACCHAROMYCES CEREVISIAE;                         
SOURCE  35 EXPRESSION_SYSTEM_COMMON: YEAST;                                     
SOURCE  36 MOL_ID: 8;                                                           
SOURCE  37 ORGANISM_SCIENTIFIC: SACCHAROMYCES CEREVISIAE;                       
SOURCE  38 ORGANISM_COMMON: YEAST;                                              
SOURCE  39 EXPRESSION_SYSTEM: SACCHAROMYCES CEREVISIAE;                         
SOURCE  40 EXPRESSION_SYSTEM_COMMON: YEAST;                                     
SOURCE  41 MOL_ID: 9;                                                           
SOURCE  42 ORGANISM_SCIENTIFIC: SACCHAROMYCES CEREVISIAE;                       
SOURCE  43 ORGANISM_COMMON: YEAST;                                              
SOURCE  44 EXPRESSION_SYSTEM: SACCHAROMYCES CEREVISIAE;                         
SOURCE  45 EXPRESSION_SYSTEM_COMMON: YEAST;                                     
SOURCE  46 MOL_ID: 10;                                                          
SOURCE  47 ORGANISM_SCIENTIFIC: SACCHAROMYCES CEREVISIAE;                       
SOURCE  48 ORGANISM_COMMON: YEAST;                                              
SOURCE  49 EXPRESSION_SYSTEM: SACCHAROMYCES CEREVISIAE;                         
SOURCE  50 EXPRESSION_SYSTEM_COMMON: YEAST;                                     
SOURCE  51 MOL_ID: 11;                                                          
SOURCE  52 ORGANISM_SCIENTIFIC: SACCHAROMYCES CEREVISIAE;                       
SOURCE  53 ORGANISM_COMMON: YEAST;                                              
SOURCE  54 EXPRESSION_SYSTEM: SACCHAROMYCES CEREVISIAE;                         
SOURCE  55 EXPRESSION_SYSTEM_COMMON: YEAST;                                     
SOURCE  56 MOL_ID: 12;                                                          
SOURCE  57 ORGANISM_SCIENTIFIC: SACCHAROMYCES CEREVISIAE;                       
SOURCE  58 ORGANISM_COMMON: YEAST;                                              
SOURCE  59 EXPRESSION_SYSTEM: SACCHAROMYCES CEREVISIAE;                         
SOURCE  60 EXPRESSION_SYSTEM_COMMON: YEAST;                                     
SOURCE  61 MOL_ID: 13;                                                          
SOURCE  62 ORGANISM_SCIENTIFIC: SACCHAROMYCES CEREVISIAE;                       
SOURCE  63 ORGANISM_COMMON: YEAST;                                              
SOURCE  64 EXPRESSION_SYSTEM: SACCHAROMYCES CEREVISIAE;                         
SOURCE  65 EXPRESSION_SYSTEM_COMMON: YEAST;                                     
SOURCE  66 MOL_ID: 14;                                                          
SOURCE  67 ORGANISM_SCIENTIFIC: SACCHAROMYCES CEREVISIAE;                       
SOURCE  68 ORGANISM_COMMON: YEAST;                                              
SOURCE  69 EXPRESSION_SYSTEM: SACCHAROMYCES CEREVISIAE;                         
SOURCE  70 EXPRESSION_SYSTEM_COMMON: YEAST;                                     
SOURCE  71 MOL_ID: 15;                                                          
SOURCE  72 ORGANISM_SCIENTIFIC: TRYPANOSOMA BRUCEI;                             
SOURCE  73 ORGANISM_COMMON: TRYPANOSOME;                                        
SOURCE  74 EXPRESSION_SYSTEM: ESCHERICHIA COLI;                                 
SOURCE  75 EXPRESSION_SYSTEM_COMMON: BACTERIA                                   
KEYWDS    MULTICATALYTIC PROTEINASE, 20S PROTEASOME, PROTEIN                    
KEYWDS   2 DEGRADATION, ANTIGEN PROCESSING, PROTEASE, PROTEASOME                
KEYWDS   3 ACTIVATOR, CELL ADHESION, INTERFERON INDUCTION                       
EXPDTA    X-RAY DIFFRACTION                                                     
AUTHOR    F.G.WHITBY,E.MASTERS,L.KRAMER,J.R.KNOWLTON,Y.YAO,C.C.WANG,            
AUTHOR   2 C.P.HILL                                                             
REVDAT   1   11-APR-01 1FNT    0                                                
JRNL        AUTH   F.G.WHITBY,E.MASTERS,L.KRAMER,J.R.KNOWLTON,Y.YAO,            
JRNL        AUTH 2 C.C.WANG,C.P.HILL                                            
JRNL        TITL   STRUCTURAL BASIS FOR THE ACTIVATION OF 20S                   
JRNL        TITL 2 PROTEASOMES BY 11S REGULATORS                                
JRNL        REF    NATURE                        V. 408   115 2000              
JRNL        REFN   ASTM NATUAS  UK ISSN 0028-0836                               
REMARK   1                                                                      
REMARK   2                                                                      
REMARK   2 RESOLUTION. 3.2 ANGSTROMS.                                           
REMARK   3                                                                      
REMARK   3 REFINEMENT.                                                          
REMARK   3   PROGRAM     : X-PLOR 3.851                                         
REMARK   3   AUTHORS     : BRUNGER                                              
REMARK   3                                                                      
REMARK   3  DATA USED IN REFINEMENT.                                            
REMARK   3   RESOLUTION RANGE HIGH (ANGSTROMS) : 3.20                           
REMARK   3   RESOLUTION RANGE LOW  (ANGSTROMS) : 50.00                          
REMARK   3   DATA CUTOFF            (SIGMA(F)) : 0.000                          
REMARK   3   DATA CUTOFF HIGH         (ABS(F)) : 10000000000000.000             
REMARK   3   DATA CUTOFF LOW          (ABS(F)) : 0.0010                         
REMARK   3   COMPLETENESS (WORKING+TEST)   (%) : 86.6                           
REMARK   3   NUMBER OF REFLECTIONS             : 189495                         
REMARK   3                                                                      
REMARK   3                                                                      
REMARK   3  FIT TO DATA USED IN REFINEMENT.                                     
REMARK   3   CROSS-VALIDATION METHOD          : THROUGHOUT                      
REMARK   3   FREE R VALUE TEST SET SELECTION  : RANDOM                          
REMARK   3   R VALUE            (WORKING SET) : 0.255                           
REMARK   3   FREE R VALUE                     : 0.325                           
REMARK   3   FREE R VALUE TEST SET SIZE   (%) : 0.500                           
REMARK   3   FREE R VALUE TEST SET COUNT      : 1028                            
REMARK   3   ESTIMATED ERROR OF FREE R VALUE  : 0.010                           
REMARK   3                                                                      
REMARK   3  FIT IN THE HIGHEST RESOLUTION BIN.                                  
REMARK   3   TOTAL NUMBER OF BINS USED           : 8                            
REMARK   3   BIN RESOLUTION RANGE HIGH       (A) : 3.20                         
REMARK   3   BIN RESOLUTION RANGE LOW        (A) : 3.35                         
REMARK   3   BIN COMPLETENESS (WORKING+TEST) (%) : 49.80                        
REMARK   3   REFLECTIONS IN BIN    (WORKING SET) : 13432                        
REMARK   3   BIN R VALUE           (WORKING SET) : 0.3760                       
REMARK   3   BIN FREE R VALUE                    : 0.4040                       
REMARK   3   BIN FREE R VALUE TEST SET SIZE  (%) : 0.50                         
REMARK   3   BIN FREE R VALUE TEST SET COUNT     : 65                           
REMARK   3   ESTIMATED ERROR OF BIN FREE R VALUE : 0.050                        
REMARK   3                                                                      
REMARK   3  NUMBER OF NON-HYDROGEN ATOMS USED IN REFINEMENT.                    
REMARK   3   PROTEIN ATOMS            : 70608                                   
REMARK   3   NUCLEIC ACID ATOMS       : 0                                       
REMARK   3   HETEROGEN ATOMS          : 14                                      
REMARK   3   SOLVENT ATOMS            : 0                                       
REMARK   3                                                                      
REMARK   3  B VALUES.                                                           
REMARK   3   FROM WILSON PLOT           (A**2) : NULL                           
REMARK   3   MEAN B VALUE      (OVERALL, A**2) : 83.00                          
REMARK   3   OVERALL ANISOTROPIC B VALUE.                                       
REMARK   3    B11 (A**2) : -1.16000                                             
REMARK   3    B22 (A**2) : 1.20000                                              
REMARK   3    B33 (A**2) : -0.04000                                             
REMARK   3    B12 (A**2) : 0.00000                                              
REMARK   3    B13 (A**2) : 0.00000                                              
REMARK   3    B23 (A**2) : 0.00000                                              
REMARK   3                                                                      
REMARK   3  ESTIMATED COORDINATE ERROR.                                         
REMARK   3   ESD FROM LUZZATI PLOT        (A) : 0.50                            
REMARK   3   ESD FROM SIGMAA              (A) : 0.62                            
REMARK   3   LOW RESOLUTION CUTOFF        (A) : NULL                            
REMARK   3                                                                      
REMARK   3  CROSS-VALIDATED ESTIMATED COORDINATE ERROR.                         
REMARK   3   ESD FROM C-V LUZZATI PLOT    (A) : 0.65                            
REMARK   3   ESD FROM C-V SIGMAA          (A) : 0.69                            
REMARK   3                                                                      
REMARK   3  RMS DEVIATIONS FROM IDEAL VALUES.                                   
REMARK   3   BOND LENGTHS                 (A) : 0.013                           
REMARK   3   BOND ANGLES            (DEGREES) : 1.77                            
REMARK   3   DIHEDRAL ANGLES        (DEGREES) : 23.70                           
REMARK   3   IMPROPER ANGLES        (DEGREES) : 1.50                            
REMARK   3                                                                      
REMARK   3  ISOTROPIC THERMAL MODEL : RESTRAINED                                
REMARK   3                                                                      
REMARK   3  ISOTROPIC THERMAL FACTOR RESTRAINTS.    RMS    SIGMA                
REMARK   3   MAIN-CHAIN BOND              (A**2) : NULL  ; NULL                 
REMARK   3   MAIN-CHAIN ANGLE             (A**2) : NULL  ; NULL                 
REMARK   3   SIDE-CHAIN BOND              (A**2) : NULL  ; NULL                 
REMARK   3   SIDE-CHAIN ANGLE             (A**2) : NULL  ; NULL                 
REMARK   3                                                                      
REMARK   3                                                                      
REMARK   3  NCS MODEL : RESTRAINTS                                              
REMARK   3                                                                      
REMARK   3  NCS RESTRAINTS.                         RMS   SIGMA/WEIGHT          
REMARK   3   GROUP  1  POSITIONAL            (A) : NULL  ; NULL                 
REMARK   3   GROUP  1  B-FACTOR           (A**2) : NULL  ; NULL                 
REMARK   3                                                                      
REMARK   3  PARAMETER FILE  1  : PARHCSDX.PRO                                   
REMARK   3  TOPOLOGY FILE  1   : TOPHCSDX.PRO                                   
REMARK   3                                                                      
REMARK   3  OTHER REFINEMENT REMARKS: NCS RESTRAINTS APPLIED                    
REMARK   3  CONSIDERING THE 14-FOLD SYMMETRY OF PA26 IN THE                     
REMARK   3  ASYMMETRIC UNIT AND THE 2-FOLD SYMMETRY OF 20S PROTEASOME           
REMARK   4                                                                      
REMARK   4 1FNT COMPLIES WITH FORMAT V. 2.3, 09-JULY-1998                       
REMARK 100                                                                      
REMARK 100 THIS ENTRY HAS BEEN PROCESSED BY RCSB ON 18-OCT-2000.                
REMARK 100 THE RCSB ID CODE IS RCSB011749.                                      
REMARK 200                                                                      
REMARK 200 EXPERIMENTAL DETAILS                                                 
REMARK 200  EXPERIMENT TYPE                : X-RAY DIFFRACTION                  
REMARK 200  DATE OF DATA COLLECTION        : 15-FEB-2000                        
REMARK 200  TEMPERATURE           (KELVIN) : 100.0                              
REMARK 200  PH                             : 7.50                               
REMARK 200  NUMBER OF CRYSTALS USED        : 1                                  
REMARK 200                                                                      
REMARK 200  SYNCHROTRON              (Y/N) : Y                                  
REMARK 200  RADIATION SOURCE               : SSRL                               
REMARK 200  BEAMLINE                       : 9-1                                
REMARK 200  X-RAY GENERATOR MODEL          : NULL                               
REMARK 200  MONOCHROMATIC OR LAUE    (M/L) : M                                  
REMARK 200  WAVELENGTH OR RANGE        (A) : 0.98                               
REMARK 200  MONOCHROMATOR                  : SSRL/9-1                           
REMARK 200  OPTICS                         : SSRL/9-1                           
REMARK 200                                                                      
REMARK 200  DETECTOR TYPE                  : IMAGE PLATE                        
REMARK 200  DETECTOR MANUFACTURER          : MARRESEARCH                        
REMARK 200  INTENSITY-INTEGRATION SOFTWARE : DENZO                              
REMARK 200  DATA SCALING SOFTWARE          : SCALEPACK                          
REMARK 200                                                                      
REMARK 200  NUMBER OF UNIQUE REFLECTIONS   : 189495                             
REMARK 200  RESOLUTION RANGE HIGH      (A) : 3.200                              
REMARK 200  RESOLUTION RANGE LOW       (A) : 50.000                             
REMARK 200  REJECTION CRITERIA  (SIGMA(I)) : 0.000                              
REMARK 200                                                                      
REMARK 200 OVERALL.                                                             
REMARK 200  COMPLETENESS FOR RANGE     (%) : 89.1                               
REMARK 200  DATA REDUNDANCY                : 2.700                              
REMARK 200  R MERGE                    (I) : 0.11200                            
REMARK 200  R SYM                      (I) : 0.11200                            
REMARK 200  <I/SIGMA(I)> FOR THE DATA SET  : 7.0000                             
REMARK 200                                                                      
REMARK 200 IN THE HIGHEST RESOLUTION SHELL.                                     
REMARK 200  HIGHEST RESOLUTION SHELL, RANGE HIGH (A) : 3.20                     
REMARK 200  HIGHEST RESOLUTION SHELL, RANGE LOW  (A) : 3.26                     
REMARK 200  COMPLETENESS FOR SHELL     (%) : 62.9                               
REMARK 200  DATA REDUNDANCY IN SHELL       : 2.50                               
REMARK 200  R MERGE FOR SHELL          (I) : 0.33100                            
REMARK 200  R SYM FOR SHELL            (I) : 0.33100                            
REMARK 200  <I/SIGMA(I)> FOR SHELL         : 1.900                              
REMARK 200                                                                      
REMARK 200 DIFFRACTION PROTOCOL: SINGLE WAVELENGTH                              
REMARK 200 METHOD USED TO DETERMINE THE STRUCTURE: MOLECULAR                    
REMARK 200  REPLACEMENT                                                         
REMARK 200 SOFTWARE USED: AMORE, CCP4, DM, RAVE                                 
REMARK 200 STARTING MODEL: 1/2 OF 20S PROTEASOME INCLUDING ALPHA-1-7            
REMARK 200  AND REMARK 200 BETA-1-7, REDUCED TO A POLY-ALANINE MODEL.           
REMARK 200                                                                      
REMARK 200 REMARK: NULL                                                         
REMARK 280                                                                      
REMARK 280 CRYSTAL                                                              
REMARK 280 SOLVENT CONTENT, VS   (%): NULL                                      
REMARK 280 MATTHEWS COEFFICIENT, VM (ANGSTROMS**3/DA): NULL                     
REMARK 280                                                                      
REMARK 280 CRYSTALLIZATION CONDITIONS: 0.1 M NAHEPES, 40% MPD, 0.2 M            
REMARK 280  NACL                                                                
REMARK 290                                                                      
REMARK 290 CRYSTALLOGRAPHIC SYMMETRY                                            
REMARK 290 SYMMETRY OPERATORS FOR SPACE GROUP: P 21 21 21                       
REMARK 290                                                                      
REMARK 290      SYMOP   SYMMETRY                                                
REMARK 290     NNNMMM   OPERATOR                                                
REMARK 290       1555   X,Y,Z                                                   
REMARK 290       2555   1/2-X,-Y,1/2+Z                                          
REMARK 290       3555   -X,1/2+Y,1/2-Z                                          
REMARK 290       4555   1/2+X,1/2-Y,-Z                                          
REMARK 290                                                                      
REMARK 290     WHERE NNN -> OPERATOR NUMBER                                     
REMARK 290           MMM -> TRANSLATION VECTOR                                  
REMARK 290                                                                      
REMARK 290 CRYSTALLOGRAPHIC SYMMETRY TRANSFORMATIONS                            
REMARK 290 THE FOLLOWING TRANSFORMATIONS OPERATE ON THE ATOM/HETATM             
REMARK 290 RECORDS IN THIS ENTRY TO PRODUCE CRYSTALLOGRAPHICALLY                
REMARK 290 RELATED MOLECULES.                                                   
REMARK 290   SMTRY1   1  1.000000  0.000000  0.000000        0.00000            
REMARK 290   SMTRY2   1  0.000000  1.000000  0.000000        0.00000            
REMARK 290   SMTRY3   1  0.000000  0.000000  1.000000        0.00000            
REMARK 290   SMTRY1   2 -1.000000  0.000000  0.000000       96.48200            
REMARK 290   SMTRY2   2  0.000000 -1.000000  0.000000        0.00000            
REMARK 290   SMTRY3   2  0.000000  0.000000  1.000000      148.38600            
REMARK 290   SMTRY1   3 -1.000000  0.000000  0.000000        0.00000            
REMARK 290   SMTRY2   3  0.000000  1.000000  0.000000      116.06350            
REMARK 290   SMTRY3   3  0.000000  0.000000 -1.000000      148.38600            
REMARK 290   SMTRY1   4  1.000000  0.000000  0.000000       96.48200            
REMARK 290   SMTRY2   4  0.000000 -1.000000  0.000000      116.06350            
REMARK 290   SMTRY3   4  0.000000  0.000000 -1.000000        0.00000            
REMARK 290                                                                      
REMARK 290 REMARK: NULL                                                         
REMARK 300                                                                      
REMARK 300 THIS ENTRY CONTAINS THE CRYSTALLOGRAPHIC ASYMMETRIC UNIT             
REMARK 300 WHICH CONSISTS OF 42 CHAIN(S). SEE REMARK 350 FOR                    
REMARK 300 INFORMATION ON GENERATING THE BIOLOGICAL MOLECULE(S).                
REMARK 300 YEAST PROTEASOME IS COMPOSED OF 14 DIFFERENT                         
REMARK 300 SUBUNITS WHICH FORM A HIGHLY ORDERED RING-SHAPED                     
REMARK 300 STRUCTURE.                                                           
REMARK 300 PA26 IS A HEPTAMER.                                                  
REMARK 350                                                                      
REMARK 350 GENERATING THE BIOMOLECULE                                           
REMARK 350 COORDINATES FOR A COMPLETE MULTIMER REPRESENTING THE KNOWN           
REMARK 350 BIOLOGICALLY SIGNIFICANT OLIGOMERIZATION STATE OF THE                
REMARK 350 MOLECULE CAN BE GENERATED BY APPLYING BIOMT TRANSFORMATIONS          
REMARK 350 GIVEN BELOW.  BOTH NON-CRYSTALLOGRAPHIC AND                          
REMARK 350 CRYSTALLOGRAPHIC OPERATIONS ARE GIVEN.                               
REMARK 350                                                                      
REMARK 350 BIOMOLECULE: 1                                                       
REMARK 350 APPLY THE FOLLOWING TO CHAINS: A, B, C, D, E, F, G, H, I,            
REMARK 350 J, K, L, M, N, O, P, Q, R, S, T, U, V, W, X, Y, Z, a, b,             
REMARK 350 c, d, e, f, g, h, i, j, k, l, m, n, o, p                             
REMARK 350   BIOMT1   1  1.000000  0.000000  0.000000        0.00000            
REMARK 350   BIOMT2   1  0.000000  1.000000  0.000000        0.00000            
REMARK 350   BIOMT3   1  0.000000  0.000000  1.000000        0.00000            
REMARK 465                                                                      
REMARK 465 MISSING RESIDUES                                                     
REMARK 465 THE FOLLOWING RESIDUES WERE NOT LOCATED IN THE                       
REMARK 465 EXPERIMENT. (M=MODEL NUMBER; RES=RESIDUE NAME; C=CHAIN               
REMARK 465 IDENTIFIER; SSSEQ=SEQUENCE NUMBER; I=INSERTION CODE.)                
REMARK 465                                                                      
REMARK 465   M RES C SSSEQI                                                     
REMARK 465     MET A     1                                                      
REMARK 465     SER A     2                                                      
REMARK 465     GLY A     3                                                      
REMARK 465     ALA A     4                                                      
REMARK 465     ALA A     5                                                      
REMARK 465     ALA A     6                                                      
REMARK 465     ALA A     7                                                      
REMARK 465     SER A     8                                                      
REMARK 465     ALA A     9                                                      
REMARK 465     ALA A    10                                                      
REMARK 465     GLY A    11                                                      
REMARK 465     TYR A    12                                                      
REMARK 465     ASP A    13                                                      
REMARK 465     ARG A    14                                                      
REMARK 465     MET B     1                                                      
REMARK 465     THR B     2                                                      
REMARK 465     ASP B     3                                                      
REMARK 465     MET C     1                                                      
REMARK 465     GLY C     2                                                      
REMARK 465     SER C     3                                                      
REMARK 465     ARG C     4                                                      
REMARK 465     MET D     1                                                      
REMARK 465     SER D     2                                                      
REMARK 465     GLY D     3                                                      
REMARK 465     TYR D     4                                                      
REMARK 465     GLN D   244                                                      
REMARK 465     GLU D   245                                                      
REMARK 465     GLN D   246                                                      
REMARK 465     ASP D   247                                                      
REMARK 465     LYS D   248                                                      
REMARK 465     LYS D   249                                                      
REMARK 465     LYS D   250                                                      
REMARK 465     LYS D   251                                                      
REMARK 465     SER D   252                                                      
REMARK 465     ASN D   253                                                      
REMARK 465     HIS D   254                                                      
REMARK 465     MET E     1                                                      
REMARK 465     PHE E     2                                                      
REMARK 465     LEU E     3                                                      
REMARK 465     THR E     4                                                      
REMARK 465     ARG E     5                                                      
REMARK 465     SER E     6                                                      
REMARK 465     SER E   251                                                      
REMARK 465     PRO E   252                                                      
REMARK 465     GLU E   253                                                      
REMARK 465     GLU E   254                                                      
REMARK 465     ALA E   255                                                      
REMARK 465     ASP E   256                                                      
REMARK 465     VAL E   257                                                      
REMARK 465     GLU E   258                                                      
REMARK 465     MET E   259                                                      
REMARK 465     SER E   260                                                      
REMARK 465     MET F     1                                                      
REMARK 465     THR G     1                                                      
REMARK 465     SER G     2                                                      
REMARK 465     ILE G     3                                                      
REMARK 465     GLY G     4                                                      
REMARK 465     THR G     5                                                      
REMARK 465     GLY G     6                                                      
REMARK 465     TYR G     7                                                      
REMARK 465     GLY G   248                                                      
REMARK 465     ASP G   249                                                      
REMARK 465     ASP G   250                                                      
REMARK 465     ASP G   251                                                      
REMARK 465     GLU G   252                                                      
REMARK 465     ASP G   253                                                      
REMARK 465     GLU G   254                                                      
REMARK 465     ASP G   255                                                      
REMARK 465     ASP G   256                                                      
REMARK 465     SER G   257                                                      
REMARK 465     ASP G   258                                                      
REMARK 465     ASN G   259                                                      
REMARK 465     VAL G   260                                                      
REMARK 465     MET G   261                                                      
REMARK 465     SER G   262                                                      
REMARK 465     SER G   263                                                      
REMARK 465     ASP G   264                                                      
REMARK 465     ASP G   265                                                      
REMARK 465     GLU G   266                                                      
REMARK 465     ASN G   267                                                      
REMARK 465     ALA G   268                                                      
REMARK 465     PRO G   269                                                      
REMARK 465     VAL G   270                                                      
REMARK 465     ALA G   271                                                      
REMARK 465     THR G   272                                                      
REMARK 465     ASN G   273                                                      
REMARK 465     ALA G   274                                                      
REMARK 465     ASN G   275                                                      
REMARK 465     ALA G   276                                                      
REMARK 465     THR G   277                                                      
REMARK 465     THR G   278                                                      
REMARK 465     ASP G   279                                                      
REMARK 465     GLN G   280                                                      
REMARK 465     GLU G   281                                                      
REMARK 465     GLY G   282                                                      
REMARK 465     ASP G   283                                                      
REMARK 465     ILE G   284                                                      
REMARK 465     HIS G   285                                                      
REMARK 465     LEU G   286                                                      
REMARK 465     GLU G   287                                                      
REMARK 465     ILE I   223                                                      
REMARK 465     GLN I   224                                                      
REMARK 465     GLU I   225                                                      
REMARK 465     GLU I   226                                                      
REMARK 465     GLN I   227                                                      
REMARK 465     VAL I   228                                                      
REMARK 465     ASP I   229                                                      
REMARK 465     ILE I   230                                                      
REMARK 465     THR I   231                                                      
REMARK 465     ALA I   232                                                      
REMARK 465     MET J    -9                                                      
REMARK 465     MET O     1                                                      
REMARK 465     SER O     2                                                      
REMARK 465     GLY O     3                                                      
REMARK 465     ALA O     4                                                      
REMARK 465     ALA O     5                                                      
REMARK 465     ALA O     6                                                      
REMARK 465     ALA O     7                                                      
REMARK 465     SER O     8                                                      
REMARK 465     ALA O     9                                                      
REMARK 465     ALA O    10                                                      
REMARK 465     GLY O    11                                                      
REMARK 465     TYR O    12                                                      
REMARK 465     ASP O    13                                                      
REMARK 465     ARG O    14                                                      
REMARK 465     MET P     1                                                      
REMARK 465     THR P     2                                                      
REMARK 465     ASP P     3                                                      
REMARK 465     MET Q     1                                                      
REMARK 465     GLY Q     2                                                      
REMARK 465     SER Q     3                                                      
REMARK 465     ARG Q     4                                                      
REMARK 465     MET R     1                                                      
REMARK 465     SER R     2                                                      
REMARK 465     GLY R     3                                                      
REMARK 465     TYR R     4                                                      
REMARK 465     GLN R   244                                                      
REMARK 465     GLU R   245                                                      
REMARK 465     GLN R   246                                                      
REMARK 465     ASP R   247                                                      
REMARK 465     LYS R   248                                                      
REMARK 465     LYS R   249                                                      
REMARK 465     LYS R   250                                                      
REMARK 465     LYS R   251                                                      
REMARK 465     SER R   252                                                      
REMARK 465     ASN R   253                                                      
REMARK 465     HIS R   254                                                      
REMARK 465     MET S     1                                                      
REMARK 465     PHE S     2                                                      
REMARK 465     LEU S     3                                                      
REMARK 465     THR S     4                                                      
REMARK 465     ARG S     5                                                      
REMARK 465     SER S     6                                                      
REMARK 465     SER S   251                                                      
REMARK 465     PRO S   252                                                      
REMARK 465     GLU S   253                                                      
REMARK 465     GLU S   254                                                      
REMARK 465     ALA S   255                                                      
REMARK 465     ASP S   256                                                      
REMARK 465     VAL S   257                                                      
REMARK 465     GLU S   258                                                      
REMARK 465     MET S   259                                                      
REMARK 465     SER S   260                                                      
REMARK 465     MET T     1                                                      
REMARK 465     THR U     1                                                      
REMARK 465     SER U     2                                                      
REMARK 465     ILE U     3                                                      
REMARK 465     GLY U     4                                                      
REMARK 465     THR U     5                                                      
REMARK 465     GLY U     6                                                      
REMARK 465     TYR U     7                                                      
REMARK 465     GLY U   248                                                      
REMARK 465     ASP U   249                                                      
REMARK 465     ASP U   250                                                      
REMARK 465     ASP U   251                                                      
REMARK 465     GLU U   252                                                      
REMARK 465     ASP U   253                                                      
REMARK 465     GLU U   254                                                      
REMARK 465     ASP U   255                                                      
REMARK 465     ASP U   256                                                      
REMARK 465     SER U   257                                                      
REMARK 465     ASP U   258                                                      
REMARK 465     ASN U   259                                                      
REMARK 465     VAL U   260                                                      
REMARK 465     MET U   261                                                      
REMARK 465     SER U   262                                                      
REMARK 465     SER U   263                                                      
REMARK 465     ASP U   264                                                      
REMARK 465     ASP U   265                                                      
REMARK 465     GLU U   266                                                      
REMARK 465     ASN U   267                                                      
REMARK 465     ALA U   268                                                      
REMARK 465     PRO U   269                                                      
REMARK 465     VAL U   270                                                      
REMARK 465     ALA U   271                                                      
REMARK 465     THR U   272                                                      
REMARK 465     ASN U   273                                                      
REMARK 465     ALA U   274                                                      
REMARK 465     ASN U   275                                                      
REMARK 465     ALA U   276                                                      
REMARK 465     THR U   277                                                      
REMARK 465     THR U   278                                                      
REMARK 465     ASP U   279                                                      
REMARK 465     GLN U   280                                                      
REMARK 465     GLU U   281                                                      
REMARK 465     GLY U   282                                                      
REMARK 465     ASP U   283                                                      
REMARK 465     ILE U   284                                                      
REMARK 465     HIS U   285                                                      
REMARK 465     LEU U   286                                                      
REMARK 465     GLU U   287                                                      
REMARK 465     ILE W   223                                                      
REMARK 465     GLN W   224                                                      
REMARK 465     GLU W   225                                                      
REMARK 465     GLU W   226                                                      
REMARK 465     GLN W   227                                                      
REMARK 465     VAL W   228                                                      
REMARK 465     ASP W   229                                                      
REMARK 465     ILE W   230                                                      
REMARK 465     THR W   231                                                      
REMARK 465     ALA W   232                                                      
REMARK 465     MET X    -9                                                      
REMARK 465     MET c     1                                                      
REMARK 465     PRO c     2                                                      
REMARK 465     PRO c     3                                                      
REMARK 465     LYS c     4                                                      
REMARK 465     ARG c     5                                                      
REMARK 465     TYR c   148                                                      
REMARK 465     LEU c   149                                                      
REMARK 465     SER c   150                                                      
REMARK 465     ALA c   151                                                      
REMARK 465     ARG c   152                                                      
REMARK 465     SER c   153                                                      
REMARK 465     THR c   154                                                      
REMARK 465     VAL c   155                                                      
REMARK 465     GLU c   156                                                      
REMARK 465     ASP c   157                                                      
REMARK 465     LYS c   158                                                      
REMARK 465     LEU c   159                                                      
REMARK 465     LEU c   160                                                      
REMARK 465     GLY c   161                                                      
REMARK 465     SER c   162                                                      
REMARK 465     VAL c   163                                                      
REMARK 465     ASP c   164                                                      
REMARK 465     ALA c   165                                                      
REMARK 465     GLU c   166                                                      
REMARK 465     SER c   167                                                      
REMARK 465     GLY c   168                                                      
REMARK 465     LYS c   169                                                      
REMARK 465     THR c   170                                                      
REMARK 465     LYS c   171                                                      
REMARK 465     GLY c   172                                                      
REMARK 465     GLY c   173                                                      
REMARK 465     SER c   174                                                      
REMARK 465     GLN c   175                                                      
REMARK 465     MET d     1                                                      
REMARK 465     PRO d     2                                                      
REMARK 465     PRO d     3                                                      
REMARK 465     LYS d     4                                                      
REMARK 465     ARG d     5                                                      
REMARK 465     TYR d   148                                                      
REMARK 465     LEU d   149                                                      
REMARK 465     SER d   150                                                      
REMARK 465     ALA d   151                                                      
REMARK 465     ARG d   152                                                      
REMARK 465     SER d   153                                                      
REMARK 465     THR d   154                                                      
REMARK 465     VAL d   155                                                      
REMARK 465     GLU d   156                                                      
REMARK 465     ASP d   157                                                      
REMARK 465     LYS d   158                                                      
REMARK 465     LEU d   159                                                      
REMARK 465     LEU d   160                                                      
REMARK 465     GLY d   161                                                      
REMARK 465     SER d   162                                                      
REMARK 465     VAL d   163                                                      
REMARK 465     ASP d   164                                                      
REMARK 465     ALA d   165                                                      
REMARK 465     GLU d   166                                                      
REMARK 465     SER d   167                                                      
REMARK 465     GLY d   168                                                      
REMARK 465     LYS d   169                                                      
REMARK 465     THR d   170                                                      
REMARK 465     LYS d   171                                                      
REMARK 465     GLY d   172                                                      
REMARK 465     GLY d   173                                                      
REMARK 465     SER d   174                                                      
REMARK 465     GLN d   175                                                      
REMARK 465     MET e     1                                                      
REMARK 465     PRO e     2                                                      
REMARK 465     PRO e     3                                                      
REMARK 465     LYS e     4                                                      
REMARK 465     ARG e     5                                                      
REMARK 465     TYR e   148                                                      
REMARK 465     LEU e   149                                                      
REMARK 465     SER e   150                                                      
REMARK 465     ALA e   151                                                      
REMARK 465     ARG e   152                                                      
REMARK 465     SER e   153                                                      
REMARK 465     THR e   154                                                      
REMARK 465     VAL e   155                                                      
REMARK 465     GLU e   156                                                      
REMARK 465     ASP e   157                                                      
REMARK 465     LYS e   158                                                      
REMARK 465     LEU e   159                                                      
REMARK 465     LEU e   160                                                      
REMARK 465     GLY e   161                                                      
REMARK 465     SER e   162                                                      
REMARK 465     VAL e   163                                                      
REMARK 465     ASP e   164                                                      
REMARK 465     ALA e   165                                                      
REMARK 465     GLU e   166                                                      
REMARK 465     SER e   167                                                      
REMARK 465     GLY e   168                                                      
REMARK 465     LYS e   169                                                      
REMARK 465     THR e   170                                                      
REMARK 465     LYS e   171                                                      
REMARK 465     GLY e   172                                                      
REMARK 465     GLY e   173                                                      
REMARK 465     SER e   174                                                      
REMARK 465     GLN e   175                                                      
REMARK 465     MET f     1                                                      
REMARK 465     PRO f     2                                                      
REMARK 465     PRO f     3                                                      
REMARK 465     LYS f     4                                                      
REMARK 465     ARG f     5                                                      
REMARK 465     TYR f   148                                                      
REMARK 465     LEU f   149                                                      
REMARK 465     SER f   150                                                      
REMARK 465     ALA f   151                                                      
REMARK 465     ARG f   152                                                      
REMARK 465     SER f   153                                                      
REMARK 465     THR f   154                                                      
REMARK 465     VAL f   155                                                      
REMARK 465     GLU f   156                                                      
REMARK 465     ASP f   157                                                      
REMARK 465     LYS f   158                                                      
REMARK 465     LEU f   159                                                      
REMARK 465     LEU f   160                                                      
REMARK 465     GLY f   161                                                      
REMARK 465     SER f   162                                                      
REMARK 465     VAL f   163                                                      
REMARK 465     ASP f   164                                                      
REMARK 465     ALA f   165                                                      
REMARK 465     GLU f   166                                                      
REMARK 465     SER f   167                                                      
REMARK 465     GLY f   168                                                      
REMARK 465     LYS f   169                                                      
REMARK 465     THR f   170                                                      
REMARK 465     LYS f   171                                                      
REMARK 465     GLY f   172                                                      
REMARK 465     GLY f   173                                                      
REMARK 465     SER f   174                                                      
REMARK 465     GLN f   175                                                      
REMARK 465     MET g     1                                                      
REMARK 465     PRO g     2                                                      
REMARK 465     PRO g     3                                                      
REMARK 465     LYS g     4                                                      
REMARK 465     ARG g     5                                                      
REMARK 465     TYR g   148                                                      
REMARK 465     LEU g   149                                                      
REMARK 465     SER g   150                                                      
REMARK 465     ALA g   151                                                      
REMARK 465     ARG g   152                                                      
REMARK 465     SER g   153                                                      
REMARK 465     THR g   154                                                      
REMARK 465     VAL g   155                                                      
REMARK 465     GLU g   156                                                      
REMARK 465     ASP g   157                                                      
REMARK 465     LYS g   158                                                      
REMARK 465     LEU g   159                                                      
REMARK 465     LEU g   160                                                      
REMARK 465     GLY g   161                                                      
REMARK 465     SER g   162                                                      
REMARK 465     VAL g   163                                                      
REMARK 465     ASP g   164                                                      
REMARK 465     ALA g   165                                                      
REMARK 465     GLU g   166                                                      
REMARK 465     SER g   167                                                      
REMARK 465     GLY g   168                                                      
REMARK 465     LYS g   169                                                      
REMARK 465     THR g   170                                                      
REMARK 465     LYS g   171                                                      
REMARK 465     GLY g   172                                                      
REMARK 465     GLY g   173                                                      
REMARK 465     SER g   174                                                      
REMARK 465     GLN g   175                                                      
REMARK 465     MET h     1                                                      
REMARK 465     PRO h     2                                                      
REMARK 465     PRO h     3                                                      
REMARK 465     LYS h     4                                                      
REMARK 465     ARG h     5                                                      
REMARK 465     TYR h   148                                                      
REMARK 465     LEU h   149                                                      
REMARK 465     SER h   150                                                      
REMARK 465     ALA h   151                                                      
REMARK 465     ARG h   152                                                      
REMARK 465     SER h   153                                                      
REMARK 465     THR h   154                                                      
REMARK 465     VAL h   155                                                      
REMARK 465     GLU h   156                                                      
REMARK 465     ASP h   157                                                      
REMARK 465     LYS h   158                                                      
REMARK 465     LEU h   159                                                      
REMARK 465     LEU h   160                                                      
REMARK 465     GLY h   161                                                      
REMARK 465     SER h   162                                                      
REMARK 465     VAL h   163                                                      
REMARK 465     ASP h   164                                                      
REMARK 465     ALA h   165                                                      
REMARK 465     GLU h   166                                                      
REMARK 465     SER h   167                                                      
REMARK 465     GLY h   168                                                      
REMARK 465     LYS h   169                                                      
REMARK 465     THR h   170                                                      
REMARK 465     LYS h   171                                                      
REMARK 465     GLY h   172                                                      
REMARK 465     GLY h   173                                                      
REMARK 465     SER h   174                                                      
REMARK 465     GLN h   175                                                      
REMARK 465     MET i     1                                                      
REMARK 465     PRO i     2                                                      
REMARK 465     PRO i     3                                                      
REMARK 465     LYS i     4                                                      
REMARK 465     ARG i     5                                                      
REMARK 465     TYR i   148                                                      
REMARK 465     LEU i   149                                                      
REMARK 465     SER i   150                                                      
REMARK 465     ALA i   151                                                      
REMARK 465     ARG i   152                                                      
REMARK 465     SER i   153                                                      
REMARK 465     THR i   154                                                      
REMARK 465     VAL i   155                                                      
REMARK 465     GLU i   156                                                      
REMARK 465     ASP i   157                                                      
REMARK 465     LYS i   158                                                      
REMARK 465     LEU i   159                                                      
REMARK 465     LEU i   160                                                      
REMARK 465     GLY i   161                                                      
REMARK 465     SER i   162                                                      
REMARK 465     VAL i   163                                                      
REMARK 465     ASP i   164                                                      
REMARK 465     ALA i   165                                                      
REMARK 465     GLU i   166                                                      
REMARK 465     SER i   167                                                      
REMARK 465     GLY i   168                                                      
REMARK 465     LYS i   169                                                      
REMARK 465     THR i   170                                                      
REMARK 465     LYS i   171                                                      
REMARK 465     GLY i   172                                                      
REMARK 465     GLY i   173                                                      
REMARK 465     SER i   174                                                      
REMARK 465     GLN i   175                                                      
REMARK 465     MET j     1                                                      
REMARK 465     PRO j     2                                                      
REMARK 465     PRO j     3                                                      
REMARK 465     LYS j     4                                                      
REMARK 465     ARG j     5                                                      
REMARK 465     TYR j   148                                                      
REMARK 465     LEU j   149                                                      
REMARK 465     SER j   150                                                      
REMARK 465     ALA j   151                                                      
REMARK 465     ARG j   152                                                      
REMARK 465     SER j   153                                                      
REMARK 465     THR j   154                                                      
REMARK 465     VAL j   155                                                      
REMARK 465     GLU j   156                                                      
REMARK 465     ASP j   157                                                      
REMARK 465     LYS j   158                                                      
REMARK 465     LEU j   159                                                      
REMARK 465     LEU j   160                                                      
REMARK 465     GLY j   161                                                      
REMARK 465     SER j   162                                                      
REMARK 465     VAL j   163                                                      
REMARK 465     ASP j   164                                                      
REMARK 465     ALA j   165                                                      
REMARK 465     GLU j   166                                                      
REMARK 465     SER j   167                                                      
REMARK 465     GLY j   168                                                      
REMARK 465     LYS j   169                                                      
REMARK 465     THR j   170                                                      
REMARK 465     LYS j   171                                                      
REMARK 465     GLY j   172                                                      
REMARK 465     GLY j   173                                                      
REMARK 465     SER j   174                                                      
REMARK 465     GLN j   175                                                      
REMARK 465     MET k     1                                                      
REMARK 465     PRO k     2                                                      
REMARK 465     PRO k     3                                                      
REMARK 465     LYS k     4                                                      
REMARK 465     ARG k     5                                                      
REMARK 465     TYR k   148                                                      
REMARK 465     LEU k   149                                                      
REMARK 465     SER k   150                                                      
REMARK 465     ALA k   151                                                      
REMARK 465     ARG k   152                                                      
REMARK 465     SER k   153                                                      
REMARK 465     THR k   154                                                      
REMARK 465     VAL k   155                                                      
REMARK 465     GLU k   156                                                      
REMARK 465     ASP k   157                                                      
REMARK 465     LYS k   158                                                      
REMARK 465     LEU k   159                                                      
REMARK 465     LEU k   160                                                      
REMARK 465     GLY k   161                                                      
REMARK 465     SER k   162                                                      
REMARK 465     VAL k   163                                                      
REMARK 465     ASP k   164                                                      
REMARK 465     ALA k   165                                                      
REMARK 465     GLU k   166                                                      
REMARK 465     SER k   167                                                      
REMARK 465     GLY k   168                                                      
REMARK 465     LYS k   169                                                      
REMARK 465     THR k   170                                                      
REMARK 465     LYS k   171                                                      
REMARK 465     GLY k   172                                                      
REMARK 465     GLY k   173                                                      
REMARK 465     SER k   174                                                      
REMARK 465     GLN k   175                                                      
REMARK 465     MET l     1                                                      
REMARK 465     PRO l     2                                                      
REMARK 465     PRO l     3                                                      
REMARK 465     LYS l     4                                                      
REMARK 465     ARG l     5                                                      
REMARK 465     TYR l   148                                                      
REMARK 465     LEU l   149                                                      
REMARK 465     SER l   150                                                      
REMARK 465     ALA l   151                                                      
REMARK 465     ARG l   152                                                      
REMARK 465     SER l   153                                                      
REMARK 465     THR l   154                                                      
REMARK 465     VAL l   155                                                      
REMARK 465     GLU l   156                                                      
REMARK 465     ASP l   157                                                      
REMARK 465     LYS l   158                                                      
REMARK 465     LEU l   159                                                      
REMARK 465     LEU l   160                                                      
REMARK 465     GLY l   161                                                      
REMARK 465     SER l   162                                                      
REMARK 465     VAL l   163                                                      
REMARK 465     ASP l   164                                                      
REMARK 465     ALA l   165                                                      
REMARK 465     GLU l   166                                                      
REMARK 465     SER l   167                                                      
REMARK 465     GLY l   168                                                      
REMARK 465     LYS l   169                                                      
REMARK 465     THR l   170                                                      
REMARK 465     LYS l   171                                                      
REMARK 465     GLY l   172                                                      
REMARK 465     GLY l   173                                                      
REMARK 465     SER l   174                                                      
REMARK 465     GLN l   175                                                      
REMARK 465     MET m     1                                                      
REMARK 465     PRO m     2                                                      
REMARK 465     PRO m     3                                                      
REMARK 465     LYS m     4                                                      
REMARK 465     ARG m     5                                                      
REMARK 465     TYR m   148                                                      
REMARK 465     LEU m   149                                                      
REMARK 465     SER m   150                                                      
REMARK 465     ALA m   151                                                      
REMARK 465     ARG m   152                                                      
REMARK 465     SER m   153                                                      
REMARK 465     THR m   154                                                      
REMARK 465     VAL m   155                                                      
REMARK 465     GLU m   156                                                      
REMARK 465     ASP m   157                                                      
REMARK 465     LYS m   158                                                      
REMARK 465     LEU m   159                                                      
REMARK 465     LEU m   160                                                      
REMARK 465     GLY m   161                                                      
REMARK 465     SER m   162                                                      
REMARK 465     VAL m   163                                                      
REMARK 465     ASP m   164                                                      
REMARK 465     ALA m   165                                                      
REMARK 465     GLU m   166                                                      
REMARK 465     SER m   167                                                      
REMARK 465     GLY m   168                                                      
REMARK 465     LYS m   169                                                      
REMARK 465     THR m   170                                                      
REMARK 465     LYS m   171                                                      
REMARK 465     GLY m   172                                                      
REMARK 465     GLY m   173                                                      
REMARK 465     SER m   174                                                      
REMARK 465     GLN m   175                                                      
REMARK 465     MET n     1                                                      
REMARK 465     PRO n     2                                                      
REMARK 465     PRO n     3                                                      
REMARK 465     LYS n     4                                                      
REMARK 465     ARG n     5                                                      
REMARK 465     TYR n   148                                                      
REMARK 465     LEU n   149                                                      
REMARK 465     SER n   150                                                      
REMARK 465     ALA n   151                                                      
REMARK 465     ARG n   152                                                      
REMARK 465     SER n   153                                                      
REMARK 465     THR n   154                                                      
REMARK 465     VAL n   155                                                      
REMARK 465     GLU n   156                                                      
REMARK 465     ASP n   157                                                      
REMARK 465     LYS n   158                                                      
REMARK 465     LEU n   159                                                      
REMARK 465     LEU n   160                                                      
REMARK 465     GLY n   161                                                      
REMARK 465     SER n   162                                                      
REMARK 465     VAL n   163                                                      
REMARK 465     ASP n   164                                                      
REMARK 465     ALA n   165                                                      
REMARK 465     GLU n   166                                                      
REMARK 465     SER n   167                                                      
REMARK 465     GLY n   168                                                      
REMARK 465     LYS n   169                                                      
REMARK 465     THR n   170                                                      
REMARK 465     LYS n   171                                                      
REMARK 465     GLY n   172                                                      
REMARK 465     GLY n   173                                                      
REMARK 465     SER n   174                                                      
REMARK 465     GLN n   175                                                      
REMARK 465     MET o     1                                                      
REMARK 465     PRO o     2                                                      
REMARK 465     PRO o     3                                                      
REMARK 465     LYS o     4                                                      
REMARK 465     ARG o     5                                                      
REMARK 465     TYR o   148                                                      
REMARK 465     LEU o   149                                                      
REMARK 465     SER o   150                                                      
REMARK 465     ALA o   151                                                      
REMARK 465     ARG o   152                                                      
REMARK 465     SER o   153                                                      
REMARK 465     THR o   154                                                      
REMARK 465     VAL o   155                                                      
REMARK 465     GLU o   156                                                      
REMARK 465     ASP o   157                                                      
REMARK 465     LYS o   158                                                      
REMARK 465     LEU o   159                                                      
REMARK 465     LEU o   160                                                      
REMARK 465     GLY o   161                                                      
REMARK 465     SER o   162                                                      
REMARK 465     VAL o   163                                                      
REMARK 465     ASP o   164                                                      
REMARK 465     ALA o   165                                                      
REMARK 465     GLU o   166                                                      
REMARK 465     SER o   167                                                      
REMARK 465     GLY o   168                                                      
REMARK 465     LYS o   169                                                      
REMARK 465     THR o   170                                                      
REMARK 465     LYS o   171                                                      
REMARK 465     GLY o   172                                                      
REMARK 465     GLY o   173                                                      
REMARK 465     SER o   174                                                      
REMARK 465     GLN o   175                                                      
REMARK 465     MET p     1                                                      
REMARK 465     PRO p     2                                                      
REMARK 465     PRO p     3                                                      
REMARK 465     LYS p     4                                                      
REMARK 465     ARG p     5                                                      
REMARK 465     TYR p   148                                                      
REMARK 465     LEU p   149                                                      
REMARK 465     SER p   150                                                      
REMARK 465     ALA p   151                                                      
REMARK 465     ARG p   152                                                      
REMARK 465     SER p   153                                                      
REMARK 465     THR p   154                                                      
REMARK 465     VAL p   155                                                      
REMARK 465     GLU p   156                                                      
REMARK 465     ASP p   157                                                      
REMARK 465     LYS p   158                                                      
REMARK 465     LEU p   159                                                      
REMARK 465     LEU p   160                                                      
REMARK 465     GLY p   161                                                      
REMARK 465     SER p   162                                                      
REMARK 465     VAL p   163                                                      
REMARK 465     ASP p   164                                                      
REMARK 465     ALA p   165                                                      
REMARK 465     GLU p   166                                                      
REMARK 465     SER p   167                                                      
REMARK 465     GLY p   168                                                      
REMARK 465     LYS p   169                                                      
REMARK 465     THR p   170                                                      
REMARK 465     LYS p   171                                                      
REMARK 465     GLY p   172                                                      
REMARK 465     GLY p   173                                                      
REMARK 465     SER p   174                                                      
REMARK 465     GLN p   175                                                      
REMARK 470                                                                      
REMARK 470 MISSING ATOM                                                         
REMARK 470 THE FOLLOWING RESIDUES HAVE MISSING ATOMS(M=MODEL NUMBER;            
REMARK 470 RES=RESIDUE NAME; C=CHAIN IDENTIFIER; SSEQ=SEQUENCE NUMBER;          
REMARK 470 I=INSERTION CODE):                                                   
REMARK 470   M RES CSSEQI  ATOMS                                                
REMARK 470     ARG B   4    CG    CD    NE    CZ    NH1   NH2                   
REMARK 470     TYR B   5    CG    CD1   CD2   CE1   CE2   CZ    OH              
REMARK 470     SER B   6    OG                                                  
REMARK 470     PHE B   7    CG    CD1   CD2   CE1   CE2   CZ                    
REMARK 470     SER B   8    OG                                                  
REMARK 470     LEU B   9    CG    CD1   CD2                                     
REMARK 470     ARG C   5    CG    CD    NE    CZ    NH1   NH2                   
REMARK 470     TYR C   6    CG    CD1   CD2   CE1   CE2   CZ    OH              
REMARK 470     ASP C   7    CG    OD1   OD2                                     
REMARK 470     ASP D   5    CG    OD1   OD2                                     
REMARK 470     ARG D   6    CG    CD    NE    CZ    NH1   NH2                   
REMARK 470     LEU D   8    CG    CD1   CD2                                     
REMARK 470     GLU E   7    CG    CD    OE1   OE2                               
REMARK 470     TYR E   8    CG    CD1   CD2   CE1   CE2   CZ    OH              
REMARK 470     THR H   1    OG1   CG2                                           
REMARK 470     ARG P   4    CG    CD    NE    CZ    NH1   NH2                   
REMARK 470     TYR P   5    CG    CD1   CD2   CE1   CE2   CZ    OH              
REMARK 470     SER P   6    OG                                                  
REMARK 470     PHE P   7    CG    CD1   CD2   CE1   CE2   CZ                    
REMARK 470     SER P   8    OG                                                  
REMARK 470     LEU P   9    CG    CD1   CD2                                     
REMARK 470     ARG Q   5    CG    CD    NE    CZ    NH1   NH2                   
REMARK 470     TYR Q   6    CG    CD1   CD2   CE1   CE2   CZ    OH              
REMARK 470     ASP Q   7    CG    OD1   OD2                                     
REMARK 470     ASP R   5    CG    OD1   OD2                                     
REMARK 470     ARG R   6    CG    CD    NE    CZ    NH1   NH2                   
REMARK 470     LEU R   8    CG    CD1   CD2                                     
REMARK 470     GLU S   7    CG    CD    OE1   OE2                               
REMARK 470     TYR S   8    CG    CD1   CD2   CE1   CE2   CZ    OH              
REMARK 470     THR V   1    OG1   CG2                                           
REMARK 500                                                                      
REMARK 500 GEOMETRY AND STEREOCHEMISTRY                                         
REMARK 500 SUBTOPIC: COVALENT BOND LENGTHS                                      
REMARK 500                                                                      
REMARK 500 THE STEREOCHEMICAL PARAMETERS OF THE FOLLOWING RESIDUES              
REMARK 500 HAVE VALUES WHICH DEVIATE FROM EXPECTED VALUES BY MORE               
REMARK 500 THAN 6*RMSD (M=MODEL NUMBER; RES=RESIDUE NAME; C=CHAIN               
REMARK 500 IDENTIFIER; SSEQ=SEQUENCE NUMBER; I=INSERTION CODE).                 
REMARK 500                                                                      
REMARK 500 STANDARD TABLE:                                                      
REMARK 500 FORMAT: (10X,I3,1X,2(A3,1X,A1,I4,A1,1X,A4,3X),F6.3)                  
REMARK 500                                                                      
REMARK 500 EXPECTED VALUES: ENGH AND HUBER, 1991                                
REMARK 500                                                                      
REMARK 500  M RES CSSEQI ATM1   RES CSSEQI ATM2   DEVIATION                     
REMARK 500    VAL C  52   CB    VAL C  52   CA     0.088                        
REMARK 500    THR D  51   CB    THR D  51   CA     0.092                        
REMARK 500    ARG E  10   CD    ARG E  10   CG     0.089                        
REMARK 500    MET E 134   SD    MET E 134   CG     0.080                        
REMARK 500    CYS G  75   SG    CYS G  75   CB    -0.088                        
REMARK 500    MET H 175   CE    MET H 175   SD     0.087                        
REMARK 500    THR I   1   CB    THR I   1   CA     0.130                        
REMARK 500    MET I  82   CE    MET I  82   SD     0.116                        
REMARK 500    MET J  57   CE    MET J  57   SD     0.080                        
REMARK 500    MET K  -1   SD    MET K  -1   CG     0.078                        
REMARK 500    MET K  -1   CE    MET K  -1   SD     0.157                        
REMARK 500    MET K 173   CE    MET K 173   SD     0.116                        
REMARK 500    MET L  97   CE    MET L  97   SD     0.140                        
REMARK 500    MET L 100   CE    MET L 100   SD    -0.094                        
REMARK 500    MET N 142   CE    MET N 142   SD     0.085                        
REMARK 500    GLU N 154   CG    GLU N 154   CB     0.080                        
REMARK 500    MET P  78   CE    MET P  78   SD     0.083                        
REMARK 500    MET Q  39   CE    MET Q  39   SD    -0.129                        
REMARK 500    VAL Q  52   CB    VAL Q  52   CA     0.097                        
REMARK 500    MET Q 178   CE    MET Q 178   SD     0.113                        
REMARK 500    THR R  51   CB    THR R  51   CA     0.101                        
REMARK 500    ARG S  10   CD    ARG S  10   CG     0.078                        
REMARK 500    CYS S  76   SG    CYS S  76   CB    -0.090                        
REMARK 500    MET S  88   CE    MET S  88   SD     0.081                        
REMARK 500    MET S 134   CE    MET S 134   SD     0.124                        
REMARK 500    MET V   4   CE    MET V   4   SD     0.083                        
REMARK 500    THR W   1   CB    THR W   1   CA     0.097                        
REMARK 500    MET X  57   CE    MET X  57   SD     0.123                        
REMARK 500    MET Y  -1   CE    MET Y  -1   SD     0.112                        
REMARK 500    MET Y 173   CE    MET Y 173   SD     0.100                        
REMARK 500    MET b  52   CE    MET b  52   SD     0.084                        
REMARK 500    MET b  99   CE    MET b  99   SD     0.084                        
REMARK 500    PRO b 101   CG    PRO b 101   CB     0.097                        
REMARK 500    MET b 142   CE    MET b 142   SD     0.081                        
REMARK 500    GLU b 154   CG    GLU b 154   CB     0.083                        
REMARK 500    MET b 173   CE    MET b 173   SD     0.096                        
REMARK 500    THR c  32   CB    THR c  32   CA     0.098                        
REMARK 500    MET c 142   CE    MET c 142   SD     0.100                        
REMARK 500    THR d  32   CB    THR d  32   CA     0.086                        
REMARK 500    MET d 142   CE    MET d 142   SD     0.104                        
REMARK 500    MET d 191   CE    MET d 191   SD     0.089                        
REMARK 500    THR e  32   CB    THR e  32   CA     0.086                        
REMARK 500    MET e 229   CE    MET e 229   SD     0.091                        
REMARK 500    THR f  32   CB    THR f  32   CA     0.080                        
REMARK 500    MET f 142   CE    MET f 142   SD     0.083                        
REMARK 500    MET f 204   CE    MET f 204   SD    -0.085                        
REMARK 500    TRP g  28   CG    TRP g  28   CB    -0.092                        
REMARK 500    THR g  32   CB    THR g  32   CA     0.109                        
REMARK 500    MET g 229   CE    MET g 229   SD     0.081                        
REMARK 500    MET h 142   CE    MET h 142   SD     0.096                        
REMARK 500    THR i  32   CB    THR i  32   CA     0.082                        
REMARK 500    MET i 142   CE    MET i 142   SD     0.089                        
REMARK 500    THR j  32   CB    THR j  32   CA     0.101                        
REMARK 500    THR k  32   CB    THR k  32   CA     0.088                        
REMARK 500    MET l 142   CE    MET l 142   SD     0.116                        
REMARK 500    THR m  32   CB    THR m  32   CA     0.084                        
REMARK 500    MET n 142   CE    MET n 142   SD     0.085                        
REMARK 500    THR o  32   CB    THR o  32   CA     0.083                        
REMARK 500    MET o 142   CE    MET o 142   SD     0.094                        
REMARK 500    THR p  32   CB    THR p  32   CA     0.080                        
REMARK 500    MET p 191   CE    MET p 191   SD     0.079                        
REMARK 500    MET p 229   SD    MET p 229   CG     0.079                        
REMARK 500                                                                      
REMARK 500 GEOMETRY AND STEREOCHEMISTRY                                         
REMARK 500 SUBTOPIC: COVALENT BOND ANGLES                                       
REMARK 500                                                                      
REMARK 500 THE STEREOCHEMICAL PARAMETERS OF THE FOLLOWING RESIDUES              
REMARK 500 HAVE VALUES WHICH DEVIATE FROM EXPECTED VALUES BY MORE               
REMARK 500 THAN 6*RMSD (M=MODEL NUMBER; RES=RESIDUE NAME; C=CHAIN               
REMARK 500 IDENTIFIER; SSEQ=SEQUENCE NUMBER; I=INSERTION CODE).                 
REMARK 500                                                                      
REMARK 500 STANDARD TABLE:                                                      
REMARK 500 FORMAT: (10X,I3,1X,A3,1X,A1,I4,A1,3(1X,A4,2X),12X,F5.1)              
REMARK 500                                                                      
REMARK 500 EXPECTED VALUES: ENGH AND HUBER, 1991                                
REMARK 500                                                                      
REMARK 500  M RES CSSEQI ATM1   ATM2   ATM3                                     
REMARK 500    THR A  17   N   -  CA  -  C   ANGL. DEV. = 11.5 DEGREES           
REMARK 500    PHE A  19   N   -  CA  -  C   ANGL. DEV. = 13.2 DEGREES           
REMARK 500    TYR A 108   N   -  CA  -  C   ANGL. DEV. = 11.9 DEGREES           
REMARK 500    GLY A 215   N   -  CA  -  C   ANGL. DEV. =-12.6 DEGREES           
REMARK 500    LEU A 236   CA  -  CB  -  CG  ANGL. DEV. =-10.6 DEGREES           
REMARK 500    THR B  40   N   -  CA  -  C   ANGL. DEV. = 14.6 DEGREES           
REMARK 500    VAL B  64   N   -  CA  -  C   ANGL. DEV. =-14.0 DEGREES           
REMARK 500    LYS B 231   N   -  CA  -  C   ANGL. DEV. = 10.8 DEGREES           
REMARK 500    ASP C   7   N   -  CA  -  C   ANGL. DEV. = 13.9 DEGREES           
REMARK 500    SER C   8   N   -  CA  -  C   ANGL. DEV. = 11.7 DEGREES           
REMARK 500    THR C  53   N   -  CA  -  C   ANGL. DEV. = 14.5 DEGREES           
REMARK 500    SER C  54   N   -  CA  -  C   ANGL. DEV. =-13.4 DEGREES           
REMARK 500    LEU C  69   CA  -  CB  -  CG  ANGL. DEV. =-12.3 DEGREES           
REMARK 500    THR C 245   N   -  CA  -  C   ANGL. DEV. = 11.8 DEGREES           
REMARK 500    LEU D   8   N   -  CA  -  C   ANGL. DEV. = 16.9 DEGREES           
REMARK 500    SER D   9   N   -  CA  -  C   ANGL. DEV. =-12.9 DEGREES           
REMARK 500    ILE D  17   N   -  CA  -  C   ANGL. DEV. =-16.0 DEGREES           
REMARK 500    LEU D  52   CA  -  CB  -  CG  ANGL. DEV. = 15.1 DEGREES           
REMARK 500    LEU D  54   N   -  CA  -  C   ANGL. DEV. =-12.8 DEGREES           
REMARK 500    ILE D  59   N   -  CA  -  C   ANGL. DEV. = 12.9 DEGREES           
REMARK 500    PRO D  61   N   -  CA  -  C   ANGL. DEV. = 10.7 DEGREES           
REMARK 500    LYS D  63   N   -  CA  -  C   ANGL. DEV. = 11.3 DEGREES           
REMARK 500    VAL D 104   N   -  CA  -  C   ANGL. DEV. = 12.1 DEGREES           
REMARK 500    GLY D 124   N   -  CA  -  C   ANGL. DEV. =-11.8 DEGREES           
REMARK 500    SER D 132   N   -  CA  -  C   ANGL. DEV. =-11.4 DEGREES           
REMARK 500    LEU D 200   CA  -  CB  -  CG  ANGL. DEV. =-13.0 DEGREES           
REMARK 500    VAL E  12   N   -  CA  -  C   ANGL. DEV. = 12.3 DEGREES           
REMARK 500    ARG E 136   N   -  CA  -  C   ANGL. DEV. = 10.8 DEGREES           
REMARK 500    LEU F 133   N   -  CA  -  C   ANGL. DEV. =-11.0 DEGREES           
REMARK 500    VAL G  13   N   -  CA  -  C   ANGL. DEV. = 11.4 DEGREES           
REMARK 500    LYS G  62   N   -  CA  -  C   ANGL. DEV. = 13.0 DEGREES           
REMARK 500    ILE G 106   N   -  CA  -  C   ANGL. DEV. = 11.1 DEGREES           
REMARK 500    SER G 134   N   -  CA  -  C   ANGL. DEV. =-11.4 DEGREES           
REMARK 500    THR H 132   N   -  CA  -  C   ANGL. DEV. = 11.4 DEGREES           
REMARK 500    GLY I  23   N   -  CA  -  C   ANGL. DEV. =-13.1 DEGREES           
REMARK 500    ALA I  44   N   -  CA  -  C   ANGL. DEV. =-11.7 DEGREES           
REMARK 500    GLY I  92   N   -  CA  -  C   ANGL. DEV. = 11.7 DEGREES           
REMARK 500    LEU I 146   N   -  CA  -  C   ANGL. DEV. =-10.6 DEGREES           
REMARK 500    ALA J  48   N   -  CA  -  C   ANGL. DEV. = 11.3 DEGREES           
REMARK 500    GLY J  92   N   -  CA  -  C   ANGL. DEV. =-18.9 DEGREES           
REMARK 500    LEU J 144   N   -  CA  -  C   ANGL. DEV. = 10.6 DEGREES           
REMARK 500    ASN J 148   N   -  CA  -  C   ANGL. DEV. = 11.2 DEGREES           
REMARK 500    ILE L 101   N   -  CA  -  C   ANGL. DEV. =-10.7 DEGREES           
REMARK 500    TYR L 114   N   -  CA  -  C   ANGL. DEV. =-11.3 DEGREES           
REMARK 500    LYS L 145   N   -  CA  -  C   ANGL. DEV. =-10.8 DEGREES           
REMARK 500    SER L 149   N   -  CA  -  C   ANGL. DEV. =-12.2 DEGREES           
REMARK 500    GLY L 189   N   -  CA  -  C   ANGL. DEV. = 10.6 DEGREES           
REMARK 500    ASP M  36   N   -  CA  -  C   ANGL. DEV. =-11.7 DEGREES           
REMARK 500    PHE M  94   N   -  CA  -  C   ANGL. DEV. =-13.7 DEGREES           
REMARK 500    ASP M 191   N   -  CA  -  C   ANGL. DEV. = 11.4 DEGREES           
REMARK 500    THR N  -2   N   -  CA  -  C   ANGL. DEV. = 13.2 DEGREES           
REMARK 500    GLY N 115   N   -  CA  -  C   ANGL. DEV. = 12.9 DEGREES           
REMARK 500    LEU N 204   CA  -  CB  -  CG  ANGL. DEV. = 10.6 DEGREES           
REMARK 500    THR O  17   N   -  CA  -  C   ANGL. DEV. = 11.8 DEGREES           
REMARK 500    PHE O  19   N   -  CA  -  C   ANGL. DEV. = 12.5 DEGREES           
REMARK 500    TYR O  26   N   -  CA  -  C   ANGL. DEV. = 10.6 DEGREES           
REMARK 500    TYR O 108   N   -  CA  -  C   ANGL. DEV. = 11.4 DEGREES           
REMARK 500    LYS O 190   N   -  CA  -  C   ANGL. DEV. = 10.7 DEGREES           
REMARK 500    GLY O 215   N   -  CA  -  C   ANGL. DEV. =-12.4 DEGREES           
REMARK 500    GLY P  19   N   -  CA  -  C   ANGL. DEV. = 10.9 DEGREES           
REMARK 500    THR P  40   N   -  CA  -  C   ANGL. DEV. = 14.1 DEGREES           
REMARK 500    VAL P  64   N   -  CA  -  C   ANGL. DEV. =-13.6 DEGREES           
REMARK 500    LYS P 231   N   -  CA  -  C   ANGL. DEV. = 11.4 DEGREES           
REMARK 500    GLY P 232   N   -  CA  -  C   ANGL. DEV. = 11.0 DEGREES           
REMARK 500    ASP Q   7   N   -  CA  -  C   ANGL. DEV. = 13.4 DEGREES           
REMARK 500    THR Q  53   N   -  CA  -  C   ANGL. DEV. = 14.2 DEGREES           
REMARK 500    SER Q  54   N   -  CA  -  C   ANGL. DEV. =-13.3 DEGREES           
REMARK 500    LEU Q  69   CA  -  CB  -  CG  ANGL. DEV. =-12.2 DEGREES           
REMARK 500    THR Q 245   N   -  CA  -  C   ANGL. DEV. = 11.8 DEGREES           
REMARK 500    LEU R   8   N   -  CA  -  C   ANGL. DEV. = 17.0 DEGREES           
REMARK 500    SER R   9   N   -  CA  -  C   ANGL. DEV. =-12.9 DEGREES           
REMARK 500    ILE R  17   N   -  CA  -  C   ANGL. DEV. =-15.6 DEGREES           
REMARK 500    LEU R  52   CA  -  CB  -  CG  ANGL. DEV. = 14.8 DEGREES           
REMARK 500    LEU R  54   N   -  CA  -  C   ANGL. DEV. =-12.7 DEGREES           
REMARK 500    ILE R  59   N   -  CA  -  C   ANGL. DEV. = 12.8 DEGREES           
REMARK 500    PRO R  61   N   -  CA  -  C   ANGL. DEV. = 11.6 DEGREES           
REMARK 500    VAL R 104   N   -  CA  -  C   ANGL. DEV. = 12.0 DEGREES           
REMARK 500    GLY R 124   N   -  CA  -  C   ANGL. DEV. =-11.9 DEGREES           
REMARK 500    SER R 132   N   -  CA  -  C   ANGL. DEV. =-10.9 DEGREES           
REMARK 500    THR R 133   N   -  CA  -  C   ANGL. DEV. = 11.7 DEGREES           
REMARK 500    LEU R 200   CA  -  CB  -  CG  ANGL. DEV. =-13.7 DEGREES           
REMARK 500    VAL S  12   N   -  CA  -  C   ANGL. DEV. = 12.3 DEGREES           
REMARK 500    ARG S 136   N   -  CA  -  C   ANGL. DEV. = 10.6 DEGREES           
REMARK 500    LEU T  84   CA  -  CB  -  CG  ANGL. DEV. =-10.9 DEGREES           
REMARK 500    LEU T 133   N   -  CA  -  C   ANGL. DEV. =-11.0 DEGREES           
REMARK 500    VAL U  13   N   -  CA  -  C   ANGL. DEV. = 11.5 DEGREES           
REMARK 500    LYS U  62   N   -  CA  -  C   ANGL. DEV. = 13.1 DEGREES           
REMARK 500    ILE U 106   N   -  CA  -  C   ANGL. DEV. = 10.8 DEGREES           
REMARK 500    SER U 134   N   -  CA  -  C   ANGL. DEV. =-11.1 DEGREES           
REMARK 500    THR V 132   N   -  CA  -  C   ANGL. DEV. = 11.5 DEGREES           
REMARK 500    GLY W  23   N   -  CA  -  C   ANGL. DEV. =-11.1 DEGREES           
REMARK 500    ALA W  44   N   -  CA  -  C   ANGL. DEV. =-12.6 DEGREES           
REMARK 500    GLY W  92   N   -  CA  -  C   ANGL. DEV. = 11.0 DEGREES           
REMARK 500    TYR W  97   N   -  CA  -  C   ANGL. DEV. =-10.9 DEGREES           
REMARK 500    LEU W 146   N   -  CA  -  C   ANGL. DEV. =-11.1 DEGREES           
REMARK 500    ALA X  48   N   -  CA  -  C   ANGL. DEV. = 11.0 DEGREES           
REMARK 500    GLY X  92   N   -  CA  -  C   ANGL. DEV. =-18.4 DEGREES           
REMARK 500    ASN X 148   N   -  CA  -  C   ANGL. DEV. = 10.6 DEGREES           
REMARK 500    ILE Z 101   N   -  CA  -  C   ANGL. DEV. =-10.6 DEGREES           
REMARK 500    TYR Z 114   N   -  CA  -  C   ANGL. DEV. =-11.9 DEGREES           
REMARK 500    SER Z 149   N   -  CA  -  C   ANGL. DEV. =-12.6 DEGREES           
REMARK 500    ILE a  21   N   -  CA  -  C   ANGL. DEV. = 10.8 DEGREES           
REMARK 500    ASP a  36   N   -  CA  -  C   ANGL. DEV. =-12.4 DEGREES           
REMARK 500    PHE a  94   N   -  CA  -  C   ANGL. DEV. =-15.2 DEGREES           
REMARK 500    ASP a 191   N   -  CA  -  C   ANGL. DEV. = 11.0 DEGREES           
REMARK 500    THR b  -2   N   -  CA  -  C   ANGL. DEV. = 13.1 DEGREES           
REMARK 500    LEU b  34   CA  -  CB  -  CG  ANGL. DEV. = 13.0 DEGREES           
REMARK 500    GLY b  38   N   -  CA  -  C   ANGL. DEV. =-10.7 DEGREES           
REMARK 500    GLY b 115   N   -  CA  -  C   ANGL. DEV. = 13.3 DEGREES           
REMARK 500    LEU b 204   CA  -  CB  -  CG  ANGL. DEV. = 10.6 DEGREES           
REMARK 500    GLY c  56   N   -  CA  -  C   ANGL. DEV. =-13.0 DEGREES           
REMARK 500    ARG c  57   N   -  CA  -  C   ANGL. DEV. = 11.8 DEGREES           
REMARK 500    SER c  63   N   -  CA  -  C   ANGL. DEV. = 13.0 DEGREES           
REMARK 500    ALA c 144   N   -  CA  -  C   ANGL. DEV. =-11.9 DEGREES           
REMARK 500    ARG c 223   N   -  CA  -  C   ANGL. DEV. = 12.1 DEGREES           
REMARK 500    GLY d  56   N   -  CA  -  C   ANGL. DEV. =-13.9 DEGREES           
REMARK 500    ARG d  57   N   -  CA  -  C   ANGL. DEV. = 11.7 DEGREES           
REMARK 500    SER d  63   N   -  CA  -  C   ANGL. DEV. = 12.8 DEGREES           
REMARK 500    ALA d 144   N   -  CA  -  C   ANGL. DEV. =-12.5 DEGREES           
REMARK 500    ARG d 223   N   -  CA  -  C   ANGL. DEV. = 12.3 DEGREES           
REMARK 500    GLY e  56   N   -  CA  -  C   ANGL. DEV. =-14.4 DEGREES           
REMARK 500    ARG e  57   N   -  CA  -  C   ANGL. DEV. = 12.0 DEGREES           
REMARK 500    SER e  63   N   -  CA  -  C   ANGL. DEV. = 13.0 DEGREES           
REMARK 500    ALA e 144   N   -  CA  -  C   ANGL. DEV. =-12.6 DEGREES           
REMARK 500    ARG e 223   N   -  CA  -  C   ANGL. DEV. = 11.5 DEGREES           
REMARK 500    GLY f  56   N   -  CA  -  C   ANGL. DEV. =-13.0 DEGREES           
REMARK 500    ARG f  57   N   -  CA  -  C   ANGL. DEV. = 11.3 DEGREES           
REMARK 500    SER f  63   N   -  CA  -  C   ANGL. DEV. = 13.1 DEGREES           
REMARK 500    ALA f 144   N   -  CA  -  C   ANGL. DEV. =-12.0 DEGREES           
REMARK 500    ARG f 223   N   -  CA  -  C   ANGL. DEV. = 12.2 DEGREES           
REMARK 500    GLY g  56   N   -  CA  -  C   ANGL. DEV. =-14.1 DEGREES           
REMARK 500    ARG g  57   N   -  CA  -  C   ANGL. DEV. = 11.9 DEGREES           
REMARK 500    SER g  63   N   -  CA  -  C   ANGL. DEV. = 12.9 DEGREES           
REMARK 500    ALA g 144   N   -  CA  -  C   ANGL. DEV. =-12.9 DEGREES           
REMARK 500    ARG g 223   N   -  CA  -  C   ANGL. DEV. = 11.4 DEGREES           
REMARK 500    GLY h  56   N   -  CA  -  C   ANGL. DEV. =-13.7 DEGREES           
REMARK 500    ARG h  57   N   -  CA  -  C   ANGL. DEV. = 12.7 DEGREES           
REMARK 500    SER h  63   N   -  CA  -  C   ANGL. DEV. = 12.2 DEGREES           
REMARK 500    ALA h 144   N   -  CA  -  C   ANGL. DEV. =-11.8 DEGREES           
REMARK 500    ARG h 223   N   -  CA  -  C   ANGL. DEV. = 11.7 DEGREES           
REMARK 500    GLY i  56   N   -  CA  -  C   ANGL. DEV. =-14.4 DEGREES           
REMARK 500    ARG i  57   N   -  CA  -  C   ANGL. DEV. = 12.1 DEGREES           
REMARK 500    SER i  63   N   -  CA  -  C   ANGL. DEV. = 13.1 DEGREES           
REMARK 500    ALA i 144   N   -  CA  -  C   ANGL. DEV. =-12.2 DEGREES           
REMARK 500    ARG i 223   N   -  CA  -  C   ANGL. DEV. = 11.3 DEGREES           
REMARK 500    GLY j  56   N   -  CA  -  C   ANGL. DEV. =-13.6 DEGREES           
REMARK 500    ARG j  57   N   -  CA  -  C   ANGL. DEV. = 11.7 DEGREES           
REMARK 500    SER j  63   N   -  CA  -  C   ANGL. DEV. = 12.2 DEGREES           
REMARK 500    ALA j 144   N   -  CA  -  C   ANGL. DEV. =-13.1 DEGREES           
REMARK 500    ARG j 223   N   -  CA  -  C   ANGL. DEV. = 11.8 DEGREES           
REMARK 500    GLY k  56   N   -  CA  -  C   ANGL. DEV. =-14.5 DEGREES           
REMARK 500    ARG k  57   N   -  CA  -  C   ANGL. DEV. = 11.3 DEGREES           
REMARK 500    SER k  63   N   -  CA  -  C   ANGL. DEV. = 12.1 DEGREES           
REMARK 500    ALA k 144   N   -  CA  -  C   ANGL. DEV. =-12.1 DEGREES           
REMARK 500    ARG k 223   N   -  CA  -  C   ANGL. DEV. = 11.2 DEGREES           
REMARK 500    GLY l  56   N   -  CA  -  C   ANGL. DEV. =-15.1 DEGREES           
REMARK 500    ARG l  57   N   -  CA  -  C   ANGL. DEV. = 12.4 DEGREES           
REMARK 500    SER l  63   N   -  CA  -  C   ANGL. DEV. = 12.2 DEGREES           
REMARK 500    ALA l 144   N   -  CA  -  C   ANGL. DEV. =-12.1 DEGREES           
REMARK 500    ARG l 223   N   -  CA  -  C   ANGL. DEV. = 11.3 DEGREES           
REMARK 500    GLY m  56   N   -  CA  -  C   ANGL. DEV. =-13.4 DEGREES           
REMARK 500    ARG m  57   N   -  CA  -  C   ANGL. DEV. = 11.1 DEGREES           
REMARK 500    SER m  63   N   -  CA  -  C   ANGL. DEV. = 13.0 DEGREES           
REMARK 500    ALA m 144   N   -  CA  -  C   ANGL. DEV. =-11.9 DEGREES           
REMARK 500    ARG m 223   N   -  CA  -  C   ANGL. DEV. = 12.1 DEGREES           
REMARK 500    GLY n  56   N   -  CA  -  C   ANGL. DEV. =-13.9 DEGREES           
REMARK 500    ARG n  57   N   -  CA  -  C   ANGL. DEV. = 12.0 DEGREES           
REMARK 500    SER n  63   N   -  CA  -  C   ANGL. DEV. = 12.6 DEGREES           
REMARK 500    ALA n 144   N   -  CA  -  C   ANGL. DEV. =-11.8 DEGREES           
REMARK 500    ARG n 223   N   -  CA  -  C   ANGL. DEV. = 11.7 DEGREES           
REMARK 500    GLY o  56   N   -  CA  -  C   ANGL. DEV. =-14.2 DEGREES           
REMARK 500    ARG o  57   N   -  CA  -  C   ANGL. DEV. = 11.5 DEGREES           
REMARK 500    SER o  63   N   -  CA  -  C   ANGL. DEV. = 12.9 DEGREES           
REMARK 500    ALA o 144   N   -  CA  -  C   ANGL. DEV. =-12.6 DEGREES           
REMARK 500    ARG o 223   N   -  CA  -  C   ANGL. DEV. = 11.4 DEGREES           
REMARK 500    GLY p  56   N   -  CA  -  C   ANGL. DEV. =-14.3 DEGREES           
REMARK 500    ARG p  57   N   -  CA  -  C   ANGL. DEV. = 11.5 DEGREES           
REMARK 500    SER p  63   N   -  CA  -  C   ANGL. DEV. = 13.0 DEGREES           
REMARK 500    ALA p 144   N   -  CA  -  C   ANGL. DEV. =-12.3 DEGREES           
REMARK 500    ARG p 223   N   -  CA  -  C   ANGL. DEV. = 11.6 DEGREES           
REMARK 500                                                                      
REMARK 500 GEOMETRY AND STEREOCHEMISTRY                                         
REMARK 500 SUBTOPIC: TORSION ANGLES                                             
REMARK 500                                                                      
REMARK 500 TORSION ANGLES OUTSIDE THE EXPECTED RAMACHANDRAN REGIONS:            
REMARK 500 (M=MODEL NUMBER; RES=RESIDUE NAME; C=CHAIN IDENTIFIER;               
REMARK 500 SSEQ=SEQUENCE NUMBER; I=INSERTION CODE).                             
REMARK 500                                                                      
REMARK 500 STANDARD TABLE:                                                      
REMARK 500 FORMAT:(10X,I3,1X,A3,1X,A1,I4,A1,4X,F7.2,3X,F7.2)                    
REMARK 500                                                                      
REMARK 500  M RES CSSEQI        PSI       PHI                                   
REMARK 500    ILE A  16      168.98     65.62                                   
REMARK 500    ARG C   9      145.09     46.80                                   
REMARK 500    THR C 200       49.30    136.78                                   
REMARK 500    GLU D 101      -70.46     63.51                                   
REMARK 500    THR D 205      148.44     52.46                                   
REMARK 500    VAL E  12      -77.49     30.79                                   
REMARK 500    ASP G  70     -107.74     69.32                                   
REMARK 500    LYS G 103      -47.30     73.81                                   
REMARK 500    ASP G 141     -134.41    154.87                                   
REMARK 500    ASN H 145      144.84     58.78                                   
REMARK 500    ASP M  23     -118.77     55.61                                   
REMARK 500    ASN M 156      -47.08     90.10                                   
REMARK 500    ASP M 191      -66.91     80.78                                   
REMARK 500    ILE O  16      168.78     66.26                                   
REMARK 500    ARG Q   9      145.58     45.93                                   
REMARK 500    THR Q 200       50.32    135.98                                   
REMARK 500    GLU R 101      -71.06     65.44                                   
REMARK 500    THR R 205      149.27     54.52                                   
REMARK 500    VAL S  12      -76.62     30.03                                   
REMARK 500    ASP U  70     -108.93     68.04                                   
REMARK 500    LYS U 103      -46.74     72.90                                   
REMARK 500    ASP U 141     -134.92    155.96                                   
REMARK 500    ASN V 145      143.69     59.20                                   
REMARK 500    ASN a 156      -47.49     90.28                                   
REMARK 500    ASP a 191      -68.23     82.50                                   
REMARK 500    GLU c  61      167.77     65.88                                   
REMARK 500    LYS c  62       89.12    126.20                                   
REMARK 500    THR c 224      -92.02     57.16                                   
REMARK 500    GLU d  61      168.05     65.50                                   
REMARK 500    LYS d  62       88.76    126.29                                   
REMARK 500    THR d 224      -90.87     57.89                                   
REMARK 500    GLU e  61      167.71     64.38                                   
REMARK 500    LYS e  62       89.42    126.57                                   
REMARK 500    THR e 224      -92.09     58.74                                   
REMARK 500    GLU f  61      165.84     65.17                                   
REMARK 500    LYS f  62       89.44    127.27                                   
REMARK 500    THR f 224      -90.74     56.13                                   
REMARK 500    GLU g  61      168.14     65.81                                   
REMARK 500    LYS g  62       90.29    125.88                                   
REMARK 500    THR g 224      -91.58     57.26                                   
REMARK 500    GLU h  61      168.12     66.58                                   
REMARK 500    LYS h  62       87.92    124.46                                   
REMARK 500    THR h 224      -91.03     58.88                                   
REMARK 500    GLU i  61      168.25     66.14                                   
REMARK 500    LYS i  62       88.62    126.66                                   
REMARK 500    THR i 224      -91.14     59.54                                   
REMARK 500    GLU j  61      167.25     66.50                                   
REMARK 500    LYS j  62       88.73    127.74                                   
REMARK 500    THR j 224      -92.01     59.53                                   
REMARK 500    GLU k  61      167.80     64.78                                   
REMARK 500    LYS k  62       88.91    126.26                                   
REMARK 500    THR k 224      -89.72     58.77                                   
REMARK 500    GLU l  61      166.71     64.41                                   
REMARK 500    LYS l  62       89.20    126.57                                   
REMARK 500    THR l 224      -89.12     58.39                                   
REMARK 500    GLU m  61      167.26     64.43                                   
REMARK 500    LYS m  62       89.22    126.05                                   
REMARK 500    THR m 224      -90.17     58.74                                   
REMARK 500    GLU n  61      168.28     65.81                                   
REMARK 500    LYS n  62       88.12    126.22                                   
REMARK 500    THR n 224      -90.70     57.50                                   
REMARK 500    GLU o  61      167.61     64.78                                   
REMARK 500    LYS o  62       88.19    126.79                                   
REMARK 500    THR o 224      -91.52     58.78                                   
REMARK 500    GLU p  61      166.55     65.71                                   
REMARK 500    LYS p  62       88.62    128.48                                   
REMARK 500    THR p 224      -90.64     59.88                                   
REMARK 900                                                                      
REMARK 900 RELATED ENTRIES                                                      
REMARK 900 RELATED ID: 1RYP   RELATED DB: PDB                                   
REMARK 900 YEAST 20S PROTEASOME MODEL WAS USED TO DETERMINE THE                 
REMARK 900 STRUCTURE OF THE COMPLEX                                             
REMARK 900 RELATED ID: 1AVO   RELATED DB: PDB                                   
REMARK 900 HUMAN REG-ALPHA IS HOMOLOGOUS TO PA26                                
REMARK 999                                                                      
REMARK 999 SEQUENCE                                                             
REMARK 999 THE PROTEIN HAS BEEN IDENTIFIED TO CONTAIN EITHER A                  
REMARK 999 VALINE OR A THREONINE AT POSITION 49. THIS EXPERIMENT USED           
REMARK 999 THE VALINE VARIANT IN CRYSTALLIZATION.                               
REMARK 999 THE PROTEIN USED FOR CRYSTALLOGRAPHIC ANALYSIS HAS A                 
REMARK 999 MUTATION AT RESIDUE 226. THIS MUTATION IN THE PA26 SEQUENCE          
REMARK 999 WAS IDENTIFIED DURING THE COURSE OF STRUCTURAL ANALYSIS.             
DBREF  1FNT A    1   252  SWS    P21243   PSA6_YEAST       1    252             
DBREF  1FNT O    1   252  SWS    P21243   PSA6_YEAST       1    252             
DBREF  1FNT B    1   250  SWS    P23639   PSA2_YEAST       1    250             
DBREF  1FNT P    1   250  SWS    P23639   PSA2_YEAST       1    250             
DBREF  1FNT C    1   245  SWS    P23638   PSA4_YEAST       1    245             
DBREF  1FNT Q    1   245  SWS    P23638   PSA4_YEAST       1    245             
DBREF  1FNT D    1   254  SWS    P40303   PSA7_YEAST       1    254             
DBREF  1FNT R    1   254  SWS    P40303   PSA7_YEAST       1    254             
DBREF  1FNT E    1   260  SWS    P32379   PSA5_YEAST       1    260             
DBREF  1FNT S    1   260  SWS    P32379   PSA5_YEAST       1    260             
DBREF  1FNT F    1   234  SWS    P40302   PSA1_YEAST       1    234             
DBREF  1FNT T    1   234  SWS    P40302   PSA1_YEAST       1    234             
DBREF  1FNT G    1   287  SWS    P21242   PSA3_YEAST       1    287             
DBREF  1FNT U    1   287  SWS    P21242   PSA3_YEAST       1    287             
DBREF  1FNT H    1   196  SWS    P38624   PRCD_YEAST      20    215             
DBREF  1FNT V    1   196  SWS    P38624   PRCD_YEAST      20    215             
DBREF  1FNT I    1   232  SWS    P25043   PRCF_YEAST      30    261             
DBREF  1FNT W    1   232  SWS    P25043   PRCF_YEAST      30    261             
DBREF  1FNT J    1   205  SWS    P25451   PSB3_YEAST       1    205             
DBREF  1FNT X    1   205  SWS    P25451   PSB3_YEAST       1    205             
DBREF  1FNT K    1   198  SWS    P22141   PSB2_YEAST       1    198             
DBREF  1FNT Y    1   198  SWS    P22141   PSB2_YEAST       1    198             
DBREF  1FNT L    1   212  SWS    P30656   PRCE_YEAST      76    287             
DBREF  1FNT Z    1   212  SWS    P30656   PRCE_YEAST      76    287             
DBREF  1FNT M   -9   212  SWS    P23724   PSB1_YEAST      20    241             
DBREF  1FNT a   -9   212  SWS    P23724   PSB1_YEAST      20    241             
DBREF  1FNT N   -8   224  SWS    P30657   PRCB_YEAST      67    299             
DBREF  1FNT b   -8   224  SWS    P30657   PRCB_YEAST      67    299             
DBREF  1FNT c    1   231  GB     5757773  AAD50581         1    231             
DBREF  1FNT d    1   231  GB     5757773  AAD50581         1    231             
DBREF  1FNT e    1   231  GB     5757773  AAD50581         1    231             
DBREF  1FNT f    1   231  GB     5757773  AAD50581         1    231             
DBREF  1FNT g    1   231  GB     5757773  AAD50581         1    231             
DBREF  1FNT h    1   231  GB     5757773  AAD50581         1    231             
DBREF  1FNT i    1   231  GB     5757773  AAD50581         1    231             
DBREF  1FNT j    1   231  GB     5757773  AAD50581         1    231             
DBREF  1FNT k    1   231  GB     5757773  AAD50581         1    231             
DBREF  1FNT l    1   231  GB     5757773  AAD50581         1    231             
DBREF  1FNT m    1   231  GB     5757773  AAD50581         1    231             
DBREF  1FNT n    1   231  GB     5757773  AAD50581         1    231             
DBREF  1FNT o    1   231  GB     5757773  AAD50581         1    231             
DBREF  1FNT p    1   231  GB     5757773  AAD50581         1    231             
SEQADV 1FNT ARG L   33  SWS  P30656    LYS   108 ENGINEERED                     
SEQADV 1FNT ARG Z   33  SWS  P30656    LYS   108 ENGINEERED                     
SEQADV 1FNT VAL c   49  GB   5757773   THR    49 SEE REMARK 999                 
SEQADV 1FNT THR c  226  GB   5757773   SER   226 SEE REMARK 999                 
SEQADV 1FNT VAL d   49  GB   5757773   THR    49 SEE REMARK 999                 
SEQADV 1FNT THR d  226  GB   5757773   SER   226 SEE REMARK 999                 
SEQADV 1FNT VAL e   49  GB   5757773   THR    49 SEE REMARK 999                 
SEQADV 1FNT THR e  226  GB   5757773   SER   226 SEE REMARK 999                 
SEQADV 1FNT VAL f   49  GB   5757773   THR    49 SEE REMARK 999                 
SEQADV 1FNT THR f  226  GB   5757773   SER   226 SEE REMARK 999                 
SEQADV 1FNT VAL g   49  GB   5757773   THR    49 SEE REMARK 999                 
SEQADV 1FNT THR g  226  GB   5757773   SER   226 SEE REMARK 999                 
SEQADV 1FNT VAL h   49  GB   5757773   THR    49 SEE REMARK 999                 
SEQADV 1FNT THR h  226  GB   5757773   SER   226 SEE REMARK 999                 
SEQADV 1FNT VAL i   49  GB   5757773   THR    49 SEE REMARK 999                 
SEQADV 1FNT THR i  226  GB   5757773   SER   226 SEE REMARK 999                 
SEQADV 1FNT VAL j   49  GB   5757773   THR    49 SEE REMARK 999                 
SEQADV 1FNT THR j  226  GB   5757773   SER   226 SEE REMARK 999                 
SEQADV 1FNT VAL k   49  GB   5757773   THR    49 SEE REMARK 999                 
SEQADV 1FNT THR k  226  GB   5757773   SER   226 SEE REMARK 999                 
SEQADV 1FNT VAL l   49  GB   5757773   THR    49 SEE REMARK 999                 
SEQADV 1FNT THR l  226  GB   5757773   SER   226 SEE REMARK 999                 
SEQADV 1FNT VAL m   49  GB   5757773   THR    49 SEE REMARK 999                 
SEQADV 1FNT THR m  226  GB   5757773   SER   226 SEE REMARK 999                 
SEQADV 1FNT VAL n   49  GB   5757773   THR    49 SEE REMARK 999                 
SEQADV 1FNT THR n  226  GB   5757773   SER   226 SEE REMARK 999                 
SEQADV 1FNT VAL o   49  GB   5757773   THR    49 SEE REMARK 999                 
SEQADV 1FNT THR o  226  GB   5757773   SER   226 SEE REMARK 999                 
SEQADV 1FNT VAL p   49  GB   5757773   THR    49 SEE REMARK 999                 
SEQADV 1FNT THR p  226  GB   5757773   SER   226 SEE REMARK 999                 
SEQRES   1 A  252  MET SER GLY ALA ALA ALA ALA SER ALA ALA GLY TYR ASP          
SEQRES   2 A  252  ARG HIS ILE THR ILE PHE SER PRO GLU GLY ARG LEU TYR          
SEQRES   3 A  252  GLN VAL GLU TYR ALA PHE LYS ALA THR ASN GLN THR ASN          
SEQRES   4 A  252  ILE ASN SER LEU ALA VAL ARG GLY LYS ASP CYS THR VAL          
SEQRES   5 A  252  VAL ILE SER GLN LYS LYS VAL PRO ASP LYS LEU LEU ASP          
SEQRES   6 A  252  PRO THR THR VAL SER TYR ILE PHE CYS ILE SER ARG THR          
SEQRES   7 A  252  ILE GLY MET VAL VAL ASN GLY PRO ILE PRO ASP ALA ARG          
SEQRES   8 A  252  ASN ALA ALA LEU ARG ALA LYS ALA GLU ALA ALA GLU PHE          
SEQRES   9 A  252  ARG TYR LYS TYR GLY TYR ASP MET PRO CYS ASP VAL LEU          
SEQRES  10 A  252  ALA LYS ARG MET ALA ASN LEU SER GLN ILE TYR THR GLN          
SEQRES  11 A  252  ARG ALA TYR MET ARG PRO LEU GLY VAL ILE LEU THR PHE          
SEQRES  12 A  252  VAL SER VAL ASP GLU GLU LEU GLY PRO SER ILE TYR LYS          
SEQRES  13 A  252  THR ASP PRO ALA GLY TYR TYR VAL GLY TYR LYS ALA THR          
SEQRES  14 A  252  ALA THR GLY PRO LYS GLN GLN GLU ILE THR THR ASN LEU          
SEQRES  15 A  252  GLU ASN HIS PHE LYS LYS SER LYS ILE ASP HIS ILE ASN          
SEQRES  16 A  252  GLU GLU SER TRP GLU LYS VAL VAL GLU PHE ALA ILE THR          
SEQRES  17 A  252  HIS MET ILE ASP ALA LEU GLY THR GLU PHE SER LYS ASN          
SEQRES  18 A  252  ASP LEU GLU VAL GLY VAL ALA THR LYS ASP LYS PHE PHE          
SEQRES  19 A  252  THR LEU SER ALA GLU ASN ILE GLU GLU ARG LEU VAL ALA          
SEQRES  20 A  252  ILE ALA GLU GLN ASP                                          
SEQRES   1 B  250  MET THR ASP ARG TYR SER PHE SER LEU THR THR PHE SER          
SEQRES   2 B  250  PRO SER GLY LYS LEU GLY GLN ILE ASP TYR ALA LEU THR          
SEQRES   3 B  250  ALA VAL LYS GLN GLY VAL THR SER LEU GLY ILE LYS ALA          
SEQRES   4 B  250  THR ASN GLY VAL VAL ILE ALA THR GLU LYS LYS SER SER          
SEQRES   5 B  250  SER PRO LEU ALA MET SER GLU THR LEU SER LYS VAL SER          
SEQRES   6 B  250  LEU LEU THR PRO ASP ILE GLY ALA VAL TYR SER GLY MET          
SEQRES   7 B  250  GLY PRO ASP TYR ARG VAL LEU VAL ASP LYS SER ARG LYS          
SEQRES   8 B  250  VAL ALA HIS THR SER TYR LYS ARG ILE TYR GLY GLU TYR          
SEQRES   9 B  250  PRO PRO THR LYS LEU LEU VAL SER GLU VAL ALA LYS ILE          
SEQRES  10 B  250  MET GLN GLU ALA THR GLN SER GLY GLY VAL ARG PRO PHE          
SEQRES  11 B  250  GLY VAL SER LEU LEU ILE ALA GLY HIS ASP GLU PHE ASN          
SEQRES  12 B  250  GLY PHE SER LEU TYR GLN VAL ASP PRO SER GLY SER TYR          
SEQRES  13 B  250  PHE PRO TRP LYS ALA THR ALA ILE GLY LYS GLY SER VAL          
SEQRES  14 B  250  ALA ALA LYS THR PHE LEU GLU LYS ARG TRP ASN ASP GLU          
SEQRES  15 B  250  LEU GLU LEU GLU ASP ALA ILE HIS ILE ALA LEU LEU THR          
SEQRES  16 B  250  LEU LYS GLU SER VAL GLU GLY GLU PHE ASN GLY ASP THR          
SEQRES  17 B  250  ILE GLU LEU ALA ILE ILE GLY ASP GLU ASN PRO ASP LEU          
SEQRES  18 B  250  LEU GLY TYR THR GLY ILE PRO THR ASP LYS GLY PRO ARG          
SEQRES  19 B  250  PHE ARG LYS LEU THR SER GLN GLU ILE ASN ASP ARG LEU          
SEQRES  20 B  250  GLU ALA LEU                                                  
SEQRES   1 C  245  MET GLY SER ARG ARG TYR ASP SER ARG THR THR ILE PHE          
SEQRES   2 C  245  SER PRO GLU GLY ARG LEU TYR GLN VAL GLU TYR ALA LEU          
SEQRES   3 C  245  GLU SER ILE SER HIS ALA GLY THR ALA ILE GLY ILE MET          
SEQRES   4 C  245  ALA SER ASP GLY ILE VAL LEU ALA ALA GLU ARG LYS VAL          
SEQRES   5 C  245  THR SER THR LEU LEU GLU GLN ASP THR SER THR GLU LYS          
SEQRES   6 C  245  LEU TYR LYS LEU ASN ASP LYS ILE ALA VAL ALA VAL ALA          
SEQRES   7 C  245  GLY LEU THR ALA ASP ALA GLU ILE LEU ILE ASN THR ALA          
SEQRES   8 C  245  ARG ILE HIS ALA GLN ASN TYR LEU LYS THR TYR ASN GLU          
SEQRES   9 C  245  ASP ILE PRO VAL GLU ILE LEU VAL ARG ARG LEU SER ASP          
SEQRES  10 C  245  ILE LYS GLN GLY TYR THR GLN HIS GLY GLY LEU ARG PRO          
SEQRES  11 C  245  PHE GLY VAL SER PHE ILE TYR ALA GLY TYR ASP ASP ARG          
SEQRES  12 C  245  TYR GLY TYR GLN LEU TYR THR SER ASN PRO SER GLY ASN          
SEQRES  13 C  245  TYR THR GLY TRP LYS ALA ILE SER VAL GLY ALA ASN THR          
SEQRES  14 C  245  SER ALA ALA GLN THR LEU LEU GLN MET ASP TYR LYS ASP          
SEQRES  15 C  245  ASP MET LYS VAL ASP ASP ALA ILE GLU LEU ALA LEU LYS          
SEQRES  16 C  245  THR LEU SER LYS THR THR ASP SER SER ALA LEU THR TYR          
SEQRES  17 C  245  ASP ARG LEU GLU PHE ALA THR ILE ARG LYS GLY ALA ASN          
SEQRES  18 C  245  ASP GLY GLU VAL TYR GLN LYS ILE PHE LYS PRO GLN GLU          
SEQRES  19 C  245  ILE LYS ASP ILE LEU VAL LYS THR GLY ILE THR                  
SEQRES   1 D  254  MET SER GLY TYR ASP ARG ALA LEU SER ILE PHE SER PRO          
SEQRES   2 D  254  ASP GLY HIS ILE PHE GLN VAL GLU TYR ALA LEU GLU ALA          
SEQRES   3 D  254  VAL LYS ARG GLY THR CYS ALA VAL GLY VAL LYS GLY LYS          
SEQRES   4 D  254  ASN CYS VAL VAL LEU GLY CYS GLU ARG ARG SER THR LEU          
SEQRES   5 D  254  LYS LEU GLN ASP THR ARG ILE THR PRO SER LYS VAL SER          
SEQRES   6 D  254  LYS ILE ASP SER HIS VAL VAL LEU SER PHE SER GLY LEU          
SEQRES   7 D  254  ASN ALA ASP SER ARG ILE LEU ILE GLU LYS ALA ARG VAL          
SEQRES   8 D  254  GLU ALA GLN SER HIS ARG LEU THR LEU GLU ASP PRO VAL          
SEQRES   9 D  254  THR VAL GLU TYR LEU THR ARG TYR VAL ALA GLY VAL GLN          
SEQRES  10 D  254  GLN ARG TYR THR GLN SER GLY GLY VAL ARG PRO PHE GLY          
SEQRES  11 D  254  VAL SER THR LEU ILE ALA GLY PHE ASP PRO ARG ASP ASP          
SEQRES  12 D  254  GLU PRO LYS LEU TYR GLN THR GLU PRO SER GLY ILE TYR          
SEQRES  13 D  254  SER SER TRP SER ALA GLN THR ILE GLY ARG ASN SER LYS          
SEQRES  14 D  254  THR VAL ARG GLU PHE LEU GLU LYS ASN TYR ASP ARG LYS          
SEQRES  15 D  254  GLU PRO PRO ALA THR VAL GLU GLU CYS VAL LYS LEU THR          
SEQRES  16 D  254  VAL ARG SER LEU LEU GLU VAL VAL GLN THR GLY ALA LYS          
SEQRES  17 D  254  ASN ILE GLU ILE THR VAL VAL LYS PRO ASP SER ASP ILE          
SEQRES  18 D  254  VAL ALA LEU SER SER GLU GLU ILE ASN GLN TYR VAL THR          
SEQRES  19 D  254  GLN ILE GLU GLN GLU LYS GLN GLU GLN GLN GLU GLN ASP          
SEQRES  20 D  254  LYS LYS LYS LYS SER ASN HIS                                  
SEQRES   1 E  260  MET PHE LEU THR ARG SER GLU TYR ASP ARG GLY VAL SER          
SEQRES   2 E  260  THR PHE SER PRO GLU GLY ARG LEU PHE GLN VAL GLU TYR          
SEQRES   3 E  260  SER LEU GLU ALA ILE LYS LEU GLY SER THR ALA ILE GLY          
SEQRES   4 E  260  ILE ALA THR LYS GLU GLY VAL VAL LEU GLY VAL GLU LYS          
SEQRES   5 E  260  ARG ALA THR SER PRO LEU LEU GLU SER ASP SER ILE GLU          
SEQRES   6 E  260  LYS ILE VAL GLU ILE ASP ARG HIS ILE GLY CYS ALA MET          
SEQRES   7 E  260  SER GLY LEU THR ALA ASP ALA ARG SER MET ILE GLU HIS          
SEQRES   8 E  260  ALA ARG THR ALA ALA VAL THR HIS ASN LEU TYR TYR ASP          
SEQRES   9 E  260  GLU ASP ILE ASN VAL GLU SER LEU THR GLN SER VAL CYS          
SEQRES  10 E  260  ASP LEU ALA LEU ARG PHE GLY GLU GLY ALA SER GLY GLU          
SEQRES  11 E  260  GLU ARG LEU MET SER ARG PRO PHE GLY VAL ALA LEU LEU          
SEQRES  12 E  260  ILE ALA GLY HIS ASP ALA ASP ASP GLY TYR GLN LEU PHE          
SEQRES  13 E  260  HIS ALA GLU PRO SER GLY THR PHE TYR ARG TYR ASN ALA          
SEQRES  14 E  260  LYS ALA ILE GLY SER GLY SER GLU GLY ALA GLN ALA GLU          
SEQRES  15 E  260  LEU LEU ASN GLU TRP HIS SER SER LEU THR LEU LYS GLU          
SEQRES  16 E  260  ALA GLU LEU LEU VAL LEU LYS ILE LEU LYS GLN VAL MET          
SEQRES  17 E  260  GLU GLU LYS LEU ASP GLU ASN ASN ALA GLN LEU SER CYS          
SEQRES  18 E  260  ILE THR LYS GLN ASP GLY PHE LYS ILE TYR ASP ASN GLU          
SEQRES  19 E  260  LYS THR ALA GLU LEU ILE LYS GLU LEU LYS GLU LYS GLU          
SEQRES  20 E  260  ALA ALA GLU SER PRO GLU GLU ALA ASP VAL GLU MET SER          
SEQRES   1 F  234  MET PHE ARG ASN ASN TYR ASP GLY ASP THR VAL THR PHE          
SEQRES   2 F  234  SER PRO THR GLY ARG LEU PHE GLN VAL GLU TYR ALA LEU          
SEQRES   3 F  234  GLU ALA ILE LYS GLN GLY SER VAL THR VAL GLY LEU ARG          
SEQRES   4 F  234  SER ASN THR HIS ALA VAL LEU VAL ALA LEU LYS ARG ASN          
SEQRES   5 F  234  ALA ASP GLU LEU SER SER TYR GLN LYS LYS ILE ILE LYS          
SEQRES   6 F  234  CYS ASP GLU HIS MET GLY LEU SER LEU ALA GLY LEU ALA          
SEQRES   7 F  234  PRO ASP ALA ARG VAL LEU SER ASN TYR LEU ARG GLN GLN          
SEQRES   8 F  234  CYS ASN TYR SER SER LEU VAL PHE ASN ARG LYS LEU ALA          
SEQRES   9 F  234  VAL GLU ARG ALA GLY HIS LEU LEU CYS ASP LYS ALA GLN          
SEQRES  10 F  234  LYS ASN THR GLN SER TYR GLY GLY ARG PRO TYR GLY VAL          
SEQRES  11 F  234  GLY LEU LEU ILE ILE GLY TYR ASP LYS SER GLY ALA HIS          
SEQRES  12 F  234  LEU LEU GLU PHE GLN PRO SER GLY ASN VAL THR GLU LEU          
SEQRES  13 F  234  TYR GLY THR ALA ILE GLY ALA ARG SER GLN GLY ALA LYS          
SEQRES  14 F  234  THR TYR LEU GLU ARG THR LEU ASP THR PHE ILE LYS ILE          
SEQRES  15 F  234  ASP GLY ASN PRO ASP GLU LEU ILE LYS ALA GLY VAL GLU          
SEQRES  16 F  234  ALA ILE SER GLN SER LEU ARG ASP GLU SER LEU THR VAL          
SEQRES  17 F  234  ASP ASN LEU SER ILE ALA ILE VAL GLY LYS ASP THR PRO          
SEQRES  18 F  234  PHE THR ILE TYR ASP GLY GLU ALA VAL ALA LYS TYR ILE          
SEQRES   1 G  287  THR SER ILE GLY THR GLY TYR ASP LEU SER ASN SER VAL          
SEQRES   2 G  287  PHE SER PRO ASP GLY ARG ASN PHE GLN VAL GLU TYR ALA          
SEQRES   3 G  287  VAL LYS ALA VAL GLU ASN GLY THR THR SER ILE GLY ILE          
SEQRES   4 G  287  LYS CYS ASN ASP GLY VAL VAL PHE ALA VAL GLU LYS LEU          
SEQRES   5 G  287  ILE THR SER LYS LEU LEU VAL PRO GLN LYS ASN VAL LYS          
SEQRES   6 G  287  ILE GLN VAL VAL ASP ARG HIS ILE GLY CYS VAL TYR SER          
SEQRES   7 G  287  GLY LEU ILE PRO ASP GLY ARG HIS LEU VAL ASN ARG GLY          
SEQRES   8 G  287  ARG GLU GLU ALA ALA SER PHE LYS LYS LEU TYR LYS THR          
SEQRES   9 G  287  PRO ILE PRO ILE PRO ALA PHE ALA ASP ARG LEU GLY GLN          
SEQRES  10 G  287  TYR VAL GLN ALA HIS THR LEU TYR ASN SER VAL ARG PRO          
SEQRES  11 G  287  PHE GLY VAL SER THR ILE PHE GLY GLY VAL ASP LYS ASN          
SEQRES  12 G  287  GLY ALA HIS LEU TYR MET LEU GLU PRO SER GLY SER TYR          
SEQRES  13 G  287  TRP GLY TYR LYS GLY ALA ALA THR GLY LYS GLY ARG GLN          
SEQRES  14 G  287  SER ALA LYS ALA GLU LEU GLU LYS LEU VAL ASP HIS HIS          
SEQRES  15 G  287  PRO GLU GLY LEU SER ALA ARG GLU ALA VAL LYS GLN ALA          
SEQRES  16 G  287  ALA LYS ILE ILE TYR LEU ALA HIS GLU ASP ASN LYS GLU          
SEQRES  17 G  287  LYS ASP PHE GLU LEU GLU ILE SER TRP CYS SER LEU SER          
SEQRES  18 G  287  GLU THR ASN GLY LEU HIS LYS PHE VAL LYS GLY ASP LEU          
SEQRES  19 G  287  LEU GLN GLU ALA ILE ASP PHE ALA GLN LYS GLU ILE ASN          
SEQRES  20 G  287  GLY ASP ASP ASP GLU ASP GLU ASP ASP SER ASP ASN VAL          
SEQRES  21 G  287  MET SER SER ASP ASP GLU ASN ALA PRO VAL ALA THR ASN          
SEQRES  22 G  287  ALA ASN ALA THR THR ASP GLN GLU GLY ASP ILE HIS LEU          
SEQRES  23 G  287  GLU                                                          
SEQRES   1 H  196  THR SER ILE MET ALA VAL THR PHE LYS ASP GLY VAL ILE          
SEQRES   2 H  196  LEU GLY ALA ASP SER ARG THR THR THR GLY ALA TYR ILE          
SEQRES   3 H  196  ALA ASN ARG VAL THR ASP LYS LEU THR ARG VAL HIS ASP          
SEQRES   4 H  196  LYS ILE TRP CYS CYS ARG SER GLY SER ALA ALA ASP THR          
SEQRES   5 H  196  GLN ALA ILE ALA ASP ILE VAL GLN TYR HIS LEU GLU LEU          
SEQRES   6 H  196  TYR THR SER GLN TYR GLY THR PRO SER THR GLU THR ALA          
SEQRES   7 H  196  ALA SER VAL PHE LYS GLU LEU CYS TYR GLU ASN LYS ASP          
SEQRES   8 H  196  ASN LEU THR ALA GLY ILE ILE VAL ALA GLY TYR ASP ASP          
SEQRES   9 H  196  LYS ASN LYS GLY GLU VAL TYR THR ILE PRO LEU GLY GLY          
SEQRES  10 H  196  SER VAL HIS LYS LEU PRO TYR ALA ILE ALA GLY SER GLY          
SEQRES  11 H  196  SER THR PHE ILE TYR GLY TYR CYS ASP LYS ASN PHE ARG          
SEQRES  12 H  196  GLU ASN MET SER LYS GLU GLU THR VAL ASP PHE ILE LYS          
SEQRES  13 H  196  HIS SER LEU SER GLN ALA ILE LYS TRP ASP GLY SER SER          
SEQRES  14 H  196  GLY GLY VAL ILE ARG MET VAL VAL LEU THR ALA ALA GLY          
SEQRES  15 H  196  VAL GLU ARG LEU ILE PHE TYR PRO ASP GLU TYR GLU GLN          
SEQRES  16 H  196  LEU                                                          
SEQRES   1 I  232  THR THR ILE VAL GLY VAL LYS PHE ASN ASN GLY VAL VAL          
SEQRES   2 I  232  ILE ALA ALA ASP THR ARG SER THR GLN GLY PRO ILE VAL          
SEQRES   3 I  232  ALA ASP LYS ASN CYS ALA LYS LEU HIS ARG ILE SER PRO          
SEQRES   4 I  232  LYS ILE TRP CYS ALA GLY ALA GLY THR ALA ALA ASP THR          
SEQRES   5 I  232  GLU ALA VAL THR GLN LEU ILE GLY SER ASN ILE GLU LEU          
SEQRES   6 I  232  HIS SER LEU TYR THR SER ARG GLU PRO ARG VAL VAL SER          
SEQRES   7 I  232  ALA LEU GLN MET LEU LYS GLN HIS LEU PHE LYS TYR GLN          
SEQRES   8 I  232  GLY HIS ILE GLY ALA TYR LEU ILE VAL ALA GLY VAL ASP          
SEQRES   9 I  232  PRO THR GLY SER HIS LEU PHE SER ILE HIS ALA HIS GLY          
SEQRES  10 I  232  SER THR ASP VAL GLY TYR TYR LEU SER LEU GLY SER GLY          
SEQRES  11 I  232  SER LEU ALA ALA MET ALA VAL LEU GLU SER HIS TRP LYS          
SEQRES  12 I  232  GLN ASP LEU THR LYS GLU GLU ALA ILE LYS LEU ALA SER          
SEQRES  13 I  232  ASP ALA ILE GLN ALA GLY ILE TRP ASN ASP LEU GLY SER          
SEQRES  14 I  232  GLY SER ASN VAL ASP VAL CYS VAL MET GLU ILE GLY LYS          
SEQRES  15 I  232  ASP ALA GLU TYR LEU ARG ASN TYR LEU THR PRO ASN VAL          
SEQRES  16 I  232  ARG GLU GLU LYS GLN LYS SER TYR LYS PHE PRO ARG GLY          
SEQRES  17 I  232  THR THR ALA VAL LEU LYS GLU SER ILE VAL ASN ILE CYS          
SEQRES  18 I  232  ASP ILE GLN GLU GLU GLN VAL ASP ILE THR ALA                  
SEQRES   1 J  205  MET SER ASP PRO SER SER ILE ASN GLY GLY ILE VAL VAL          
SEQRES   2 J  205  ALA MET THR GLY LYS ASP CYS VAL ALA ILE ALA CYS ASP          
SEQRES   3 J  205  LEU ARG LEU GLY SER GLN SER LEU GLY VAL SER ASN LYS          
SEQRES   4 J  205  PHE GLU LYS ILE PHE HIS TYR GLY HIS VAL PHE LEU GLY          
SEQRES   5 J  205  ILE THR GLY LEU ALA THR ASP VAL THR THR LEU ASN GLU          
SEQRES   6 J  205  MET PHE ARG TYR LYS THR ASN LEU TYR LYS LEU LYS GLU          
SEQRES   7 J  205  GLU ARG ALA ILE GLU PRO GLU THR PHE THR GLN LEU VAL          
SEQRES   8 J  205  SER SER SER LEU TYR GLU ARG ARG PHE GLY PRO TYR PHE          
SEQRES   9 J  205  VAL GLY PRO VAL VAL ALA GLY ILE ASN SER LYS SER GLY          
SEQRES  10 J  205  LYS PRO PHE ILE ALA GLY PHE ASP LEU ILE GLY CYS ILE          
SEQRES  11 J  205  ASP GLU ALA LYS ASP PHE ILE VAL SER GLY THR ALA SER          
SEQRES  12 J  205  ASP GLN LEU PHE GLY MET CYS GLU SER LEU TYR GLU PRO          
SEQRES  13 J  205  ASN LEU GLU PRO GLU ASP LEU PHE GLU THR ILE SER GLN          
SEQRES  14 J  205  ALA LEU LEU ASN ALA ALA ASP ARG ASP ALA LEU SER GLY          
SEQRES  15 J  205  TRP GLY ALA VAL VAL TYR ILE ILE LYS LYS ASP GLU VAL          
SEQRES  16 J  205  VAL LYS ARG TYR LEU LYS MET ARG GLN ASP                      
SEQRES   1 K  198  MET ASP ILE ILE LEU GLY ILE ARG VAL GLN ASP SER VAL          
SEQRES   2 K  198  ILE LEU ALA SER SER LYS ALA VAL THR ARG GLY ILE SER          
SEQRES   3 K  198  VAL LEU LYS ASP SER ASP ASP LYS THR ARG GLN LEU SER          
SEQRES   4 K  198  PRO HIS THR LEU MET SER PHE ALA GLY GLU ALA GLY ASP          
SEQRES   5 K  198  THR VAL GLN PHE ALA GLU TYR ILE GLN ALA ASN ILE GLN          
SEQRES   6 K  198  LEU TYR SER ILE ARG GLU ASP TYR GLU LEU SER PRO GLN          
SEQRES   7 K  198  ALA VAL SER SER PHE VAL ARG GLN GLU LEU ALA LYS SER          
SEQRES   8 K  198  ILE ARG SER ARG ARG PRO TYR GLN VAL ASN VAL LEU ILE          
SEQRES   9 K  198  GLY GLY TYR ASP LYS LYS LYS ASN LYS PRO GLU LEU TYR          
SEQRES  10 K  198  GLN ILE ASP TYR LEU GLY THR LYS VAL GLU LEU PRO TYR          
SEQRES  11 K  198  GLY ALA HIS GLY TYR SER GLY PHE TYR THR PHE SER LEU          
SEQRES  12 K  198  LEU ASP HIS HIS TYR ARG PRO ASP MET THR THR GLU GLU          
SEQRES  13 K  198  GLY LEU ASP LEU LEU LYS LEU CYS VAL GLN GLU LEU GLU          
SEQRES  14 K  198  LYS ARG MET PRO MET ASP PHE LYS GLY VAL ILE VAL LYS          
SEQRES  15 K  198  ILE VAL ASP LYS ASP GLY ILE ARG GLN VAL ASP ASP PHE          
SEQRES  16 K  198  GLN ALA GLN                                                  
SEQRES   1 L  212  THR THR THR LEU ALA PHE ARG PHE GLN GLY GLY ILE ILE          
SEQRES   2 L  212  VAL ALA VAL ASP SER ARG ALA THR ALA GLY ASN TRP VAL          
SEQRES   3 L  212  ALA SER GLN THR VAL LYS ARG VAL ILE GLU ILE ASN PRO          
SEQRES   4 L  212  PHE LEU LEU GLY THR MET ALA GLY GLY ALA ALA ASP CYS          
SEQRES   5 L  212  GLN PHE TRP GLU THR TRP LEU GLY SER GLN CYS ARG LEU          
SEQRES   6 L  212  HIS GLU LEU ARG GLU LYS GLU ARG ILE SER VAL ALA ALA          
SEQRES   7 L  212  ALA SER LYS ILE LEU SER ASN LEU VAL TYR GLN TYR LYS          
SEQRES   8 L  212  GLY ALA GLY LEU SER MET GLY THR MET ILE CYS GLY TYR          
SEQRES   9 L  212  THR ARG LYS GLU GLY PRO THR ILE TYR TYR VAL ASP SER          
SEQRES  10 L  212  ASP GLY THR ARG LEU LYS GLY ASP ILE PHE CYS VAL GLY          
SEQRES  11 L  212  SER GLY GLN THR PHE ALA TYR GLY VAL LEU ASP SER ASN          
SEQRES  12 L  212  TYR LYS TRP ASP LEU SER VAL GLU ASP ALA LEU TYR LEU          
SEQRES  13 L  212  GLY LYS ARG SER ILE LEU ALA ALA ALA HIS ARG ASP ALA          
SEQRES  14 L  212  TYR SER GLY GLY SER VAL ASN LEU TYR HIS VAL THR GLU          
SEQRES  15 L  212  ASP GLY TRP ILE TYR HIS GLY ASN HIS ASP VAL GLY GLU          
SEQRES  16 L  212  LEU PHE TRP LYS VAL LYS GLU GLU GLU GLY SER PHE ASN          
SEQRES  17 L  212  ASN VAL ILE GLY                                              
SEQRES   1 M  222  GLN PHE ASN PRO TYR GLY ASP ASN GLY GLY THR ILE LEU          
SEQRES   2 M  222  GLY ILE ALA GLY GLU ASP PHE ALA VAL LEU ALA GLY ASP          
SEQRES   3 M  222  THR ARG ASN ILE THR ASP TYR SER ILE ASN SER ARG TYR          
SEQRES   4 M  222  GLU PRO LYS VAL PHE ASP CYS GLY ASP ASN ILE VAL MET          
SEQRES   5 M  222  SER ALA ASN GLY PHE ALA ALA ASP GLY ASP ALA LEU VAL          
SEQRES   6 M  222  LYS ARG PHE LYS ASN SER VAL LYS TRP TYR HIS PHE ASP          
SEQRES   7 M  222  HIS ASN ASP LYS LYS LEU SER ILE ASN SER ALA ALA ARG          
SEQRES   8 M  222  ASN ILE GLN HIS LEU LEU TYR GLY LYS ARG PHE PHE PRO          
SEQRES   9 M  222  TYR TYR VAL HIS THR ILE ILE ALA GLY LEU ASP GLU ASP          
SEQRES  10 M  222  GLY LYS GLY ALA VAL TYR SER PHE ASP PRO VAL GLY SER          
SEQRES  11 M  222  TYR GLU ARG GLU GLN CYS ARG ALA GLY GLY ALA ALA ALA          
SEQRES  12 M  222  SER LEU ILE MET PRO PHE LEU ASP ASN GLN VAL ASN PHE          
SEQRES  13 M  222  LYS ASN GLN TYR GLU PRO GLY THR ASN GLY LYS VAL LYS          
SEQRES  14 M  222  LYS PRO LEU LYS TYR LEU SER VAL GLU GLU VAL ILE LYS          
SEQRES  15 M  222  LEU VAL ARG ASP SER PHE THR SER ALA THR GLU ARG HIS          
SEQRES  16 M  222  ILE GLN VAL GLY ASP GLY LEU GLU ILE LEU ILE VAL THR          
SEQRES  17 M  222  LYS ASP GLY VAL ARG LYS GLU PHE TYR GLU LEU LYS ARG          
SEQRES  18 M  222  ASP                                                          
SEQRES   1 N  233  THR GLN GLN PRO ILE VAL THR GLY THR SER VAL ILE SER          
SEQRES   2 N  233  MET LYS TYR ASP ASN GLY VAL ILE ILE ALA ALA ASP ASN          
SEQRES   3 N  233  LEU GLY SER TYR GLY SER LEU LEU ARG PHE ASN GLY VAL          
SEQRES   4 N  233  GLU ARG LEU ILE PRO VAL GLY ASP ASN THR VAL VAL GLY          
SEQRES   5 N  233  ILE SER GLY ASP ILE SER ASP MET GLN HIS ILE GLU ARG          
SEQRES   6 N  233  LEU LEU LYS ASP LEU VAL THR GLU ASN ALA TYR ASP ASN          
SEQRES   7 N  233  PRO LEU ALA ASP ALA GLU GLU ALA LEU GLU PRO SER TYR          
SEQRES   8 N  233  ILE PHE GLU TYR LEU ALA THR VAL MET TYR GLN ARG ARG          
SEQRES   9 N  233  SER LYS MET ASN PRO LEU TRP ASN ALA ILE ILE VAL ALA          
SEQRES  10 N  233  GLY VAL GLN SER ASN GLY ASP GLN PHE LEU ARG TYR VAL          
SEQRES  11 N  233  ASN LEU LEU GLY VAL THR TYR SER SER PRO THR LEU ALA          
SEQRES  12 N  233  THR GLY PHE GLY ALA HIS MET ALA ASN PRO LEU LEU ARG          
SEQRES  13 N  233  LYS VAL VAL ASP ARG GLU SER ASP ILE PRO LYS THR THR          
SEQRES  14 N  233  VAL GLN VAL ALA GLU GLU ALA ILE VAL ASN ALA MET ARG          
SEQRES  15 N  233  VAL LEU TYR TYR ARG ASP ALA ARG SER SER ARG ASN PHE          
SEQRES  16 N  233  SER LEU ALA ILE ILE ASP LYS ASN THR GLY LEU THR PHE          
SEQRES  17 N  233  LYS LYS ASN LEU GLN VAL GLU ASN MET LYS TRP ASP PHE          
SEQRES  18 N  233  ALA LYS ASP ILE LYS GLY TYR GLY THR GLN LYS ILE              
SEQRES   1 O  252  MET SER GLY ALA ALA ALA ALA SER ALA ALA GLY TYR ASP          
SEQRES   2 O  252  ARG HIS ILE THR ILE PHE SER PRO GLU GLY ARG LEU TYR          
SEQRES   3 O  252  GLN VAL GLU TYR ALA PHE LYS ALA THR ASN GLN THR ASN          
SEQRES   4 O  252  ILE ASN SER LEU ALA VAL ARG GLY LYS ASP CYS THR VAL          
SEQRES   5 O  252  VAL ILE SER GLN LYS LYS VAL PRO ASP LYS LEU LEU ASP          
SEQRES   6 O  252  PRO THR THR VAL SER TYR ILE PHE CYS ILE SER ARG THR          
SEQRES   7 O  252  ILE GLY MET VAL VAL ASN GLY PRO ILE PRO ASP ALA ARG          
SEQRES   8 O  252  ASN ALA ALA LEU ARG ALA LYS ALA GLU ALA ALA GLU PHE          
SEQRES   9 O  252  ARG TYR LYS TYR GLY TYR ASP MET PRO CYS ASP VAL LEU          
SEQRES  10 O  252  ALA LYS ARG MET ALA ASN LEU SER GLN ILE TYR THR GLN          
SEQRES  11 O  252  ARG ALA TYR MET ARG PRO LEU GLY VAL ILE LEU THR PHE          
SEQRES  12 O  252  VAL SER VAL ASP GLU GLU LEU GLY PRO SER ILE TYR LYS          
SEQRES  13 O  252  THR ASP PRO ALA GLY TYR TYR VAL GLY TYR LYS ALA THR          
SEQRES  14 O  252  ALA THR GLY PRO LYS GLN GLN GLU ILE THR THR ASN LEU          
SEQRES  15 O  252  GLU ASN HIS PHE LYS LYS SER LYS ILE ASP HIS ILE ASN          
SEQRES  16 O  252  GLU GLU SER TRP GLU LYS VAL VAL GLU PHE ALA ILE THR          
SEQRES  17 O  252  HIS MET ILE ASP ALA LEU GLY THR GLU PHE SER LYS ASN          
SEQRES  18 O  252  ASP LEU GLU VAL GLY VAL ALA THR LYS ASP LYS PHE PHE          
SEQRES  19 O  252  THR LEU SER ALA GLU ASN ILE GLU GLU ARG LEU VAL ALA          
SEQRES  20 O  252  ILE ALA GLU GLN ASP                                          
SEQRES   1 P  250  MET THR ASP ARG TYR SER PHE SER LEU THR THR PHE SER          
SEQRES   2 P  250  PRO SER GLY LYS LEU GLY GLN ILE ASP TYR ALA LEU THR          
SEQRES   3 P  250  ALA VAL LYS GLN GLY VAL THR SER LEU GLY ILE LYS ALA          
SEQRES   4 P  250  THR ASN GLY VAL VAL ILE ALA THR GLU LYS LYS SER SER          
SEQRES   5 P  250  SER PRO LEU ALA MET SER GLU THR LEU SER LYS VAL SER          
SEQRES   6 P  250  LEU LEU THR PRO ASP ILE GLY ALA VAL TYR SER GLY MET          
SEQRES   7 P  250  GLY PRO ASP TYR ARG VAL LEU VAL ASP LYS SER ARG LYS          
SEQRES   8 P  250  VAL ALA HIS THR SER TYR LYS ARG ILE TYR GLY GLU TYR          
SEQRES   9 P  250  PRO PRO THR LYS LEU LEU VAL SER GLU VAL ALA LYS ILE          
SEQRES  10 P  250  MET GLN GLU ALA THR GLN SER GLY GLY VAL ARG PRO PHE          
SEQRES  11 P  250  GLY VAL SER LEU LEU ILE ALA GLY HIS ASP GLU PHE ASN          
SEQRES  12 P  250  GLY PHE SER LEU TYR GLN VAL ASP PRO SER GLY SER TYR          
SEQRES  13 P  250  PHE PRO TRP LYS ALA THR ALA ILE GLY LYS GLY SER VAL          
SEQRES  14 P  250  ALA ALA LYS THR PHE LEU GLU LYS ARG TRP ASN ASP GLU          
SEQRES  15 P  250  LEU GLU LEU GLU ASP ALA ILE HIS ILE ALA LEU LEU THR          
SEQRES  16 P  250  LEU LYS GLU SER VAL GLU GLY GLU PHE ASN GLY ASP THR          
SEQRES  17 P  250  ILE GLU LEU ALA ILE ILE GLY ASP GLU ASN PRO ASP LEU          
SEQRES  18 P  250  LEU GLY TYR THR GLY ILE PRO THR ASP LYS GLY PRO ARG          
SEQRES  19 P  250  PHE ARG LYS LEU THR SER GLN GLU ILE ASN ASP ARG LEU          
SEQRES  20 P  250  GLU ALA LEU                                                  
SEQRES   1 Q  245  MET GLY SER ARG ARG TYR ASP SER ARG THR THR ILE PHE          
SEQRES   2 Q  245  SER PRO GLU GLY ARG LEU TYR GLN VAL GLU TYR ALA LEU          
SEQRES   3 Q  245  GLU SER ILE SER HIS ALA GLY THR ALA ILE GLY ILE MET          
SEQRES   4 Q  245  ALA SER ASP GLY ILE VAL LEU ALA ALA GLU ARG LYS VAL          
SEQRES   5 Q  245  THR SER THR LEU LEU GLU GLN ASP THR SER THR GLU LYS          
SEQRES   6 Q  245  LEU TYR LYS LEU ASN ASP LYS ILE ALA VAL ALA VAL ALA          
SEQRES   7 Q  245  GLY LEU THR ALA ASP ALA GLU ILE LEU ILE ASN THR ALA          
SEQRES   8 Q  245  ARG ILE HIS ALA GLN ASN TYR LEU LYS THR TYR ASN GLU          
SEQRES   9 Q  245  ASP ILE PRO VAL GLU ILE LEU VAL ARG ARG LEU SER ASP          
SEQRES  10 Q  245  ILE LYS GLN GLY TYR THR GLN HIS GLY GLY LEU ARG PRO          
SEQRES  11 Q  245  PHE GLY VAL SER PHE ILE TYR ALA GLY TYR ASP ASP ARG          
SEQRES  12 Q  245  TYR GLY TYR GLN LEU TYR THR SER ASN PRO SER GLY ASN          
SEQRES  13 Q  245  TYR THR GLY TRP LYS ALA ILE SER VAL GLY ALA ASN THR          
SEQRES  14 Q  245  SER ALA ALA GLN THR LEU LEU GLN MET ASP TYR LYS ASP          
SEQRES  15 Q  245  ASP MET LYS VAL ASP ASP ALA ILE GLU LEU ALA LEU LYS          
SEQRES  16 Q  245  THR LEU SER LYS THR THR ASP SER SER ALA LEU THR TYR          
SEQRES  17 Q  245  ASP ARG LEU GLU PHE ALA THR ILE ARG LYS GLY ALA ASN          
SEQRES  18 Q  245  ASP GLY GLU VAL TYR GLN LYS ILE PHE LYS PRO GLN GLU          
SEQRES  19 Q  245  ILE LYS ASP ILE LEU VAL LYS THR GLY ILE THR                  
SEQRES   1 R  254  MET SER GLY TYR ASP ARG ALA LEU SER ILE PHE SER PRO          
SEQRES   2 R  254  ASP GLY HIS ILE PHE GLN VAL GLU TYR ALA LEU GLU ALA          
SEQRES   3 R  254  VAL LYS ARG GLY THR CYS ALA VAL GLY VAL LYS GLY LYS          
SEQRES   4 R  254  ASN CYS VAL VAL LEU GLY CYS GLU ARG ARG SER THR LEU          
SEQRES   5 R  254  LYS LEU GLN ASP THR ARG ILE THR PRO SER LYS VAL SER          
SEQRES   6 R  254  LYS ILE ASP SER HIS VAL VAL LEU SER PHE SER GLY LEU          
SEQRES   7 R  254  ASN ALA ASP SER ARG ILE LEU ILE GLU LYS ALA ARG VAL          
SEQRES   8 R  254  GLU ALA GLN SER HIS ARG LEU THR LEU GLU ASP PRO VAL          
SEQRES   9 R  254  THR VAL GLU TYR LEU THR ARG TYR VAL ALA GLY VAL GLN          
SEQRES  10 R  254  GLN ARG TYR THR GLN SER GLY GLY VAL ARG PRO PHE GLY          
SEQRES  11 R  254  VAL SER THR LEU ILE ALA GLY PHE ASP PRO ARG ASP ASP          
SEQRES  12 R  254  GLU PRO LYS LEU TYR GLN THR GLU PRO SER GLY ILE TYR          
SEQRES  13 R  254  SER SER TRP SER ALA GLN THR ILE GLY ARG ASN SER LYS          
SEQRES  14 R  254  THR VAL ARG GLU PHE LEU GLU LYS ASN TYR ASP ARG LYS          
SEQRES  15 R  254  GLU PRO PRO ALA THR VAL GLU GLU CYS VAL LYS LEU THR          
SEQRES  16 R  254  VAL ARG SER LEU LEU GLU VAL VAL GLN THR GLY ALA LYS          
SEQRES  17 R  254  ASN ILE GLU ILE THR VAL VAL LYS PRO ASP SER ASP ILE          
SEQRES  18 R  254  VAL ALA LEU SER SER GLU GLU ILE ASN GLN TYR VAL THR          
SEQRES  19 R  254  GLN ILE GLU GLN GLU LYS GLN GLU GLN GLN GLU GLN ASP          
SEQRES  20 R  254  LYS LYS LYS LYS SER ASN HIS                                  
SEQRES   1 S  260  MET PHE LEU THR ARG SER GLU TYR ASP ARG GLY VAL SER          
SEQRES   2 S  260  THR PHE SER PRO GLU GLY ARG LEU PHE GLN VAL GLU TYR          
SEQRES   3 S  260  SER LEU GLU ALA ILE LYS LEU GLY SER THR ALA ILE GLY          
SEQRES   4 S  260  ILE ALA THR LYS GLU GLY VAL VAL LEU GLY VAL GLU LYS          
SEQRES   5 S  260  ARG ALA THR SER PRO LEU LEU GLU SER ASP SER ILE GLU          
SEQRES   6 S  260  LYS ILE VAL GLU ILE ASP ARG HIS ILE GLY CYS ALA MET          
SEQRES   7 S  260  SER GLY LEU THR ALA ASP ALA ARG SER MET ILE GLU HIS          
SEQRES   8 S  260  ALA ARG THR ALA ALA VAL THR HIS ASN LEU TYR TYR ASP          
SEQRES   9 S  260  GLU ASP ILE ASN VAL GLU SER LEU THR GLN SER VAL CYS          
SEQRES  10 S  260  ASP LEU ALA LEU ARG PHE GLY GLU GLY ALA SER GLY GLU          
SEQRES  11 S  260  GLU ARG LEU MET SER ARG PRO PHE GLY VAL ALA LEU LEU          
SEQRES  12 S  260  ILE ALA GLY HIS ASP ALA ASP ASP GLY TYR GLN LEU PHE          
SEQRES  13 S  260  HIS ALA GLU PRO SER GLY THR PHE TYR ARG TYR ASN ALA          
SEQRES  14 S  260  LYS ALA ILE GLY SER GLY SER GLU GLY ALA GLN ALA GLU          
SEQRES  15 S  260  LEU LEU ASN GLU TRP HIS SER SER LEU THR LEU LYS GLU          
SEQRES  16 S  260  ALA GLU LEU LEU VAL LEU LYS ILE LEU LYS GLN VAL MET          
SEQRES  17 S  260  GLU GLU LYS LEU ASP GLU ASN ASN ALA GLN LEU SER CYS          
SEQRES  18 S  260  ILE THR LYS GLN ASP GLY PHE LYS ILE TYR ASP ASN GLU          
SEQRES  19 S  260  LYS THR ALA GLU LEU ILE LYS GLU LEU LYS GLU LYS GLU          
SEQRES  20 S  260  ALA ALA GLU SER PRO GLU GLU ALA ASP VAL GLU MET SER          
SEQRES   1 T  234  MET PHE ARG ASN ASN TYR ASP GLY ASP THR VAL THR PHE          
SEQRES   2 T  234  SER PRO THR GLY ARG LEU PHE GLN VAL GLU TYR ALA LEU          
SEQRES   3 T  234  GLU ALA ILE LYS GLN GLY SER VAL THR VAL GLY LEU ARG          
SEQRES   4 T  234  SER ASN THR HIS ALA VAL LEU VAL ALA LEU LYS ARG ASN          
SEQRES   5 T  234  ALA ASP GLU LEU SER SER TYR GLN LYS LYS ILE ILE LYS          
SEQRES   6 T  234  CYS ASP GLU HIS MET GLY LEU SER LEU ALA GLY LEU ALA          
SEQRES   7 T  234  PRO ASP ALA ARG VAL LEU SER ASN TYR LEU ARG GLN GLN          
SEQRES   8 T  234  CYS ASN TYR SER SER LEU VAL PHE ASN ARG LYS LEU ALA          
SEQRES   9 T  234  VAL GLU ARG ALA GLY HIS LEU LEU CYS ASP LYS ALA GLN          
SEQRES  10 T  234  LYS ASN THR GLN SER TYR GLY GLY ARG PRO TYR GLY VAL          
SEQRES  11 T  234  GLY LEU LEU ILE ILE GLY TYR ASP LYS SER GLY ALA HIS          
SEQRES  12 T  234  LEU LEU GLU PHE GLN PRO SER GLY ASN VAL THR GLU LEU          
SEQRES  13 T  234  TYR GLY THR ALA ILE GLY ALA ARG SER GLN GLY ALA LYS          
SEQRES  14 T  234  THR TYR LEU GLU ARG THR LEU ASP THR PHE ILE LYS ILE          
SEQRES  15 T  234  ASP GLY ASN PRO ASP GLU LEU ILE LYS ALA GLY VAL GLU          
SEQRES  16 T  234  ALA ILE SER GLN SER LEU ARG ASP GLU SER LEU THR VAL          
SEQRES  17 T  234  ASP ASN LEU SER ILE ALA ILE VAL GLY LYS ASP THR PRO          
SEQRES  18 T  234  PHE THR ILE TYR ASP GLY GLU ALA VAL ALA LYS TYR ILE          
SEQRES   1 U  287  THR SER ILE GLY THR GLY TYR ASP LEU SER ASN SER VAL          
SEQRES   2 U  287  PHE SER PRO ASP GLY ARG ASN PHE GLN VAL GLU TYR ALA          
SEQRES   3 U  287  VAL LYS ALA VAL GLU ASN GLY THR THR SER ILE GLY ILE          
SEQRES   4 U  287  LYS CYS ASN ASP GLY VAL VAL PHE ALA VAL GLU LYS LEU          
SEQRES   5 U  287  ILE THR SER LYS LEU LEU VAL PRO GLN LYS ASN VAL LYS          
SEQRES   6 U  287  ILE GLN VAL VAL ASP ARG HIS ILE GLY CYS VAL TYR SER          
SEQRES   7 U  287  GLY LEU ILE PRO ASP GLY ARG HIS LEU VAL ASN ARG GLY          
SEQRES   8 U  287  ARG GLU GLU ALA ALA SER PHE LYS LYS LEU TYR LYS THR          
SEQRES   9 U  287  PRO ILE PRO ILE PRO ALA PHE ALA ASP ARG LEU GLY GLN          
SEQRES  10 U  287  TYR VAL GLN ALA HIS THR LEU TYR ASN SER VAL ARG PRO          
SEQRES  11 U  287  PHE GLY VAL SER THR ILE PHE GLY GLY VAL ASP LYS ASN          
SEQRES  12 U  287  GLY ALA HIS LEU TYR MET LEU GLU PRO SER GLY SER TYR          
SEQRES  13 U  287  TRP GLY TYR LYS GLY ALA ALA THR GLY LYS GLY ARG GLN          
SEQRES  14 U  287  SER ALA LYS ALA GLU LEU GLU LYS LEU VAL ASP HIS HIS          
SEQRES  15 U  287  PRO GLU GLY LEU SER ALA ARG GLU ALA VAL LYS GLN ALA          
SEQRES  16 U  287  ALA LYS ILE ILE TYR LEU ALA HIS GLU ASP ASN LYS GLU          
SEQRES  17 U  287  LYS ASP PHE GLU LEU GLU ILE SER TRP CYS SER LEU SER          
SEQRES  18 U  287  GLU THR ASN GLY LEU HIS LYS PHE VAL LYS GLY ASP LEU          
SEQRES  19 U  287  LEU GLN GLU ALA ILE ASP PHE ALA GLN LYS GLU ILE ASN          
SEQRES  20 U  287  GLY ASP ASP ASP GLU ASP GLU ASP ASP SER ASP ASN VAL          
SEQRES  21 U  287  MET SER SER ASP ASP GLU ASN ALA PRO VAL ALA THR ASN          
SEQRES  22 U  287  ALA ASN ALA THR THR ASP GLN GLU GLY ASP ILE HIS LEU          
SEQRES  23 U  287  GLU                                                          
SEQRES   1 V  196  THR SER ILE MET ALA VAL THR PHE LYS ASP GLY VAL ILE          
SEQRES   2 V  196  LEU GLY ALA ASP SER ARG THR THR THR GLY ALA TYR ILE          
SEQRES   3 V  196  ALA ASN ARG VAL THR ASP LYS LEU THR ARG VAL HIS ASP          
SEQRES   4 V  196  LYS ILE TRP CYS CYS ARG SER GLY SER ALA ALA ASP THR          
SEQRES   5 V  196  GLN ALA ILE ALA ASP ILE VAL GLN TYR HIS LEU GLU LEU          
SEQRES   6 V  196  TYR THR SER GLN TYR GLY THR PRO SER THR GLU THR ALA          
SEQRES   7 V  196  ALA SER VAL PHE LYS GLU LEU CYS TYR GLU ASN LYS ASP          
SEQRES   8 V  196  ASN LEU THR ALA GLY ILE ILE VAL ALA GLY TYR ASP ASP          
SEQRES   9 V  196  LYS ASN LYS GLY GLU VAL TYR THR ILE PRO LEU GLY GLY          
SEQRES  10 V  196  SER VAL HIS LYS LEU PRO TYR ALA ILE ALA GLY SER GLY          
SEQRES  11 V  196  SER THR PHE ILE TYR GLY TYR CYS ASP LYS ASN PHE ARG          
SEQRES  12 V  196  GLU ASN MET SER LYS GLU GLU THR VAL ASP PHE ILE LYS          
SEQRES  13 V  196  HIS SER LEU SER GLN ALA ILE LYS TRP ASP GLY SER SER          
SEQRES  14 V  196  GLY GLY VAL ILE ARG MET VAL VAL LEU THR ALA ALA GLY          
SEQRES  15 V  196  VAL GLU ARG LEU ILE PHE TYR PRO ASP GLU TYR GLU GLN          
SEQRES  16 V  196  LEU                                                          
SEQRES   1 W  232  THR THR ILE VAL GLY VAL LYS PHE ASN ASN GLY VAL VAL          
SEQRES   2 W  232  ILE ALA ALA ASP THR ARG SER THR GLN GLY PRO ILE VAL          
SEQRES   3 W  232  ALA ASP LYS ASN CYS ALA LYS LEU HIS ARG ILE SER PRO          
SEQRES   4 W  232  LYS ILE TRP CYS ALA GLY ALA GLY THR ALA ALA ASP THR          
SEQRES   5 W  232  GLU ALA VAL THR GLN LEU ILE GLY SER ASN ILE GLU LEU          
SEQRES   6 W  232  HIS SER LEU TYR THR SER ARG GLU PRO ARG VAL VAL SER          
SEQRES   7 W  232  ALA LEU GLN MET LEU LYS GLN HIS LEU PHE LYS TYR GLN          
SEQRES   8 W  232  GLY HIS ILE GLY ALA TYR LEU ILE VAL ALA GLY VAL ASP          
SEQRES   9 W  232  PRO THR GLY SER HIS LEU PHE SER ILE HIS ALA HIS GLY          
SEQRES  10 W  232  SER THR ASP VAL GLY TYR TYR LEU SER LEU GLY SER GLY          
SEQRES  11 W  232  SER LEU ALA ALA MET ALA VAL LEU GLU SER HIS TRP LYS          
SEQRES  12 W  232  GLN ASP LEU THR LYS GLU GLU ALA ILE LYS LEU ALA SER          
SEQRES  13 W  232  ASP ALA ILE GLN ALA GLY ILE TRP ASN ASP LEU GLY SER          
SEQRES  14 W  232  GLY SER ASN VAL ASP VAL CYS VAL MET GLU ILE GLY LYS          
SEQRES  15 W  232  ASP ALA GLU TYR LEU ARG ASN TYR LEU THR PRO ASN VAL          
SEQRES  16 W  232  ARG GLU GLU LYS GLN LYS SER TYR LYS PHE PRO ARG GLY          
SEQRES  17 W  232  THR THR ALA VAL LEU LYS GLU SER ILE VAL ASN ILE CYS          
SEQRES  18 W  232  ASP ILE GLN GLU GLU GLN VAL ASP ILE THR ALA                  
SEQRES   1 X  205  MET SER ASP PRO SER SER ILE ASN GLY GLY ILE VAL VAL          
SEQRES   2 X  205  ALA MET THR GLY LYS ASP CYS VAL ALA ILE ALA CYS ASP          
SEQRES   3 X  205  LEU ARG LEU GLY SER GLN SER LEU GLY VAL SER ASN LYS          
SEQRES   4 X  205  PHE GLU LYS ILE PHE HIS TYR GLY HIS VAL PHE LEU GLY          
SEQRES   5 X  205  ILE THR GLY LEU ALA THR ASP VAL THR THR LEU ASN GLU          
SEQRES   6 X  205  MET PHE ARG TYR LYS THR ASN LEU TYR LYS LEU LYS GLU          
SEQRES   7 X  205  GLU ARG ALA ILE GLU PRO GLU THR PHE THR GLN LEU VAL          
SEQRES   8 X  205  SER SER SER LEU TYR GLU ARG ARG PHE GLY PRO TYR PHE          
SEQRES   9 X  205  VAL GLY PRO VAL VAL ALA GLY ILE ASN SER LYS SER GLY          
SEQRES  10 X  205  LYS PRO PHE ILE ALA GLY PHE ASP LEU ILE GLY CYS ILE          
SEQRES  11 X  205  ASP GLU ALA LYS ASP PHE ILE VAL SER GLY THR ALA SER          
SEQRES  12 X  205  ASP GLN LEU PHE GLY MET CYS GLU SER LEU TYR GLU PRO          
SEQRES  13 X  205  ASN LEU GLU PRO GLU ASP LEU PHE GLU THR ILE SER GLN          
SEQRES  14 X  205  ALA LEU LEU ASN ALA ALA ASP ARG ASP ALA LEU SER GLY          
SEQRES  15 X  205  TRP GLY ALA VAL VAL TYR ILE ILE LYS LYS ASP GLU VAL          
SEQRES  16 X  205  VAL LYS ARG TYR LEU LYS MET ARG GLN ASP                      
SEQRES   1 Y  198  MET ASP ILE ILE LEU GLY ILE ARG VAL GLN ASP SER VAL          
SEQRES   2 Y  198  ILE LEU ALA SER SER LYS ALA VAL THR ARG GLY ILE SER          
SEQRES   3 Y  198  VAL LEU LYS ASP SER ASP ASP LYS THR ARG GLN LEU SER          
SEQRES   4 Y  198  PRO HIS THR LEU MET SER PHE ALA GLY GLU ALA GLY ASP          
SEQRES   5 Y  198  THR VAL GLN PHE ALA GLU TYR ILE GLN ALA ASN ILE GLN          
SEQRES   6 Y  198  LEU TYR SER ILE ARG GLU ASP TYR GLU LEU SER PRO GLN          
SEQRES   7 Y  198  ALA VAL SER SER PHE VAL ARG GLN GLU LEU ALA LYS SER          
SEQRES   8 Y  198  ILE ARG SER ARG ARG PRO TYR GLN VAL ASN VAL LEU ILE          
SEQRES   9 Y  198  GLY GLY TYR ASP LYS LYS LYS ASN LYS PRO GLU LEU TYR          
SEQRES  10 Y  198  GLN ILE ASP TYR LEU GLY THR LYS VAL GLU LEU PRO TYR          
SEQRES  11 Y  198  GLY ALA HIS GLY TYR SER GLY PHE TYR THR PHE SER LEU          
SEQRES  12 Y  198  LEU ASP HIS HIS TYR ARG PRO ASP MET THR THR GLU GLU          
SEQRES  13 Y  198  GLY LEU ASP LEU LEU LYS LEU CYS VAL GLN GLU LEU GLU          
SEQRES  14 Y  198  LYS ARG MET PRO MET ASP PHE LYS GLY VAL ILE VAL LYS          
SEQRES  15 Y  198  ILE VAL ASP LYS ASP GLY ILE ARG GLN VAL ASP ASP PHE          
SEQRES  16 Y  198  GLN ALA GLN                                                  
SEQRES   1 Z  212  THR THR THR LEU ALA PHE ARG PHE GLN GLY GLY ILE ILE          
SEQRES   2 Z  212  VAL ALA VAL ASP SER ARG ALA THR ALA GLY ASN TRP VAL          
SEQRES   3 Z  212  ALA SER GLN THR VAL LYS ARG VAL ILE GLU ILE ASN PRO          
SEQRES   4 Z  212  PHE LEU LEU GLY THR MET ALA GLY GLY ALA ALA ASP CYS          
SEQRES   5 Z  212  GLN PHE TRP GLU THR TRP LEU GLY SER GLN CYS ARG LEU          
SEQRES   6 Z  212  HIS GLU LEU ARG GLU LYS GLU ARG ILE SER VAL ALA ALA          
SEQRES   7 Z  212  ALA SER LYS ILE LEU SER ASN LEU VAL TYR GLN TYR LYS          
SEQRES   8 Z  212  GLY ALA GLY LEU SER MET GLY THR MET ILE CYS GLY TYR          
SEQRES   9 Z  212  THR ARG LYS GLU GLY PRO THR ILE TYR TYR VAL ASP SER          
SEQRES  10 Z  212  ASP GLY THR ARG LEU LYS GLY ASP ILE PHE CYS VAL GLY          
SEQRES  11 Z  212  SER GLY GLN THR PHE ALA TYR GLY VAL LEU ASP SER ASN          
SEQRES  12 Z  212  TYR LYS TRP ASP LEU SER VAL GLU ASP ALA LEU TYR LEU          
SEQRES  13 Z  212  GLY LYS ARG SER ILE LEU ALA ALA ALA HIS ARG ASP ALA          
SEQRES  14 Z  212  TYR SER GLY GLY SER VAL ASN LEU TYR HIS VAL THR GLU          
SEQRES  15 Z  212  ASP GLY TRP ILE TYR HIS GLY ASN HIS ASP VAL GLY GLU          
SEQRES  16 Z  212  LEU PHE TRP LYS VAL LYS GLU GLU GLU GLY SER PHE ASN          
SEQRES  17 Z  212  ASN VAL ILE GLY                                              
SEQRES   1 a  222  GLN PHE ASN PRO TYR GLY ASP ASN GLY GLY THR ILE LEU          
SEQRES   2 a  222  GLY ILE ALA GLY GLU ASP PHE ALA VAL LEU ALA GLY ASP          
SEQRES   3 a  222  THR ARG ASN ILE THR ASP TYR SER ILE ASN SER ARG TYR          
SEQRES   4 a  222  GLU PRO LYS VAL PHE ASP CYS GLY ASP ASN ILE VAL MET          
SEQRES   5 a  222  SER ALA ASN GLY PHE ALA ALA ASP GLY ASP ALA LEU VAL          
SEQRES   6 a  222  LYS ARG PHE LYS ASN SER VAL LYS TRP TYR HIS PHE ASP          
SEQRES   7 a  222  HIS ASN ASP LYS LYS LEU SER ILE ASN SER ALA ALA ARG          
SEQRES   8 a  222  ASN ILE GLN HIS LEU LEU TYR GLY LYS ARG PHE PHE PRO          
SEQRES   9 a  222  TYR TYR VAL HIS THR ILE ILE ALA GLY LEU ASP GLU ASP          
SEQRES  10 a  222  GLY LYS GLY ALA VAL TYR SER PHE ASP PRO VAL GLY SER          
SEQRES  11 a  222  TYR GLU ARG GLU GLN CYS ARG ALA GLY GLY ALA ALA ALA          
SEQRES  12 a  222  SER LEU ILE MET PRO PHE LEU ASP ASN GLN VAL ASN PHE          
SEQRES  13 a  222  LYS ASN GLN TYR GLU PRO GLY THR ASN GLY LYS VAL LYS          
SEQRES  14 a  222  LYS PRO LEU LYS TYR LEU SER VAL GLU GLU VAL ILE LYS          
SEQRES  15 a  222  LEU VAL ARG ASP SER PHE THR SER ALA THR GLU ARG HIS          
SEQRES  16 a  222  ILE GLN VAL GLY ASP GLY LEU GLU ILE LEU ILE VAL THR          
SEQRES  17 a  222  LYS ASP GLY VAL ARG LYS GLU PHE TYR GLU LEU LYS ARG          
SEQRES  18 a  222  ASP                                                          
SEQRES   1 b  233  THR GLN GLN PRO ILE VAL THR GLY THR SER VAL ILE SER          
SEQRES   2 b  233  MET LYS TYR ASP ASN GLY VAL ILE ILE ALA ALA ASP ASN          
SEQRES   3 b  233  LEU GLY SER TYR GLY SER LEU LEU ARG PHE ASN GLY VAL          
SEQRES   4 b  233  GLU ARG LEU ILE PRO VAL GLY ASP ASN THR VAL VAL GLY          
SEQRES   5 b  233  ILE SER GLY ASP ILE SER ASP MET GLN HIS ILE GLU ARG          
SEQRES   6 b  233  LEU LEU LYS ASP LEU VAL THR GLU ASN ALA TYR ASP ASN          
SEQRES   7 b  233  PRO LEU ALA ASP ALA GLU GLU ALA LEU GLU PRO SER TYR          
SEQRES   8 b  233  ILE PHE GLU TYR LEU ALA THR VAL MET TYR GLN ARG ARG          
SEQRES   9 b  233  SER LYS MET ASN PRO LEU TRP ASN ALA ILE ILE VAL ALA          
SEQRES  10 b  233  GLY VAL GLN SER ASN GLY ASP GLN PHE LEU ARG TYR VAL          
SEQRES  11 b  233  ASN LEU LEU GLY VAL THR TYR SER SER PRO THR LEU ALA          
SEQRES  12 b  233  THR GLY PHE GLY ALA HIS MET ALA ASN PRO LEU LEU ARG          
SEQRES  13 b  233  LYS VAL VAL ASP ARG GLU SER ASP ILE PRO LYS THR THR          
SEQRES  14 b  233  VAL GLN VAL ALA GLU GLU ALA ILE VAL ASN ALA MET ARG          
SEQRES  15 b  233  VAL LEU TYR TYR ARG ASP ALA ARG SER SER ARG ASN PHE          
SEQRES  16 b  233  SER LEU ALA ILE ILE ASP LYS ASN THR GLY LEU THR PHE          
SEQRES  17 b  233  LYS LYS ASN LEU GLN VAL GLU ASN MET LYS TRP ASP PHE          
SEQRES  18 b  233  ALA LYS ASP ILE LYS GLY TYR GLY THR GLN LYS ILE              
SEQRES   1 c  231  MET PRO PRO LYS ARG ALA ALA LEU ILE GLN ASN LEU ARG          
SEQRES   2 c  231  ASP SER TYR THR GLU THR SER SER PHE ALA VAL ILE GLU          
SEQRES   3 c  231  GLU TRP ALA ALA GLY THR LEU GLN GLU ILE GLU GLY ILE          
SEQRES   4 c  231  ALA LYS ALA ALA ALA GLU ALA HIS GLY VAL ILE ARG ASN          
SEQRES   5 c  231  SER THR TYR GLY ARG ALA GLN ALA GLU LYS SER PRO GLU          
SEQRES   6 c  231  GLN LEU LEU GLY VAL LEU GLN ARG TYR GLN ASP LEU CYS          
SEQRES   7 c  231  HIS ASN VAL TYR CYS GLN ALA GLU THR ILE ARG THR VAL          
SEQRES   8 c  231  ILE ALA ILE ARG ILE PRO GLU HIS LYS GLU GLU ASP ASN          
SEQRES   9 c  231  LEU GLY VAL ALA VAL GLN HIS ALA VAL LEU LYS ILE ILE          
SEQRES  10 c  231  ASP GLU LEU GLU ILE LYS THR LEU GLY SER GLY GLU LYS          
SEQRES  11 c  231  SER GLY SER GLY GLY ALA PRO THR PRO ILE GLY MET TYR          
SEQRES  12 c  231  ALA LEU ARG GLU TYR LEU SER ALA ARG SER THR VAL GLU          
SEQRES  13 c  231  ASP LYS LEU LEU GLY SER VAL ASP ALA GLU SER GLY LYS          
SEQRES  14 c  231  THR LYS GLY GLY SER GLN SER PRO SER LEU LEU LEU GLU          
SEQRES  15 c  231  LEU ARG GLN ILE ASP ALA ASP PHE MET LEU LYS VAL GLU          
SEQRES  16 c  231  LEU ALA THR THR HIS LEU SER THR MET VAL ARG ALA VAL          
SEQRES  17 c  231  ILE ASN ALA TYR LEU LEU ASN TRP LYS LYS LEU ILE GLN          
SEQRES  18 c  231  PRO ARG THR GLY THR ASP HIS MET VAL SER                      
SEQRES   1 d  231  MET PRO PRO LYS ARG ALA ALA LEU ILE GLN ASN LEU ARG          
SEQRES   2 d  231  ASP SER TYR THR GLU THR SER SER PHE ALA VAL ILE GLU          
SEQRES   3 d  231  GLU TRP ALA ALA GLY THR LEU GLN GLU ILE GLU GLY ILE          
SEQRES   4 d  231  ALA LYS ALA ALA ALA GLU ALA HIS GLY VAL ILE ARG ASN          
SEQRES   5 d  231  SER THR TYR GLY ARG ALA GLN ALA GLU LYS SER PRO GLU          
SEQRES   6 d  231  GLN LEU LEU GLY VAL LEU GLN ARG TYR GLN ASP LEU CYS          
SEQRES   7 d  231  HIS ASN VAL TYR CYS GLN ALA GLU THR ILE ARG THR VAL          
SEQRES   8 d  231  ILE ALA ILE ARG ILE PRO GLU HIS LYS GLU GLU ASP ASN          
SEQRES   9 d  231  LEU GLY VAL ALA VAL GLN HIS ALA VAL LEU LYS ILE ILE          
SEQRES  10 d  231  ASP GLU LEU GLU ILE LYS THR LEU GLY SER GLY GLU LYS          
SEQRES  11 d  231  SER GLY SER GLY GLY ALA PRO THR PRO ILE GLY MET TYR          
SEQRES  12 d  231  ALA LEU ARG GLU TYR LEU SER ALA ARG SER THR VAL GLU          
SEQRES  13 d  231  ASP LYS LEU LEU GLY SER VAL ASP ALA GLU SER GLY LYS          
SEQRES  14 d  231  THR LYS GLY GLY SER GLN SER PRO SER LEU LEU LEU GLU          
SEQRES  15 d  231  LEU ARG GLN ILE ASP ALA ASP PHE MET LEU LYS VAL GLU          
SEQRES  16 d  231  LEU ALA THR THR HIS LEU SER THR MET VAL ARG ALA VAL          
SEQRES  17 d  231  ILE ASN ALA TYR LEU LEU ASN TRP LYS LYS LEU ILE GLN          
SEQRES  18 d  231  PRO ARG THR GLY THR ASP HIS MET VAL SER                      
SEQRES   1 e  231  MET PRO PRO LYS ARG ALA ALA LEU ILE GLN ASN LEU ARG          
SEQRES   2 e  231  ASP SER TYR THR GLU THR SER SER PHE ALA VAL ILE GLU          
SEQRES   3 e  231  GLU TRP ALA ALA GLY THR LEU GLN GLU ILE GLU GLY ILE          
SEQRES   4 e  231  ALA LYS ALA ALA ALA GLU ALA HIS GLY VAL ILE ARG ASN          
SEQRES   5 e  231  SER THR TYR GLY ARG ALA GLN ALA GLU LYS SER PRO GLU          
SEQRES   6 e  231  GLN LEU LEU GLY VAL LEU GLN ARG TYR GLN ASP LEU CYS          
SEQRES   7 e  231  HIS ASN VAL TYR CYS GLN ALA GLU THR ILE ARG THR VAL          
SEQRES   8 e  231  ILE ALA ILE ARG ILE PRO GLU HIS LYS GLU GLU ASP ASN          
SEQRES   9 e  231  LEU GLY VAL ALA VAL GLN HIS ALA VAL LEU LYS ILE ILE          
SEQRES  10 e  231  ASP GLU LEU GLU ILE LYS THR LEU GLY SER GLY GLU LYS          
SEQRES  11 e  231  SER GLY SER GLY GLY ALA PRO THR PRO ILE GLY MET TYR          
SEQRES  12 e  231  ALA LEU ARG GLU TYR LEU SER ALA ARG SER THR VAL GLU          
SEQRES  13 e  231  ASP LYS LEU LEU GLY SER VAL ASP ALA GLU SER GLY LYS          
SEQRES  14 e  231  THR LYS GLY GLY SER GLN SER PRO SER LEU LEU LEU GLU          
SEQRES  15 e  231  LEU ARG GLN ILE ASP ALA ASP PHE MET LEU LYS VAL GLU          
SEQRES  16 e  231  LEU ALA THR THR HIS LEU SER THR MET VAL ARG ALA VAL          
SEQRES  17 e  231  ILE ASN ALA TYR LEU LEU ASN TRP LYS LYS LEU ILE GLN          
SEQRES  18 e  231  PRO ARG THR GLY THR ASP HIS MET VAL SER                      
SEQRES   1 f  231  MET PRO PRO LYS ARG ALA ALA LEU ILE GLN ASN LEU ARG          
SEQRES   2 f  231  ASP SER TYR THR GLU THR SER SER PHE ALA VAL ILE GLU          
SEQRES   3 f  231  GLU TRP ALA ALA GLY THR LEU GLN GLU ILE GLU GLY ILE          
SEQRES   4 f  231  ALA LYS ALA ALA ALA GLU ALA HIS GLY VAL ILE ARG ASN          
SEQRES   5 f  231  SER THR TYR GLY ARG ALA GLN ALA GLU LYS SER PRO GLU          
SEQRES   6 f  231  GLN LEU LEU GLY VAL LEU GLN ARG TYR GLN ASP LEU CYS          
SEQRES   7 f  231  HIS ASN VAL TYR CYS GLN ALA GLU THR ILE ARG THR VAL          
SEQRES   8 f  231  ILE ALA ILE ARG ILE PRO GLU HIS LYS GLU GLU ASP ASN          
SEQRES   9 f  231  LEU GLY VAL ALA VAL GLN HIS ALA VAL LEU LYS ILE ILE          
SEQRES  10 f  231  ASP GLU LEU GLU ILE LYS THR LEU GLY SER GLY GLU LYS          
SEQRES  11 f  231  SER GLY SER GLY GLY ALA PRO THR PRO ILE GLY MET TYR          
SEQRES  12 f  231  ALA LEU ARG GLU TYR LEU SER ALA ARG SER THR VAL GLU          
SEQRES  13 f  231  ASP LYS LEU LEU GLY SER VAL ASP ALA GLU SER GLY LYS          
SEQRES  14 f  231  THR LYS GLY GLY SER GLN SER PRO SER LEU LEU LEU GLU          
SEQRES  15 f  231  LEU ARG GLN ILE ASP ALA ASP PHE MET LEU LYS VAL GLU          
SEQRES  16 f  231  LEU ALA THR THR HIS LEU SER THR MET VAL ARG ALA VAL          
SEQRES  17 f  231  ILE ASN ALA TYR LEU LEU ASN TRP LYS LYS LEU ILE GLN          
SEQRES  18 f  231  PRO ARG THR GLY THR ASP HIS MET VAL SER                      
SEQRES   1 g  231  MET PRO PRO LYS ARG ALA ALA LEU ILE GLN ASN LEU ARG          
SEQRES   2 g  231  ASP SER TYR THR GLU THR SER SER PHE ALA VAL ILE GLU          
SEQRES   3 g  231  GLU TRP ALA ALA GLY THR LEU GLN GLU ILE GLU GLY ILE          
SEQRES   4 g  231  ALA LYS ALA ALA ALA GLU ALA HIS GLY VAL ILE ARG ASN          
SEQRES   5 g  231  SER THR TYR GLY ARG ALA GLN ALA GLU LYS SER PRO GLU          
SEQRES   6 g  231  GLN LEU LEU GLY VAL LEU GLN ARG TYR GLN ASP LEU CYS          
SEQRES   7 g  231  HIS ASN VAL TYR CYS GLN ALA GLU THR ILE ARG THR VAL          
SEQRES   8 g  231  ILE ALA ILE ARG ILE PRO GLU HIS LYS GLU GLU ASP ASN          
SEQRES   9 g  231  LEU GLY VAL ALA VAL GLN HIS ALA VAL LEU LYS ILE ILE          
SEQRES  10 g  231  ASP GLU LEU GLU ILE LYS THR LEU GLY SER GLY GLU LYS          
SEQRES  11 g  231  SER GLY SER GLY GLY ALA PRO THR PRO ILE GLY MET TYR          
SEQRES  12 g  231  ALA LEU ARG GLU TYR LEU SER ALA ARG SER THR VAL GLU          
SEQRES  13 g  231  ASP LYS LEU LEU GLY SER VAL ASP ALA GLU SER GLY LYS          
SEQRES  14 g  231  THR LYS GLY GLY SER GLN SER PRO SER LEU LEU LEU GLU          
SEQRES  15 g  231  LEU ARG GLN ILE ASP ALA ASP PHE MET LEU LYS VAL GLU          
SEQRES  16 g  231  LEU ALA THR THR HIS LEU SER THR MET VAL ARG ALA VAL          
SEQRES  17 g  231  ILE ASN ALA TYR LEU LEU ASN TRP LYS LYS LEU ILE GLN          
SEQRES  18 g  231  PRO ARG THR GLY THR ASP HIS MET VAL SER                      
SEQRES   1 h  231  MET PRO PRO LYS ARG ALA ALA LEU ILE GLN ASN LEU ARG          
SEQRES   2 h  231  ASP SER TYR THR GLU THR SER SER PHE ALA VAL ILE GLU          
SEQRES   3 h  231  GLU TRP ALA ALA GLY THR LEU GLN GLU ILE GLU GLY ILE          
SEQRES   4 h  231  ALA LYS ALA ALA ALA GLU ALA HIS GLY VAL ILE ARG ASN          
SEQRES   5 h  231  SER THR TYR GLY ARG ALA GLN ALA GLU LYS SER PRO GLU          
SEQRES   6 h  231  GLN LEU LEU GLY VAL LEU GLN ARG TYR GLN ASP LEU CYS          
SEQRES   7 h  231  HIS ASN VAL TYR CYS GLN ALA GLU THR ILE ARG THR VAL          
SEQRES   8 h  231  ILE ALA ILE ARG ILE PRO GLU HIS LYS GLU GLU ASP ASN          
SEQRES   9 h  231  LEU GLY VAL ALA VAL GLN HIS ALA VAL LEU LYS ILE ILE          
SEQRES  10 h  231  ASP GLU LEU GLU ILE LYS THR LEU GLY SER GLY GLU LYS          
SEQRES  11 h  231  SER GLY SER GLY GLY ALA PRO THR PRO ILE GLY MET TYR          
SEQRES  12 h  231  ALA LEU ARG GLU TYR LEU SER ALA ARG SER THR VAL GLU          
SEQRES  13 h  231  ASP LYS LEU LEU GLY SER VAL ASP ALA GLU SER GLY LYS          
SEQRES  14 h  231  THR LYS GLY GLY SER GLN SER PRO SER LEU LEU LEU GLU          
SEQRES  15 h  231  LEU ARG GLN ILE ASP ALA ASP PHE MET LEU LYS VAL GLU          
SEQRES  16 h  231  LEU ALA THR THR HIS LEU SER THR MET VAL ARG ALA VAL          
SEQRES  17 h  231  ILE ASN ALA TYR LEU LEU ASN TRP LYS LYS LEU ILE GLN          
SEQRES  18 h  231  PRO ARG THR GLY THR ASP HIS MET VAL SER                      
SEQRES   1 i  231  MET PRO PRO LYS ARG ALA ALA LEU ILE GLN ASN LEU ARG          
SEQRES   2 i  231  ASP SER TYR THR GLU THR SER SER PHE ALA VAL ILE GLU          
SEQRES   3 i  231  GLU TRP ALA ALA GLY THR LEU GLN GLU ILE GLU GLY ILE          
SEQRES   4 i  231  ALA LYS ALA ALA ALA GLU ALA HIS GLY VAL ILE ARG ASN          
SEQRES   5 i  231  SER THR TYR GLY ARG ALA GLN ALA GLU LYS SER PRO GLU          
SEQRES   6 i  231  GLN LEU LEU GLY VAL LEU GLN ARG TYR GLN ASP LEU CYS          
SEQRES   7 i  231  HIS ASN VAL TYR CYS GLN ALA GLU THR ILE ARG THR VAL          
SEQRES   8 i  231  ILE ALA ILE ARG ILE PRO GLU HIS LYS GLU GLU ASP ASN          
SEQRES   9 i  231  LEU GLY VAL ALA VAL GLN HIS ALA VAL LEU LYS ILE ILE          
SEQRES  10 i  231  ASP GLU LEU GLU ILE LYS THR LEU GLY SER GLY GLU LYS          
SEQRES  11 i  231  SER GLY SER GLY GLY ALA PRO THR PRO ILE GLY MET TYR          
SEQRES  12 i  231  ALA LEU ARG GLU TYR LEU SER ALA ARG SER THR VAL GLU          
SEQRES  13 i  231  ASP LYS LEU LEU GLY SER VAL ASP ALA GLU SER GLY LYS          
SEQRES  14 i  231  THR LYS GLY GLY SER GLN SER PRO SER LEU LEU LEU GLU          
SEQRES  15 i  231  LEU ARG GLN ILE ASP ALA ASP PHE MET LEU LYS VAL GLU          
SEQRES  16 i  231  LEU ALA THR THR HIS LEU SER THR MET VAL ARG ALA VAL          
SEQRES  17 i  231  ILE ASN ALA TYR LEU LEU ASN TRP LYS LYS LEU ILE GLN          
SEQRES  18 i  231  PRO ARG THR GLY THR ASP HIS MET VAL SER                      
SEQRES   1 j  231  MET PRO PRO LYS ARG ALA ALA LEU ILE GLN ASN LEU ARG          
SEQRES   2 j  231  ASP SER TYR THR GLU THR SER SER PHE ALA VAL ILE GLU          
SEQRES   3 j  231  GLU TRP ALA ALA GLY THR LEU GLN GLU ILE GLU GLY ILE          
SEQRES   4 j  231  ALA LYS ALA ALA ALA GLU ALA HIS GLY VAL ILE ARG ASN          
SEQRES   5 j  231  SER THR TYR GLY ARG ALA GLN ALA GLU LYS SER PRO GLU          
SEQRES   6 j  231  GLN LEU LEU GLY VAL LEU GLN ARG TYR GLN ASP LEU CYS          
SEQRES   7 j  231  HIS ASN VAL TYR CYS GLN ALA GLU THR ILE ARG THR VAL          
SEQRES   8 j  231  ILE ALA ILE ARG ILE PRO GLU HIS LYS GLU GLU ASP ASN          
SEQRES   9 j  231  LEU GLY VAL ALA VAL GLN HIS ALA VAL LEU LYS ILE ILE          
SEQRES  10 j  231  ASP GLU LEU GLU ILE LYS THR LEU GLY SER GLY GLU LYS          
SEQRES  11 j  231  SER GLY SER GLY GLY ALA PRO THR PRO ILE GLY MET TYR          
SEQRES  12 j  231  ALA LEU ARG GLU TYR LEU SER ALA ARG SER THR VAL GLU          
SEQRES  13 j  231  ASP LYS LEU LEU GLY SER VAL ASP ALA GLU SER GLY LYS          
SEQRES  14 j  231  THR LYS GLY GLY SER GLN SER PRO SER LEU LEU LEU GLU          
SEQRES  15 j  231  LEU ARG GLN ILE ASP ALA ASP PHE MET LEU LYS VAL GLU          
SEQRES  16 j  231  LEU ALA THR THR HIS LEU SER THR MET VAL ARG ALA VAL          
SEQRES  17 j  231  ILE ASN ALA TYR LEU LEU ASN TRP LYS LYS LEU ILE GLN          
SEQRES  18 j  231  PRO ARG THR GLY THR ASP HIS MET VAL SER                      
SEQRES   1 k  231  MET PRO PRO LYS ARG ALA ALA LEU ILE GLN ASN LEU ARG          
SEQRES   2 k  231  ASP SER TYR THR GLU THR SER SER PHE ALA VAL ILE GLU          
SEQRES   3 k  231  GLU TRP ALA ALA GLY THR LEU GLN GLU ILE GLU GLY ILE          
SEQRES   4 k  231  ALA LYS ALA ALA ALA GLU ALA HIS GLY VAL ILE ARG ASN          
SEQRES   5 k  231  SER THR TYR GLY ARG ALA GLN ALA GLU LYS SER PRO GLU          
SEQRES   6 k  231  GLN LEU LEU GLY VAL LEU GLN ARG TYR GLN ASP LEU CYS          
SEQRES   7 k  231  HIS ASN VAL TYR CYS GLN ALA GLU THR ILE ARG THR VAL          
SEQRES   8 k  231  ILE ALA ILE ARG ILE PRO GLU HIS LYS GLU GLU ASP ASN          
SEQRES   9 k  231  LEU GLY VAL ALA VAL GLN HIS ALA VAL LEU LYS ILE ILE          
SEQRES  10 k  231  ASP GLU LEU GLU ILE LYS THR LEU GLY SER GLY GLU LYS          
SEQRES  11 k  231  SER GLY SER GLY GLY ALA PRO THR PRO ILE GLY MET TYR          
SEQRES  12 k  231  ALA LEU ARG GLU TYR LEU SER ALA ARG SER THR VAL GLU          
SEQRES  13 k  231  ASP LYS LEU LEU GLY SER VAL ASP ALA GLU SER GLY LYS          
SEQRES  14 k  231  THR LYS GLY GLY SER GLN SER PRO SER LEU LEU LEU GLU          
SEQRES  15 k  231  LEU ARG GLN ILE ASP ALA ASP PHE MET LEU LYS VAL GLU          
SEQRES  16 k  231  LEU ALA THR THR HIS LEU SER THR MET VAL ARG ALA VAL          
SEQRES  17 k  231  ILE ASN ALA TYR LEU LEU ASN TRP LYS LYS LEU ILE GLN          
SEQRES  18 k  231  PRO ARG THR GLY THR ASP HIS MET VAL SER                      
SEQRES   1 l  231  MET PRO PRO LYS ARG ALA ALA LEU ILE GLN ASN LEU ARG          
SEQRES   2 l  231  ASP SER TYR THR GLU THR SER SER PHE ALA VAL ILE GLU          
SEQRES   3 l  231  GLU TRP ALA ALA GLY THR LEU GLN GLU ILE GLU GLY ILE          
SEQRES   4 l  231  ALA LYS ALA ALA ALA GLU ALA HIS GLY VAL ILE ARG ASN          
SEQRES   5 l  231  SER THR TYR GLY ARG ALA GLN ALA GLU LYS SER PRO GLU          
SEQRES   6 l  231  GLN LEU LEU GLY VAL LEU GLN ARG TYR GLN ASP LEU CYS          
SEQRES   7 l  231  HIS ASN VAL TYR CYS GLN ALA GLU THR ILE ARG THR VAL          
SEQRES   8 l  231  ILE ALA ILE ARG ILE PRO GLU HIS LYS GLU GLU ASP ASN          
SEQRES   9 l  231  LEU GLY VAL ALA VAL GLN HIS ALA VAL LEU LYS ILE ILE          
SEQRES  10 l  231  ASP GLU LEU GLU ILE LYS THR LEU GLY SER GLY GLU LYS          
SEQRES  11 l  231  SER GLY SER GLY GLY ALA PRO THR PRO ILE GLY MET TYR          
SEQRES  12 l  231  ALA LEU ARG GLU TYR LEU SER ALA ARG SER THR VAL GLU          
SEQRES  13 l  231  ASP LYS LEU LEU GLY SER VAL ASP ALA GLU SER GLY LYS          
SEQRES  14 l  231  THR LYS GLY GLY SER GLN SER PRO SER LEU LEU LEU GLU          
SEQRES  15 l  231  LEU ARG GLN ILE ASP ALA ASP PHE MET LEU LYS VAL GLU          
SEQRES  16 l  231  LEU ALA THR THR HIS LEU SER THR MET VAL ARG ALA VAL          
SEQRES  17 l  231  ILE ASN ALA TYR LEU LEU ASN TRP LYS LYS LEU ILE GLN          
SEQRES  18 l  231  PRO ARG THR GLY THR ASP HIS MET VAL SER                      
SEQRES   1 m  231  MET PRO PRO LYS ARG ALA ALA LEU ILE GLN ASN LEU ARG          
SEQRES   2 m  231  ASP SER TYR THR GLU THR SER SER PHE ALA VAL ILE GLU          
SEQRES   3 m  231  GLU TRP ALA ALA GLY THR LEU GLN GLU ILE GLU GLY ILE          
SEQRES   4 m  231  ALA LYS ALA ALA ALA GLU ALA HIS GLY VAL ILE ARG ASN          
SEQRES   5 m  231  SER THR TYR GLY ARG ALA GLN ALA GLU LYS SER PRO GLU          
SEQRES   6 m  231  GLN LEU LEU GLY VAL LEU GLN ARG TYR GLN ASP LEU CYS          
SEQRES   7 m  231  HIS ASN VAL TYR CYS GLN ALA GLU THR ILE ARG THR VAL          
SEQRES   8 m  231  ILE ALA ILE ARG ILE PRO GLU HIS LYS GLU GLU ASP ASN          
SEQRES   9 m  231  LEU GLY VAL ALA VAL GLN HIS ALA VAL LEU LYS ILE ILE          
SEQRES  10 m  231  ASP GLU LEU GLU ILE LYS THR LEU GLY SER GLY GLU LYS          
SEQRES  11 m  231  SER GLY SER GLY GLY ALA PRO THR PRO ILE GLY MET TYR          
SEQRES  12 m  231  ALA LEU ARG GLU TYR LEU SER ALA ARG SER THR VAL GLU          
SEQRES  13 m  231  ASP LYS LEU LEU GLY SER VAL ASP ALA GLU SER GLY LYS          
SEQRES  14 m  231  THR LYS GLY GLY SER GLN SER PRO SER LEU LEU LEU GLU          
SEQRES  15 m  231  LEU ARG GLN ILE ASP ALA ASP PHE MET LEU LYS VAL GLU          
SEQRES  16 m  231  LEU ALA THR THR HIS LEU SER THR MET VAL ARG ALA VAL          
SEQRES  17 m  231  ILE ASN ALA TYR LEU LEU ASN TRP LYS LYS LEU ILE GLN          
SEQRES  18 m  231  PRO ARG THR GLY THR ASP HIS MET VAL SER                      
SEQRES   1 n  231  MET PRO PRO LYS ARG ALA ALA LEU ILE GLN ASN LEU ARG          
SEQRES   2 n  231  ASP SER TYR THR GLU THR SER SER PHE ALA VAL ILE GLU          
SEQRES   3 n  231  GLU TRP ALA ALA GLY THR LEU GLN GLU ILE GLU GLY ILE          
SEQRES   4 n  231  ALA LYS ALA ALA ALA GLU ALA HIS GLY VAL ILE ARG ASN          
SEQRES   5 n  231  SER THR TYR GLY ARG ALA GLN ALA GLU LYS SER PRO GLU          
SEQRES   6 n  231  GLN LEU LEU GLY VAL LEU GLN ARG TYR GLN ASP LEU CYS          
SEQRES   7 n  231  HIS ASN VAL TYR CYS GLN ALA GLU THR ILE ARG THR VAL          
SEQRES   8 n  231  ILE ALA ILE ARG ILE PRO GLU HIS LYS GLU GLU ASP ASN          
SEQRES   9 n  231  LEU GLY VAL ALA VAL GLN HIS ALA VAL LEU LYS ILE ILE          
SEQRES  10 n  231  ASP GLU LEU GLU ILE LYS THR LEU GLY SER GLY GLU LYS          
SEQRES  11 n  231  SER GLY SER GLY GLY ALA PRO THR PRO ILE GLY MET TYR          
SEQRES  12 n  231  ALA LEU ARG GLU TYR LEU SER ALA ARG SER THR VAL GLU          
SEQRES  13 n  231  ASP LYS LEU LEU GLY SER VAL ASP ALA GLU SER GLY LYS          
SEQRES  14 n  231  THR LYS GLY GLY SER GLN SER PRO SER LEU LEU LEU GLU          
SEQRES  15 n  231  LEU ARG GLN ILE ASP ALA ASP PHE MET LEU LYS VAL GLU          
SEQRES  16 n  231  LEU ALA THR THR HIS LEU SER THR MET VAL ARG ALA VAL          
SEQRES  17 n  231  ILE ASN ALA TYR LEU LEU ASN TRP LYS LYS LEU ILE GLN          
SEQRES  18 n  231  PRO ARG THR GLY THR ASP HIS MET VAL SER                      
SEQRES   1 o  231  MET PRO PRO LYS ARG ALA ALA LEU ILE GLN ASN LEU ARG          
SEQRES   2 o  231  ASP SER TYR THR GLU THR SER SER PHE ALA VAL ILE GLU          
SEQRES   3 o  231  GLU TRP ALA ALA GLY THR LEU GLN GLU ILE GLU GLY ILE          
SEQRES   4 o  231  ALA LYS ALA ALA ALA GLU ALA HIS GLY VAL ILE ARG ASN          
SEQRES   5 o  231  SER THR TYR GLY ARG ALA GLN ALA GLU LYS SER PRO GLU          
SEQRES   6 o  231  GLN LEU LEU GLY VAL LEU GLN ARG TYR GLN ASP LEU CYS          
SEQRES   7 o  231  HIS ASN VAL TYR CYS GLN ALA GLU THR ILE ARG THR VAL          
SEQRES   8 o  231  ILE ALA ILE ARG ILE PRO GLU HIS LYS GLU GLU ASP ASN          
SEQRES   9 o  231  LEU GLY VAL ALA VAL GLN HIS ALA VAL LEU LYS ILE ILE          
SEQRES  10 o  231  ASP GLU LEU GLU ILE LYS THR LEU GLY SER GLY GLU LYS          
SEQRES  11 o  231  SER GLY SER GLY GLY ALA PRO THR PRO ILE GLY MET TYR          
SEQRES  12 o  231  ALA LEU ARG GLU TYR LEU SER ALA ARG SER THR VAL GLU          
SEQRES  13 o  231  ASP LYS LEU LEU GLY SER VAL ASP ALA GLU SER GLY LYS          
SEQRES  14 o  231  THR LYS GLY GLY SER GLN SER PRO SER LEU LEU LEU GLU          
SEQRES  15 o  231  LEU ARG GLN ILE ASP ALA ASP PHE MET LEU LYS VAL GLU          
SEQRES  16 o  231  LEU ALA THR THR HIS LEU SER THR MET VAL ARG ALA VAL          
SEQRES  17 o  231  ILE ASN ALA TYR LEU LEU ASN TRP LYS LYS LEU ILE GLN          
SEQRES  18 o  231  PRO ARG THR GLY THR ASP HIS MET VAL SER                      
SEQRES   1 p  231  MET PRO PRO LYS ARG ALA ALA LEU ILE GLN ASN LEU ARG          
SEQRES   2 p  231  ASP SER TYR THR GLU THR SER SER PHE ALA VAL ILE GLU          
SEQRES   3 p  231  GLU TRP ALA ALA GLY THR LEU GLN GLU ILE GLU GLY ILE          
SEQRES   4 p  231  ALA LYS ALA ALA ALA GLU ALA HIS GLY VAL ILE ARG ASN          
SEQRES   5 p  231  SER THR TYR GLY ARG ALA GLN ALA GLU LYS SER PRO GLU          
SEQRES   6 p  231  GLN LEU LEU GLY VAL LEU GLN ARG TYR GLN ASP LEU CYS          
SEQRES   7 p  231  HIS ASN VAL TYR CYS GLN ALA GLU THR ILE ARG THR VAL          
SEQRES   8 p  231  ILE ALA ILE ARG ILE PRO GLU HIS LYS GLU GLU ASP ASN          
SEQRES   9 p  231  LEU GLY VAL ALA VAL GLN HIS ALA VAL LEU LYS ILE ILE          
SEQRES  10 p  231  ASP GLU LEU GLU ILE LYS THR LEU GLY SER GLY GLU LYS          
SEQRES  11 p  231  SER GLY SER GLY GLY ALA PRO THR PRO ILE GLY MET TYR          
SEQRES  12 p  231  ALA LEU ARG GLU TYR LEU SER ALA ARG SER THR VAL GLU          
SEQRES  13 p  231  ASP LYS LEU LEU GLY SER VAL ASP ALA GLU SER GLY LYS          
SEQRES  14 p  231  THR LYS GLY GLY SER GLN SER PRO SER LEU LEU LEU GLU          
SEQRES  15 p  231  LEU ARG GLN ILE ASP ALA ASP PHE MET LEU LYS VAL GLU          
SEQRES  16 p  231  LEU ALA THR THR HIS LEU SER THR MET VAL ARG ALA VAL          
SEQRES  17 p  231  ILE ASN ALA TYR LEU LEU ASN TRP LYS LYS LEU ILE GLN          
SEQRES  18 p  231  PRO ARG THR GLY THR ASP HIS MET VAL SER                      
HET     MG   1001       1                                                       
HET     MG   1002       1                                                       
HET     MG   1003       1                                                       
HET     MG   1004       1                                                       
HET     MG   1005       1                                                       
HET     MG   1006       1                                                       
HET     MG   1007       1                                                       
HET     MG   1008       1                                                       
HET     MG   1009       1                                                       
HET     MG   1010       1                                                       
HET     MG   1011       1                                                       
HET     MG   1012       1                                                       
HET     MG   1013       1                                                       
HET     MG   1014       1                                                       
HETNAM      MG MAGNESIUM ION                                                    
FORMUL  43   MG    14(MG1 2+)                                                   
CRYST1  192.964  232.127  296.772  90.00  90.00  90.00 P 21 21 21   56          
ORIGX1      1.000000  0.000000  0.000000        0.00000                         
ORIGX2      0.000000  1.000000  0.000000        0.00000                         
ORIGX3      0.000000  0.000000  1.000000        0.00000                         
SCALE1      0.005182  0.000000  0.000000        0.00000                         
SCALE2      0.000000  0.004308  0.000000        0.00000                         
SCALE3      0.000000  0.000000  0.003370        0.00000                         
ATOM      1  N   HIS A  15      92.683  -4.264 -66.453  1.00 58.68           N  
ATOM      2  CA  HIS A  15      93.585  -3.165 -66.025  1.00 70.34           C  
ATOM      3  C   HIS A  15      93.030  -2.291 -64.879  1.00 73.79           C  
ATOM      4  O   HIS A  15      91.920  -1.752 -65.032  1.00 69.59           O  
ATOM      5  CB  HIS A  15      93.857  -2.297 -67.232  1.00 77.63           C  
ATOM      6  CG  HIS A  15      95.264  -1.809 -67.298  1.00 88.11           C  
ATOM      7  ND1 HIS A  15      95.897  -1.519 -68.490  1.00 93.83           N  
ATOM      8  CD2 HIS A  15      96.174  -1.578 -66.322  1.00 87.18           C  
ATOM      9  CE1 HIS A  15      97.136  -1.133 -68.246  1.00 92.36           C  
ATOM     10  NE2 HIS A  15      97.331  -1.159 -66.938  1.00 90.70           N  
ATOM     11  N   ILE A  16      93.831  -2.094 -63.796  1.00 76.12           N  
ATOM     12  CA  ILE A  16      93.487  -1.301 -62.544  1.00 75.96           C  
ATOM     13  C   ILE A  16      92.335  -1.907 -61.680  1.00 76.73           C  
ATOM     14  O   ILE A  16      91.619  -2.797 -62.161  1.00 80.14           O  
ATOM     15  CB  ILE A  16      93.169   0.222 -62.821  1.00 74.49           C  
ATOM     16  CG1 ILE A  16      94.296   0.873 -63.636  1.00 71.04           C  
ATOM     17  CG2 ILE A  16      92.990   0.996 -61.498  1.00 63.44           C  
ATOM     18  CD1 ILE A  16      93.986   2.306 -64.080  1.00 56.51           C  
ATOM     19  N   THR A  17      92.104  -1.415 -60.450  1.00 73.07           N  
ATOM     20  CA  THR A  17      91.041  -2.018 -59.594  1.00 67.84           C  
ATOM     21  C   THR A  17      89.621  -1.378 -59.430  1.00 63.11           C  
ATOM     22  O   THR A  17      89.226  -0.888 -58.351  1.00 54.64           O  
ATOM     23  CB  THR A  17      91.606  -2.442 -58.196  1.00 66.96           C  
ATOM     24  OG1 THR A  17      92.909  -3.013 -58.346  1.00 54.68           O  
ATOM     25  CG2 THR A  17      90.732  -3.508 -57.573  1.00 60.77           C  
ATOM     26  N   ILE A  18      88.847  -1.492 -60.509  1.00 63.36           N  
ATOM     27  CA  ILE A  18      87.473  -1.001 -60.626  1.00 66.05           C  
ATOM     28  C   ILE A  18      86.797  -1.575 -61.887  1.00 69.01           C  
ATOM     29  O   ILE A  18      87.262  -1.382 -63.014  1.00 60.44           O  
ATOM     30  CB  ILE A  18      87.364   0.545 -60.678  1.00 67.43           C  
ATOM     31  CG1 ILE A  18      88.071   1.116 -61.929  1.00 62.15           C  
ATOM     32  CG2 ILE A  18      87.711   1.160 -59.311  1.00 67.30           C  
ATOM     33  CD1 ILE A  18      89.549   0.771 -62.093  1.00 57.33           C  
ATOM     34  N   PHE A  19      85.647  -2.207 -61.653  1.00 74.73           N  
ATOM     35  CA  PHE A  19      84.798  -2.879 -62.644  1.00 74.61           C  
ATOM     36  C   PHE A  19      85.006  -2.808 -64.116  1.00 72.38           C  
ATOM     37  O   PHE A  19      85.156  -1.744 -64.714  1.00 69.93           O  
ATOM     38  CB  PHE A  19      83.309  -2.633 -62.383  1.00 78.23           C  
ATOM     39  CG  PHE A  19      82.789  -3.375 -61.204  1.00 82.29           C  
ATOM     40  CD1 PHE A  19      83.048  -4.737 -61.066  1.00 81.00           C  
ATOM     41  CD2 PHE A  19      82.148  -2.696 -60.174  1.00 84.25           C  
ATOM     42  CE1 PHE A  19      82.694  -5.403 -59.926  1.00 81.81           C  
ATOM     43  CE2 PHE A  19      81.787  -3.356 -59.023  1.00 86.87           C  
ATOM     44  CZ  PHE A  19      82.064  -4.714 -58.894  1.00 87.14           C  
ATOM     45  N   SER A  20      84.863  -3.995 -64.686  1.00 72.58           N  
ATOM     46  CA  SER A  20      84.961  -4.241 -66.107  1.00 69.60           C  
ATOM     47  C   SER A  20      83.580  -3.949 -66.652  1.00 64.11           C  
ATOM     48  O   SER A  20      82.688  -3.473 -65.937  1.00 58.29           O  
ATOM     49  CB  SER A  20      85.274  -5.727 -66.329  1.00 74.45           C  
ATOM     50  OG  SER A  20      84.357  -6.550 -65.620  1.00 77.96           O  
ATOM     51  N   PRO A  21      83.392  -4.182 -67.943  1.00 63.98           N  
ATOM     52  CA  PRO A  21      82.056  -3.914 -68.465  1.00 67.21           C  
ATOM     53  C   PRO A  21      81.078  -5.042 -68.078  1.00 67.09           C  
ATOM     54  O   PRO A  21      79.860  -4.873 -68.131  1.00 66.90           O  
ATOM     55  CB  PRO A  21      82.288  -3.781 -69.976  1.00 66.91           C  
ATOM     56  CG  PRO A  21      83.514  -4.549 -70.226  1.00 69.59           C  
ATOM     57  CD  PRO A  21      84.381  -4.321 -69.021  1.00 64.82           C  
ATOM     58  N   GLU A  22      81.614  -6.183 -67.654  1.00 63.87           N  
ATOM     59  CA  GLU A  22      80.763  -7.286 -67.238  1.00 59.54           C  
ATOM     60  C   GLU A  22      81.042  -7.615 -65.799  1.00 60.65           C  
ATOM     61  O   GLU A  22      80.941  -8.768 -65.369  1.00 55.88           O  
ATOM     62  CB  GLU A  22      80.951  -8.486 -68.141  1.00 61.44           C  
ATOM     63  CG  GLU A  22      80.091  -8.386 -69.391  1.00 60.44           C  
ATOM     64  CD  GLU A  22      80.580  -9.241 -70.550  1.00 60.08           C  
ATOM     65  OE1 GLU A  22      80.297  -8.857 -71.711  1.00 51.12           O  
ATOM     66  OE2 GLU A  22      81.240 -10.279 -70.302  1.00 60.86           O  
ATOM     67  N   GLY A  23      81.412  -6.554 -65.079  1.00 65.84           N  
ATOM     68  CA  GLY A  23      81.708  -6.595 -63.656  1.00 68.88           C  
ATOM     69  C   GLY A  23      82.545  -7.763 -63.219  1.00 69.73           C  
ATOM     70  O   GLY A  23      82.070  -8.688 -62.546  1.00 69.04           O  
ATOM     71  N   ARG A  24      83.810  -7.717 -63.581  1.00 71.36           N  
ATOM     72  CA  ARG A  24      84.656  -8.817 -63.216  1.00 78.15           C  
ATOM     73  C   ARG A  24      86.087  -8.462 -62.991  1.00 76.10           C  
ATOM     74  O   ARG A  24      86.934  -9.347 -62.940  1.00 77.43           O  
ATOM     75  CB  ARG A  24      84.510  -9.970 -64.213  1.00 80.76           C  
ATOM     76  CG  ARG A  24      84.098  -9.572 -65.613  1.00 80.03           C  
ATOM     77  CD  ARG A  24      83.972 -10.821 -66.436  1.00 80.78           C  
ATOM     78  NE  ARG A  24      85.177 -11.633 -66.293  1.00 79.58           N  
ATOM     79  CZ  ARG A  24      85.484 -12.668 -67.068  1.00 75.40           C  
ATOM     80  NH1 ARG A  24      84.675 -13.033 -68.050  1.00 69.94           N  
ATOM     81  NH2 ARG A  24      86.611 -13.332 -66.872  1.00 72.71           N  
ATOM     82  N   LEU A  25      86.337  -7.167 -62.816  1.00 76.55           N  
ATOM     83  CA  LEU A  25      87.677  -6.621 -62.529  1.00 82.12           C  
ATOM     84  C   LEU A  25      88.808  -7.685 -62.468  1.00 82.19           C  
ATOM     85  O   LEU A  25      89.077  -8.268 -61.420  1.00 84.84           O  
ATOM     86  CB  LEU A  25      87.588  -5.864 -61.214  1.00 78.52           C  
ATOM     87  CG  LEU A  25      86.405  -6.254 -60.313  1.00 73.56           C  
ATOM     88  CD1 LEU A  25      86.302  -7.757 -60.003  1.00 71.52           C  
ATOM     89  CD2 LEU A  25      86.572  -5.487 -59.035  1.00 79.27           C  
ATOM     90  N   TYR A  26      89.477  -7.900 -63.596  1.00 77.73           N  
ATOM     91  CA  TYR A  26      90.487  -8.941 -63.735  1.00 72.09           C  
ATOM     92  C   TYR A  26      91.711  -8.977 -62.848  1.00 71.48           C  
ATOM     93  O   TYR A  26      92.315 -10.029 -62.714  1.00 72.70           O  
ATOM     94  CB  TYR A  26      90.914  -9.055 -65.188  1.00 71.79           C  
ATOM     95  CG  TYR A  26      89.759  -9.117 -66.152  1.00 69.94           C  
ATOM     96  CD1 TYR A  26      89.422 -10.305 -66.787  1.00 73.31           C  
ATOM     97  CD2 TYR A  26      88.990  -7.986 -66.426  1.00 67.15           C  
ATOM     98  CE1 TYR A  26      88.341 -10.367 -67.674  1.00 69.69           C  
ATOM     99  CE2 TYR A  26      87.908  -8.040 -67.303  1.00 64.14           C  
ATOM    100  CZ  TYR A  26      87.594  -9.233 -67.920  1.00 64.51           C  
ATOM    101  OH  TYR A  26      86.523  -9.305 -68.763  1.00 52.68           O  
ATOM    102  N   GLN A  27      92.118  -7.853 -62.277  1.00 69.52           N  
ATOM    103  CA  GLN A  27      93.292  -7.861 -61.397  1.00 70.36           C  
ATOM    104  C   GLN A  27      93.132  -8.947 -60.328  1.00 66.40           C  
ATOM    105  O   GLN A  27      94.104  -9.522 -59.826  1.00 62.37           O  
ATOM    106  CB  GLN A  27      93.440  -6.508 -60.708  1.00 75.52           C  
ATOM    107  CG  GLN A  27      93.830  -5.385 -61.628  1.00 75.97           C  
ATOM    108  CD  GLN A  27      95.158  -5.634 -62.269  1.00 71.58           C  
ATOM    109  OE1 GLN A  27      96.117  -6.018 -61.592  1.00 67.39           O  
ATOM    110  NE2 GLN A  27      95.229  -5.430 -63.583  1.00 67.73           N  
ATOM    111  N   VAL A  28      91.881  -9.180 -59.960  1.00 62.34           N  
ATOM    112  CA  VAL A  28      91.563 -10.196 -58.997  1.00 64.31           C  
ATOM    113  C   VAL A  28      91.766 -11.539 -59.704  1.00 72.39           C  
ATOM    114  O   VAL A  28      92.414 -12.449 -59.158  1.00 73.83           O  
ATOM    115  CB  VAL A  28      90.093 -10.058 -58.471  1.00 61.95           C  
ATOM    116  CG1 VAL A  28      89.846  -8.661 -57.994  1.00 54.30           C  
ATOM    117  CG2 VAL A  28      89.046 -10.470 -59.519  1.00 62.97           C  
ATOM    118  N   GLU A  29      91.251 -11.645 -60.938  1.00 76.08           N  
ATOM    119  CA  GLU A  29      91.382 -12.878 -61.726  1.00 74.49           C  
ATOM    120  C   GLU A  29      92.885 -13.163 -61.949  1.00 71.86           C  
ATOM    121  O   GLU A  29      93.403 -14.154 -61.435  1.00 71.80           O  
ATOM    122  CB  GLU A  29      90.560 -12.789 -63.033  1.00 70.98           C  
ATOM    123  CG  GLU A  29      89.048 -12.587 -62.780  1.00 67.68           C  
ATOM    124  CD  GLU A  29      88.167 -12.737 -64.014  1.00 66.37           C  
ATOM    125  OE1 GLU A  29      88.710 -13.009 -65.098  1.00 62.07           O  
ATOM    126  OE2 GLU A  29      86.922 -12.607 -63.891  1.00 64.63           O  
ATOM    127  N   TYR A  30      93.597 -12.227 -62.582  1.00 67.29           N  
ATOM    128  CA  TYR A  30      95.037 -12.348 -62.820  1.00 61.63           C  
ATOM    129  C   TYR A  30      95.746 -12.802 -61.562  1.00 56.32           C  
ATOM    130  O   TYR A  30      96.618 -13.661 -61.601  1.00 52.13           O  
ATOM    131  CB  TYR A  30      95.611 -10.989 -63.185  1.00 62.99           C  
ATOM    132  CG  TYR A  30      95.120 -10.473 -64.491  1.00 71.51           C  
ATOM    133  CD1 TYR A  30      94.534 -11.336 -65.423  1.00 74.82           C  
ATOM    134  CD2 TYR A  30      95.280  -9.132 -64.835  1.00 74.66           C  
ATOM    135  CE1 TYR A  30      94.125 -10.879 -66.677  1.00 75.40           C  
ATOM    136  CE2 TYR A  30      94.877  -8.661 -66.092  1.00 75.46           C  
ATOM    137  CZ  TYR A  30      94.303  -9.546 -67.005  1.00 72.16           C  
ATOM    138  OH  TYR A  30      93.940  -9.116 -68.253  1.00 65.43           O  
ATOM    139  N   ALA A  31      95.363 -12.181 -60.454  1.00 52.22           N  
ATOM    140  CA  ALA A  31      95.928 -12.468 -59.174  1.00 49.75           C  
ATOM    141  C   ALA A  31      96.076 -13.958 -59.028  1.00 58.30           C  
ATOM    142  O   ALA A  31      97.188 -14.402 -58.796  1.00 66.78           O  
ATOM    143  CB  ALA A  31      95.066 -11.889 -58.089  1.00 43.76           C  
ATOM    144  N   PHE A  32      95.014 -14.724 -59.329  1.00 67.68           N  
ATOM    145  CA  PHE A  32      94.986 -16.223 -59.217  1.00 77.71           C  
ATOM    146  C   PHE A  32      96.134 -17.049 -59.884  1.00 80.47           C  
ATOM    147  O   PHE A  32      96.729 -17.923 -59.228  1.00 82.97           O  
ATOM    148  CB  PHE A  32      93.650 -16.824 -59.724  1.00 81.43           C  
ATOM    149  CG  PHE A  32      92.436 -16.535 -58.860  1.00 84.69           C  
ATOM    150  CD1 PHE A  32      91.162 -16.551 -59.439  1.00 89.16           C  
ATOM    151  CD2 PHE A  32      92.545 -16.268 -57.502  1.00 84.10           C  
ATOM    152  CE1 PHE A  32      90.022 -16.304 -58.686  1.00 90.61           C  
ATOM    153  CE2 PHE A  32      91.407 -16.020 -56.738  1.00 85.38           C  
ATOM    154  CZ  PHE A  32      90.145 -16.037 -57.333  1.00 88.83           C  
ATOM    155  N   LYS A  33      96.375 -16.837 -61.190  1.00 77.53           N  
ATOM    156  CA  LYS A  33      97.432 -17.533 -61.948  1.00 70.22           C  
ATOM    157  C   LYS A  33      98.744 -17.506 -61.170  1.00 70.07           C  
ATOM    158  O   LYS A  33      99.414 -18.526 -61.059  1.00 74.72           O  
ATOM    159  CB  LYS A  33      97.663 -16.869 -63.307  1.00 64.06           C  
ATOM    160  CG  LYS A  33      96.494 -16.939 -64.253  1.00 60.66           C  
ATOM    161  CD  LYS A  33      95.347 -16.051 -63.797  1.00 62.64           C  
ATOM    162  CE  LYS A  33      94.072 -16.297 -64.596  1.00 58.64           C  
ATOM    163  NZ  LYS A  33      92.889 -15.552 -64.049  1.00 50.85           N  
ATOM    164  N   ALA A  34      99.080 -16.334 -60.630  1.00 64.45           N  
ATOM    165  CA  ALA A  34     100.282 -16.112 -59.833  1.00 64.10           C  
ATOM    166  C   ALA A  34     100.345 -16.962 -58.548  1.00 65.73           C  
ATOM    167  O   ALA A  34     101.424 -17.329 -58.072  1.00 64.51           O  
ATOM    168  CB  ALA A  34     100.384 -14.648 -59.490  1.00 61.66           C  
ATOM    169  N   THR A  35      99.195 -17.240 -57.956  1.00 68.69           N  
ATOM    170  CA  THR A  35      99.154 -18.069 -56.757  1.00 74.30           C  
ATOM    171  C   THR A  35      99.713 -19.423 -57.176  1.00 78.60           C  
ATOM    172  O   THR A  35     100.679 -19.940 -56.597  1.00 78.62           O  
ATOM    173  CB  THR A  35      97.683 -18.293 -56.254  1.00 76.64           C  
ATOM    174  OG1 THR A  35      96.978 -19.207 -57.117  1.00 68.10           O  
ATOM    175  CG2 THR A  35      96.927 -16.969 -56.201  1.00 74.30           C  
ATOM    176  N   ASN A  36      99.102 -19.928 -58.246  1.00 79.97           N  
ATOM    177  CA  ASN A  36      99.385 -21.200 -58.898  1.00 82.52           C  
ATOM    178  C   ASN A  36     100.830 -21.280 -59.388  1.00 83.01           C  
ATOM    179  O   ASN A  36     101.576 -22.199 -59.048  1.00 82.58           O  
ATOM    180  CB  ASN A  36      98.432 -21.299 -60.091  1.00 82.10           C  
ATOM    181  CG  ASN A  36      98.250 -22.703 -60.585  1.00 81.94           C  
ATOM    182  OD1 ASN A  36      97.877 -23.602 -59.831  1.00 81.96           O  
ATOM    183  ND2 ASN A  36      98.465 -22.895 -61.877  1.00 78.91           N  
ATOM    184  N   GLN A  37     101.188 -20.278 -60.181  1.00 84.75           N  
ATOM    185  CA  GLN A  37     102.489 -20.087 -60.803  1.00 89.35           C  
ATOM    186  C   GLN A  37     103.736 -20.521 -60.011  1.00 89.80           C  
ATOM    187  O   GLN A  37     104.728 -20.956 -60.608  1.00 95.87           O  
ATOM    188  CB  GLN A  37     102.570 -18.618 -61.261  1.00 95.56           C  
ATOM    189  CG  GLN A  37     103.870 -18.152 -61.893  1.00100.00           C  
ATOM    190  CD  GLN A  37     104.856 -17.625 -60.858  1.00100.00           C  
ATOM    191  OE1 GLN A  37     105.752 -18.346 -60.397  1.00100.00           O  
ATOM    192  NE2 GLN A  37     104.688 -16.363 -60.477  1.00100.00           N  
ATOM    193  N   THR A  38     103.700 -20.408 -58.686  1.00 87.12           N  
ATOM    194  CA  THR A  38     104.831 -20.823 -57.853  1.00 81.70           C  
ATOM    195  C   THR A  38     105.444 -22.153 -58.263  1.00 83.56           C  
ATOM    196  O   THR A  38     106.664 -22.282 -58.306  1.00 82.78           O  
ATOM    197  CB  THR A  38     104.422 -21.019 -56.400  1.00 78.16           C  
ATOM    198  OG1 THR A  38     105.384 -21.875 -55.776  1.00 70.29           O  
ATOM    199  CG2 THR A  38     103.034 -21.682 -56.294  1.00 70.98           C  
ATOM    200  N   ASN A  39     104.549 -23.137 -58.426  1.00 87.89           N  
ATOM    201  CA  ASN A  39     104.776 -24.551 -58.804  1.00 89.43           C  
ATOM    202  C   ASN A  39     105.088 -25.520 -57.637  1.00 92.26           C  
ATOM    203  O   ASN A  39     106.233 -25.939 -57.419  1.00 96.03           O  
ATOM    204  CB  ASN A  39     105.777 -24.707 -59.964  1.00 81.62           C  
ATOM    205  CG  ASN A  39     105.729 -26.095 -60.616  1.00 69.64           C  
ATOM    206  OD1 ASN A  39     106.421 -26.315 -61.595  1.00 62.85           O  
ATOM    207  ND2 ASN A  39     104.914 -27.021 -60.080  1.00 55.53           N  
ATOM    208  N   ILE A  40     104.021 -25.908 -56.943  1.00 89.25           N  
ATOM    209  CA  ILE A  40     104.058 -26.811 -55.804  1.00 86.59           C  
ATOM    210  C   ILE A  40     102.620 -27.304 -55.668  1.00 87.19           C  
ATOM    211  O   ILE A  40     101.693 -26.609 -56.065  1.00 89.23           O  
ATOM    212  CB  ILE A  40     104.469 -26.054 -54.502  1.00 87.29           C  
ATOM    213  CG1 ILE A  40     105.988 -25.888 -54.428  1.00 85.17           C  
ATOM    214  CG2 ILE A  40     103.973 -26.776 -53.256  1.00 93.67           C  
ATOM    215  CD1 ILE A  40     106.767 -27.195 -54.373  1.00 82.40           C  
ATOM    216  N   ASN A  41     102.436 -28.513 -55.149  1.00 86.76           N  
ATOM    217  CA  ASN A  41     101.103 -29.073 -54.950  1.00 83.28           C  
ATOM    218  C   ASN A  41     100.813 -29.297 -53.453  1.00 82.67           C  
ATOM    219  O   ASN A  41     101.588 -29.961 -52.754  1.00 79.31           O  
ATOM    220  CB  ASN A  41     100.954 -30.381 -55.731  1.00 83.08           C  
ATOM    221  CG  ASN A  41     100.676 -30.162 -57.208  1.00 77.18           C  
ATOM    222  OD1 ASN A  41      99.926 -29.268 -57.578  1.00 73.45           O  
ATOM    223  ND2 ASN A  41     101.238 -31.018 -58.053  1.00 71.66           N  
ATOM    224  N   SER A  42      99.696 -28.719 -52.988  1.00 83.49           N  
ATOM    225  CA  SER A  42      99.222 -28.771 -51.587  1.00 80.26           C  
ATOM    226  C   SER A  42      97.883 -29.501 -51.471  1.00 77.04           C  
ATOM    227  O   SER A  42      96.898 -29.106 -52.073  1.00 78.73           O  
ATOM    228  CB  SER A  42      99.031 -27.348 -51.018  1.00 82.67           C  
ATOM    229  OG  SER A  42     100.101 -26.466 -51.356  1.00 86.54           O  
ATOM    230  N   LEU A  43      97.834 -30.533 -50.649  1.00 76.36           N  
ATOM    231  CA  LEU A  43      96.615 -31.310 -50.464  1.00 77.21           C  
ATOM    232  C   LEU A  43      96.353 -31.440 -48.985  1.00 80.93           C  
ATOM    233  O   LEU A  43      97.290 -31.465 -48.194  1.00 80.57           O  
ATOM    234  CB  LEU A  43      96.791 -32.682 -51.090  1.00 78.42           C  
ATOM    235  CG  LEU A  43      96.121 -33.941 -50.550  1.00 76.87           C  
ATOM    236  CD1 LEU A  43      96.292 -35.055 -51.592  1.00 77.44           C  
ATOM    237  CD2 LEU A  43      96.756 -34.362 -49.234  1.00 77.02           C  
ATOM    238  N   ALA A  44      95.093 -31.622 -48.612  1.00 84.46           N  
ATOM    239  CA  ALA A  44      94.757 -31.720 -47.198  1.00 88.01           C  
ATOM    240  C   ALA A  44      93.544 -32.584 -46.945  1.00 88.94           C  
ATOM    241  O   ALA A  44      92.603 -32.563 -47.738  1.00 86.37           O  
ATOM    242  CB  ALA A  44      94.509 -30.332 -46.637  1.00 88.41           C  
ATOM    243  N   VAL A  45      93.573 -33.329 -45.836  1.00 90.01           N  
ATOM    244  CA  VAL A  45      92.461 -34.209 -45.430  1.00 91.93           C  
ATOM    245  C   VAL A  45      92.295 -34.334 -43.917  1.00 89.76           C  
ATOM    246  O   VAL A  45      93.265 -34.215 -43.146  1.00 85.62           O  
ATOM    247  CB  VAL A  45      92.610 -35.622 -45.950  1.00 95.57           C  
ATOM    248  CG1 VAL A  45      92.446 -35.656 -47.457  1.00 98.90           C  
ATOM    249  CG2 VAL A  45      93.963 -36.173 -45.519  1.00100.00           C  
ATOM    250  N   ARG A  46      91.072 -34.671 -43.518  1.00 85.27           N  
ATOM    251  CA  ARG A  46      90.743 -34.788 -42.113  1.00 82.31           C  
ATOM    252  C   ARG A  46      90.945 -36.187 -41.584  1.00 85.60           C  
ATOM    253  O   ARG A  46      90.769 -37.165 -42.316  1.00 86.51           O  
ATOM    254  CB  ARG A  46      89.303 -34.344 -41.881  1.00 74.10           C  
ATOM    255  CG  ARG A  46      89.016 -33.045 -42.551  1.00 71.40           C  
ATOM    256  CD  ARG A  46      87.865 -32.312 -41.952  1.00 70.27           C  
ATOM    257  NE  ARG A  46      86.584 -32.943 -42.227  1.00 71.29           N  
ATOM    258  CZ  ARG A  46      85.421 -32.324 -42.074  1.00 72.17           C  
ATOM    259  NH1 ARG A  46      85.401 -31.065 -41.658  1.00 78.92           N  
ATOM    260  NH2 ARG A  46      84.283 -32.956 -42.313  1.00 65.65           N  
ATOM    261  N   GLY A  47      91.366 -36.260 -40.322  1.00 86.56           N  
ATOM    262  CA  GLY A  47      91.564 -37.535 -39.650  1.00 90.75           C  
ATOM    263  C   GLY A  47      90.294 -37.851 -38.871  1.00 92.97           C  
ATOM    264  O   GLY A  47      89.201 -37.900 -39.444  1.00 94.98           O  
ATOM    265  N   LYS A  48      90.420 -38.092 -37.575  1.00 90.29           N  
ATOM    266  CA  LYS A  48      89.239 -38.344 -36.756  1.00 91.46           C  
ATOM    267  C   LYS A  48      89.471 -37.631 -35.431  1.00 91.01           C  
ATOM    268  O   LYS A  48      88.543 -37.231 -34.722  1.00 84.16           O  
ATOM    269  CB  LYS A  48      89.038 -39.839 -36.546  1.00 95.52           C  
ATOM    270  CG  LYS A  48      87.688 -40.376 -37.069  1.00100.00           C  
ATOM    271  CD  LYS A  48      87.479 -41.859 -36.653  1.00100.00           C  
ATOM    272  CE  LYS A  48      86.153 -42.453 -37.173  1.00100.00           C  
ATOM    273  NZ  LYS A  48      85.897 -43.862 -36.699  1.00100.00           N  
ATOM    274  N   ASP A  49      90.751 -37.435 -35.153  1.00 94.37           N  
ATOM    275  CA  ASP A  49      91.232 -36.752 -33.964  1.00 97.52           C  
ATOM    276  C   ASP A  49      92.582 -36.125 -34.355  1.00 98.99           C  
ATOM    277  O   ASP A  49      93.518 -36.055 -33.550  1.00 96.27           O  
ATOM    278  CB  ASP A  49      91.382 -37.753 -32.806  1.00 99.80           C  
ATOM    279  CG  ASP A  49      92.159 -39.014 -33.203  1.00100.00           C  
ATOM    280  OD1 ASP A  49      93.295 -39.196 -32.699  1.00100.00           O  
ATOM    281  OD2 ASP A  49      91.627 -39.824 -34.008  1.00100.00           O  
ATOM    282  N   CYS A  50      92.649 -35.684 -35.617  1.00100.00           N  
ATOM    283  CA  CYS A  50      93.838 -35.064 -36.235  1.00100.00           C  
ATOM    284  C   CYS A  50      93.500 -34.588 -37.657  1.00 99.41           C  
ATOM    285  O   CYS A  50      92.461 -34.975 -38.215  1.00100.00           O  
ATOM    286  CB  CYS A  50      94.962 -36.093 -36.364  1.00100.00           C  
ATOM    287  SG  CYS A  50      94.560 -37.384 -37.598  1.00100.00           S  
ATOM    288  N   THR A  51      94.398 -33.801 -38.256  1.00 95.69           N  
ATOM    289  CA  THR A  51      94.201 -33.310 -39.630  1.00 95.75           C  
ATOM    290  C   THR A  51      95.557 -33.276 -40.352  1.00 91.37           C  
ATOM    291  O   THR A  51      96.594 -33.179 -39.698  1.00 89.79           O  
ATOM    292  CB  THR A  51      93.527 -31.895 -39.663  1.00 97.29           C  
ATOM    293  OG1 THR A  51      92.335 -31.888 -38.863  1.00100.00           O  
ATOM    294  CG2 THR A  51      93.126 -31.527 -41.085  1.00 92.99           C  
ATOM    295  N   VAL A  52      95.552 -33.375 -41.685  1.00 87.22           N  
ATOM    296  CA  VAL A  52      96.799 -33.368 -42.447  1.00 88.87           C  
ATOM    297  C   VAL A  52      96.813 -32.714 -43.819  1.00 90.20           C  
ATOM    298  O   VAL A  52      95.860 -32.827 -44.600  1.00 86.90           O  
ATOM    299  CB  VAL A  52      97.327 -34.774 -42.640  1.00 94.56           C  
ATOM    300  CG1 VAL A  52      98.089 -35.222 -41.404  1.00 96.76           C  
ATOM    301  CG2 VAL A  52      96.170 -35.715 -42.938  1.00 94.01           C  
ATOM    302  N   VAL A  53      97.971 -32.125 -44.125  1.00 92.14           N  
ATOM    303  CA  VAL A  53      98.224 -31.423 -45.386  1.00 89.18           C  
ATOM    304  C   VAL A  53      99.517 -31.845 -46.049  1.00 87.39           C  
ATOM    305  O   VAL A  53     100.573 -31.950 -45.424  1.00 85.47           O  
ATOM    306  CB  VAL A  53      98.343 -29.896 -45.196  1.00 87.21           C  
ATOM    307  CG1 VAL A  53      97.007 -29.305 -44.859  1.00 85.75           C  
ATOM    308  CG2 VAL A  53      99.371 -29.569 -44.107  1.00 85.77           C  
ATOM    309  N   ILE A  54      99.433 -32.028 -47.347  1.00 85.76           N  
ATOM    310  CA  ILE A  54     100.583 -32.411 -48.106  1.00 89.71           C  
ATOM    311  C   ILE A  54     100.939 -31.271 -49.044  1.00 91.16           C  
ATOM    312  O   ILE A  54     100.058 -30.606 -49.588  1.00 90.03           O  
ATOM    313  CB  ILE A  54     100.287 -33.693 -48.894  1.00 93.90           C  
ATOM    314  CG1 ILE A  54     100.494 -34.923 -48.005  1.00 99.29           C  
ATOM    315  CG2 ILE A  54     101.189 -33.799 -50.091  1.00 97.60           C  
ATOM    316  CD1 ILE A  54      99.664 -34.942 -46.740  1.00100.00           C  
ATOM    317  N   SER A  55     102.238 -31.020 -49.173  1.00 92.58           N  
ATOM    318  CA  SER A  55     102.785 -29.984 -50.056  1.00 92.70           C  
ATOM    319  C   SER A  55     104.150 -30.511 -50.505  1.00 93.21           C  
ATOM    320  O   SER A  55     104.820 -31.225 -49.746  1.00 93.94           O  
ATOM    321  CB  SER A  55     102.944 -28.649 -49.300  1.00 91.19           C  
ATOM    322  OG  SER A  55     103.737 -27.702 -50.008  1.00 85.54           O  
ATOM    323  N   GLN A  56     104.548 -30.220 -51.742  1.00 90.86           N  
ATOM    324  CA  GLN A  56     105.856 -30.677 -52.219  1.00 88.80           C  
ATOM    325  C   GLN A  56     106.978 -29.714 -51.821  1.00 91.24           C  
ATOM    326  O   GLN A  56     106.773 -28.499 -51.693  1.00 89.70           O  
ATOM    327  CB  GLN A  56     105.859 -30.847 -53.721  1.00 82.26           C  
ATOM    328  CG  GLN A  56     104.624 -31.491 -54.256  1.00 75.83           C  
ATOM    329  CD  GLN A  56     104.620 -31.463 -55.761  1.00 76.78           C  
ATOM    330  OE1 GLN A  56     103.691 -30.941 -56.387  1.00 74.32           O  
ATOM    331  NE2 GLN A  56     105.680 -31.996 -56.360  1.00 72.90           N  
ATOM    332  N   LYS A  57     108.174 -30.263 -51.661  1.00 92.95           N  
ATOM    333  CA  LYS A  57     109.327 -29.477 -51.243  1.00 92.39           C  
ATOM    334  C   LYS A  57     110.472 -29.583 -52.252  1.00 91.75           C  
ATOM    335  O   LYS A  57     111.496 -30.222 -51.980  1.00 89.43           O  
ATOM    336  CB  LYS A  57     109.765 -29.947 -49.845  1.00 90.99           C  
ATOM    337  CG  LYS A  57     110.996 -29.287 -49.265  1.00 89.63           C  
ATOM    338  CD  LYS A  57     111.332 -29.927 -47.922  1.00 92.55           C  
ATOM    339  CE  LYS A  57     112.646 -29.391 -47.332  1.00 93.36           C  
ATOM    340  NZ  LYS A  57     112.866 -29.775 -45.892  1.00 84.13           N  
ATOM    341  N   LYS A  58     110.284 -28.965 -53.420  1.00 90.39           N  
ATOM    342  CA  LYS A  58     111.308 -28.963 -54.469  1.00 90.15           C  
ATOM    343  C   LYS A  58     112.401 -27.919 -54.247  1.00 89.52           C  
ATOM    344  O   LYS A  58     112.192 -26.722 -54.411  1.00 87.60           O  
ATOM    345  CB  LYS A  58     110.687 -28.779 -55.850  1.00 91.36           C  
ATOM    346  CG  LYS A  58     109.901 -29.979 -56.341  1.00 93.99           C  
ATOM    347  CD  LYS A  58     109.275 -29.677 -57.686  1.00 93.05           C  
ATOM    348  CE  LYS A  58     108.077 -30.564 -57.943  1.00 93.41           C  
ATOM    349  NZ  LYS A  58     106.997 -29.813 -58.648  1.00 93.32           N  
ATOM    350  N   VAL A  59     113.570 -28.413 -53.861  1.00 91.69           N  
ATOM    351  CA  VAL A  59     114.759 -27.611 -53.585  1.00 93.82           C  
ATOM    352  C   VAL A  59     115.696 -27.675 -54.796  1.00 97.96           C  
ATOM    353  O   VAL A  59     116.439 -28.642 -54.935  1.00 99.55           O  
ATOM    354  CB  VAL A  59     115.535 -28.212 -52.374  1.00 90.74           C  
ATOM    355  CG1 VAL A  59     116.850 -27.502 -52.163  1.00 91.15           C  
ATOM    356  CG2 VAL A  59     114.694 -28.172 -51.120  1.00 92.45           C  
ATOM    357  N   PRO A  60     115.643 -26.682 -55.711  1.00100.00           N  
ATOM    358  CA  PRO A  60     116.545 -26.721 -56.877  1.00100.00           C  
ATOM    359  C   PRO A  60     117.995 -26.367 -56.465  1.00100.00           C  
ATOM    360  O   PRO A  60     118.770 -27.257 -56.104  1.00100.00           O  
ATOM    361  CB  PRO A  60     115.927 -25.687 -57.832  1.00 99.05           C  
ATOM    362  CG  PRO A  60     115.340 -24.681 -56.893  1.00100.00           C  
ATOM    363  CD  PRO A  60     114.705 -25.546 -55.807  1.00100.00           C  
ATOM    364  N   ASP A  61     118.327 -25.076 -56.469  1.00 98.02           N  
ATOM    365  CA  ASP A  61     119.648 -24.566 -56.087  1.00 96.48           C  
ATOM    366  C   ASP A  61     120.337 -25.416 -54.978  1.00 94.38           C  
ATOM    367  O   ASP A  61     119.881 -25.499 -53.827  1.00 91.80           O  
ATOM    368  CB  ASP A  61     119.483 -23.096 -55.652  1.00 97.95           C  
ATOM    369  CG  ASP A  61     120.798 -22.327 -55.587  1.00 99.98           C  
ATOM    370  OD1 ASP A  61     121.889 -22.921 -55.767  1.00 99.56           O  
ATOM    371  OD2 ASP A  61     120.724 -21.100 -55.343  1.00100.00           O  
ATOM    372  N   LYS A  62     121.425 -26.079 -55.351  1.00 89.79           N  
ATOM    373  CA  LYS A  62     122.147 -26.921 -54.413  1.00 84.05           C  
ATOM    374  C   LYS A  62     122.909 -26.082 -53.417  1.00 78.60           C  
ATOM    375  O   LYS A  62     123.669 -26.616 -52.616  1.00 77.58           O  
ATOM    376  CB  LYS A  62     123.104 -27.867 -55.156  1.00 88.99           C  
ATOM    377  CG  LYS A  62     122.424 -28.779 -56.202  1.00 88.41           C  
ATOM    378  CD  LYS A  62     123.191 -30.084 -56.450  1.00 83.29           C  
ATOM    379  CE  LYS A  62     124.552 -29.834 -57.058  1.00 79.71           C  
ATOM    380  NZ  LYS A  62     125.401 -31.030 -56.923  1.00 78.85           N  
ATOM    381  N   LEU A  63     122.692 -24.772 -53.458  1.00 72.93           N  
ATOM    382  CA  LEU A  63     123.382 -23.874 -52.554  1.00 76.39           C  
ATOM    383  C   LEU A  63     122.562 -23.363 -51.385  1.00 79.98           C  
ATOM    384  O   LEU A  63     123.097 -22.686 -50.505  1.00 81.68           O  
ATOM    385  CB  LEU A  63     123.992 -22.700 -53.313  1.00 73.30           C  
ATOM    386  CG  LEU A  63     125.523 -22.683 -53.238  1.00 74.89           C  
ATOM    387  CD1 LEU A  63     126.104 -21.530 -54.034  1.00 72.35           C  
ATOM    388  CD2 LEU A  63     125.969 -22.609 -51.788  1.00 73.03           C  
ATOM    389  N   LEU A  64     121.277 -23.709 -51.353  1.00 83.20           N  
ATOM    390  CA  LEU A  64     120.382 -23.271 -50.272  1.00 84.47           C  
ATOM    391  C   LEU A  64     120.439 -24.187 -49.039  1.00 83.96           C  
ATOM    392  O   LEU A  64     121.389 -24.934 -48.848  1.00 86.43           O  
ATOM    393  CB  LEU A  64     118.941 -23.181 -50.792  1.00 85.86           C  
ATOM    394  CG  LEU A  64     118.568 -22.096 -51.818  1.00 86.08           C  
ATOM    395  CD1 LEU A  64     117.407 -22.560 -52.666  1.00 82.38           C  
ATOM    396  CD2 LEU A  64     118.201 -20.813 -51.128  1.00 85.25           C  
ATOM    397  N   ASP A  65     119.428 -24.115 -48.192  1.00 82.29           N  
ATOM    398  CA  ASP A  65     119.382 -24.942 -47.002  1.00 85.22           C  
ATOM    399  C   ASP A  65     117.919 -25.312 -46.773  1.00 90.04           C  
ATOM    400  O   ASP A  65     117.085 -24.455 -46.466  1.00 93.20           O  
ATOM    401  CB  ASP A  65     119.957 -24.168 -45.812  1.00 85.10           C  
ATOM    402  CG  ASP A  65     119.809 -24.910 -44.493  1.00 86.43           C  
ATOM    403  OD1 ASP A  65     119.585 -26.144 -44.488  1.00 87.81           O  
ATOM    404  OD2 ASP A  65     119.904 -24.242 -43.448  1.00 81.57           O  
ATOM    405  N   PRO A  66     117.580 -26.597 -46.953  1.00 91.67           N  
ATOM    406  CA  PRO A  66     116.212 -27.076 -46.773  1.00 90.76           C  
ATOM    407  C   PRO A  66     115.520 -26.678 -45.465  1.00 86.38           C  
ATOM    408  O   PRO A  66     114.287 -26.641 -45.408  1.00 89.13           O  
ATOM    409  CB  PRO A  66     116.358 -28.591 -46.965  1.00 92.20           C  
ATOM    410  CG  PRO A  66     117.389 -28.668 -48.030  1.00 91.66           C  
ATOM    411  CD  PRO A  66     118.425 -27.669 -47.503  1.00 94.96           C  
ATOM    412  N   THR A  67     116.281 -26.361 -44.422  1.00 76.05           N  
ATOM    413  CA  THR A  67     115.624 -25.949 -43.191  1.00 72.93           C  
ATOM    414  C   THR A  67     114.801 -24.701 -43.537  1.00 72.76           C  
ATOM    415  O   THR A  67     113.570 -24.716 -43.432  1.00 65.93           O  
ATOM    416  CB  THR A  67     116.626 -25.569 -42.106  1.00 73.14           C  
ATOM    417  OG1 THR A  67     117.703 -26.511 -42.103  1.00 71.49           O  
ATOM    418  CG2 THR A  67     115.942 -25.563 -40.737  1.00 69.19           C  
ATOM    419  N   THR A  68     115.486 -23.690 -44.091  1.00 73.23           N  
ATOM    420  CA  THR A  68     114.885 -22.406 -44.469  1.00 67.27           C  
ATOM    421  C   THR A  68     113.756 -22.488 -45.479  1.00 69.53           C  
ATOM    422  O   THR A  68     113.077 -21.503 -45.710  1.00 69.69           O  
ATOM    423  CB  THR A  68     115.937 -21.347 -44.963  1.00 62.41           C  
ATOM    424  OG1 THR A  68     116.135 -21.444 -46.377  1.00 54.94           O  
ATOM    425  CG2 THR A  68     117.262 -21.541 -44.250  1.00 62.09           C  
ATOM    426  N   VAL A  69     113.549 -23.642 -46.093  1.00 73.34           N  
ATOM    427  CA  VAL A  69     112.455 -23.763 -47.057  1.00 78.33           C  
ATOM    428  C   VAL A  69     111.193 -24.306 -46.365  1.00 83.37           C  
ATOM    429  O   VAL A  69     111.296 -24.964 -45.313  1.00 87.86           O  
ATOM    430  CB  VAL A  69     112.845 -24.675 -48.243  1.00 75.05           C  
ATOM    431  CG1 VAL A  69     111.778 -24.620 -49.337  1.00 65.59           C  
ATOM    432  CG2 VAL A  69     114.221 -24.274 -48.769  1.00 71.56           C  
ATOM    433  N   SER A  70     110.021 -23.968 -46.919  1.00 79.87           N  
ATOM    434  CA  SER A  70     108.719 -24.410 -46.410  1.00 73.95           C  
ATOM    435  C   SER A  70     107.622 -23.496 -46.847  1.00 71.67           C  
ATOM    436  O   SER A  70     107.830 -22.293 -47.010  1.00 71.78           O  
ATOM    437  CB  SER A  70     108.670 -24.464 -44.882  1.00 71.73           C  
ATOM    438  OG  SER A  70     107.338 -24.693 -44.448  1.00 72.76           O  
ATOM    439  N   TYR A  71     106.436 -24.075 -46.966  1.00 71.28           N  
ATOM    440  CA  TYR A  71     105.235 -23.339 -47.341  1.00 79.65           C  
ATOM    441  C   TYR A  71     104.167 -23.562 -46.296  1.00 79.90           C  
ATOM    442  O   TYR A  71     102.967 -23.351 -46.531  1.00 82.35           O  
ATOM    443  CB  TYR A  71     104.741 -23.765 -48.718  1.00 83.71           C  
ATOM    444  CG  TYR A  71     105.510 -23.078 -49.809  1.00 94.80           C  
ATOM    445  CD1 TYR A  71     106.578 -22.226 -49.493  1.00 99.04           C  
ATOM    446  CD2 TYR A  71     105.182 -23.257 -51.154  1.00 96.95           C  
ATOM    447  CE1 TYR A  71     107.306 -21.571 -50.473  1.00 98.59           C  
ATOM    448  CE2 TYR A  71     105.913 -22.596 -52.160  1.00 96.09           C  
ATOM    449  CZ  TYR A  71     106.977 -21.752 -51.797  1.00 95.99           C  
ATOM    450  OH  TYR A  71     107.736 -21.081 -52.719  1.00 87.79           O  
ATOM    451  N   ILE A  72     104.627 -23.991 -45.130  1.00 76.06           N  
ATOM    452  CA  ILE A  72     103.749 -24.258 -44.020  1.00 80.80           C  
ATOM    453  C   ILE A  72     104.398 -23.660 -42.806  1.00 80.83           C  
ATOM    454  O   ILE A  72     105.581 -23.905 -42.568  1.00 75.92           O  
ATOM    455  CB  ILE A  72     103.598 -25.752 -43.809  1.00 87.42           C  
ATOM    456  CG1 ILE A  72     103.043 -26.399 -45.077  1.00 94.15           C  
ATOM    457  CG2 ILE A  72     102.660 -26.012 -42.654  1.00 96.59           C  
ATOM    458  CD1 ILE A  72     102.705 -27.872 -44.942  1.00 95.35           C  
ATOM    459  N   PHE A  73     103.616 -22.896 -42.033  1.00 85.39           N  
ATOM    460  CA  PHE A  73     104.116 -22.215 -40.824  1.00 89.97           C  
ATOM    461  C   PHE A  73     103.175 -22.384 -39.615  1.00 89.20           C  
ATOM    462  O   PHE A  73     101.969 -22.620 -39.784  1.00 87.02           O  
ATOM    463  CB  PHE A  73     104.358 -20.715 -41.104  1.00 91.43           C  
ATOM    464  CG  PHE A  73     104.398 -20.352 -42.582  1.00 96.85           C  
ATOM    465  CD1 PHE A  73     103.257 -20.472 -43.385  1.00100.00           C  
ATOM    466  CD2 PHE A  73     105.574 -19.895 -43.173  1.00 98.82           C  
ATOM    467  CE1 PHE A  73     103.291 -20.141 -44.756  1.00 98.82           C  
ATOM    468  CE2 PHE A  73     105.612 -19.559 -44.554  1.00 98.98           C  
ATOM    469  CZ  PHE A  73     104.472 -19.685 -45.337  1.00 94.62           C  
ATOM    470  N   CYS A  74     103.735 -22.271 -38.408  1.00 88.26           N  
ATOM    471  CA  CYS A  74     102.957 -22.417 -37.176  1.00 90.87           C  
ATOM    472  C   CYS A  74     102.400 -21.083 -36.692  1.00 89.90           C  
ATOM    473  O   CYS A  74     103.055 -20.345 -35.936  1.00 91.11           O  
ATOM    474  CB  CYS A  74     103.790 -23.050 -36.061  1.00 92.66           C  
ATOM    475  SG  CYS A  74     104.647 -24.540 -36.535  1.00 95.75           S  
ATOM    476  N   ILE A  75     101.166 -20.814 -37.105  1.00 86.13           N  
ATOM    477  CA  ILE A  75     100.459 -19.593 -36.757  1.00 85.14           C  
ATOM    478  C   ILE A  75     100.192 -19.520 -35.268  1.00 85.84           C  
ATOM    479  O   ILE A  75     100.571 -18.560 -34.594  1.00 83.53           O  
ATOM    480  CB  ILE A  75      99.101 -19.544 -37.449  1.00 84.51           C  
ATOM    481  CG1 ILE A  75      99.230 -19.999 -38.908  1.00 88.43           C  
ATOM    482  CG2 ILE A  75      98.514 -18.147 -37.319  1.00 83.06           C  
ATOM    483  CD1 ILE A  75     100.198 -19.176 -39.732  1.00 95.36           C  
ATOM    484  N   SER A  76      99.525 -20.554 -34.773  1.00 87.55           N  
ATOM    485  CA  SER A  76      99.163 -20.657 -33.371  1.00 89.30           C  
ATOM    486  C   SER A  76      99.590 -21.979 -32.761  1.00 91.24           C  
ATOM    487  O   SER A  76     100.101 -22.876 -33.455  1.00 93.60           O  
ATOM    488  CB  SER A  76      97.646 -20.519 -33.234  1.00 89.43           C  
ATOM    489  OG  SER A  76      97.169 -21.108 -32.029  1.00 88.94           O  
ATOM    490  N   ARG A  77      99.331 -22.097 -31.460  1.00 87.51           N  
ATOM    491  CA  ARG A  77      99.644 -23.297 -30.716  1.00 86.28           C  
ATOM    492  C   ARG A  77      98.944 -24.484 -31.318  1.00 85.58           C  
ATOM    493  O   ARG A  77      99.361 -25.617 -31.118  1.00 90.03           O  
ATOM    494  CB  ARG A  77      99.159 -23.168 -29.283  1.00 87.74           C  
ATOM    495  CG  ARG A  77      99.611 -24.316 -28.369  1.00 89.69           C  
ATOM    496  CD  ARG A  77     101.129 -24.358 -28.266  1.00 89.70           C  
ATOM    497  NE  ARG A  77     101.706 -23.046 -28.579  1.00 98.60           N  
ATOM    498  CZ  ARG A  77     102.265 -22.216 -27.699  1.00100.00           C  
ATOM    499  NH1 ARG A  77     102.345 -22.558 -26.413  1.00100.00           N  
ATOM    500  NH2 ARG A  77     102.717 -21.023 -28.102  1.00 97.05           N  
ATOM    501  N   THR A  78      97.871 -24.232 -32.049  1.00 83.34           N  
ATOM    502  CA  THR A  78      97.126 -25.326 -32.620  1.00 84.10           C  
ATOM    503  C   THR A  78      96.775 -25.142 -34.069  1.00 85.32           C  
ATOM    504  O   THR A  78      96.279 -26.083 -34.692  1.00 91.18           O  
ATOM    505  CB  THR A  78      95.825 -25.537 -31.869  1.00 86.68           C  
ATOM    506  OG1 THR A  78      94.893 -24.536 -32.277  1.00 89.20           O  
ATOM    507  CG2 THR A  78      96.051 -25.403 -30.357  1.00 91.61           C  
ATOM    508  N   ILE A  79      96.963 -23.935 -34.601  1.00 82.70           N  
ATOM    509  CA  ILE A  79      96.634 -23.712 -36.009  1.00 80.85           C  
ATOM    510  C   ILE A  79      97.853 -23.589 -36.881  1.00 77.34           C  
ATOM    511  O   ILE A  79      98.769 -22.824 -36.575  1.00 80.90           O  
ATOM    512  CB  ILE A  79      95.786 -22.458 -36.274  1.00 79.91           C  
ATOM    513  CG1 ILE A  79      94.576 -22.424 -35.356  1.00 83.19           C  
ATOM    514  CG2 ILE A  79      95.296 -22.473 -37.731  1.00 78.45           C  
ATOM    515  CD1 ILE A  79      94.899 -22.020 -33.947  1.00 84.33           C  
ATOM    516  N   GLY A  80      97.846 -24.334 -37.977  1.00 66.69           N  
ATOM    517  CA  GLY A  80      98.949 -24.265 -38.893  1.00 64.46           C  
ATOM    518  C   GLY A  80      98.404 -23.723 -40.182  1.00 68.96           C  
ATOM    519  O   GLY A  80      97.177 -23.624 -40.345  1.00 68.40           O  
ATOM    520  N   MET A  81      99.310 -23.355 -41.089  1.00 71.83           N  
ATOM    521  CA  MET A  81      98.914 -22.847 -42.392  1.00 71.56           C  
ATOM    522  C   MET A  81      99.827 -23.218 -43.556  1.00 66.52           C  
ATOM    523  O   MET A  81     101.051 -23.181 -43.450  1.00 59.84           O  
ATOM    524  CB  MET A  81      98.752 -21.329 -42.357  1.00 72.82           C  
ATOM    525  CG  MET A  81      98.189 -20.816 -43.679  1.00 83.64           C  
ATOM    526  SD  MET A  81      98.302 -19.065 -43.933  1.00 85.04           S  
ATOM    527  CE  MET A  81      99.992 -18.739 -43.323  1.00 81.54           C  
ATOM    528  N   VAL A  82      99.201 -23.589 -44.663  1.00 64.91           N  
ATOM    529  CA  VAL A  82      99.934 -23.907 -45.867  1.00 72.81           C  
ATOM    530  C   VAL A  82      99.416 -22.960 -46.921  1.00 77.52           C  
ATOM    531  O   VAL A  82      98.247 -22.566 -46.896  1.00 75.88           O  
ATOM    532  CB  VAL A  82      99.683 -25.323 -46.356  1.00 75.38           C  
ATOM    533  CG1 VAL A  82      98.236 -25.487 -46.744  1.00 74.61           C  
ATOM    534  CG2 VAL A  82     100.590 -25.627 -47.559  1.00 79.66           C  
ATOM    535  N   VAL A  83     100.264 -22.647 -47.891  1.00 83.57           N  
ATOM    536  CA  VAL A  83      99.876 -21.713 -48.936  1.00 86.69           C  
ATOM    537  C   VAL A  83     100.449 -22.022 -50.294  1.00 82.27           C  
ATOM    538  O   VAL A  83     101.663 -22.027 -50.437  1.00 81.49           O  
ATOM    539  CB  VAL A  83     100.407 -20.294 -48.621  1.00 91.81           C  
ATOM    540  CG1 VAL A  83      99.921 -19.303 -49.680  1.00 93.24           C  
ATOM    541  CG2 VAL A  83     100.025 -19.863 -47.213  1.00 94.08           C  
ATOM    542  N   ASN A  84      99.618 -22.300 -51.289  1.00 79.53           N  
ATOM    543  CA  ASN A  84     100.222 -22.468 -52.581  1.00 81.98           C  
ATOM    544  C   ASN A  84     100.294 -21.036 -53.076  1.00 82.36           C  
ATOM    545  O   ASN A  84      99.265 -20.436 -53.356  1.00 81.14           O  
ATOM    546  CB  ASN A  84      99.414 -23.307 -53.553  1.00 84.70           C  
ATOM    547  CG  ASN A  84     100.133 -23.457 -54.914  1.00 93.18           C  
ATOM    548  OD1 ASN A  84     101.291 -23.908 -54.985  1.00 90.28           O  
ATOM    549  ND2 ASN A  84      99.471 -23.029 -55.984  1.00 92.48           N  
ATOM    550  N   GLY A  85     101.510 -20.483 -53.078  1.00 85.36           N  
ATOM    551  CA  GLY A  85     101.767 -19.118 -53.527  1.00 87.70           C  
ATOM    552  C   GLY A  85     103.193 -18.587 -53.279  1.00 88.31           C  
ATOM    553  O   GLY A  85     103.935 -19.121 -52.445  1.00 87.46           O  
ATOM    554  N   PRO A  86     103.605 -17.521 -53.997  1.00 86.87           N  
ATOM    555  CA  PRO A  86     104.910 -16.852 -53.926  1.00 81.92           C  
ATOM    556  C   PRO A  86     105.354 -16.478 -52.514  1.00 79.00           C  
ATOM    557  O   PRO A  86     104.743 -15.612 -51.891  1.00 82.75           O  
ATOM    558  CB  PRO A  86     104.679 -15.606 -54.770  1.00 82.97           C  
ATOM    559  CG  PRO A  86     103.792 -16.123 -55.840  1.00 86.57           C  
ATOM    560  CD  PRO A  86     102.780 -16.918 -55.061  1.00 89.90           C  
ATOM    561  N   ILE A  87     106.462 -17.070 -52.064  1.00 72.47           N  
ATOM    562  CA  ILE A  87     107.019 -16.832 -50.734  1.00 76.83           C  
ATOM    563  C   ILE A  87     107.000 -15.400 -50.123  1.00 77.40           C  
ATOM    564  O   ILE A  87     106.731 -15.261 -48.916  1.00 78.91           O  
ATOM    565  CB  ILE A  87     108.441 -17.423 -50.621  1.00 81.21           C  
ATOM    566  CG1 ILE A  87     109.063 -17.149 -49.229  1.00 82.92           C  
ATOM    567  CG2 ILE A  87     109.315 -16.887 -51.745  1.00 85.28           C  
ATOM    568  CD1 ILE A  87     108.527 -18.014 -48.075  1.00 78.30           C  
ATOM    569  N   PRO A  88     107.305 -14.332 -50.910  1.00 72.37           N  
ATOM    570  CA  PRO A  88     107.261 -13.009 -50.273  1.00 66.97           C  
ATOM    571  C   PRO A  88     105.853 -12.664 -49.750  1.00 66.00           C  
ATOM    572  O   PRO A  88     105.673 -12.374 -48.564  1.00 66.66           O  
ATOM    573  CB  PRO A  88     107.705 -12.067 -51.405  1.00 63.19           C  
ATOM    574  CG  PRO A  88     107.257 -12.764 -52.628  1.00 66.08           C  
ATOM    575  CD  PRO A  88     107.657 -14.195 -52.335  1.00 70.29           C  
ATOM    576  N   ASP A  89     104.855 -12.766 -50.622  1.00 62.48           N  
ATOM    577  CA  ASP A  89     103.473 -12.471 -50.260  1.00 63.33           C  
ATOM    578  C   ASP A  89     102.922 -13.361 -49.158  1.00 59.88           C  
ATOM    579  O   ASP A  89     102.055 -12.958 -48.384  1.00 59.61           O  
ATOM    580  CB  ASP A  89     102.573 -12.550 -51.502  1.00 74.69           C  
ATOM    581  CG  ASP A  89     102.584 -11.260 -52.319  1.00 83.19           C  
ATOM    582  OD1 ASP A  89     103.689 -10.752 -52.629  1.00 86.45           O  
ATOM    583  OD2 ASP A  89     101.484 -10.741 -52.626  1.00 83.10           O  
ATOM    584  N   ALA A  90     103.431 -14.575 -49.081  1.00 60.16           N  
ATOM    585  CA  ALA A  90     102.960 -15.497 -48.079  1.00 62.39           C  
ATOM    586  C   ALA A  90     103.425 -15.068 -46.719  1.00 64.10           C  
ATOM    587  O   ALA A  90     102.606 -14.939 -45.829  1.00 66.41           O  
ATOM    588  CB  ALA A  90     103.443 -16.866 -48.375  1.00 72.00           C  
ATOM    589  N   ARG A  91     104.728 -14.838 -46.563  1.00 64.78           N  
ATOM    590  CA  ARG A  91     105.297 -14.406 -45.285  1.00 74.00           C  
ATOM    591  C   ARG A  91     104.530 -13.213 -44.683  1.00 77.11           C  
ATOM    592  O   ARG A  91     104.493 -13.012 -43.459  1.00 75.57           O  
ATOM    593  CB  ARG A  91     106.752 -14.032 -45.490  1.00 80.98           C  
ATOM    594  CG  ARG A  91     107.532 -15.115 -46.189  1.00 84.45           C  
ATOM    595  CD  ARG A  91     108.909 -14.625 -46.577  1.00 91.25           C  
ATOM    596  NE  ARG A  91     109.915 -15.579 -46.132  1.00 89.93           N  
ATOM    597  CZ  ARG A  91     111.042 -15.843 -46.771  1.00 87.76           C  
ATOM    598  NH1 ARG A  91     111.328 -15.223 -47.909  1.00 91.64           N  
ATOM    599  NH2 ARG A  91     111.896 -16.700 -46.244  1.00 80.72           N  
ATOM    600  N   ASN A  92     103.933 -12.415 -45.563  1.00 80.08           N  
ATOM    601  CA  ASN A  92     103.127 -11.270 -45.149  1.00 80.23           C  
ATOM    602  C   ASN A  92     101.868 -11.822 -44.479  1.00 80.20           C  
ATOM    603  O   ASN A  92     101.726 -11.743 -43.252  1.00 80.52           O  
ATOM    604  CB  ASN A  92     102.744 -10.427 -46.365  1.00 78.14           C  
ATOM    605  CG  ASN A  92     101.798  -9.309 -46.018  1.00 75.16           C  
ATOM    606  OD1 ASN A  92     101.700  -8.887 -44.861  1.00 70.09           O  
ATOM    607  ND2 ASN A  92     101.090  -8.816 -47.020  1.00 75.69           N  
ATOM    608  N   ALA A  93     100.983 -12.408 -45.292  1.00 78.09           N  
ATOM    609  CA  ALA A  93      99.731 -13.019 -44.817  1.00 76.21           C  
ATOM    610  C   ALA A  93      99.969 -13.774 -43.497  1.00 74.12           C  
ATOM    611  O   ALA A  93      99.203 -13.672 -42.523  1.00 64.50           O  
ATOM    612  CB  ALA A  93      99.197 -13.988 -45.893  1.00 72.54           C  
ATOM    613  N   ALA A  94     101.086 -14.493 -43.493  1.00 73.86           N  
ATOM    614  CA  ALA A  94     101.521 -15.282 -42.373  1.00 72.94           C  
ATOM    615  C   ALA A  94     101.550 -14.377 -41.189  1.00 72.81           C  
ATOM    616  O   ALA A  94     100.809 -14.590 -40.237  1.00 75.67           O  
ATOM    617  CB  ALA A  94     102.921 -15.841 -42.637  1.00 76.70           C  
ATOM    618  N   LEU A  95     102.326 -13.305 -41.305  1.00 69.82           N  
ATOM    619  CA  LEU A  95     102.477 -12.375 -40.203  1.00 72.99           C  
ATOM    620  C   LEU A  95     101.182 -11.770 -39.653  1.00 76.07           C  
ATOM    621  O   LEU A  95     100.857 -11.983 -38.465  1.00 74.32           O  
ATOM    622  CB  LEU A  95     103.504 -11.298 -40.544  1.00 69.20           C  
ATOM    623  CG  LEU A  95     103.984 -10.456 -39.349  1.00 68.30           C  
ATOM    624  CD1 LEU A  95     104.290 -11.337 -38.112  1.00 63.26           C  
ATOM    625  CD2 LEU A  95     105.205  -9.639 -39.767  1.00 65.89           C  
ATOM    626  N   ARG A  96     100.435 -11.064 -40.510  1.00 75.77           N  
ATOM    627  CA  ARG A  96      99.180 -10.430 -40.103  1.00 74.15           C  
ATOM    628  C   ARG A  96      98.328 -11.445 -39.346  1.00 72.20           C  
ATOM    629  O   ARG A  96      98.100 -11.282 -38.141  1.00 66.99           O  
ATOM    630  CB  ARG A  96      98.415  -9.897 -41.323  1.00 80.61           C  
ATOM    631  CG  ARG A  96      97.090  -9.167 -40.996  1.00 84.68           C  
ATOM    632  CD  ARG A  96      97.258  -7.742 -40.409  1.00 82.46           C  
ATOM    633  NE  ARG A  96      95.963  -7.126 -40.088  1.00 82.88           N  
ATOM    634  CZ  ARG A  96      95.474  -6.015 -40.646  1.00 85.89           C  
ATOM    635  NH1 ARG A  96      96.165  -5.366 -41.568  1.00 85.13           N  
ATOM    636  NH2 ARG A  96      94.284  -5.550 -40.282  1.00 89.32           N  
ATOM    637  N   ALA A  97      97.933 -12.523 -40.036  1.00 70.67           N  
ATOM    638  CA  ALA A  97      97.118 -13.600 -39.442  1.00 63.40           C  
ATOM    639  C   ALA A  97      97.719 -13.995 -38.084  1.00 56.17           C  
ATOM    640  O   ALA A  97      97.078 -13.871 -37.048  1.00 52.77           O  
ATOM    641  CB  ALA A  97      97.065 -14.817 -40.396  1.00 53.07           C  
ATOM    642  N   LYS A  98      99.000 -14.328 -38.099  1.00 51.40           N  
ATOM    643  CA  LYS A  98      99.715 -14.717 -36.913  1.00 51.44           C  
ATOM    644  C   LYS A  98      99.467 -13.757 -35.775  1.00 54.74           C  
ATOM    645  O   LYS A  98      99.447 -14.151 -34.604  1.00 58.05           O  
ATOM    646  CB  LYS A  98     101.206 -14.762 -37.204  1.00 52.81           C  
ATOM    647  CG  LYS A  98     102.030 -15.242 -36.028  1.00 57.87           C  
ATOM    648  CD  LYS A  98     103.379 -15.722 -36.463  1.00 63.59           C  
ATOM    649  CE  LYS A  98     103.240 -16.847 -37.464  1.00 74.63           C  
ATOM    650  NZ  LYS A  98     104.562 -17.450 -37.798  1.00 85.28           N  
ATOM    651  N   ALA A  99      99.265 -12.492 -36.107  1.00 54.04           N  
ATOM    652  CA  ALA A  99      99.036 -11.499 -35.063  1.00 51.41           C  
ATOM    653  C   ALA A  99      97.580 -11.232 -34.757  1.00 43.96           C  
ATOM    654  O   ALA A  99      97.261 -10.695 -33.698  1.00 41.47           O  
ATOM    655  CB  ALA A  99      99.743 -10.201 -35.395  1.00 55.94           C  
ATOM    656  N   GLU A 100      96.703 -11.557 -35.694  1.00 36.90           N  
ATOM    657  CA  GLU A 100      95.289 -11.332 -35.457  1.00 46.07           C  
ATOM    658  C   GLU A 100      94.824 -12.235 -34.337  1.00 46.13           C  
ATOM    659  O   GLU A 100      94.034 -11.834 -33.480  1.00 46.05           O  
ATOM    660  CB  GLU A 100      94.470 -11.615 -36.714  1.00 52.47           C  
ATOM    661  CG  GLU A 100      94.689 -10.594 -37.833  1.00 74.86           C  
ATOM    662  CD  GLU A 100      94.192  -9.154 -37.499  1.00 81.41           C  
ATOM    663  OE1 GLU A 100      92.963  -8.972 -37.266  1.00 75.92           O  
ATOM    664  OE2 GLU A 100      95.028  -8.202 -37.513  1.00 83.91           O  
ATOM    665  N   ALA A 101      95.361 -13.449 -34.340  1.00 46.38           N  
ATOM    666  CA  ALA A 101      95.033 -14.465 -33.356  1.00 43.22           C  
ATOM    667  C   ALA A 101      95.640 -14.082 -32.061  1.00 45.18           C  
ATOM    668  O   ALA A 101      95.053 -14.279 -31.016  1.00 45.10           O  
ATOM    669  CB  ALA A 101      95.579 -15.759 -33.783  1.00 42.83           C  
ATOM    670  N   ALA A 102      96.856 -13.566 -32.142  1.00 55.29           N  
ATOM    671  CA  ALA A 102      97.590 -13.108 -30.966  1.00 61.94           C  
ATOM    672  C   ALA A 102      96.772 -12.036 -30.243  1.00 63.38           C  
ATOM    673  O   ALA A 102      96.564 -12.116 -29.027  1.00 58.15           O  
ATOM    674  CB  ALA A 102      98.939 -12.539 -31.399  1.00 66.38           C  
ATOM    675  N   GLU A 103      96.279 -11.067 -31.021  1.00 67.16           N  
ATOM    676  CA  GLU A 103      95.475  -9.964 -30.505  1.00 66.41           C  
ATOM    677  C   GLU A 103      94.126 -10.481 -30.015  1.00 64.61           C  
ATOM    678  O   GLU A 103      93.585  -9.993 -29.025  1.00 54.06           O  
ATOM    679  CB  GLU A 103      95.278  -8.904 -31.599  1.00 70.72           C  
ATOM    680  CG  GLU A 103      95.403  -7.463 -31.093  1.00 75.11           C  
ATOM    681  CD  GLU A 103      94.139  -6.639 -31.277  1.00 76.88           C  
ATOM    682  OE1 GLU A 103      94.188  -5.406 -31.056  1.00 74.47           O  
ATOM    683  OE2 GLU A 103      93.099  -7.230 -31.639  1.00 79.81           O  
ATOM    684  N   PHE A 104      93.608 -11.502 -30.692  1.00 69.88           N  
ATOM    685  CA  PHE A 104      92.324 -12.078 -30.318  1.00 74.56           C  
ATOM    686  C   PHE A 104      92.316 -12.677 -28.930  1.00 74.58           C  
ATOM    687  O   PHE A 104      91.590 -12.187 -28.062  1.00 79.68           O  
ATOM    688  CB  PHE A 104      91.870 -13.151 -31.295  1.00 76.40           C  
ATOM    689  CG  PHE A 104      90.503 -13.713 -30.979  1.00 79.15           C  
ATOM    690  CD1 PHE A 104      90.366 -14.928 -30.320  1.00 79.19           C  
ATOM    691  CD2 PHE A 104      89.350 -13.048 -31.391  1.00 82.09           C  
ATOM    692  CE1 PHE A 104      89.096 -15.475 -30.088  1.00 80.93           C  
ATOM    693  CE2 PHE A 104      88.083 -13.589 -31.159  1.00 81.60           C  
ATOM    694  CZ  PHE A 104      87.960 -14.804 -30.511  1.00 80.00           C  
ATOM    695  N   ARG A 105      93.076 -13.757 -28.735  1.00 69.42           N  
ATOM    696  CA  ARG A 105      93.133 -14.409 -27.438  1.00 66.36           C  
ATOM    697  C   ARG A 105      93.154 -13.350 -26.350  1.00 67.75           C  
ATOM    698  O   ARG A 105      92.379 -13.432 -25.393  1.00 70.45           O  
ATOM    699  CB  ARG A 105      94.361 -15.318 -27.323  1.00 65.78           C  
ATOM    700  CG  ARG A 105      94.768 -15.697 -25.872  1.00 62.25           C  
ATOM    701  CD  ARG A 105      93.662 -16.424 -25.085  1.00 64.69           C  
ATOM    702  NE  ARG A 105      94.103 -16.852 -23.751  1.00 73.33           N  
ATOM    703  CZ  ARG A 105      93.874 -16.191 -22.606  1.00 82.80           C  
ATOM    704  NH1 ARG A 105      93.183 -15.049 -22.602  1.00 85.50           N  
ATOM    705  NH2 ARG A 105      94.385 -16.641 -21.453  1.00 78.79           N  
ATOM    706  N   TYR A 106      93.944 -12.296 -26.560  1.00 65.89           N  
ATOM    707  CA  TYR A 106      94.042 -11.213 -25.576  1.00 63.63           C  
ATOM    708  C   TYR A 106      92.735 -10.472 -25.344  1.00 59.41           C  
ATOM    709  O   TYR A 106      92.239 -10.370 -24.229  1.00 57.93           O  
ATOM    710  CB  TYR A 106      95.123 -10.203 -25.977  1.00 61.81           C  
ATOM    711  CG  TYR A 106      95.138  -8.959 -25.109  1.00 56.64           C  
ATOM    712  CD1 TYR A 106      95.597  -9.008 -23.792  1.00 59.93           C  
ATOM    713  CD2 TYR A 106      94.635  -7.753 -25.585  1.00 52.42           C  
ATOM    714  CE1 TYR A 106      95.546  -7.885 -22.965  1.00 62.09           C  
ATOM    715  CE2 TYR A 106      94.580  -6.626 -24.778  1.00 56.66           C  
ATOM    716  CZ  TYR A 106      95.034  -6.697 -23.462  1.00 63.54           C  
ATOM    717  OH  TYR A 106      94.952  -5.596 -22.630  1.00 70.07           O  
ATOM    718  N   LYS A 107      92.183  -9.964 -26.420  1.00 58.10           N  
ATOM    719  CA  LYS A 107      90.967  -9.216 -26.344  1.00 63.96           C  
ATOM    720  C   LYS A 107      89.719 -10.025 -25.978  1.00 67.36           C  
ATOM    721  O   LYS A 107      88.746  -9.433 -25.513  1.00 72.18           O  
ATOM    722  CB  LYS A 107      90.772  -8.487 -27.680  1.00 75.48           C  
ATOM    723  CG  LYS A 107      90.596  -6.963 -27.572  1.00 83.49           C  
ATOM    724  CD  LYS A 107      90.924  -6.235 -28.898  1.00 85.53           C  
ATOM    725  CE  LYS A 107      90.087  -6.737 -30.083  1.00 87.37           C  
ATOM    726  NZ  LYS A 107      90.326  -5.928 -31.310  1.00 87.18           N  
ATOM    727  N   TYR A 108      89.735 -11.357 -26.119  1.00 67.27           N  
ATOM    728  CA  TYR A 108      88.519 -12.141 -25.823  1.00 69.71           C  
ATOM    729  C   TYR A 108      88.501 -13.324 -24.838  1.00 75.93           C  
ATOM    730  O   TYR A 108      87.443 -13.924 -24.630  1.00 78.37           O  
ATOM    731  CB  TYR A 108      87.856 -12.589 -27.118  1.00 61.86           C  
ATOM    732  CG  TYR A 108      87.507 -11.458 -28.041  1.00 70.53           C  
ATOM    733  CD1 TYR A 108      86.246 -10.865 -28.007  1.00 74.33           C  
ATOM    734  CD2 TYR A 108      88.444 -10.964 -28.958  1.00 76.71           C  
ATOM    735  CE1 TYR A 108      85.924  -9.802 -28.861  1.00 76.68           C  
ATOM    736  CE2 TYR A 108      88.135  -9.901 -29.825  1.00 76.84           C  
ATOM    737  CZ  TYR A 108      86.877  -9.326 -29.764  1.00 79.78           C  
ATOM    738  OH  TYR A 108      86.588  -8.252 -30.578  1.00 87.61           O  
ATOM    739  N   GLY A 109      89.632 -13.684 -24.245  1.00 79.32           N  
ATOM    740  CA  GLY A 109      89.618 -14.796 -23.300  1.00 87.07           C  
ATOM    741  C   GLY A 109      89.774 -16.245 -23.801  1.00 90.03           C  
ATOM    742  O   GLY A 109      90.058 -17.157 -22.995  1.00 93.90           O  
ATOM    743  N   TYR A 110      89.556 -16.492 -25.094  1.00 82.66           N  
ATOM    744  CA  TYR A 110      89.713 -17.843 -25.630  1.00 77.12           C  
ATOM    745  C   TYR A 110      90.396 -17.841 -26.995  1.00 80.22           C  
ATOM    746  O   TYR A 110      90.166 -16.959 -27.817  1.00 81.16           O  
ATOM    747  CB  TYR A 110      88.380 -18.585 -25.706  1.00 69.14           C  
ATOM    748  CG  TYR A 110      87.427 -18.047 -26.736  1.00 60.68           C  
ATOM    749  CD1 TYR A 110      86.565 -17.004 -26.417  1.00 64.79           C  
ATOM    750  CD2 TYR A 110      87.342 -18.608 -28.003  1.00 52.23           C  
ATOM    751  CE1 TYR A 110      85.631 -16.529 -27.317  1.00 59.46           C  
ATOM    752  CE2 TYR A 110      86.420 -18.145 -28.911  1.00 55.71           C  
ATOM    753  CZ  TYR A 110      85.555 -17.100 -28.549  1.00 61.27           C  
ATOM    754  OH  TYR A 110      84.565 -16.644 -29.385  1.00 72.83           O  
ATOM    755  N   ASP A 111      91.209 -18.871 -27.225  1.00 81.83           N  
ATOM    756  CA  ASP A 111      91.991 -19.052 -28.444  1.00 77.96           C  
ATOM    757  C   ASP A 111      91.141 -19.114 -29.695  1.00 78.39           C  
ATOM    758  O   ASP A 111      90.149 -19.841 -29.744  1.00 76.85           O  
ATOM    759  CB  ASP A 111      92.845 -20.306 -28.309  1.00 79.50           C  
ATOM    760  CG  ASP A 111      93.780 -20.254 -27.101  1.00 81.57           C  
ATOM    761  OD1 ASP A 111      94.741 -21.045 -27.041  1.00 80.50           O  
ATOM    762  OD2 ASP A 111      93.566 -19.419 -26.203  1.00 88.88           O  
ATOM    763  N   MET A 112      91.550 -18.350 -30.710  1.00 81.37           N  
ATOM    764  CA  MET A 112      90.823 -18.259 -31.989  1.00 83.76           C  
ATOM    765  C   MET A 112      90.851 -19.523 -32.876  1.00 82.97           C  
ATOM    766  O   MET A 112      91.920 -20.028 -33.231  1.00 85.84           O  
ATOM    767  CB  MET A 112      91.309 -17.043 -32.802  1.00 84.57           C  
ATOM    768  CG  MET A 112      90.248 -16.489 -33.766  1.00 90.07           C  
ATOM    769  SD  MET A 112      90.919 -15.773 -35.306  1.00 92.87           S  
ATOM    770  CE  MET A 112      91.943 -14.448 -34.620  1.00 88.50           C  
ATOM    771  N   PRO A 113      89.666 -20.024 -33.272  1.00 79.18           N  
ATOM    772  CA  PRO A 113      89.494 -21.218 -34.115  1.00 74.72           C  
ATOM    773  C   PRO A 113      89.856 -21.045 -35.591  1.00 71.24           C  
ATOM    774  O   PRO A 113      90.004 -19.929 -36.076  1.00 69.18           O  
ATOM    775  CB  PRO A 113      88.013 -21.518 -33.954  1.00 79.43           C  
ATOM    776  CG  PRO A 113      87.659 -20.868 -32.600  1.00 78.24           C  
ATOM    777  CD  PRO A 113      88.376 -19.584 -32.713  1.00 76.20           C  
ATOM    778  N   CYS A 114      89.971 -22.160 -36.303  1.00 70.41           N  
ATOM    779  CA  CYS A 114      90.316 -22.148 -37.721  1.00 71.02           C  
ATOM    780  C   CYS A 114      89.359 -21.222 -38.456  1.00 72.28           C  
ATOM    781  O   CYS A 114      89.644 -20.044 -38.635  1.00 74.22           O  
ATOM    782  CB  CYS A 114      90.228 -23.577 -38.285  1.00 77.13           C  
ATOM    783  SG  CYS A 114      90.618 -23.858 -40.076  1.00 82.62           S  
ATOM    784  N   ASP A 115      88.207 -21.769 -38.827  1.00 75.70           N  
ATOM    785  CA  ASP A 115      87.118 -21.086 -39.541  1.00 78.18           C  
ATOM    786  C   ASP A 115      86.959 -19.572 -39.407  1.00 75.88           C  
ATOM    787  O   ASP A 115      86.405 -18.940 -40.301  1.00 77.66           O  
ATOM    788  CB  ASP A 115      85.798 -21.697 -39.097  1.00 86.13           C  
ATOM    789  CG  ASP A 115      85.581 -21.570 -37.591  1.00 93.56           C  
ATOM    790  OD1 ASP A 115      86.505 -21.953 -36.815  1.00 92.11           O  
ATOM    791  OD2 ASP A 115      84.493 -21.073 -37.197  1.00 95.32           O  
ATOM    792  N   VAL A 116      87.315 -19.028 -38.244  1.00 72.37           N  
ATOM    793  CA  VAL A 116      87.200 -17.595 -37.972  1.00 69.27           C  
ATOM    794  C   VAL A 116      88.346 -16.791 -38.548  1.00 68.35           C  
ATOM    795  O   VAL A 116      88.124 -15.801 -39.247  1.00 68.91           O  
ATOM    796  CB  VAL A 116      87.144 -17.276 -36.469  1.00 68.38           C  
ATOM    797  CG1 VAL A 116      85.899 -16.478 -36.173  1.00 69.48           C  
ATOM    798  CG2 VAL A 116      87.175 -18.535 -35.645  1.00 73.03           C  
ATOM    799  N   LEU A 117      89.572 -17.174 -38.202  1.00 63.76           N  
ATOM    800  CA  LEU A 117      90.734 -16.482 -38.726  1.00 61.57           C  
ATOM    801  C   LEU A 117      90.541 -16.300 -40.223  1.00 59.80           C  
ATOM    802  O   LEU A 117      90.608 -15.172 -40.727  1.00 60.53           O  
ATOM    803  CB  LEU A 117      92.002 -17.269 -38.437  1.00 54.76           C  
ATOM    804  CG  LEU A 117      93.312 -16.701 -38.987  1.00 56.03           C  
ATOM    805  CD1 LEU A 117      93.398 -15.185 -38.958  1.00 63.78           C  
ATOM    806  CD2 LEU A 117      94.422 -17.265 -38.146  1.00 61.25           C  
ATOM    807  N   ALA A 118      90.149 -17.389 -40.885  1.00 59.10           N  
ATOM    808  CA  ALA A 118      89.885 -17.391 -42.327  1.00 63.61           C  
ATOM    809  C   ALA A 118      88.841 -16.341 -42.748  1.00 64.94           C  
ATOM    810  O   ALA A 118      88.804 -15.940 -43.911  1.00 63.30           O  
ATOM    811  CB  ALA A 118      89.445 -18.774 -42.780  1.00 62.46           C  
ATOM    812  N   LYS A 119      88.012 -15.895 -41.797  1.00 65.32           N  
ATOM    813  CA  LYS A 119      86.984 -14.888 -42.064  1.00 60.86           C  
ATOM    814  C   LYS A 119      87.602 -13.498 -42.077  1.00 55.34           C  
ATOM    815  O   LYS A 119      87.549 -12.829 -43.082  1.00 57.62           O  
ATOM    816  CB  LYS A 119      85.850 -14.951 -41.039  1.00 61.53           C  
ATOM    817  CG  LYS A 119      84.546 -14.412 -41.585  1.00 61.49           C  
ATOM    818  CD  LYS A 119      83.514 -14.275 -40.499  1.00 54.58           C  
ATOM    819  CE  LYS A 119      82.245 -13.650 -41.042  1.00 50.27           C  
ATOM    820  NZ  LYS A 119      81.252 -13.454 -39.949  1.00 48.25           N  
ATOM    821  N   ARG A 120      88.215 -13.067 -40.986  1.00 52.45           N  
ATOM    822  CA  ARG A 120      88.843 -11.756 -40.995  1.00 57.74           C  
ATOM    823  C   ARG A 120      89.849 -11.751 -42.105  1.00 54.95           C  
ATOM    824  O   ARG A 120      90.068 -10.725 -42.736  1.00 52.61           O  
ATOM    825  CB  ARG A 120      89.574 -11.458 -39.692  1.00 69.13           C  
ATOM    826  CG  ARG A 120      90.398 -10.126 -39.687  1.00 78.64           C  
ATOM    827  CD  ARG A 120      89.614  -8.807 -39.345  1.00 80.83           C  
ATOM    828  NE  ARG A 120      90.523  -7.781 -38.795  1.00 83.09           N  
ATOM    829  CZ  ARG A 120      90.407  -6.456 -38.960  1.00 88.13           C  
ATOM    830  NH1 ARG A 120      89.412  -5.938 -39.674  1.00 85.56           N  
ATOM    831  NH2 ARG A 120      91.304  -5.632 -38.414  1.00 86.95           N  
ATOM    832  N   MET A 121      90.455 -12.908 -42.341  1.00 56.39           N  
ATOM    833  CA  MET A 121      91.423 -13.045 -43.419  1.00 59.10           C  
ATOM    834  C   MET A 121      90.813 -12.764 -44.780  1.00 60.99           C  
ATOM    835  O   MET A 121      91.358 -11.972 -45.551  1.00 65.36           O  
ATOM    836  CB  MET A 121      92.062 -14.411 -43.409  1.00 57.39           C  
ATOM    837  CG  MET A 121      93.015 -14.570 -42.268  1.00 61.83           C  
ATOM    838  SD  MET A 121      93.941 -13.073 -41.946  1.00 72.93           S  
ATOM    839  CE  MET A 121      95.286 -13.189 -43.157  1.00 70.23           C  
ATOM    840  N   ALA A 122      89.699 -13.418 -45.091  1.00 61.39           N  
ATOM    841  CA  ALA A 122      89.020 -13.175 -46.370  1.00 67.24           C  
ATOM    842  C   ALA A 122      88.516 -11.738 -46.320  1.00 71.30           C  
ATOM    843  O   ALA A 122      88.648 -10.983 -47.284  1.00 75.87           O  
ATOM    844  CB  ALA A 122      87.844 -14.125 -46.559  1.00 65.01           C  
ATOM    845  N   ASN A 123      87.952 -11.372 -45.169  1.00 73.82           N  
ATOM    846  CA  ASN A 123      87.436 -10.032 -44.925  1.00 69.58           C  
ATOM    847  C   ASN A 123      88.514  -9.058 -45.345  1.00 61.90           C  
ATOM    848  O   ASN A 123      88.332  -8.269 -46.266  1.00 59.77           O  
ATOM    849  CB  ASN A 123      87.137  -9.842 -43.426  1.00 73.40           C  
ATOM    850  CG  ASN A 123      85.749 -10.351 -43.019  1.00 75.91           C  
ATOM    851  OD1 ASN A 123      85.321 -10.147 -41.881  1.00 73.43           O  
ATOM    852  ND2 ASN A 123      85.039 -10.997 -43.952  1.00 75.89           N  
ATOM    853  N   LEU A 124      89.661  -9.177 -44.699  1.00 53.75           N  
ATOM    854  CA  LEU A 124      90.780  -8.329 -44.997  1.00 55.79           C  
ATOM    855  C   LEU A 124      91.035  -8.213 -46.495  1.00 57.35           C  
ATOM    856  O   LEU A 124      90.970  -7.112 -47.042  1.00 59.18           O  
ATOM    857  CB  LEU A 124      92.020  -8.812 -44.239  1.00 57.18           C  
ATOM    858  CG  LEU A 124      92.036  -8.259 -42.806  1.00 58.13           C  
ATOM    859  CD1 LEU A 124      93.191  -8.788 -42.002  1.00 55.25           C  
ATOM    860  CD2 LEU A 124      92.126  -6.741 -42.869  1.00 64.45           C  
ATOM    861  N   SER A 125      91.209  -9.345 -47.172  1.00 58.17           N  
ATOM    862  CA  SER A 125      91.474  -9.337 -48.611  1.00 59.74           C  
ATOM    863  C   SER A 125      90.341  -8.742 -49.431  1.00 59.90           C  
ATOM    864  O   SER A 125      90.543  -8.303 -50.551  1.00 58.00           O  
ATOM    865  CB  SER A 125      91.826 -10.734 -49.090  1.00 64.40           C  
ATOM    866  OG  SER A 125      92.976 -11.205 -48.397  1.00 72.83           O  
ATOM    867  N   GLN A 126      89.141  -8.724 -48.868  1.00 62.04           N  
ATOM    868  CA  GLN A 126      88.018  -8.118 -49.561  1.00 60.14           C  
ATOM    869  C   GLN A 126      88.218  -6.621 -49.453  1.00 59.92           C  
ATOM    870  O   GLN A 126      88.199  -5.920 -50.444  1.00 57.35           O  
ATOM    871  CB  GLN A 126      86.687  -8.469 -48.888  1.00 57.63           C  
ATOM    872  CG  GLN A 126      85.440  -7.871 -49.588  1.00 55.14           C  
ATOM    873  CD  GLN A 126      85.193  -6.372 -49.332  1.00 50.40           C  
ATOM    874  OE1 GLN A 126      84.338  -5.769 -49.966  1.00 51.16           O  
ATOM    875  NE2 GLN A 126      85.902  -5.792 -48.384  1.00 48.36           N  
ATOM    876  N   ILE A 127      88.363  -6.139 -48.220  1.00 64.92           N  
ATOM    877  CA  ILE A 127      88.532  -4.712 -47.944  1.00 70.33           C  
ATOM    878  C   ILE A 127      89.542  -4.049 -48.850  1.00 74.62           C  
ATOM    879  O   ILE A 127      89.231  -3.025 -49.467  1.00 68.65           O  
ATOM    880  CB  ILE A 127      88.995  -4.457 -46.523  1.00 69.51           C  
ATOM    881  CG1 ILE A 127      88.220  -5.331 -45.542  1.00 68.87           C  
ATOM    882  CG2 ILE A 127      88.785  -3.004 -46.191  1.00 67.90           C  
ATOM    883  CD1 ILE A 127      88.990  -5.584 -44.265  1.00 72.49           C  
ATOM    884  N   TYR A 128      90.760  -4.605 -48.853  1.00 79.93           N  
ATOM    885  CA  TYR A 128      91.864  -4.137 -49.687  1.00 87.41           C  
ATOM    886  C   TYR A 128      91.232  -3.856 -51.033  1.00 91.74           C  
ATOM    887  O   TYR A 128      90.970  -2.714 -51.400  1.00 99.72           O  
ATOM    888  CB  TYR A 128      92.869  -5.257 -49.951  1.00 92.14           C  
ATOM    889  CG  TYR A 128      93.437  -6.029 -48.784  1.00 98.43           C  
ATOM    890  CD1 TYR A 128      93.380  -5.544 -47.472  1.00 97.36           C  
ATOM    891  CD2 TYR A 128      94.154  -7.217 -49.022  1.00100.00           C  
ATOM    892  CE1 TYR A 128      94.044  -6.213 -46.410  1.00100.00           C  
ATOM    893  CE2 TYR A 128      94.818  -7.902 -47.978  1.00100.00           C  
ATOM    894  CZ  TYR A 128      94.770  -7.392 -46.670  1.00100.00           C  
ATOM    895  OH  TYR A 128      95.481  -8.042 -45.663  1.00100.00           O  
ATOM    896  N   THR A 129      90.953  -4.957 -51.721  1.00 89.55           N  
ATOM    897  CA  THR A 129      90.314  -5.034 -53.027  1.00 87.43           C  
ATOM    898  C   THR A 129      89.295  -3.919 -53.362  1.00 87.79           C  
ATOM    899  O   THR A 129      89.346  -3.319 -54.443  1.00 83.54           O  
ATOM    900  CB  THR A 129      89.612  -6.406 -53.087  1.00 87.95           C  
ATOM    901  OG1 THR A 129      90.603  -7.432 -53.018  1.00 90.30           O  
ATOM    902  CG2 THR A 129      88.748  -6.574 -54.324  1.00 81.45           C  
ATOM    903  N   GLN A 130      88.394  -3.630 -52.422  1.00 88.33           N  
ATOM    904  CA  GLN A 130      87.347  -2.632 -52.638  1.00 86.23           C  
ATOM    905  C   GLN A 130      87.721  -1.176 -52.422  1.00 86.33           C  
ATOM    906  O   GLN A 130      87.180  -0.282 -53.085  1.00 83.71           O  
ATOM    907  CB  GLN A 130      86.134  -2.960 -51.774  1.00 85.60           C  
ATOM    908  CG  GLN A 130      84.961  -2.020 -52.008  1.00 81.55           C  
ATOM    909  CD  GLN A 130      83.725  -2.366 -51.183  1.00 78.68           C  
ATOM    910  OE1 GLN A 130      82.606  -1.981 -51.545  1.00 81.18           O  
ATOM    911  NE2 GLN A 130      83.918  -3.093 -50.074  1.00 64.99           N  
ATOM    912  N   ARG A 131      88.593  -0.931 -51.452  1.00 87.82           N  
ATOM    913  CA  ARG A 131      89.003   0.434 -51.144  1.00 92.03           C  
ATOM    914  C   ARG A 131      90.263   0.884 -51.894  1.00 92.43           C  
ATOM    915  O   ARG A 131      90.517   2.084 -52.028  1.00 91.02           O  
ATOM    916  CB  ARG A 131      89.149   0.609 -49.630  1.00 97.19           C  
ATOM    917  CG  ARG A 131      88.958   2.051 -49.156  1.00 98.75           C  
ATOM    918  CD  ARG A 131      88.890   2.185 -47.624  1.00 99.91           C  
ATOM    919  NE  ARG A 131      89.999   1.553 -46.880  1.00 99.71           N  
ATOM    920  CZ  ARG A 131      91.310   1.703 -47.115  1.00 95.36           C  
ATOM    921  NH1 ARG A 131      91.761   2.470 -48.096  1.00100.00           N  
ATOM    922  NH2 ARG A 131      92.186   1.084 -46.343  1.00 87.76           N  
ATOM    923  N   ALA A 132      91.028  -0.090 -52.390  1.00 93.13           N  
ATOM    924  CA  ALA A 132      92.247   0.133 -53.172  1.00 90.99           C  
ATOM    925  C   ALA A 132      93.483   0.544 -52.396  1.00 89.24           C  
ATOM    926  O   ALA A 132      94.388   1.171 -52.964  1.00 90.12           O  
ATOM    927  CB  ALA A 132      91.983   1.133 -54.310  1.00 92.08           C  
ATOM    928  N   TYR A 133      93.572   0.144 -51.132  1.00 87.04           N  
ATOM    929  CA  TYR A 133      94.742   0.540 -50.368  1.00 89.70           C  
ATOM    930  C   TYR A 133      96.020  -0.294 -50.591  1.00 87.35           C  
ATOM    931  O   TYR A 133      97.014  -0.097 -49.887  1.00 86.11           O  
ATOM    932  CB  TYR A 133      94.394   0.765 -48.882  1.00 92.37           C  
ATOM    933  CG  TYR A 133      94.331  -0.450 -47.972  1.00100.00           C  
ATOM    934  CD1 TYR A 133      93.471  -1.530 -48.235  1.00100.00           C  
ATOM    935  CD2 TYR A 133      95.110  -0.499 -46.798  1.00100.00           C  
ATOM    936  CE1 TYR A 133      93.387  -2.644 -47.331  1.00100.00           C  
ATOM    937  CE2 TYR A 133      95.038  -1.604 -45.895  1.00100.00           C  
ATOM    938  CZ  TYR A 133      94.174  -2.676 -46.163  1.00100.00           C  
ATOM    939  OH  TYR A 133      94.101  -3.749 -45.273  1.00 93.28           O  
ATOM    940  N   MET A 134      96.015  -1.142 -51.633  1.00 86.10           N  
ATOM    941  CA  MET A 134      97.156  -2.008 -51.992  1.00 79.56           C  
ATOM    942  C   MET A 134      96.736  -3.075 -52.996  1.00 73.51           C  
ATOM    943  O   MET A 134      95.551  -3.305 -53.212  1.00 66.70           O  
ATOM    944  CB  MET A 134      97.766  -2.692 -50.739  1.00 80.86           C  
ATOM    945  CG  MET A 134      97.269  -4.120 -50.433  1.00 79.36           C  
ATOM    946  SD  MET A 134      97.329  -4.641 -48.660  1.00 80.91           S  
ATOM    947  CE  MET A 134      99.076  -5.054 -48.389  1.00 79.16           C  
ATOM    948  N   ARG A 135      97.723  -3.722 -53.606  1.00 75.26           N  
ATOM    949  CA  ARG A 135      97.461  -4.789 -54.570  1.00 77.60           C  
ATOM    950  C   ARG A 135      97.246  -6.054 -53.759  1.00 80.81           C  
ATOM    951  O   ARG A 135      97.896  -6.263 -52.732  1.00 83.05           O  
ATOM    952  CB  ARG A 135      98.633  -4.976 -55.562  1.00 76.75           C  
ATOM    953  CG  ARG A 135      99.957  -5.397 -54.939  1.00 75.66           C  
ATOM    954  CD  ARG A 135     100.947  -6.018 -55.936  1.00 75.36           C  
ATOM    955  NE  ARG A 135     102.141  -6.498 -55.232  1.00 76.84           N  
ATOM    956  CZ  ARG A 135     102.174  -7.564 -54.424  1.00 76.74           C  
ATOM    957  NH1 ARG A 135     101.082  -8.300 -54.223  1.00 78.64           N  
ATOM    958  NH2 ARG A 135     103.257  -7.820 -53.695  1.00 70.14           N  
ATOM    959  N   PRO A 136      96.323  -6.916 -54.197  1.00 82.08           N  
ATOM    960  CA  PRO A 136      96.044  -8.162 -53.470  1.00 85.02           C  
ATOM    961  C   PRO A 136      97.246  -9.069 -53.469  1.00 86.13           C  
ATOM    962  O   PRO A 136      98.043  -9.046 -54.399  1.00 92.86           O  
ATOM    963  CB  PRO A 136      94.916  -8.786 -54.282  1.00 84.39           C  
ATOM    964  CG  PRO A 136      94.265  -7.580 -54.926  1.00 85.76           C  
ATOM    965  CD  PRO A 136      95.449  -6.782 -55.366  1.00 76.83           C  
ATOM    966  N   LEU A 137      97.392  -9.866 -52.428  1.00 85.55           N  
ATOM    967  CA  LEU A 137      98.522 -10.772 -52.388  1.00 86.26           C  
ATOM    968  C   LEU A 137      98.142 -11.951 -53.274  1.00 87.10           C  
ATOM    969  O   LEU A 137      96.977 -12.366 -53.286  1.00 87.13           O  
ATOM    970  CB  LEU A 137      98.775 -11.230 -50.962  1.00 89.15           C  
ATOM    971  CG  LEU A 137      98.252 -10.285 -49.874  1.00 94.89           C  
ATOM    972  CD1 LEU A 137      98.847 -10.694 -48.534  1.00 97.45           C  
ATOM    973  CD2 LEU A 137      98.605  -8.832 -50.185  1.00 99.45           C  
ATOM    974  N   GLY A 138      99.098 -12.443 -54.060  1.00 85.75           N  
ATOM    975  CA  GLY A 138      98.822 -13.561 -54.948  1.00 85.52           C  
ATOM    976  C   GLY A 138      99.051 -14.918 -54.311  1.00 83.40           C  
ATOM    977  O   GLY A 138      99.855 -15.705 -54.806  1.00 85.09           O  
ATOM    978  N   VAL A 139      98.324 -15.209 -53.232  1.00 78.75           N  
ATOM    979  CA  VAL A 139      98.464 -16.479 -52.523  1.00 71.31           C  
ATOM    980  C   VAL A 139      97.130 -17.044 -52.015  1.00 73.84           C  
ATOM    981  O   VAL A 139      96.178 -16.301 -51.770  1.00 75.29           O  
ATOM    982  CB  VAL A 139      99.432 -16.326 -51.350  1.00 64.67           C  
ATOM    983  CG1 VAL A 139     100.761 -15.775 -51.850  1.00 59.01           C  
ATOM    984  CG2 VAL A 139      98.844 -15.401 -50.304  1.00 59.51           C  
ATOM    985  N   ILE A 140      97.044 -18.370 -51.947  1.00 73.36           N  
ATOM    986  CA  ILE A 140      95.845 -19.043 -51.466  1.00 69.50           C  
ATOM    987  C   ILE A 140      96.278 -19.668 -50.175  1.00 66.28           C  
ATOM    988  O   ILE A 140      97.205 -20.468 -50.137  1.00 60.23           O  
ATOM    989  CB  ILE A 140      95.335 -20.177 -52.403  1.00 70.25           C  
ATOM    990  CG1 ILE A 140      94.840 -19.613 -53.732  1.00 70.98           C  
ATOM    991  CG2 ILE A 140      94.168 -20.900 -51.753  1.00 74.17           C  
ATOM    992  CD1 ILE A 140      94.038 -20.600 -54.548  1.00 71.26           C  
ATOM    993  N   LEU A 141      95.596 -19.306 -49.108  1.00 69.30           N  
ATOM    994  CA  LEU A 141      95.963 -19.839 -47.819  1.00 75.44           C  
ATOM    995  C   LEU A 141      95.051 -20.979 -47.445  1.00 75.00           C  
ATOM    996  O   LEU A 141      93.834 -20.906 -47.628  1.00 70.80           O  
ATOM    997  CB  LEU A 141      95.913 -18.739 -46.761  1.00 83.33           C  
ATOM    998  CG  LEU A 141      96.247 -17.329 -47.282  1.00 87.90           C  
ATOM    999  CD1 LEU A 141      96.178 -16.303 -46.161  1.00 86.98           C  
ATOM   1000  CD2 LEU A 141      97.619 -17.317 -47.909  1.00 92.38           C  
ATOM   1001  N   THR A 142      95.665 -22.050 -46.960  1.00 76.55           N  
ATOM   1002  CA  THR A 142      94.932 -23.231 -46.547  1.00 72.12           C  
ATOM   1003  C   THR A 142      95.263 -23.454 -45.042  1.00 69.46           C  
ATOM   1004  O   THR A 142      96.388 -23.830 -44.659  1.00 57.38           O  
ATOM   1005  CB  THR A 142      95.260 -24.479 -47.493  1.00 70.71           C  
ATOM   1006  OG1 THR A 142      95.572 -24.055 -48.832  1.00 58.77           O  
ATOM   1007  CG2 THR A 142      94.068 -25.378 -47.606  1.00 61.16           C  
ATOM   1008  N   PHE A 143      94.287 -23.100 -44.201  1.00 72.15           N  
ATOM   1009  CA  PHE A 143      94.401 -23.210 -42.739  1.00 78.94           C  
ATOM   1010  C   PHE A 143      93.897 -24.517 -42.186  1.00 81.68           C  
ATOM   1011  O   PHE A 143      92.769 -24.943 -42.493  1.00 79.66           O  
ATOM   1012  CB  PHE A 143      93.554 -22.168 -42.024  1.00 80.29           C  
ATOM   1013  CG  PHE A 143      93.698 -20.797 -42.547  1.00 81.94           C  
ATOM   1014  CD1 PHE A 143      94.685 -19.959 -42.059  1.00 81.92           C  
ATOM   1015  CD2 PHE A 143      92.803 -20.316 -43.486  1.00 85.70           C  
ATOM   1016  CE1 PHE A 143      94.776 -18.655 -42.501  1.00 82.81           C  
ATOM   1017  CE2 PHE A 143      92.884 -19.013 -43.936  1.00 87.39           C  
ATOM   1018  CZ  PHE A 143      93.873 -18.179 -43.440  1.00 86.28           C  
ATOM   1019  N   VAL A 144      94.629 -25.030 -41.205  1.00 84.21           N  
ATOM   1020  CA  VAL A 144      94.244 -26.285 -40.590  1.00 88.55           C  
ATOM   1021  C   VAL A 144      94.402 -26.310 -39.085  1.00 89.17           C  
ATOM   1022  O   VAL A 144      95.236 -25.593 -38.511  1.00 88.63           O  
ATOM   1023  CB  VAL A 144      95.036 -27.460 -41.188  1.00 91.27           C  
ATOM   1024  CG1 VAL A 144      94.708 -27.612 -42.657  1.00 96.69           C  
ATOM   1025  CG2 VAL A 144      96.535 -27.233 -41.020  1.00 97.15           C  
ATOM   1026  N   SER A 145      93.571 -27.144 -38.465  1.00 90.16           N  
ATOM   1027  CA  SER A 145      93.556 -27.354 -37.025  1.00 91.13           C  
ATOM   1028  C   SER A 145      92.325 -28.170 -36.661  1.00 96.35           C  
ATOM   1029  O   SER A 145      91.557 -28.629 -37.534  1.00 95.15           O  
ATOM   1030  CB  SER A 145      93.504 -26.029 -36.262  1.00 90.02           C  
ATOM   1031  OG  SER A 145      92.200 -25.455 -36.300  1.00 85.50           O  
ATOM   1032  N   VAL A 146      92.137 -28.297 -35.349  1.00100.00           N  
ATOM   1033  CA  VAL A 146      91.025 -29.023 -34.740  1.00100.00           C  
ATOM   1034  C   VAL A 146      90.573 -28.260 -33.482  1.00 98.98           C  
ATOM   1035  O   VAL A 146      91.304 -28.199 -32.487  1.00 99.79           O  
ATOM   1036  CB  VAL A 146      91.448 -30.489 -34.368  1.00100.00           C  
ATOM   1037  CG1 VAL A 146      90.524 -31.068 -33.299  1.00100.00           C  
ATOM   1038  CG2 VAL A 146      91.434 -31.388 -35.615  1.00 96.12           C  
ATOM   1039  N   ASP A 147      89.401 -27.629 -33.557  1.00 97.47           N  
ATOM   1040  CA  ASP A 147      88.853 -26.877 -32.422  1.00 95.96           C  
ATOM   1041  C   ASP A 147      87.723 -27.660 -31.785  1.00 94.64           C  
ATOM   1042  O   ASP A 147      86.952 -28.326 -32.485  1.00 94.63           O  
ATOM   1043  CB  ASP A 147      88.367 -25.483 -32.846  1.00 97.95           C  
ATOM   1044  CG  ASP A 147      87.823 -25.452 -34.264  1.00100.00           C  
ATOM   1045  OD1 ASP A 147      86.604 -25.689 -34.435  1.00100.00           O  
ATOM   1046  OD2 ASP A 147      88.622 -25.177 -35.199  1.00100.00           O  
ATOM   1047  N   GLU A 148      87.637 -27.589 -30.457  1.00 94.49           N  
ATOM   1048  CA  GLU A 148      86.611 -28.318 -29.695  1.00 97.58           C  
ATOM   1049  C   GLU A 148      85.184 -27.731 -29.776  1.00 98.18           C  
ATOM   1050  O   GLU A 148      84.474 -27.575 -28.763  1.00 99.30           O  
ATOM   1051  CB  GLU A 148      87.056 -28.555 -28.234  1.00 92.04           C  
ATOM   1052  CG  GLU A 148      87.162 -27.291 -27.405  1.00 96.34           C  
ATOM   1053  CD  GLU A 148      88.018 -26.226 -28.076  1.00 96.87           C  
ATOM   1054  OE1 GLU A 148      89.199 -26.531 -28.375  1.00 99.32           O  
ATOM   1055  OE2 GLU A 148      87.497 -25.107 -28.330  1.00 85.29           O  
ATOM   1056  N   GLU A 149      84.779 -27.436 -31.011  1.00 95.97           N  
ATOM   1057  CA  GLU A 149      83.456 -26.914 -31.330  1.00 89.46           C  
ATOM   1058  C   GLU A 149      83.061 -27.571 -32.661  1.00 81.97           C  
ATOM   1059  O   GLU A 149      81.907 -27.881 -32.876  1.00 83.75           O  
ATOM   1060  CB  GLU A 149      83.448 -25.363 -31.423  1.00 92.43           C  
ATOM   1061  CG  GLU A 149      83.226 -24.576 -30.080  1.00 90.09           C  
ATOM   1062  CD  GLU A 149      81.866 -23.839 -29.981  1.00 93.23           C  
ATOM   1063  OE1 GLU A 149      80.896 -24.238 -30.672  1.00 95.26           O  
ATOM   1064  OE2 GLU A 149      81.762 -22.857 -29.203  1.00 87.81           O  
ATOM   1065  N   LEU A 150      84.032 -27.850 -33.519  1.00 75.69           N  
ATOM   1066  CA  LEU A 150      83.741 -28.475 -34.798  1.00 76.90           C  
ATOM   1067  C   LEU A 150      84.807 -29.475 -35.199  1.00 78.48           C  
ATOM   1068  O   LEU A 150      84.813 -29.996 -36.334  1.00 70.61           O  
ATOM   1069  CB  LEU A 150      83.560 -27.421 -35.880  1.00 77.44           C  
ATOM   1070  CG  LEU A 150      82.112 -26.951 -35.974  1.00 80.20           C  
ATOM   1071  CD1 LEU A 150      82.038 -25.752 -36.933  1.00 78.93           C  
ATOM   1072  CD2 LEU A 150      81.171 -28.135 -36.388  1.00 68.41           C  
ATOM   1073  N   GLY A 151      85.682 -29.752 -34.233  1.00 81.15           N  
ATOM   1074  CA  GLY A 151      86.765 -30.701 -34.412  1.00 89.21           C  
ATOM   1075  C   GLY A 151      87.719 -30.454 -35.571  1.00 94.12           C  
ATOM   1076  O   GLY A 151      88.216 -29.332 -35.726  1.00 90.84           O  
ATOM   1077  N   PRO A 152      87.973 -31.485 -36.419  1.00 97.35           N  
ATOM   1078  CA  PRO A 152      88.867 -31.415 -37.575  1.00 94.34           C  
ATOM   1079  C   PRO A 152      88.330 -30.353 -38.492  1.00 92.95           C  
ATOM   1080  O   PRO A 152      87.283 -30.540 -39.124  1.00 93.19           O  
ATOM   1081  CB  PRO A 152      88.705 -32.802 -38.219  1.00 96.16           C  
ATOM   1082  CG  PRO A 152      88.235 -33.666 -37.112  1.00 96.33           C  
ATOM   1083  CD  PRO A 152      87.243 -32.766 -36.443  1.00 99.06           C  
ATOM   1084  N   SER A 153      89.010 -29.216 -38.518  1.00 88.75           N  
ATOM   1085  CA  SER A 153      88.556 -28.132 -39.363  1.00 85.40           C  
ATOM   1086  C   SER A 153      89.532 -27.840 -40.494  1.00 86.42           C  
ATOM   1087  O   SER A 153      90.758 -27.980 -40.338  1.00 82.68           O  
ATOM   1088  CB  SER A 153      88.257 -26.872 -38.528  1.00 77.27           C  
ATOM   1089  OG  SER A 153      86.870 -26.567 -38.521  1.00 54.03           O  
ATOM   1090  N   ILE A 154      88.947 -27.499 -41.645  1.00 85.83           N  
ATOM   1091  CA  ILE A 154      89.671 -27.156 -42.855  1.00 83.65           C  
ATOM   1092  C   ILE A 154      88.936 -26.114 -43.698  1.00 83.28           C  
ATOM   1093  O   ILE A 154      87.848 -26.373 -44.258  1.00 82.04           O  
ATOM   1094  CB  ILE A 154      89.984 -28.416 -43.684  1.00 84.32           C  
ATOM   1095  CG1 ILE A 154      91.209 -29.095 -43.078  1.00 83.73           C  
ATOM   1096  CG2 ILE A 154      90.185 -28.080 -45.181  1.00 85.29           C  
ATOM   1097  CD1 ILE A 154      91.709 -30.245 -43.844  1.00 85.40           C  
ATOM   1098  N   TYR A 155      89.535 -24.926 -43.757  1.00 79.28           N  
ATOM   1099  CA  TYR A 155      88.983 -23.830 -44.532  1.00 78.92           C  
ATOM   1100  C   TYR A 155      90.068 -23.198 -45.354  1.00 77.48           C  
ATOM   1101  O   TYR A 155      91.219 -23.129 -44.916  1.00 74.12           O  
ATOM   1102  CB  TYR A 155      88.330 -22.814 -43.615  1.00 84.77           C  
ATOM   1103  CG  TYR A 155      87.132 -23.409 -42.934  1.00 92.82           C  
ATOM   1104  CD1 TYR A 155      87.138 -23.652 -41.566  1.00 93.23           C  
ATOM   1105  CD2 TYR A 155      86.012 -23.803 -43.678  1.00 92.94           C  
ATOM   1106  CE1 TYR A 155      86.058 -24.282 -40.953  1.00 99.20           C  
ATOM   1107  CE2 TYR A 155      84.926 -24.428 -43.083  1.00 95.66           C  
ATOM   1108  CZ  TYR A 155      84.953 -24.670 -41.721  1.00100.00           C  
ATOM   1109  OH  TYR A 155      83.885 -25.309 -41.129  1.00100.00           O  
ATOM   1110  N   LYS A 156      89.695 -22.771 -46.558  1.00 79.58           N  
ATOM   1111  CA  LYS A 156      90.639 -22.180 -47.502  1.00 85.58           C  
ATOM   1112  C   LYS A 156      90.268 -20.754 -47.935  1.00 87.50           C  
ATOM   1113  O   LYS A 156      89.093 -20.389 -47.943  1.00 92.09           O  
ATOM   1114  CB  LYS A 156      90.752 -23.091 -48.737  1.00 82.26           C  
ATOM   1115  CG  LYS A 156      92.097 -23.005 -49.440  1.00 79.79           C  
ATOM   1116  CD  LYS A 156      92.259 -24.092 -50.479  1.00 77.99           C  
ATOM   1117  CE  LYS A 156      91.237 -23.973 -51.603  1.00 69.25           C  
ATOM   1118  NZ  LYS A 156      91.617 -24.856 -52.746  1.00 67.85           N  
ATOM   1119  N   THR A 157      91.273 -19.951 -48.281  1.00 85.27           N  
ATOM   1120  CA  THR A 157      91.032 -18.590 -48.736  1.00 82.67           C  
ATOM   1121  C   THR A 157      91.862 -18.204 -49.933  1.00 79.09           C  
ATOM   1122  O   THR A 157      93.051 -18.506 -50.009  1.00 76.53           O  
ATOM   1123  CB  THR A 157      91.316 -17.535 -47.665  1.00 87.79           C  
ATOM   1124  OG1 THR A 157      91.294 -16.226 -48.267  1.00 92.70           O  
ATOM   1125  CG2 THR A 157      92.674 -17.758 -47.064  1.00 90.05           C  
ATOM   1126  N   ASP A 158      91.232 -17.429 -50.805  1.00 79.23           N  
ATOM   1127  CA  ASP A 158      91.871 -16.929 -52.006  1.00 83.15           C  
ATOM   1128  C   ASP A 158      92.036 -15.400 -51.963  1.00 81.99           C  
ATOM   1129  O   ASP A 158      91.487 -14.711 -51.075  1.00 71.28           O  
ATOM   1130  CB  ASP A 158      91.081 -17.355 -53.263  1.00 84.24           C  
ATOM   1131  CG  ASP A 158      89.668 -16.798 -53.289  1.00 87.71           C  
ATOM   1132  OD1 ASP A 158      89.483 -15.574 -53.100  1.00 90.45           O  
ATOM   1133  OD2 ASP A 158      88.730 -17.589 -53.501  1.00 90.19           O  
ATOM   1134  N   PRO A 159      92.837 -14.866 -52.909  1.00 84.54           N  
ATOM   1135  CA  PRO A 159      93.153 -13.447 -53.096  1.00 86.57           C  
ATOM   1136  C   PRO A 159      91.930 -12.602 -53.426  1.00 87.76           C  
ATOM   1137  O   PRO A 159      91.912 -11.414 -53.116  1.00 91.00           O  
ATOM   1138  CB  PRO A 159      94.133 -13.476 -54.255  1.00 85.87           C  
ATOM   1139  CG  PRO A 159      94.880 -14.722 -53.989  1.00 84.72           C  
ATOM   1140  CD  PRO A 159      93.768 -15.690 -53.701  1.00 82.63           C  
ATOM   1141  N   ALA A 160      90.924 -13.201 -54.069  1.00 86.10           N  
ATOM   1142  CA  ALA A 160      89.683 -12.493 -54.388  1.00 81.35           C  
ATOM   1143  C   ALA A 160      88.860 -12.409 -53.119  1.00 83.48           C  
ATOM   1144  O   ALA A 160      87.642 -12.464 -53.197  1.00 83.29           O  
ATOM   1145  CB  ALA A 160      88.887 -13.233 -55.463  1.00 77.80           C  
ATOM   1146  N   GLY A 161      89.554 -12.359 -51.969  1.00 88.46           N  
ATOM   1147  CA  GLY A 161      88.958 -12.272 -50.638  1.00 90.74           C  
ATOM   1148  C   GLY A 161      87.755 -13.173 -50.475  1.00 92.54           C  
ATOM   1149  O   GLY A 161      86.624 -12.700 -50.548  1.00 94.34           O  
ATOM   1150  N   TYR A 162      87.974 -14.438 -50.145  1.00 91.02           N  
ATOM   1151  CA  TYR A 162      86.847 -15.358 -50.079  1.00 92.84           C  
ATOM   1152  C   TYR A 162      87.296 -16.696 -49.484  1.00 93.35           C  
ATOM   1153  O   TYR A 162      88.351 -17.227 -49.844  1.00 99.92           O  
ATOM   1154  CB  TYR A 162      86.328 -15.475 -51.542  1.00 94.30           C  
ATOM   1155  CG  TYR A 162      85.516 -16.675 -52.035  1.00 98.01           C  
ATOM   1156  CD1 TYR A 162      85.508 -17.909 -51.365  1.00 99.39           C  
ATOM   1157  CD2 TYR A 162      84.799 -16.578 -53.237  1.00 97.60           C  
ATOM   1158  CE1 TYR A 162      84.816 -19.017 -51.875  1.00100.00           C  
ATOM   1159  CE2 TYR A 162      84.104 -17.674 -53.759  1.00100.00           C  
ATOM   1160  CZ  TYR A 162      84.114 -18.900 -53.080  1.00100.00           C  
ATOM   1161  OH  TYR A 162      83.458 -20.003 -53.626  1.00100.00           O  
ATOM   1162  N   TYR A 163      86.503 -17.233 -48.561  1.00 86.69           N  
ATOM   1163  CA  TYR A 163      86.826 -18.516 -47.964  1.00 78.65           C  
ATOM   1164  C   TYR A 163      85.594 -19.397 -47.949  1.00 77.77           C  
ATOM   1165  O   TYR A 163      84.467 -18.942 -48.154  1.00 75.39           O  
ATOM   1166  CB  TYR A 163      87.320 -18.356 -46.543  1.00 77.15           C  
ATOM   1167  CG  TYR A 163      86.180 -18.262 -45.575  1.00 84.46           C  
ATOM   1168  CD1 TYR A 163      85.205 -17.284 -45.726  1.00 89.98           C  
ATOM   1169  CD2 TYR A 163      86.053 -19.162 -44.524  1.00 85.58           C  
ATOM   1170  CE1 TYR A 163      84.137 -17.203 -44.863  1.00 92.36           C  
ATOM   1171  CE2 TYR A 163      84.982 -19.088 -43.648  1.00 85.53           C  
ATOM   1172  CZ  TYR A 163      84.032 -18.102 -43.830  1.00 88.50           C  
ATOM   1173  OH  TYR A 163      82.967 -17.986 -42.990  1.00 89.48           O  
ATOM   1174  N   VAL A 164      85.821 -20.646 -47.584  1.00 79.23           N  
ATOM   1175  CA  VAL A 164      84.771 -21.637 -47.528  1.00 79.90           C  
ATOM   1176  C   VAL A 164      85.331 -22.901 -46.846  1.00 81.93           C  
ATOM   1177  O   VAL A 164      86.443 -22.890 -46.311  1.00 80.94           O  
ATOM   1178  CB  VAL A 164      84.243 -21.917 -48.967  1.00 77.91           C  
ATOM   1179  CG1 VAL A 164      85.222 -22.786 -49.737  1.00 77.94           C  
ATOM   1180  CG2 VAL A 164      82.831 -22.497 -48.941  1.00 77.57           C  
ATOM   1181  N   GLY A 165      84.556 -23.980 -46.843  1.00 87.28           N  
ATOM   1182  CA  GLY A 165      85.004 -25.206 -46.207  1.00 93.92           C  
ATOM   1183  C   GLY A 165      85.278 -26.409 -47.097  1.00100.00           C  
ATOM   1184  O   GLY A 165      84.618 -26.628 -48.132  1.00100.00           O  
ATOM   1185  N   TYR A 166      86.247 -27.213 -46.662  1.00 99.87           N  
ATOM   1186  CA  TYR A 166      86.632 -28.415 -47.382  1.00 96.57           C  
ATOM   1187  C   TYR A 166      86.771 -29.555 -46.415  1.00 98.36           C  
ATOM   1188  O   TYR A 166      87.244 -29.371 -45.289  1.00 98.32           O  
ATOM   1189  CB  TYR A 166      87.947 -28.200 -48.112  1.00 89.52           C  
ATOM   1190  CG  TYR A 166      87.792 -27.298 -49.301  1.00 92.16           C  
ATOM   1191  CD1 TYR A 166      86.996 -27.679 -50.385  1.00 94.51           C  
ATOM   1192  CD2 TYR A 166      88.423 -26.056 -49.345  1.00 91.00           C  
ATOM   1193  CE1 TYR A 166      86.834 -26.850 -51.482  1.00 95.18           C  
ATOM   1194  CE2 TYR A 166      88.270 -25.214 -50.437  1.00 93.46           C  
ATOM   1195  CZ  TYR A 166      87.472 -25.621 -51.504  1.00 97.51           C  
ATOM   1196  OH  TYR A 166      87.303 -24.811 -52.602  1.00100.00           O  
ATOM   1197  N   LYS A 167      86.272 -30.714 -46.834  1.00 99.89           N  
ATOM   1198  CA  LYS A 167      86.359 -31.934 -46.032  1.00100.00           C  
ATOM   1199  C   LYS A 167      87.765 -32.507 -46.240  1.00 99.42           C  
ATOM   1200  O   LYS A 167      88.240 -33.377 -45.494  1.00 99.57           O  
ATOM   1201  CB  LYS A 167      85.264 -32.934 -46.463  1.00100.00           C  
ATOM   1202  CG  LYS A 167      85.031 -33.047 -47.976  1.00 94.53           C  
ATOM   1203  CD  LYS A 167      83.865 -33.989 -48.326  1.00 87.10           C  
ATOM   1204  CE  LYS A 167      82.490 -33.336 -48.185  1.00 82.22           C  
ATOM   1205  NZ  LYS A 167      82.192 -32.853 -46.810  1.00 82.74           N  
ATOM   1206  N   ALA A 168      88.428 -31.932 -47.240  1.00 99.38           N  
ATOM   1207  CA  ALA A 168      89.777 -32.279 -47.661  1.00 99.26           C  
ATOM   1208  C   ALA A 168      90.014 -31.505 -48.962  1.00100.00           C  
ATOM   1209  O   ALA A 168      89.205 -31.593 -49.898  1.00100.00           O  
ATOM   1210  CB  ALA A 168      89.872 -33.762 -47.908  1.00100.00           C  
ATOM   1211  N   THR A 169      91.115 -30.760 -49.045  1.00 99.16           N  
ATOM   1212  CA  THR A 169      91.343 -29.980 -50.257  1.00 97.68           C  
ATOM   1213  C   THR A 169      92.724 -30.047 -50.896  1.00 97.55           C  
ATOM   1214  O   THR A 169      93.609 -30.787 -50.450  1.00 93.35           O  
ATOM   1215  CB  THR A 169      90.967 -28.506 -50.031  1.00 96.28           C  
ATOM   1216  OG1 THR A 169      90.885 -27.828 -51.289  1.00 93.15           O  
ATOM   1217  CG2 THR A 169      92.006 -27.829 -49.161  1.00 97.81           C  
ATOM   1218  N   ALA A 170      92.868 -29.254 -51.962  1.00 98.58           N  
ATOM   1219  CA  ALA A 170      94.094 -29.155 -52.746  1.00 99.67           C  
ATOM   1220  C   ALA A 170      94.269 -27.839 -53.510  1.00 99.35           C  
ATOM   1221  O   ALA A 170      93.326 -27.269 -54.068  1.00 96.21           O  
ATOM   1222  CB  ALA A 170      94.196 -30.327 -53.729  1.00100.00           C  
ATOM   1223  N   THR A 171      95.513 -27.378 -53.519  1.00100.00           N  
ATOM   1224  CA  THR A 171      95.919 -26.166 -54.217  1.00 99.27           C  
ATOM   1225  C   THR A 171      97.124 -26.573 -55.053  1.00 99.43           C  
ATOM   1226  O   THR A 171      97.976 -27.338 -54.594  1.00 99.24           O  
ATOM   1227  CB  THR A 171      96.348 -25.009 -53.252  1.00100.00           C  
ATOM   1228  OG1 THR A 171      96.349 -25.448 -51.874  1.00100.00           O  
ATOM   1229  CG2 THR A 171      95.421 -23.817 -53.438  1.00 97.26           C  
ATOM   1230  N   GLY A 172      97.168 -26.113 -56.298  1.00100.00           N  
ATOM   1231  CA  GLY A 172      98.299 -26.446 -57.150  1.00100.00           C  
ATOM   1232  C   GLY A 172      98.077 -26.365 -58.651  1.00100.00           C  
ATOM   1233  O   GLY A 172      96.964 -26.072 -59.101  1.00 96.48           O  
ATOM   1234  N   PRO A 173      99.154 -26.569 -59.450  1.00100.00           N  
ATOM   1235  CA  PRO A 173      99.174 -26.545 -60.923  1.00 97.75           C  
ATOM   1236  C   PRO A 173      98.292 -27.672 -61.427  1.00 94.75           C  
ATOM   1237  O   PRO A 173      97.693 -27.601 -62.487  1.00 92.45           O  
ATOM   1238  CB  PRO A 173     100.643 -26.842 -61.255  1.00 96.93           C  
ATOM   1239  CG  PRO A 173     101.390 -26.303 -60.067  1.00100.00           C  
ATOM   1240  CD  PRO A 173     100.522 -26.761 -58.918  1.00100.00           C  
ATOM   1241  N   LYS A 174      98.224 -28.725 -60.636  1.00 94.71           N  
ATOM   1242  CA  LYS A 174      97.422 -29.864 -60.986  1.00 94.62           C  
ATOM   1243  C   LYS A 174      96.484 -30.059 -59.808  1.00 94.35           C  
ATOM   1244  O   LYS A 174      96.805 -30.705 -58.809  1.00 92.89           O  
ATOM   1245  CB  LYS A 174      98.340 -31.048 -61.270  1.00 92.30           C  
ATOM   1246  CG  LYS A 174      99.440 -30.679 -62.270  1.00 87.56           C  
ATOM   1247  CD  LYS A 174      99.689 -31.781 -63.264  1.00 83.95           C  
ATOM   1248  CE  LYS A 174      98.480 -31.997 -64.138  1.00 77.38           C  
ATOM   1249  NZ  LYS A 174      98.582 -33.299 -64.829  1.00 75.75           N  
ATOM   1250  N   GLN A 175      95.366 -29.355 -59.906  1.00 93.58           N  
ATOM   1251  CA  GLN A 175      94.355 -29.363 -58.886  1.00 95.54           C  
ATOM   1252  C   GLN A 175      93.467 -30.562 -58.957  1.00 95.70           C  
ATOM   1253  O   GLN A 175      93.615 -31.501 -58.178  1.00 98.98           O  
ATOM   1254  CB  GLN A 175      93.474 -28.116 -58.991  1.00 93.96           C  
ATOM   1255  CG  GLN A 175      94.186 -26.822 -58.684  1.00 97.13           C  
ATOM   1256  CD  GLN A 175      93.263 -25.802 -58.051  1.00100.00           C  
ATOM   1257  OE1 GLN A 175      92.208 -25.495 -58.593  1.00100.00           O  
ATOM   1258  NE2 GLN A 175      93.641 -25.293 -56.876  1.00100.00           N  
ATOM   1259  N   GLN A 176      92.567 -30.519 -59.931  1.00 95.67           N  
ATOM   1260  CA  GLN A 176      91.547 -31.538 -60.129  1.00 98.40           C  
ATOM   1261  C   GLN A 176      91.956 -32.991 -60.146  1.00 97.66           C  
ATOM   1262  O   GLN A 176      91.136 -33.863 -59.877  1.00 98.85           O  
ATOM   1263  CB  GLN A 176      90.681 -31.196 -61.350  1.00100.00           C  
ATOM   1264  CG  GLN A 176      89.168 -31.432 -61.143  1.00100.00           C  
ATOM   1265  CD  GLN A 176      88.626 -30.884 -59.802  1.00100.00           C  
ATOM   1266  OE1 GLN A 176      89.237 -30.017 -59.153  1.00100.00           O  
ATOM   1267  NE2 GLN A 176      87.471 -31.402 -59.386  1.00 99.96           N  
ATOM   1268  N   GLU A 177      93.224 -33.255 -60.420  1.00 99.05           N  
ATOM   1269  CA  GLU A 177      93.710 -34.633 -60.450  1.00100.00           C  
ATOM   1270  C   GLU A 177      93.735 -35.122 -59.013  1.00100.00           C  
ATOM   1271  O   GLU A 177      92.954 -36.013 -58.651  1.00100.00           O  
ATOM   1272  CB  GLU A 177      95.094 -34.707 -61.090  1.00100.00           C  
ATOM   1273  CG  GLU A 177      95.120 -34.218 -62.543  1.00100.00           C  
ATOM   1274  CD  GLU A 177      94.707 -32.746 -62.685  1.00100.00           C  
ATOM   1275  OE1 GLU A 177      95.593 -31.863 -62.635  1.00100.00           O  
ATOM   1276  OE2 GLU A 177      93.492 -32.470 -62.832  1.00100.00           O  
ATOM   1277  N   ILE A 178      94.569 -34.482 -58.187  1.00100.00           N  
ATOM   1278  CA  ILE A 178      94.680 -34.804 -56.761  1.00 99.27           C  
ATOM   1279  C   ILE A 178      93.248 -34.977 -56.234  1.00100.00           C  
ATOM   1280  O   ILE A 178      92.919 -35.991 -55.606  1.00 99.22           O  
ATOM   1281  CB  ILE A 178      95.354 -33.643 -55.981  1.00 97.40           C  
ATOM   1282  CG1 ILE A 178      96.565 -33.122 -56.754  1.00 98.41           C  
ATOM   1283  CG2 ILE A 178      95.787 -34.121 -54.605  1.00 93.00           C  
ATOM   1284  CD1 ILE A 178      97.332 -32.056 -56.023  1.00100.00           C  
ATOM   1285  N   THR A 179      92.396 -34.031 -56.643  1.00 99.72           N  
ATOM   1286  CA  THR A 179      90.976 -33.949 -56.305  1.00 95.14           C  
ATOM   1287  C   THR A 179      90.167 -35.207 -56.650  1.00 97.70           C  
ATOM   1288  O   THR A 179      89.830 -35.999 -55.759  1.00 99.32           O  
ATOM   1289  CB  THR A 179      90.351 -32.738 -57.019  1.00 87.22           C  
ATOM   1290  OG1 THR A 179      91.056 -31.553 -56.636  1.00 83.89           O  
ATOM   1291  CG2 THR A 179      88.892 -32.587 -56.665  1.00 82.41           C  
ATOM   1292  N   THR A 180      89.854 -35.367 -57.941  1.00 96.41           N  
ATOM   1293  CA  THR A 180      89.074 -36.507 -58.469  1.00 93.16           C  
ATOM   1294  C   THR A 180      89.334 -37.840 -57.746  1.00 89.03           C  
ATOM   1295  O   THR A 180      88.412 -38.600 -57.463  1.00 85.79           O  
ATOM   1296  CB  THR A 180      89.288 -36.688 -60.026  1.00 93.29           C  
ATOM   1297  OG1 THR A 180      90.681 -36.565 -60.346  1.00 95.02           O  
ATOM   1298  CG2 THR A 180      88.506 -35.646 -60.823  1.00 89.58           C  
ATOM   1299  N   ASN A 181      90.591 -38.088 -57.412  1.00 84.42           N  
ATOM   1300  CA  ASN A 181      90.979 -39.295 -56.719  1.00 81.56           C  
ATOM   1301  C   ASN A 181      90.269 -39.410 -55.412  1.00 78.49           C  
ATOM   1302  O   ASN A 181      89.651 -40.417 -55.101  1.00 72.49           O  
ATOM   1303  CB  ASN A 181      92.457 -39.230 -56.439  1.00 87.29           C  
ATOM   1304  CG  ASN A 181      93.266 -39.351 -57.688  1.00 94.63           C  
ATOM   1305  OD1 ASN A 181      94.267 -40.075 -57.730  1.00100.00           O  
ATOM   1306  ND2 ASN A 181      92.816 -38.680 -58.746  1.00 89.81           N  
ATOM   1307  N   LEU A 182      90.457 -38.374 -54.620  1.00 81.80           N  
ATOM   1308  CA  LEU A 182      89.865 -38.258 -53.315  1.00 85.91           C  
ATOM   1309  C   LEU A 182      88.353 -38.363 -53.477  1.00 89.17           C  
ATOM   1310  O   LEU A 182      87.711 -39.133 -52.764  1.00 91.65           O  
ATOM   1311  CB  LEU A 182      90.238 -36.903 -52.740  1.00 84.83           C  
ATOM   1312  CG  LEU A 182      91.553 -36.370 -53.307  1.00 81.59           C  
ATOM   1313  CD1 LEU A 182      91.750 -34.908 -52.957  1.00 84.94           C  
ATOM   1314  CD2 LEU A 182      92.712 -37.217 -52.846  1.00 80.47           C  
ATOM   1315  N   GLU A 183      87.799 -37.638 -54.451  1.00 89.18           N  
ATOM   1316  CA  GLU A 183      86.354 -37.665 -54.713  1.00 92.79           C  
ATOM   1317  C   GLU A 183      85.833 -39.095 -54.895  1.00 94.16           C  
ATOM   1318  O   GLU A 183      84.853 -39.488 -54.249  1.00 92.20           O  
ATOM   1319  CB  GLU A 183      86.006 -36.805 -55.938  1.00 95.67           C  
ATOM   1320  CG  GLU A 183      86.007 -35.288 -55.673  1.00 98.82           C  
ATOM   1321  CD  GLU A 183      85.823 -34.433 -56.935  1.00 99.41           C  
ATOM   1322  OE1 GLU A 183      84.857 -33.635 -56.999  1.00 94.64           O  
ATOM   1323  OE2 GLU A 183      86.665 -34.529 -57.851  1.00 99.88           O  
ATOM   1324  N   ASN A 184      86.522 -39.871 -55.743  1.00 97.05           N  
ATOM   1325  CA  ASN A 184      86.181 -41.278 -56.026  1.00 93.32           C  
ATOM   1326  C   ASN A 184      86.368 -42.120 -54.757  1.00 91.89           C  
ATOM   1327  O   ASN A 184      85.524 -42.957 -54.429  1.00 90.12           O  
ATOM   1328  CB  ASN A 184      87.053 -41.835 -57.171  1.00 89.87           C  
ATOM   1329  CG  ASN A 184      86.788 -41.151 -58.513  1.00 82.82           C  
ATOM   1330  OD1 ASN A 184      87.565 -41.291 -59.455  1.00 78.18           O  
ATOM   1331  ND2 ASN A 184      85.691 -40.415 -58.599  1.00 76.88           N  
ATOM   1332  N   HIS A 185      87.474 -41.878 -54.048  1.00 88.83           N  
ATOM   1333  CA  HIS A 185      87.771 -42.566 -52.796  1.00 85.56           C  
ATOM   1334  C   HIS A 185      86.700 -42.197 -51.773  1.00 86.89           C  
ATOM   1335  O   HIS A 185      86.546 -42.874 -50.754  1.00 87.43           O  
ATOM   1336  CB  HIS A 185      89.146 -42.133 -52.264  1.00 80.82           C  
ATOM   1337  CG  HIS A 185      89.446 -42.644 -50.890  1.00 71.93           C  
ATOM   1338  ND1 HIS A 185      88.684 -42.311 -49.793  1.00 70.13           N  
ATOM   1339  CD2 HIS A 185      90.391 -43.500 -50.444  1.00 68.50           C  
ATOM   1340  CE1 HIS A 185      89.138 -42.946 -48.728  1.00 69.55           C  
ATOM   1341  NE2 HIS A 185      90.174 -43.673 -49.099  1.00 73.37           N  
ATOM   1342  N   PHE A 186      85.970 -41.120 -52.048  1.00 87.21           N  
ATOM   1343  CA  PHE A 186      84.935 -40.647 -51.146  1.00 92.25           C  
ATOM   1344  C   PHE A 186      83.537 -41.129 -51.423  1.00 94.27           C  
ATOM   1345  O   PHE A 186      82.726 -41.265 -50.492  1.00 93.16           O  
ATOM   1346  CB  PHE A 186      84.967 -39.131 -51.052  1.00 95.89           C  
ATOM   1347  CG  PHE A 186      85.834 -38.637 -49.943  1.00100.00           C  
ATOM   1348  CD1 PHE A 186      85.282 -37.941 -48.862  1.00100.00           C  
ATOM   1349  CD2 PHE A 186      87.201 -38.941 -49.928  1.00100.00           C  
ATOM   1350  CE1 PHE A 186      86.080 -37.557 -47.770  1.00100.00           C  
ATOM   1351  CE2 PHE A 186      88.018 -38.565 -48.840  1.00100.00           C  
ATOM   1352  CZ  PHE A 186      87.452 -37.871 -47.757  1.00100.00           C  
ATOM   1353  N   LYS A 187      83.248 -41.350 -52.705  1.00 95.58           N  
ATOM   1354  CA  LYS A 187      81.947 -41.858 -53.130  1.00 97.45           C  
ATOM   1355  C   LYS A 187      81.805 -43.277 -52.560  1.00100.00           C  
ATOM   1356  O   LYS A 187      80.693 -43.738 -52.277  1.00 96.28           O  
ATOM   1357  CB  LYS A 187      81.874 -41.874 -54.654  1.00 95.08           C  
ATOM   1358  CG  LYS A 187      82.169 -40.517 -55.264  1.00100.00           C  
ATOM   1359  CD  LYS A 187      82.320 -40.567 -56.791  1.00100.00           C  
ATOM   1360  CE  LYS A 187      82.543 -39.161 -57.419  1.00100.00           C  
ATOM   1361  NZ  LYS A 187      83.821 -38.443 -57.043  1.00100.00           N  
ATOM   1362  N   LYS A 188      82.955 -43.941 -52.379  1.00100.00           N  
ATOM   1363  CA  LYS A 188      83.040 -45.292 -51.811  1.00 98.12           C  
ATOM   1364  C   LYS A 188      83.129 -45.265 -50.264  1.00 97.07           C  
ATOM   1365  O   LYS A 188      82.217 -45.758 -49.601  1.00 95.84           O  
ATOM   1366  CB  LYS A 188      84.217 -46.078 -52.405  1.00 93.78           C  
ATOM   1367  CG  LYS A 188      84.174 -46.273 -53.912  1.00 87.54           C  
ATOM   1368  CD  LYS A 188      84.796 -47.608 -54.328  1.00 87.70           C  
ATOM   1369  CE  LYS A 188      86.021 -48.016 -53.483  1.00 90.93           C  
ATOM   1370  NZ  LYS A 188      87.171 -47.060 -53.473  1.00 85.82           N  
ATOM   1371  N   SER A 189      84.180 -44.667 -49.684  1.00 97.16           N  
ATOM   1372  CA  SER A 189      84.295 -44.611 -48.215  1.00 97.57           C  
ATOM   1373  C   SER A 189      83.016 -43.995 -47.633  1.00 98.73           C  
ATOM   1374  O   SER A 189      82.729 -44.165 -46.446  1.00 97.92           O  
ATOM   1375  CB  SER A 189      85.555 -43.843 -47.747  1.00 98.95           C  
ATOM   1376  OG  SER A 189      85.350 -42.440 -47.617  1.00 98.77           O  
ATOM   1377  N   LYS A 190      82.251 -43.325 -48.512  1.00 98.78           N  
ATOM   1378  CA  LYS A 190      80.956 -42.663 -48.243  1.00 96.61           C  
ATOM   1379  C   LYS A 190      80.796 -41.660 -47.107  1.00 94.94           C  
ATOM   1380  O   LYS A 190      79.790 -40.951 -47.042  1.00 91.45           O  
ATOM   1381  CB  LYS A 190      79.811 -43.682 -48.226  1.00 93.02           C  
ATOM   1382  CG  LYS A 190      79.315 -44.020 -49.612  1.00 84.32           C  
ATOM   1383  CD  LYS A 190      78.748 -42.782 -50.262  1.00 83.79           C  
ATOM   1384  CE  LYS A 190      77.439 -42.393 -49.606  1.00 85.54           C  
ATOM   1385  NZ  LYS A 190      76.402 -43.421 -49.874  1.00 83.40           N  
ATOM   1386  N   ILE A 191      81.755 -41.644 -46.189  1.00 95.84           N  
ATOM   1387  CA  ILE A 191      81.743 -40.690 -45.090  1.00 96.95           C  
ATOM   1388  C   ILE A 191      82.363 -39.407 -45.673  1.00 98.90           C  
ATOM   1389  O   ILE A 191      82.736 -39.383 -46.862  1.00 93.63           O  
ATOM   1390  CB  ILE A 191      82.551 -41.213 -43.824  1.00 95.58           C  
ATOM   1391  CG1 ILE A 191      83.968 -41.692 -44.194  1.00 95.60           C  
ATOM   1392  CG2 ILE A 191      81.793 -42.344 -43.149  1.00 92.85           C  
ATOM   1393  CD1 ILE A 191      84.765 -42.292 -43.028  1.00 88.46           C  
ATOM   1394  N   ASP A 192      82.422 -38.340 -44.860  1.00100.00           N  
ATOM   1395  CA  ASP A 192      82.997 -37.045 -45.280  1.00100.00           C  
ATOM   1396  C   ASP A 192      84.392 -36.759 -44.660  1.00 99.18           C  
ATOM   1397  O   ASP A 192      84.783 -35.602 -44.446  1.00 94.92           O  
ATOM   1398  CB  ASP A 192      82.016 -35.887 -45.005  1.00 99.55           C  
ATOM   1399  CG  ASP A 192      81.847 -35.594 -43.525  1.00100.00           C  
ATOM   1400  OD1 ASP A 192      81.432 -34.453 -43.215  1.00100.00           O  
ATOM   1401  OD2 ASP A 192      82.129 -36.489 -42.680  1.00 96.74           O  
ATOM   1402  N   HIS A 193      85.125 -37.836 -44.385  1.00 98.82           N  
ATOM   1403  CA  HIS A 193      86.470 -37.758 -43.834  1.00 99.91           C  
ATOM   1404  C   HIS A 193      87.180 -39.134 -43.872  1.00100.00           C  
ATOM   1405  O   HIS A 193      86.671 -40.117 -44.457  1.00100.00           O  
ATOM   1406  CB  HIS A 193      86.426 -37.227 -42.410  1.00100.00           C  
ATOM   1407  CG  HIS A 193      85.868 -38.209 -41.430  1.00100.00           C  
ATOM   1408  ND1 HIS A 193      86.626 -39.214 -40.869  1.00100.00           N  
ATOM   1409  CD2 HIS A 193      84.622 -38.341 -40.916  1.00100.00           C  
ATOM   1410  CE1 HIS A 193      85.879 -39.921 -40.051  1.00 99.65           C  
ATOM   1411  NE2 HIS A 193      84.655 -39.416 -40.056  1.00100.00           N  
ATOM   1412  N   ILE A 194      88.366 -39.189 -43.260  1.00100.00           N  
ATOM   1413  CA  ILE A 194      89.157 -40.417 -43.235  1.00100.00           C  
ATOM   1414  C   ILE A 194      89.017 -41.238 -41.955  1.00100.00           C  
ATOM   1415  O   ILE A 194      89.381 -40.798 -40.853  1.00100.00           O  
ATOM   1416  CB  ILE A 194      90.666 -40.151 -43.565  1.00 97.74           C  
ATOM   1417  CG1 ILE A 194      90.798 -39.714 -45.030  1.00 90.59           C  
ATOM   1418  CG2 ILE A 194      91.529 -41.405 -43.279  1.00 97.57           C  
ATOM   1419  CD1 ILE A 194      90.083 -40.642 -46.011  1.00 83.28           C  
ATOM   1420  N   ASN A 195      88.466 -42.437 -42.131  1.00100.00           N  
ATOM   1421  CA  ASN A 195      88.258 -43.391 -41.048  1.00100.00           C  
ATOM   1422  C   ASN A 195      89.645 -43.924 -40.646  1.00 99.14           C  
ATOM   1423  O   ASN A 195      90.358 -44.481 -41.488  1.00100.00           O  
ATOM   1424  CB  ASN A 195      87.367 -44.518 -41.574  1.00 98.87           C  
ATOM   1425  CG  ASN A 195      86.754 -45.333 -40.475  1.00 99.08           C  
ATOM   1426  OD1 ASN A 195      86.798 -44.958 -39.292  1.00 92.91           O  
ATOM   1427  ND2 ASN A 195      86.164 -46.465 -40.855  1.00100.00           N  
ATOM   1428  N   GLU A 196      90.037 -43.721 -39.387  1.00 94.98           N  
ATOM   1429  CA  GLU A 196      91.357 -44.143 -38.898  1.00 95.95           C  
ATOM   1430  C   GLU A 196      91.682 -43.393 -37.611  1.00 97.95           C  
ATOM   1431  O   GLU A 196      91.385 -42.202 -37.509  1.00100.00           O  
ATOM   1432  CB  GLU A 196      92.445 -43.810 -39.932  1.00 95.12           C  
ATOM   1433  CG  GLU A 196      93.874 -43.978 -39.449  1.00 96.52           C  
ATOM   1434  CD  GLU A 196      94.208 -45.409 -39.066  1.00 98.52           C  
ATOM   1435  OE1 GLU A 196      94.154 -46.294 -39.954  1.00 98.59           O  
ATOM   1436  OE2 GLU A 196      94.549 -45.638 -37.879  1.00 95.89           O  
ATOM   1437  N   GLU A 197      92.369 -44.057 -36.676  1.00100.00           N  
ATOM   1438  CA  GLU A 197      92.730 -43.455 -35.369  1.00100.00           C  
ATOM   1439  C   GLU A 197      94.096 -42.721 -35.282  1.00100.00           C  
ATOM   1440  O   GLU A 197      94.196 -41.627 -34.690  1.00 99.68           O  
ATOM   1441  CB  GLU A 197      92.639 -44.509 -34.231  1.00100.00           C  
ATOM   1442  CG  GLU A 197      91.239 -45.122 -33.995  1.00100.00           C  
ATOM   1443  CD  GLU A 197      90.804 -46.080 -35.115  1.00100.00           C  
ATOM   1444  OE1 GLU A 197      91.331 -47.215 -35.156  1.00100.00           O  
ATOM   1445  OE2 GLU A 197      89.949 -45.700 -35.961  1.00100.00           O  
ATOM   1446  N   SER A 198      95.141 -43.342 -35.838  1.00100.00           N  
ATOM   1447  CA  SER A 198      96.488 -42.770 -35.819  1.00 99.22           C  
ATOM   1448  C   SER A 198      96.779 -41.834 -37.001  1.00 98.81           C  
ATOM   1449  O   SER A 198      96.333 -42.065 -38.133  1.00 96.01           O  
ATOM   1450  CB  SER A 198      97.542 -43.886 -35.744  1.00 96.71           C  
ATOM   1451  OG  SER A 198      97.514 -44.543 -34.482  1.00 89.98           O  
ATOM   1452  N   TRP A 199      97.506 -40.756 -36.709  1.00 97.27           N  
ATOM   1453  CA  TRP A 199      97.883 -39.771 -37.716  1.00 91.35           C  
ATOM   1454  C   TRP A 199      98.879 -40.384 -38.681  1.00 87.48           C  
ATOM   1455  O   TRP A 199      98.699 -40.314 -39.882  1.00 81.89           O  
ATOM   1456  CB  TRP A 199      98.452 -38.506 -37.059  1.00 93.92           C  
ATOM   1457  CG  TRP A 199      99.484 -38.712 -35.961  1.00 91.76           C  
ATOM   1458  CD1 TRP A 199      99.236 -38.936 -34.630  1.00 92.23           C  
ATOM   1459  CD2 TRP A 199     100.910 -38.612 -36.091  1.00 87.38           C  
ATOM   1460  NE1 TRP A 199     100.416 -38.963 -33.924  1.00 88.75           N  
ATOM   1461  CE2 TRP A 199     101.458 -38.766 -34.792  1.00 86.30           C  
ATOM   1462  CE3 TRP A 199     101.778 -38.400 -37.175  1.00 81.68           C  
ATOM   1463  CZ2 TRP A 199     102.831 -38.713 -34.546  1.00 85.66           C  
ATOM   1464  CZ3 TRP A 199     103.142 -38.344 -36.932  1.00 85.13           C  
ATOM   1465  CH2 TRP A 199     103.658 -38.500 -35.622  1.00 86.33           C  
ATOM   1466  N   GLU A 200      99.909 -41.014 -38.127  1.00 88.96           N  
ATOM   1467  CA  GLU A 200     100.943 -41.706 -38.891  1.00 87.00           C  
ATOM   1468  C   GLU A 200     100.221 -42.426 -40.026  1.00 81.52           C  
ATOM   1469  O   GLU A 200     100.499 -42.227 -41.202  1.00 71.64           O  
ATOM   1470  CB  GLU A 200     101.627 -42.759 -37.993  1.00 89.27           C  
ATOM   1471  CG  GLU A 200     102.336 -42.207 -36.744  1.00 93.77           C  
ATOM   1472  CD  GLU A 200     101.653 -42.569 -35.404  1.00 95.91           C  
ATOM   1473  OE1 GLU A 200     100.410 -42.705 -35.351  1.00 92.37           O  
ATOM   1474  OE2 GLU A 200     102.376 -42.687 -34.383  1.00 94.60           O  
ATOM   1475  N   LYS A 201      99.185 -43.147 -39.634  1.00 79.56           N  
ATOM   1476  CA  LYS A 201      98.385 -43.905 -40.551  1.00 85.07           C  
ATOM   1477  C   LYS A 201      97.675 -43.058 -41.615  1.00 87.90           C  
ATOM   1478  O   LYS A 201      97.667 -43.410 -42.810  1.00 83.31           O  
ATOM   1479  CB  LYS A 201      97.419 -44.768 -39.741  1.00 89.37           C  
ATOM   1480  CG  LYS A 201      98.087 -45.993 -39.069  1.00 93.94           C  
ATOM   1481  CD  LYS A 201      98.395 -47.085 -40.115  1.00 97.54           C  
ATOM   1482  CE  LYS A 201      99.115 -48.310 -39.561  1.00 95.89           C  
ATOM   1483  NZ  LYS A 201      99.340 -49.302 -40.665  1.00 94.59           N  
ATOM   1484  N   VAL A 202      97.099 -41.934 -41.193  1.00 94.74           N  
ATOM   1485  CA  VAL A 202      96.403 -41.026 -42.132  1.00100.00           C  
ATOM   1486  C   VAL A 202      97.447 -40.476 -43.120  1.00100.00           C  
ATOM   1487  O   VAL A 202      97.265 -40.538 -44.351  1.00100.00           O  
ATOM   1488  CB  VAL A 202      95.721 -39.805 -41.396  1.00 99.18           C  
ATOM   1489  CG1 VAL A 202      94.918 -38.932 -42.385  1.00 88.43           C  
ATOM   1490  CG2 VAL A 202      94.822 -40.298 -40.278  1.00100.00           C  
ATOM   1491  N   VAL A 203      98.533 -39.946 -42.547  1.00100.00           N  
ATOM   1492  CA  VAL A 203      99.659 -39.384 -43.287  1.00 97.37           C  
ATOM   1493  C   VAL A 203      99.944 -40.346 -44.438  1.00 96.69           C  
ATOM   1494  O   VAL A 203      99.802 -40.011 -45.621  1.00 91.28           O  
ATOM   1495  CB  VAL A 203     100.919 -39.318 -42.381  1.00 98.44           C  
ATOM   1496  CG1 VAL A 203     102.061 -38.690 -43.132  1.00 99.58           C  
ATOM   1497  CG2 VAL A 203     100.641 -38.548 -41.092  1.00 97.14           C  
ATOM   1498  N   GLU A 204     100.265 -41.574 -44.049  1.00 97.07           N  
ATOM   1499  CA  GLU A 204     100.543 -42.648 -44.970  1.00 96.15           C  
ATOM   1500  C   GLU A 204      99.522 -42.583 -46.099  1.00 94.64           C  
ATOM   1501  O   GLU A 204      99.888 -42.372 -47.262  1.00 93.41           O  
ATOM   1502  CB  GLU A 204     100.443 -43.966 -44.204  1.00 96.49           C  
ATOM   1503  CG  GLU A 204     101.514 -44.085 -43.111  1.00100.00           C  
ATOM   1504  CD  GLU A 204     101.329 -45.272 -42.170  1.00100.00           C  
ATOM   1505  OE1 GLU A 204     100.593 -46.226 -42.532  1.00100.00           O  
ATOM   1506  OE2 GLU A 204     101.936 -45.253 -41.068  1.00100.00           O  
ATOM   1507  N   PHE A 205      98.249 -42.571 -45.708  1.00 91.37           N  
ATOM   1508  CA  PHE A 205      97.134 -42.526 -46.641  1.00 92.05           C  
ATOM   1509  C   PHE A 205      97.180 -41.433 -47.727  1.00 92.12           C  
ATOM   1510  O   PHE A 205      96.905 -41.702 -48.911  1.00 86.64           O  
ATOM   1511  CB  PHE A 205      95.815 -42.440 -45.868  1.00 92.02           C  
ATOM   1512  CG  PHE A 205      94.640 -42.133 -46.743  1.00 96.79           C  
ATOM   1513  CD1 PHE A 205      94.120 -40.841 -46.807  1.00 93.79           C  
ATOM   1514  CD2 PHE A 205      94.100 -43.119 -47.568  1.00 98.83           C  
ATOM   1515  CE1 PHE A 205      93.087 -40.533 -47.680  1.00 93.19           C  
ATOM   1516  CE2 PHE A 205      93.065 -42.822 -48.448  1.00 98.51           C  
ATOM   1517  CZ  PHE A 205      92.558 -41.525 -48.505  1.00 97.82           C  
ATOM   1518  N   ALA A 206      97.492 -40.206 -47.309  1.00 93.09           N  
ATOM   1519  CA  ALA A 206      97.567 -39.056 -48.218  1.00 92.79           C  
ATOM   1520  C   ALA A 206      98.733 -39.155 -49.201  1.00 89.25           C  
ATOM   1521  O   ALA A 206      98.556 -39.008 -50.411  1.00 86.50           O  
ATOM   1522  CB  ALA A 206      97.664 -37.763 -47.421  1.00 92.77           C  
ATOM   1523  N   ILE A 207      99.927 -39.391 -48.665  1.00 84.60           N  
ATOM   1524  CA  ILE A 207     101.128 -39.533 -49.472  1.00 77.10           C  
ATOM   1525  C   ILE A 207     100.736 -40.502 -50.547  1.00 72.74           C  
ATOM   1526  O   ILE A 207     100.936 -40.257 -51.731  1.00 66.49           O  
ATOM   1527  CB  ILE A 207     102.250 -40.194 -48.672  1.00 75.91           C  
ATOM   1528  CG1 ILE A 207     102.168 -39.772 -47.203  1.00 74.77           C  
ATOM   1529  CG2 ILE A 207     103.599 -39.804 -49.263  1.00 75.27           C  
ATOM   1530  CD1 ILE A 207     103.150 -40.461 -46.289  1.00 68.70           C  
ATOM   1531  N   THR A 208     100.084 -41.564 -50.091  1.00 72.88           N  
ATOM   1532  CA  THR A 208      99.589 -42.629 -50.931  1.00 80.34           C  
ATOM   1533  C   THR A 208      98.748 -42.054 -52.036  1.00 84.64           C  
ATOM   1534  O   THR A 208      99.087 -42.172 -53.211  1.00 88.38           O  
ATOM   1535  CB  THR A 208      98.692 -43.574 -50.136  1.00 80.60           C  
ATOM   1536  OG1 THR A 208      99.462 -44.207 -49.114  1.00 90.22           O  
ATOM   1537  CG2 THR A 208      98.077 -44.632 -51.043  1.00 82.30           C  
ATOM   1538  N   HIS A 209      97.666 -41.395 -51.646  1.00 87.05           N  
ATOM   1539  CA  HIS A 209      96.745 -40.808 -52.604  1.00 87.47           C  
ATOM   1540  C   HIS A 209      97.329 -39.707 -53.494  1.00 87.61           C  
ATOM   1541  O   HIS A 209      96.679 -39.282 -54.441  1.00 85.05           O  
ATOM   1542  CB  HIS A 209      95.532 -40.293 -51.860  1.00 89.06           C  
ATOM   1543  CG  HIS A 209      94.235 -40.778 -52.416  1.00 91.78           C  
ATOM   1544  ND1 HIS A 209      93.779 -40.424 -53.666  1.00 89.43           N  
ATOM   1545  CD2 HIS A 209      93.262 -41.539 -51.861  1.00 93.55           C  
ATOM   1546  CE1 HIS A 209      92.578 -40.935 -53.855  1.00 87.31           C  
ATOM   1547  NE2 HIS A 209      92.240 -41.615 -52.774  1.00 94.01           N  
ATOM   1548  N   MET A 210      98.536 -39.233 -53.170  1.00 89.22           N  
ATOM   1549  CA  MET A 210      99.208 -38.193 -53.957  1.00 85.77           C  
ATOM   1550  C   MET A 210     100.178 -38.830 -54.943  1.00 80.74           C  
ATOM   1551  O   MET A 210     100.218 -38.483 -56.110  1.00 69.63           O  
ATOM   1552  CB  MET A 210      99.950 -37.201 -53.052  1.00 91.52           C  
ATOM   1553  CG  MET A 210     100.735 -36.128 -53.839  1.00 96.79           C  
ATOM   1554  SD  MET A 210     101.287 -34.628 -52.913  1.00100.00           S  
ATOM   1555  CE  MET A 210     100.398 -33.318 -53.734  1.00 96.11           C  
ATOM   1556  N   ILE A 211     100.985 -39.750 -54.448  1.00 81.37           N  
ATOM   1557  CA  ILE A 211     101.924 -40.452 -55.293  1.00 84.97           C  
ATOM   1558  C   ILE A 211     101.134 -40.941 -56.484  1.00 84.89           C  
ATOM   1559  O   ILE A 211     101.429 -40.578 -57.617  1.00 80.33           O  
ATOM   1560  CB  ILE A 211     102.463 -41.686 -54.575  1.00 87.44           C  
ATOM   1561  CG1 ILE A 211     103.289 -41.262 -53.365  1.00 87.98           C  
ATOM   1562  CG2 ILE A 211     103.270 -42.545 -55.537  1.00 90.18           C  
ATOM   1563  CD1 ILE A 211     103.430 -42.325 -52.318  1.00 88.17           C  
ATOM   1564  N   ASP A 212     100.079 -41.698 -56.171  1.00 89.12           N  
ATOM   1565  CA  ASP A 212      99.160 -42.306 -57.140  1.00 96.08           C  
ATOM   1566  C   ASP A 212      98.623 -41.252 -58.075  1.00 98.06           C  
ATOM   1567  O   ASP A 212      98.305 -41.525 -59.246  1.00100.00           O  
ATOM   1568  CB  ASP A 212      97.924 -42.910 -56.432  1.00 99.66           C  
ATOM   1569  CG  ASP A 212      98.264 -44.005 -55.407  1.00100.00           C  
ATOM   1570  OD1 ASP A 212      99.441 -44.141 -55.010  1.00100.00           O  
ATOM   1571  OD2 ASP A 212      97.323 -44.717 -54.967  1.00 98.02           O  
ATOM   1572  N   ALA A 213      98.480 -40.058 -57.521  1.00 95.68           N  
ATOM   1573  CA  ALA A 213      97.929 -38.933 -58.252  1.00100.00           C  
ATOM   1574  C   ALA A 213      98.871 -38.101 -59.149  1.00100.00           C  
ATOM   1575  O   ALA A 213      98.408 -37.248 -59.921  1.00100.00           O  
ATOM   1576  CB  ALA A 213      97.210 -38.033 -57.271  1.00 99.86           C  
ATOM   1577  N   LEU A 214     100.178 -38.330 -59.052  1.00100.00           N  
ATOM   1578  CA  LEU A 214     101.128 -37.557 -59.852  1.00 99.20           C  
ATOM   1579  C   LEU A 214     101.850 -38.372 -60.901  1.00 96.44           C  
ATOM   1580  O   LEU A 214     102.345 -37.821 -61.880  1.00 95.09           O  
ATOM   1581  CB  LEU A 214     102.173 -36.890 -58.943  1.00100.00           C  
ATOM   1582  CG  LEU A 214     101.690 -35.827 -57.948  1.00100.00           C  
ATOM   1583  CD1 LEU A 214     102.884 -35.250 -57.213  1.00100.00           C  
ATOM   1584  CD2 LEU A 214     100.915 -34.719 -58.665  1.00 98.80           C  
ATOM   1585  N   GLY A 215     101.856 -39.690 -60.733  1.00 96.38           N  
ATOM   1586  CA  GLY A 215     102.603 -40.526 -61.648  1.00 96.41           C  
ATOM   1587  C   GLY A 215     104.020 -40.105 -61.288  1.00100.00           C  
ATOM   1588  O   GLY A 215     104.820 -39.780 -62.178  1.00100.00           O  
ATOM   1589  N   THR A 216     104.279 -40.011 -59.971  1.00100.00           N  
ATOM   1590  CA  THR A 216     105.572 -39.588 -59.422  1.00 98.40           C  
ATOM   1591  C   THR A 216     105.879 -40.125 -58.032  1.00 95.07           C  
ATOM   1592  O   THR A 216     104.988 -40.342 -57.209  1.00 87.77           O  
ATOM   1593  CB  THR A 216     105.678 -38.027 -59.362  1.00 98.55           C  
ATOM   1594  OG1 THR A 216     105.851 -37.519 -60.687  1.00100.00           O  
ATOM   1595  CG2 THR A 216     106.858 -37.554 -58.491  1.00 97.16           C  
ATOM   1596  N   GLU A 217     107.174 -40.271 -57.781  1.00 97.27           N  
ATOM   1597  CA  GLU A 217     107.668 -40.738 -56.509  1.00 98.92           C  
ATOM   1598  C   GLU A 217     108.519 -39.689 -55.789  1.00100.00           C  
ATOM   1599  O   GLU A 217     109.260 -38.912 -56.429  1.00100.00           O  
ATOM   1600  CB  GLU A 217     108.468 -42.020 -56.682  1.00100.00           C  
ATOM   1601  CG  GLU A 217     108.602 -42.762 -55.371  1.00100.00           C  
ATOM   1602  CD  GLU A 217     107.266 -42.820 -54.641  1.00100.00           C  
ATOM   1603  OE1 GLU A 217     107.048 -41.999 -53.714  1.00100.00           O  
ATOM   1604  OE2 GLU A 217     106.424 -43.665 -55.025  1.00100.00           O  
ATOM   1605  N   PHE A 218     108.442 -39.721 -54.453  1.00100.00           N  
ATOM   1606  CA  PHE A 218     109.161 -38.779 -53.574  1.00100.00           C  
ATOM   1607  C   PHE A 218     110.138 -39.421 -52.546  1.00100.00           C  
ATOM   1608  O   PHE A 218     109.800 -40.410 -51.886  1.00100.00           O  
ATOM   1609  CB  PHE A 218     108.160 -37.873 -52.788  1.00100.00           C  
ATOM   1610  CG  PHE A 218     106.779 -37.707 -53.431  1.00100.00           C  
ATOM   1611  CD1 PHE A 218     106.572 -36.830 -54.501  1.00100.00           C  
ATOM   1612  CD2 PHE A 218     105.678 -38.396 -52.917  1.00100.00           C  
ATOM   1613  CE1 PHE A 218     105.291 -36.646 -55.042  1.00100.00           C  
ATOM   1614  CE2 PHE A 218     104.396 -38.212 -53.454  1.00100.00           C  
ATOM   1615  CZ  PHE A 218     104.203 -37.339 -54.517  1.00100.00           C  
ATOM   1616  N   SER A 219     111.328 -38.824 -52.395  1.00100.00           N  
ATOM   1617  CA  SER A 219     112.339 -39.286 -51.430  1.00 99.87           C  
ATOM   1618  C   SER A 219     112.003 -38.675 -50.057  1.00 98.11           C  
ATOM   1619  O   SER A 219     110.881 -38.219 -49.832  1.00 94.81           O  
ATOM   1620  CB  SER A 219     113.766 -38.878 -51.880  1.00100.00           C  
ATOM   1621  OG  SER A 219     113.936 -37.465 -51.997  1.00 96.06           O  
ATOM   1622  N   LYS A 220     112.959 -38.670 -49.137  1.00 98.47           N  
ATOM   1623  CA  LYS A 220     112.718 -38.096 -47.810  1.00100.00           C  
ATOM   1624  C   LYS A 220     113.205 -36.642 -47.689  1.00 99.76           C  
ATOM   1625  O   LYS A 220     114.021 -36.311 -46.823  1.00 99.23           O  
ATOM   1626  CB  LYS A 220     113.377 -38.958 -46.729  1.00 99.87           C  
ATOM   1627  CG  LYS A 220     114.814 -39.356 -47.038  1.00 99.57           C  
ATOM   1628  CD  LYS A 220     115.636 -39.496 -45.772  1.00 96.87           C  
ATOM   1629  CE  LYS A 220     116.709 -38.416 -45.717  1.00 96.78           C  
ATOM   1630  NZ  LYS A 220     116.179 -37.023 -45.879  1.00 94.67           N  
ATOM   1631  N   ASN A 221     112.665 -35.763 -48.522  1.00 96.11           N  
ATOM   1632  CA  ASN A 221     113.086 -34.375 -48.500  1.00 93.87           C  
ATOM   1633  C   ASN A 221     112.415 -33.681 -49.654  1.00 96.22           C  
ATOM   1634  O   ASN A 221     112.414 -32.453 -49.754  1.00 94.40           O  
ATOM   1635  CB  ASN A 221     114.591 -34.296 -48.691  1.00 92.33           C  
ATOM   1636  CG  ASN A 221     115.172 -33.023 -48.145  1.00 95.12           C  
ATOM   1637  OD1 ASN A 221     115.014 -31.950 -48.730  1.00 99.30           O  
ATOM   1638  ND2 ASN A 221     115.838 -33.124 -47.004  1.00 91.02           N  
ATOM   1639  N   ASP A 222     111.893 -34.496 -50.560  1.00 98.38           N  
ATOM   1640  CA  ASP A 222     111.183 -34.009 -51.730  1.00 98.84           C  
ATOM   1641  C   ASP A 222     109.774 -33.546 -51.302  1.00 98.28           C  
ATOM   1642  O   ASP A 222     109.078 -32.852 -52.055  1.00100.00           O  
ATOM   1643  CB  ASP A 222     111.099 -35.135 -52.772  1.00 98.52           C  
ATOM   1644  CG  ASP A 222     110.537 -34.673 -54.123  1.00100.00           C  
ATOM   1645  OD1 ASP A 222     110.193 -35.558 -54.945  1.00100.00           O  
ATOM   1646  OD2 ASP A 222     110.450 -33.445 -54.384  1.00100.00           O  
ATOM   1647  N   LEU A 223     109.372 -33.894 -50.077  1.00 96.29           N  
ATOM   1648  CA  LEU A 223     108.052 -33.505 -49.589  1.00 93.06           C  
ATOM   1649  C   LEU A 223     107.983 -32.605 -48.381  1.00 90.73           C  
ATOM   1650  O   LEU A 223     108.981 -32.319 -47.720  1.00 89.80           O  
ATOM   1651  CB  LEU A 223     107.165 -34.721 -49.343  1.00 95.58           C  
ATOM   1652  CG  LEU A 223     106.616 -35.368 -50.615  1.00100.00           C  
ATOM   1653  CD1 LEU A 223     105.512 -36.362 -50.253  1.00 96.47           C  
ATOM   1654  CD2 LEU A 223     106.089 -34.288 -51.563  1.00100.00           C  
ATOM   1655  N   GLU A 224     106.757 -32.219 -48.070  1.00 88.37           N  
ATOM   1656  CA  GLU A 224     106.496 -31.334 -46.958  1.00 89.42           C  
ATOM   1657  C   GLU A 224     105.099 -31.623 -46.389  1.00 86.33           C  
ATOM   1658  O   GLU A 224     104.093 -31.543 -47.113  1.00 81.36           O  
ATOM   1659  CB  GLU A 224     106.598 -29.879 -47.461  1.00 93.77           C  
ATOM   1660  CG  GLU A 224     106.419 -28.804 -46.407  1.00 97.90           C  
ATOM   1661  CD  GLU A 224     107.430 -28.923 -45.294  1.00100.00           C  
ATOM   1662  OE1 GLU A 224     108.417 -28.146 -45.325  1.00100.00           O  
ATOM   1663  OE2 GLU A 224     107.231 -29.789 -44.402  1.00 97.89           O  
ATOM   1664  N   VAL A 225     105.028 -32.022 -45.118  1.00 81.72           N  
ATOM   1665  CA  VAL A 225     103.717 -32.278 -44.517  1.00 80.62           C  
ATOM   1666  C   VAL A 225     103.539 -31.849 -43.066  1.00 80.28           C  
ATOM   1667  O   VAL A 225     104.504 -31.712 -42.311  1.00 78.31           O  
ATOM   1668  CB  VAL A 225     103.244 -33.729 -44.712  1.00 80.05           C  
ATOM   1669  CG1 VAL A 225     101.916 -33.977 -43.997  1.00 76.00           C  
ATOM   1670  CG2 VAL A 225     103.049 -34.003 -46.179  1.00 79.35           C  
ATOM   1671  N   GLY A 226     102.282 -31.559 -42.731  1.00 79.80           N  
ATOM   1672  CA  GLY A 226     101.924 -31.119 -41.404  1.00 78.47           C  
ATOM   1673  C   GLY A 226     100.699 -31.833 -40.882  1.00 77.33           C  
ATOM   1674  O   GLY A 226      99.818 -32.267 -41.633  1.00 66.84           O  
ATOM   1675  N   VAL A 227     100.647 -31.897 -39.558  1.00 82.03           N  
ATOM   1676  CA  VAL A 227      99.583 -32.552 -38.823  1.00 89.38           C  
ATOM   1677  C   VAL A 227      98.998 -31.692 -37.695  1.00 93.09           C  
ATOM   1678  O   VAL A 227      99.729 -31.152 -36.859  1.00 94.82           O  
ATOM   1679  CB  VAL A 227     100.120 -33.817 -38.158  1.00 93.63           C  
ATOM   1680  CG1 VAL A 227      98.989 -34.575 -37.476  1.00100.00           C  
ATOM   1681  CG2 VAL A 227     100.853 -34.675 -39.163  1.00 96.72           C  
ATOM   1682  N   ALA A 228      97.669 -31.626 -37.638  1.00 97.49           N  
ATOM   1683  CA  ALA A 228      96.965 -30.866 -36.597  1.00 99.84           C  
ATOM   1684  C   ALA A 228      96.314 -31.854 -35.636  1.00100.00           C  
ATOM   1685  O   ALA A 228      95.431 -32.633 -36.026  1.00 98.56           O  
ATOM   1686  CB  ALA A 228      95.912 -29.953 -37.214  1.00100.00           C  
ATOM   1687  N   THR A 229      96.743 -31.806 -34.378  1.00 98.43           N  
ATOM   1688  CA  THR A 229      96.236 -32.726 -33.370  1.00 98.18           C  
ATOM   1689  C   THR A 229      95.244 -32.120 -32.394  1.00 96.62           C  
ATOM   1690  O   THR A 229      94.584 -31.113 -32.680  1.00 90.58           O  
ATOM   1691  CB  THR A 229      97.395 -33.323 -32.530  1.00 99.94           C  
ATOM   1692  OG1 THR A 229      97.953 -32.306 -31.680  1.00 98.15           O  
ATOM   1693  CG2 THR A 229      98.475 -33.912 -33.442  1.00 98.21           C  
ATOM   1694  N   LYS A 230      95.128 -32.795 -31.249  1.00 98.37           N  
ATOM   1695  CA  LYS A 230      94.262 -32.349 -30.183  1.00 97.56           C  
ATOM   1696  C   LYS A 230      95.022 -31.270 -29.466  1.00 98.20           C  
ATOM   1697  O   LYS A 230      95.753 -31.529 -28.500  1.00 97.08           O  
ATOM   1698  CB  LYS A 230      93.883 -33.463 -29.200  1.00 94.46           C  
ATOM   1699  CG  LYS A 230      92.834 -33.001 -28.167  1.00 91.42           C  
ATOM   1700  CD  LYS A 230      91.657 -32.273 -28.855  1.00 93.19           C  
ATOM   1701  CE  LYS A 230      90.646 -31.701 -27.867  1.00 90.26           C  
ATOM   1702  NZ  LYS A 230      89.564 -30.940 -28.567  1.00 85.92           N  
ATOM   1703  N   ASP A 231      94.959 -30.092 -30.083  1.00 99.78           N  
ATOM   1704  CA  ASP A 231      95.548 -28.859 -29.568  1.00100.00           C  
ATOM   1705  C   ASP A 231      97.077 -28.878 -29.341  1.00 99.29           C  
ATOM   1706  O   ASP A 231      97.561 -28.602 -28.237  1.00 99.94           O  
ATOM   1707  CB  ASP A 231      94.778 -28.443 -28.285  1.00100.00           C  
ATOM   1708  CG  ASP A 231      93.242 -28.812 -28.331  1.00100.00           C  
ATOM   1709  OD1 ASP A 231      92.619 -28.816 -29.433  1.00100.00           O  
ATOM   1710  OD2 ASP A 231      92.659 -29.106 -27.249  1.00100.00           O  
ATOM   1711  N   LYS A 232      97.831 -29.129 -30.410  1.00 96.19           N  
ATOM   1712  CA  LYS A 232      99.283 -29.189 -30.309  1.00 92.83           C  
ATOM   1713  C   LYS A 232      99.941 -29.301 -31.708  1.00 92.59           C  
ATOM   1714  O   LYS A 232     100.847 -30.098 -31.891  1.00 95.76           O  
ATOM   1715  CB  LYS A 232      99.625 -30.387 -29.399  1.00 90.36           C  
ATOM   1716  CG  LYS A 232     101.088 -30.636 -29.064  1.00 94.56           C  
ATOM   1717  CD  LYS A 232     101.761 -29.538 -28.253  1.00 98.76           C  
ATOM   1718  CE  LYS A 232     103.198 -29.968 -27.901  1.00 95.25           C  
ATOM   1719  NZ  LYS A 232     104.043 -28.886 -27.320  1.00 90.27           N  
ATOM   1720  N   PHE A 233      99.513 -28.467 -32.669  1.00 91.05           N  
ATOM   1721  CA  PHE A 233     100.028 -28.452 -34.062  1.00 86.81           C  
ATOM   1722  C   PHE A 233     101.550 -28.411 -34.255  1.00 84.12           C  
ATOM   1723  O   PHE A 233     102.217 -27.496 -33.791  1.00 84.25           O  
ATOM   1724  CB  PHE A 233      99.414 -27.294 -34.832  1.00 88.01           C  
ATOM   1725  CG  PHE A 233      99.958 -27.140 -36.217  1.00 91.08           C  
ATOM   1726  CD1 PHE A 233      99.444 -27.899 -37.263  1.00 92.84           C  
ATOM   1727  CD2 PHE A 233     100.981 -26.233 -36.482  1.00 92.66           C  
ATOM   1728  CE1 PHE A 233      99.937 -27.758 -38.556  1.00 91.90           C  
ATOM   1729  CE2 PHE A 233     101.486 -26.083 -37.771  1.00 90.88           C  
ATOM   1730  CZ  PHE A 233     100.960 -26.848 -38.811  1.00 92.47           C  
ATOM   1731  N   PHE A 234     102.054 -29.298 -35.104  1.00 82.12           N  
ATOM   1732  CA  PHE A 234     103.494 -29.430 -35.334  1.00 86.28           C  
ATOM   1733  C   PHE A 234     103.844 -29.740 -36.785  1.00 87.05           C  
ATOM   1734  O   PHE A 234     103.119 -30.453 -37.476  1.00 86.35           O  
ATOM   1735  CB  PHE A 234     104.056 -30.545 -34.436  1.00 88.66           C  
ATOM   1736  CG  PHE A 234     103.350 -31.880 -34.599  1.00 96.06           C  
ATOM   1737  CD1 PHE A 234     102.013 -31.949 -35.042  1.00 97.60           C  
ATOM   1738  CD2 PHE A 234     104.023 -33.070 -34.366  1.00 98.25           C  
ATOM   1739  CE1 PHE A 234     101.360 -33.172 -35.255  1.00 91.51           C  
ATOM   1740  CE2 PHE A 234     103.370 -34.312 -34.580  1.00100.00           C  
ATOM   1741  CZ  PHE A 234     102.032 -34.351 -35.030  1.00 94.38           C  
ATOM   1742  N   THR A 235     104.965 -29.199 -37.243  1.00 89.73           N  
ATOM   1743  CA  THR A 235     105.408 -29.428 -38.616  1.00 94.01           C  
ATOM   1744  C   THR A 235     106.167 -30.749 -38.679  1.00 94.40           C  
ATOM   1745  O   THR A 235     106.896 -31.097 -37.745  1.00 93.90           O  
ATOM   1746  CB  THR A 235     106.341 -28.286 -39.146  1.00 94.40           C  
ATOM   1747  OG1 THR A 235     107.121 -27.754 -38.069  1.00 94.69           O  
ATOM   1748  CG2 THR A 235     105.545 -27.165 -39.810  1.00 88.83           C  
ATOM   1749  N   LEU A 236     105.952 -31.507 -39.751  1.00 93.01           N  
ATOM   1750  CA  LEU A 236     106.651 -32.771 -39.918  1.00 87.32           C  
ATOM   1751  C   LEU A 236     108.035 -32.474 -40.413  1.00 87.26           C  
ATOM   1752  O   LEU A 236     108.193 -31.766 -41.404  1.00 86.39           O  
ATOM   1753  CB  LEU A 236     105.924 -33.665 -40.898  1.00 82.94           C  
ATOM   1754  CG  LEU A 236     104.875 -34.389 -40.090  1.00 79.01           C  
ATOM   1755  CD1 LEU A 236     103.865 -34.998 -40.991  1.00 85.87           C  
ATOM   1756  CD2 LEU A 236     105.575 -35.427 -39.262  1.00 71.78           C  
ATOM   1757  N   SER A 237     109.032 -32.992 -39.698  1.00 87.81           N  
ATOM   1758  CA  SER A 237     110.437 -32.767 -40.042  1.00 88.10           C  
ATOM   1759  C   SER A 237     111.034 -33.816 -40.967  1.00 90.38           C  
ATOM   1760  O   SER A 237     110.467 -34.894 -41.148  1.00 91.44           O  
ATOM   1761  CB  SER A 237     111.286 -32.677 -38.788  1.00 87.91           C  
ATOM   1762  OG  SER A 237     111.457 -33.960 -38.220  1.00 90.07           O  
ATOM   1763  N   ALA A 238     112.222 -33.505 -41.483  1.00 92.14           N  
ATOM   1764  CA  ALA A 238     112.953 -34.352 -42.431  1.00 94.60           C  
ATOM   1765  C   ALA A 238     112.966 -35.845 -42.140  1.00 98.75           C  
ATOM   1766  O   ALA A 238     112.563 -36.653 -42.989  1.00100.00           O  
ATOM   1767  CB  ALA A 238     114.388 -33.844 -42.593  1.00 90.29           C  
ATOM   1768  N   GLU A 239     113.405 -36.204 -40.934  1.00 99.96           N  
ATOM   1769  CA  GLU A 239     113.510 -37.608 -40.546  1.00100.00           C  
ATOM   1770  C   GLU A 239     112.225 -38.401 -40.372  1.00 99.98           C  
ATOM   1771  O   GLU A 239     112.001 -39.378 -41.098  1.00100.00           O  
ATOM   1772  CB  GLU A 239     114.453 -37.766 -39.350  1.00 99.92           C  
ATOM   1773  CG  GLU A 239     115.901 -37.381 -39.692  1.00100.00           C  
ATOM   1774  CD  GLU A 239     116.431 -38.057 -40.989  1.00100.00           C  
ATOM   1775  OE1 GLU A 239     117.341 -38.915 -40.907  1.00100.00           O  
ATOM   1776  OE2 GLU A 239     115.963 -37.722 -42.101  1.00100.00           O  
ATOM   1777  N   ASN A 240     111.388 -37.987 -39.424  1.00 98.44           N  
ATOM   1778  CA  ASN A 240     110.110 -38.653 -39.171  1.00 95.91           C  
ATOM   1779  C   ASN A 240     109.358 -38.844 -40.487  1.00 92.84           C  
ATOM   1780  O   ASN A 240     108.697 -39.866 -40.708  1.00 86.08           O  
ATOM   1781  CB  ASN A 240     109.252 -37.839 -38.179  1.00 99.15           C  
ATOM   1782  CG  ASN A 240     109.775 -36.404 -37.952  1.00100.00           C  
ATOM   1783  OD1 ASN A 240     109.095 -35.414 -38.261  1.00 99.99           O  
ATOM   1784  ND2 ASN A 240     110.973 -36.298 -37.377  1.00 96.95           N  
ATOM   1785  N   ILE A 241     109.521 -37.859 -41.368  1.00 93.70           N  
ATOM   1786  CA  ILE A 241     108.903 -37.845 -42.685  1.00 97.73           C  
ATOM   1787  C   ILE A 241     109.221 -39.118 -43.488  1.00100.00           C  
ATOM   1788  O   ILE A 241     108.304 -39.769 -44.009  1.00100.00           O  
ATOM   1789  CB  ILE A 241     109.307 -36.549 -43.472  1.00 97.38           C  
ATOM   1790  CG1 ILE A 241     108.271 -35.449 -43.225  1.00 97.81           C  
ATOM   1791  CG2 ILE A 241     109.468 -36.813 -44.968  1.00100.00           C  
ATOM   1792  CD1 ILE A 241     108.456 -34.197 -44.081  1.00 99.31           C  
ATOM   1793  N   GLU A 242     110.504 -39.487 -43.554  1.00100.00           N  
ATOM   1794  CA  GLU A 242     110.945 -40.688 -44.285  1.00 97.58           C  
ATOM   1795  C   GLU A 242     110.280 -41.986 -43.782  1.00 94.57           C  
ATOM   1796  O   GLU A 242     109.703 -42.757 -44.567  1.00 81.60           O  
ATOM   1797  CB  GLU A 242     112.475 -40.816 -44.203  1.00 99.60           C  
ATOM   1798  CG  GLU A 242     113.043 -42.161 -44.683  1.00100.00           C  
ATOM   1799  CD  GLU A 242     112.546 -42.567 -46.061  1.00100.00           C  
ATOM   1800  OE1 GLU A 242     111.668 -43.465 -46.138  1.00100.00           O  
ATOM   1801  OE2 GLU A 242     113.033 -41.989 -47.061  1.00100.00           O  
ATOM   1802  N   GLU A 243     110.354 -42.194 -42.467  1.00 94.19           N  
ATOM   1803  CA  GLU A 243     109.796 -43.371 -41.812  1.00 91.29           C  
ATOM   1804  C   GLU A 243     108.355 -43.750 -42.226  1.00 91.58           C  
ATOM   1805  O   GLU A 243     107.946 -44.900 -42.054  1.00 88.57           O  
ATOM   1806  CB  GLU A 243     109.895 -43.216 -40.297  1.00 85.62           C  
ATOM   1807  CG  GLU A 243     109.552 -44.487 -39.552  1.00 88.49           C  
ATOM   1808  CD  GLU A 243     109.052 -44.239 -38.143  1.00 94.46           C  
ATOM   1809  OE1 GLU A 243     108.447 -43.172 -37.892  1.00100.00           O  
ATOM   1810  OE2 GLU A 243     109.246 -45.123 -37.286  1.00 96.84           O  
ATOM   1811  N   ARG A 244     107.594 -42.791 -42.758  1.00 92.59           N  
ATOM   1812  CA  ARG A 244     106.219 -43.041 -43.203  1.00 91.45           C  
ATOM   1813  C   ARG A 244     106.245 -43.698 -44.583  1.00 88.77           C  
ATOM   1814  O   ARG A 244     105.304 -44.389 -44.993  1.00 81.85           O  
ATOM   1815  CB  ARG A 244     105.432 -41.733 -43.255  1.00 93.47           C  
ATOM   1816  CG  ARG A 244     104.135 -41.730 -42.445  1.00 96.07           C  
ATOM   1817  CD  ARG A 244     104.372 -41.763 -40.940  1.00 96.53           C  
ATOM   1818  NE  ARG A 244     104.413 -43.123 -40.401  1.00100.00           N  
ATOM   1819  CZ  ARG A 244     104.769 -43.421 -39.153  1.00100.00           C  
ATOM   1820  NH1 ARG A 244     105.114 -42.449 -38.313  1.00 95.87           N  
ATOM   1821  NH2 ARG A 244     104.779 -44.686 -38.743  1.00 95.93           N  
ATOM   1822  N   LEU A 245     107.346 -43.465 -45.284  1.00 87.86           N  
ATOM   1823  CA  LEU A 245     107.574 -44.035 -46.599  1.00 93.77           C  
ATOM   1824  C   LEU A 245     107.949 -45.501 -46.379  1.00 95.27           C  
ATOM   1825  O   LEU A 245     107.657 -46.380 -47.202  1.00 91.29           O  
ATOM   1826  CB  LEU A 245     108.716 -43.281 -47.262  1.00 96.45           C  
ATOM   1827  CG  LEU A 245     108.505 -41.768 -47.215  1.00 95.09           C  
ATOM   1828  CD1 LEU A 245     109.786 -41.050 -47.543  1.00 99.85           C  
ATOM   1829  CD2 LEU A 245     107.418 -41.373 -48.188  1.00 97.39           C  
ATOM   1830  N   VAL A 246     108.646 -45.739 -45.272  1.00 96.74           N  
ATOM   1831  CA  VAL A 246     109.028 -47.086 -44.870  1.00 96.34           C  
ATOM   1832  C   VAL A 246     107.681 -47.796 -44.682  1.00 96.68           C  
ATOM   1833  O   VAL A 246     107.333 -48.730 -45.414  1.00 93.80           O  
ATOM   1834  CB  VAL A 246     109.782 -47.038 -43.513  1.00 95.78           C  
ATOM   1835  CG1 VAL A 246     109.678 -48.370 -42.776  1.00 92.95           C  
ATOM   1836  CG2 VAL A 246     111.230 -46.650 -43.737  1.00 87.86           C  
ATOM   1837  N   ALA A 247     106.900 -47.244 -43.758  1.00 95.71           N  
ATOM   1838  CA  ALA A 247     105.580 -47.732 -43.411  1.00 93.58           C  
ATOM   1839  C   ALA A 247     104.784 -48.047 -44.668  1.00 90.45           C  
ATOM   1840  O   ALA A 247     104.373 -49.186 -44.889  1.00 84.45           O  
ATOM   1841  CB  ALA A 247     104.851 -46.678 -42.567  1.00 95.95           C  
ATOM   1842  N   ILE A 248     104.571 -47.045 -45.506  1.00 90.83           N  
ATOM   1843  CA  ILE A 248     103.816 -47.321 -46.710  1.00 97.67           C  
ATOM   1844  C   ILE A 248     104.693 -47.719 -47.899  1.00 97.58           C  
ATOM   1845  O   ILE A 248     104.929 -46.921 -48.806  1.00100.00           O  
ATOM   1846  CB  ILE A 248     102.821 -46.170 -47.086  1.00 99.38           C  
ATOM   1847  CG1 ILE A 248     103.508 -44.804 -47.086  1.00 94.54           C  
ATOM   1848  CG2 ILE A 248     101.616 -46.195 -46.162  1.00 95.47           C  
ATOM   1849  CD1 ILE A 248     102.633 -43.720 -47.673  1.00 90.82           C  
ATOM   1850  N   ALA A 249     105.176 -48.959 -47.879  1.00 93.40           N  
ATOM   1851  CA  ALA A 249     106.012 -49.494 -48.955  1.00 90.36           C  
ATOM   1852  C   ALA A 249     105.563 -50.923 -49.231  1.00 91.45           C  
ATOM   1853  O   ALA A 249     105.262 -51.281 -50.368  1.00 90.42           O  
ATOM   1854  CB  ALA A 249     107.471 -49.460 -48.557  1.00 86.75           C  
ATOM   1855  N   GLU A 250     105.519 -51.728 -48.171  1.00 96.13           N  
ATOM   1856  CA  GLU A 250     105.069 -53.128 -48.227  1.00 98.08           C  
ATOM   1857  C   GLU A 250     103.524 -53.227 -48.262  1.00100.00           C  
ATOM   1858  O   GLU A 250     102.953 -53.877 -49.155  1.00 98.75           O  
ATOM   1859  CB  GLU A 250     105.602 -53.920 -47.015  1.00 97.74           C  
ATOM   1860  CG  GLU A 250     105.130 -53.443 -45.630  1.00 90.80           C  
ATOM   1861  CD  GLU A 250     105.921 -52.259 -45.139  1.00 90.85           C  
ATOM   1862  OE1 GLU A 250     106.798 -52.464 -44.286  1.00 90.64           O  
ATOM   1863  OE2 GLU A 250     105.685 -51.128 -45.611  1.00 92.24           O  
ATOM   1864  N   GLN A 251     102.878 -52.578 -47.277  1.00100.00           N  
ATOM   1865  CA  GLN A 251     101.413 -52.508 -47.100  1.00100.00           C  
ATOM   1866  C   GLN A 251     100.634 -52.081 -48.395  1.00100.00           C  
ATOM   1867  O   GLN A 251      99.402 -52.274 -48.483  1.00100.00           O  
ATOM   1868  CB  GLN A 251     101.114 -51.570 -45.892  1.00 99.20           C  
ATOM   1869  CG  GLN A 251      99.760 -50.804 -45.891  1.00100.00           C  
ATOM   1870  CD  GLN A 251      99.904 -49.261 -46.085  1.00100.00           C  
ATOM   1871  OE1 GLN A 251     100.221 -48.535 -45.135  1.00100.00           O  
ATOM   1872  NE2 GLN A 251      99.643 -48.769 -47.310  1.00100.00           N  
ATOM   1873  N   ASP A 252     101.373 -51.575 -49.400  1.00100.00           N  
ATOM   1874  CA  ASP A 252     100.827 -51.103 -50.692  1.00100.00           C  
ATOM   1875  C   ASP A 252     100.436 -52.251 -51.651  1.00100.00           C  
ATOM   1876  O   ASP A 252     101.337 -53.072 -51.997  1.00100.00           O  
ATOM   1877  CB  ASP A 252     101.838 -50.168 -51.418  1.00100.00           C  
ATOM   1878  CG  ASP A 252     102.258 -48.935 -50.579  1.00100.00           C  
ATOM   1879  OD1 ASP A 252     103.342 -48.383 -50.875  1.00 98.15           O  
ATOM   1880  OD2 ASP A 252     101.523 -48.510 -49.647  1.00100.00           O  
ATOM   1881  OXT ASP A 252      99.247 -52.282 -52.075  1.00100.00           O  
TER    1882      ASP A 252                                                      
ATOM   1883  N   ARG B   4      83.850   0.886 -75.335  1.00 46.73           N  
ATOM   1884  CA  ARG B   4      84.399   2.173 -74.783  1.00 55.40           C  
ATOM   1885  C   ARG B   4      83.388   3.365 -74.810  1.00 57.78           C  
ATOM   1886  O   ARG B   4      82.409   3.344 -75.595  1.00 55.01           O  
ATOM   1887  CB  ARG B   4      85.699   2.541 -75.501  1.00 49.14           C  
ATOM   1888  N   TYR B   5      83.627   4.362 -73.937  1.00 51.40           N  
ATOM   1889  CA  TYR B   5      82.780   5.551 -73.780  1.00 50.99           C  
ATOM   1890  C   TYR B   5      83.416   6.468 -72.715  1.00 60.11           C  
ATOM   1891  O   TYR B   5      84.650   6.548 -72.597  1.00 56.78           O  
ATOM   1892  CB  TYR B   5      81.323   5.136 -73.327  1.00 35.59           C  
ATOM   1893  N   SER B   6      82.542   7.185 -71.984  1.00 68.57           N  
ATOM   1894  CA  SER B   6      82.866   8.109 -70.860  1.00 60.82           C  
ATOM   1895  C   SER B   6      82.393   7.344 -69.602  1.00 61.79           C  
ATOM   1896  O   SER B   6      82.026   7.928 -68.568  1.00 55.75           O  
ATOM   1897  CB  SER B   6      82.069   9.446 -71.006  1.00 47.61           C  
ATOM   1898  N   PHE B   7      82.339   6.017 -69.766  1.00 65.75           N  
ATOM   1899  CA  PHE B   7      81.911   5.048 -68.759  1.00 60.97           C  
ATOM   1900  C   PHE B   7      82.836   5.065 -67.553  1.00 56.57           C  
ATOM   1901  O   PHE B   7      82.717   5.942 -66.703  1.00 56.93           O  
ATOM   1902  CB  PHE B   7      81.869   3.648 -69.385  1.00 54.60           C  
ATOM   1903  N   SER B   8      83.749   4.095 -67.518  1.00 56.31           N  
ATOM   1904  CA  SER B   8      84.769   3.881 -66.480  1.00 57.07           C  
ATOM   1905  C   SER B   8      85.282   5.105 -65.727  1.00 58.83           C  
ATOM   1906  O   SER B   8      86.189   5.771 -66.211  1.00 55.68           O  
ATOM   1907  CB  SER B   8      85.939   3.172 -67.110  1.00 56.35           C  
ATOM   1908  N   LEU B   9      84.748   5.326 -64.517  1.00 64.45           N  
ATOM   1909  CA  LEU B   9      85.052   6.457 -63.597  1.00 65.98           C  
ATOM   1910  C   LEU B   9      83.740   6.947 -63.010  1.00 64.57           C  
ATOM   1911  O   LEU B   9      82.656   6.710 -63.562  1.00 65.22           O  
ATOM   1912  CB  LEU B   9      85.751   7.643 -64.305  1.00 65.15           C  
ATOM   1913  N   THR B  10      83.815   7.673 -61.913  1.00 63.10           N  
ATOM   1914  CA  THR B  10      82.576   8.141 -61.360  1.00 66.06           C  
ATOM   1915  C   THR B  10      82.220   9.555 -61.787  1.00 69.27           C  
ATOM   1916  O   THR B  10      82.489  10.555 -61.088  1.00 60.69           O  
ATOM   1917  CB  THR B  10      82.512   7.910 -59.872  1.00 69.56           C  
ATOM   1918  OG1 THR B  10      82.571   6.494 -59.633  1.00 71.91           O  
ATOM   1919  CG2 THR B  10      81.207   8.445 -59.313  1.00 70.79           C  
ATOM   1920  N   THR B  11      81.610   9.595 -62.981  1.00 76.42           N  
ATOM   1921  CA  THR B  11      81.152  10.825 -63.639  1.00 74.22           C  
ATOM   1922  C   THR B  11      80.094  10.657 -64.758  1.00 71.89           C  
ATOM   1923  O   THR B  11      80.031   9.623 -65.439  1.00 78.75           O  
ATOM   1924  CB  THR B  11      82.354  11.678 -64.083  1.00 73.09           C  
ATOM   1925  OG1 THR B  11      82.363  12.883 -63.298  1.00 78.88           O  
ATOM   1926  CG2 THR B  11      82.324  11.973 -65.584  1.00 60.87           C  
ATOM   1927  N   PHE B  12      79.265  11.690 -64.906  1.00 64.63           N  
ATOM   1928  CA  PHE B  12      78.157  11.748 -65.862  1.00 63.39           C  
ATOM   1929  C   PHE B  12      78.417  11.518 -67.333  1.00 63.70           C  
ATOM   1930  O   PHE B  12      79.174  12.271 -67.940  1.00 64.61           O  
ATOM   1931  CB  PHE B  12      77.478  13.110 -65.795  1.00 64.48           C  
ATOM   1932  CG  PHE B  12      76.794  13.386 -64.504  1.00 69.42           C  
ATOM   1933  CD1 PHE B  12      75.520  12.915 -64.264  1.00 67.97           C  
ATOM   1934  CD2 PHE B  12      77.420  14.150 -63.526  1.00 74.64           C  
ATOM   1935  CE1 PHE B  12      74.877  13.198 -63.069  1.00 69.39           C  
ATOM   1936  CE2 PHE B  12      76.782  14.438 -62.332  1.00 71.56           C  
ATOM   1937  CZ  PHE B  12      75.509  13.961 -62.104  1.00 69.33           C  
ATOM   1938  N   SER B  13      77.696  10.560 -67.925  1.00 62.68           N  
ATOM   1939  CA  SER B  13      77.795  10.303 -69.356  1.00 59.46           C  
ATOM   1940  C   SER B  13      76.942  11.416 -69.954  1.00 58.03           C  
ATOM   1941  O   SER B  13      75.976  11.848 -69.342  1.00 54.19           O  
ATOM   1942  CB  SER B  13      77.176   8.965 -69.702  1.00 62.49           C  
ATOM   1943  OG  SER B  13      75.763   9.042 -69.647  1.00 72.51           O  
ATOM   1944  N   PRO B  14      77.254  11.857 -71.181  1.00 63.57           N  
ATOM   1945  CA  PRO B  14      76.551  12.933 -71.918  1.00 65.47           C  
ATOM   1946  C   PRO B  14      75.055  13.117 -71.652  1.00 66.65           C  
ATOM   1947  O   PRO B  14      74.583  14.244 -71.491  1.00 63.20           O  
ATOM   1948  CB  PRO B  14      76.851  12.603 -73.377  1.00 62.07           C  
ATOM   1949  CG  PRO B  14      78.268  12.092 -73.283  1.00 65.66           C  
ATOM   1950  CD  PRO B  14      78.295  11.227 -72.021  1.00 64.62           C  
ATOM   1951  N   SER B  15      74.319  12.010 -71.610  1.00 72.76           N  
ATOM   1952  CA  SER B  15      72.886  12.045 -71.335  1.00 78.33           C  
ATOM   1953  C   SER B  15      72.760  12.397 -69.854  1.00 82.62           C  
ATOM   1954  O   SER B  15      72.494  13.553 -69.492  1.00 86.61           O  
ATOM   1955  CB  SER B  15      72.262  10.669 -71.602  1.00 75.74           C  
ATOM   1956  OG  SER B  15      72.629  10.200 -72.885  1.00 70.06           O  
ATOM   1957  N   GLY B  16      73.039  11.406 -69.010  1.00 82.36           N  
ATOM   1958  CA  GLY B  16      72.974  11.590 -67.571  1.00 80.72           C  
ATOM   1959  C   GLY B  16      73.386  10.321 -66.858  1.00 77.33           C  
ATOM   1960  O   GLY B  16      73.668  10.341 -65.669  1.00 74.04           O  
ATOM   1961  N   LYS B  17      73.479   9.232 -67.610  1.00 79.48           N  
ATOM   1962  CA  LYS B  17      73.834   7.921 -67.071  1.00 83.73           C  
ATOM   1963  C   LYS B  17      75.172   7.846 -66.327  1.00 81.81           C  
ATOM   1964  O   LYS B  17      76.229   8.144 -66.895  1.00 76.98           O  
ATOM   1965  CB  LYS B  17      73.791   6.882 -68.198  1.00 89.78           C  
ATOM   1966  CG  LYS B  17      72.477   6.887 -69.001  1.00 95.17           C  
ATOM   1967  CD  LYS B  17      71.867   5.477 -69.143  1.00100.00           C  
ATOM   1968  CE  LYS B  17      72.642   4.584 -70.129  1.00100.00           C  
ATOM   1969  NZ  LYS B  17      71.936   3.286 -70.455  1.00100.00           N  
ATOM   1970  N   LEU B  18      75.122   7.449 -65.055  1.00 81.25           N  
ATOM   1971  CA  LEU B  18      76.337   7.352 -64.263  1.00 79.29           C  
ATOM   1972  C   LEU B  18      77.030   6.061 -64.643  1.00 80.88           C  
ATOM   1973  O   LEU B  18      76.419   4.985 -64.606  1.00 81.74           O  
ATOM   1974  CB  LEU B  18      76.037   7.412 -62.764  1.00 78.91           C  
ATOM   1975  CG  LEU B  18      77.070   8.229 -61.978  1.00 77.56           C  
ATOM   1976  CD1 LEU B  18      78.460   7.611 -62.105  1.00 81.95           C  
ATOM   1977  CD2 LEU B  18      77.094   9.642 -62.505  1.00 77.33           C  
ATOM   1978  N   GLY B  19      78.310   6.202 -65.004  1.00 81.37           N  
ATOM   1979  CA  GLY B  19      79.149   5.100 -65.462  1.00 78.30           C  
ATOM   1980  C   GLY B  19      79.175   3.749 -64.773  1.00 74.72           C  
ATOM   1981  O   GLY B  19      78.285   2.917 -64.962  1.00 74.30           O  
ATOM   1982  N   GLN B  20      80.263   3.509 -64.050  1.00 72.13           N  
ATOM   1983  CA  GLN B  20      80.483   2.266 -63.327  1.00 67.71           C  
ATOM   1984  C   GLN B  20      79.197   1.626 -62.840  1.00 65.12           C  
ATOM   1985  O   GLN B  20      78.846   0.558 -63.296  1.00 69.87           O  
ATOM   1986  CB  GLN B  20      81.432   2.493 -62.155  1.00 69.16           C  
ATOM   1987  CG  GLN B  20      82.877   2.794 -62.547  1.00 63.25           C  
ATOM   1988  CD  GLN B  20      83.645   1.552 -62.895  1.00 59.58           C  
ATOM   1989  OE1 GLN B  20      83.555   1.046 -64.016  1.00 57.67           O  
ATOM   1990  NE2 GLN B  20      84.403   1.043 -61.931  1.00 49.31           N  
ATOM   1991  N   ILE B  21      78.460   2.318 -61.987  1.00 62.58           N  
ATOM   1992  CA  ILE B  21      77.204   1.805 -61.454  1.00 65.41           C  
ATOM   1993  C   ILE B  21      76.483   0.726 -62.271  1.00 67.78           C  
ATOM   1994  O   ILE B  21      76.147  -0.346 -61.753  1.00 66.66           O  
ATOM   1995  CB  ILE B  21      76.256   2.956 -61.195  1.00 61.80           C  
ATOM   1996  CG1 ILE B  21      76.792   3.736 -60.014  1.00 60.08           C  
ATOM   1997  CG2 ILE B  21      74.805   2.466 -60.977  1.00 63.25           C  
ATOM   1998  CD1 ILE B  21      76.010   4.949 -59.733  1.00 69.71           C  
ATOM   1999  N   ASP B  22      76.273   0.994 -63.552  1.00 67.97           N  
ATOM   2000  CA  ASP B  22      75.592   0.035 -64.389  1.00 68.86           C  
ATOM   2001  C   ASP B  22      76.350  -1.271 -64.523  1.00 68.68           C  
ATOM   2002  O   ASP B  22      75.745  -2.325 -64.402  1.00 72.90           O  
ATOM   2003  CB  ASP B  22      75.199   0.665 -65.712  1.00 75.80           C  
ATOM   2004  CG  ASP B  22      74.136   1.773 -65.532  1.00 88.97           C  
ATOM   2005  OD1 ASP B  22      73.763   2.091 -64.368  1.00 92.20           O  
ATOM   2006  OD2 ASP B  22      73.663   2.325 -66.552  1.00 96.46           O  
ATOM   2007  N   TYR B  23      77.675  -1.219 -64.666  1.00 68.28           N  
ATOM   2008  CA  TYR B  23      78.491  -2.453 -64.734  1.00 68.09           C  
ATOM   2009  C   TYR B  23      78.474  -3.196 -63.409  1.00 65.11           C  
ATOM   2010  O   TYR B  23      78.899  -4.340 -63.321  1.00 60.29           O  
ATOM   2011  CB  TYR B  23      79.958  -2.182 -65.051  1.00 68.80           C  
ATOM   2012  CG  TYR B  23      80.180  -1.559 -66.381  1.00 77.54           C  
ATOM   2013  CD1 TYR B  23      79.609  -2.101 -67.519  1.00 80.14           C  
ATOM   2014  CD2 TYR B  23      80.933  -0.395 -66.502  1.00 82.05           C  
ATOM   2015  CE1 TYR B  23      79.777  -1.501 -68.746  1.00 84.44           C  
ATOM   2016  CE2 TYR B  23      81.106   0.219 -67.722  1.00 86.10           C  
ATOM   2017  CZ  TYR B  23      80.525  -0.332 -68.838  1.00 84.96           C  
ATOM   2018  OH  TYR B  23      80.660   0.335 -70.028  1.00 91.21           O  
ATOM   2019  N   ALA B  24      78.082  -2.503 -62.353  1.00 68.16           N  
ATOM   2020  CA  ALA B  24      78.013  -3.136 -61.055  1.00 70.91           C  
ATOM   2021  C   ALA B  24      76.731  -3.941 -61.077  1.00 71.28           C  
ATOM   2022  O   ALA B  24      76.725  -5.118 -60.712  1.00 68.00           O  
ATOM   2023  CB  ALA B  24      77.979  -2.095 -59.973  1.00 72.20           C  
ATOM   2024  N   LEU B  25      75.670  -3.308 -61.585  1.00 74.37           N  
ATOM   2025  CA  LEU B  25      74.356  -3.934 -61.716  1.00 75.83           C  
ATOM   2026  C   LEU B  25      74.442  -5.036 -62.775  1.00 74.03           C  
ATOM   2027  O   LEU B  25      73.426  -5.585 -63.188  1.00 77.20           O  
ATOM   2028  CB  LEU B  25      73.293  -2.902 -62.125  1.00 79.65           C  
ATOM   2029  CG  LEU B  25      72.565  -2.013 -61.108  1.00 84.33           C  
ATOM   2030  CD1 LEU B  25      73.555  -1.325 -60.173  1.00 85.22           C  
ATOM   2031  CD2 LEU B  25      71.705  -0.971 -61.858  1.00 86.35           C  
ATOM   2032  N   THR B  26      75.656  -5.314 -63.242  1.00 69.57           N  
ATOM   2033  CA  THR B  26      75.910  -6.356 -64.225  1.00 65.56           C  
ATOM   2034  C   THR B  26      76.376  -7.576 -63.457  1.00 63.15           C  
ATOM   2035  O   THR B  26      75.975  -8.694 -63.743  1.00 61.69           O  
ATOM   2036  CB  THR B  26      77.008  -5.927 -65.222  1.00 70.20           C  
ATOM   2037  OG1 THR B  26      76.463  -4.985 -66.156  1.00 69.51           O  
ATOM   2038  CG2 THR B  26      77.606  -7.133 -65.967  1.00 69.46           C  
ATOM   2039  N   ALA B  27      77.229  -7.354 -62.468  1.00 63.75           N  
ATOM   2040  CA  ALA B  27      77.724  -8.450 -61.663  1.00 65.79           C  
ATOM   2041  C   ALA B  27      76.541  -9.009 -60.878  1.00 68.26           C  
ATOM   2042  O   ALA B  27      76.632 -10.074 -60.242  1.00 68.14           O  
ATOM   2043  CB  ALA B  27      78.803  -7.952 -60.730  1.00 65.98           C  
ATOM   2044  N   VAL B  28      75.448  -8.247 -60.907  1.00 68.46           N  
ATOM   2045  CA  VAL B  28      74.208  -8.593 -60.231  1.00 75.27           C  
ATOM   2046  C   VAL B  28      73.477  -9.569 -61.130  1.00 78.06           C  
ATOM   2047  O   VAL B  28      73.319 -10.743 -60.803  1.00 82.47           O  
ATOM   2048  CB  VAL B  28      73.320  -7.335 -60.005  1.00 77.47           C  
ATOM   2049  CG1 VAL B  28      72.006  -7.712 -59.339  1.00 79.39           C  
ATOM   2050  CG2 VAL B  28      74.048  -6.321 -59.146  1.00 81.21           C  
ATOM   2051  N   LYS B  29      73.067  -9.077 -62.287  1.00 81.00           N  
ATOM   2052  CA  LYS B  29      72.363  -9.876 -63.271  1.00 81.70           C  
ATOM   2053  C   LYS B  29      73.066 -11.192 -63.592  1.00 82.63           C  
ATOM   2054  O   LYS B  29      72.399 -12.201 -63.824  1.00 81.66           O  
ATOM   2055  CB  LYS B  29      72.201  -9.059 -64.541  1.00 85.79           C  
ATOM   2056  CG  LYS B  29      71.192  -7.949 -64.413  1.00 88.84           C  
ATOM   2057  CD  LYS B  29      69.778  -8.518 -64.345  1.00 99.55           C  
ATOM   2058  CE  LYS B  29      69.313  -9.174 -65.672  1.00100.00           C  
ATOM   2059  NZ  LYS B  29      69.935 -10.502 -65.980  1.00100.00           N  
ATOM   2060  N   GLN B  30      74.401 -11.184 -63.603  1.00 83.80           N  
ATOM   2061  CA  GLN B  30      75.167 -12.395 -63.896  1.00 85.63           C  
ATOM   2062  C   GLN B  30      75.101 -13.372 -62.711  1.00 89.65           C  
ATOM   2063  O   GLN B  30      74.988 -14.580 -62.915  1.00 92.68           O  
ATOM   2064  CB  GLN B  30      76.634 -12.058 -64.243  1.00 82.81           C  
ATOM   2065  CG  GLN B  30      77.404 -13.173 -64.997  1.00 84.88           C  
ATOM   2066  CD  GLN B  30      78.951 -13.089 -64.882  1.00 89.38           C  
ATOM   2067  OE1 GLN B  30      79.525 -12.016 -64.662  1.00 90.63           O  
ATOM   2068  NE2 GLN B  30      79.619 -14.235 -65.029  1.00 86.83           N  
ATOM   2069  N   GLY B  31      75.094 -12.840 -61.485  1.00 93.92           N  
ATOM   2070  CA  GLY B  31      75.065 -13.657 -60.267  1.00 96.61           C  
ATOM   2071  C   GLY B  31      73.948 -14.675 -60.092  1.00 96.97           C  
ATOM   2072  O   GLY B  31      73.036 -14.744 -60.924  1.00 98.46           O  
ATOM   2073  N   VAL B  32      74.004 -15.439 -58.991  1.00 94.50           N  
ATOM   2074  CA  VAL B  32      73.010 -16.489 -58.682  1.00 87.51           C  
ATOM   2075  C   VAL B  32      71.558 -15.990 -58.588  1.00 88.92           C  
ATOM   2076  O   VAL B  32      71.315 -14.820 -58.276  1.00 91.87           O  
ATOM   2077  CB  VAL B  32      73.352 -17.207 -57.381  1.00 80.13           C  
ATOM   2078  CG1 VAL B  32      72.591 -18.509 -57.311  1.00 73.96           C  
ATOM   2079  CG2 VAL B  32      74.857 -17.420 -57.267  1.00 72.55           C  
ATOM   2080  N   THR B  33      70.599 -16.881 -58.844  1.00 84.88           N  
ATOM   2081  CA  THR B  33      69.176 -16.516 -58.812  1.00 82.45           C  
ATOM   2082  C   THR B  33      68.578 -16.526 -57.385  1.00 81.39           C  
ATOM   2083  O   THR B  33      68.766 -17.491 -56.653  1.00 86.63           O  
ATOM   2084  CB  THR B  33      68.362 -17.446 -59.754  1.00 79.40           C  
ATOM   2085  OG1 THR B  33      69.094 -17.664 -60.968  1.00 68.52           O  
ATOM   2086  CG2 THR B  33      67.033 -16.805 -60.116  1.00 78.96           C  
ATOM   2087  N   SER B  34      67.869 -15.459 -56.997  1.00 75.10           N  
ATOM   2088  CA  SER B  34      67.276 -15.359 -55.654  1.00 74.02           C  
ATOM   2089  C   SER B  34      65.934 -14.607 -55.609  1.00 76.29           C  
ATOM   2090  O   SER B  34      65.761 -13.613 -56.313  1.00 77.87           O  
ATOM   2091  CB  SER B  34      68.268 -14.697 -54.692  1.00 69.03           C  
ATOM   2092  OG  SER B  34      67.857 -14.869 -53.345  1.00 67.90           O  
ATOM   2093  N   LEU B  35      65.026 -15.028 -54.720  1.00 77.22           N  
ATOM   2094  CA  LEU B  35      63.691 -14.413 -54.619  1.00 73.69           C  
ATOM   2095  C   LEU B  35      63.152 -14.231 -53.215  1.00 67.17           C  
ATOM   2096  O   LEU B  35      63.674 -14.790 -52.259  1.00 66.50           O  
ATOM   2097  CB  LEU B  35      62.657 -15.244 -55.369  1.00 81.50           C  
ATOM   2098  CG  LEU B  35      62.056 -16.380 -54.529  1.00 90.89           C  
ATOM   2099  CD1 LEU B  35      60.747 -16.879 -55.135  1.00 98.56           C  
ATOM   2100  CD2 LEU B  35      63.070 -17.512 -54.368  1.00 95.39           C  
ATOM   2101  N   GLY B  36      61.999 -13.576 -53.142  1.00 60.29           N  
ATOM   2102  CA  GLY B  36      61.371 -13.315 -51.865  1.00 59.84           C  
ATOM   2103  C   GLY B  36      59.936 -12.869 -52.027  1.00 58.86           C  
ATOM   2104  O   GLY B  36      59.628 -12.081 -52.922  1.00 51.81           O  
ATOM   2105  N   ILE B  37      59.074 -13.349 -51.130  1.00 60.03           N  
ATOM   2106  CA  ILE B  37      57.647 -13.044 -51.168  1.00 61.03           C  
ATOM   2107  C   ILE B  37      57.093 -12.612 -49.846  1.00 66.56           C  
ATOM   2108  O   ILE B  37      57.227 -13.318 -48.839  1.00 65.49           O  
ATOM   2109  CB  ILE B  37      56.822 -14.269 -51.577  1.00 54.91           C  
ATOM   2110  CG1 ILE B  37      57.291 -14.744 -52.946  1.00 58.80           C  
ATOM   2111  CG2 ILE B  37      55.323 -13.930 -51.582  1.00 41.94           C  
ATOM   2112  CD1 ILE B  37      56.959 -16.161 -53.277  1.00 65.16           C  
ATOM   2113  N   LYS B  38      56.421 -11.468 -49.879  1.00 70.41           N  
ATOM   2114  CA  LYS B  38      55.776 -10.930 -48.700  1.00 78.68           C  
ATOM   2115  C   LYS B  38      54.408 -11.614 -48.762  1.00 82.73           C  
ATOM   2116  O   LYS B  38      53.801 -11.670 -49.852  1.00 86.09           O  
ATOM   2117  CB  LYS B  38      55.663  -9.405 -48.835  1.00 83.03           C  
ATOM   2118  CG  LYS B  38      55.314  -8.646 -47.534  1.00 88.01           C  
ATOM   2119  CD  LYS B  38      55.714  -7.141 -47.590  1.00 84.78           C  
ATOM   2120  CE  LYS B  38      54.820  -6.292 -48.504  1.00 79.32           C  
ATOM   2121  NZ  LYS B  38      55.271  -4.868 -48.559  1.00 67.21           N  
ATOM   2122  N   ALA B  39      53.948 -12.183 -47.637  1.00 81.82           N  
ATOM   2123  CA  ALA B  39      52.661 -12.885 -47.626  1.00 77.04           C  
ATOM   2124  C   ALA B  39      51.842 -12.803 -46.346  1.00 74.01           C  
ATOM   2125  O   ALA B  39      51.928 -13.679 -45.485  1.00 73.20           O  
ATOM   2126  CB  ALA B  39      52.872 -14.328 -48.009  1.00 81.19           C  
ATOM   2127  N   THR B  40      51.004 -11.770 -46.299  1.00 71.87           N  
ATOM   2128  CA  THR B  40      50.058 -11.408 -45.215  1.00 72.69           C  
ATOM   2129  C   THR B  40      50.198 -11.796 -43.727  1.00 70.19           C  
ATOM   2130  O   THR B  40      49.574 -11.170 -42.871  1.00 63.58           O  
ATOM   2131  CB  THR B  40      48.584 -11.665 -45.645  1.00 71.16           C  
ATOM   2132  OG1 THR B  40      48.002 -12.656 -44.796  1.00 67.71           O  
ATOM   2133  CG2 THR B  40      48.500 -12.125 -47.098  1.00 70.53           C  
ATOM   2134  N   ASN B  41      50.995 -12.811 -43.424  1.00 71.18           N  
ATOM   2135  CA  ASN B  41      51.190 -13.256 -42.056  1.00 73.02           C  
ATOM   2136  C   ASN B  41      52.599 -13.826 -41.956  1.00 75.32           C  
ATOM   2137  O   ASN B  41      52.939 -14.531 -40.994  1.00 79.55           O  
ATOM   2138  CB  ASN B  41      50.174 -14.347 -41.701  1.00 78.00           C  
ATOM   2139  CG  ASN B  41      50.635 -15.741 -42.121  1.00 83.51           C  
ATOM   2140  OD1 ASN B  41      51.070 -15.952 -43.262  1.00 88.23           O  
ATOM   2141  ND2 ASN B  41      50.584 -16.689 -41.183  1.00 84.24           N  
ATOM   2142  N   GLY B  42      53.390 -13.577 -42.992  1.00 73.02           N  
ATOM   2143  CA  GLY B  42      54.755 -14.059 -43.015  1.00 72.43           C  
ATOM   2144  C   GLY B  42      55.401 -13.549 -44.270  1.00 73.70           C  
ATOM   2145  O   GLY B  42      54.734 -12.949 -45.118  1.00 73.35           O  
ATOM   2146  N   VAL B  43      56.714 -13.713 -44.353  1.00 75.95           N  
ATOM   2147  CA  VAL B  43      57.467 -13.293 -45.534  1.00 80.36           C  
ATOM   2148  C   VAL B  43      58.544 -14.353 -45.754  1.00 77.58           C  
ATOM   2149  O   VAL B  43      59.107 -14.898 -44.786  1.00 77.05           O  
ATOM   2150  CB  VAL B  43      58.121 -11.858 -45.386  1.00 82.17           C  
ATOM   2151  CG1 VAL B  43      58.834 -11.461 -46.674  1.00 82.15           C  
ATOM   2152  CG2 VAL B  43      57.065 -10.804 -45.063  1.00 81.20           C  
ATOM   2153  N   VAL B  44      58.832 -14.628 -47.022  1.00 71.22           N  
ATOM   2154  CA  VAL B  44      59.808 -15.642 -47.365  1.00 69.28           C  
ATOM   2155  C   VAL B  44      60.910 -15.215 -48.319  1.00 65.37           C  
ATOM   2156  O   VAL B  44      60.637 -14.599 -49.341  1.00 58.54           O  
ATOM   2157  CB  VAL B  44      59.093 -16.854 -47.986  1.00 72.04           C  
ATOM   2158  CG1 VAL B  44      58.139 -16.390 -49.076  1.00 70.04           C  
ATOM   2159  CG2 VAL B  44      60.108 -17.844 -48.547  1.00 69.04           C  
ATOM   2160  N   ILE B  45      62.153 -15.548 -47.978  1.00 65.39           N  
ATOM   2161  CA  ILE B  45      63.288 -15.251 -48.859  1.00 68.72           C  
ATOM   2162  C   ILE B  45      64.127 -16.518 -49.093  1.00 77.19           C  
ATOM   2163  O   ILE B  45      64.421 -17.285 -48.147  1.00 83.89           O  
ATOM   2164  CB  ILE B  45      64.236 -14.067 -48.384  1.00 61.18           C  
ATOM   2165  CG1 ILE B  45      64.897 -14.337 -47.029  1.00 60.67           C  
ATOM   2166  CG2 ILE B  45      63.509 -12.745 -48.408  1.00 58.30           C  
ATOM   2167  CD1 ILE B  45      65.857 -13.221 -46.607  1.00 52.58           C  
ATOM   2168  N   ALA B  46      64.508 -16.726 -50.357  1.00 76.47           N  
ATOM   2169  CA  ALA B  46      65.293 -17.885 -50.750  1.00 69.92           C  
ATOM   2170  C   ALA B  46      66.220 -17.641 -51.922  1.00 69.97           C  
ATOM   2171  O   ALA B  46      65.985 -16.752 -52.745  1.00 62.86           O  
ATOM   2172  CB  ALA B  46      64.379 -19.009 -51.085  1.00 69.11           C  
ATOM   2173  N   THR B  47      67.237 -18.502 -52.000  1.00 74.85           N  
ATOM   2174  CA  THR B  47      68.248 -18.497 -53.059  1.00 81.78           C  
ATOM   2175  C   THR B  47      68.920 -19.879 -53.258  1.00 82.59           C  
ATOM   2176  O   THR B  47      69.092 -20.644 -52.295  1.00 77.83           O  
ATOM   2177  CB  THR B  47      69.328 -17.438 -52.796  1.00 85.03           C  
ATOM   2178  OG1 THR B  47      70.264 -17.420 -53.885  1.00 92.57           O  
ATOM   2179  CG2 THR B  47      70.048 -17.740 -51.504  1.00 84.83           C  
ATOM   2180  N   GLU B  48      69.276 -20.183 -54.514  1.00 87.40           N  
ATOM   2181  CA  GLU B  48      69.926 -21.446 -54.901  1.00 92.06           C  
ATOM   2182  C   GLU B  48      71.317 -21.534 -54.270  1.00 95.24           C  
ATOM   2183  O   GLU B  48      71.957 -20.511 -54.017  1.00 97.60           O  
ATOM   2184  CB  GLU B  48      70.007 -21.571 -56.450  1.00 92.47           C  
ATOM   2185  CG  GLU B  48      70.730 -22.841 -57.008  1.00 95.27           C  
ATOM   2186  CD  GLU B  48      70.326 -23.238 -58.459  1.00 99.87           C  
ATOM   2187  OE1 GLU B  48      69.300 -22.733 -58.977  1.00 96.39           O  
ATOM   2188  OE2 GLU B  48      71.028 -24.088 -59.071  1.00100.00           O  
ATOM   2189  N   LYS B  49      71.750 -22.756 -53.970  1.00 95.63           N  
ATOM   2190  CA  LYS B  49      73.059 -22.998 -53.368  1.00 93.38           C  
ATOM   2191  C   LYS B  49      73.951 -23.863 -54.300  1.00 94.42           C  
ATOM   2192  O   LYS B  49      74.365 -24.975 -53.939  1.00 92.39           O  
ATOM   2193  CB  LYS B  49      72.869 -23.634 -51.977  1.00 90.97           C  
ATOM   2194  CG  LYS B  49      74.109 -23.634 -51.091  1.00 87.10           C  
ATOM   2195  CD  LYS B  49      73.814 -24.151 -49.674  1.00 83.90           C  
ATOM   2196  CE  LYS B  49      75.063 -24.006 -48.783  1.00 81.12           C  
ATOM   2197  NZ  LYS B  49      74.890 -24.323 -47.331  1.00 72.25           N  
ATOM   2198  N   LYS B  50      74.243 -23.319 -55.492  1.00 94.77           N  
ATOM   2199  CA  LYS B  50      75.081 -23.959 -56.529  1.00 95.74           C  
ATOM   2200  C   LYS B  50      76.526 -24.174 -56.038  1.00 97.95           C  
ATOM   2201  O   LYS B  50      77.353 -23.245 -56.041  1.00100.00           O  
ATOM   2202  CB  LYS B  50      75.084 -23.095 -57.807  1.00 92.87           C  
ATOM   2203  CG  LYS B  50      75.244 -23.859 -59.134  1.00 93.49           C  
ATOM   2204  CD  LYS B  50      75.085 -22.925 -60.343  1.00 92.14           C  
ATOM   2205  CE  LYS B  50      74.507 -23.644 -61.556  1.00 90.33           C  
ATOM   2206  NZ  LYS B  50      73.118 -24.161 -61.321  1.00 87.14           N  
ATOM   2207  N   SER B  51      76.818 -25.414 -55.643  1.00 96.62           N  
ATOM   2208  CA  SER B  51      78.120 -25.821 -55.107  1.00 91.90           C  
ATOM   2209  C   SER B  51      79.247 -25.886 -56.140  1.00 89.68           C  
ATOM   2210  O   SER B  51      79.102 -26.526 -57.194  1.00 81.16           O  
ATOM   2211  CB  SER B  51      77.955 -27.186 -54.411  1.00 93.72           C  
ATOM   2212  OG  SER B  51      79.055 -27.555 -53.599  1.00 89.76           O  
ATOM   2213  N   SER B  52      80.355 -25.202 -55.828  1.00 92.73           N  
ATOM   2214  CA  SER B  52      81.560 -25.193 -56.682  1.00 98.33           C  
ATOM   2215  C   SER B  52      81.857 -26.681 -57.074  1.00100.00           C  
ATOM   2216  O   SER B  52      81.791 -27.054 -58.254  1.00100.00           O  
ATOM   2217  CB  SER B  52      82.781 -24.558 -55.927  1.00 96.03           C  
ATOM   2218  OG  SER B  52      82.735 -23.133 -55.804  1.00 87.70           O  
ATOM   2219  N   SER B  53      82.043 -27.527 -56.051  1.00100.00           N  
ATOM   2220  CA  SER B  53      82.337 -28.960 -56.170  1.00 92.37           C  
ATOM   2221  C   SER B  53      81.765 -29.693 -54.950  1.00 95.70           C  
ATOM   2222  O   SER B  53      81.436 -29.067 -53.942  1.00 96.89           O  
ATOM   2223  CB  SER B  53      83.851 -29.168 -56.205  1.00 84.88           C  
ATOM   2224  OG  SER B  53      84.187 -30.539 -56.119  1.00 79.17           O  
ATOM   2225  N   PRO B  54      81.583 -31.027 -55.044  1.00 99.93           N  
ATOM   2226  CA  PRO B  54      81.047 -31.808 -53.912  1.00 98.13           C  
ATOM   2227  C   PRO B  54      82.058 -32.059 -52.775  1.00 95.78           C  
ATOM   2228  O   PRO B  54      81.728 -32.709 -51.779  1.00 91.27           O  
ATOM   2229  CB  PRO B  54      80.602 -33.112 -54.573  1.00 94.67           C  
ATOM   2230  CG  PRO B  54      81.546 -33.246 -55.722  1.00 96.82           C  
ATOM   2231  CD  PRO B  54      81.579 -31.841 -56.273  1.00100.00           C  
ATOM   2232  N   LEU B  55      83.281 -31.543 -52.938  1.00 93.71           N  
ATOM   2233  CA  LEU B  55      84.335 -31.671 -51.932  1.00 89.79           C  
ATOM   2234  C   LEU B  55      84.269 -30.539 -50.893  1.00 89.99           C  
ATOM   2235  O   LEU B  55      84.930 -30.578 -49.840  1.00 89.21           O  
ATOM   2236  CB  LEU B  55      85.705 -31.711 -52.596  1.00 86.29           C  
ATOM   2237  CG  LEU B  55      86.273 -33.121 -52.742  1.00 83.87           C  
ATOM   2238  CD1 LEU B  55      87.615 -33.061 -53.415  1.00 84.70           C  
ATOM   2239  CD2 LEU B  55      86.416 -33.766 -51.371  1.00 85.75           C  
ATOM   2240  N   ALA B  56      83.476 -29.520 -51.202  1.00 86.70           N  
ATOM   2241  CA  ALA B  56      83.289 -28.420 -50.283  1.00 80.24           C  
ATOM   2242  C   ALA B  56      81.987 -28.679 -49.551  1.00 76.55           C  
ATOM   2243  O   ALA B  56      80.942 -28.968 -50.151  1.00 65.76           O  
ATOM   2244  CB  ALA B  56      83.233 -27.098 -51.016  1.00 82.52           C  
ATOM   2245  N   MET B  57      82.104 -28.719 -48.238  1.00 77.79           N  
ATOM   2246  CA  MET B  57      80.960 -28.916 -47.379  1.00 81.94           C  
ATOM   2247  C   MET B  57      80.311 -27.541 -47.260  1.00 83.71           C  
ATOM   2248  O   MET B  57      80.529 -26.807 -46.284  1.00 82.50           O  
ATOM   2249  CB  MET B  57      81.413 -29.443 -46.019  1.00 80.48           C  
ATOM   2250  CG  MET B  57      82.747 -28.907 -45.571  1.00 80.99           C  
ATOM   2251  SD  MET B  57      83.224 -29.619 -44.019  1.00 81.16           S  
ATOM   2252  CE  MET B  57      84.392 -28.326 -43.386  1.00 75.71           C  
ATOM   2253  N   SER B  58      79.566 -27.197 -48.313  1.00 83.41           N  
ATOM   2254  CA  SER B  58      78.842 -25.933 -48.465  1.00 81.26           C  
ATOM   2255  C   SER B  58      77.992 -25.527 -47.265  1.00 80.90           C  
ATOM   2256  O   SER B  58      77.523 -24.388 -47.172  1.00 73.04           O  
ATOM   2257  CB  SER B  58      77.973 -26.001 -49.720  1.00 84.28           C  
ATOM   2258  OG  SER B  58      77.106 -27.127 -49.708  1.00 87.26           O  
ATOM   2259  N   GLU B  59      77.812 -26.474 -46.352  1.00 86.11           N  
ATOM   2260  CA  GLU B  59      77.057 -26.293 -45.110  1.00 90.24           C  
ATOM   2261  C   GLU B  59      77.657 -25.231 -44.161  1.00 92.61           C  
ATOM   2262  O   GLU B  59      77.148 -25.020 -43.055  1.00 88.19           O  
ATOM   2263  CB  GLU B  59      76.956 -27.644 -44.390  1.00 88.26           C  
ATOM   2264  CG  GLU B  59      78.188 -28.552 -44.587  1.00 88.41           C  
ATOM   2265  CD  GLU B  59      79.142 -28.587 -43.392  1.00 90.41           C  
ATOM   2266  OE1 GLU B  59      78.969 -27.791 -42.433  1.00 86.65           O  
ATOM   2267  OE2 GLU B  59      80.060 -29.441 -43.412  1.00 87.81           O  
ATOM   2268  N   THR B  60      78.756 -24.597 -44.591  1.00 95.14           N  
ATOM   2269  CA  THR B  60      79.435 -23.553 -43.820  1.00 90.22           C  
ATOM   2270  C   THR B  60      79.552 -22.245 -44.608  1.00 94.59           C  
ATOM   2271  O   THR B  60      80.663 -21.759 -44.833  1.00 97.13           O  
ATOM   2272  CB  THR B  60      80.860 -23.984 -43.343  1.00 83.86           C  
ATOM   2273  OG1 THR B  60      81.626 -24.507 -44.438  1.00 74.36           O  
ATOM   2274  CG2 THR B  60      80.759 -25.022 -42.249  1.00 84.60           C  
ATOM   2275  N   LEU B  61      78.406 -21.690 -45.026  1.00 96.37           N  
ATOM   2276  CA  LEU B  61      78.341 -20.417 -45.768  1.00 92.35           C  
ATOM   2277  C   LEU B  61      76.901 -19.951 -46.024  1.00 88.52           C  
ATOM   2278  O   LEU B  61      76.289 -20.328 -47.025  1.00 87.67           O  
ATOM   2279  CB  LEU B  61      79.085 -20.531 -47.097  1.00 91.92           C  
ATOM   2280  CG  LEU B  61      79.734 -19.225 -47.564  1.00 95.76           C  
ATOM   2281  CD1 LEU B  61      78.679 -18.173 -47.920  1.00 97.45           C  
ATOM   2282  CD2 LEU B  61      80.673 -18.705 -46.478  1.00 94.06           C  
ATOM   2283  N   SER B  62      76.388 -19.090 -45.151  1.00 83.46           N  
ATOM   2284  CA  SER B  62      75.019 -18.598 -45.280  1.00 81.18           C  
ATOM   2285  C   SER B  62      74.822 -17.586 -46.385  1.00 76.77           C  
ATOM   2286  O   SER B  62      75.673 -16.718 -46.602  1.00 72.54           O  
ATOM   2287  CB  SER B  62      74.551 -17.967 -43.968  1.00 85.63           C  
ATOM   2288  OG  SER B  62      74.485 -18.924 -42.927  1.00 88.90           O  
ATOM   2289  N   LYS B  63      73.682 -17.702 -47.059  1.00 72.44           N  
ATOM   2290  CA  LYS B  63      73.310 -16.791 -48.135  1.00 72.99           C  
ATOM   2291  C   LYS B  63      72.140 -15.964 -47.627  1.00 68.95           C  
ATOM   2292  O   LYS B  63      71.962 -14.806 -48.004  1.00 67.79           O  
ATOM   2293  CB  LYS B  63      72.949 -17.558 -49.420  1.00 77.13           C  
ATOM   2294  CG  LYS B  63      74.163 -18.183 -50.176  1.00 73.73           C  
ATOM   2295  CD  LYS B  63      73.826 -18.620 -51.628  1.00 67.99           C  
ATOM   2296  CE  LYS B  63      73.520 -17.421 -52.542  1.00 62.80           C  
ATOM   2297  NZ  LYS B  63      73.112 -17.790 -53.909  1.00 56.97           N  
ATOM   2298  N   VAL B  64      71.296 -16.606 -46.837  1.00 66.09           N  
ATOM   2299  CA  VAL B  64      70.197 -15.910 -46.214  1.00 66.16           C  
ATOM   2300  C   VAL B  64      70.835 -15.734 -44.847  1.00 65.70           C  
ATOM   2301  O   VAL B  64      71.283 -16.711 -44.241  1.00 65.42           O  
ATOM   2302  CB  VAL B  64      68.900 -16.776 -46.129  1.00 68.35           C  
ATOM   2303  CG1 VAL B  64      69.065 -17.956 -45.176  1.00 61.04           C  
ATOM   2304  CG2 VAL B  64      67.732 -15.916 -45.669  1.00 72.60           C  
ATOM   2305  N   SER B  65      71.020 -14.492 -44.420  1.00 64.26           N  
ATOM   2306  CA  SER B  65      71.642 -14.291 -43.125  1.00 63.84           C  
ATOM   2307  C   SER B  65      70.817 -13.416 -42.221  1.00 61.67           C  
ATOM   2308  O   SER B  65      70.015 -12.595 -42.670  1.00 56.45           O  
ATOM   2309  CB  SER B  65      73.062 -13.740 -43.278  1.00 66.78           C  
ATOM   2310  OG  SER B  65      73.818 -14.518 -44.203  1.00 64.71           O  
ATOM   2311  N   LEU B  66      71.018 -13.646 -40.930  1.00 64.14           N  
ATOM   2312  CA  LEU B  66      70.340 -12.929 -39.855  1.00 66.10           C  
ATOM   2313  C   LEU B  66      70.851 -11.492 -39.559  1.00 65.07           C  
ATOM   2314  O   LEU B  66      72.001 -11.274 -39.135  1.00 58.82           O  
ATOM   2315  CB  LEU B  66      70.407 -13.771 -38.575  1.00 68.01           C  
ATOM   2316  CG  LEU B  66      69.722 -13.124 -37.365  1.00 73.32           C  
ATOM   2317  CD1 LEU B  66      68.228 -12.858 -37.652  1.00 73.31           C  
ATOM   2318  CD2 LEU B  66      69.900 -14.012 -36.157  1.00 71.60           C  
ATOM   2319  N   LEU B  67      69.983 -10.506 -39.745  1.00 62.78           N  
ATOM   2320  CA  LEU B  67      70.404  -9.150 -39.471  1.00 60.07           C  
ATOM   2321  C   LEU B  67      69.960  -8.800 -38.098  1.00 61.43           C  
ATOM   2322  O   LEU B  67      70.695  -8.205 -37.346  1.00 63.11           O  
ATOM   2323  CB  LEU B  67      69.849  -8.191 -40.499  1.00 64.43           C  
ATOM   2324  CG  LEU B  67      70.399  -8.539 -41.889  1.00 69.93           C  
ATOM   2325  CD1 LEU B  67      70.214  -7.351 -42.787  1.00 66.64           C  
ATOM   2326  CD2 LEU B  67      71.889  -8.943 -41.826  1.00 73.00           C  
ATOM   2327  N   THR B  68      68.748  -9.194 -37.759  1.00 67.04           N  
ATOM   2328  CA  THR B  68      68.218  -8.958 -36.421  1.00 72.21           C  
ATOM   2329  C   THR B  68      67.137 -10.018 -36.170  1.00 74.77           C  
ATOM   2330  O   THR B  68      66.596 -10.616 -37.132  1.00 70.23           O  
ATOM   2331  CB  THR B  68      67.659  -7.507 -36.248  1.00 71.33           C  
ATOM   2332  OG1 THR B  68      66.605  -7.501 -35.271  1.00 71.69           O  
ATOM   2333  CG2 THR B  68      67.156  -6.936 -37.573  1.00 67.44           C  
ATOM   2334  N   PRO B  69      66.860 -10.326 -34.879  1.00 71.60           N  
ATOM   2335  CA  PRO B  69      65.837 -11.335 -34.567  1.00 69.96           C  
ATOM   2336  C   PRO B  69      64.432 -11.017 -35.076  1.00 69.36           C  
ATOM   2337  O   PRO B  69      63.449 -11.465 -34.502  1.00 71.37           O  
ATOM   2338  CB  PRO B  69      65.916 -11.456 -33.033  1.00 63.35           C  
ATOM   2339  CG  PRO B  69      66.621 -10.203 -32.594  1.00 59.35           C  
ATOM   2340  CD  PRO B  69      67.620  -9.960 -33.670  1.00 65.38           C  
ATOM   2341  N   ASP B  70      64.361 -10.319 -36.204  1.00 70.13           N  
ATOM   2342  CA  ASP B  70      63.103  -9.904 -36.812  1.00 78.21           C  
ATOM   2343  C   ASP B  70      63.383  -9.607 -38.278  1.00 79.15           C  
ATOM   2344  O   ASP B  70      62.447  -9.365 -39.073  1.00 78.44           O  
ATOM   2345  CB  ASP B  70      62.595  -8.611 -36.142  1.00 89.25           C  
ATOM   2346  CG  ASP B  70      61.203  -8.764 -35.507  1.00 96.77           C  
ATOM   2347  OD1 ASP B  70      61.047  -9.617 -34.601  1.00100.00           O  
ATOM   2348  OD2 ASP B  70      60.269  -8.017 -35.897  1.00 99.14           O  
ATOM   2349  N   ILE B  71      64.679  -9.591 -38.621  1.00 76.58           N  
ATOM   2350  CA  ILE B  71      65.122  -9.306 -39.988  1.00 67.28           C  
ATOM   2351  C   ILE B  71      66.304 -10.119 -40.491  1.00 55.38           C  
ATOM   2352  O   ILE B  71      67.330 -10.264 -39.819  1.00 43.64           O  
ATOM   2353  CB  ILE B  71      65.440  -7.806 -40.180  1.00 68.59           C  
ATOM   2354  CG1 ILE B  71      64.175  -6.956 -39.937  1.00 75.62           C  
ATOM   2355  CG2 ILE B  71      65.968  -7.579 -41.587  1.00 69.17           C  
ATOM   2356  CD1 ILE B  71      64.401  -5.483 -39.528  1.00 72.29           C  
ATOM   2357  N   GLY B  72      66.100 -10.653 -41.689  1.00 44.45           N  
ATOM   2358  CA  GLY B  72      67.106 -11.422 -42.372  1.00 37.82           C  
ATOM   2359  C   GLY B  72      67.098 -10.887 -43.785  1.00 38.04           C  
ATOM   2360  O   GLY B  72      66.175 -10.216 -44.210  1.00 36.44           O  
ATOM   2361  N   ALA B  73      68.136 -11.190 -44.529  1.00 45.23           N  
ATOM   2362  CA  ALA B  73      68.233 -10.720 -45.890  1.00 51.83           C  
ATOM   2363  C   ALA B  73      68.984 -11.735 -46.712  1.00 59.04           C  
ATOM   2364  O   ALA B  73      69.572 -12.686 -46.180  1.00 58.99           O  
ATOM   2365  CB  ALA B  73      68.956  -9.412 -45.931  1.00 54.73           C  
ATOM   2366  N   VAL B  74      69.034 -11.480 -48.012  1.00 64.30           N  
ATOM   2367  CA  VAL B  74      69.700 -12.387 -48.931  1.00 70.44           C  
ATOM   2368  C   VAL B  74      70.287 -11.612 -50.140  1.00 77.97           C  
ATOM   2369  O   VAL B  74      70.051 -10.388 -50.269  1.00 76.11           O  
ATOM   2370  CB  VAL B  74      68.711 -13.511 -49.337  1.00 66.10           C  
ATOM   2371  CG1 VAL B  74      67.511 -12.923 -50.056  1.00 62.02           C  
ATOM   2372  CG2 VAL B  74      69.400 -14.586 -50.141  1.00 63.83           C  
ATOM   2373  N   TYR B  75      71.070 -12.311 -50.987  1.00 82.27           N  
ATOM   2374  CA  TYR B  75      71.735 -11.705 -52.158  1.00 82.23           C  
ATOM   2375  C   TYR B  75      71.821 -12.512 -53.468  1.00 82.90           C  
ATOM   2376  O   TYR B  75      71.415 -13.668 -53.569  1.00 78.10           O  
ATOM   2377  CB  TYR B  75      73.171 -11.326 -51.793  1.00 80.23           C  
ATOM   2378  CG  TYR B  75      74.152 -12.482 -51.945  1.00 81.33           C  
ATOM   2379  CD1 TYR B  75      74.320 -13.434 -50.931  1.00 78.04           C  
ATOM   2380  CD2 TYR B  75      74.909 -12.625 -53.114  1.00 82.34           C  
ATOM   2381  CE1 TYR B  75      75.229 -14.496 -51.084  1.00 78.62           C  
ATOM   2382  CE2 TYR B  75      75.807 -13.685 -53.284  1.00 83.61           C  
ATOM   2383  CZ  TYR B  75      75.967 -14.613 -52.270  1.00 81.85           C  
ATOM   2384  OH  TYR B  75      76.871 -15.637 -52.456  1.00 73.72           O  
ATOM   2385  N   SER B  76      72.490 -11.883 -54.430  1.00 88.40           N  
ATOM   2386  CA  SER B  76      72.748 -12.419 -55.761  1.00 92.01           C  
ATOM   2387  C   SER B  76      73.856 -11.547 -56.377  1.00 92.80           C  
ATOM   2388  O   SER B  76      73.658 -10.353 -56.624  1.00 92.15           O  
ATOM   2389  CB  SER B  76      71.483 -12.359 -56.612  1.00 91.26           C  
ATOM   2390  OG  SER B  76      70.434 -13.062 -55.964  1.00 94.27           O  
ATOM   2391  N   GLY B  77      75.037 -12.135 -56.555  1.00 92.38           N  
ATOM   2392  CA  GLY B  77      76.157 -11.398 -57.105  1.00 85.70           C  
ATOM   2393  C   GLY B  77      77.447 -11.830 -56.439  1.00 85.00           C  
ATOM   2394  O   GLY B  77      77.624 -13.006 -56.112  1.00 87.22           O  
ATOM   2395  N   MET B  78      78.308 -10.861 -56.144  1.00 82.01           N  
ATOM   2396  CA  MET B  78      79.616 -11.124 -55.542  1.00 73.99           C  
ATOM   2397  C   MET B  78      79.632 -11.589 -54.113  1.00 67.81           C  
ATOM   2398  O   MET B  78      79.649 -10.780 -53.186  1.00 63.18           O  
ATOM   2399  CB  MET B  78      80.508  -9.904 -55.704  1.00 74.03           C  
ATOM   2400  CG  MET B  78      80.801  -9.594 -57.157  1.00 71.47           C  
ATOM   2401  SD  MET B  78      81.942  -8.261 -57.246  1.00 62.28           S  
ATOM   2402  CE  MET B  78      83.378  -8.994 -56.346  1.00 69.58           C  
ATOM   2403  N   GLY B  79      79.727 -12.907 -53.966  1.00 67.74           N  
ATOM   2404  CA  GLY B  79      79.740 -13.550 -52.663  1.00 69.63           C  
ATOM   2405  C   GLY B  79      80.346 -12.764 -51.515  1.00 67.65           C  
ATOM   2406  O   GLY B  79      79.653 -12.488 -50.533  1.00 67.30           O  
ATOM   2407  N   PRO B  80      81.635 -12.393 -51.608  1.00 67.91           N  
ATOM   2408  CA  PRO B  80      82.444 -11.634 -50.631  1.00 66.72           C  
ATOM   2409  C   PRO B  80      81.864 -10.296 -50.189  1.00 60.71           C  
ATOM   2410  O   PRO B  80      81.889  -9.940 -49.002  1.00 54.93           O  
ATOM   2411  CB  PRO B  80      83.768 -11.463 -51.363  1.00 66.02           C  
ATOM   2412  CG  PRO B  80      83.871 -12.774 -52.088  1.00 71.59           C  
ATOM   2413  CD  PRO B  80      82.489 -12.919 -52.687  1.00 66.87           C  
ATOM   2414  N   ASP B  81      81.315  -9.580 -51.150  1.00 57.38           N  
ATOM   2415  CA  ASP B  81      80.717  -8.314 -50.868  1.00 62.42           C  
ATOM   2416  C   ASP B  81      79.630  -8.524 -49.857  1.00 64.35           C  
ATOM   2417  O   ASP B  81      79.598  -7.825 -48.848  1.00 65.30           O  
ATOM   2418  CB  ASP B  81      80.207  -7.667 -52.154  1.00 72.50           C  
ATOM   2419  CG  ASP B  81      81.352  -7.058 -52.986  1.00 83.63           C  
ATOM   2420  OD1 ASP B  81      82.534  -7.408 -52.706  1.00 86.40           O  
ATOM   2421  OD2 ASP B  81      81.082  -6.221 -53.892  1.00 82.11           O  
ATOM   2422  N   TYR B  82      78.812  -9.555 -50.059  1.00 69.60           N  
ATOM   2423  CA  TYR B  82      77.731  -9.845 -49.105  1.00 73.56           C  
ATOM   2424  C   TYR B  82      78.234 -10.257 -47.718  1.00 69.57           C  
ATOM   2425  O   TYR B  82      77.688  -9.810 -46.707  1.00 71.01           O  
ATOM   2426  CB  TYR B  82      76.773 -10.923 -49.634  1.00 79.29           C  
ATOM   2427  CG  TYR B  82      75.721 -11.409 -48.617  1.00 86.26           C  
ATOM   2428  CD1 TYR B  82      74.582 -10.654 -48.339  1.00 86.00           C  
ATOM   2429  CD2 TYR B  82      75.840 -12.656 -47.980  1.00 91.17           C  
ATOM   2430  CE1 TYR B  82      73.584 -11.130 -47.464  1.00 83.63           C  
ATOM   2431  CE2 TYR B  82      74.841 -13.133 -47.100  1.00 86.83           C  
ATOM   2432  CZ  TYR B  82      73.722 -12.362 -46.855  1.00 82.92           C  
ATOM   2433  OH  TYR B  82      72.729 -12.813 -46.021  1.00 83.42           O  
ATOM   2434  N   ARG B  83      79.278 -11.074 -47.662  1.00 61.86           N  
ATOM   2435  CA  ARG B  83      79.773 -11.525 -46.381  1.00 62.90           C  
ATOM   2436  C   ARG B  83      80.098 -10.399 -45.406  1.00 66.93           C  
ATOM   2437  O   ARG B  83      79.588 -10.383 -44.266  1.00 65.28           O  
ATOM   2438  CB  ARG B  83      80.988 -12.428 -46.554  1.00 62.53           C  
ATOM   2439  CG  ARG B  83      81.497 -12.966 -45.227  1.00 65.82           C  
ATOM   2440  CD  ARG B  83      82.687 -13.883 -45.374  1.00 70.25           C  
ATOM   2441  NE  ARG B  83      83.817 -13.233 -46.027  1.00 73.48           N  
ATOM   2442  CZ  ARG B  83      84.137 -13.410 -47.305  1.00 77.14           C  
ATOM   2443  NH1 ARG B  83      83.407 -14.212 -48.076  1.00 68.64           N  
ATOM   2444  NH2 ARG B  83      85.212 -12.812 -47.804  1.00 80.96           N  
ATOM   2445  N   VAL B  84      80.923  -9.451 -45.859  1.00 68.46           N  
ATOM   2446  CA  VAL B  84      81.354  -8.335 -44.998  1.00 70.47           C  
ATOM   2447  C   VAL B  84      80.342  -7.237 -44.888  1.00 68.43           C  
ATOM   2448  O   VAL B  84      80.276  -6.539 -43.883  1.00 71.31           O  
ATOM   2449  CB  VAL B  84      82.645  -7.683 -45.472  1.00 68.82           C  
ATOM   2450  CG1 VAL B  84      83.776  -8.694 -45.474  1.00 79.40           C  
ATOM   2451  CG2 VAL B  84      82.438  -7.079 -46.828  1.00 66.91           C  
ATOM   2452  N   LEU B  85      79.603  -7.040 -45.961  1.00 64.94           N  
ATOM   2453  CA  LEU B  85      78.583  -6.028 -45.964  1.00 61.17           C  
ATOM   2454  C   LEU B  85      77.670  -6.301 -44.778  1.00 58.96           C  
ATOM   2455  O   LEU B  85      77.354  -5.400 -43.999  1.00 61.04           O  
ATOM   2456  CB  LEU B  85      77.814  -6.124 -47.256  1.00 60.25           C  
ATOM   2457  CG  LEU B  85      77.082  -4.837 -47.562  1.00 64.54           C  
ATOM   2458  CD1 LEU B  85      76.765  -4.781 -49.029  1.00 72.06           C  
ATOM   2459  CD2 LEU B  85      75.832  -4.730 -46.728  1.00 69.53           C  
ATOM   2460  N   VAL B  86      77.311  -7.563 -44.616  1.00 53.97           N  
ATOM   2461  CA  VAL B  86      76.455  -7.973 -43.528  1.00 58.44           C  
ATOM   2462  C   VAL B  86      76.918  -7.546 -42.145  1.00 60.81           C  
ATOM   2463  O   VAL B  86      76.200  -6.832 -41.459  1.00 62.27           O  
ATOM   2464  CB  VAL B  86      76.268  -9.477 -43.537  1.00 61.29           C  
ATOM   2465  CG1 VAL B  86      75.688  -9.966 -42.217  1.00 63.92           C  
ATOM   2466  CG2 VAL B  86      75.334  -9.838 -44.643  1.00 67.35           C  
ATOM   2467  N   ASP B  87      78.118  -7.956 -41.748  1.00 62.36           N  
ATOM   2468  CA  ASP B  87      78.666  -7.642 -40.405  1.00 68.58           C  
ATOM   2469  C   ASP B  87      78.623  -6.170 -39.917  1.00 63.52           C  
ATOM   2470  O   ASP B  87      78.330  -5.872 -38.741  1.00 46.85           O  
ATOM   2471  CB  ASP B  87      80.089  -8.197 -40.321  1.00 76.25           C  
ATOM   2472  CG  ASP B  87      80.186  -9.598 -40.886  1.00 81.39           C  
ATOM   2473  OD1 ASP B  87      79.475 -10.484 -40.362  1.00 88.52           O  
ATOM   2474  OD2 ASP B  87      80.932  -9.800 -41.871  1.00 80.31           O  
ATOM   2475  N   LYS B  88      78.954  -5.273 -40.838  1.00 64.11           N  
ATOM   2476  CA  LYS B  88      78.949  -3.838 -40.605  1.00 65.84           C  
ATOM   2477  C   LYS B  88      77.481  -3.451 -40.490  1.00 63.32           C  
ATOM   2478  O   LYS B  88      77.078  -2.661 -39.630  1.00 59.04           O  
ATOM   2479  CB  LYS B  88      79.534  -3.125 -41.822  1.00 71.68           C  
ATOM   2480  CG  LYS B  88      80.618  -3.884 -42.567  1.00 72.75           C  
ATOM   2481  CD  LYS B  88      81.258  -2.997 -43.634  1.00 71.72           C  
ATOM   2482  CE  LYS B  88      82.069  -1.874 -42.970  1.00 70.52           C  
ATOM   2483  NZ  LYS B  88      82.720  -0.955 -43.934  1.00 61.22           N  
ATOM   2484  N   SER B  89      76.704  -4.000 -41.414  1.00 59.11           N  
ATOM   2485  CA  SER B  89      75.281  -3.774 -41.460  1.00 58.86           C  
ATOM   2486  C   SER B  89      74.674  -4.090 -40.089  1.00 58.11           C  
ATOM   2487  O   SER B  89      73.841  -3.347 -39.584  1.00 61.58           O  
ATOM   2488  CB  SER B  89      74.670  -4.679 -42.528  1.00 54.44           C  
ATOM   2489  OG  SER B  89      73.753  -3.954 -43.311  1.00 55.24           O  
ATOM   2490  N   ARG B  90      75.133  -5.166 -39.466  1.00 54.92           N  
ATOM   2491  CA  ARG B  90      74.607  -5.551 -38.170  1.00 57.34           C  
ATOM   2492  C   ARG B  90      74.973  -4.534 -37.116  1.00 59.25           C  
ATOM   2493  O   ARG B  90      74.152  -4.180 -36.263  1.00 61.46           O  
ATOM   2494  CB  ARG B  90      75.139  -6.928 -37.754  1.00 64.58           C  
ATOM   2495  CG  ARG B  90      74.623  -8.104 -38.598  1.00 66.94           C  
ATOM   2496  CD  ARG B  90      75.247  -9.427 -38.159  1.00 68.63           C  
ATOM   2497  NE  ARG B  90      74.798 -10.562 -38.968  1.00 67.31           N  
ATOM   2498  CZ  ARG B  90      75.431 -11.735 -39.041  1.00 71.50           C  
ATOM   2499  NH1 ARG B  90      76.563 -11.945 -38.356  1.00 73.81           N  
ATOM   2500  NH2 ARG B  90      74.909 -12.723 -39.769  1.00 65.98           N  
ATOM   2501  N   LYS B  91      76.211  -4.058 -37.192  1.00 58.59           N  
ATOM   2502  CA  LYS B  91      76.736  -3.088 -36.233  1.00 55.74           C  
ATOM   2503  C   LYS B  91      75.979  -1.780 -36.301  1.00 48.33           C  
ATOM   2504  O   LYS B  91      75.533  -1.271 -35.294  1.00 35.94           O  
ATOM   2505  CB  LYS B  91      78.225  -2.866 -36.514  1.00 63.99           C  
ATOM   2506  CG  LYS B  91      79.008  -2.043 -35.491  1.00 71.44           C  
ATOM   2507  CD  LYS B  91      80.521  -2.022 -35.854  1.00 70.85           C  
ATOM   2508  CE  LYS B  91      81.214  -0.732 -35.394  1.00 73.01           C  
ATOM   2509  NZ  LYS B  91      82.624  -0.638 -35.857  1.00 67.79           N  
ATOM   2510  N   VAL B  92      75.805  -1.267 -37.511  1.00 50.75           N  
ATOM   2511  CA  VAL B  92      75.107  -0.013 -37.709  1.00 49.22           C  
ATOM   2512  C   VAL B  92      73.709  -0.116 -37.164  1.00 52.88           C  
ATOM   2513  O   VAL B  92      73.106   0.881 -36.788  1.00 60.59           O  
ATOM   2514  CB  VAL B  92      75.023   0.351 -39.177  1.00 47.73           C  
ATOM   2515  CG1 VAL B  92      73.946  -0.450 -39.887  1.00 45.13           C  
ATOM   2516  CG2 VAL B  92      74.744   1.809 -39.299  1.00 58.32           C  
ATOM   2517  N   ALA B  93      73.184  -1.332 -37.138  1.00 52.77           N  
ATOM   2518  CA  ALA B  93      71.854  -1.549 -36.615  1.00 53.11           C  
ATOM   2519  C   ALA B  93      71.918  -1.439 -35.087  1.00 54.32           C  
ATOM   2520  O   ALA B  93      70.899  -1.335 -34.413  1.00 57.45           O  
ATOM   2521  CB  ALA B  93      71.345  -2.906 -37.041  1.00 48.73           C  
ATOM   2522  N   HIS B  94      73.126  -1.379 -34.545  1.00 56.23           N  
ATOM   2523  CA  HIS B  94      73.306  -1.280 -33.099  1.00 58.91           C  
ATOM   2524  C   HIS B  94      73.718   0.124 -32.666  1.00 57.63           C  
ATOM   2525  O   HIS B  94      72.990   0.833 -31.975  1.00 54.12           O  
ATOM   2526  CB  HIS B  94      74.402  -2.250 -32.695  1.00 64.21           C  
ATOM   2527  CG  HIS B  94      74.013  -3.168 -31.594  1.00 68.06           C  
ATOM   2528  ND1 HIS B  94      73.997  -4.535 -31.740  1.00 66.27           N  
ATOM   2529  CD2 HIS B  94      73.636  -2.914 -30.319  1.00 74.40           C  
ATOM   2530  CE1 HIS B  94      73.630  -5.090 -30.597  1.00 75.37           C  
ATOM   2531  NE2 HIS B  94      73.404  -4.129 -29.720  1.00 80.70           N  
ATOM   2532  N   THR B  95      74.934   0.472 -33.062  1.00 58.66           N  
ATOM   2533  CA  THR B  95      75.571   1.746 -32.791  1.00 55.23           C  
ATOM   2534  C   THR B  95      74.695   2.906 -33.138  1.00 53.98           C  
ATOM   2535  O   THR B  95      74.681   3.885 -32.406  1.00 54.29           O  
ATOM   2536  CB  THR B  95      76.814   1.917 -33.657  1.00 60.32           C  
ATOM   2537  OG1 THR B  95      76.426   1.994 -35.046  1.00 65.40           O  
ATOM   2538  CG2 THR B  95      77.748   0.741 -33.457  1.00 59.34           C  
ATOM   2539  N   SER B  96      74.054   2.840 -34.304  1.00 50.55           N  
ATOM   2540  CA  SER B  96      73.192   3.930 -34.735  1.00 53.93           C  
ATOM   2541  C   SER B  96      71.691   3.785 -34.412  1.00 54.07           C  
ATOM   2542  O   SER B  96      70.883   4.632 -34.832  1.00 47.44           O  
ATOM   2543  CB  SER B  96      73.399   4.211 -36.207  1.00 53.44           C  
ATOM   2544  OG  SER B  96      72.791   3.190 -36.958  1.00 60.35           O  
ATOM   2545  N   TYR B  97      71.330   2.724 -33.669  1.00 54.34           N  
ATOM   2546  CA  TYR B  97      69.942   2.515 -33.236  1.00 49.32           C  
ATOM   2547  C   TYR B  97      69.746   1.890 -31.869  1.00 44.49           C  
ATOM   2548  O   TYR B  97      69.328   2.561 -30.948  1.00 46.29           O  
ATOM   2549  CB  TYR B  97      69.129   1.727 -34.245  1.00 50.20           C  
ATOM   2550  CG  TYR B  97      67.647   2.016 -34.134  1.00 53.57           C  
ATOM   2551  CD1 TYR B  97      66.895   1.593 -33.025  1.00 52.94           C  
ATOM   2552  CD2 TYR B  97      67.003   2.763 -35.120  1.00 53.67           C  
ATOM   2553  CE1 TYR B  97      65.528   1.927 -32.914  1.00 53.64           C  
ATOM   2554  CE2 TYR B  97      65.658   3.099 -35.023  1.00 54.43           C  
ATOM   2555  CZ  TYR B  97      64.926   2.691 -33.931  1.00 54.73           C  
ATOM   2556  OH  TYR B  97      63.614   3.088 -33.879  1.00 51.63           O  
ATOM   2557  N   LYS B  98      70.001   0.602 -31.735  1.00 45.48           N  
ATOM   2558  CA  LYS B  98      69.791  -0.042 -30.444  1.00 55.75           C  
ATOM   2559  C   LYS B  98      70.452   0.630 -29.230  1.00 56.86           C  
ATOM   2560  O   LYS B  98      69.864   0.655 -28.149  1.00 53.74           O  
ATOM   2561  CB  LYS B  98      70.166  -1.533 -30.493  1.00 60.69           C  
ATOM   2562  CG  LYS B  98      69.919  -2.276 -29.160  1.00 63.63           C  
ATOM   2563  CD  LYS B  98      70.364  -3.739 -29.206  1.00 65.07           C  
ATOM   2564  CE  LYS B  98      70.380  -4.359 -27.813  1.00 60.79           C  
ATOM   2565  NZ  LYS B  98      69.061  -4.138 -27.185  1.00 59.35           N  
ATOM   2566  N   ARG B  99      71.665   1.161 -29.397  1.00 62.17           N  
ATOM   2567  CA  ARG B  99      72.382   1.813 -28.287  1.00 64.91           C  
ATOM   2568  C   ARG B  99      71.861   3.205 -27.967  1.00 61.40           C  
ATOM   2569  O   ARG B  99      72.263   3.815 -26.980  1.00 57.39           O  
ATOM   2570  CB  ARG B  99      73.878   1.897 -28.577  1.00 68.17           C  
ATOM   2571  CG  ARG B  99      74.560   0.563 -28.684  1.00 75.03           C  
ATOM   2572  CD  ARG B  99      75.917   0.762 -29.273  1.00 80.06           C  
ATOM   2573  NE  ARG B  99      76.535  -0.498 -29.653  1.00 85.30           N  
ATOM   2574  CZ  ARG B  99      77.834  -0.745 -29.547  1.00 86.93           C  
ATOM   2575  NH1 ARG B  99      78.652   0.187 -29.063  1.00 85.16           N  
ATOM   2576  NH2 ARG B  99      78.321  -1.915 -29.940  1.00 86.88           N  
ATOM   2577  N   ILE B 100      70.998   3.712 -28.840  1.00 59.71           N  
ATOM   2578  CA  ILE B 100      70.387   5.024 -28.677  1.00 57.90           C  
ATOM   2579  C   ILE B 100      68.966   4.858 -28.114  1.00 62.04           C  
ATOM   2580  O   ILE B 100      68.528   5.599 -27.231  1.00 60.68           O  
ATOM   2581  CB  ILE B 100      70.298   5.752 -30.041  1.00 51.57           C  
ATOM   2582  CG1 ILE B 100      71.688   6.176 -30.499  1.00 53.63           C  
ATOM   2583  CG2 ILE B 100      69.396   6.966 -29.944  1.00 55.61           C  
ATOM   2584  CD1 ILE B 100      71.734   6.804 -31.897  1.00 53.44           C  
ATOM   2585  N   TYR B 101      68.288   3.811 -28.564  1.00 64.96           N  
ATOM   2586  CA  TYR B 101      66.909   3.571 -28.177  1.00 64.32           C  
ATOM   2587  C   TYR B 101      66.563   2.436 -27.228  1.00 67.25           C  
ATOM   2588  O   TYR B 101      65.455   2.410 -26.709  1.00 65.67           O  
ATOM   2589  CB  TYR B 101      66.089   3.422 -29.444  1.00 66.17           C  
ATOM   2590  CG  TYR B 101      66.094   4.677 -30.257  1.00 71.26           C  
ATOM   2591  CD1 TYR B 101      65.426   5.800 -29.796  1.00 73.01           C  
ATOM   2592  CD2 TYR B 101      66.777   4.764 -31.479  1.00 75.92           C  
ATOM   2593  CE1 TYR B 101      65.426   6.991 -30.514  1.00 69.10           C  
ATOM   2594  CE2 TYR B 101      66.778   5.960 -32.212  1.00 73.06           C  
ATOM   2595  CZ  TYR B 101      66.095   7.065 -31.705  1.00 68.07           C  
ATOM   2596  OH  TYR B 101      66.078   8.260 -32.360  1.00 61.88           O  
ATOM   2597  N   GLY B 102      67.460   1.468 -27.050  1.00 72.80           N  
ATOM   2598  CA  GLY B 102      67.176   0.341 -26.163  1.00 72.40           C  
ATOM   2599  C   GLY B 102      66.620  -0.899 -26.859  1.00 71.50           C  
ATOM   2600  O   GLY B 102      66.742  -2.011 -26.337  1.00 72.16           O  
ATOM   2601  N   GLU B 103      66.012  -0.701 -28.031  1.00 66.98           N  
ATOM   2602  CA  GLU B 103      65.438  -1.775 -28.829  1.00 63.77           C  
ATOM   2603  C   GLU B 103      66.096  -1.896 -30.189  1.00 61.60           C  
ATOM   2604  O   GLU B 103      67.110  -1.274 -30.463  1.00 61.15           O
[truncated: 5,513,023 more chars]
