# Supplementary material for: Flexible mapping of homology onto structure with Homolmapper
Source: BMC Bioinformatics. 2007 Apr 11;8:123. doi: 10.1186/1471-2105-8-123 (PMC1955750; doi:10.1186/1471-2105-8-123)
Supplement: Additional file 3 — Additional documentation for homolmapper, including the PDF User Guide and example structure, alignment, and accessory files, current as of March 2007. [file 1471-2105-8-123-S3.gz › user_guide/proteasome/gap_warn.hmset]

# REMARK  This file generated by	 homolmapper version 11.5.4 
# REMARK  using 1FNT.pdb, psome.aln	--sfam   
# REMARK  psome.aln: 3 sequences. Matched with pre5.
# REMARK  occupancy: gap	len		structure
# REMARK  B-factor: gap	len		structure
# REMARK	Fri Oct 20 13:02:04 2006
--out=gap_warn
--occ=gap.consensus
 1FNT.pdb
 psome.aln
