# Supplementary material for: Flexible mapping of homology onto structure with Homolmapper
Source: BMC Bioinformatics. 2007 Apr 11;8:123. doi: 10.1186/1471-2105-8-123 (PMC1955750; doi:10.1186/1471-2105-8-123)
Supplement: Additional file 3 — Additional documentation for homolmapper, including the PDF User Guide and example structure, alignment, and accessory files, current as of March 2007. [file 1471-2105-8-123-S3.gz › user_guide/proteasome/psome.aln]

CLUSTAL W (1.81) multiple sequence alignment


psmA            --MAFVPPQAGYDRAITVFSPDGRLFQVNYAREAVKRG-ATAVGVKCKDGVVLAVEKRIT
pre5            ------MFRNNYDGDTVTFSPTGRLFQVEYALEAIKQG-SVTVGLRSNTHAVLVALKRNA
scl1            MSGAAAASAAGYDRHITIFSPEGRLYQVEYAFKATNQTNINSLAVRGKDCTVVISQKKVP
                          .**   . *** ***:**:** :* ::    ::.:: :  .*:   *: .

psmA            SRLIEPESYEKIFQIDDHIAAASSGIIADARVLVNRARLEAQIHRLTYGEPAPLAVIVKK
pre5            DELSS--YQKKIIKCDEHMGLSLAGLAPDARVLSNYLRQQCNYSSLVFNRKLAVERAGHL
scl1            DKLLDPTTVSYIFCISRTIGMVVNGPIPDARNAALRAKAEAAEFRYKYGYDMPCDVLAKR
                ..* .    . *:  .  :.    *  .***      : :.      :.   .     : 

psmA            ICDLKQMHTQYGGVRPFGAALLMAGVNDK--PELYETDPSGAYFAWKAVAIGSGRNTAMA
pre5            LCDKAQKNTQSYGGRPYGVGLLIIGYDKSG-AHLLEFQPSGNVTELYGTAIGARSQGAKT
scl1            MANLSQIYTQRAYMRPLGVILTFVSVDEELGPSIYKTDPAGYYVGYKATATGPKQQEITT
                :.:  *  **    ** *. * : . :..  . : : :*:*      ..* *.  :   :

psmA            IFEDKYRDDMTLD----EAIKLAIFALAKTMEKP--SAENIEVAVITVKDKKFRKLSKEE
pre5            YLERTLDTFIKIDGNPDELIKAGVEAISQSLRDESLTVDNLSIAIVG-KDTPFTIYDGEA
scl1            NLENHFKKSKIDHINEESWEKVVEFAITHMIDALGTEFSKNDLEVGVATKDKFFTLSAEN
                 :*         .    .  *    *::: :       .: .: :   ..  *   . * 

psmA            IEKFLGEVMKEVEEEEVKEKEEDYSELDSHY
pre5            VAKYI--------------------------
scl1            IEERLVAIAEQD-------------------
                : : :                          
