# Supplementary material for: Flexible mapping of homology onto structure with Homolmapper
Source: BMC Bioinformatics. 2007 Apr 11;8:123. doi: 10.1186/1471-2105-8-123 (PMC1955750; doi:10.1186/1471-2105-8-123)
Supplement: Additional file 3 — Additional documentation for homolmapper, including the PDF User Guide and example structure, alignment, and accessory files, current as of March 2007. [file 1471-2105-8-123-S3.gz › user_guide/proteasome/README]

This example demonstrates the process of matching structure and sequence. The
structure is that for the proteasome; the alignment contains 2 of the .pdb
subunits and another sequence for a distant proteasome subunit (psmA). The 
psmA sequence will only match part of chain E.

Running at --skip=3 will take ~30 times longer, because that uses the slow 
recursive algorithm; scl1 is chosen as best match with 1207 amino acids 
"matched" in chains A, C, E, F, G, H, L, and M.
