# Supplementary material for: Flexible mapping of homology onto structure with Homolmapper
Source: BMC Bioinformatics. 2007 Apr 11;8:123. doi: 10.1186/1471-2105-8-123 (PMC1955750; doi:10.1186/1471-2105-8-123)
Supplement: Additional file 3 — Additional documentation for homolmapper, including the PDF User Guide and example structure, alignment, and accessory files, current as of March 2007. [file 1471-2105-8-123-S3.gz › user_guide/README]

This directory contains a number of subdirectories containing .pdb and .aln
files for use in the homolmapper user guide, along with all necessary files to
work the examples. The User Guide is present as a PDF file. References for the 
structure files are as follows:

ubiquitin:
1UBQ	Vijay-Kumar, S.,  Bugg, C.E.,  Cook, W.J.   Structure of ubiquitin
	 refined at 1.8 A resolution.   J.Mol.Biol.   v194  pp.531-544 , 1987.

1BT0	Rao-Naik, C.,  delaCruz, W.,  Laplaza, J.M.,  Tan, S.,  Callis, J.,  
	Fisher, A.J.   The rub family of ubiquitin-like proteins. Crystal 
	structure of Arabidopsis rub1 and expression of multiple rubs in 
	Arabidopsis.   J.Biol.Chem.   v273  pp.34976-34982 , 1998.

1WM3	Huang, W.-C.,  Ko, T.-P.,  Li, S.S.-L.,  Wang, A.H.-J.  Crystal 
	structures of the human SUMO-2 protein at 1.6 A and 1.2 A resolution: 
	implication on the functional differences of SUMO proteins.   Eur.J.
	Biochem.   v271   pp.4114-4122 , 2004.

proteasome:

1FNT	Whitby, F.G.,  Masters, E.I.,  Kramer, L.,  Knowlton, J.R.,  Yao, Y.,  
	Wang, C.C.,  Hill, C.P.   Structural basis for the activation of 20S 
	proteasomes by 11S regulators.   Nature  v408   pp.115-120 , 2000.

phytochrome:

1ZTU	Wagner, J.R.,  Brunzelle, J.S.,  Forest, K.T.,  Vierstra, R.D.   A 
	light-sensing knot revealed by the structure of the chromophore-binding
	 domain of phytochrome.  Nature   v438   pp.325-331 , 2005.

2model	(distant homology model used as a comparison): Fischer, A. J., et al., 
	Biochemistry 44 15203-15215.

PcyA:

2D1E	Hagiwara, Y.,  Sugishima, M.,  Takahashi, Y.,  Fukuyama, K.   Crystal 
	structure of phycocyanobilin:ferredoxin oxidoreductase in complex with 
	biliverdin IXalpha, a key enzyme in the biosynthesis of 
	phycocyanobilin.   PNAS.   v103   pp.27-32 , 2006.

cutinase:

2AXE	Ghosh, D.,  Erman, M.,  Sawicki, M.,  Lala, P.,  Weeks, D.R.,  Li, N., 
	Pangborn, W.,  Thiel, D.J.,  Jornvall, H.,  Gutierrez, R.,  Eyzaguirre,
	J.  Determination of a protein structure by iodination: the structure 
	of iodinated acetylxylan esterase.   Acta Crystallogr., Sect.D v55 
	pp.779-784 , 1999.

FDH:	

2IV2	Raaijmakers, H.C., Romao, M.J. Formate-reduced E. coli formate 
	dehydrogenase H: the reinterpretation of the crystal structure suggests
	a new reaction mechanism. J Biol Inorg Chem. 2006 Oct; 11(7): 849-54.

HO:

1DVE	Sugishima, M., Omata, Y., Kakuta, Y., Sakamoto, H., Noguchi, M,, 
	Fukuyama, K. Crystal structure of rat heme oxygenase-1 in complex with 
	heme. FEBS Lett. 2000 Apr 7;471(1):61-6. 

The alignments were constructed with ClustalW for the purposes of this tutorial
except for those in the phytochrome directory, which are derived from one that
was published as Supplementary Material (Rockwell, N. C., Su, Y. S., Lagarias, 
J. C. (2006) Phytochrome structure and signaling mechanisms. Ann. Rev. Plant 
Biol. 57: 837-58). These alignments are intended for illustrative purposes only
and should not be taken as scientifically meaningful.

The main documentation sources for homolmapper are the user guide, written 
assuming the use of this tutorial, and the help flags of homolmapper itself.
Additional information is available in the examples of accessory files included
in the standard homolmapper distribution. Comments on some of the examples are
included as README files in the appropriate directories.
