# Supplementary material for: Flexible mapping of homology onto structure with Homolmapper
Source: BMC Bioinformatics. 2007 Apr 11;8:123. doi: 10.1186/1471-2105-8-123 (PMC1955750; doi:10.1186/1471-2105-8-123)
Supplement: Additional file 3 — Additional documentation for homolmapper, including the PDF User Guide and example structure, alignment, and accessory files, current as of March 2007. [file 1471-2105-8-123-S3.gz › user_guide/ubiquitin/1BT0.pdb]

HEADER    SIGNALING PROTEIN                       02-SEP-98   1BT0              
TITLE     STRUCTURE OF UBIQUITIN-LIKE PROTEIN, RUB1                             
COMPND    MOL_ID: 1;                                                            
COMPND   2 MOLECULE: UBIQUITIN-LIKE PROTEIN 7, RUB1;                            
COMPND   3 CHAIN: A;                                                            
COMPND   4 ENGINEERED: YES;                                                     
COMPND   5 MUTATION: YES                                                        
SOURCE    MOL_ID: 1;                                                            
SOURCE   2 ORGANISM_SCIENTIFIC: ARABIDOPSIS THALIANA;                           
SOURCE   3 ORGANISM_COMMON: MOUSE-EAR CRESS;                                    
SOURCE   4 EXPRESSION_SYSTEM: ESCHERICHIA COLI                                  
KEYWDS    RUB1, UBIQUITIN-LIKE PROTEIN, ARABIDOPSIS, SIGNALING PROTEIN          
EXPDTA    X-RAY DIFFRACTION                                                     
AUTHOR    W.P.DELACRUZ,A.J.FISHER                                               
REVDAT   2   29-DEC-99 1BT0    4       HEADER COMPND REMARK JRNL                
REVDAT   2 2                   4       ATOM   SOURCE SEQRES                     
REVDAT   1   30-DEC-98 1BT0    0                                                
JRNL        AUTH   C.RAO-NAIK,W.P.DELACRUZ,J.M.LAPLAZA,S.TAN,J.CALLIS,          
JRNL        AUTH 2 A.J.FISHER                                                   
JRNL        TITL   THE RUB FAMILY OF UBIQUITIN-LIKE PROTEINS. CRYSTAL           
JRNL        TITL 2 STRUCTURE OF ARABIDOPSIS RUB1 AND EXPRESSION OF              
JRNL        TITL 3 MULTIPLE RUBS IN ARABIDOPSIS                                 
JRNL        REF    J.BIOL.CHEM.                  V. 273 34976 1998              
JRNL        REFN   ASTM JBCHA3  US ISSN 0021-9258                               
REMARK   1                                                                      
REMARK   1 REFERENCE 1                                                          
REMARK   1  AUTH   S.VIJAY-KUMAR,C.E.BUGG,W.J.COOK                              
REMARK   1  TITL   STRUCTURE OF UBIQUITIN REFINED AT 1.8 ANGSTROMS              
REMARK   1  TITL 2 RESOLUTION                                                   
REMARK   1  REF    J.MOL.BIOL.                   V. 194   531 1987              
REMARK   1  REFN   ASTM JMOBAK  UK ISSN 0022-2836                               
REMARK   2                                                                      
REMARK   2 RESOLUTION. 1.70 ANGSTROMS.                                          
REMARK   3                                                                      
REMARK   3 REFINEMENT.                                                          
REMARK   3   PROGRAM     : TNT                                                  
REMARK   3   AUTHORS     : TRONRUD,TEN EYCK,MATTHEWS                            
REMARK   3                                                                      
REMARK   3  DATA USED IN REFINEMENT.                                            
REMARK   3   RESOLUTION RANGE HIGH (ANGSTROMS) : 1.70                           
REMARK   3   RESOLUTION RANGE LOW  (ANGSTROMS) : 30.0                           
REMARK   3   DATA CUTOFF            (SIGMA(F)) : 0.000                          
REMARK   3   COMPLETENESS FOR RANGE        (%) : 95.0                           
REMARK   3   NUMBER OF REFLECTIONS             : 7919                           
REMARK   3                                                                      
REMARK   3  USING DATA ABOVE SIGMA CUTOFF.                                      
REMARK   3   CROSS-VALIDATION METHOD          :NULL                             
REMARK   3   FREE R VALUE TEST SET SELECTION  :NULL                             
REMARK   3   R VALUE     (WORKING + TEST SET) :NULL                             
REMARK   3   R VALUE            (WORKING SET) :NULL                             
REMARK   3   FREE R VALUE                     :NULL                             
REMARK   3   FREE R VALUE TEST SET SIZE   (%) :NULL                             
REMARK   3   FREE R VALUE TEST SET COUNT      :NULL                             
REMARK   3                                                                      
REMARK   3  USING ALL DATA, NO SIGMA CUTOFF.                                    
REMARK   3   R VALUE   (WORKING + TEST SET, NO CUTOFF) : NULL                   
REMARK   3   R VALUE          (WORKING SET, NO CUTOFF) : 0.1800                 
REMARK   3   FREE R VALUE                  (NO CUTOFF) : 0.246                  
REMARK   3   FREE R VALUE TEST SET SIZE (%, NO CUTOFF) : 5.000                  
REMARK   3   FREE R VALUE TEST SET COUNT   (NO CUTOFF) : NULL                   
REMARK   3   TOTAL NUMBER OF REFLECTIONS   (NO CUTOFF) : 7919                   
REMARK   3                                                                      
REMARK   3  NUMBER OF NON-HYDROGEN ATOMS USED IN REFINEMENT.                    
REMARK   3   PROTEIN ATOMS            : 572                                     
REMARK   3   NUCLEIC ACID ATOMS       : 0                                       
REMARK   3   HETEROGEN ATOMS          : 14                                      
REMARK   3   SOLVENT ATOMS            : 75                                      
REMARK   3                                                                      
REMARK   3  WILSON B VALUE (FROM FCALC, A**2) : NULL                            
REMARK   3                                                                      
REMARK   3  RMS DEVIATIONS FROM IDEAL VALUES.    RMS    WEIGHT  COUNT           
REMARK   3   BOND LENGTHS                 (A) : 0.015 ; NULL  ; NULL            
REMARK   3   BOND ANGLES            (DEGREES) : 2.325 ; NULL  ; NULL            
REMARK   3   TORSION ANGLES         (DEGREES) : 16.000; NULL  ; NULL            
REMARK   3   PSEUDOROTATION ANGLES  (DEGREES) : NULL  ; NULL  ; NULL            
REMARK   3   TRIGONAL CARBON PLANES       (A) : 0.008 ; NULL  ; NULL            
REMARK   3   GENERAL PLANES               (A) : 0.017 ; NULL  ; NULL            
REMARK   3   ISOTROPIC THERMAL FACTORS (A**2) : NULL  ; NULL  ; NULL            
REMARK   3   NON-BONDED CONTACTS          (A) : NULL  ; NULL  ; NULL            
REMARK   3                                                                      
REMARK   3  INCORRECT CHIRAL-CENTERS (COUNT) : NULL                             
REMARK   3                                                                      
REMARK   3  BULK SOLVENT MODELING.                                              
REMARK   3   METHOD USED : TNT                                                  
REMARK   3   KSOL        : 1.02                                                 
REMARK   3   BSOL        : 461.00                                               
REMARK   3                                                                      
REMARK   3  RESTRAINT LIBRARIES.                                                
REMARK   3   STEREOCHEMISTRY : TNT PROTGEO                                      
REMARK   3   ISOTROPIC THERMAL FACTOR RESTRAINTS : NULL                         
REMARK   3                                                                      
REMARK   3  OTHER REFINEMENT REMARKS: NULL                                      
REMARK   4                                                                      
REMARK   4 1BT0 COMPLIES WITH FORMAT V. 2.3, 09-JULY-1998                       
REMARK   7                                                                      
REMARK   7  C-TERMINAL RESIDUES 74-76 ARE NOT SEEN IN THE DENSITY               
REMARK   7  MAP                                                                 
REMARK   7  A ASN 60 BEYOND ATOM CB ARE DISORDERED                              
REMARK 100                                                                      
REMARK 100 THIS ENTRY HAS BEEN PROCESSED BY RCSB ON 29-JUN-1999.                
REMARK 100 THE RCSB ID CODE IS RCSB008227.                                      
REMARK 200                                                                      
REMARK 200 EXPERIMENTAL DETAILS                                                 
REMARK 200  EXPERIMENT TYPE                : X-RAY DIFFRACTION                  
REMARK 200  DATE OF DATA COLLECTION        : 15-AUG-1997                        
REMARK 200  TEMPERATURE           (KELVIN) : 100.0                              
REMARK 200  PH                             : 6.50                               
REMARK 200  NUMBER OF CRYSTALS USED        : 1                                  
REMARK 200                                                                      
REMARK 200  SYNCHROTRON              (Y/N) : N                                  
REMARK 200  RADIATION SOURCE               : ROTATING ANODE                     
REMARK 200  BEAMLINE                       : NULL                               
REMARK 200  X-RAY GENERATOR MODEL          : RIGAKU                             
REMARK 200  MONOCHROMATIC OR LAUE    (M/L) : M                                  
REMARK 200  WAVELENGTH OR RANGE        (A) : 1.5418                             
REMARK 200  MONOCHROMATOR                  : NULL                               
REMARK 200  OPTICS                         : NULL                               
REMARK 200                                                                      
REMARK 200  DETECTOR TYPE                  : MULTI-WIRE                         
REMARK 200  DETECTOR MANUFACTURER          : SIEMENS                            
REMARK 200  INTENSITY-INTEGRATION SOFTWARE : XDS                                
REMARK 200  DATA SCALING SOFTWARE          : ROTAVATA-AGRAVATA                  
REMARK 200                                                                      
REMARK 200  NUMBER OF UNIQUE REFLECTIONS   : 7919                               
REMARK 200  RESOLUTION RANGE HIGH      (A) : 1.700                              
REMARK 200  RESOLUTION RANGE LOW       (A) : 30.000                             
REMARK 200  REJECTION CRITERIA  (SIGMA(I)) : 0.000                              
REMARK 200                                                                      
REMARK 200 OVERALL.                                                             
REMARK 200  COMPLETENESS FOR RANGE     (%) : 95.0                               
REMARK 200  DATA REDUNDANCY                : 2.900                              
REMARK 200  R MERGE                    (I) : 0.05100                            
REMARK 200  R SYM                      (I) : NULL                               
REMARK 200  <I/SIGMA(I)> FOR THE DATA SET  : NULL                               
REMARK 200                                                                      
REMARK 200 IN THE HIGHEST RESOLUTION SHELL.                                     
REMARK 200  HIGHEST RESOLUTION SHELL, RANGE HIGH (A) : NULL                     
REMARK 200  HIGHEST RESOLUTION SHELL, RANGE LOW  (A) : NULL                     
REMARK 200  COMPLETENESS FOR SHELL     (%) : NULL                               
REMARK 200  DATA REDUNDANCY IN SHELL       : NULL                               
REMARK 200  R MERGE FOR SHELL          (I) : NULL                               
REMARK 200  R SYM FOR SHELL            (I) : NULL                               
REMARK 200  <I/SIGMA(I)> FOR SHELL         : NULL                               
REMARK 200                                                                      
REMARK 200 DIFFRACTION PROTOCOL: SINGLE WAVELENGTH                              
REMARK 200 METHOD USED TO DETERMINE THE STRUCTURE: MOLECULAR                    
REMARK 200  REPLACEMENT                                                         
REMARK 200 SOFTWARE USED: AMORE                                                 
REMARK 200 STARTING MODEL: PDB ENTRY 1UBI WITH NON-CONSERVED RESIDUES           
REMARK 200  TRUNCATED INTO ALANINE                                              
REMARK 200                                                                      
REMARK 200 REMARK: NULL                                                         
REMARK 280                                                                      
REMARK 280 CRYSTAL                                                              
REMARK 280 SOLVENT CONTENT, VS   (%): 46.0                                      
REMARK 280 MATTHEWS COEFFICIENT, VM (ANGSTROMS**3/DA): NULL                     
REMARK 280                                                                      
REMARK 280 CRYSTALLIZATION CONDITIONS: NULL                                     
REMARK 290                                                                      
REMARK 290 CRYSTALLOGRAPHIC SYMMETRY                                            
REMARK 290 SYMMETRY OPERATORS FOR SPACE GROUP: P 1 21 1                         
REMARK 290                                                                      
REMARK 290      SYMOP   SYMMETRY                                                
REMARK 290     NNNMMM   OPERATOR                                                
REMARK 290       1555   X,Y,Z                                                   
REMARK 290       2555   -X,1/2+Y,-Z                                             
REMARK 290                                                                      
REMARK 290     WHERE NNN -> OPERATOR NUMBER                                     
REMARK 290           MMM -> TRANSLATION VECTOR                                  
REMARK 290                                                                      
REMARK 290 CRYSTALLOGRAPHIC SYMMETRY TRANSFORMATIONS                            
REMARK 290 THE FOLLOWING TRANSFORMATIONS OPERATE ON THE ATOM/HETATM             
REMARK 290 RECORDS IN THIS ENTRY TO PRODUCE CRYSTALLOGRAPHICALLY                
REMARK 290 RELATED MOLECULES.                                                   
REMARK 290   SMTRY1   1  1.000000  0.000000  0.000000        0.00000            
REMARK 290   SMTRY2   1  0.000000  1.000000  0.000000        0.00000            
REMARK 290   SMTRY3   1  0.000000  0.000000  1.000000        0.00000            
REMARK 290   SMTRY1   2 -1.000000  0.000000  0.000000        0.00000            
REMARK 290   SMTRY2   2  0.000000  1.000000  0.000000       17.80000            
REMARK 290   SMTRY3   2  0.000000  0.000000 -1.000000        0.00000            
REMARK 290                                                                      
REMARK 290 REMARK: NULL                                                         
REMARK 300                                                                      
REMARK 300 BIOMOLECULE: 1                                                       
REMARK 300 THIS ENTRY CONTAINS THE CRYSTALLOGRAPHIC ASYMMETRIC UNIT             
REMARK 300 WHICH CONSISTS OF 1 CHAIN(S). SEE REMARK 350 FOR                     
REMARK 300 INFORMATION ON GENERATING THE BIOLOGICAL MOLECULE(S).                
REMARK 350                                                                      
REMARK 350 GENERATING THE BIOMOLECULE                                           
REMARK 350 COORDINATES FOR A COMPLETE MULTIMER REPRESENTING THE KNOWN           
REMARK 350 BIOLOGICALLY SIGNIFICANT OLIGOMERIZATION STATE OF THE                
REMARK 350 MOLECULE CAN BE GENERATED BY APPLYING BIOMT TRANSFORMATIONS          
REMARK 350 GIVEN BELOW.  BOTH NON-CRYSTALLOGRAPHIC AND                          
REMARK 350 CRYSTALLOGRAPHIC OPERATIONS ARE GIVEN.                               
REMARK 350                                                                      
REMARK 350 BIOMOLECULE: 1                                                       
REMARK 350 APPLY THE FOLLOWING TO CHAINS: A                                     
REMARK 350   BIOMT1   1  1.000000  0.000000  0.000000        0.00000            
REMARK 350   BIOMT2   1  0.000000  1.000000  0.000000        0.00000            
REMARK 350   BIOMT3   1  0.000000  0.000000  1.000000        0.00000            
REMARK 465                                                                      
REMARK 465 MISSING RESIDUES                                                     
REMARK 465 THE FOLLOWING RESIDUES WERE NOT LOCATED IN THE                       
REMARK 465 EXPERIMENT. (M=MODEL NUMBER; RES=RESIDUE NAME; C=CHAIN               
REMARK 465 IDENTIFIER; SSSEQ=SEQUENCE NUMBER; I=INSERTION CODE.)                
REMARK 465                                                                      
REMARK 465   M RES C SSSEQI                                                     
REMARK 465     ARG A    74                                                      
REMARK 465     GLY A    75                                                      
REMARK 465     GLY A    76                                                      
REMARK 470                                                                      
REMARK 470 MISSING ATOM                                                         
REMARK 470 THE FOLLOWING RESIDUES HAVE MISSING ATOMS(M=MODEL NUMBER;            
REMARK 470 RES=RESIDUE NAME; C=CHAIN IDENTIFIER; SSEQ=SEQUENCE NUMBER;          
REMARK 470 I=INSERTION CODE):                                                   
REMARK 470   M RES CSSEQI  ATOMS                                                
REMARK 470     ASN A  60    CG    OD1   ND2                                     
REMARK 525                                                                      
REMARK 525 SOLVENT                                                              
REMARK 525 THE FOLLOWING SOLVENT MOLECULES LIE FARTHER THAN EXPECTED            
REMARK 525 FROM THE PROTEIN OR NUCLEIC ACID MOLECULE AND MAY BE                 
REMARK 525 ASSOCIATED WITH A SYMMETRY RELATED MOLECULE (M=MODEL                 
REMARK 525 NUMBER; RES=RESIDUE NAME; C=CHAIN IDENTIFIER; SSEQ=SEQUENCE          
REMARK 525 NUMBER; I=INSERTION CODE):                                           
REMARK 525                                                                      
REMARK 525  M RES CSSEQI                                                        
REMARK 525  0 HOH   148        DISTANCE =  5.20 ANGSTROMS                       
REMARK 525  0 HOH   157        DISTANCE =  7.80 ANGSTROMS                       
REMARK 525  0 HOH   159        DISTANCE =  7.36 ANGSTROMS                       
REMARK 525  0 HOH   160        DISTANCE =  7.79 ANGSTROMS                       
REMARK 650                                                                      
REMARK 650 HELIX                                                                
REMARK 650 DETERMINATION METHOD: AUTHOR-DETERMINED                              
REMARK 700                                                                      
REMARK 700 SHEET                                                                
REMARK 700 DETERMINATION METHOD: AUTHOR-DETERMINED                              
REMARK 700                                                                      
DBREF  1BT0 A    1    76  PIR    S55242   UB2             77    152             
SEQADV 1BT0 MET A    1  PIR  S55242    THR    77 ENGINEERED                     
SEQADV 1BT0 LEU A    2  PIR  S55242    MET    78 ENGINEERED                     
SEQADV 1BT0 ASN A   60  PIR  S55242    ALA   136 ENGINEERED                     
SEQRES   1 A   76  MET LEU ILE LYS VAL LYS THR LEU THR GLY LYS GLU ILE          
SEQRES   2 A   76  GLU ILE ASP ILE GLU PRO THR ASP THR ILE ASP ARG ILE          
SEQRES   3 A   76  LYS GLU ARG VAL GLU GLU LYS GLU GLY ILE PRO PRO VAL          
SEQRES   4 A   76  GLN GLN ARG LEU ILE TYR ALA GLY LYS GLN LEU ALA ASP          
SEQRES   5 A   76  ASP LYS THR ALA LYS ASP TYR ASN ILE GLU GLY GLY SER          
SEQRES   6 A   76  VAL LEU HIS LEU VAL LEU ALA LEU ARG GLY GLY                  
HET     ZN  A 201       1                                                       
HET     ZN  A 202       1                                                       
HET    EDO    301       4                                                       
HET    EDO    302       4                                                       
HET    EDO    303       4                                                       
HETNAM      ZN ZINC ION                                                         
HETNAM     EDO 1,2-ETHANEDIOL                                                   
HETSYN     EDO ETHYLENE GLYCOL                                                  
FORMUL   2   ZN    2(ZN1 2+)                                                    
FORMUL   4  EDO    3(C2 H6 O2)                                                  
FORMUL   7  HOH   *75(H2 O1)                                                    
HELIX    1  H1 ILE A   23  GLU A   34  1                                  12    
HELIX    2  H2 ALA A   56  TYR A   59  5                                   4    
SHEET    1  S1 1 MET A   1  THR A   7  0                                        
SHEET    1  S2 1 GLY A  10  ILE A  17  0                                        
SHEET    1  S3 1 GLN A  40  TYR A  45  0                                        
SHEET    1  S4 1 LYS A  48  LEU A  50  0                                        
SHEET    1  S5 1 GLY A  64  ALA A  72  0                                        
CRYST1   28.600   35.600   37.900  90.00 102.80  90.00 P 1 21 1      2          
ORIGX1      1.000000  0.000000  0.000000        0.00000                         
ORIGX2      0.000000  1.000000  0.000000        0.00000                         
ORIGX3      0.000000  0.000000  1.000000        0.00000                         
SCALE1      0.034965  0.000000  0.007944        0.00000                         
SCALE2      0.000000  0.028090  0.000000        0.00000                         
SCALE3      0.000000  0.000000  0.027058        0.00000                         
ATOM      1  N   MET A   1      14.731  -8.231   2.037  1.00 19.03           N  
ATOM      2  CA  MET A   1      13.579  -8.137   1.127  1.00 19.10           C  
ATOM      3  C   MET A   1      13.111  -6.687   0.931  1.00 15.81           C  
ATOM      4  O   MET A   1      12.936  -5.890   1.860  1.00  9.75           O  
ATOM      5  CB  MET A   1      12.394  -8.998   1.551  1.00 23.62           C  
ATOM      6  CG  MET A   1      11.783  -8.571   2.839  1.00 22.10           C  
ATOM      7  SD  MET A   1      10.561  -9.775   3.568  1.00 29.05           S  
ATOM      8  CE  MET A   1      10.625  -8.994   5.204  1.00 28.23           C  
ATOM      9  N   LEU A   2      12.886  -6.380  -0.320  1.00 10.06           N  
ATOM     10  CA  LEU A   2      12.506  -5.027  -0.659  1.00 10.04           C  
ATOM     11  C   LEU A   2      10.986  -4.851  -0.591  1.00 14.13           C  
ATOM     12  O   LEU A   2      10.206  -5.557  -1.263  1.00 10.06           O  
ATOM     13  CB  LEU A   2      13.075  -4.713  -2.055  1.00  9.70           C  
ATOM     14  CG  LEU A   2      12.948  -3.222  -2.502  1.00 10.47           C  
ATOM     15  CD1 LEU A   2      13.982  -2.307  -1.895  1.00  9.93           C  
ATOM     16  CD2 LEU A   2      12.932  -3.235  -4.012  1.00 11.39           C  
ATOM     17  N   ILE A   3      10.565  -3.850   0.186  1.00  7.97           N  
ATOM     18  CA  ILE A   3       9.120  -3.516   0.342  1.00 10.81           C  
ATOM     19  C   ILE A   3       8.785  -2.083  -0.190  1.00 14.78           C  
ATOM     20  O   ILE A   3       9.709  -1.347  -0.502  1.00 10.85           O  
ATOM     21  CB  ILE A   3       8.717  -3.643   1.846  1.00  8.96           C  
ATOM     22  CG1 ILE A   3       9.322  -2.580   2.808  1.00  7.23           C  
ATOM     23  CG2 ILE A   3       8.870  -5.122   2.299  1.00  8.60           C  
ATOM     24  CD1 ILE A   3       8.772  -2.784   4.213  1.00 17.57           C  
ATOM     25  N   LYS A   4       7.510  -1.716  -0.375  1.00 10.20           N  
ATOM     26  CA  LYS A   4       7.138  -0.360  -0.815  1.00  5.33           C  
ATOM     27  C   LYS A   4       6.334   0.288   0.318  1.00  9.18           C  
ATOM     28  O   LYS A   4       5.443  -0.328   0.909  1.00  9.15           O  
ATOM     29  CB  LYS A   4       6.297  -0.481  -2.089  1.00  8.55           C  
ATOM     30  CG  LYS A   4       5.708   0.842  -2.539  1.00 46.18           C  
ATOM     31  CD  LYS A   4       4.933   0.614  -3.834  1.00 30.58           C  
ATOM     32  CE  LYS A   4       5.894   0.070  -4.885  1.00 38.36           C  
ATOM     33  NZ  LYS A   4       5.385   0.458  -6.236  1.00 50.22           N  
ATOM     34  N   VAL A   5       6.578   1.568   0.599  1.00  5.29           N  
ATOM     35  CA  VAL A   5       5.819   2.285   1.631  1.00  5.04           C  
ATOM     36  C   VAL A   5       5.158   3.482   0.889  1.00  9.58           C  
ATOM     37  O   VAL A   5       5.820   4.415   0.427  1.00 12.04           O  
ATOM     38  CB  VAL A   5       6.766   2.747   2.749  1.00 10.09           C  
ATOM     39  CG1 VAL A   5       5.942   3.534   3.829  1.00  9.61           C  
ATOM     40  CG2 VAL A   5       7.515   1.553   3.505  1.00  7.57           C  
ATOM     41  N   LYS A   6       3.844   3.450   0.752  1.00  6.20           N  
ATOM     42  CA  LYS A   6       3.109   4.494   0.067  1.00 13.78           C  
ATOM     43  C   LYS A   6       2.653   5.606   1.065  1.00  8.03           C  
ATOM     44  O   LYS A   6       2.087   5.281   2.131  1.00  9.45           O  
ATOM     45  CB  LYS A   6       1.936   3.848  -0.710  1.00 11.33           C  
ATOM     46  CG  LYS A   6       1.253   4.941  -1.505  1.00 33.56           C  
ATOM     47  CD  LYS A   6       0.229   4.432  -2.496  1.00 69.50           C  
ATOM     48  CE  LYS A   6      -0.754   5.516  -2.934  1.00 31.89           C  
ATOM     49  NZ  LYS A   6      -1.826   4.924  -3.756  1.00 28.11           N  
ATOM     50  N   THR A   7       2.861   6.870   0.667  1.00  7.11           N  
ATOM     51  CA  THR A   7       2.427   7.989   1.506  1.00  8.50           C  
ATOM     52  C   THR A   7       1.156   8.647   0.977  1.00  5.30           C  
ATOM     53  O   THR A   7       0.759   8.397  -0.180  1.00  7.87           O  
ATOM     54  CB  THR A   7       3.469   9.109   1.690  1.00 10.11           C  
ATOM     55  OG1 THR A   7       3.595   9.876   0.484  1.00 12.24           O  
ATOM     56  CG2 THR A   7       4.834   8.491   1.936  1.00 12.85           C  
ATOM     57  N   LEU A   8       0.628   9.557   1.799  1.00 12.98           N  
ATOM     58  CA  LEU A   8      -0.614  10.294   1.449  1.00 14.44           C  
ATOM     59  C   LEU A   8      -0.438  11.266   0.322  1.00 10.32           C  
ATOM     60  O   LEU A   8      -1.414  11.628  -0.294  1.00 10.42           O  
ATOM     61  CB  LEU A   8      -1.362  10.958   2.588  1.00 14.89           C  
ATOM     62  CG  LEU A   8      -1.960   9.943   3.553  1.00 20.65           C  
ATOM     63  CD1 LEU A   8      -2.561  10.716   4.701  1.00 14.68           C  
ATOM     64  CD2 LEU A   8      -3.021   9.023   2.856  1.00 26.76           C  
ATOM     65  N   THR A   9       0.812  11.603   0.033  1.00  9.31           N  
ATOM     66  CA  THR A   9       1.065  12.492  -1.088  1.00  8.07           C  
ATOM     67  C   THR A   9       1.283  11.711  -2.360  1.00 13.30           C  
ATOM     68  O   THR A   9       1.599  12.252  -3.414  1.00 11.72           O  
ATOM     69  CB  THR A   9       2.252  13.473  -0.825  1.00 14.11           C  
ATOM     70  OG1 THR A   9       3.471  12.729  -0.699  1.00 15.30           O  
ATOM     71  CG2 THR A   9       2.001  14.396   0.387  1.00  8.70           C  
ATOM     72  N   GLY A  10       1.169  10.393  -2.241  1.00 10.08           N  
ATOM     73  CA  GLY A  10       1.329   9.507  -3.387  1.00  8.05           C  
ATOM     74  C   GLY A  10       2.792   9.109  -3.566  1.00 16.23           C  
ATOM     75  O   GLY A  10       3.123   8.484  -4.558  1.00 13.20           O  
ATOM     76  N   LYS A  11       3.676   9.429  -2.635  1.00  8.69           N  
ATOM     77  CA  LYS A  11       5.058   9.023  -2.854  1.00  9.34           C  
ATOM     78  C   LYS A  11       5.224   7.530  -2.584  1.00 12.77           C  
ATOM     79  O   LYS A  11       4.570   7.011  -1.692  1.00  8.93           O  
ATOM     80  CB  LYS A  11       5.948   9.802  -1.904  1.00 21.45           C  
ATOM     81  CG  LYS A  11       7.427   9.544  -2.061  1.00 41.04           C  
ATOM     82  CD  LYS A  11       8.153  10.625  -1.254  1.00 52.27           C  
ATOM     83  CE  LYS A  11       9.596  10.267  -0.906  1.00 51.49           C  
ATOM     84  NZ  LYS A  11      10.319   9.685  -2.060  1.00 18.85           N  
ATOM     85  N   GLU A  12       6.063   6.834  -3.358  1.00  9.37           N  
ATOM     86  CA  GLU A  12       6.250   5.383  -3.077  1.00 10.38           C  
ATOM     87  C   GLU A  12       7.744   5.153  -2.778  1.00 12.34           C  
ATOM     88  O   GLU A  12       8.583   5.311  -3.629  1.00 15.49           O  
ATOM     89  CB  GLU A  12       5.858   4.573  -4.303  1.00 14.33           C  
ATOM     90  CG  GLU A  12       4.398   4.828  -4.767  1.00 21.92           C  
ATOM     91  CD  GLU A  12       4.106   4.090  -6.096  1.00100.00           C  
ATOM     92  OE1 GLU A  12       4.770   3.071  -6.416  1.00 61.46           O  
ATOM     93  OE2 GLU A  12       3.202   4.521  -6.852  1.00 41.27           O  
ATOM     94  N   ILE A  13       8.071   4.843  -1.530  1.00  5.78           N  
ATOM     95  CA  ILE A  13       9.442   4.664  -1.049  1.00  3.70           C  
ATOM     96  C   ILE A  13       9.801   3.190  -1.066  1.00 17.86           C  
ATOM     97  O   ILE A  13       9.094   2.417  -0.425  1.00 12.51           O  
ATOM     98  CB  ILE A  13       9.406   5.051   0.418  1.00  8.10           C  
ATOM     99  CG1 ILE A  13       8.816   6.456   0.507  1.00 12.95           C  
ATOM    100  CG2 ILE A  13      10.782   5.079   1.076  1.00 12.06           C  
ATOM    101  CD1 ILE A  13       8.404   6.919   1.966  1.00 13.61           C  
ATOM    102  N   GLU A  14      10.888   2.837  -1.749  1.00 10.90           N  
ATOM    103  CA  GLU A  14      11.356   1.449  -1.715  1.00 11.83           C  
ATOM    104  C   GLU A  14      12.329   1.346  -0.528  1.00 12.02           C  
ATOM    105  O   GLU A  14      13.226   2.176  -0.333  1.00 12.90           O  
ATOM    106  CB  GLU A  14      11.931   1.028  -3.071  1.00 14.71           C  
ATOM    107  CG  GLU A  14      10.741   0.858  -4.129  1.00 26.27           C  
ATOM    108  CD  GLU A  14      11.138   0.308  -5.536  1.00 40.96           C  
ATOM    109  OE1 GLU A  14      12.336   0.421  -5.868  1.00 32.30           O  
ATOM    110  OE2 GLU A  14      10.314  -0.204  -6.347  1.00 41.76           O  
ATOM    111  N   ILE A  15      12.127   0.366   0.341  1.00 10.75           N  
ATOM    112  CA  ILE A  15      12.993   0.203   1.524  1.00  8.45           C  
ATOM    113  C   ILE A  15      13.406  -1.260   1.556  1.00 17.29           C  
ATOM    114  O   ILE A  15      12.552  -2.134   1.492  1.00  8.77           O  
ATOM    115  CB  ILE A  15      12.145   0.402   2.832  1.00 19.08           C  
ATOM    116  CG1 ILE A  15      11.512   1.786   2.959  1.00 18.38           C  
ATOM    117  CG2 ILE A  15      13.059   0.272   4.043  1.00 26.07           C  
ATOM    118  CD1 ILE A  15      12.589   2.769   3.280  1.00 22.37           C  
ATOM    119  N   ASP A  16      14.690  -1.566   1.706  1.00 13.71           N  
ATOM    120  CA  ASP A  16      15.087  -2.960   1.815  1.00  7.34           C  
ATOM    121  C   ASP A  16      15.211  -3.241   3.340  1.00 11.06           C  
ATOM    122  O   ASP A  16      15.916  -2.536   4.086  1.00 18.01           O  
ATOM    123  CB  ASP A  16      16.432  -3.102   1.113  1.00 10.49           C  
ATOM    124  CG  ASP A  16      16.929  -4.525   1.059  1.00 17.24           C  
ATOM    125  OD1 ASP A  16      16.091  -5.413   1.245  1.00 10.70           O  
ATOM    126  OD2 ASP A  16      18.115  -4.762   0.766  1.00 29.83           O  
ATOM    127  N   ILE A  17      14.461  -4.203   3.853  1.00 18.77           N  
ATOM    128  CA  ILE A  17      14.489  -4.523   5.269  1.00 10.76           C  
ATOM    129  C   ILE A  17      14.964  -5.984   5.560  1.00 17.86           C  
ATOM    130  O   ILE A  17      15.184  -6.784   4.664  1.00 18.03           O  
ATOM    131  CB  ILE A  17      13.016  -4.431   5.794  1.00 11.10           C  
ATOM    132  CG1 ILE A  17      12.144  -5.507   5.142  1.00 12.61           C  
ATOM    133  CG2 ILE A  17      12.437  -3.021   5.430  1.00  8.55           C  
ATOM    134  CD1 ILE A  17      10.784  -5.713   5.784  1.00 20.97           C  
ATOM    135  N   GLU A  18      15.085  -6.370   6.817  1.00 14.55           N  
ATOM    136  CA  GLU A  18      15.375  -7.775   7.175  1.00 20.00           C  
ATOM    137  C   GLU A  18      14.036  -8.335   7.722  1.00 17.67           C  
ATOM    138  O   GLU A  18      13.273  -7.601   8.395  1.00 19.34           O  
ATOM    139  CB  GLU A  18      16.421  -7.867   8.303  1.00 12.22           C  
ATOM    140  CG  GLU A  18      17.808  -7.466   7.882  1.00 17.59           C  
ATOM    141  CD  GLU A  18      18.350  -8.354   6.765  1.00 43.37           C  
ATOM    142  OE1 GLU A  18      17.994  -9.550   6.674  1.00 31.36           O  
ATOM    143  OE2 GLU A  18      19.192  -7.847   6.005  1.00 31.30           O  
ATOM    144  N   PRO A  19      13.724  -9.621   7.516  1.00 19.99           N  
ATOM    145  CA  PRO A  19      12.474 -10.236   8.016  1.00 20.14           C  
ATOM    146  C   PRO A  19      12.422 -10.206   9.537  1.00 14.67           C  
ATOM    147  O   PRO A  19      11.392 -10.163  10.221  1.00 24.62           O  
ATOM    148  CB  PRO A  19      12.553 -11.691   7.506  1.00 30.71           C  
ATOM    149  CG  PRO A  19      13.653 -11.728   6.461  1.00 34.74           C  
ATOM    150  CD  PRO A  19      14.389 -10.409   6.455  1.00 26.31           C  
ATOM    151  N   THR A  20      13.619 -10.142  10.099  1.00 15.55           N  
ATOM    152  CA  THR A  20      13.797 -10.042  11.553  1.00 21.65           C  
ATOM    153  C   THR A  20      13.720  -8.612  12.103  1.00 21.72           C  
ATOM    154  O   THR A  20      13.804  -8.455  13.317  1.00 17.13           O  
ATOM    155  CB  THR A  20      15.126 -10.709  12.029  1.00 34.70           C  
ATOM    156  OG1 THR A  20      16.306 -10.159  11.389  1.00 20.55           O  
ATOM    157  CG2 THR A  20      15.023 -12.242  11.830  1.00 27.93           C  
ATOM    158  N   ASP A  21      13.587  -7.577  11.260  1.00 18.52           N  
ATOM    159  CA  ASP A  21      13.520  -6.205  11.808  1.00  9.95           C  
ATOM    160  C   ASP A  21      12.232  -5.990  12.531  1.00  9.18           C  
ATOM    161  O   ASP A  21      11.184  -6.452  12.085  1.00 12.84           O  
ATOM    162  CB  ASP A  21      13.471  -5.173  10.655  1.00  8.35           C  
ATOM    163  CG  ASP A  21      14.799  -4.972   9.943  1.00 16.47           C  
ATOM    164  OD1 ASP A  21      15.876  -5.350  10.448  1.00 16.03           O  
ATOM    165  OD2 ASP A  21      14.811  -4.351   8.860  1.00 15.45           O  
ATOM    166  N   THR A  22      12.269  -5.250  13.643  1.00 12.43           N  
ATOM    167  CA  THR A  22      11.021  -4.857  14.312  1.00 12.70           C  
ATOM    168  C   THR A  22      10.429  -3.754  13.423  1.00 13.28           C  
ATOM    169  O   THR A  22      11.133  -3.221  12.548  1.00 12.68           O  
ATOM    170  CB  THR A  22      11.177  -4.289  15.734  1.00 19.90           C  
ATOM    171  OG1 THR A  22      12.012  -3.132  15.655  1.00 17.34           O  
ATOM    172  CG2 THR A  22      11.816  -5.369  16.665  1.00 16.98           C  
ATOM    173  N   ILE A  23       9.159  -3.461  13.656  1.00 11.97           N  
ATOM    174  CA  ILE A  23       8.478  -2.431  12.890  1.00 13.88           C  
ATOM    175  C   ILE A  23       9.152  -1.118  13.321  1.00 25.16           C  
ATOM    176  O   ILE A  23       9.244  -0.194  12.539  1.00 11.49           O  
ATOM    177  CB  ILE A  23       7.016  -2.380  13.246  1.00 12.67           C  
ATOM    178  CG1 ILE A  23       6.244  -3.629  12.822  1.00 16.93           C  
ATOM    179  CG2 ILE A  23       6.397  -1.105  12.704  1.00 15.68           C  
ATOM    180  CD1 ILE A  23       6.812  -4.251  11.576  1.00 16.72           C  
ATOM    181  N   ASP A  24       9.689  -0.977  14.533  1.00 22.61           N  
ATOM    182  CA  ASP A  24      10.356   0.304  14.806  1.00 22.57           C  
ATOM    183  C   ASP A  24      11.662   0.451  13.970  1.00 17.24           C  
ATOM    184  O   ASP A  24      12.016   1.511  13.458  1.00 13.04           O  
ATOM    185  CB  ASP A  24      10.511   0.581  16.298  1.00 27.08           C  
ATOM    186  CG  ASP A  24      10.882   2.047  16.553  1.00 88.21           C  
ATOM    187  OD1 ASP A  24      10.206   2.998  16.071  1.00 30.91           O  
ATOM    188  OD2 ASP A  24      11.905   2.254  17.240  1.00100.00           O  
ATOM    189  N   ARG A  25      12.391  -0.646  13.763  1.00 15.07           N  
ATOM    190  CA  ARG A  25      13.589  -0.650  12.921  1.00 16.14           C  
ATOM    191  C   ARG A  25      13.221  -0.308  11.487  1.00 10.55           C  
ATOM    192  O   ARG A  25      14.019   0.372  10.826  1.00 10.50           O  
ATOM    193  CB  ARG A  25      14.346  -2.008  12.962  1.00 15.25           C  
ATOM    194  CG  ARG A  25      15.595  -2.061  12.069  1.00 20.26           C  
ATOM    195  CD  ARG A  25      16.780  -1.341  12.702  1.00 36.29           C  
ATOM    196  NE  ARG A  25      17.926  -1.371  11.801  1.00 27.33           N  
ATOM    197  CZ  ARG A  25      18.472  -0.312  11.213  1.00 32.27           C  
ATOM    198  NH1 ARG A  25      18.047   0.937  11.415  1.00 23.14           N  
ATOM    199  NH2 ARG A  25      19.476  -0.547  10.394  1.00 33.21           N  
ATOM    200  N   ILE A  26      12.053  -0.779  11.013  1.00  7.45           N  
ATOM    201  CA  ILE A  26      11.626  -0.424   9.641  1.00  9.09           C  
ATOM    202  C   ILE A  26      11.477   1.125   9.564  1.00 19.18           C  
ATOM    203  O   ILE A  26      11.951   1.754   8.588  1.00 12.41           O  
ATOM    204  CB  ILE A  26      10.320  -1.077   9.262  1.00  8.74           C  
ATOM    205  CG1 ILE A  26      10.595  -2.600   9.172  1.00 14.08           C  
ATOM    206  CG2 ILE A  26       9.940  -0.672   7.796  1.00 12.15           C  
ATOM    207  CD1 ILE A  26       9.336  -3.516   8.832  1.00 11.00           C  
ATOM    208  N   LYS A  27      10.870   1.757  10.580  1.00 10.94           N  
ATOM    209  CA  LYS A  27      10.652   3.226  10.614  1.00 14.74           C  
ATOM    210  C   LYS A  27      11.992   3.957  10.600  1.00 10.92           C  
ATOM    211  O   LYS A  27      12.166   4.982   9.919  1.00 15.46           O  
ATOM    212  CB  LYS A  27       9.856   3.600  11.875  1.00 21.04           C  
ATOM    213  CG  LYS A  27       8.391   3.152  11.839  1.00 13.25           C  
ATOM    214  CD  LYS A  27       7.664   3.398  13.207  1.00 10.50           C  
ATOM    215  CE  LYS A  27       6.218   3.106  12.962  1.00 17.63           C  
ATOM    216  NZ  LYS A  27       5.378   3.149  14.208  1.00 20.11           N  
ATOM    217  N   GLU A  28      12.973   3.345  11.269  1.00 12.46           N  
ATOM    218  CA  GLU A  28      14.304   3.923  11.292  1.00 14.65           C  
ATOM    219  C   GLU A  28      14.969   3.868   9.914  1.00 13.71           C  
ATOM    220  O   GLU A  28      15.661   4.816   9.506  1.00 16.66           O  
ATOM    221  CB  GLU A  28      15.183   3.201  12.342  1.00 11.47           C  
ATOM    222  CG  GLU A  28      14.734   3.327  13.813  1.00 23.18           C  
ATOM    223  CD  GLU A  28      15.708   2.597  14.793  1.00 24.87           C  
ATOM    224  OE1 GLU A  28      16.662   1.926  14.323  1.00 88.35           O  
ATOM    225  OE2 GLU A  28      15.490   2.690  16.026  1.00100.00           O  
ATOM    226  N   ARG A  29      14.796   2.761   9.185  1.00 12.49           N  
ATOM    227  CA  ARG A  29      15.349   2.666   7.825  1.00 11.82           C  
ATOM    228  C   ARG A  29      14.611   3.712   6.965  1.00 12.39           C  
ATOM    229  O   ARG A  29      15.202   4.297   6.047  1.00 13.71           O  
ATOM    230  CB  ARG A  29      15.108   1.290   7.213  1.00 11.98           C  
ATOM    231  CG  ARG A  29      15.912   0.162   7.891  1.00 16.51           C  
ATOM    232  CD  ARG A  29      15.831  -1.203   7.201  1.00 36.45           C  
ATOM    233  NE  ARG A  29      16.375  -2.313   7.979  1.00 12.91           N  
ATOM    234  CZ  ARG A  29      17.666  -2.535   8.203  1.00 19.93           C  
ATOM    235  NH1 ARG A  29      18.639  -1.731   7.814  1.00 23.01           N  
ATOM    236  NH2 ARG A  29      18.037  -3.600   8.898  1.00 30.11           N  
ATOM    237  N   VAL A  30      13.340   3.963   7.251  1.00  7.72           N  
ATOM    238  CA  VAL A  30      12.561   4.975   6.516  1.00 11.65           C  
ATOM    239  C   VAL A  30      13.189   6.362   6.836  1.00 21.43           C  
ATOM    240  O   VAL A  30      13.391   7.220   5.963  1.00 11.81           O  
ATOM    241  CB  VAL A  30      11.006   4.934   6.771  1.00 15.27           C  
ATOM    242  CG1 VAL A  30      10.291   6.209   6.215  1.00 12.56           C  
ATOM    243  CG2 VAL A  30      10.319   3.624   6.216  1.00  7.53           C  
ATOM    244  N   GLU A  31      13.528   6.580   8.102  1.00 18.31           N  
ATOM    245  CA  GLU A  31      14.179   7.834   8.489  1.00 14.33           C  
ATOM    246  C   GLU A  31      15.548   8.015   7.836  1.00 16.14           C  
ATOM    247  O   GLU A  31      15.842   9.140   7.337  1.00 15.00           O  
ATOM    248  CB  GLU A  31      14.219   8.023   9.986  1.00 14.16           C  
ATOM    249  CG  GLU A  31      14.821   9.399  10.295  1.00 19.90           C  
ATOM    250  CD  GLU A  31      15.127   9.567  11.757  1.00 36.34           C  
ATOM    251  OE1 GLU A  31      15.610   8.581  12.343  1.00 28.08           O  
ATOM    252  OE2 GLU A  31      14.870  10.665  12.288  1.00 27.92           O  
ATOM    253  N   GLU A  32      16.342   6.943   7.722  1.00 13.60           N  
ATOM    254  CA  GLU A  32      17.672   7.045   7.064  1.00 18.53           C  
ATOM    255  C   GLU A  32      17.634   7.436   5.588  1.00 19.36           C  
ATOM    256  O   GLU A  32      18.539   8.072   5.114  1.00 24.86           O  
ATOM    257  CB  GLU A  32      18.554   5.787   7.161  1.00 21.64           C  
ATOM    258  CG  GLU A  32      18.835   5.358   8.591  1.00 26.95           C  
ATOM    259  CD  GLU A  32      19.243   3.900   8.707  1.00 55.44           C  
ATOM    260  OE1 GLU A  32      19.512   3.266   7.654  1.00 29.39           O  
ATOM    261  OE2 GLU A  32      19.251   3.405   9.859  1.00 69.97           O  
ATOM    262  N   LYS A  33      16.590   7.039   4.877  1.00  9.17           N  
ATOM    263  CA  LYS A  33      16.397   7.327   3.463  1.00 12.24           C  
ATOM    264  C   LYS A  33      15.630   8.631   3.144  1.00 15.54           C  
ATOM    265  O   LYS A  33      15.882   9.322   2.145  1.00 10.95           O  
ATOM    266  CB  LYS A  33      15.701   6.107   2.779  1.00 13.77           C  
ATOM    267  CG  LYS A  33      15.641   6.171   1.256  1.00 12.98           C  
ATOM    268  CD  LYS A  33      15.116   4.936   0.604  1.00 17.64           C  
ATOM    269  CE  LYS A  33      15.167   4.986  -0.918  1.00 25.81           C  
ATOM    270  NZ  LYS A  33      15.181   3.666  -1.708  1.00 23.50           N  
ATOM    271  N   GLU A  34      14.624   8.899   3.965  1.00 13.87           N  
ATOM    272  CA  GLU A  34      13.721  10.009   3.722  1.00  8.76           C  
ATOM    273  C   GLU A  34      13.684  11.072   4.785  1.00 11.10           C  
ATOM    274  O   GLU A  34      13.055  12.096   4.528  1.00 14.71           O  
ATOM    275  CB  GLU A  34      12.298   9.467   3.517  1.00 10.73           C  
ATOM    276  CG  GLU A  34      12.187   8.289   2.496  1.00 11.12           C  
ATOM    277  CD  GLU A  34      12.246   8.793   1.075  1.00  9.99           C  
ATOM    278  OE1 GLU A  34      12.095  10.032   0.868  1.00 15.57           O  
ATOM    279  OE2 GLU A  34      12.496   7.983   0.175  1.00 18.69           O  
ATOM    280  N   GLY A  35      14.335  10.848   5.931  1.00  8.49           N  
ATOM    281  CA  GLY A  35      14.344  11.876   6.996  1.00 12.61           C  
ATOM    282  C   GLY A  35      13.080  12.067   7.844  1.00 26.34           C  
ATOM    283  O   GLY A  35      13.028  13.033   8.641  1.00 17.80           O  
ATOM    284  N   ILE A  36      12.090  11.165   7.705  1.00 13.79           N  
ATOM    285  CA  ILE A  36      10.831  11.301   8.444  1.00  9.78           C  
ATOM    286  C   ILE A  36      11.073  10.614   9.812  1.00 17.52           C  
ATOM    287  O   ILE A  36      11.453   9.413   9.818  1.00 12.76           O  
ATOM    288  CB  ILE A  36       9.708  10.570   7.689  1.00 12.31           C  
ATOM    289  CG1 ILE A  36       9.638  11.071   6.244  1.00 12.63           C  
ATOM    290  CG2 ILE A  36       8.395  10.565   8.493  1.00 16.36           C  
ATOM    291  CD1 ILE A  36       8.801  10.114   5.327  1.00 21.66           C  
ATOM    292  N   PRO A  37      10.944  11.369  10.925  1.00 14.88           N  
ATOM    293  CA  PRO A  37      11.197  10.764  12.245  1.00  9.45           C  
ATOM    294  C   PRO A  37      10.238   9.615  12.509  1.00 10.01           C  
ATOM    295  O   PRO A  37       9.028   9.739  12.307  1.00 15.61           O  
ATOM    296  CB  PRO A  37      10.805  11.896  13.218  1.00 23.31           C  
ATOM    297  CG  PRO A  37      10.990  13.148  12.444  1.00 20.19           C  
ATOM    298  CD  PRO A  37      10.514  12.773  11.074  1.00 20.74           C  
ATOM    299  N   PRO A  38      10.807   8.538  13.061  1.00 20.99           N  
ATOM    300  CA  PRO A  38      10.045   7.321  13.419  1.00 19.53           C  
ATOM    301  C   PRO A  38       8.849   7.670  14.299  1.00 17.31           C  
ATOM    302  O   PRO A  38       7.752   7.143  14.105  1.00 14.55           O  
ATOM    303  CB  PRO A  38      11.104   6.451  14.124  1.00 15.11           C  
ATOM    304  CG  PRO A  38      12.353   6.746  13.313  1.00 20.05           C  
ATOM    305  CD  PRO A  38      12.262   8.291  13.093  1.00 12.95           C  
ATOM    306  N   VAL A  39       8.988   8.642  15.195  1.00 13.22           N  
ATOM    307  CA  VAL A  39       7.857   8.945  16.046  1.00 11.16           C  
ATOM    308  C   VAL A  39       6.666   9.484  15.322  1.00 13.69           C  
ATOM    309  O   VAL A  39       5.554   9.472  15.834  1.00 18.80           O  
ATOM    310  CB  VAL A  39       8.208   9.954  17.159  1.00 21.26           C  
ATOM    311  CG1 VAL A  39       9.178   9.323  18.159  1.00 24.17           C  
ATOM    312  CG2 VAL A  39       8.648  11.341  16.559  1.00 21.10           C  
ATOM    313  N   GLN A  40       6.886  10.020  14.130  1.00 13.45           N  
ATOM    314  CA  GLN A  40       5.726  10.532  13.394  1.00 16.94           C  
ATOM    315  C   GLN A  40       5.104   9.542  12.399  1.00 21.50           C  
ATOM    316  O   GLN A  40       4.151   9.890  11.728  1.00 18.54           O  
ATOM    317  CB  GLN A  40       6.142  11.739  12.561  1.00 17.72           C  
ATOM    318  CG  GLN A  40       7.409  12.454  12.952  1.00 62.23           C  
ATOM    319  CD  GLN A  40       7.349  13.939  12.616  1.00 43.21           C  
ATOM    320  OE1 GLN A  40       7.820  14.788  13.375  1.00 97.99           O  
ATOM    321  NE2 GLN A  40       6.747  14.260  11.492  1.00 35.12           N  
ATOM    322  N   GLN A  41       5.659   8.340  12.254  1.00 13.99           N  
ATOM    323  CA  GLN A  41       5.151   7.381  11.280  1.00 12.52           C  
ATOM    324  C   GLN A  41       4.158   6.340  11.821  1.00 19.40           C  
ATOM    325  O   GLN A  41       4.431   5.687  12.847  1.00 15.60           O  
ATOM    326  CB  GLN A  41       6.375   6.540  10.819  1.00  8.59           C  
ATOM    327  CG  GLN A  41       7.533   7.374  10.217  1.00 10.28           C  
ATOM    328  CD  GLN A  41       8.696   6.521   9.696  1.00 14.80           C  
ATOM    329  OE1 GLN A  41       8.489   5.345   9.292  1.00 13.15           O  
ATOM    330  NE2 GLN A  41       9.935   7.047   9.758  1.00  7.14           N  
ATOM    331  N   ARG A  42       3.023   6.150  11.157  1.00 16.30           N  
ATOM    332  CA  ARG A  42       2.083   5.070  11.521  1.00 18.86           C  
ATOM    333  C   ARG A  42       2.152   4.191  10.267  1.00 13.14           C  
ATOM    334  O   ARG A  42       1.855   4.671   9.195  1.00 12.45           O  
ATOM    335  CB  ARG A  42       0.610   5.484  11.653  1.00 15.68           C  
ATOM    336  CG  ARG A  42       0.265   6.177  12.937  1.00 22.03           C  
ATOM    337  CD  ARG A  42      -1.089   6.856  12.715  1.00 51.81           C  
ATOM    338  NE  ARG A  42      -1.495   7.694  13.838  1.00100.00           N  
ATOM    339  CZ  ARG A  42      -2.314   8.740  13.734  1.00100.00           C  
ATOM    340  NH1 ARG A  42      -2.758   9.092  12.531  1.00100.00           N  
ATOM    341  NH2 ARG A  42      -2.600   9.468  14.821  1.00100.00           N  
ATOM    342  N   LEU A  43       2.527   2.924  10.389  1.00  7.01           N  
ATOM    343  CA  LEU A  43       2.624   2.058   9.219  1.00  7.01           C  
ATOM    344  C   LEU A  43       1.458   1.094   9.263  1.00 12.89           C  
ATOM    345  O   LEU A  43       1.165   0.533  10.331  1.00 17.27           O  
ATOM    346  CB  LEU A  43       3.930   1.299   9.292  1.00  9.14           C  
ATOM    347  CG  LEU A  43       5.162   2.179   9.099  1.00 10.02           C  
ATOM    348  CD1 LEU A  43       6.380   1.356   9.287  1.00 11.13           C  
ATOM    349  CD2 LEU A  43       5.108   2.768   7.690  1.00 12.55           C  
ATOM    350  N   ILE A  44       0.828   0.862   8.110  1.00  9.86           N  
ATOM    351  CA  ILE A  44      -0.360   0.029   8.032  1.00 13.44           C  
ATOM    352  C   ILE A  44      -0.167  -1.086   7.030  1.00 17.04           C  
ATOM    353  O   ILE A  44       0.330  -0.868   5.915  1.00 15.12           O  
ATOM    354  CB  ILE A  44      -1.585   0.889   7.663  1.00 15.11           C  
ATOM    355  CG1 ILE A  44      -1.855   2.019   8.687  1.00 16.55           C  
ATOM    356  CG2 ILE A  44      -2.766   0.026   7.251  1.00 17.08           C  
ATOM    357  CD1 ILE A  44      -2.651   3.178   8.155  1.00 24.05           C  
ATOM    358  N   TYR A  45      -0.607  -2.270   7.433  1.00 14.84           N  
ATOM    359  CA  TYR A  45      -0.431  -3.437   6.576  1.00 10.91           C  
ATOM    360  C   TYR A  45      -1.513  -4.423   7.034  1.00 18.39           C  
ATOM    361  O   TYR A  45      -1.828  -4.482   8.223  1.00 16.61           O  
ATOM    362  CB  TYR A  45       0.991  -4.022   6.768  1.00  7.49           C  
ATOM    363  CG  TYR A  45       1.289  -5.294   5.946  1.00 14.78           C  
ATOM    364  CD1 TYR A  45       1.404  -5.263   4.551  1.00 11.52           C  
ATOM    365  CD2 TYR A  45       1.364  -6.551   6.580  1.00 22.89           C  
ATOM    366  CE1 TYR A  45       1.645  -6.471   3.810  1.00  9.71           C  
ATOM    367  CE2 TYR A  45       1.589  -7.729   5.871  1.00 13.96           C  
ATOM    368  CZ  TYR A  45       1.694  -7.674   4.505  1.00 13.00           C  
ATOM    369  OH  TYR A  45       1.973  -8.829   3.838  1.00 17.80           O  
ATOM    370  N   ALA A  46      -2.127  -5.144   6.091  1.00 17.09           N  
ATOM    371  CA  ALA A  46      -3.162  -6.119   6.461  1.00 15.61           C  
ATOM    372  C   ALA A  46      -4.321  -5.427   7.143  1.00 24.47           C  
ATOM    373  O   ALA A  46      -4.986  -5.965   8.016  1.00 24.95           O  
ATOM    374  CB  ALA A  46      -2.560  -7.195   7.427  1.00 10.69           C  
ATOM    375  N   GLY A  47      -4.524  -4.162   6.743  1.00 20.76           N  
ATOM    376  CA  GLY A  47      -5.629  -3.370   7.226  1.00 19.77           C  
ATOM    377  C   GLY A  47      -5.604  -2.906   8.678  1.00 28.49           C  
ATOM    378  O   GLY A  47      -6.652  -2.577   9.228  1.00 27.72           O  
ATOM    379  N   LYS A  48      -4.401  -2.866   9.238  1.00 17.77           N  
ATOM    380  CA  LYS A  48      -4.211  -2.477  10.638  1.00 27.50           C  
ATOM    381  C   LYS A  48      -2.851  -1.804  10.873  1.00 24.54           C  
ATOM    382  O   LYS A  48      -1.944  -1.913  10.048  1.00 17.54           O  
ATOM    383  CB  LYS A  48      -4.284  -3.750  11.491  1.00 34.04           C  
ATOM    384  CG  LYS A  48      -2.896  -4.392  11.617  1.00 50.31           C  
ATOM    385  CD  LYS A  48      -3.039  -5.885  12.176  1.00 51.14           C  
ATOM    386  CE  LYS A  48      -4.413  -6.416  11.949  1.00 45.22           C  
ATOM    387  NZ  LYS A  48      -4.662  -7.273  10.722  1.00 66.20           N  
ATOM    388  N   GLN A  49      -2.810  -0.983  11.895  1.00 15.31           N  
ATOM    389  CA  GLN A  49      -1.581  -0.273  12.296  1.00 14.81           C  
ATOM    390  C   GLN A  49      -0.636  -1.265  12.943  1.00 21.63           C  
ATOM    391  O   GLN A  49      -1.031  -2.006  13.835  1.00 22.26           O  
ATOM    392  CB  GLN A  49      -1.756   0.868  13.306  1.00 16.03           C  
ATOM    393  CG  GLN A  49      -2.812   1.871  12.865  1.00100.00           C  
ATOM    394  CD  GLN A  49      -2.429   3.346  12.998  1.00100.00           C  
ATOM    395  OE1 GLN A  49      -2.670   4.119  12.062  1.00100.00           O  
ATOM    396  NE2 GLN A  49      -1.884   3.754  14.149  1.00 38.16           N  
ATOM    397  N   LEU A  50       0.611  -1.294  12.490  1.00 18.75           N  
ATOM    398  CA  LEU A  50       1.642  -2.228  12.982  1.00 20.82           C  
ATOM    399  C   LEU A  50       2.295  -1.756  14.300  1.00 29.15           C  
ATOM    400  O   LEU A  50       2.611  -0.558  14.444  1.00 18.49           O  
ATOM    401  CB  LEU A  50       2.720  -2.370  11.901  1.00 15.67           C  
ATOM    402  CG  LEU A  50       2.093  -2.770  10.561  1.00 14.27           C  
ATOM    403  CD1 LEU A  50       3.272  -2.885   9.541  1.00  7.36           C  
ATOM    404  CD2 LEU A  50       1.172  -4.033  10.620  1.00 17.47           C  
ATOM    405  N   ALA A  51       2.492  -2.693  15.229  1.00 23.08           N  
ATOM    406  CA  ALA A  51       3.086  -2.410  16.524  1.00 14.51           C  
ATOM    407  C   ALA A  51       4.607  -2.387  16.427  1.00 12.75           C  
ATOM    408  O   ALA A  51       5.256  -3.320  15.938  1.00 15.43           O  
ATOM    409  CB  ALA A  51       2.608  -3.464  17.520  1.00 24.94           C  
ATOM    410  N   ASP A  52       5.210  -1.337  16.994  1.00 14.82           N  
ATOM    411  CA  ASP A  52       6.667  -1.113  16.950  1.00 13.19           C  
ATOM    412  C   ASP A  52       7.572  -2.235  17.358  1.00 18.51           C  
ATOM    413  O   ASP A  52       8.717  -2.341  16.928  1.00 18.67           O  
ATOM    414  CB  ASP A  52       7.133   0.095  17.764  1.00 18.99           C  
ATOM    415  CG  ASP A  52       6.772   1.419  17.080  1.00 29.88           C  
ATOM    416  OD1 ASP A  52       6.618   1.446  15.841  1.00 17.26           O  
ATOM    417  OD2 ASP A  52       6.593   2.441  17.777  1.00 31.82           O  
ATOM    418  N   ASP A  53       7.041  -2.990  18.302  1.00 16.94           N  
ATOM    419  CA  ASP A  53       7.799  -4.086  18.873  1.00 22.30           C  
ATOM    420  C   ASP A  53       7.679  -5.442  18.237  1.00 20.39           C  
ATOM    421  O   ASP A  53       8.366  -6.357  18.690  1.00 27.91           O  
ATOM    422  CB  ASP A  53       7.768  -4.110  20.406  1.00 32.68           C  
ATOM    423  CG  ASP A  53       6.368  -4.286  21.007  1.00 77.02           C  
ATOM    424  OD1 ASP A  53       5.318  -4.101  20.330  1.00 42.90           O  
ATOM    425  OD2 ASP A  53       6.335  -4.564  22.231  1.00100.00           O  
ATOM    426  N   LYS A  54       6.788  -5.570  17.258  1.00 15.80           N  
ATOM    427  CA  LYS A  54       6.636  -6.809  16.491  1.00 13.76           C  
ATOM    428  C   LYS A  54       7.618  -6.787  15.320  1.00 16.50           C  
ATOM    429  O   LYS A  54       8.195  -5.735  15.005  1.00 21.51           O  
ATOM    430  CB  LYS A  54       5.187  -6.982  16.086  1.00 15.33           C  
ATOM    431  CG  LYS A  54       4.356  -7.234  17.346  1.00 17.80           C  
ATOM    432  CD  LYS A  54       2.947  -7.696  17.056  1.00 43.59           C  
ATOM    433  CE  LYS A  54       2.799  -9.199  17.238  1.00100.00           C  
ATOM    434  NZ  LYS A  54       4.049  -9.895  16.844  1.00100.00           N  
ATOM    435  N   THR A  55       7.887  -7.948  14.727  1.00 17.01           N  
ATOM    436  CA  THR A  55       8.789  -8.078  13.591  1.00 12.21           C  
ATOM    437  C   THR A  55       7.993  -8.191  12.269  1.00 16.85           C  
ATOM    438  O   THR A  55       6.785  -8.505  12.240  1.00 14.32           O  
ATOM    439  CB  THR A  55       9.710  -9.322  13.734  1.00 16.36           C  
ATOM    440  OG1 THR A  55       8.950 -10.553  13.678  1.00 18.32           O  
ATOM    441  CG2 THR A  55      10.429  -9.264  15.047  1.00 20.17           C  
ATOM    442  N   ALA A  56       8.726  -7.955  11.180  1.00 17.09           N  
ATOM    443  CA  ALA A  56       8.192  -8.039   9.826  1.00 13.57           C  
ATOM    444  C   ALA A  56       7.729  -9.517   9.712  1.00 11.71           C  
ATOM    445  O   ALA A  56       6.661  -9.852   9.189  1.00 11.36           O  
ATOM    446  CB  ALA A  56       9.384  -7.724   8.835  1.00 11.19           C  
ATOM    447  N   LYS A  57       8.566 -10.394  10.267  1.00 16.34           N  
ATOM    448  CA  LYS A  57       8.281 -11.830  10.248  1.00 27.67           C  
ATOM    449  C   LYS A  57       6.943 -12.081  10.975  1.00 29.36           C  
ATOM    450  O   LYS A  57       6.124 -12.865  10.451  1.00 23.44           O  
ATOM    451  CB  LYS A  57       9.443 -12.666  10.852  1.00 34.28           C  
ATOM    452  CG  LYS A  57       9.512 -14.160  10.393  1.00 40.53           C  
ATOM    453  CD  LYS A  57      10.635 -15.020  11.020  1.00100.00           C  
ATOM    454  CE  LYS A  57      10.460 -16.542  10.777  1.00100.00           C  
ATOM    455  NZ  LYS A  57      11.670 -17.432  10.944  1.00 80.91           N  
ATOM    456  N   ASP A  58       6.730 -11.434  12.136  1.00 21.78           N  
ATOM    457  CA  ASP A  58       5.465 -11.592  12.868  1.00 15.73           C  
ATOM    458  C   ASP A  58       4.250 -11.264  12.001  1.00 28.09           C  
ATOM    459  O   ASP A  58       3.216 -11.907  12.215  1.00 20.57           O  
ATOM    460  CB  ASP A  58       5.356 -10.706  14.111  1.00 20.03           C  
ATOM    461  CG  ASP A  58       6.339 -11.129  15.170  1.00 33.09           C  
ATOM    462  OD1 ASP A  58       6.896 -12.235  14.952  1.00 28.53           O  
ATOM    463  OD2 ASP A  58       6.595 -10.331  16.112  1.00 20.35           O  
ATOM    464  N   TYR A  59       4.345 -10.273  11.094  1.00 15.87           N  
ATOM    465  CA  TYR A  59       3.232  -9.870  10.236  1.00 15.91           C  
ATOM    466  C   TYR A  59       3.257 -10.621   8.895  1.00 15.68           C  
ATOM    467  O   TYR A  59       2.481 -10.336   7.984  1.00 17.97           O  
ATOM    468  CB  TYR A  59       3.246  -8.339  10.020  1.00 12.35           C  
ATOM    469  CG  TYR A  59       2.832  -7.576  11.242  1.00 14.10           C  
ATOM    470  CD1 TYR A  59       1.533  -7.569  11.676  1.00 12.97           C  
ATOM    471  CD2 TYR A  59       3.726  -6.829  11.969  1.00 18.96           C  
ATOM    472  CE1 TYR A  59       1.136  -6.876  12.811  1.00 20.77           C  
ATOM    473  CE2 TYR A  59       3.333  -6.142  13.139  1.00 15.30           C  
ATOM    474  CZ  TYR A  59       2.042  -6.156  13.551  1.00 17.67           C  
ATOM    475  OH  TYR A  59       1.628  -5.462  14.689  1.00 21.55           O  
ATOM    476  N   ASN A  60       4.190 -11.553   8.764  1.00 12.64           N  
ATOM    477  CA  ASN A  60       4.349 -12.272   7.541  1.00 11.41           C  
ATOM    478  C   ASN A  60       4.552 -11.296   6.357  1.00 21.05           C  
ATOM    479  O   ASN A  60       4.017 -11.563   5.272  1.00 17.73           O  
ATOM    480  CB  ASN A  60       3.121 -13.239   7.336  1.00 19.32           C  
ATOM    481  N   ILE A  61       5.257 -10.172   6.544  1.00 14.46           N  
ATOM    482  CA  ILE A  61       5.529  -9.231   5.440  1.00 17.61           C  
ATOM    483  C   ILE A  61       6.508  -9.978   4.484  1.00 15.84           C  
ATOM    484  O   ILE A  61       7.367 -10.742   4.959  1.00 18.76           O  
ATOM    485  CB  ILE A  61       6.131  -7.898   5.989  1.00 14.67           C  
ATOM    486  CG1 ILE A  61       5.024  -7.164   6.728  1.00 12.83           C  
ATOM    487  CG2 ILE A  61       6.821  -7.079   4.910  1.00 14.20           C  
ATOM    488  CD1 ILE A  61       5.540  -6.091   7.646  1.00 16.69           C  
ATOM    489  N   GLU A  62       6.354  -9.814   3.162  1.00 11.00           N  
ATOM    490  CA  GLU A  62       7.202 -10.487   2.172  1.00 17.11           C  
ATOM    491  C   GLU A  62       7.798  -9.534   1.133  1.00 25.57           C  
ATOM    492  O   GLU A  62       7.454  -8.356   1.058  1.00 15.79           O  
ATOM    493  CB  GLU A  62       6.374 -11.449   1.312  1.00 17.94           C  
ATOM    494  CG  GLU A  62       5.400 -12.257   2.063  1.00 38.66           C  
ATOM    495  CD  GLU A  62       4.852 -13.419   1.265  1.00 38.82           C  
ATOM    496  OE1 GLU A  62       4.800 -13.448   0.015  1.00 62.68           O  
ATOM    497  OE2 GLU A  62       4.550 -14.365   1.992  1.00 33.47           O  
ATOM    498  N   GLY A  63       8.675 -10.060   0.280  1.00 13.77           N  
ATOM    499  CA  GLY A  63       9.241  -9.220  -0.778  1.00 15.28           C  
ATOM    500  C   GLY A  63       8.104  -8.656  -1.631  1.00 16.19           C  
ATOM    501  O   GLY A  63       7.180  -9.386  -2.010  1.00 16.86           O  
ATOM    502  N   GLY A  64       8.154  -7.357  -1.926  1.00 12.84           N  
ATOM    503  CA  GLY A  64       7.138  -6.701  -2.732  1.00 10.80           C  
ATOM    504  C   GLY A  64       5.905  -6.276  -1.951  1.00  6.40           C  
ATOM    505  O   GLY A  64       5.005  -5.636  -2.502  1.00 12.26           O  
ATOM    506  N   SER A  65       5.826  -6.572  -0.663  1.00 11.91           N  
ATOM    507  CA  SER A  65       4.653  -6.121   0.144  1.00 14.68           C  
ATOM    508  C   SER A  65       4.567  -4.589   0.139  1.00  8.97           C  
ATOM    509  O   SER A  65       5.582  -3.909   0.031  1.00  9.64           O  
ATOM    510  CB  SER A  65       4.782  -6.485   1.619  1.00 11.81           C  
ATOM    511  OG  SER A  65       4.645  -7.881   1.800  1.00 12.65           O  
ATOM    512  N   VAL A  66       3.342  -4.086   0.162  1.00 10.88           N  
ATOM    513  CA  VAL A  66       3.103  -2.622   0.155  1.00  7.74           C  
ATOM    514  C   VAL A  66       2.516  -2.247   1.513  1.00 10.26           C  
ATOM    515  O   VAL A  66       1.515  -2.840   1.926  1.00 10.92           O  
ATOM    516  CB  VAL A  66       2.081  -2.269  -0.966  1.00 13.16           C  
ATOM    517  CG1 VAL A  66       1.670  -0.788  -0.919  1.00 12.54           C  
ATOM    518  CG2 VAL A  66       2.758  -2.646  -2.263  1.00  9.39           C  
ATOM    519  N   LEU A  67       3.158  -1.328   2.239  1.00  5.97           N  
ATOM    520  CA  LEU A  67       2.690  -0.840   3.565  1.00  4.67           C  
ATOM    521  C   LEU A  67       2.164   0.585   3.344  1.00 11.30           C  
ATOM    522  O   LEU A  67       2.665   1.212   2.388  1.00 10.90           O  
ATOM    523  CB  LEU A  67       3.922  -0.607   4.442  1.00  4.76           C  
ATOM    524  CG  LEU A  67       4.226  -1.856   5.345  1.00  8.97           C  
ATOM    525  CD1 LEU A  67       4.619  -3.043   4.437  1.00 10.58           C  
ATOM    526  CD2 LEU A  67       5.344  -1.515   6.322  1.00  8.29           C  
ATOM    527  N   HIS A  68       1.188   1.098   4.104  1.00  9.33           N  
ATOM    528  CA  HIS A  68       0.799   2.505   3.857  1.00  7.96           C  
ATOM    529  C   HIS A  68       1.278   3.374   5.004  1.00 10.74           C  
ATOM    530  O   HIS A  68       1.293   2.920   6.147  1.00 11.66           O  
ATOM    531  CB  HIS A  68      -0.713   2.687   3.682  1.00 10.45           C  
ATOM    532  CG  HIS A  68      -1.198   2.209   2.358  1.00 14.37           C  
ATOM    533  ND1 HIS A  68      -1.263   0.863   2.040  1.00 13.06           N  
ATOM    534  CD2 HIS A  68      -1.595   2.887   1.255  1.00 17.15           C  
ATOM    535  CE1 HIS A  68      -1.731   0.739   0.810  1.00  9.53           C  
ATOM    536  NE2 HIS A  68      -1.946   1.948   0.323  1.00 17.52           N  
ATOM    537  N   LEU A  69       1.769   4.565   4.683  1.00  9.52           N  
ATOM    538  CA  LEU A  69       2.248   5.471   5.715  1.00 12.81           C  
ATOM    539  C   LEU A  69       1.265   6.606   5.949  1.00 12.53           C  
ATOM    540  O   LEU A  69       0.848   7.247   4.995  1.00 13.35           O  
ATOM    541  CB  LEU A  69       3.567   6.164   5.362  1.00 11.91           C  
ATOM    542  CG  LEU A  69       4.038   7.171   6.418  1.00 18.68           C  
ATOM    543  CD1 LEU A  69       4.613   6.601   7.745  1.00 11.10           C  
ATOM    544  CD2 LEU A  69       5.008   8.089   5.784  1.00 29.15           C  
ATOM    545  N   VAL A  70       0.928   6.847   7.222  1.00 12.35           N  
ATOM    546  CA  VAL A  70       0.059   7.973   7.630  1.00 15.54           C  
ATOM    547  C   VAL A  70       0.874   8.748   8.667  1.00 13.48           C  
ATOM    548  O   VAL A  70       1.524   8.156   9.514  1.00 12.26           O  
ATOM    549  CB  VAL A  70      -1.221   7.492   8.263  1.00 23.69           C  
ATOM    550  CG1 VAL A  70      -1.925   8.672   8.892  1.00 35.24           C  
ATOM    551  CG2 VAL A  70      -2.061   6.880   7.166  1.00 19.40           C  
ATOM    552  N   LEU A  71       0.941  10.071   8.554  1.00 20.36           N  
ATOM    553  CA  LEU A  71       1.750  10.867   9.490  1.00 22.52           C  
ATOM    554  C   LEU A  71       1.006  11.072  10.777  1.00 30.81           C  
ATOM    555  O   LEU A  71      -0.178  11.382  10.771  1.00 32.08           O  
ATOM    556  CB  LEU A  71       2.193  12.224   8.934  1.00 27.82           C  
ATOM    557  CG  LEU A  71       3.680  12.167   8.649  1.00 37.50           C  
ATOM    558  CD1 LEU A  71       4.027  10.778   8.135  1.00 49.29           C  
ATOM    559  CD2 LEU A  71       4.068  13.262   7.699  1.00 31.81           C  
ATOM    560  N   ALA A  72       1.686  10.883  11.901  1.00 53.46           N  
ATOM    561  CA  ALA A  72       0.937  10.978  13.129  1.00 66.13           C  
ATOM    562  C   ALA A  72       1.611  11.408  14.382  1.00 98.22           C  
ATOM    563  O   ALA A  72       2.040  10.548  15.174  1.00100.00           O  
ATOM    564  CB  ALA A  72       0.502   9.614  13.395  1.00 71.51           C  
ATOM    565  N   LEU A  73       1.615  12.725  14.563  1.00100.00           N  
ATOM    566  CA  LEU A  73       2.138  13.383  15.760  1.00100.00           C  
ATOM    567  C   LEU A  73       1.913  14.878  15.543  1.00100.00           C  
ATOM    568  O   LEU A  73       1.367  15.273  14.502  1.00100.00           O  
ATOM    569  CB  LEU A  73       3.599  13.054  16.133  1.00100.00           C  
ATOM    570  CG  LEU A  73       3.913  12.820  17.625  1.00100.00           C  
ATOM    571  CD1 LEU A  73       3.005  13.575  18.609  1.00100.00           C  
ATOM    572  CD2 LEU A  73       3.955  11.344  18.008  1.00100.00           C  
TER     573      LEU A  73                                                      
HETATM  574 ZN    ZN A 201      16.348  -7.317   1.001  1.00 16.90          ZN  
HETATM  575 ZN    ZN A 202      -3.034   1.922  -1.515  1.00 28.23          ZN  
HETATM  576  C1  EDO   301      11.159   4.146  -5.362  1.00 38.30           C  
HETATM  577  O1  EDO   301      10.045   4.754  -6.095  1.00 38.51           O  
HETATM  578  C2  EDO   301      11.945   5.177  -4.569  1.00100.00           C  
HETATM  579  O2  EDO   301      12.450   4.713  -3.314  1.00 20.26           O  
HETATM  580  C1  EDO   302      16.089  11.293  14.698  1.00 27.94           C  
HETATM  581  O1  EDO   302      16.697  12.101  15.749  1.00 65.76           O  
HETATM  582  C2  EDO   302      14.776  10.617  15.074  1.00 25.37           C  
HETATM  583  O2  EDO   302      14.933   9.669  16.113  1.00 47.07           O  
HETATM  584  C1  EDO   303       4.464  -2.636  -6.200  1.00100.00           C  
HETATM  585  O1  EDO   303       3.178  -1.974  -6.379  1.00 56.42           O  
HETATM  586  C2  EDO   303       4.477  -3.456  -4.928  1.00 41.65           C  
HETATM  587  O2  EDO   303       5.320  -4.593  -5.096  1.00 25.47           O  
HETATM  588  O   HOH   101       1.615   9.912   4.406  1.00 12.34           O  
HETATM  589  O   HOH   102      21.499  -9.502   5.743  1.00 18.98           O  
HETATM  590  O   HOH   103      11.315   4.765  18.321  1.00 18.13           O  
HETATM  591  O   HOH   104      -0.784  -1.608   3.257  1.00 11.08           O  
HETATM  592  O   HOH   105       2.751   1.857  13.304  1.00 16.91           O  
HETATM  593  O   HOH   106      16.253 -10.617   2.515  1.00 17.85           O  
HETATM  594  O   HOH   107       9.641 -12.715   0.378  1.00 22.34           O  
HETATM  595  O   HOH   108       3.617  11.822   3.688  1.00 68.87           O  
HETATM  596  O   HOH   109       8.390  -7.983  20.804  1.00 18.46           O  
HETATM  597  O   HOH   110      -3.247  -2.704   4.563  1.00 18.87           O  
HETATM  598  O   HOH   111      15.332   4.000  -4.198  1.00 40.47           O  
HETATM  599  O   HOH   112      -0.726   6.140   2.650  1.00 15.66           O  
HETATM  600  O   HOH   113       7.949 -10.750  18.459  1.00 26.48           O  
HETATM  601  O   HOH   114      -5.530  -0.853  13.658  1.00 38.84           O  
HETATM  602  O   HOH   115      17.159  -7.359  12.092  1.00 28.96           O  
HETATM  603  O   HOH   116       8.457 -13.685  16.217  1.00 36.42           O  
HETATM  604  O   HOH   117       1.573   6.727  -6.204  1.00 24.76           O  
HETATM  605  O   HOH   118      15.465  -4.920  14.790  1.00 29.09           O  
HETATM  606  O   HOH   119       1.968 -11.382  -0.096  1.00 30.30           O  
HETATM  607  O   HOH   120      18.479  11.510   4.437  1.00 36.63           O  
HETATM  608  O   HOH   121       0.666 -10.613  14.448  1.00 37.05           O  
HETATM  609  O   HOH   122      -0.777   1.845  -4.538  1.00 21.65           O  
HETATM  610  O   HOH   123       9.983   8.031  -3.589  1.00 16.16           O  
HETATM  611  O   HOH   124      18.765  -5.164   4.298  1.00 38.56           O  
HETATM  612  O   HOH   125      13.891   3.350  17.546  1.00 24.67           O  
HETATM  613  O   HOH   126      17.286  -4.788  -2.461  1.00 29.06           O  
HETATM  614  O   HOH   127       5.904   5.648  15.659  1.00 28.42           O  
HETATM  615  O   HOH   128      11.441  14.846   5.957  1.00 35.43           O  
HETATM  616  O   HOH   129      17.524   1.113  16.796  1.00 39.02           O  
HETATM  617  O   HOH   130       4.996  12.057   1.872  1.00 34.38           O  
HETATM  618  O   HOH   131      21.280   8.659   5.832  1.00 27.42           O  
HETATM  619  O   HOH   132      22.498 -10.890   7.570  1.00 42.15           O  
HETATM  620  O   HOH   133       0.990   3.089  -6.930  1.00 32.59           O  
HETATM  621  O   HOH   134       4.742  13.415  -3.187  1.00 29.25           O  
HETATM  622  O   HOH   135       4.442  -1.371  20.629  1.00 38.64           O  
HETATM  623  O   HOH   136       9.970 -12.444  14.702  1.00 41.18           O  
HETATM  624  O   HOH   137       2.121  -9.108   1.574  1.00 28.70           O  
HETATM  625  O   HOH   138      16.762   1.051  -0.908  1.00 32.95           O  
HETATM  626  O   HOH   139      16.393   1.073   2.027  1.00 22.94           O  
HETATM  627  O   HOH   140       8.104  -3.330  -4.794  1.00 45.97           O  
HETATM  628  O   HOH   141      -2.290   3.448  -1.864  1.00 30.59           O  
HETATM  629  O   HOH   142      19.869 -12.556  11.962  1.00 47.22           O  
HETATM  630  O   HOH   143       3.176   3.734  18.116  1.00 54.96           O  
HETATM  631  O   HOH   144      -0.489  -0.771  18.203  1.00 49.89           O  
HETATM  632  O   HOH   145      17.108 -11.285   9.408  1.00 38.74           O  
HETATM  633  O   HOH   146       0.347   4.616  -9.879  1.00 55.34           O  
HETATM  634  O   HOH   147      12.408  -0.302  -8.526  1.00 40.67           O  
HETATM  635  O   HOH   148      10.439  -5.399  -6.537  1.00 53.32           O  
HETATM  636  O   HOH   149       0.473   7.489  -9.017  1.00 33.58           O  
HETATM  637  O   HOH   150       3.555   0.641  18.369  1.00 40.56           O  
HETATM  638  O   HOH   151       9.037   4.954  17.015  1.00 41.12           O  
HETATM  639  O   HOH   152       0.573  14.065   6.319  1.00 62.42           O  
HETATM  640  O   HOH   153      -2.014   1.010  -2.821  1.00 24.83           O  
HETATM  641  O   HOH   154      -1.310  12.478   8.300  1.00 50.74           O  
HETATM  642  O   HOH   155      16.861   2.588   4.028  1.00 33.42           O  
HETATM  643  O   HOH   156      16.679   7.577  15.108  1.00 68.54           O  
HETATM  644  O   HOH   157       1.129   7.529  22.303  1.00 49.38           O  
HETATM  645  O   HOH   158      14.999  -9.303  16.411  1.00 56.32           O  
HETATM  646  O   HOH   159      -4.828  -1.515  -5.687  1.00 44.50           O  
HETATM  647  O   HOH   160       4.769  19.602  -4.136  1.00 56.72           O  
HETATM  648  O   HOH   161      22.452   1.466   9.773  1.00 40.89           O  
HETATM  649  O   HOH   162       8.221   2.499  -6.630  1.00 51.56           O  
HETATM  650  O   HOH   163       7.714  -1.184  -8.290  1.00 54.39           O  
HETATM  651  O   HOH   164      13.987  -2.114  -8.331  1.00 60.95           O  
HETATM  652  O   HOH   165      20.436  -6.029  10.595  1.00 40.75           O  
HETATM  653  O   HOH   166      17.705   2.103   6.427  1.00 49.18           O  
HETATM  654  O   HOH   167      -5.246  -0.974   0.216  1.00 49.49           O  
HETATM  655  O   HOH   168      -6.312  -7.485   4.979  1.00 60.25           O  
HETATM  656  O   HOH   169       7.794   1.515  -8.846  1.00 62.15           O  
HETATM  657  O   HOH   170       3.426   2.085  -8.863  1.00 53.47           O  
HETATM  658  O   HOH   171      17.350  -5.672  13.737  1.00 57.25           O  
HETATM  659  O   HOH   172       8.047 -12.138  -3.167  1.00 59.10           O  
HETATM  660  O   HOH   173      -0.580  -6.082  15.607  1.00 41.98           O  
HETATM  661  O   HOH   174       0.803 -11.389   5.880  1.00 44.91           O  
HETATM  662  O   HOH   175       1.255   0.687  -4.759  1.00 47.27           O  
CONECT  576  577  578                                                           
CONECT  577  576                                                                
CONECT  578  576  579                                                           
CONECT  579  578                                                                
CONECT  580  581  582                                                           
CONECT  581  580                                                                
CONECT  582  580  583                                                           
CONECT  583  582                                                                
CONECT  584  585  586                                                           
CONECT  585  584                                                                
CONECT  586  584  587                                                           
CONECT  587  586                                                                
MASTER      213    0    5    2    5    0    0    6  661    1   12    6          
END                                                                             
