# Supplementary material for: Flexible mapping of homology onto structure with Homolmapper
Source: BMC Bioinformatics. 2007 Apr 11;8:123. doi: 10.1186/1471-2105-8-123 (PMC1955750; doi:10.1186/1471-2105-8-123)
Supplement: Additional file 3 — Additional documentation for homolmapper, including the PDF User Guide and example structure, alignment, and accessory files, current as of March 2007. [file 1471-2105-8-123-S3.gz › user_guide/ubiquitin/1BT0.pssm]

Last position-specific scoring matrix computed, weighted observed percentages rounded down, information per position, and relative weight of gapless real matches to pseudocounts
           A  R  N  D  C  Q  E  G  H  I  L  K  M  F  P  S  T  W  Y  V   A   R   N   D   C   Q   E   G   H   I   L   K   M   F   P   S   T   W   Y   V
    1 M   -1 -2 -3 -4 -2 -1 -2 -3 -2  1  2 -2  7  0 -3 -2 -1 -2 -1  0    0   0   0   0   0   0   0   0   0   0   0   0 100   0   0   0   0   0   0   0  0.55 0.09
    2 L   -2 -1 -2 -2 -2  3 -1 -3 -2  3  2 -1  1 -1 -3 -2 -1 -2 -2  1    0   0   0   0   0  33   0   0   0  35  32   0   0   0   0   0   0   0   0   0  0.27 0.09
    3 I   -1 -3 -4 -4 -1 -3 -3 -4 -4  4  1 -3  1 -1 -3 -3 -1 -3 -2  4    0   0   0   0   0   0   0   0   0  65   0   0   0   0   0   0   0   0   0  35  0.48 0.09
    4 K   -2  1 -1 -2 -3  0  0 -2 -1 -2 -2  4 -1  4 -2 -1 -1 -1  1 -2    0   0   0   0   0   0   0   0   0   0   0  67   0  33   0   0   0   0   0   0  0.40 0.09
    5 V    0 -3 -3 -4 -1 -3 -3 -4 -4  2  1 -3  0 -1 -3 -2  0 -3 -2  5    0   0   0   0   0   0   0   0   0   0   0   0   0   0   0   0   0   0   0 100  0.49 0.09
    6 K   -1  2 -1 -1 -4  1  0 -2 -1 -3 -3  6 -2 -4 -2 -1 -1 -4 -2 -3    0   0   0   0   0   0   0   0   0   0   0 100   0   0   0   0   0   0   0   0  0.77 0.15
    7 T   -1 -1  4 -1 -2 -1 -1 -2 -1 -2 -2 -1 -2 -3 -2  1  5 -3 -2 -1    0   0  31   0   0   0   0   0   0   0   0   0   0   0   0   0  69   0   0   0  0.58 0.15
    8 L   -2 -3 -4 -4 -2 -3 -4 -4 -3  1  4 -3  1  4 -4 -3 -2 -1  0  0    0   0   0   0   0   0   0   0   0   0  69   0   0  31   0   0   0   0   0   0  0.59 0.15
    9 T   -1  0 -1 -1 -2  0 -1 -2 -2 -2 -2  3 -1 -3 -2  1  5 -3 -2 -1    0   0   0   0   0   0   0   0   0   0   0  31   0   0   0   0  69   0   0   0  0.51 0.15
   10 G   -1 -1 -1 -2 -3 -1 -1  5 -2 -4 -4  3 -3 -4 -2 -1 -2 -3 -3 -4    0   0   0   0   0   0   0  69   0   0   0  31   0   0   0   0   0   0   0   0  0.80 0.15
   11 K   -1  1 -1  0 -4  1  3 -2 -1 -4 -3  5 -2 -4 -2 -1 -1 -4 -2 -3    0   0   0   0   0   0  31   0   0   0   0  69   0   0   0   0   0   0   0   0  0.65 0.15
   12 E   -1  0 -1  0 -3  1  4 -2 -1 -3 -3  3 -2 -4 -2  0  2 -3 -2 -2    0   0   0   0   0   0  46   0   0   0   0  31   0   0   0   0  23   0   0   0  0.51 0.15
   13 I   -1 -4 -4 -4 -2 -3 -4 -4 -4  5  1 -3  1 -1 -3 -3 -1 -3 -2  4    0   0   0   0   0   0   0   0   0  69   0   0   0   0   0   0   0   0   0  31  0.57 0.15
   14 E   -1 -1 -1  0 -3  0  4 -2 -2 -3 -3 -1 -2 -4  4  2  2 -4 -3 -2    0   0   0   0   0   0  38   0   0   0   0   0   0   0  23  20  18   0   0   0  0.61 0.20
   15 I   -1 -3 -4 -4 -2 -3 -4 -4 -4  3  3 -3  1 -1 -3 -3 -1 -3 -2  4    0   0   0   0   0   0   0   0   0  17  42   0   0   0   0   0   0   0   0  41  0.52 0.20
   16 D   -2 -1  3  5 -4  0  4 -2 -1 -4 -4 -1 -3 -4 -2 -1 -1 -4 -3 -4    0   0  21  41   0   0  38   0   0   0   0   0   0   0   0   0   0   0   0   0  0.78 0.20
   17 I   -2 -3 -4 -4 -2 -3 -4 -4 -4  3  3 -3  1 -1 -3 -3 -1 -3 -2  3    0   0   0   0   0   0   0   0   0  17  43   0   0   0   0   0   0   0   0  39  0.52 0.20
   18 E    1  0 -1  0 -3  1  5 -2 -1 -3 -3  2 -2 -4 -2  0 -1 -4 -3 -2   21   0   0   0   0   0  59   0   0   0   0  20   0   0   0   0   0   0   0   0  0.59 0.20
   19 P   -1 -2 -2 -1 -3 -1  2 -2 -2 -4 -4 -1 -3 -4  7  1 -1 -4 -3 -3    0   0   0   0   0   0  20   0   0   0   0   0   0   0  62  18   0   0   0   0  1.26 0.20
   20 T    0 -1  0  0 -2  0  2 -1 -1 -3 -3 -1 -2 -3 -2  4  2 -4 -2 -2    0   0   0   0   0   0  21   0   0   0   0   0   0   0   0  62  17   0   0   0  0.52 0.20
   21 D   -1 -2  4  5 -3 -1  0 -1 -1 -4 -4 -1 -3 -4 -2  2 -1 -5 -3 -3    0   0  23  56   0   0   0   0   0   0   0   0   0   0   0  21   0   0   0   0  0.77 0.20
   22 T   -1 -2 -1 -2 -2 -2 -2 -3 -3 -1  1 -2  0 -2 -2  0  5 -3 -2  0    0   0   0   0   0   0   0   0   0   0  20   0   0   0   0   0  80   0   0   0  0.58 0.20
   23 I   -1 -4 -4 -4 -2 -3 -4 -4 -4  5  1 -3  0 -1 -3 -3 -1 -3 -2  4    0   0   0   0   0   0   0   0   0  59   0   0   0   0   0   0   0   0   0  41  0.62 0.20
   24 D   -2 -3 -1  4 -3 -2 -1 -3 -1 -1  3 -2  0  0 -3 -2 -2 -1  3 -1    0   0   0  36   0   0   0   0   0   0  44   0   0   0   0   0   0   0  20   0  0.42 0.20
   25 R   -2  3  3  0 -4  3  3 -2  5 -4 -3  0 -2 -3 -2 -1 -1 -3 -1 -3    0  17  18   0   0  21  23   0  20   0   0   0   0   0   0   0   0   0   0   0  0.55 0.20
   26 I   -2 -3 -3 -3 -2 -3 -3 -4 -3  4  0 -3  0  3 -3 -2  2 -2  0  2    0   0   0   0   0   0   0   0   0  37   0   0   0  21   0   0  23   0   0  18  0.38 0.20
   27 K   -1  2 -1 -1 -4  1  0 -2 -1 -3 -3  6 -2 -4 -2 -1 -1 -4 -3 -3    0   0   0   0   0   0   0   0   0   0   0 100   0   0   0   0   0   0   0   0  0.84 0.20
   28 E   -1 -1 -1  0 -3  1  5 -2 -1 -3 -3  0 -2 -4 -2  2  2 -4 -3 -2    0   0   0   0   0   0  58   0   0   0   0   0   0   0   0  18  23   0   0   0  0.59 0.20
   29 R    1  3 -2 -2 -3  0 -1 -2 -2 -2  1  4 -1 -3 -2 -1 -1 -3 -2 -2   21  17   0   0   0   0   0   0   0   0  20  42   0   0   0   0   0   0   0   0  0.34 0.20
   30 V   -2 -3 -4 -4 -2 -3 -4 -4 -4  4  3 -3  1 -1 -4 -3 -1 -3 -2  3    0   0   0   0   0   0   0   0   0  39  43   0   0   0   0   0   0   0   0  17  0.54 0.20
   31 E    2 -1  3  0 -3  3  4 -2 -1 -3 -3  0 -2 -4 -2  0 -1 -4 -3 -2   23   0  21   0   0  18  37   0   0   0   0   0   0   0   0   0   0   0   0   0  0.49 0.20
   32 E   -2  0  0  3 -4  4  4 -2 -1 -4 -3  3 -2 -4 -2 -1 -1 -4 -3 -3    0   0   0  18   0  23  37   0   0   0   0  21   0   0   0   0   0   0   0   0  0.64 0.20
   33 K    2  1 -1 -1 -2  0  0 -1 -2 -3 -3  4 -2 -3 -2  2  0 -4 -2 -2   21   0   0   0   0   0   0   0   0   0   0  56   0   0   0  23   0   0   0   0  0.47 0.20
   34 E   -2 -1  3  0 -3  0  5 -3 -1  2 -2 -1 -2 -3 -2 -1 -1 -4 -3 -1    0   0  21   0   0   0  56   0   0  23   0   0   0   0   0   0   0   0   0   0  0.48 0.20
   35 G    0 -3 -1 -2 -3 -2 -2  6 -2 -4 -4 -2 -3 -4 -2  2 -1 -3 -3 -4    0   0   0   0   0   0   0  77   0   0   0   0   0   0   0  23   0   0   0   0  0.97 0.20
   36 I   -2 -4 -4 -4  6 -4 -4 -4 -4  5  1 -4  0 -1 -4 -3 -1 -3 -2  2    0   0   0   0  23   0   0   0   0  77   0   0   0   0   0   0   0   0   0   0  0.69 0.20
   37 P   -1 -2 -2 -1 -4 -1  2 -3 -2 -4 -4 -1 -3 -4  7 -1 -2 -4 -3 -3    0   0   0   0   0   0  23   0   0   0   0   0   0   0  77   0   0   0   0   0  1.66 0.20
   38 P   -1 -2 -2 -1 -3 -1  2 -3 -2 -1 -2 -1 -2 -3  6 -1 -1 -4 -3  1    0   0   0   0   0   0  23   0   0   0   0   0   0   0  56   0   0   0   0  21  1.06 0.20
   39 V    2 -2 -1  2 -2 -1 -1 -1 -2 -1 -2 -1 -2 -3 -2  3  0 -4 -3  1   21   0   0  18   0   0   0   0   0   0   0   0   0   0   0  43   0   0   0  17  0.34 0.20
   40 Q   -2  0  3  0 -4  6  1 -2  0 -4 -3  1 -1 -4 -2 -1 -1 -3 -2 -3    0   0  21   0   0  79   0   0   0   0   0   0   0   0   0   0   0   0   0   0  0.83 0.20
   41 Q   -2  0 -1 -1 -3  6  1 -3 -1  2 -1  0 -1 -3 -2 -1 -1 -3 -2 -1    0   0   0   0   0  77   0   0   0  23   0   0   0   0   0   0   0   0   0   0  0.65 0.20
   42 R   -2  6 -1 -2 -4  1  0 -3 -1 -4 -3  3 -2 -4 -3 -1 -2 -4 -2 -3    0  77   0   0   0   0   0   0   0   0   0  23   0   0   0   0   0   0   0   0  0.92 0.20
   43 L   -2 -3 -4 -4 -2 -3 -4 -4 -4  1  5 -3  2  0 -4 -3 -2 -2 -2  0    0   0   0   0   0   0   0   0   0   0 100   0   0   0   0   0   0   0   0   0  0.75 0.20
   44 I   -2 -4 -4 -4 -2 -4 -4 -5 -4  6  1 -3  1 -1 -4 -3 -1 -3 -2  2    0   0   0   0   0   0   0   0   0 100   0   0   0   0   0   0   0   0   0   0  0.74 0.20
   45 Y   -3 -3 -3 -4 -3 -3 -3 -4  0 -1 -1 -3 -1  5 -4 -3 -3  1  7 -2    0   0   0   0   0   0   0   0   0   0   0   0   0  38   0   0   0   0  62   0  1.06 0.20
   46 A    3 -1 -1 -1 -2  3  0 -1 -1 -3 -3 -1 -2 -3 -2  3  0 -3 -2 -2   36   0   0   0   0  20   0   0   0   0   0   0   0   0   0  44   0   0   0   0  0.46 0.20
   47 G    0 -3 -1 -2 -3 -2 -3  7 -3 -5 -4 -2 -3 -4 -3 -1 -2 -3 -4 -4    0   0   0   0   0   0   0 100   0   0   0   0   0   0   0   0   0   0   0   0  1.34 0.20
   48 K   -1  2 -1 -1 -4  1  0 -2 -1 -3 -3  6 -2 -4 -2 -1 -1 -4 -3 -3    0   0   0   0   0   0   0   0   0   0   0 100   0   0   0   0   0   0   0   0  0.84 0.20
   49 Q   -1 -1 -2 -2 -3  5  0 -3 -1  2 -1  0  0 -2 -2 -1 -1 -3 -2  2    0   0   0   0   0  56   0   0   0  21   0   0   0   0   0   0   0   0   0  23  0.46 0.20
   50 L   -2 -3 -4 -4 -2 -3 -4 -5 -4  3  5 -3  1  0 -4 -3 -2 -3 -2  1    0   0   0   0   0   0   0   0   0  20  80   0   0   0   0   0   0   0   0   0  0.65 0.20
   51 A    1  0 -1  3 -3  3  3 -2 -1 -3 -3  2 -2 -4 -2  0 -1 -4 -3 -3   17   0   0  20   0  23  18   0   0   0   0  21   0   0   0   0   0   0   0   0  0.46 0.20
   52 D   -2 -2  1  7 -4 -1  1 -2 -2 -4 -4 -1 -4 -4 -2 -1 -2 -5 -4 -4    0   0   0 100   0   0   0   0   0   0   0   0   0   0   0   0   0   0   0   0  1.27 0.20
   53 D   -1 -1  0  4 -3 -1  0  2 -2 -4 -4  2 -3 -4 -2  2 -1 -4 -3 -3    0   0   0  38   0   0   0  18   0   0   0  20   0   0   0  23   0   0   0   0  0.50 0.20
   54 K   -2  3 -1 -2 -3  3  0 -3 -1 -2  1  4 -1 -3 -2 -1 -1 -3 -2 -2    0  18   0   0   0  21   0   0   0   0  20  41   0   0   0   0   0   0   0   0  0.44 0.20
   55 T   -1 -2 -1 -2 -2 -1 -2 -2 -2 -1 -2 -1 -1 -3 -2  1  6 -3 -2 -1    0   0   0   0   0   0   0   0   0   0   0   0   0   0   0   0 100   0   0   0  0.80 0.20
   56 A    1 -3 -3 -4 -1 -3 -3 -3 -4  2  2 -3  0 -1 -3 -2 -1 -3 -2  4   17   0   0   0   0   0   0   0   0   0  18   0   0   0   0   0   0   0   0  64  0.43 0.20
   57 K    0 -1  0 -1 -2  0  2 -2 -1 -3 -3  2 -2 -3 -2  3  2 -4 -2 -2    0   0   0   0   0   0  21   0   0   0   0  17   0   0   0  42  20   0   0   0  0.43 0.20
   58 D   -1 -2  0  5 -4  0  3 -2 -1 -4 -4 -1 -3 -4 -2  2 -1 -4 -3 -3    0   0   0  56   0   0  23   0   0   0   0   0   0   0   0  21   0   0   0   0  0.77 0.20
   59 Y    1 -3 -3 -4  6 -2 -3 -3  0 -2 -2 -3 -2  1 -3 -1 -2  0  6 -2   20   0   0   0  23   0   0   0   0   0   0   0   0   0   0   0   0   0  57   0  0.76 0.20
   60 N   -2 -1  4 -1 -4 -1 -1  3  7 -4 -4 -1 -3 -3 -3 -1 -2 -4 -1 -4    0   0  36   0   0   0   0  23  41   0   0   0   0   0   0   0   0   0   0   0  0.75 0.20
   61 I   -2 -3 -4 -4 -2 -3 -4 -5 -4  5  3 -3  1  0 -4 -3 -2 -3 -2  2    0   0   0   0   0   0   0   0   0  57  43   0   0   0   0   0   0   0   0   0  0.60 0.20
   62 E   -1  0 -1 -1 -3  5  2 -3 -1 -1 -2  3 -1 -3 -2 -1 -1 -3 -2  1    0   0   0   0   0  39  17   0   0   0   0  23   0   0   0   0   0   0   0  20  0.45 0.20
   63 G   -2 -1  0  5 -4  0  3  2 -2 -4 -4  2 -3 -4 -2 -1 -2 -4 -3 -4    0   0   0  44   0   0  20  17   0   0   0  18   0   0   0   0   0   0   0   0  0.62 0.20
   64 G   -1 -2 -1 -1 -3 -1  2  6 -2 -4 -4 -2 -3 -4 -3 -1 -2 -3 -4 -4    0   0   0   0   0   0  18  82   0   0   0   0   0   0   0   0   0   0   0   0  1.02 0.20
   65 S    0 -1  0 -2 -2  0 -1 -2  5 -2 -1 -1  4 -2 -2  3  0 -3 -1 -2    0   0   0   0   0   0   0   0  28   0   0   0  26   0   0  46   0   0   0   0  0.39 0.15
   66 V    0 -1 -1 -1 -2  3  0 -2 -1 -1 -2 -1 -1 -3 -2  2  3 -3 -2  2    0   0   0   0   0  26   0   0   0   0   0   0   0   0   0  28  24   0   0  23  0.29 0.15
   67 L   -2 -3 -4 -4 -2 -3 -3 -4 -4  2  4 -3  1  0 -3 -3 -1 -3 -2  3    0   0   0   0   0   0   0   0   0   0  72   0   0   0   0   0   0   0   0  28  0.53 0.15
   68 H   -2 -1  0 -2 -4  0 -1 -3  9 -4 -3 -1 -2 -2 -3 -1 -2 -3  1 -4    0   0   0   0   0   0   0   0 100   0   0   0   0   0   0   0   0   0   0   0  1.25 0.15
   69 L   -2 -3 -4 -4 -2 -3 -4 -4 -3  1  5 -3  2  0 -4 -3 -2 -2 -2  0    0   0   0   0   0   0   0   0   0   0 100   0   0   0   0   0   0   0   0   0  0.67 0.15
   70 V   -1 -3 -4 -4 -1 -3 -3 -4 -4  2  0 -3  0 -1 -3 -2  0 -3 -2  5    0   0   0   0   0   0   0   0   0   0   0   0   0   0   0   0   0   0   0 100  0.58 0.15
   71 L   -2 -3 -4 -4 -2 -3 -3 -4 -3  1  5 -3  2  0 -3 -3 -2 -2 -1  1    0   0   0   0   0   0   0   0   0   0 100   0   0   0   0   0   0   0   0   0  0.59 0.09
   72 A    2  3 -1 -2 -2  0 -1 -1 -1 -2 -2  0 -1 -3 -2  1  3 -3 -2 -1   32  33   0   0   0   0   0   0   0   0   0   0   0   0   0   0  35   0   0   0  0.34 0.09
   73 L   -2 -3 -4 -4 -2 -3 -3 -4 -3  1  5 -3  2  0 -3 -3 -2 -2 -1  1    0   0   0   0   0   0   0   0   0   0 100   0   0   0   0   0   0   0   0   0  0.59 0.09

                      K         Lambda
Standard Ungapped    0.1375     0.3139
Standard Gapped      0.0410     0.2670
PSI Ungapped         0.1623     0.3158
PSI Gapped           0.0497     0.2670
