# Supplementary material for: Flexible mapping of homology onto structure with Homolmapper
Source: BMC Bioinformatics. 2007 Apr 11;8:123. doi: 10.1186/1471-2105-8-123 (PMC1955750; doi:10.1186/1471-2105-8-123)
Supplement: Additional file 3 — Additional documentation for homolmapper, including the PDF User Guide and example structure, alignment, and accessory files, current as of March 2007. [file 1471-2105-8-123-S3.gz › user_guide/ubiquitin/1UBQ.pdb]

HEADER    CHROMOSOMAL PROTEIN                     02-JAN-87   1UBQ      1UBQ   3
COMPND    UBIQUITIN                                                     1UBQ   4
SOURCE    HUMAN (HOMO $SAPIENS) ERYTHROCYTES                            1UBQ   5
AUTHOR    S.VIJAY-*KUMAR,C.E.BUGG,W.J.COOK                              1UBQ   6
REVDAT   2   16-JUL-87 1UBQA   1       JRNL   REMARK                    1UBQA  1
REVDAT   1   16-APR-87 1UBQ    0                                        1UBQ   7
JRNL        AUTH   S.VIJAY-*KUMAR,C.E.BUGG,W.J.COOK                     1UBQ   8
JRNL        TITL   STRUCTURE OF UBIQUITIN REFINED AT 1.8 ANGSTROMS      1UBQ   9
JRNL        TITL 2 RESOLUTION                                           1UBQ  10
JRNL        REF    J.MOL.BIOL.                   V. 194   531 1987      1UBQA  2
JRNL        REFN   ASTM JMOBAK  UK ISSN 0022-2836                  070  1UBQA  3
REMARK   1                                                              1UBQ  13
REMARK   1 REFERENCE 1                                                  1UBQA  4
REMARK   1  AUTH   S.VIJAY-*KUMAR,C.E.BUGG,K.D.WILKINSON,R.D.VIERSTRA,  1UBQA  5
REMARK   1  AUTH 2 P.M.HATFIELD,W.J.COOK                                1UBQA  6
REMARK   1  TITL   COMPARISON OF THE THREE-DIMENSIONAL STRUCTURES OF    1UBQA  7
REMARK   1  TITL 2 HUMAN, YEAST, AND OAT UBIQUITIN                      1UBQA  8
REMARK   1  REF    J.BIOL.CHEM.                  V. 262  6396 1987      1UBQA  9
REMARK   1  REFN   ASTM JBCHA3  US ISSN 0021-9258                  071  1UBQA 10
REMARK   1 REFERENCE 2                                                  1UBQA 11
REMARK   1  AUTH   S.VIJAY-*KUMAR,C.E.BUGG,K.D.WILKINSON,W.J.COOK       1UBQ  15
REMARK   1  TITL   THREE-DIMENSIONAL STRUCTURE OF UBIQUITIN AT 2.8      1UBQ  16
REMARK   1  TITL 2 ANGSTROMS RESOLUTION                                 1UBQ  17
REMARK   1  REF    PROC.NAT.ACAD.SCI.USA         V.  82  3582 1985      1UBQ  18
REMARK   1  REFN   ASTM PNASA6  US ISSN 0027-8424                  040  1UBQ  19
REMARK   1 REFERENCE 3                                                  1UBQA 12
REMARK   1  AUTH   W.J.COOK,F.L.SUDDATH,C.E.BUGG,G.GOLDSTEIN            1UBQ  21
REMARK   1  TITL   CRYSTALLIZATION AND PRELIMINARY X-RAY                1UBQ  22
REMARK   1  TITL 2 INVESTIGATION OF UBIQUITIN, A NON-HISTONE            1UBQ  23
REMARK   1  TITL 3 CHROMOSOMAL PROTEIN                                  1UBQ  24
REMARK   1  REF    J.MOL.BIOL.                   V. 130   353 1979      1UBQ  25
REMARK   1  REFN   ASTM JMOBAK  UK ISSN 0022-2836                  070  1UBQ  26
REMARK   1 REFERENCE 4                                                  1UBQA 13
REMARK   1  AUTH   D.H.SCHLESINGER,G.GOLDSTEIN                          1UBQ  28
REMARK   1  TITL   MOLECULAR CONSERVATION OF 74 AMINO ACID SEQUENCE     1UBQ  29
REMARK   1  TITL 2 OF UBIQUITIN BETWEEN CATTLE AND MAN                  1UBQ  30
REMARK   1  REF    NATURE                        V. 255   423 1975      1UBQ  31
REMARK   1  REFN   ASTM NATUAS  UK ISSN 0028-0836                  006  1UBQ  32
REMARK   2                                                              1UBQ  33
REMARK   2 RESOLUTION. 1.8 ANGSTROMS.                                   1UBQ  34
REMARK   3                                                              1UBQ  35
REMARK   3 REFINEMENT. BY THE RESTRAINED LEAST-SQUARES PROCEDURE OF     1UBQ  36
REMARK   3  J. KONNERT AND W. HENDRICKSON (PROGRAM *PROLSQ*).  THE      1UBQ  37
REMARK   3  R-VALUE IS 0.176.  THE RMS DEVIATION FROM IDEALITY OF THE   1UBQ  38
REMARK   3  BOND LENGTHS IS 0.016 ANGSTROMS.  THE RMS DEVIATION FROM    1UBQ  39
REMARK   3  IDEALITY OF THE BOND ANGLES IS 1.5 DEGREES.                 1UBQ  40
REMARK   4                                                              1UBQA 14
REMARK   4 CORRECTION. UPDATE JRNL REFERENCE TO REFLECT PUBLICATION.    1UBQA 15
REMARK   4  INSERT NEW PUBLICATION AS REFERENCE 1 AND RENUMBER THE      1UBQA 16
REMARK   4  THE OTHERS.  16-JUL-87.                                     1UBQA 17
SEQRES   1     76  MET GLN ILE PHE VAL LYS THR LEU THR GLY LYS THR ILE  1UBQ  41
SEQRES   2     76  THR LEU GLU VAL GLU PRO SER ASP THR ILE GLU ASN VAL  1UBQ  42
SEQRES   3     76  LYS ALA LYS ILE GLN ASP LYS GLU GLY ILE PRO PRO ASP  1UBQ  43
SEQRES   4     76  GLN GLN ARG LEU ILE PHE ALA GLY LYS GLN LEU GLU ASP  1UBQ  44
SEQRES   5     76  GLY ARG THR LEU SER ASP TYR ASN ILE GLN LYS GLU SER  1UBQ  45
SEQRES   6     76  THR LEU HIS LEU VAL LEU ARG LEU ARG GLY GLY          1UBQ  46
FORMUL   2  HOH   *58(H2 O1)                                            1UBQ  47
HELIX    1  H1 ILE     23  GLU     34  1                                1UBQ  48
HELIX    2  H2 LEU     56  TYR     59  5                                1UBQ  49
SHEET    1 BET 5 GLY    10  VAL    17  0                                1UBQ  50
SHEET    2 BET 5 MET     1  THR     7 -1                                1UBQ  51
SHEET    3 BET 5 GLU    64  ARG    72  1                                1UBQ  52
SHEET    4 BET 5 GLN    40  PHE    45 -1                                1UBQ  53
SHEET    5 BET 5 LYS    48  LEU    50 -1                                1UBQ  54
TURN     1  T1 THR     7  GLY    10     TYPE I                          1UBQ  55
TURN     2  T2 GLU    18  ASP    21     TYPE I                          1UBQ  56
TURN     3  T3 PRO    37  GLN    40     TYPE III                        1UBQ  57
TURN     4  T4 PHE    45  LYS    48     TYPE III(PRIME)                 1UBQ  58
TURN     5  T5 GLU    51  ARG    54     TYPE I                          1UBQ  59
TURN     6  T6 THR    55  ASP    58     TYPE III                        1UBQ  60
TURN     7  T7 LEU    56  TYR    59     TYPE III                        1UBQ  61
TURN     8  T8 SER    57  ASN    60     TYPE I                          1UBQ  62
TURN     9  T9 GLN    62  SER    65     TYPE II                         1UBQ  63
CRYST1   50.840   42.770   28.950  90.00  90.00  90.00 P 21 21 21    4  1UBQ  64
ORIGX1      1.000000  0.000000  0.000000        0.00000                 1UBQ  65
ORIGX2      0.000000  1.000000  0.000000        0.00000                 1UBQ  66
ORIGX3      0.000000  0.000000  1.000000        0.00000                 1UBQ  67
SCALE1       .019670  0.000000  0.000000        0.00000                 1UBQ  68
SCALE2      0.000000   .023381  0.000000        0.00000                 1UBQ  69
SCALE3      0.000000  0.000000   .034542        0.00000                 1UBQ  70
ATOM      1  N   MET     1      27.340  24.430   2.614  1.00  9.67      1UBQ  71
ATOM      2  CA  MET     1      26.266  25.413   2.842  1.00 10.38      1UBQ  72
ATOM      3  C   MET     1      26.913  26.639   3.531  1.00  9.62      1UBQ  73
ATOM      4  O   MET     1      27.886  26.463   4.263  1.00  9.62      1UBQ  74
ATOM      5  CB  MET     1      25.112  24.880   3.649  1.00 13.77      1UBQ  75
ATOM      6  CG  MET     1      25.353  24.860   5.134  1.00 16.29      1UBQ  76
ATOM      7  SD  MET     1      23.930  23.959   5.904  1.00 17.17      1UBQ  77
ATOM      8  CE  MET     1      24.447  23.984   7.620  1.00 16.11      1UBQ  78
ATOM      9  N   GLN     2      26.335  27.770   3.258  1.00  9.27      1UBQ  79
ATOM     10  CA  GLN     2      26.850  29.021   3.898  1.00  9.07      1UBQ  80
ATOM     11  C   GLN     2      26.100  29.253   5.202  1.00  8.72      1UBQ  81
ATOM     12  O   GLN     2      24.865  29.024   5.330  1.00  8.22      1UBQ  82
ATOM     13  CB  GLN     2      26.733  30.148   2.905  1.00 14.46      1UBQ  83
ATOM     14  CG  GLN     2      26.882  31.546   3.409  1.00 17.01      1UBQ  84
ATOM     15  CD  GLN     2      26.786  32.562   2.270  1.00 20.10      1UBQ  85
ATOM     16  OE1 GLN     2      27.783  33.160   1.870  1.00 21.89      1UBQ  86
ATOM     17  NE2 GLN     2      25.562  32.733   1.806  1.00 19.49      1UBQ  87
ATOM     18  N   ILE     3      26.849  29.656   6.217  1.00  5.87      1UBQ  88
ATOM     19  CA  ILE     3      26.235  30.058   7.497  1.00  5.07      1UBQ  89
ATOM     20  C   ILE     3      26.882  31.428   7.862  1.00  4.01      1UBQ  90
ATOM     21  O   ILE     3      27.906  31.711   7.264  1.00  4.61      1UBQ  91
ATOM     22  CB  ILE     3      26.344  29.050   8.645  1.00  6.55      1UBQ  92
ATOM     23  CG1 ILE     3      27.810  28.748   8.999  1.00  4.72      1UBQ  93
ATOM     24  CG2 ILE     3      25.491  27.771   8.287  1.00  5.58      1UBQ  94
ATOM     25  CD1 ILE     3      27.967  28.087  10.417  1.00 10.83      1UBQ  95
ATOM     26  N   PHE     4      26.214  32.097   8.771  1.00  4.55      1UBQ  96
ATOM     27  CA  PHE     4      26.772  33.436   9.197  1.00  4.68      1UBQ  97
ATOM     28  C   PHE     4      27.151  33.362  10.650  1.00  5.30      1UBQ  98
ATOM     29  O   PHE     4      26.350  32.778  11.395  1.00  5.58      1UBQ  99
ATOM     30  CB  PHE     4      25.695  34.498   8.946  1.00  4.83      1UBQ 100
ATOM     31  CG  PHE     4      25.288  34.609   7.499  1.00  7.97      1UBQ 101
ATOM     32  CD1 PHE     4      24.147  33.966   7.038  1.00  6.69      1UBQ 102
ATOM     33  CD2 PHE     4      26.136  35.346   6.640  1.00  8.34      1UBQ 103
ATOM     34  CE1 PHE     4      23.812  34.031   5.677  1.00  9.10      1UBQ 104
ATOM     35  CE2 PHE     4      25.810  35.392   5.267  1.00 10.61      1UBQ 105
ATOM     36  CZ  PHE     4      24.620  34.778   4.853  1.00  8.90      1UBQ 106
ATOM     37  N   VAL     5      28.260  33.943  11.096  1.00  4.44      1UBQ 107
ATOM     38  CA  VAL     5      28.605  33.965  12.503  1.00  3.87      1UBQ 108
ATOM     39  C   VAL     5      28.638  35.461  12.900  1.00  4.93      1UBQ 109
ATOM     40  O   VAL     5      29.522  36.103  12.320  1.00  6.84      1UBQ 110
ATOM     41  CB  VAL     5      29.963  33.317  12.814  1.00  2.99      1UBQ 111
ATOM     42  CG1 VAL     5      30.211  33.394  14.304  1.00  5.28      1UBQ 112
ATOM     43  CG2 VAL     5      29.957  31.838  12.352  1.00  9.13      1UBQ 113
ATOM     44  N   LYS     6      27.751  35.867  13.740  1.00  6.04      1UBQ 114
ATOM     45  CA  LYS     6      27.691  37.315  14.143  1.00  6.12      1UBQ 115
ATOM     46  C   LYS     6      28.469  37.475  15.420  1.00  6.57      1UBQ 116
ATOM     47  O   LYS     6      28.213  36.753  16.411  1.00  5.76      1UBQ 117
ATOM     48  CB  LYS     6      26.219  37.684  14.307  1.00  7.45      1UBQ 118
ATOM     49  CG  LYS     6      25.884  39.139  14.615  1.00 11.12      1UBQ 119
ATOM     50  CD  LYS     6      24.348  39.296  14.642  1.00 14.54      1UBQ 120
ATOM     51  CE  LYS     6      23.865  40.723  14.749  1.00 18.84      1UBQ 121
ATOM     52  NZ  LYS     6      22.375  40.720  14.907  1.00 20.55      1UBQ 122
ATOM     53  N   THR     7      29.426  38.430  15.446  1.00  7.41      1UBQ 123
ATOM     54  CA  THR     7      30.225  38.643  16.662  1.00  7.48      1UBQ 124
ATOM     55  C   THR     7      29.664  39.839  17.434  1.00  8.75      1UBQ 125
ATOM     56  O   THR     7      28.850  40.565  16.859  1.00  8.58      1UBQ 126
ATOM     57  CB  THR     7      31.744  38.879  16.299  1.00  9.61      1UBQ 127
ATOM     58  OG1 THR     7      31.737  40.257  15.824  1.00 11.78      1UBQ 128
ATOM     59  CG2 THR     7      32.260  37.969  15.171  1.00  9.17      1UBQ 129
ATOM     60  N   LEU     8      30.132  40.069  18.642  1.00  9.84      1UBQ 130
ATOM     61  CA  LEU     8      29.607  41.180  19.467  1.00 14.15      1UBQ 131
ATOM     62  C   LEU     8      30.075  42.538  18.984  1.00 17.37      1UBQ 132
ATOM     63  O   LEU     8      29.586  43.570  19.483  1.00 17.01      1UBQ 133
ATOM     64  CB  LEU     8      29.919  40.890  20.938  1.00 16.63      1UBQ 134
ATOM     65  CG  LEU     8      29.183  39.722  21.581  1.00 18.88      1UBQ 135
ATOM     66  CD1 LEU     8      29.308  39.750  23.095  1.00 19.31      1UBQ 136
ATOM     67  CD2 LEU     8      27.700  39.721  21.228  1.00 18.59      1UBQ 137
ATOM     68  N   THR     9      30.991  42.571  17.998  1.00 18.33      1UBQ 138
ATOM     69  CA  THR     9      31.422  43.940  17.553  1.00 19.24      1UBQ 139
ATOM     70  C   THR     9      30.755  44.351  16.277  1.00 19.48      1UBQ 140
ATOM     71  O   THR     9      31.207  45.268  15.566  1.00 23.14      1UBQ 141
ATOM     72  CB  THR     9      32.979  43.918  17.445  1.00 18.97      1UBQ 142
ATOM     73  OG1 THR     9      33.174  43.067  16.265  1.00 20.24      1UBQ 143
ATOM     74  CG2 THR     9      33.657  43.319  18.672  1.00 19.70      1UBQ 144
ATOM     75  N   GLY    10      29.721  43.673  15.885  1.00 19.43      1UBQ 145
ATOM     76  CA  GLY    10      28.978  43.960  14.678  1.00 18.74      1UBQ 146
ATOM     77  C   GLY    10      29.604  43.507  13.393  1.00 17.62      1UBQ 147
ATOM     78  O   GLY    10      29.219  43.981  12.301  1.00 19.74      1UBQ 148
ATOM     79  N   LYS    11      30.563  42.623  13.495  1.00 13.56      1UBQ 149
ATOM     80  CA  LYS    11      31.191  42.012  12.331  1.00 11.91      1UBQ 150
ATOM     81  C   LYS    11      30.459  40.666  12.130  1.00 10.18      1UBQ 151
ATOM     82  O   LYS    11      30.253  39.991  13.133  1.00  9.10      1UBQ 152
ATOM     83  CB  LYS    11      32.672  41.717  12.505  1.00 13.43      1UBQ 153
ATOM     84  CG  LYS    11      33.280  41.086  11.227  1.00 16.69      1UBQ 154
ATOM     85  CD  LYS    11      34.762  40.799  11.470  1.00 17.92      1UBQ 155
ATOM     86  CE  LYS    11      35.614  40.847  10.240  1.00 20.81      1UBQ 156
ATOM     87  NZ  LYS    11      35.100  40.073   9.101  1.00 21.93      1UBQ 157
ATOM     88  N   THR    12      30.163  40.338  10.886  1.00  9.63      1UBQ 158
ATOM     89  CA  THR    12      29.542  39.020  10.653  1.00  9.85      1UBQ 159
ATOM     90  C   THR    12      30.494  38.261   9.729  1.00 11.66      1UBQ 160
ATOM     91  O   THR    12      30.849  38.850   8.706  1.00 12.33      1UBQ 161
ATOM     92  CB  THR    12      28.113  39.049  10.015  1.00 10.85      1UBQ 162
ATOM     93  OG1 THR    12      27.280  39.722  10.996  1.00 10.91      1UBQ 163
ATOM     94  CG2 THR    12      27.588  37.635   9.715  1.00  9.63      1UBQ 164
ATOM     95  N   ILE    13      30.795  37.015  10.095  1.00 10.42      1UBQ 165
ATOM     96  CA  ILE    13      31.720  36.289   9.176  1.00 11.84      1UBQ 166
ATOM     97  C   ILE    13      30.955  35.211   8.459  1.00 10.55      1UBQ 167
ATOM     98  O   ILE    13      30.025  34.618   9.040  1.00 11.92      1UBQ 168
ATOM     99  CB  ILE    13      32.995  35.883   9.934  1.00 14.86      1UBQ 169
ATOM    100  CG1 ILE    13      33.306  34.381   9.840  1.00 14.87      1UBQ 170
ATOM    101  CG2 ILE    13      33.109  36.381  11.435  1.00 17.08      1UBQ 171
ATOM    102  CD1 ILE    13      34.535  34.028  10.720  1.00 16.46      1UBQ 172
ATOM    103  N   THR    14      31.244  34.986   7.197  1.00  9.39      1UBQ 173
ATOM    104  CA  THR    14      30.505  33.884   6.512  1.00  9.63      1UBQ 174
ATOM    105  C   THR    14      31.409  32.680   6.446  1.00 11.20      1UBQ 175
ATOM    106  O   THR    14      32.619  32.812   6.125  1.00 11.63      1UBQ 176
ATOM    107  CB  THR    14      30.091  34.393   5.078  1.00 10.38      1UBQ 177
ATOM    108  OG1 THR    14      31.440  34.513   4.487  1.00 16.30      1UBQ 178
ATOM    109  CG2 THR    14      29.420  35.756   5.119  1.00 11.66      1UBQ 179
ATOM    110  N   LEU    15      30.884  31.485   6.666  1.00  8.29      1UBQ 180
ATOM    111  CA  LEU    15      31.677  30.275   6.639  1.00  9.03      1UBQ 181
ATOM    112  C   LEU    15      31.022  29.288   5.665  1.00  8.59      1UBQ 182
ATOM    113  O   LEU    15      29.809  29.395   5.545  1.00  7.79      1UBQ 183
ATOM    114  CB  LEU    15      31.562  29.686   8.045  1.00 11.08      1UBQ 184
ATOM    115  CG  LEU    15      32.631  29.444   9.060  1.00 15.79      1UBQ 185
ATOM    116  CD1 LEU    15      33.814  30.390   9.030  1.00 15.88      1UBQ 186
ATOM    117  CD2 LEU    15      31.945  29.449  10.436  1.00 15.27      1UBQ 187
ATOM    118  N   GLU    16      31.834  28.412   5.125  1.00 11.04      1UBQ 188
ATOM    119  CA  GLU    16      31.220  27.341   4.275  1.00 11.50      1UBQ 189
ATOM    120  C   GLU    16      31.440  26.079   5.080  1.00 10.13      1UBQ 190
ATOM    121  O   GLU    16      32.576  25.802   5.461  1.00  9.83      1UBQ 191
ATOM    122  CB  GLU    16      31.827  27.262   2.894  1.00 17.22      1UBQ 192
ATOM    123  CG  GLU    16      31.363  28.410   1.962  1.00 23.33      1UBQ 193
ATOM    124  CD  GLU    16      31.671  28.291    .498  1.00 26.99      1UBQ 194
ATOM    125  OE1 GLU    16      30.869  28.621   -.366  1.00 28.86      1UBQ 195
ATOM    126  OE2 GLU    16      32.835  27.861    .278  1.00 28.90      1UBQ 196
ATOM    127  N   VAL    17      30.310  25.458   5.384  1.00  8.99      1UBQ 197
ATOM    128  CA  VAL    17      30.288  24.245   6.193  1.00  8.85      1UBQ 198
ATOM    129  C   VAL    17      29.279  23.227   5.641  1.00  8.04      1UBQ 199
ATOM    130  O   VAL    17      28.478  23.522   4.725  1.00  8.99      1UBQ 200
ATOM    131  CB  VAL    17      29.903  24.590   7.665  1.00  9.78      1UBQ 201
ATOM    132  CG1 VAL    17      30.862  25.496   8.389  1.00 12.05      1UBQ 202
ATOM    133  CG2 VAL    17      28.476  25.135   7.705  1.00 10.54      1UBQ 203
ATOM    134  N   GLU    18      29.380  22.057   6.232  1.00  7.29      1UBQ 204
ATOM    135  CA  GLU    18      28.468  20.940   5.980  1.00  7.08      1UBQ 205
ATOM    136  C   GLU    18      27.819  20.609   7.316  1.00  6.45      1UBQ 206
ATOM    137  O   GLU    18      28.449  20.674   8.360  1.00  5.28      1UBQ 207
ATOM    138  CB  GLU    18      29.213  19.697   5.506  1.00 10.28      1UBQ 208
ATOM    139  CG  GLU    18      29.728  19.755   4.060  1.00 12.65      1UBQ 209
ATOM    140  CD  GLU    18      28.754  20.061   2.978  1.00 14.15      1UBQ 210
ATOM    141  OE1 GLU    18      27.546  19.992   2.985  1.00 14.33      1UBQ 211
ATOM    142  OE2 GLU    18      29.336  20.423   1.904  1.00 18.17      1UBQ 212
ATOM    143  N   PRO    19      26.559  20.220   7.288  1.00  7.24      1UBQ 213
ATOM    144  CA  PRO    19      25.829  19.825   8.494  1.00  7.07      1UBQ 214
ATOM    145  C   PRO    19      26.541  18.732   9.251  1.00  6.65      1UBQ 215
ATOM    146  O   PRO    19      26.333  18.536  10.457  1.00  6.37      1UBQ 216
ATOM    147  CB  PRO    19      24.469  19.332   7.952  1.00  7.61      1UBQ 217
ATOM    148  CG  PRO    19      24.299  20.134   6.704  1.00  8.16      1UBQ 218
ATOM    149  CD  PRO    19      25.714  20.108   6.073  1.00  7.49      1UBQ 219
ATOM    150  N   SER    20      27.361  17.959   8.559  1.00  6.80      1UBQ 220
ATOM    151  CA  SER    20      28.054  16.835   9.210  1.00  6.28      1UBQ 221
ATOM    152  C   SER    20      29.258  17.318   9.984  1.00  8.45      1UBQ 222
ATOM    153  O   SER    20      29.930  16.477  10.606  1.00  7.26      1UBQ 223
ATOM    154  CB  SER    20      28.523  15.820   8.182  1.00  8.57      1UBQ 224
ATOM    155  OG  SER    20      28.946  16.445   6.967  1.00 11.13      1UBQ 225
ATOM    156  N   ASP    21      29.599  18.599   9.828  1.00  7.50      1UBQ 226
ATOM    157  CA  ASP    21      30.796  19.083  10.566  1.00  7.70      1UBQ 227
ATOM    158  C   ASP    21      30.491  19.162  12.040  1.00  7.08      1UBQ 228
ATOM    159  O   ASP    21      29.367  19.523  12.441  1.00  8.11      1UBQ 229
ATOM    160  CB  ASP    21      31.155  20.515  10.048  1.00 11.00      1UBQ 230
ATOM    161  CG  ASP    21      31.923  20.436   8.755  1.00 15.32      1UBQ 231
ATOM    162  OD1 ASP    21      32.493  19.374   8.456  1.00 18.03      1UBQ 232
ATOM    163  OD2 ASP    21      31.838  21.402   7.968  1.00 14.36      1UBQ 233
ATOM    164  N   THR    22      31.510  18.936  12.852  1.00  5.37      1UBQ 234
ATOM    165  CA  THR    22      31.398  19.064  14.286  1.00  6.01      1UBQ 235
ATOM    166  C   THR    22      31.593  20.553  14.655  1.00  8.01      1UBQ 236
ATOM    167  O   THR    22      32.159  21.311  13.861  1.00  8.11      1UBQ 237
ATOM    168  CB  THR    22      32.492  18.193  14.995  1.00  8.92      1UBQ 238
ATOM    169  OG1 THR    22      33.778  18.739  14.516  1.00 10.22      1UBQ 239
ATOM    170  CG2 THR    22      32.352  16.700  14.630  1.00  9.65      1UBQ 240
ATOM    171  N   ILE    23      31.113  20.863  15.860  1.00  8.32      1UBQ 241
ATOM    172  CA  ILE    23      31.288  22.201  16.417  1.00  9.92      1UBQ 242
ATOM    173  C   ILE    23      32.776  22.519  16.577  1.00 10.01      1UBQ 243
ATOM    174  O   ILE    23      33.233  23.659  16.384  1.00  8.71      1UBQ 244
ATOM    175  CB  ILE    23      30.520  22.300  17.764  1.00 10.78      1UBQ 245
ATOM    176  CG1 ILE    23      29.006  22.043  17.442  1.00 11.38      1UBQ 246
ATOM    177  CG2 ILE    23      30.832  23.699  18.358  1.00 10.90      1UBQ 247
ATOM    178  CD1 ILE    23      28.407  22.948  16.366  1.00 12.30      1UBQ 248
ATOM    179  N   GLU    24      33.548  21.526  16.950  1.00  9.54      1UBQ 249
ATOM    180  CA  GLU    24      35.031  21.722  17.069  1.00 11.81      1UBQ 250
ATOM    181  C   GLU    24      35.615  22.190  15.759  1.00 11.14      1UBQ 251
ATOM    182  O   GLU    24      36.532  23.046  15.724  1.00 10.62      1UBQ 252
ATOM    183  CB  GLU    24      35.667  20.383  17.447  1.00 19.24      1UBQ 253
ATOM    184  CG  GLU    24      37.128  20.293  17.872  1.00 27.76      1UBQ 254
ATOM    185  CD  GLU    24      37.561  18.851  18.082  1.00 32.92      1UBQ 255
ATOM    186  OE1 GLU    24      37.758  18.024  17.195  1.00 34.80      1UBQ 256
ATOM    187  OE2 GLU    24      37.628  18.599  19.313  1.00 36.51      1UBQ 257
ATOM    188  N   ASN    25      35.139  21.624  14.662  1.00  9.43      1UBQ 258
ATOM    189  CA  ASN    25      35.590  21.945  13.302  1.00 10.96      1UBQ 259
ATOM    190  C   ASN    25      35.238  23.382  12.920  1.00  9.68      1UBQ 260
ATOM    191  O   ASN    25      36.066  24.109  12.333  1.00  9.33      1UBQ 261
ATOM    192  CB  ASN    25      35.064  20.957  12.255  1.00 16.78      1UBQ 262
ATOM    193  CG  ASN    25      35.541  21.418  10.871  1.00 22.31      1UBQ 263
ATOM    194  OD1 ASN    25      36.772  21.623  10.676  1.00 25.66      1UBQ 264
ATOM    195  ND2 ASN    25      34.628  21.595   9.920  1.00 24.70      1UBQ 265
ATOM    196  N   VAL    26      34.007  23.745  13.250  1.00  6.52      1UBQ 266
ATOM    197  CA  VAL    26      33.533  25.097  12.978  1.00  5.53      1UBQ 267
ATOM    198  C   VAL    26      34.441  26.099  13.684  1.00  4.42      1UBQ 268
ATOM    199  O   VAL    26      34.883  27.090  13.093  1.00  3.40      1UBQ 269
ATOM    200  CB  VAL    26      32.060  25.257  13.364  1.00  3.86      1UBQ 270
ATOM    201  CG1 VAL    26      31.684  26.749  13.342  1.00  7.25      1UBQ 271
ATOM    202  CG2 VAL    26      31.152  24.421  12.477  1.00  8.12      1UBQ 272
ATOM    203  N   LYS    27      34.734  25.822  14.949  1.00  2.64      1UBQ 273
ATOM    204  CA  LYS    27      35.596  26.715  15.736  1.00  4.14      1UBQ 274
ATOM    205  C   LYS    27      36.975  26.826  15.107  1.00  5.58      1UBQ 275
ATOM    206  O   LYS    27      37.579  27.926  15.159  1.00  4.11      1UBQ 276
ATOM    207  CB  LYS    27      35.715  26.203  17.172  1.00  3.97      1UBQ 277
ATOM    208  CG  LYS    27      34.343  26.445  17.898  1.00  7.45      1UBQ 278
ATOM    209  CD  LYS    27      34.509  26.077  19.360  1.00  9.02      1UBQ 279
ATOM    210  CE  LYS    27      33.206  26.311  20.122  1.00 12.90      1UBQ 280
ATOM    211  NZ  LYS    27      33.455  25.910  21.546  1.00 15.47      1UBQ 281
ATOM    212  N   ALA    28      37.499  25.743  14.571  1.00  6.61      1UBQ 282
ATOM    213  CA  ALA    28      38.794  25.761  13.880  1.00  7.74      1UBQ 283
ATOM    214  C   ALA    28      38.728  26.591  12.611  1.00  9.17      1UBQ 284
ATOM    215  O   ALA    28      39.704  27.346  12.277  1.00 11.45      1UBQ 285
ATOM    216  CB  ALA    28      39.285  24.336  13.566  1.00  7.68      1UBQ 286
ATOM    217  N   LYS    29      37.633  26.543  11.867  1.00  8.96      1UBQ 287
ATOM    218  CA  LYS    29      37.471  27.391  10.668  1.00  7.90      1UBQ 288
ATOM    219  C   LYS    29      37.441  28.882  11.052  1.00  6.92      1UBQ 289
ATOM    220  O   LYS    29      38.020  29.772  10.382  1.00  6.87      1UBQ 290
ATOM    221  CB  LYS    29      36.193  27.058   9.911  1.00 10.28      1UBQ 291
ATOM    222  CG  LYS    29      36.153  25.620   9.409  1.00 14.94      1UBQ 292
ATOM    223  CD  LYS    29      34.758  25.280   8.900  1.00 19.69      1UBQ 293
ATOM    224  CE  LYS    29      34.793  24.264   7.767  1.00 22.63      1UBQ 294
ATOM    225  NZ  LYS    29      34.914  24.944   6.441  1.00 24.98      1UBQ 295
ATOM    226  N   ILE    30      36.811  29.170  12.192  1.00  4.57      1UBQ 296
ATOM    227  CA  ILE    30      36.731  30.570  12.645  1.00  5.58      1UBQ 297
ATOM    228  C   ILE    30      38.148  30.981  13.069  1.00  7.26      1UBQ 298
ATOM    229  O   ILE    30      38.544  32.150  12.856  1.00  9.46      1UBQ 299
ATOM    230  CB  ILE    30      35.708  30.776  13.806  1.00  5.36      1UBQ 300
ATOM    231  CG1 ILE    30      34.228  30.630  13.319  1.00  2.94      1UBQ 301
ATOM    232  CG2 ILE    30      35.874  32.138  14.512  1.00  2.78      1UBQ 302
ATOM    233  CD1 ILE    30      33.284  30.504  14.552  1.00  2.00      1UBQ 303
ATOM    234  N   GLN    31      38.883  30.110  13.713  1.00  7.06      1UBQ 304
ATOM    235  CA  GLN    31      40.269  30.508  14.115  1.00  8.67      1UBQ 305
ATOM    236  C   GLN    31      41.092  30.808  12.851  1.00 10.90      1UBQ 306
ATOM    237  O   GLN    31      41.828  31.808  12.681  1.00  9.63      1UBQ 307
ATOM    238  CB  GLN    31      40.996  29.399  14.865  1.00  9.12      1UBQ 308
ATOM    239  CG  GLN    31      42.445  29.848  15.182  1.00 10.76      1UBQ 309
ATOM    240  CD  GLN    31      43.090  28.828  16.095  1.00 13.78      1UBQ 310
ATOM    241  OE1 GLN    31      42.770  27.655  15.906  1.00 14.48      1UBQ 311
ATOM    242  NE2 GLN    31      43.898  29.252  17.050  1.00 14.76      1UBQ 312
ATOM    243  N   ASP    32      41.001  29.878  11.931  1.00 10.93      1UBQ 313
ATOM    244  CA  ASP    32      41.718  30.022  10.643  1.00 14.01      1UBQ 314
ATOM    245  C   ASP    32      41.399  31.338   9.967  1.00 14.04      1UBQ 315
ATOM    246  O   ASP    32      42.260  32.036   9.381  1.00 13.39      1UBQ 316
ATOM    247  CB  ASP    32      41.398  28.780   9.810  1.00 18.01      1UBQ 317
ATOM    248  CG  ASP    32      42.626  28.557   8.928  1.00 24.33      1UBQ 318
ATOM    249  OD1 ASP    32      43.666  28.262   9.539  1.00 26.29      1UBQ 319
ATOM    250  OD2 ASP    32      42.430  28.812   7.728  1.00 25.17      1UBQ 320
ATOM    251  N   LYS    33      40.117  31.750   9.988  1.00 14.22      1UBQ 321
ATOM    252  CA  LYS    33      39.808  32.994   9.233  1.00 14.00      1UBQ 322
ATOM    253  C   LYS    33      39.837  34.271   9.995  1.00 12.37      1UBQ 323
ATOM    254  O   LYS    33      40.164  35.323   9.345  1.00 12.17      1UBQ 324
ATOM    255  CB  LYS    33      38.615  32.801   8.320  1.00 18.62      1UBQ 325
ATOM    256  CG  LYS    33      37.220  32.822   8.827  1.00 24.00      1UBQ 326
ATOM    257  CD  LYS    33      36.351  33.613   7.838  1.00 27.61      1UBQ 327
ATOM    258  CE  LYS    33      36.322  32.944   6.477  1.00 27.64      1UBQ 328
ATOM    259  NZ  LYS    33      35.768  33.945   5.489  1.00 30.06      1UBQ 329
ATOM    260  N   GLU    34      39.655  34.335  11.285  1.00 10.11      1UBQ 330
ATOM    261  CA  GLU    34      39.676  35.547  12.072  1.00 10.07      1UBQ 331
ATOM    262  C   GLU    34      40.675  35.527  13.200  1.00  9.32      1UBQ 332
ATOM    263  O   GLU    34      40.814  36.528  13.911  1.00 11.61      1UBQ 333
ATOM    264  CB  GLU    34      38.290  35.814  12.698  1.00 14.77      1UBQ 334
ATOM    265  CG  GLU    34      37.156  35.985  11.688  1.00 18.75      1UBQ 335
ATOM    266  CD  GLU    34      37.192  37.361  11.033  1.00 22.28      1UBQ 336
ATOM    267  OE1 GLU    34      37.519  38.360  11.645  1.00 21.95      1UBQ 337
ATOM    268  OE2 GLU    34      36.861  37.320   9.822  1.00 25.19      1UBQ 338
ATOM    269  N   GLY    35      41.317  34.393  13.432  1.00  7.22      1UBQ 339
ATOM    270  CA  GLY    35      42.345  34.269  14.431  1.00  6.29      1UBQ 340
ATOM    271  C   GLY    35      41.949  34.076  15.842  1.00  6.93      1UBQ 341
ATOM    272  O   GLY    35      42.829  34.000  16.739  1.00  7.41      1UBQ 342
ATOM    273  N   ILE    36      40.642  33.916  16.112  1.00  5.86      1UBQ 343
ATOM    274  CA  ILE    36      40.226  33.716  17.509  1.00  6.07      1UBQ 344
ATOM    275  C   ILE    36      40.449  32.278  17.945  1.00  6.36      1UBQ 345
ATOM    276  O   ILE    36      39.936  31.336  17.315  1.00  6.18      1UBQ 346
ATOM    277  CB  ILE    36      38.693  34.106  17.595  1.00  7.47      1UBQ 347
ATOM    278  CG1 ILE    36      38.471  35.546  17.045  1.00  8.52      1UBQ 348
ATOM    279  CG2 ILE    36      38.146  33.932  19.027  1.00  7.36      1UBQ 349
ATOM    280  CD1 ILE    36      36.958  35.746  16.680  1.00  9.49      1UBQ 350
ATOM    281  N   PRO    37      41.189  32.085  19.031  1.00  8.65      1UBQ 351
ATOM    282  CA  PRO    37      41.461  30.751  19.594  1.00  9.18      1UBQ 352
ATOM    283  C   PRO    37      40.168  30.026  19.918  1.00  9.85      1UBQ 353
ATOM    284  O   PRO    37      39.264  30.662  20.521  1.00  8.51      1UBQ 354
ATOM    285  CB  PRO    37      42.195  31.142  20.913  1.00 11.42      1UBQ 355
ATOM    286  CG  PRO    37      42.904  32.414  20.553  1.00  9.27      1UBQ 356
ATOM    287  CD  PRO    37      41.822  33.188  19.813  1.00  8.33      1UBQ 357
ATOM    288  N   PRO    38      40.059  28.758  19.607  1.00  8.71      1UBQ 358
ATOM    289  CA  PRO    38      38.817  28.020  19.889  1.00  9.08      1UBQ 359
ATOM    290  C   PRO    38      38.421  28.048  21.341  1.00  9.28      1UBQ 360
ATOM    291  O   PRO    38      37.213  28.036  21.704  1.00  6.50      1UBQ 361
ATOM    292  CB  PRO    38      39.090  26.629  19.325  1.00 10.31      1UBQ 362
ATOM    293  CG  PRO    38      40.082  26.904  18.198  1.00 10.81      1UBQ 363
ATOM    294  CD  PRO    38      41.035  27.909  18.879  1.00 12.00      1UBQ 364
ATOM    295  N   ASP    39      39.374  28.090  22.240  1.00 11.20      1UBQ 365
ATOM    296  CA  ASP    39      39.063  28.063  23.695  1.00 14.96      1UBQ 366
ATOM    297  C   ASP    39      38.365  29.335  24.159  1.00 13.99      1UBQ 367
ATOM    298  O   ASP    39      37.684  29.390  25.221  1.00 13.75      1UBQ 368
ATOM    299  CB  ASP    39      40.340  27.692  24.468  1.00 24.16      1UBQ 369
ATOM    300  CG  ASP    39      40.559  28.585  25.675  1.00 31.06      1UBQ 370
ATOM    301  OD1 ASP    39      40.716  29.809  25.456  1.00 35.55      1UBQ 371
ATOM    302  OD2 ASP    39      40.549  28.090  26.840  1.00 34.22      1UBQ 372
ATOM    303  N   GLN    40      38.419  30.373  23.341  1.00 11.60      1UBQ 373
ATOM    304  CA  GLN    40      37.738  31.637  23.712  1.00 10.76      1UBQ 374
ATOM    305  C   GLN    40      36.334  31.742  23.087  1.00  8.01      1UBQ 375
ATOM    306  O   GLN    40      35.574  32.618  23.483  1.00  8.96      1UBQ 376
ATOM    307  CB  GLN    40      38.528  32.854  23.182  1.00 11.14      1UBQ 377
ATOM    308  CG  GLN    40      39.919  32.854  23.840  1.00 14.85      1UBQ 378
ATOM    309  CD  GLN    40      40.760  34.036  23.394  1.00 16.11      1UBQ 379
ATOM    310  OE1 GLN    40      41.975  34.008  23.624  1.00 20.52      1UBQ 380
ATOM    311  NE2 GLN    40      40.140  35.007  22.775  1.00 18.16      1UBQ 381
ATOM    312  N   GLN    41      36.000  30.860  22.172  1.00  6.52      1UBQ 382
ATOM    313  CA  GLN    41      34.738  30.875  21.473  1.00  3.87      1UBQ 383
ATOM    314  C   GLN    41      33.589  30.189  22.181  1.00  4.79      1UBQ 384
ATOM    315  O   GLN    41      33.580  29.009  22.499  1.00  6.34      1UBQ 385
ATOM    316  CB  GLN    41      34.876  30.237  20.066  1.00  4.20      1UBQ 386
ATOM    317  CG  GLN    41      36.012  30.860  19.221  1.00  3.20      1UBQ 387
ATOM    318  CD  GLN    41      36.083  30.194  17.875  1.00  4.89      1UBQ 388
ATOM    319  OE1 GLN    41      35.048  29.702  17.393  1.00  5.21      1UBQ 389
ATOM    320  NE2 GLN    41      37.228  30.126  17.233  1.00  7.13      1UBQ 390
ATOM    321  N   ARG    42      32.478  30.917  22.269  1.00  5.73      1UBQ 391
ATOM    322  CA  ARG    42      31.200  30.329  22.780  1.00  6.97      1UBQ 392
ATOM    323  C   ARG    42      30.210  30.509  21.650  1.00  7.15      1UBQ 393
ATOM    324  O   ARG    42      29.978  31.726  21.269  1.00  7.33      1UBQ 394
ATOM    325  CB  ARG    42      30.847  30.931  24.118  1.00 13.23      1UBQ 395
ATOM    326  CG  ARG    42      29.412  30.796  24.598  1.00 21.27      1UBQ 396
ATOM    327  CD  ARG    42      29.271  31.314  26.016  1.00 26.14      1UBQ 397
ATOM    328  NE  ARG    42      27.875  31.317  26.443  1.00 32.26      1UBQ 398
ATOM    329  CZ  ARG    42      27.132  32.423  26.574  1.00 34.32      1UBQ 399
ATOM    330  NH1 ARG    42      27.630  33.656  26.461  1.00 35.30      1UBQ 400
ATOM    331  NH2 ARG    42      25.810  32.299  26.732  1.00 36.39      1UBQ 401
ATOM    332  N   LEU    43      29.694  29.436  21.054  1.00  4.65      1UBQ 402
ATOM    333  CA  LEU    43      28.762  29.573  19.906  1.00  3.51      1UBQ 403
ATOM    334  C   LEU    43      27.331  29.317  20.364  1.00  5.56      1UBQ 404
ATOM    335  O   LEU    43      27.101  28.346  21.097  1.00  4.19      1UBQ 405
ATOM    336  CB  LEU    43      29.151  28.655  18.755  1.00  3.74      1UBQ 406
ATOM    337  CG  LEU    43      30.416  28.912  17.980  1.00  6.32      1UBQ 407
ATOM    338  CD1 LEU    43      30.738  27.693  17.122  1.00  9.55      1UBQ 408
ATOM    339  CD2 LEU    43      30.205  30.168  17.129  1.00  6.41      1UBQ 409
ATOM    340  N   ILE    44      26.436  30.232  20.004  1.00  4.58      1UBQ 410
ATOM    341  CA  ILE    44      25.034  30.170  20.401  1.00  5.55      1UBQ 411
ATOM    342  C   ILE    44      24.101  30.149  19.196  1.00  5.46      1UBQ 412
ATOM    343  O   ILE    44      24.196  30.948  18.287  1.00  6.04      1UBQ 413
ATOM    344  CB  ILE    44      24.639  31.426  21.286  1.00  6.80      1UBQ 414
ATOM    345  CG1 ILE    44      25.646  31.670  22.421  1.00 10.31      1UBQ 415
ATOM    346  CG2 ILE    44      23.181  31.309  21.824  1.00  7.39      1UBQ 416
ATOM    347  CD1 ILE    44      25.778  30.436  23.356  1.00 13.90      1UBQ 417
ATOM    348  N   PHE    45      23.141  29.187  19.241  1.00  6.75      1UBQ 418
ATOM    349  CA  PHE    45      22.126  29.062  18.183  1.00  4.70      1UBQ 419
ATOM    350  C   PHE    45      20.835  28.629  18.904  1.00  6.34      1UBQ 420
ATOM    351  O   PHE    45      20.821  27.734  19.749  1.00  5.45      1UBQ 421
ATOM    352  CB  PHE    45      22.494  28.057  17.109  1.00  5.51      1UBQ 422
ATOM    353  CG  PHE    45      21.447  27.869  16.026  1.00  5.98      1UBQ 423
ATOM    354  CD1 PHE    45      21.325  28.813  15.005  1.00  6.86      1UBQ 424
ATOM    355  CD2 PHE    45      20.638  26.735  16.053  1.00  5.87      1UBQ 425
ATOM    356  CE1 PHE    45      20.369  28.648  14.001  1.00  6.68      1UBQ 426
ATOM    357  CE2 PHE    45      19.677  26.539  15.051  1.00  6.64      1UBQ 427
ATOM    358  CZ  PHE    45      19.593  27.465  14.021  1.00  6.84      1UBQ 428
ATOM    359  N   ALA    46      19.810  29.378  18.578  1.00  6.53      1UBQ 429
ATOM    360  CA  ALA    46      18.443  29.143  19.083  1.00  7.15      1UBQ 430
ATOM    361  C   ALA    46      18.453  28.941  20.591  1.00  9.00      1UBQ 431
ATOM    362  O   ALA    46      17.860  27.994  21.128  1.00 11.15      1UBQ 432
ATOM    363  CB  ALA    46      17.864  27.977  18.346  1.00  8.99      1UBQ 433
ATOM    364  N   GLY    47      19.172  29.808  21.243  1.00  9.35      1UBQ 434
ATOM    365  CA  GLY    47      19.399  29.894  22.655  1.00 11.68      1UBQ 435
ATOM    366  C   GLY    47      20.083  28.729  23.321  1.00 11.14      1UBQ 436
ATOM    367  O   GLY    47      19.991  28.584  24.561  1.00 13.93      1UBQ 437
ATOM    368  N   LYS    48      20.801  27.931  22.578  1.00 10.47      1UBQ 438
ATOM    369  CA  LYS    48      21.550  26.796  23.133  1.00  8.82      1UBQ 439
ATOM    370  C   LYS    48      23.046  27.087  22.913  1.00  7.68      1UBQ 440
ATOM    371  O   LYS    48      23.383  27.627  21.870  1.00  6.47      1UBQ 441
ATOM    372  CB  LYS    48      21.242  25.519  22.391  1.00  9.74      1UBQ 442
ATOM    373  CG  LYS    48      19.762  25.077  22.455  1.00 14.14      1UBQ 443
ATOM    374  CD  LYS    48      19.634  23.885  21.531  1.00 16.32      1UBQ 444
ATOM    375  CE  LYS    48      18.791  24.221  20.313  1.00 20.04      1UBQ 445
ATOM    376  NZ  LYS    48      17.440  24.655  20.827  1.00 23.92      1UBQ 446
ATOM    377  N   GLN    49      23.880  26.727  23.851  1.00  8.89      1UBQ 447
ATOM    378  CA  GLN    49      25.349  26.872  23.643  1.00  7.18      1UBQ 448
ATOM    379  C   GLN    49      25.743  25.586  22.922  1.00  8.23      1UBQ 449
ATOM    380  O   GLN    49      25.325  24.489  23.378  1.00  9.70      1UBQ 450
ATOM    381  CB  GLN    49      26.070  27.025  24.960  1.00 11.67      1UBQ 451
ATOM    382  CG  GLN    49      27.553  27.356  24.695  1.00 15.82      1UBQ 452
ATOM    383  CD  GLN    49      28.262  27.576  26.020  1.00 20.21      1UBQ 453
ATOM    384  OE1 GLN    49      29.189  26.840  26.335  1.00 23.23      1UBQ 454
ATOM    385  NE2 GLN    49      27.777  28.585  26.739  1.00 20.67      1UBQ 455
ATOM    386  N   LEU    50      26.465  25.689  21.833  1.00  6.51      1UBQ 456
ATOM    387  CA  LEU    50      26.826  24.521  21.012  1.00  7.41      1UBQ 457
ATOM    388  C   LEU    50      27.994  23.781  21.643  1.00  8.27      1UBQ 458
ATOM    389  O   LEU    50      28.904  24.444  22.098  1.00  8.34      1UBQ 459
ATOM    390  CB  LEU    50      27.043  24.992  19.571  1.00  7.13      1UBQ 460
ATOM    391  CG  LEU    50      25.931  25.844  18.959  1.00  7.53      1UBQ 461
ATOM    392  CD1 LEU    50      26.203  26.083  17.471  1.00  8.14      1UBQ 462
ATOM    393  CD2 LEU    50      24.577  25.190  19.079  1.00  9.11      1UBQ 463
ATOM    394  N   GLU    51      27.942  22.448  21.648  1.00  9.43      1UBQ 464
ATOM    395  CA  GLU    51      29.015  21.657  22.288  1.00 11.90      1UBQ 465
ATOM    396  C   GLU    51      29.942  21.106  21.240  1.00 11.49      1UBQ 466
ATOM    397  O   GLU    51      29.470  20.677  20.190  1.00  9.88      1UBQ 467
ATOM    398  CB  GLU    51      28.348  20.540  23.066  1.00 16.56      1UBQ 468
ATOM    399  CG  GLU    51      29.247  19.456  23.705  1.00 26.06      1UBQ 469
ATOM    400  CD  GLU    51      28.722  19.047  25.066  1.00 29.86      1UBQ 470
ATOM    401  OE1 GLU    51      29.139  18.132  25.746  1.00 32.13      1UBQ 471
ATOM    402  OE2 GLU    51      27.777  19.842  25.367  1.00 33.44      1UBQ 472
ATOM    403  N   ASP    52      31.233  21.090  21.459  1.00 12.71      1UBQ 473
ATOM    404  CA  ASP    52      32.262  20.670  20.514  1.00 16.56      1UBQ 474
ATOM    405  C   ASP    52      32.128  19.364  19.750  1.00 15.83      1UBQ 475
ATOM    406  O   ASP    52      32.546  19.317  18.558  1.00 17.21      1UBQ 476
ATOM    407  CB  ASP    52      33.638  20.716  21.242  1.00 21.05      1UBQ 477
ATOM    408  CG  ASP    52      34.174  22.129  21.354  1.00 25.12      1UBQ 478
ATOM    409  OD1 ASP    52      35.252  22.322  21.958  1.00 28.37      1UBQ 479
ATOM    410  OD2 ASP    52      33.544  23.086  20.883  1.00 25.82      1UBQ 480
ATOM    411  N   GLY    53      31.697  18.311  20.406  1.00 15.00      1UBQ 481
ATOM    412  CA  GLY    53      31.568  16.962  19.825  1.00 11.77      1UBQ 482
ATOM    413  C   GLY    53      30.320  16.698  19.051  1.00 11.10      1UBQ 483
ATOM    414  O   GLY    53      30.198  15.657  18.366  1.00 11.25      1UBQ 484
ATOM    415  N   ARG    54      29.340  17.594  19.076  1.00  8.53      1UBQ 485
ATOM    416  CA  ARG    54      28.108  17.439  18.276  1.00  9.05      1UBQ 486
ATOM    417  C   ARG    54      28.375  17.999  16.887  1.00  8.96      1UBQ 487
ATOM    418  O   ARG    54      29.326  18.786  16.690  1.00 11.60      1UBQ 488
ATOM    419  CB  ARG    54      26.926  18.191  18.892  1.00  7.97      1UBQ 489
ATOM    420  CG  ARG    54      26.621  17.799  20.352  1.00  9.62      1UBQ 490
ATOM    421  CD  ARG    54      26.010  16.370  20.280  1.00 12.20      1UBQ 491
ATOM    422  NE  ARG    54      26.975  15.521  20.942  1.00 18.23      1UBQ 492
ATOM    423  CZ  ARG    54      27.603  14.423  20.655  1.00 22.08      1UBQ 493
ATOM    424  NH1 ARG    54      27.479  13.733  19.537  1.00 23.38      1UBQ 494
ATOM    425  NH2 ARG    54      28.519  13.967  21.550  1.00 25.50      1UBQ 495
ATOM    426  N   THR    55      27.510  17.689  15.954  1.00  9.05      1UBQ 496
ATOM    427  CA  THR    55      27.574  18.192  14.563  1.00  9.03      1UBQ 497
ATOM    428  C   THR    55      26.482  19.280  14.432  1.00  8.15      1UBQ 498
ATOM    429  O   THR    55      25.609  19.388  15.287  1.00  5.91      1UBQ 499
ATOM    430  CB  THR    55      27.299  17.055  13.533  1.00 11.15      1UBQ 500
ATOM    431  OG1 THR    55      25.925  16.611  13.913  1.00 11.95      1UBQ 501
ATOM    432  CG2 THR    55      28.236  15.864  13.558  1.00 11.71      1UBQ 502
ATOM    433  N   LEU    56      26.585  20.063  13.378  1.00  6.91      1UBQ 503
ATOM    434  CA  LEU    56      25.594  21.109  13.072  1.00  8.29      1UBQ 504
ATOM    435  C   LEU    56      24.241  20.436  12.857  1.00  8.05      1UBQ 505
ATOM    436  O   LEU    56      23.264  20.951  13.329  1.00 10.17      1UBQ 506
ATOM    437  CB  LEU    56      26.084  21.888  11.833  1.00  6.60      1UBQ 507
ATOM    438  CG  LEU    56      27.426  22.616  11.902  1.00  7.73      1UBQ 508
ATOM    439  CD1 LEU    56      27.718  23.341  10.578  1.00  9.85      1UBQ 509
ATOM    440  CD2 LEU    56      27.380  23.721  12.955  1.00  8.64      1UBQ 510
ATOM    441  N   SER    57      24.240  19.233  12.246  1.00  8.92      1UBQ 511
ATOM    442  CA  SER    57      22.924  18.583  12.025  1.00  9.00      1UBQ 512
ATOM    443  C   SER    57      22.229  18.244  13.325  1.00  9.44      1UBQ 513
ATOM    444  O   SER    57      20.963  18.253  13.395  1.00 10.91      1UBQ 514
ATOM    445  CB  SER    57      23.059  17.326  11.154  1.00 10.32      1UBQ 515
ATOM    446  OG  SER    57      23.914  16.395  11.755  1.00 13.59      1UBQ 516
ATOM    447  N   ASP    58      22.997  17.978  14.366  1.00  9.11      1UBQ 517
ATOM    448  CA  ASP    58      22.418  17.638  15.693  1.00  7.91      1UBQ 518
ATOM    449  C   ASP    58      21.460  18.737  16.163  1.00  9.12      1UBQ 519
ATOM    450  O   ASP    58      20.497  18.506  16.900  1.00  8.61      1UBQ 520
ATOM    451  CB  ASP    58      23.461  17.331  16.741  1.00  8.41      1UBQ 521
ATOM    452  CG  ASP    58      24.184  16.016  16.619  1.00 11.50      1UBQ 522
ATOM    453  OD1 ASP    58      25.303  15.894  17.152  1.00 10.05      1UBQ 523
ATOM    454  OD2 ASP    58      23.572  15.107  15.975  1.00 11.70      1UBQ 524
ATOM    455  N   TYR    59      21.846  19.954  15.905  1.00  7.97      1UBQ 525
ATOM    456  CA  TYR    59      21.079  21.149  16.251  1.00  8.45      1UBQ 526
ATOM    457  C   TYR    59      20.142  21.590  15.149  1.00 10.98      1UBQ 527
ATOM    458  O   TYR    59      19.499  22.645  15.321  1.00 12.95      1UBQ 528
ATOM    459  CB  TYR    59      22.085  22.254  16.581  1.00  7.94      1UBQ 529
ATOM    460  CG  TYR    59      22.945  21.951  17.785  1.00  6.91      1UBQ 530
ATOM    461  CD1 TYR    59      24.272  21.544  17.644  1.00  4.59      1UBQ 531
ATOM    462  CD2 TYR    59      22.437  22.157  19.065  1.00  6.98      1UBQ 532
ATOM    463  CE1 TYR    59      25.052  21.285  18.776  1.00  5.39      1UBQ 533
ATOM    464  CE2 TYR    59      23.204  21.907  20.192  1.00  6.52      1UBQ 534
ATOM    465  CZ  TYR    59      24.517  21.470  20.030  1.00  6.76      1UBQ 535
ATOM    466  OH  TYR    59      25.248  21.302  21.191  1.00  7.63      1UBQ 536
ATOM    467  N   ASN    60      19.993  20.884  14.049  1.00 12.38      1UBQ 537
ATOM    468  CA  ASN    60      19.065  21.352  12.999  1.00 13.94      1UBQ 538
ATOM    469  C   ASN    60      19.442  22.745  12.510  1.00 14.16      1UBQ 539
ATOM    470  O   ASN    60      18.571  23.610  12.289  1.00 14.26      1UBQ 540
ATOM    471  CB  ASN    60      17.586  21.282  13.461  1.00 19.23      1UBQ 541
ATOM    472  CG  ASN    60      16.576  21.258  12.315  1.00 22.65      1UBQ 542
ATOM    473  OD1 ASN    60      15.440  21.819  12.378  1.00 25.45      1UBQ 543
ATOM    474  ND2 ASN    60      16.924  20.586  11.216  1.00 24.09      1UBQ 544
ATOM    475  N   ILE    61      20.717  22.964  12.260  1.00 11.08      1UBQ 545
ATOM    476  CA  ILE    61      21.184  24.263  11.690  1.00 11.78      1UBQ 546
ATOM    477  C   ILE    61      21.110  24.111  10.173  1.00 13.74      1UBQ 547
ATOM    478  O   ILE    61      21.841  23.198   9.686  1.00 14.60      1UBQ 548
ATOM    479  CB  ILE    61      22.650  24.516  12.172  1.00 11.80      1UBQ 549
ATOM    480  CG1 ILE    61      22.662  24.819  13.699  1.00 11.56      1UBQ 550
ATOM    481  CG2 ILE    61      23.376  25.645  11.409  1.00 13.29      1UBQ 551
ATOM    482  CD1 ILE    61      24.123  24.981  14.195  1.00 11.42      1UBQ 552
ATOM    483  N   GLN    62      20.291  24.875   9.507  1.00 13.97      1UBQ 553
ATOM    484  CA  GLN    62      20.081  24.773   8.033  1.00 15.52      1UBQ 554
ATOM    485  C   GLN    62      20.822  25.914   7.332  1.00 13.94      1UBQ 555
ATOM    486  O   GLN    62      21.323  26.830   8.008  1.00 12.15      1UBQ 556
ATOM    487  CB  GLN    62      18.599  24.736   7.727  1.00 19.53      1UBQ 557
ATOM    488  CG  GLN    62      17.819  23.434   7.900  1.00 26.38      1UBQ 558
ATOM    489  CD  GLN    62      16.509  23.529   7.116  1.00 30.61      1UBQ 559
ATOM    490  OE1 GLN    62      15.446  22.980   7.433  1.00 33.23      1UBQ 560
ATOM    491  NE2 GLN    62      16.539  24.293   6.009  1.00 32.71      1UBQ 561
ATOM    492  N   LYS    63      20.924  25.862   6.006  1.00 11.73      1UBQ 562
ATOM    493  CA  LYS    63      21.656  26.847   5.240  1.00 11.97      1UBQ 563
ATOM    494  C   LYS    63      21.127  28.240   5.574  1.00 10.41      1UBQ 564
ATOM    495  O   LYS    63      19.958  28.465   5.842  1.00  9.59      1UBQ 565
ATOM    496  CB  LYS    63      21.631  26.642   3.731  1.00 13.73      1UBQ 566
ATOM    497  CG  LYS    63      20.210  26.423   3.175  1.00 16.98      1UBQ 567
ATOM    498  CD  LYS    63      20.268  26.589   1.656  1.00 20.19      1UBQ 568
ATOM    499  CE  LYS    63      19.202  25.857    .891  1.00 23.42      1UBQ 569
ATOM    500  NZ  LYS    63      17.884  26.544   1.075  1.00 25.97      1UBQ 570
ATOM    501  N   GLU    64      22.099  29.163   5.605  1.00 10.04      1UBQ 571
ATOM    502  CA  GLU    64      21.907  30.563   5.881  1.00 10.94      1UBQ 572
ATOM    503  C   GLU    64      21.466  30.953   7.261  1.00  9.74      1UBQ 573
ATOM    504  O   GLU    64      21.066  32.112   7.533  1.00  9.42      1UBQ 574
ATOM    505  CB  GLU    64      21.023  31.223   4.784  1.00 18.31      1UBQ 575
ATOM    506  CG  GLU    64      21.861  31.342   3.474  1.00 24.16      1UBQ 576
ATOM    507  CD  GLU    64      21.156  30.726   2.311  1.00 29.00      1UBQ 577
ATOM    508  OE1 GLU    64      19.942  30.793   2.170  1.00 31.72      1UBQ 578
ATOM    509  OE2 GLU    64      21.954  30.152   1.535  1.00 32.61      1UBQ 579
ATOM    510  N   SER    65      21.674  30.034   8.191  1.00  6.85      1UBQ 580
ATOM    511  CA  SER    65      21.419  30.253   9.620  1.00  6.90      1UBQ 581
ATOM    512  C   SER    65      22.504  31.228  10.136  1.00  4.72      1UBQ 582
ATOM    513  O   SER    65      23.579  31.321   9.554  1.00  3.91      1UBQ 583
ATOM    514  CB  SER    65      21.637  28.923  10.353  1.00  7.28      1UBQ 584
ATOM    515  OG  SER    65      20.544  28.047  10.059  1.00 10.56      1UBQ 585
ATOM    516  N   THR    66      22.241  31.873  11.241  1.00  4.48      1UBQ 586
ATOM    517  CA  THR    66      23.212  32.762  11.891  1.00  3.80      1UBQ 587
ATOM    518  C   THR    66      23.509  32.224  13.290  1.00  4.60      1UBQ 588
ATOM    519  O   THR    66      22.544  31.942  14.034  1.00  5.33      1UBQ 589
ATOM    520  CB  THR    66      22.699  34.267  11.985  1.00  2.85      1UBQ 590
ATOM    521  OG1 THR    66      22.495  34.690  10.589  1.00  2.15      1UBQ 591
ATOM    522  CG2 THR    66      23.727  35.131  12.722  1.00  3.40      1UBQ 592
ATOM    523  N   LEU    67      24.790  32.021  13.618  1.00  4.17      1UBQ 593
ATOM    524  CA  LEU    67      25.149  31.609  14.980  1.00  3.85      1UBQ 594
ATOM    525  C   LEU    67      25.698  32.876  15.669  1.00  3.80      1UBQ 595
ATOM    526  O   LEU    67      26.158  33.730  14.894  1.00  5.54      1UBQ 596
ATOM    527  CB  LEU    67      26.310  30.594  14.967  1.00  7.18      1UBQ 597
ATOM    528  CG  LEU    67      26.290  29.480  13.960  1.00  9.67      1UBQ 598
ATOM    529  CD1 LEU    67      27.393  28.442  14.229  1.00  8.12      1UBQ 599
ATOM    530  CD2 LEU    67      24.942  28.807  13.952  1.00 11.66      1UBQ 600
ATOM    531  N   HIS    68      25.621  32.945  16.950  1.00  2.94      1UBQ 601
ATOM    532  CA  HIS    68      26.179  34.127  17.650  1.00  4.17      1UBQ 602
ATOM    533  C   HIS    68      27.475  33.651  18.304  1.00  5.32      1UBQ 603
ATOM    534  O   HIS    68      27.507  32.587  18.958  1.00  7.70      1UBQ 604
ATOM    535  CB  HIS    68      25.214  34.565  18.780  1.00  5.57      1UBQ 605
ATOM    536  CG  HIS    68      23.978  35.121  18.126  1.00  9.95      1UBQ 606
ATOM    537  ND1 HIS    68      23.853  36.432  17.781  1.00 13.74      1UBQ 607
ATOM    538  CD2 HIS    68      22.824  34.514  17.782  1.00 12.79      1UBQ 608
ATOM    539  CE1 HIS    68      22.674  36.627  17.200  1.00 14.75      1UBQ 609
ATOM    540  NE2 HIS    68      22.045  35.455  17.173  1.00 16.30      1UBQ 610
ATOM    541  N   LEU    69      28.525  34.447  18.189  1.00  5.29      1UBQ 611
ATOM    542  CA  LEU    69      29.801  34.145  18.829  1.00  3.97      1UBQ 612
ATOM    543  C   LEU    69      30.052  35.042  20.004  1.00  5.07      1UBQ 613
ATOM    544  O   LEU    69      30.105  36.305  19.788  1.00  4.34      1UBQ 614
ATOM    545  CB  LEU    69      30.925  34.304  17.753  1.00  6.08      1UBQ 615
ATOM    546  CG  LEU    69      32.345  34.183  18.358  1.00  7.37      1UBQ 616
ATOM    547  CD1 LEU    69      32.555  32.783  18.870  1.00  6.87      1UBQ 617
ATOM    548  CD2 LEU    69      33.361  34.491  17.245  1.00  9.96      1UBQ 618
ATOM    549  N   VAL    70      30.124  34.533  21.191  1.00  4.29      1UBQ 619
ATOM    550  CA  VAL    70      30.479  35.369  22.374  1.00  6.26      1UBQ 620
ATOM    551  C   VAL    70      31.901  34.910  22.728  1.00  9.22      1UBQ 621
ATOM    552  O   VAL    70      32.190  33.696  22.635  1.00  9.36      1UBQ 622
ATOM    553  CB  VAL    70      29.472  35.181  23.498  1.00  8.69      1UBQ 623
ATOM    554  CG1 VAL    70      29.821  35.957  24.765  1.00  9.76      1UBQ 624
ATOM    555  CG2 VAL    70      28.049  35.454  23.071  1.00  8.54      1UBQ 625
ATOM    556  N   LEU    71      32.763  35.831  23.090  1.00 12.71      1UBQ 626
ATOM    557  CA  LEU    71      34.145  35.472  23.481  1.00 16.06      1UBQ 627
ATOM    558  C   LEU    71      34.239  35.353  24.979  1.00 18.09      1UBQ 628
ATOM    559  O   LEU    71      33.707  36.197  25.728  1.00 19.26      1UBQ 629
ATOM    560  CB  LEU    71      35.114  36.564  22.907  1.00 17.10      1UBQ 630
ATOM    561  CG  LEU    71      35.926  35.979  21.737  1.00 19.37      1UBQ 631
ATOM    562  CD1 LEU    71      35.003  35.084  20.920  1.00 17.51      1UBQ 632
ATOM    563  CD2 LEU    71      36.533  37.087  20.917  1.00 19.57      1UBQ 633
ATOM    564  N   ARG    72      34.930  34.384  25.451  1.00 21.47      1UBQ 634
ATOM    565  CA  ARG    72      35.161  34.174  26.896  1.00 25.83      1UBQ 635
ATOM    566  C   ARG    72      36.671  34.296  27.089  1.00 27.74      1UBQ 636
ATOM    567  O   ARG    72      37.305  33.233  26.795  1.00 30.65      1UBQ 637
ATOM    568  CB  ARG    72      34.717  32.760  27.286  1.00 28.49      1UBQ 638
ATOM    569  CG  ARG    72      35.752  32.054  28.160  1.00 31.79      1UBQ 639
ATOM    570  CD  ARG    72      35.612  30.577  28.044  1.00 34.05      1UBQ 640
ATOM    571  NE  ARG    72      35.040  30.252  26.730  1.00 35.08      1UBQ 641
ATOM    572  CZ  ARG    72      34.338  29.103  26.650  1.00 34.67      1UBQ 642
ATOM    573  NH1 ARG    72      34.110  28.437  27.768  1.00 35.02      1UBQ 643
ATOM    574  NH2 ARG    72      34.014  28.657  25.457  1.00 34.97      1UBQ 644
ATOM    575  N   LEU    73      37.197  35.397  27.513   .45 28.93      1UBQ 645
ATOM    576  CA  LEU    73      38.668  35.502  27.680   .45 30.76      1UBQ 646
ATOM    577  C   LEU    73      39.076  34.931  29.031   .45 32.18      1UBQ 647
ATOM    578  O   LEU    73      38.297  34.946  29.996   .45 32.31      1UBQ 648
ATOM    579  CB  LEU    73      39.080  36.941  27.406   .45 30.53      1UBQ 649
ATOM    580  CG  LEU    73      39.502  37.340  26.002   .45 30.16      1UBQ 650
ATOM    581  CD1 LEU    73      38.684  36.647  24.923   .45 29.57      1UBQ 651
ATOM    582  CD2 LEU    73      39.337  38.854  25.862   .45 29.11      1UBQ 652
ATOM    583  N   ARG    74      40.294  34.412  29.045   .45 33.82      1UBQ 653
ATOM    584  CA  ARG    74      40.873  33.802  30.253   .45 35.33      1UBQ 654
ATOM    585  C   ARG    74      41.765  34.829  30.944   .45 36.22      1UBQ 655
ATOM    586  O   ARG    74      42.945  34.994  30.583   .45 36.70      1UBQ 656
ATOM    587  CB  ARG    74      41.651  32.529  29.923   .45 36.91      1UBQ 657
ATOM    588  CG  ARG    74      41.608  31.444  30.989   .45 38.62      1UBQ 658
ATOM    589  CD  ARG    74      41.896  30.080  30.456   .45 39.75      1UBQ 659
ATOM    590  NE  ARG    74      43.311  29.735  30.563   .45 41.13      1UBQ 660
ATOM    591  CZ  ARG    74      44.174  29.905  29.554   .45 41.91      1UBQ 661
ATOM    592  NH1 ARG    74      43.754  30.312  28.356   .45 42.75      1UBQ 662
ATOM    593  NH2 ARG    74      45.477  29.726  29.763   .45 41.93      1UBQ 663
ATOM    594  N   GLY    75      41.165  35.531  31.898   .25 36.31      1UBQ 664
ATOM    595  CA  GLY    75      41.845  36.550  32.686   .25 36.07      1UBQ 665
ATOM    596  C   GLY    75      41.251  37.941  32.588   .25 36.16      1UBQ 666
ATOM    597  O   GLY    75      41.102  38.523  31.500   .25 36.26      1UBQ 667
ATOM    598  N   GLY    76      40.946  38.472  33.757   .25 36.05      1UBQ 668
ATOM    599  CA  GLY    76      40.373  39.813  33.944   .25 36.19      1UBQ 669
ATOM    600  C   GLY    76      40.031  39.992  35.432   .25 36.20      1UBQ 670
ATOM    601  O   GLY    76      38.933  40.525  35.687   .25 36.13      1UBQ 671
ATOM    602  OXT GLY    76      40.862  39.575  36.251   .25 36.27      1UBQ 672
TER     603      GLY    76                                              1UBQ 673
HETATM  604  O   HOH     1      45.747  30.081  19.708  1.00 12.43      1UBQ 674
HETATM  605  O   HOH     2      19.168  31.868  17.050  1.00 12.65      1UBQ 675
HETATM  606  O   HOH     3      32.010  38.387  19.636  1.00 12.83      1UBQ 676
HETATM  607  O   HOH     4      42.084  27.361  21.953  1.00 22.27      1UBQ 677
HETATM  608  O   HOH     5      21.314  20.644   8.719  1.00 18.33      1UBQ 678
HETATM  609  O   HOH     6      31.965  38.637   3.699  1.00 31.69      1UBQ 679
HETATM  610  O   HOH     7      27.707  15.908   4.653  1.00 20.30      1UBQ 680
HETATM  611  O   HOH     8      19.969  32.720  14.769  1.00 10.14      1UBQ 681
HETATM  612  O   HOH     9      29.847  13.577  10.864  1.00 29.65      1UBQ 682
HETATM  613  O   HOH    10      23.893  27.864   1.501  1.00 23.48      1UBQ 683
HETATM  614  O   HOH    11      19.638  23.312   4.775  1.00 18.40      1UBQ 684
HETATM  615  O   HOH    12      34.628  29.369   4.779  1.00 26.17      1UBQ 685
HETATM  616  O   HOH    13      42.240  24.744  25.707  1.00 31.34      1UBQ 686
HETATM  617  O   HOH    14      30.290  42.500   8.820  1.00 16.49      1UBQ 687
HETATM  618  O   HOH    15      24.512  39.162  10.841  1.00 13.14      1UBQ 688
HETATM  619  O   HOH    16      26.557  43.450  19.940  1.00 19.38      1UBQ 689
HETATM  620  O   HOH    17      42.535  22.385  13.872  1.00 29.35      1UBQ 690
HETATM  621  O   HOH    18      42.440  26.381  12.686  1.00 29.46      1UBQ 691
HETATM  622  O   HOH    19      22.651  14.457  13.085  1.00 22.07      1UBQ 692
HETATM  623  O   HOH    20      35.325  26.551  23.202  1.00 15.20      1UBQ 693
HETATM  624  O   HOH    21      23.629  20.940   3.146  1.00 15.45      1UBQ 694
HETATM  625  O   HOH    22      25.928  21.774   2.325  1.00 13.70      1UBQ 695
HETATM  626  O   HOH    23      33.388  21.973   5.659  1.00 24.89      1UBQ 696
HETATM  627  O   HOH    24      18.326  23.911  17.697  1.00 24.10      1UBQ 697
HETATM  628  O   HOH    25      18.160  27.072  10.662  1.00 20.76      1UBQ 698
HETATM  629  O   HOH    26      34.746  17.167  18.219  1.00 32.86      1UBQ 699
HETATM  630  O   HOH    27      19.801  32.364  20.210  1.00 21.09      1UBQ 700
HETATM  631  O   HOH    28      30.285  26.829  22.191  1.00  8.56      1UBQ 701
HETATM  632  O   HOH    29      44.612  32.306  16.961  1.00  7.69      1UBQ 702
HETATM  633  O   HOH    30      16.287  25.999  13.142   .78 28.90      1UBQ 703
HETATM  634  O   HOH    31      27.101  42.135  15.494   .51 23.36      1UBQ 704
HETATM  635  O   HOH    32      37.209  23.795  21.367   .74 27.88      1UBQ 705
HETATM  636  O   HOH    33      19.582  32.034   -.685   .49 22.24      1UBQ 706
HETATM  637  O   HOH    34      28.824  25.094    .886   .77 36.99      1UBQ 707
HETATM  638  O   HOH    35      25.146  19.162  25.323   .87 36.70      1UBQ 708
HETATM  639  O   HOH    36      20.747  37.769  14.674   .85 29.64      1UBQ 709
HETATM  640  O   HOH    37      16.035  17.841   8.765   .61 23.89      1UBQ 710
HETATM  641  O   HOH    38      35.712  46.814  12.926   .48 27.11      1UBQ 711
HETATM  642  O   HOH    39      15.570  27.475   7.482   .51 24.18      1UBQ 712
HETATM  643  O   HOH    40      33.447  21.075   2.918   .59 26.03      1UBQ 713
HETATM  644  O   HOH    41      41.116  39.021  13.061   .63 22.39      1UBQ 714
HETATM  645  O   HOH    42      32.346  13.689  18.912   .48 24.09      1UBQ 715
HETATM  646  O   HOH    43      31.197  13.048   7.920   .71 29.54      1UBQ 716
HETATM  647  O   HOH    44      42.853  39.375  29.308   .64 46.90      1UBQ 717
HETATM  648  O   HOH    45      39.646  23.959   9.699   .41 18.25      1UBQ 718
HETATM  649  O   HOH    46      34.405  45.181  13.420   .87 26.13      1UBQ 719
HETATM  650  O   HOH    47      26.517  24.300  27.592   .41 21.02      1UBQ 720
HETATM  651  O   HOH    48      40.740  38.734   9.602   .45 16.60      1UBQ 721
HETATM  652  O   HOH    49      31.494  18.276  23.170   .67 26.53      1UBQ 722
HETATM  653  O   HOH    50      37.752  30.947   1.059   .87 32.52      1UBQ 723
HETATM  654  O   HOH    51      31.771  16.941   7.511   .64 15.94      1UBQ 724
HETATM  655  O   HOH    52      41.628  24.537  10.145   .57 22.53      1UBQ 725
HETATM  656  O   HOH    53      28.988  22.175  -1.744   .56 29.32      1UBQ 726
HETATM  657  O   HOH    54      14.882  16.539  10.692   .53 24.82      1UBQ 727
HETATM  658  O   HOH    55      32.589  40.385   7.523   .36 26.01      1UBQ 728
HETATM  659  O   HOH    56      38.363  30.369   5.579   .49 35.45      1UBQ 729
HETATM  660  O   HOH    57      27.841  46.062  17.589   .81 32.15      1UBQ 730
HETATM  661  O   HOH    58      37.667  43.421  17.000   .50 33.32      1UBQ 731
MASTER       39    0    0    2    5    9    0    6  660    1    0    6  1UBQA 18
END                                                                     1UBQ 733
