# Supplementary material for: Flexible mapping of homology onto structure with Homolmapper
Source: BMC Bioinformatics. 2007 Apr 11;8:123. doi: 10.1186/1471-2105-8-123 (PMC1955750; doi:10.1186/1471-2105-8-123)
Supplement: Additional file 3 — Additional documentation for homolmapper, including the PDF User Guide and example structure, alignment, and accessory files, current as of March 2007. [file 1471-2105-8-123-S3.gz › user_guide/ubiquitin/1WM3.pdb]

HEADER    PROTEIN TRANSPORT                       02-JUL-04   1WM3              
TITLE     CRYSTAL STRUCTURE OF HUMAN SUMO-2 PROTEIN                             
COMPND    MOL_ID: 1;                                                            
COMPND   2 MOLECULE: UBIQUITIN-LIKE PROTEIN SMT3B;                              
COMPND   3 CHAIN: A;                                                            
COMPND   4 FRAGMENT: NO N-TERMINAL ARM(RESIDUES 17-88);                         
COMPND   5 SYNONYM: SUMO-2, SMALL UBIQUITIN-LIKE MODIFIER, SENTRIN 2,           
COMPND   6 HSMT3;                                                               
COMPND   7 ENGINEERED: YES                                                      
SOURCE    MOL_ID: 1;                                                            
SOURCE   2 ORGANISM_SCIENTIFIC: HOMO SAPIENS;                                   
SOURCE   3 ORGANISM_COMMON: HUMAN;                                              
SOURCE   4 TISSUE: BRAIN;                                                       
SOURCE   5 GENE: SUMO-2;                                                        
SOURCE   6 EXPRESSION_SYSTEM: ESCHERICHIA COLI;                                 
SOURCE   7 EXPRESSION_SYSTEM_COMMON: BACTERIA;                                  
SOURCE   8 EXPRESSION_SYSTEM_STRAIN: BL21(DE3);                                 
SOURCE   9 EXPRESSION_SYSTEM_VECTOR_TYPE: PLASMID;                              
SOURCE  10 EXPRESSION_SYSTEM_PLASMID: PET16B                                    
KEYWDS    UBIQUITIN FOLD, HALF-OPEN BARREL, TWO HELICES                         
EXPDTA    X-RAY DIFFRACTION                                                     
AUTHOR    W.-C.HUANG,T.-P.KO,S.S.-L.LI,A.H.-J.WANG                              
REVDAT   1   30-NOV-04 1WM3    0                                                
JRNL        AUTH   W.-C.HUANG,T.-P.KO,S.S.-L.LI,A.H.-J.WANG                     
JRNL        TITL   CRYSTAL STRUCTURES OF THE HUMAN SUMO-2 PROTEIN AT            
JRNL        TITL 2 1.6 A AND 1.2 A RESOLUTION: IMPLICATION ON THE               
JRNL        TITL 3 FUNCTIONAL DIFFERENCES OF SUMO PROTEINS                      
JRNL        REF    EUR.J.BIOCHEM.                V. 271  4114 2004              
JRNL        REFN   ASTM EJBCAI  IX ISSN 0014-2956                               
REMARK   1                                                                      
REMARK   2                                                                      
REMARK   2 RESOLUTION. 1.20 ANGSTROMS.                                          
REMARK   3                                                                      
REMARK   3 REFINEMENT.                                                          
REMARK   3   PROGRAM     : CNS                                                  
REMARK   3   AUTHORS     : BRUNGER,ADAMS,CLORE,DELANO,GROS,GROSSE-              
REMARK   3               : KUNSTLEVE,JIANG,KUSZEWSKI,NILGES, PANNU,             
REMARK   3               : READ,RICE,SIMONSON,WARREN                            
REMARK   3                                                                      
REMARK   3  REFINEMENT TARGET : ENGH & HUBER                                    
REMARK   3                                                                      
REMARK   3  DATA USED IN REFINEMENT.                                            
REMARK   3   RESOLUTION RANGE HIGH (ANGSTROMS) : 1.20                           
REMARK   3   RESOLUTION RANGE LOW  (ANGSTROMS) : 20.00                          
REMARK   3   DATA CUTOFF            (SIGMA(F)) : 0.000                          
REMARK   3   DATA CUTOFF HIGH         (ABS(F)) : NULL                           
REMARK   3   DATA CUTOFF LOW          (ABS(F)) : NULL                           
REMARK   3   COMPLETENESS (WORKING+TEST)   (%) : 96.2                           
REMARK   3   NUMBER OF REFLECTIONS             : 20948                          
REMARK   3                                                                      
REMARK   3  FIT TO DATA USED IN REFINEMENT.                                     
REMARK   3   CROSS-VALIDATION METHOD          : THROUGHOUT                      
REMARK   3   FREE R VALUE TEST SET SELECTION  : RANDOM                          
REMARK   3   R VALUE            (WORKING SET) : 0.119                           
REMARK   3   FREE R VALUE                     : 0.185                           
REMARK   3   FREE R VALUE TEST SET SIZE   (%) : NULL                            
REMARK   3   FREE R VALUE TEST SET COUNT      : 1014                            
REMARK   3   ESTIMATED ERROR OF FREE R VALUE  : NULL                            
REMARK   3                                                                      
REMARK   3  FIT IN THE HIGHEST RESOLUTION BIN.                                  
REMARK   3   TOTAL NUMBER OF BINS USED           : NULL                         
REMARK   3   BIN RESOLUTION RANGE HIGH       (A) : 1.20                         
REMARK   3   BIN RESOLUTION RANGE LOW        (A) : 1.24                         
REMARK   3   BIN COMPLETENESS (WORKING+TEST) (%) : 88.00                        
REMARK   3   REFLECTIONS IN BIN    (WORKING SET) : NULL                         
REMARK   3   BIN R VALUE           (WORKING SET) : 0.2170                       
REMARK   3   BIN FREE R VALUE                    : 0.2390                       
REMARK   3   BIN FREE R VALUE TEST SET SIZE  (%) : NULL                         
REMARK   3   BIN FREE R VALUE TEST SET COUNT     : 90                           
REMARK   3   ESTIMATED ERROR OF BIN FREE R VALUE : 0.013                        
REMARK   3                                                                      
REMARK   3  NUMBER OF NON-HYDROGEN ATOMS USED IN REFINEMENT.                    
REMARK   3   PROTEIN ATOMS            : 584                                     
REMARK   3   NUCLEIC ACID ATOMS       : 0                                       
REMARK   3   HETEROGEN ATOMS          : 0                                       
REMARK   3   SOLVENT ATOMS            : 127                                     
REMARK   3                                                                      
REMARK   3  B VALUES.                                                           
REMARK   3   FROM WILSON PLOT           (A**2) : NULL                           
REMARK   3   MEAN B VALUE      (OVERALL, A**2) : 26.60                          
REMARK   3   OVERALL ANISOTROPIC B VALUE.                                       
REMARK   3    B11 (A**2) : NULL                                                 
REMARK   3    B22 (A**2) : NULL                                                 
REMARK   3    B33 (A**2) : NULL                                                 
REMARK   3    B12 (A**2) : NULL                                                 
REMARK   3    B13 (A**2) : NULL                                                 
REMARK   3    B23 (A**2) : NULL                                                 
REMARK   3                                                                      
REMARK   3  ESTIMATED COORDINATE ERROR.                                         
REMARK   3   ESD FROM LUZZATI PLOT        (A) : 0.01                            
REMARK   3   ESD FROM SIGMAA              (A) : NULL                            
REMARK   3   LOW RESOLUTION CUTOFF        (A) : NULL                            
REMARK   3                                                                      
REMARK   3  CROSS-VALIDATED ESTIMATED COORDINATE ERROR.                         
REMARK   3   ESD FROM C-V LUZZATI PLOT    (A) : NULL                            
REMARK   3   ESD FROM C-V SIGMAA          (A) : NULL                            
REMARK   3                                                                      
REMARK   3  RMS DEVIATIONS FROM IDEAL VALUES.                                   
REMARK   3   BOND LENGTHS                 (A) : 0.013                           
REMARK   3   BOND ANGLES            (DEGREES) : 2.30                            
REMARK   3   DIHEDRAL ANGLES        (DEGREES) : NULL                            
REMARK   3   IMPROPER ANGLES        (DEGREES) : NULL                            
REMARK   3                                                                      
REMARK   3  ISOTROPIC THERMAL MODEL : ISOTROPIC                                 
REMARK   3                                                                      
REMARK   3  ISOTROPIC THERMAL FACTOR RESTRAINTS.    RMS    SIGMA                
REMARK   3   MAIN-CHAIN BOND              (A**2) : NULL  ; NULL                 
REMARK   3   MAIN-CHAIN ANGLE             (A**2) : NULL  ; NULL                 
REMARK   3   SIDE-CHAIN BOND              (A**2) : NULL  ; NULL                 
REMARK   3   SIDE-CHAIN ANGLE             (A**2) : NULL  ; NULL                 
REMARK   3                                                                      
REMARK   3  BULK SOLVENT MODELING.                                              
REMARK   3   METHOD USED : NULL                                                 
REMARK   3   KSOL        : NULL                                                 
REMARK   3   BSOL        : NULL                                                 
REMARK   3                                                                      
REMARK   3  NCS MODEL : NULL                                                    
REMARK   3                                                                      
REMARK   3  NCS RESTRAINTS.                         RMS   SIGMA/WEIGHT          
REMARK   3   GROUP  1  POSITIONAL            (A) : NULL  ; NULL                 
REMARK   3   GROUP  1  B-FACTOR           (A**2) : NULL  ; NULL                 
REMARK   3                                                                      
REMARK   3  PARAMETER FILE  1  : NULL                                           
REMARK   3  TOPOLOGY FILE  1   : NULL                                           
REMARK   3                                                                      
REMARK   3  OTHER REFINEMENT REMARKS: NULL                                      
REMARK   4                                                                      
REMARK   4 1WM3 COMPLIES WITH FORMAT V. 2.3, 09-JULY-1998                       
REMARK 100                                                                      
REMARK 100 THIS ENTRY HAS BEEN PROCESSED BY PDBJ ON 07-JUL-2004.                
REMARK 100 THE RCSB ID CODE IS RCSB023729.                                      
REMARK 200                                                                      
REMARK 200 EXPERIMENTAL DETAILS                                                 
REMARK 200  EXPERIMENT TYPE                : X-RAY DIFFRACTION                  
REMARK 200  DATE OF DATA COLLECTION        : 07-JUL-2003                        
REMARK 200  TEMPERATURE           (KELVIN) : 100.0                              
REMARK 200  PH                             : 8.00                               
REMARK 200  NUMBER OF CRYSTALS USED        : 1                                  
REMARK 200                                                                      
REMARK 200  SYNCHROTRON              (Y/N) : Y                                  
REMARK 200  RADIATION SOURCE               : SRRC                               
REMARK 200  BEAMLINE                       : BL17B                              
REMARK 200  X-RAY GENERATOR MODEL          : NULL                               
REMARK 200  MONOCHROMATIC OR LAUE    (M/L) : M                                  
REMARK 200  WAVELENGTH OR RANGE        (A) : 1.0717                             
REMARK 200  MONOCHROMATOR                  : SI 111 CHANNEL                     
REMARK 200  OPTICS                         : MIRRORS                            
REMARK 200                                                                      
REMARK 200  DETECTOR TYPE                  : IMAGE PLATE                        
REMARK 200  DETECTOR MANUFACTURER          : RIGAKU RAXIS IV                    
REMARK 200  INTENSITY-INTEGRATION SOFTWARE : DENZO                              
REMARK 200  DATA SCALING SOFTWARE          : SCALEPACK                          
REMARK 200                                                                      
REMARK 200  NUMBER OF UNIQUE REFLECTIONS   : 21781                              
REMARK 200  RESOLUTION RANGE HIGH      (A) : 1.200                              
REMARK 200  RESOLUTION RANGE LOW       (A) : 20.000                             
REMARK 200  REJECTION CRITERIA  (SIGMA(I)) : 0.000                              
REMARK 200                                                                      
REMARK 200 OVERALL.                                                             
REMARK 200  COMPLETENESS FOR RANGE     (%) : 100.0                              
REMARK 200  DATA REDUNDANCY                : 6.490                              
REMARK 200  R MERGE                    (I) : 0.04600                            
REMARK 200  R SYM                      (I) : NULL                               
REMARK 200  <I/SIGMA(I)> FOR THE DATA SET  : 39.6000                            
REMARK 200                                                                      
REMARK 200 IN THE HIGHEST RESOLUTION SHELL.                                     
REMARK 200  HIGHEST RESOLUTION SHELL, RANGE HIGH (A) : 1.20                     
REMARK 200  HIGHEST RESOLUTION SHELL, RANGE LOW  (A) : 1.24                     
REMARK 200  COMPLETENESS FOR SHELL     (%) : 99.8                               
REMARK 200  DATA REDUNDANCY IN SHELL       : 5.24                               
REMARK 200  R MERGE FOR SHELL          (I) : 0.55900                            
REMARK 200  R SYM FOR SHELL            (I) : NULL                               
REMARK 200  <I/SIGMA(I)> FOR SHELL         : 2.600                              
REMARK 200                                                                      
REMARK 200 DIFFRACTION PROTOCOL: SINGLE WAVELENGTH                              
REMARK 200 METHOD USED TO DETERMINE THE STRUCTURE: MOLECULAR REPLACEMENT        
REMARK 200 SOFTWARE USED: CNS                                                   
REMARK 200 STARTING MODEL: PDB ENTRY 1WM2                                       
REMARK 200                                                                      
REMARK 200 REMARK: NULL                                                         
REMARK 280                                                                      
REMARK 280 CRYSTAL                                                              
REMARK 280 SOLVENT CONTENT, VS   (%): 31.90                                     
REMARK 280 MATTHEWS COEFFICIENT, VM (ANGSTROMS**3/DA): 1.81                     
REMARK 280                                                                      
REMARK 280 CRYSTALLIZATION CONDITIONS: 40% PEG600, 0.1M CHES, 0.1M NA-          
REMARK 280  HEPES, PH 8.0, VAPOR DIFFUSION, HANGING DROP, TEMPERATURE           
REMARK 280  298.0K                                                              
REMARK 290                                                                      
REMARK 290 CRYSTALLOGRAPHIC SYMMETRY                                            
REMARK 290 SYMMETRY OPERATORS FOR SPACE GROUP: H 3                              
REMARK 290                                                                      
REMARK 290      SYMOP   SYMMETRY                                                
REMARK 290     NNNMMM   OPERATOR                                                
REMARK 290       1555   X,Y,Z                                                   
REMARK 290       2555   -Y,X-Y,Z                                                
REMARK 290       3555   -X+Y,-X,Z                                               
REMARK 290       4555   2/3+X,1/3+Y,1/3+Z                                       
REMARK 290       5555   2/3-Y,1/3+X-Y,1/3+Z                                     
REMARK 290       6555   2/3-X+Y,1/3-X,1/3+Z                                     
REMARK 290       7555   1/3+X,2/3+Y,2/3+Z                                       
REMARK 290       8555   1/3-Y,2/3+X-Y,2/3+Z                                     
REMARK 290       9555   1/3-X+Y,2/3-X,2/3+Z                                     
REMARK 290                                                                      
REMARK 290     WHERE NNN -> OPERATOR NUMBER                                     
REMARK 290           MMM -> TRANSLATION VECTOR                                  
REMARK 290                                                                      
REMARK 290 CRYSTALLOGRAPHIC SYMMETRY TRANSFORMATIONS                            
REMARK 290 THE FOLLOWING TRANSFORMATIONS OPERATE ON THE ATOM/HETATM             
REMARK 290 RECORDS IN THIS ENTRY TO PRODUCE CRYSTALLOGRAPHICALLY                
REMARK 290 RELATED MOLECULES.                                                   
REMARK 290   SMTRY1   1  1.000000  0.000000  0.000000        0.00000            
REMARK 290   SMTRY2   1  0.000000  1.000000  0.000000        0.00000            
REMARK 290   SMTRY3   1  0.000000  0.000000  1.000000        0.00000            
REMARK 290   SMTRY1   2 -0.500000 -0.866025  0.000000        0.00000            
REMARK 290   SMTRY2   2  0.866025 -0.500000  0.000000        0.00000            
REMARK 290   SMTRY3   2  0.000000  0.000000  1.000000        0.00000            
REMARK 290   SMTRY1   3 -0.500000  0.866025  0.000000        0.00000            
REMARK 290   SMTRY2   3 -0.866025 -0.500000  0.000000        0.00000            
REMARK 290   SMTRY3   3  0.000000  0.000000  1.000000        0.00000            
REMARK 290   SMTRY1   4  1.000000  0.000000  0.000000       37.48200            
REMARK 290   SMTRY2   4  0.000000  1.000000  0.000000       21.64024            
REMARK 290   SMTRY3   4  0.000000  0.000000  1.000000       11.07700            
REMARK 290   SMTRY1   5 -0.500000 -0.866025  0.000000       37.48200            
REMARK 290   SMTRY2   5  0.866025 -0.500000  0.000000       21.64024            
REMARK 290   SMTRY3   5  0.000000  0.000000  1.000000       11.07700            
REMARK 290   SMTRY1   6 -0.500000  0.866025  0.000000       37.48200            
REMARK 290   SMTRY2   6 -0.866025 -0.500000  0.000000       21.64024            
REMARK 290   SMTRY3   6  0.000000  0.000000  1.000000       11.07700            
REMARK 290   SMTRY1   7  1.000000  0.000000  0.000000        0.00000            
REMARK 290   SMTRY2   7  0.000000  1.000000  0.000000       43.28049            
REMARK 290   SMTRY3   7  0.000000  0.000000  1.000000       22.15400            
REMARK 290   SMTRY1   8 -0.500000 -0.866025  0.000000        0.00000            
REMARK 290   SMTRY2   8  0.866025 -0.500000  0.000000       43.28049            
REMARK 290   SMTRY3   8  0.000000  0.000000  1.000000       22.15400            
REMARK 290   SMTRY1   9 -0.500000  0.866025  0.000000        0.00000            
REMARK 290   SMTRY2   9 -0.866025 -0.500000  0.000000       43.28049            
REMARK 290   SMTRY3   9  0.000000  0.000000  1.000000       22.15400            
REMARK 290                                                                      
REMARK 290 REMARK: NULL                                                         
REMARK 300                                                                      
REMARK 300 BIOMOLECULE: 1                                                       
REMARK 300 THIS ENTRY CONTAINS THE CRYSTALLOGRAPHIC ASYMMETRIC UNIT             
REMARK 300 WHICH CONSISTS OF 1 CHAIN(S). SEE REMARK 350 FOR                     
REMARK 300 INFORMATION ON GENERATING THE BIOLOGICAL MOLECULE(S).                
REMARK 350                                                                      
REMARK 350 GENERATING THE BIOMOLECULE                                           
REMARK 350 COORDINATES FOR A COMPLETE MULTIMER REPRESENTING THE KNOWN           
REMARK 350 BIOLOGICALLY SIGNIFICANT OLIGOMERIZATION STATE OF THE                
REMARK 350 MOLECULE CAN BE GENERATED BY APPLYING BIOMT TRANSFORMATIONS          
REMARK 350 GIVEN BELOW.  BOTH NON-CRYSTALLOGRAPHIC AND                          
REMARK 350 CRYSTALLOGRAPHIC OPERATIONS ARE GIVEN.                               
REMARK 350                                                                      
REMARK 350 BIOMOLECULE: 1                                                       
REMARK 350 APPLY THE FOLLOWING TO CHAINS: A                                     
REMARK 350   BIOMT1   1  1.000000  0.000000  0.000000        0.00000            
REMARK 350   BIOMT2   1  0.000000  1.000000  0.000000        0.00000            
REMARK 350   BIOMT3   1  0.000000  0.000000  1.000000        0.00000            
REMARK 350   BIOMT1   2 -0.500000 -0.866025  0.000000        0.00000            
REMARK 350   BIOMT2   2  0.866025 -0.500000  0.000000        0.00000            
REMARK 350   BIOMT3   2  0.000000  0.000000  1.000000        0.00000            
REMARK 350   BIOMT1   3 -0.500000  0.866025  0.000000        0.00000            
REMARK 350   BIOMT2   3 -0.866025 -0.500000  0.000000        0.00000            
REMARK 350   BIOMT3   3  0.000000  0.000000  1.000000        0.00000            
REMARK 375                                                                      
REMARK 375 SPECIAL POSITION                                                     
REMARK 375 THE FOLLOWING ATOMS ARE FOUND TO BE WITHIN 0.15 ANGSTROMS            
REMARK 375 OF A SYMMETRY RELATED ATOM AND ARE ASSUMED TO BE ON SPECIAL          
REMARK 375 POSITIONS.                                                           
REMARK 375                                                                      
REMARK 375 ATOM RES CSSEQI                                                      
REMARK 375      HOH   201   LIES ON A SPECIAL POSITION.                         
REMARK 375      HOH   202   LIES ON A SPECIAL POSITION.                         
REMARK 375      HOH   203   LIES ON A SPECIAL POSITION.                         
REMARK 375      HOH   204   LIES ON A SPECIAL POSITION.                         
REMARK 375      HOH   205   LIES ON A SPECIAL POSITION.                         
REMARK 500                                                                      
REMARK 500 GEOMETRY AND STEREOCHEMISTRY                                         
REMARK 500 SUBTOPIC: CLOSE CONTACTS IN SAME ASYMMETRIC UNIT                     
REMARK 500                                                                      
REMARK 500 THE FOLLOWING ATOMS ARE IN CLOSE CONTACT.                            
REMARK 500                                                                      
REMARK 500  ATM1  RES C  SSEQI   ATM2  RES C  SSEQI                             
REMARK 500   O    HOH     246     O    HOH     303              1.51            
REMARK 500   O    HOH     214     O    HOH     283              1.52            
REMARK 500   O    HOH     202     O    HOH     205              1.56            
REMARK 500   NH2  ARG A    59     O    HOH     302              1.57            
REMARK 500   O    HOH     240     O    HOH     281              1.69            
REMARK 500   N    HIS A    17     O    HOH     275              1.89            
REMARK 500   ND2  ASN A    68     O    HOH     312              1.90            
REMARK 500   O    HOH     228     O    HOH     270              1.99            
REMARK 500   OE1  GLN A    88     O    HOH     320              2.04            
REMARK 500   O    HOH     248     O    HOH     296              2.06            
REMARK 500   O    HOH     271     O    HOH     272              2.18            
REMARK 500                                                                      
REMARK 500 GEOMETRY AND STEREOCHEMISTRY                                         
REMARK 500 SUBTOPIC: CLOSE CONTACTS                                             
REMARK 500                                                                      
REMARK 500 THE FOLLOWING ATOMS THAT ARE RELATED BY CRYSTALLOGRAPHIC             
REMARK 500 SYMMETRY ARE IN CLOSE CONTACT.  AN ATOM LOCATED WITHIN 0.15          
REMARK 500 ANGSTROMS OF A SYMMETRY RELATED ATOM IS ASSUMED TO BE ON A           
REMARK 500 SPECIAL POSITION AND IS, THEREFORE, LISTED IN REMARK 375             
REMARK 500 INSTEAD OF REMARK 500.  ATOMS WITH NON-BLANK ALTERNATE               
REMARK 500 LOCATION INDICATORS ARE NOT INCLUDED IN THE CALCULATIONS.            
REMARK 500                                                                      
REMARK 500 DISTANCE CUTOFF:                                                     
REMARK 500 2.2 ANGSTROMS FOR CONTACTS NOT INVOLVING HYDROGEN ATOMS              
REMARK 500 1.6 ANGSTROMS FOR CONTACTS INVOLVING HYDROGEN ATOMS                  
REMARK 500                                                                      
REMARK 500  ATM1  RES C  SSEQI   ATM2  RES C  SSEQI  SSYMOP   DISTANCE          
REMARK 500   O    HOH     317     O    HOH     301     6454     1.61            
REMARK 500   O    HOH     244     O    HOH     283     3555     1.84            
REMARK 500   NZ   LYS A    21     O    HOH     276     3555     2.07            
REMARK 500                                                                      
REMARK 500 GEOMETRY AND STEREOCHEMISTRY                                         
REMARK 500 SUBTOPIC: COVALENT BOND ANGLES                                       
REMARK 500                                                                      
REMARK 500 THE STEREOCHEMICAL PARAMETERS OF THE FOLLOWING RESIDUES              
REMARK 500 HAVE VALUES WHICH DEVIATE FROM EXPECTED VALUES BY MORE               
REMARK 500 THAN 6*RMSD (M=MODEL NUMBER; RES=RESIDUE NAME; C=CHAIN               
REMARK 500 IDENTIFIER; SSEQ=SEQUENCE NUMBER; I=INSERTION CODE).                 
REMARK 500                                                                      
REMARK 500 STANDARD TABLE:                                                      
REMARK 500 FORMAT: (10X,I3,1X,A3,1X,A1,I4,A1,3(1X,A4,2X),12X,F5.1)              
REMARK 500                                                                      
REMARK 500 EXPECTED VALUES: ENGH AND HUBER, 1991                                
REMARK 500                                                                      
REMARK 500  M RES CSSEQI ATM1   ATM2   ATM3                                     
REMARK 500    ARG A  61   CD  -  NE  -  CZ  ANGL. DEV. = 19.2 DEGREES           
REMARK 525                                                                      
REMARK 525 SOLVENT                                                              
REMARK 525 THE FOLLOWING SOLVENT MOLECULES LIE FARTHER THAN EXPECTED            
REMARK 525 FROM THE PROTEIN OR NUCLEIC ACID MOLECULE AND MAY BE                 
REMARK 525 ASSOCIATED WITH A SYMMETRY RELATED MOLECULE (M=MODEL                 
REMARK 525 NUMBER; RES=RESIDUE NAME; C=CHAIN IDENTIFIER; SSEQ=SEQUENCE          
REMARK 525 NUMBER; I=INSERTION CODE):                                           
REMARK 525                                                                      
REMARK 525  M RES CSSEQI                                                        
REMARK 525    HOH   201        DISTANCE =  5.33 ANGSTROMS                       
REMARK 525    HOH   285        DISTANCE =  5.77 ANGSTROMS                       
REMARK 525    HOH   314        DISTANCE =  7.03 ANGSTROMS                       
REMARK 525    HOH   317        DISTANCE =  8.04 ANGSTROMS                       
REMARK 525    HOH   324        DISTANCE =  9.61 ANGSTROMS                       
REMARK 900                                                                      
REMARK 900 RELATED ENTRIES                                                      
REMARK 900 RELATED ID: 1WM2   RELATED DB: PDB                                   
REMARK 900 THE SAME PROTEIN AT 1.6 A                                            
DBREF  1WM3 A   17    88  SWS    P61956   SM32_HUMAN      17     88             
SEQRES   1 A   72  HIS ILE ASN LEU LYS VAL ALA GLY GLN ASP GLY SER VAL          
SEQRES   2 A   72  VAL GLN PHE LYS ILE LYS ARG HIS THR PRO LEU SER LYS          
SEQRES   3 A   72  LEU MET LYS ALA TYR CYS GLU ARG GLN GLY LEU SER MET          
SEQRES   4 A   72  ARG GLN ILE ARG PHE ARG PHE ASP GLY GLN PRO ILE ASN          
SEQRES   5 A   72  GLU THR ASP THR PRO ALA GLN LEU GLU MET GLU ASP GLU          
SEQRES   6 A   72  ASP THR ILE ASP VAL PHE GLN                                  
FORMUL   2  HOH   *127(H2 O1)                                                   
HELIX    1   1 LEU A   40  GLY A   52  1                                  13    
SHEET    1   A 5 VAL A  29  ILE A  34  0                                        
SHEET    2   A 5 ILE A  18  ALA A  23 -1  N  ILE A  18   O  ILE A  34           
SHEET    3   A 5 ASP A  82  PHE A  87  1  O  ILE A  84   N  LYS A  21           
SHEET    4   A 5 ARG A  59  PHE A  62 -1  N  ARG A  61   O  ASP A  85           
SHEET    5   A 5 GLN A  65  PRO A  66 -1  O  GLN A  65   N  PHE A  62           
CRYST1   74.964   74.964   33.231  90.00  90.00 120.00 H 3           9          
ORIGX1      1.000000  0.000000  0.000000        0.00000                         
ORIGX2      0.000000  1.000000  0.000000        0.00000                         
ORIGX3      0.000000  0.000000  1.000000        0.00000                         
SCALE1      0.013340  0.007702  0.000000        0.00000                         
SCALE2      0.000000  0.015403  0.000000        0.00000                         
SCALE3      0.000000  0.000000  0.030092        0.00000                         
ATOM      1  N   HIS A  17     -12.690   8.753   5.446  1.00 29.32           N  
ANISOU    1  N   HIS A  17     3009   5087   3043   -219   -364   -924       N  
ATOM      2  CA  HIS A  17     -11.570   8.953   6.350  1.00 21.61           C  
ANISOU    2  CA  HIS A  17     2635   2695   2882    250   -194   -658       C  
ATOM      3  C   HIS A  17     -10.274   8.970   5.544  1.00 22.01           C  
ANISOU    3  C   HIS A  17     2823   3116   2426    350   -117   -697       C  
ATOM      4  O   HIS A  17     -10.193   8.315   4.491  1.00 29.95           O  
ANISOU    4  O   HIS A  17     3948   4370   3063     -8    196  -1587       O  
ATOM      5  CB  HIS A  17     -11.462   7.820   7.380  1.00 23.64           C  
ANISOU    5  CB  HIS A  17     2664   2512   3806    -53    106   -295       C  
ATOM      6  CG  HIS A  17     -12.551   7.811   8.421  1.00 21.18           C  
ANISOU    6  CG  HIS A  17     2398   1654   3994    -58    103   -420       C  
ATOM      7  ND1 HIS A  17     -13.731   7.137   8.194  1.00 28.94           N  
ANISOU    7  ND1 HIS A  17     2691   3545   4760   -724    160  -1367       N  
ATOM      8  CD2 HIS A  17     -12.634   8.384   9.644  1.00 21.69           C  
ANISOU    8  CD2 HIS A  17     2415   1571   4254    -26    249   -665       C  
ATOM      9  CE1 HIS A  17     -14.492   7.301   9.267  1.00 27.01           C  
ANISOU    9  CE1 HIS A  17     2311   3384   4568   -501     51   -511       C  
ATOM     10  NE2 HIS A  17     -13.869   8.058  10.168  1.00 22.66           N  
ANISOU   10  NE2 HIS A  17     2805   1902   3903   -363    331    -39       N  
ATOM     11  N   ILE A  18      -9.269   9.660   6.089  1.00 19.45           N  
ANISOU   11  N   ILE A  18     2514   2621   2254    621   -444     55       N  
ATOM     12  CA  ILE A  18      -7.910   9.377   5.605  1.00 18.67           C  
ANISOU   12  CA  ILE A  18     2678   2499   1916    594   -314    113       C  
ATOM     13  C   ILE A  18      -7.122   8.759   6.749  1.00 16.24           C  
ANISOU   13  C   ILE A  18     2095   2414   1663    410    -82    -13       C  
ATOM     14  O   ILE A  18      -7.425   8.919   7.929  1.00 18.80           O  
ANISOU   14  O   ILE A  18     2814   2641   1689   1005    245    310       O  
ATOM     15  CB  ILE A  18      -7.228  10.640   5.088  1.00 20.22           C  
ANISOU   15  CB  ILE A  18     3117   2350   2217    781    112    128       C  
ATOM     16  CG1 ILE A  18      -7.062  11.686   6.183  1.00 18.52           C  
ANISOU   16  CG1 ILE A  18     2864   2003   2170    775   -183    391       C  
ATOM     17  CG2 ILE A  18      -7.981  11.176   3.889  1.00 24.61           C  
ANISOU   17  CG2 ILE A  18     4895   2408   2049   1043   -301     56       C  
ATOM     18  CD1 ILE A  18      -6.161  12.824   5.749  1.00 28.21           C  
ANISOU   18  CD1 ILE A  18     5127   3143   2450   -730    131    528       C  
ATOM     19  N   ASN A  19      -6.121   8.023   6.349  1.00 15.46           N  
ANISOU   19  N   ASN A  19     1896   2127   1852    143    -14   -102       N  
ATOM     20  CA  ASN A  19      -5.239   7.306   7.243  1.00 14.34           C  
ANISOU   20  CA  ASN A  19     1634   1855   1960    129     77   -232       C  
ATOM     21  C   ASN A  19      -4.012   8.178   7.507  1.00 14.83           C  
ANISOU   21  C   ASN A  19     1911   1899   1825   -125     -6    -49       C  
ATOM     22  O   ASN A  19      -3.431   8.715   6.575  1.00 18.03           O  
ANISOU   22  O   ASN A  19     2512   2501   1837   -555    270    -56       O  
ATOM     23  CB  ASN A  19      -4.825   6.003   6.573  1.00 17.71           C  
ANISOU   23  CB  ASN A  19     2376   1655   2698    -31     58   -366       C  
ATOM     24  CG  ASN A  19      -6.062   5.099   6.413  1.00 21.26           C  
ANISOU   24  CG  ASN A  19     3172   2158   2750   -787   -221     10       C  
ATOM     25  OD1 ASN A  19      -6.606   4.651   7.400  1.00 26.18           O  
ANISOU   25  OD1 ASN A  19     3715   3014   3217  -1142    748   -433       O  
ATOM     26  ND2 ASN A  19      -6.320   4.899   5.151  1.00 31.73           N  
ANISOU   26  ND2 ASN A  19     4294   4871   2890  -1869   -745     71       N  
ATOM     27  N   LEU A  20      -3.660   8.337   8.751  1.00 13.44           N  
ANISOU   27  N   LEU A  20     1831   1403   1871   -153   -130    211       N  
ATOM     28  CA  LEU A  20      -2.500   9.115   9.146  1.00 13.32           C  
ANISOU   28  CA  LEU A  20     1722   1548   1792   -248     37    259       C  
ATOM     29  C   LEU A  20      -1.643   8.266  10.069  1.00 13.64           C  
ANISOU   29  C   LEU A  20     1783   1613   1786   -356    -72    257       C  
ATOM     30  O   LEU A  20      -2.134   7.494  10.871  1.00 17.53           O  
ANISOU   30  O   LEU A  20     1917   2202   2542   -485   -201    958       O  
ATOM     31  CB  LEU A  20      -2.929  10.398   9.848  1.00 13.81           C  
ANISOU   31  CB  LEU A  20     1704   1734   1809   -298     48     76       C  
ATOM     32  CG  LEU A  20      -3.675  11.418   8.998  1.00 14.52           C  
ANISOU   32  CG  LEU A  20     1951   1719   1849    -42    267     82       C  
ATOM     33  CD1 LEU A  20      -4.211  12.540   9.858  1.00 16.10           C  
ANISOU   33  CD1 LEU A  20     1998   1745   2374   -187    247   -282       C  
ATOM     34  CD2 LEU A  20      -2.779  11.943   7.860  1.00 17.85           C  
ANISOU   34  CD2 LEU A  20     2449   1940   2395     29    642    537       C  
ATOM     35  N   LYS A  21      -0.368   8.503   9.990  1.00 13.63           N  
ANISOU   35  N   LYS A  21     1767   1598   1816   -378   -145    274       N  
ATOM     36  CA  LYS A  21       0.652   7.910  10.814  1.00 14.38           C  
ANISOU   36  CA  LYS A  21     1959   1657   1847   -293   -309    196       C  
ATOM     37  C   LYS A  21       1.101   8.950  11.836  1.00 12.80           C  
ANISOU   37  C   LYS A  21     1516   1610   1739   -446     48    232       C  
ATOM     38  O   LYS A  21       1.236  10.140  11.509  1.00 15.55           O  
ANISOU   38  O   LYS A  21     2296   1621   1991   -543   -243    513       O  
ATOM     39  CB  LYS A  21       1.866   7.451   9.982  1.00 16.10           C  
ANISOU   39  CB  LYS A  21     2164   1539   2416     64   -272   -104       C  
ATOM     40  CG  LYS A  21       1.522   6.395   8.948  1.00 21.30           C  
ANISOU   40  CG  LYS A  21     3059   2145   2890     34   -269   -661       C  
ATOM     41  CD  LYS A  21       2.647   5.981   8.012  1.00 27.78           C  
ANISOU   41  CD  LYS A  21     3741   3491   3323   1099   -189  -1135       C  
ATOM     42  CE  LYS A  21       2.205   5.081   6.891  1.00 47.13           C  
ANISOU   42  CE  LYS A  21     7944   5134   4829   -682   1193  -3052       C  
ATOM     43  NZ  LYS A  21       2.775   3.702   7.070  1.00 70.83           N  
ANISOU   43  NZ  LYS A  21    14761   4608   7544    187    804  -3386       N  
ATOM     44  N   VAL A  22       1.367   8.519  13.049  1.00 11.31           N  
ANISOU   44  N   VAL A  22     1241   1286   1770   -131      4    240       N  
ATOM     45  CA  VAL A  22       1.969   9.340  14.096  1.00 11.17           C  
ANISOU   45  CA  VAL A  22     1187   1308   1749    179     26     36       C  
ATOM     46  C   VAL A  22       3.312   8.706  14.440  1.00 11.01           C  
ANISOU   46  C   VAL A  22     1237   1079   1866    175    -67    -87       C  
ATOM     47  O   VAL A  22       3.345   7.582  14.971  1.00 12.37           O  
ANISOU   47  O   VAL A  22     1397   1231   2072    138    -71     66       O  
ATOM     48  CB  VAL A  22       1.088   9.487  15.345  1.00 13.11           C  
ANISOU   48  CB  VAL A  22     1522   1354   2106    317    421    118       C  
ATOM     49  CG1 VAL A  22       1.814  10.337  16.334  1.00 17.14           C  
ANISOU   49  CG1 VAL A  22     3157   1438   1917    311    435   -172       C  
ATOM     50  CG2 VAL A  22      -0.277  10.064  14.893  1.00 18.39           C  
ANISOU   50  CG2 VAL A  22     1695   2111   3180    888    863    966       C  
ATOM     51  N   ALA A  23       4.402   9.383  14.131  1.00 11.97           N  
ANISOU   51  N   ALA A  23     1114   1265   2167    131   -159    -92       N  
ATOM     52  CA  ALA A  23       5.755   8.861  14.252  1.00 13.62           C  
ANISOU   52  CA  ALA A  23     1171   1417   2588    183   -232   -141       C  
ATOM     53  C   ALA A  23       6.489   9.472  15.425  1.00 13.03           C  
ANISOU   53  C   ALA A  23     1205   1316   2430    283   -234    -90       C  
ATOM     54  O   ALA A  23       6.613  10.708  15.466  1.00 13.78           O  
ANISOU   54  O   ALA A  23     1491   1272   2472    134   -254    -86       O  
ATOM     55  CB  ALA A  23       6.522   9.135  12.962  1.00 16.52           C  
ANISOU   55  CB  ALA A  23     1486   2247   2544    268    100   -560       C  
ATOM     56  N   GLY A  24       6.972   8.638  16.317  1.00 14.81           N  
ANISOU   56  N   GLY A  24     1830   1350   2447    324   -333   -111       N  
ATOM     57  CA  GLY A  24       7.788   9.111  17.413  1.00 15.26           C  
ANISOU   57  CA  GLY A  24     1859   1627   2311    389   -367   -174       C  
ATOM     58  C   GLY A  24       9.240   9.130  17.039  1.00 15.07           C  
ANISOU   58  C   GLY A  24     1861   1342   2524    137   -358   -132       C  
ATOM     59  O   GLY A  24       9.711   8.531  16.037  1.00 15.47           O  
ANISOU   59  O   GLY A  24     1657   1623   2599   -128   -275   -227       O  
ATOM     60  N   GLN A  25      10.033   9.828  17.869  1.00 16.73           N  
ANISOU   60  N   GLN A  25     2026   1734   2598    167   -500   -310       N  
ATOM     61  CA  GLN A  25      11.462   9.899  17.611  1.00 18.18           C  
ANISOU   61  CA  GLN A  25     2049   1645   3213   -153   -418   -221       C  
ATOM     62  C   GLN A  25      12.189   8.545  17.797  1.00 16.69           C  
ANISOU   62  C   GLN A  25     1911   1779   2653     46   -300   -301       C  
ATOM     63  O   GLN A  25      13.292   8.333  17.291  1.00 18.80           O  
ANISOU   63  O   GLN A  25     1819   2069   3255   -156   -163   -162       O  
ATOM     64  CB  GLN A  25      12.123  11.009  18.467  1.00 22.00           C  
ANISOU   64  CB  GLN A  25     2859   1587   3913   -221  -1303   -184       C  
ATOM     65  CG  GLN A  25      11.686  12.439  18.135  1.00 30.84           C  
ANISOU   65  CG  GLN A  25     3928   1593   6198    -11  -2445   -192       C  
ATOM     66  CD  GLN A  25      12.421  13.524  18.926  1.00 27.20           C  
ANISOU   66  CD  GLN A  25     3038   1590   5707    150  -1383   -535       C  
ATOM     67  OE1 GLN A  25      12.041  13.833  20.067  1.00 35.86           O  
ANISOU   67  OE1 GLN A  25     5156   3224   5245   -192  -1267   -370       O  
ATOM     68  NE2 GLN A  25      13.450  14.164  18.341  1.00 33.11           N  
ANISOU   68  NE2 GLN A  25     4044   3310   5225  -1052  -2220    959       N  
ATOM     69  N   ASP A  26      11.557   7.616  18.504  1.00 15.52           N  
ANISOU   69  N   ASP A  26     1618   1724   2554    225   -465   -229       N  
ATOM     70  CA  ASP A  26      12.055   6.277  18.667  1.00 15.62           C  
ANISOU   70  CA  ASP A  26     1571   1775   2588    286   -517   -212       C  
ATOM     71  C   ASP A  26      11.781   5.410  17.447  1.00 14.82           C  
ANISOU   71  C   ASP A  26     1392   1736   2503    194   -165   -198       C  
ATOM     72  O   ASP A  26      12.217   4.239  17.453  1.00 16.69           O  
ANISOU   72  O   ASP A  26     1806   1851   2685    466     24   -215       O  
ATOM     73  CB  ASP A  26      11.464   5.625  19.932  1.00 18.14           C  
ANISOU   73  CB  ASP A  26     2411   2072   2410    223   -523   -149       C  
ATOM     74  CG  ASP A  26       9.950   5.453  19.903  1.00 16.64           C  
ANISOU   74  CG  ASP A  26     2361   1651   2311    159    -36   -284       C  
ATOM     75  OD1 ASP A  26       9.423   4.831  20.846  1.00 21.84           O  
ANISOU   75  OD1 ASP A  26     2977   2651   2670    408    277    260       O  
ATOM     76  OD2 ASP A  26       9.280   5.914  18.964  1.00 16.70           O  
ANISOU   76  OD2 ASP A  26     1971   2074   2299    -90   -132   -271       O  
ATOM     77  N   GLY A  27      11.136   5.922  16.427  1.00 14.01           N  
ANISOU   77  N   GLY A  27     1300   1635   2386   -109   -150   -154       N  
ATOM     78  CA  GLY A  27      10.802   5.148  15.249  1.00 14.93           C  
ANISOU   78  CA  GLY A  27     1484   1854   2336   -374    175   -325       C  
ATOM     79  C   GLY A  27       9.441   4.484  15.276  1.00 12.38           C  
ANISOU   79  C   GLY A  27     1262   1296   2147    -79    102    -39       C  
ATOM     80  O   GLY A  27       8.996   3.932  14.285  1.00 13.11           O  
ANISOU   80  O   GLY A  27     1343   1461   2177   -175    163   -147       O  
ATOM     81  N   SER A  28       8.738   4.539  16.403  1.00 12.44           N  
ANISOU   81  N   SER A  28     1135   1447   2144     65     -7   -177       N  
ATOM     82  CA  SER A  28       7.393   3.998  16.456  1.00 13.59           C  
ANISOU   82  CA  SER A  28     1129   1425   2607     52    239    -35       C  
ATOM     83  C   SER A  28       6.479   4.721  15.514  1.00 13.96           C  
ANISOU   83  C   SER A  28     1164   1175   2964    115    -59   -420       C  
ATOM     84  O   SER A  28       6.520   5.944  15.348  1.00 15.72           O  
ANISOU   84  O   SER A  28     1581   1269   3123    119   -264   -227       O  
ATOM     85  CB  SER A  28       6.882   4.141  17.900  1.00 17.30           C  
ANISOU   85  CB  SER A  28     1518   2207   2849     34    680   -185       C  
ATOM     86  OG  SER A  28       6.724   5.469  18.332  1.00 21.25           O  
ANISOU   86  OG  SER A  28     2085   2688   3300    404     -6   -764       O  
ATOM     87  N   VAL A  29       5.588   3.966  14.853  1.00 13.56           N  
ANISOU   87  N   VAL A  29     1117   1084   2950    119     52   -204       N  
ATOM     88  CA  VAL A  29       4.592   4.525  13.949  1.00 15.00           C  
ANISOU   88  CA  VAL A  29      980   1249   3470    113   -141   -245       C  
ATOM     89  C   VAL A  29       3.226   3.947  14.322  1.00 17.04           C  
ANISOU   89  C   VAL A  29     1176   1109   4190     70     44    -75       C  
ATOM     90  O   VAL A  29       3.041   2.733  14.241  1.00 23.63           O  
ANISOU   90  O   VAL A  29     1372   1167   6439    -80    534   -412       O  
ATOM     91  CB  VAL A  29       4.895   4.185  12.491  1.00 16.41           C  
ANISOU   91  CB  VAL A  29     1387   1592   3255    244   -365   -130       C  
ATOM     92  CG1 VAL A  29       3.714   4.615  11.611  1.00 24.01           C  
ANISOU   92  CG1 VAL A  29     2091   2851   4179    688  -1283   -753       C  
ATOM     93  CG2 VAL A  29       6.200   4.763  11.985  1.00 16.50           C  
ANISOU   93  CG2 VAL A  29     1894   1784   2591    -63   -366    247       C  
ATOM     94  N   VAL A  30       2.319   4.794  14.742  1.00 14.62           N  
ANISOU   94  N   VAL A  30     1078   1185   3293    126   -102     63       N  
ATOM     95  CA  VAL A  30       0.983   4.388  15.173  1.00 16.77           C  
ANISOU   95  CA  VAL A  30     1046   1913   3411    154   -164    709       C  
ATOM     96  C   VAL A  30       0.004   5.002  14.219  1.00 13.34           C  
ANISOU   96  C   VAL A  30     1047   1472   2548    -97     48    483       C  
ATOM     97  O   VAL A  30       0.150   6.139  13.770  1.00 17.42           O  
ANISOU   97  O   VAL A  30     1443   1812   3365   -441   -478    961       O  
ATOM     98  CB  VAL A  30       0.735   4.918  16.617  1.00 22.87           C  
ANISOU   98  CB  VAL A  30     1886   4233   2572    303   -128   1510       C  
ATOM     99  CG1 VAL A  30      -0.650   4.632  17.103  1.00 25.35           C  
ANISOU   99  CG1 VAL A  30     2257   3467   3908    583    626    996       C  
ATOM    100  CG2 VAL A  30       1.847   4.325  17.529  1.00 27.02           C  
ANISOU  100  CG2 VAL A  30     2864   4037   3364   1739   -279   1221       C  
ATOM    101  N   GLN A  31      -1.055   4.292  13.861  1.00 13.57           N  
ANISOU  101  N   GLN A  31     1135   1212   2809     -6      2    342       N  
ATOM    102  CA  GLN A  31      -1.964   4.641  12.809  1.00 13.59           C  
ANISOU  102  CA  GLN A  31     1022   1513   2628    -38    111    165       C  
ATOM    103  C   GLN A  31      -3.299   5.102  13.408  1.00 10.89           C  
ANISOU  103  C   GLN A  31     1148   1030   1960    -69    -38     34       C  
ATOM    104  O   GLN A  31      -3.806   4.576  14.400  1.00 11.53           O  
ANISOU  104  O   GLN A  31     1220   1107   2052   -103     16    185       O  
ATOM    105  CB  GLN A  31      -2.236   3.437  11.898  1.00 17.95           C  
ANISOU  105  CB  GLN A  31     1474   2205   3140    226    175   -637       C  
ATOM    106  CG  GLN A  31      -1.060   3.069  11.039  1.00 31.09           C  
ANISOU  106  CG  GLN A  31     3321   3411   5083    855   1745  -1007       C  
ATOM    107  CD  GLN A  31      -1.500   2.905   9.584  1.00 52.97           C  
ANISOU  107  CD  GLN A  31     8605   6954   4568  -3225   2874  -3011       C  
ATOM    108  OE1 GLN A  31      -2.464   2.175   9.372  1.00 64.93           O  
ANISOU  108  OE1 GLN A  31    11338   7399   5934  -4872   2214  -3992       O  
ATOM    109  NE2 GLN A  31      -0.838   3.587   8.670  1.00 94.66           N  
ANISOU  109  NE2 GLN A  31    21789   8990   5189 -10842    377   -300       N  
ATOM    110  N   PHE A  32      -3.878   6.076  12.717  1.00 12.33           N  
ANISOU  110  N   PHE A  32     1261   1431   1993     26     75    293       N  
ATOM    111  CA  PHE A  32      -5.200   6.616  12.971  1.00 12.24           C  
ANISOU  111  CA  PHE A  32     1319   1111   2221     74    -62    335       C  
ATOM    112  C   PHE A  32      -5.938   6.786  11.665  1.00 13.28           C  
ANISOU  112  C   PHE A  32     1422   1517   2108     82     78    457       C  
ATOM    113  O   PHE A  32      -5.337   6.905  10.579  1.00 18.90           O  
ANISOU  113  O   PHE A  32     1736   3269   2176     93    312    421       O  
ATOM    114  CB  PHE A  32      -5.113   7.973  13.696  1.00 14.19           C  
ANISOU  114  CB  PHE A  32     1594   1186   2614     91     57    203       C  
ATOM    115  CG  PHE A  32      -4.557   7.799  15.075  1.00 15.15           C  
ANISOU  115  CG  PHE A  32     1892   1110   2755     99   -174   -225       C  
ATOM    116  CD1 PHE A  32      -3.138   7.807  15.123  1.00 18.98           C  
ANISOU  116  CD1 PHE A  32     2051   1944   3217    272   -686   -431       C  
ATOM    117  CD2 PHE A  32      -5.294   7.587  16.223  1.00 18.16           C  
ANISOU  117  CD2 PHE A  32     2976   1490   2435   -661   -181   -584       C  
ATOM    118  CE1 PHE A  32      -2.465   7.592  16.296  1.00 21.05           C  
ANISOU  118  CE1 PHE A  32     2502   2405   3090     77   -714   -228       C  
ATOM    119  CE2 PHE A  32      -4.625   7.344  17.422  1.00 21.07           C  
ANISOU  119  CE2 PHE A  32     3122   2395   2488   -420   -353   -783       C  
ATOM    120  CZ  PHE A  32      -3.254   7.287  17.391  1.00 24.17           C  
ANISOU  120  CZ  PHE A  32     3125   3226   2833    320   -188  -1031       C  
ATOM    121  N   LYS A  33      -7.225   6.877  11.736  1.00 12.45           N  
ANISOU  121  N   LYS A  33     1446   1485   1798    233     25    153       N  
ATOM    122  CA  LYS A  33      -8.062   7.296  10.624  1.00 14.71           C  
ANISOU  122  CA  LYS A  33     1996   1760   1834    696   -221     69       C  
ATOM    123  C   LYS A  33      -8.904   8.454  11.142  1.00 13.01           C  
ANISOU  123  C   LYS A  33     1404   1499   2038    183     19    112       C  
ATOM    124  O   LYS A  33      -9.352   8.487  12.269  1.00 14.67           O  
ANISOU  124  O   LYS A  33     1712   1614   2250    451    344    385       O  
ATOM    125  CB  LYS A  33      -8.926   6.154  10.123  1.00 20.32           C  
ANISOU  125  CB  LYS A  33     2948   1859   2914    938  -1222   -577       C  
ATOM    126  CG  LYS A  33      -9.983   5.667  11.060  1.00 24.57           C  
ANISOU  126  CG  LYS A  33     3015   1519   4800   -106  -1129    -74       C  
ATOM    127  CD  LYS A  33     -10.598   4.358  10.630  1.00 35.55           C  
ANISOU  127  CD  LYS A  33     3839   2370   7298   -230   -881  -1882       C  
ATOM    128  CE  LYS A  33     -11.551   4.399   9.486  1.00 34.68           C  
ANISOU  128  CE  LYS A  33     3446   2808   6924   -237   -501  -2784       C  
ATOM    129  NZ  LYS A  33     -12.207   3.061   9.324  1.00 27.61           N  
ANISOU  129  NZ  LYS A  33     4832   2601   3057  -1045   -492   -111       N  
ATOM    130  N   ILE A  34      -9.097   9.469  10.315  1.00 13.46           N  
ANISOU  130  N   ILE A  34     1698   1590   1825    412   -130     74       N  
ATOM    131  CA  ILE A  34      -9.779  10.690  10.658  1.00 13.15           C  
ANISOU  131  CA  ILE A  34     1524   1577   1896    330   -125    -42       C  
ATOM    132  C   ILE A  34     -10.414  11.304   9.407  1.00 13.22           C  
ANISOU  132  C   ILE A  34     1522   1532   1969    215    -82    167       C  
ATOM    133  O   ILE A  34      -9.816  11.318   8.332  1.00 15.64           O  
ANISOU  133  O   ILE A  34     1727   2283   1931    376   -113    108       O  
ATOM    134  CB  ILE A  34      -8.834  11.687  11.363  1.00 13.33           C  
ANISOU  134  CB  ILE A  34     1352   1653   2059    268    -22    -28       C  
ATOM    135  CG1 ILE A  34      -9.593  12.902  11.924  1.00 13.96           C  
ANISOU  135  CG1 ILE A  34     1713   1584   2005    190    -45   -100       C  
ATOM    136  CG2 ILE A  34      -7.662  12.096  10.522  1.00 15.66           C  
ANISOU  136  CG2 ILE A  34     1777   1719   2454    149    303    141       C  
ATOM    137  CD1 ILE A  34      -8.724  13.749  12.841  1.00 16.35           C  
ANISOU  137  CD1 ILE A  34     2196   1606   2410    106   -417   -116       C  
ATOM    138  N   LYS A  35     -11.582  11.859   9.548  1.00 12.56           N  
ANISOU  138  N   LYS A  35     1557   1432   1783     55   -139    195       N  
ATOM    139  CA  LYS A  35     -12.223  12.563   8.450  1.00 13.22           C  
ANISOU  139  CA  LYS A  35     1554   1418   2052     70   -407    128       C  
ATOM    140  C   LYS A  35     -11.543  13.911   8.242  1.00 13.09           C  
ANISOU  140  C   LYS A  35     1397   1513   2065     74   -296    291       C  
ATOM    141  O   LYS A  35     -10.991  14.518   9.171  1.00 13.37           O  
ANISOU  141  O   LYS A  35     1452   1457   2170     94   -254    104       O  
ATOM    142  CB  LYS A  35     -13.709  12.783   8.761  1.00 15.14           C  
ANISOU  142  CB  LYS A  35     1646   1878   2229     31   -111    582       C  
ATOM    143  CG  LYS A  35     -14.496  11.489   8.803  1.00 15.78           C  
ANISOU  143  CG  LYS A  35     1738   2042   2215   -150    138    446       C  
ATOM    144  CD  LYS A  35     -15.973  11.722   8.956  1.00 19.52           C  
ANISOU  144  CD  LYS A  35     1677   2385   3354    -51   -131      8       C  
ATOM    145  CE  LYS A  35     -16.776  10.470   9.240  1.00 24.23           C  
ANISOU  145  CE  LYS A  35     1945   3136   4126   -631   -121    419       C  
ATOM    146  NZ  LYS A  35     -18.238  10.827   9.072  1.00 36.05           N  
ANISOU  146  NZ  LYS A  35     1755   5569   6375   -602   -191    246       N  
ATOM    147  N   ARG A  36     -11.585  14.382   7.009  1.00 14.40           N  
ANISOU  147  N   ARG A  36     1662   1673   2138    -67   -368    308       N  
ATOM    148  CA  ARG A  36     -10.767  15.517   6.593  1.00 15.17           C  
ANISOU  148  CA  ARG A  36     1727   1622   2414      3     98    263       C  
ATOM    149  C   ARG A  36     -11.144  16.809   7.287  1.00 12.89           C  
ANISOU  149  C   ARG A  36     1501   1468   1927    131    -37    527       C  
ATOM    150  O   ARG A  36     -10.286  17.699   7.454  1.00 13.56           O  
ANISOU  150  O   ARG A  36     1726   1615   1812      3    189    350       O  
ATOM    151  CB  ARG A  36     -10.825  15.733   5.063  1.00 21.17           C  
ANISOU  151  CB  ARG A  36     3491   2215   2337   -407    835     56       C  
ATOM    152  CG  ARG A  36     -10.363  14.517   4.229  1.00 26.84           C  
ANISOU  152  CG  ARG A  36     4567   2735   2894    144    615   -360       C  
ATOM    153  CD  ARG A  36     -10.460  14.833   2.732  1.00 32.87           C  
ANISOU  153  CD  ARG A  36     6333   3467   2689   -549   1292   -391       C  
ATOM    154  NE  ARG A  36      -9.596  15.964   2.408  1.00 29.13           N  
ANISOU  154  NE  ARG A  36     4034   3854   3181     61   -485    773       N  
ATOM    155  CZ  ARG A  36      -9.807  17.207   2.042  1.00 24.10           C  
ANISOU  155  CZ  ARG A  36     2634   3881   2643    110    419    776       C  
ATOM    156  NH1 ARG A  36     -11.051  17.724   1.877  1.00 29.41           N  
ANISOU  156  NH1 ARG A  36     2899   4236   4041    236  -1142   -749       N  
ATOM    157  NH2 ARG A  36      -8.757  17.999   1.833  1.00 25.88           N  
ANISOU  157  NH2 ARG A  36     3233   4338   2260   -613    626   -288       N  
ATOM    158  N   HIS A  37     -12.391  16.955   7.724  1.00 13.50           N  
ANISOU  158  N   HIS A  37     1547   1419   2162     76   -113    476       N  
ATOM    159  CA  HIS A  37     -12.853  18.183   8.344  1.00 14.28           C  
ANISOU  159  CA  HIS A  37     1381   1636   2410    109    109    427       C  
ATOM    160  C   HIS A  37     -13.075  18.028   9.843  1.00 14.24           C  
ANISOU  160  C   HIS A  37     1257   1659   2493    344    283    386       C  
ATOM    161  O   HIS A  37     -13.654  18.898  10.464  1.00 17.96           O  
ANISOU  161  O   HIS A  37     2115   1749   2962    537    629    239       O  
ATOM    162  CB  HIS A  37     -14.109  18.703   7.626  1.00 17.88           C  
ANISOU  162  CB  HIS A  37     1795   2083   2916    453    -35    696       C  
ATOM    163  CG  HIS A  37     -13.873  18.905   6.163  1.00 18.30           C  
ANISOU  163  CG  HIS A  37     1947   2112   2894    251   -262    910       C  
ATOM    164  ND1 HIS A  37     -13.046  19.911   5.715  1.00 19.13           N  
ANISOU  164  ND1 HIS A  37     1940   2229   3099    202     45    701       N  
ATOM    165  CD2 HIS A  37     -14.337  18.274   5.094  1.00 21.44           C  
ANISOU  165  CD2 HIS A  37     2588   2674   2883   -333   -501   1070       C  
ATOM    166  CE1 HIS A  37     -13.029  19.861   4.389  1.00 21.18           C  
ANISOU  166  CE1 HIS A  37     2208   2802   3037    -66   -231   1161       C  
ATOM    167  NE2 HIS A  37     -13.825  18.857   3.981  1.00 21.14           N  
ANISOU  167  NE2 HIS A  37     2223   2949   2858    -33   -455   1153       N  
ATOM    168  N   THR A  38     -12.546  16.966  10.467  1.00 12.84           N  
ANISOU  168  N   THR A  38     1483   1453   1943    260    406    116       N  
ATOM    169  CA  THR A  38     -12.603  16.747  11.888  1.00 12.68           C  
ANISOU  169  CA  THR A  38     1405   1398   2015    191    466     45       C  
ATOM    170  C   THR A  38     -11.328  17.295  12.521  1.00 12.42           C  
ANISOU  170  C   THR A  38     1401   1298   2022    240    305    175       C  
ATOM    171  O   THR A  38     -10.238  17.088  12.015  1.00 12.94           O  
ANISOU  171  O   THR A  38     1397   1528   1991    218    369    190       O  
ATOM    172  CB  THR A  38     -12.799  15.226  12.188  1.00 13.37           C  
ANISOU  172  CB  THR A  38     1647   1431   2003     85    407    106       C  
ATOM    173  OG1 THR A  38     -14.084  14.861  11.636  1.00 15.81           O  
ANISOU  173  OG1 THR A  38     1903   1891   2214   -171    229    -25       O  
ATOM    174  CG2 THR A  38     -12.706  14.929  13.645  1.00 15.05           C  
ANISOU  174  CG2 THR A  38     2069   1642   2008   -120    430    174       C  
ATOM    175  N   PRO A  39     -11.432  17.973  13.672  1.00 12.10           N  
ANISOU  175  N   PRO A  39     1203   1446   1950    239    314    213       N  
ATOM    176  CA  PRO A  39     -10.221  18.503  14.308  1.00 11.93           C  
ANISOU  176  CA  PRO A  39     1404   1245   1886    138    234    257       C  
ATOM    177  C   PRO A  39      -9.255  17.412  14.700  1.00 11.45           C  
ANISOU  177  C   PRO A  39     1301   1367   1682     47    145    309       C  
ATOM    178  O   PRO A  39      -9.590  16.376  15.269  1.00 12.11           O  
ANISOU  178  O   PRO A  39     1417   1238   1947      9    223    331       O  
ATOM    179  CB  PRO A  39     -10.698  19.203  15.564  1.00 13.55           C  
ANISOU  179  CB  PRO A  39     1754   1573   1823    226    193    188       C  
ATOM    180  CG  PRO A  39     -12.155  19.349  15.407  1.00 24.16           C  
ANISOU  180  CG  PRO A  39     1738   4172   3270    282    374  -1604       C  
ATOM    181  CD  PRO A  39     -12.635  18.370  14.420  1.00 14.00           C  
ANISOU  181  CD  PRO A  39     1369   1955   1994    429    311     75       C  
ATOM    182  N   LEU A  40      -7.963  17.683  14.441  1.00 12.50           N  
ANISOU  182  N   LEU A  40     1227   1450   2073    141    253    474       N  
ATOM    183  CA  LEU A  40      -6.865  16.780  14.780  1.00 11.77           C  
ANISOU  183  CA  LEU A  40     1239   1376   1855     69      7    234       C  
ATOM    184  C   LEU A  40      -6.703  16.566  16.277  1.00 11.49           C  
ANISOU  184  C   LEU A  40     1145   1351   1869    142     54    112       C  
ATOM    185  O   LEU A  40      -6.067  15.587  16.676  1.00 12.27           O  
ANISOU  185  O   LEU A  40     1329   1419   1914    217    255    388       O  
ATOM    186  CB  LEU A  40      -5.563  17.300  14.157  1.00 11.69           C  
ANISOU  186  CB  LEU A  40     1208   1249   1984     95     28    158       C  
ATOM    187  CG  LEU A  40      -5.442  17.009  12.659  1.00 12.18           C  
ANISOU  187  CG  LEU A  40     1195   1547   1886    143      7    128       C  
ATOM    188  CD1 LEU A  40      -4.534  18.009  11.968  1.00 15.92           C  
ANISOU  188  CD1 LEU A  40     1748   2070   2232   -140    449    117       C  
ATOM    189  CD2 LEU A  40      -4.995  15.583  12.395  1.00 15.13           C  
ANISOU  189  CD2 LEU A  40     1854   1712   2184    383   -106   -211       C  
ATOM    190  N   SER A  41      -7.281  17.430  17.104  1.00 12.66           N  
ANISOU  190  N   SER A  41     1515   1358   1938    173     43    120       N  
ATOM    191  CA  SER A  41      -7.313  17.158  18.542  1.00 13.49           C  
ANISOU  191  CA  SER A  41     1631   1644   1851    184    217      0       C  
ATOM    192  C   SER A  41      -8.005  15.846  18.838  1.00 12.71           C  
ANISOU  192  C   SER A  41     1237   1775   1818    251    163    242       C  
ATOM    193  O   SER A  41      -7.676  15.239  19.875  1.00 13.77           O  
ANISOU  193  O   SER A  41     1708   1867   1659    272    215    152       O  
ATOM    194  CB  SER A  41      -7.902  18.348  19.274  1.00 16.32           C  
ANISOU  194  CB  SER A  41     2155   1843   2204    524   -186   -306       C  
ATOM    195  OG  SER A  41      -9.133  18.721  18.678  1.00 16.09           O  
ANISOU  195  OG  SER A  41     1917   1908   2289    445     83   -143       O  
ATOM    196  N   LYS A  42      -8.939  15.337  18.005  1.00 12.35           N  
ANISOU  196  N   LYS A  42     1461   1564   1666    228    247    239       N  
ATOM    197  CA  LYS A  42      -9.475  13.991  18.180  1.00 13.34           C  
ANISOU  197  CA  LYS A  42     1319   1733   2017    111    263    462       C  
ATOM    198  C   LYS A  42      -8.340  12.939  18.201  1.00 12.89           C  
ANISOU  198  C   LYS A  42     1289   1469   2139    -31    300    463       C  
ATOM    199  O   LYS A  42      -8.286  12.087  19.076  1.00 14.01           O  
ANISOU  199  O   LYS A  42     1631   1539   2153     67    317    504       O  
ATOM    200  CB  LYS A  42     -10.465  13.658  17.086  1.00 13.38           C  
ANISOU  200  CB  LYS A  42     1283   1664   2137     41    266    383       C  
ATOM    201  CG  LYS A  42     -11.160  12.321  17.226  1.00 16.22           C  
ANISOU  201  CG  LYS A  42     1658   1697   2809    -87   -194    769       C  
ATOM    202  CD  LYS A  42     -12.044  11.951  16.035  1.00 15.25           C  
ANISOU  202  CD  LYS A  42     1631   1554   2610    110     14    356       C  
ATOM    203  CE  LYS A  42     -12.893  10.718  16.261  1.00 18.05           C  
ANISOU  203  CE  LYS A  42     2127   2016   2718   -329    526    -79       C  
ATOM    204  NZ  LYS A  42     -13.983  10.983  17.252  1.00 19.39           N  
ANISOU  204  NZ  LYS A  42     2105   2051   3212    -80    685    -92       N  
ATOM    205  N   LEU A  43      -7.478  13.058  17.198  1.00 12.37           N  
ANISOU  205  N   LEU A  43     1365   1302   2035     86    249    348       N  
ATOM    206  CA  LEU A  43      -6.329  12.174  17.024  1.00 11.66           C  
ANISOU  206  CA  LEU A  43     1442   1138   1852     62    178    100       C  
ATOM    207  C   LEU A  43      -5.309  12.350  18.115  1.00 11.53           C  
ANISOU  207  C   LEU A  43     1386   1281   1715    -44    234    162       C  
ATOM    208  O   LEU A  43      -4.763  11.368  18.681  1.00 12.85           O  
ANISOU  208  O   LEU A  43     1603   1409   1869    147    211    221       O  
ATOM    209  CB  LEU A  43      -5.761  12.402  15.630  1.00 12.53           C  
ANISOU  209  CB  LEU A  43     1628   1350   1785    191     60     87       C  
ATOM    210  CG  LEU A  43      -4.490  11.676  15.223  1.00 13.88           C  
ANISOU  210  CG  LEU A  43     1970   1355   1949    383    457    238       C  
ATOM    211  CD1 LEU A  43      -4.469  11.550  13.703  1.00 17.19           C  
ANISOU  211  CD1 LEU A  43     3040   1567   1924    317    597    172       C  
ATOM    212  CD2 LEU A  43      -3.255  12.345  15.773  1.00 15.85           C  
ANISOU  212  CD2 LEU A  43     1607   2172   2244    454    513    259       C  
ATOM    213  N   MET A  44      -4.991  13.600  18.465  1.00 11.82           N  
ANISOU  213  N   MET A  44     1236   1400   1853     18    268    -34       N  
ATOM    214  CA  MET A  44      -3.997  13.859  19.497  1.00 12.29           C  
ANISOU  214  CA  MET A  44     1358   1379   1933    111    140    -25       C  
ATOM    215  C   MET A  44      -4.421  13.286  20.835  1.00 12.81           C  
ANISOU  215  C   MET A  44     1489   1427   1953    379    236      1       C  
ATOM    216  O   MET A  44      -3.605  12.645  21.532  1.00 12.93           O  
ANISOU  216  O   MET A  44     1486   1614   1812    271    129    -17       O  
ATOM    217  CB  MET A  44      -3.673  15.350  19.585  1.00 13.45           C  
ANISOU  217  CB  MET A  44     1641   1388   2082    110     89   -234       C  
ATOM    218  CG  MET A  44      -3.061  15.890  18.307  1.00 15.01           C  
ANISOU  218  CG  MET A  44     1615   1622   2464     14    287    129       C  
ATOM    219  SD  MET A  44      -2.423  17.576  18.374  1.00 18.67           S  
ANISOU  219  SD  MET A  44     1862   1649   3585    -79   -144    221       S  
ATOM    220  CE  MET A  44      -3.934  18.441  18.329  1.00 20.07           C  
ANISOU  220  CE  MET A  44     1687   1825   4113    -96    201    -43       C  
ATOM    221  N   LYS A  45      -5.670  13.469  21.201  1.00 13.47           N  
ANISOU  221  N   LYS A  45     1566   1686   1867    469    292    278       N  
ATOM    222  CA  LYS A  45      -6.167  12.924  22.465  1.00 15.62           C  
ANISOU  222  CA  LYS A  45     1875   2177   1883    473    429    413       C  
ATOM    223  C   LYS A  45      -6.148  11.399  22.419  1.00 15.33           C  
ANISOU  223  C   LYS A  45     1653   2135   2036    362    560    625       C  
ATOM    224  O   LYS A  45      -5.783  10.728  23.379  1.00 18.06           O  
ANISOU  224  O   LYS A  45     2068   2516   2280    520    401    828       O  
ATOM    225  CB  LYS A  45      -7.561  13.486  22.704  1.00 18.08           C  
ANISOU  225  CB  LYS A  45     2313   2477   2079    844    800    317       C  
ATOM    226  CG  LYS A  45      -7.606  14.929  23.178  1.00 21.31           C  
ANISOU  226  CG  LYS A  45     2302   2657   3138    555    811   -228       C  
ATOM    227  CD  LYS A  45      -8.926  15.674  23.161  1.00 26.40           C  
ANISOU  227  CD  LYS A  45     2951   2924   4156   1140   1046   -360       C  
ATOM    228  CE  LYS A  45      -9.991  14.844  23.825  1.00 29.03           C  
ANISOU  228  CE  LYS A  45     2188   4903   3939   1277    905    337       C  
ATOM    229  NZ  LYS A  45     -11.235  15.692  23.831  1.00 25.51           N  
ANISOU  229  NZ  LYS A  45     2471   4118   3105   1314     18   -707       N  
ATOM    230  N   ALA A  46      -6.550  10.781  21.292  1.00 15.50           N  
ANISOU  230  N   ALA A  46     1718   1827   2344    171    386    694       N  
ATOM    231  CA  ALA A  46      -6.539   9.336  21.180  1.00 15.95           C  
ANISOU  231  CA  ALA A  46     1673   1888   2499    -48    366    784       C  
ATOM    232  C   ALA A  46      -5.140   8.753  21.255  1.00 14.32           C  
ANISOU  232  C   ALA A  46     1767   1557   2118     50    190    350       C  
ATOM    233  O   ALA A  46      -4.912   7.757  21.927  1.00 16.65           O  
ANISOU  233  O   ALA A  46     2155   1646   2525    113    291    624       O  
ATOM    234  CB  ALA A  46      -7.180   8.929  19.869  1.00 19.80           C  
ANISOU  234  CB  ALA A  46     2092   2158   3274   -441   -491    683       C  
ATOM    235  N   TYR A  47      -4.182   9.427  20.643  1.00 12.94           N  
ANISOU  235  N   TYR A  47     1616   1464   1838    314    274    277       N  
ATOM    236  CA  TYR A  47      -2.796   8.987  20.717  1.00 13.10           C  
ANISOU  236  CA  TYR A  47     1672   1256   2050    328    222    254       C  
ATOM    237  C   TYR A  47      -2.309   8.965  22.140  1.00 13.76           C  
ANISOU  237  C   TYR A  47     1740   1328   2161    249     36    254       C  
ATOM    238  O   TYR A  47      -1.694   8.041  22.637  1.00 14.77           O  
ANISOU  238  O   TYR A  47     1999   1483   2130    367     78    371       O  
ATOM    239  CB  TYR A  47      -1.912   9.904  19.831  1.00 12.87           C  
ANISOU  239  CB  TYR A  47     1559   1137   2193     98    166    118       C  
ATOM    240  CG  TYR A  47      -0.424   9.532  19.879  1.00 13.10           C  
ANISOU  240  CG  TYR A  47     1549   1280   2147    232    110    130       C  
ATOM    241  CD1 TYR A  47       0.076   8.607  18.979  1.00 14.30           C  
ANISOU  241  CD1 TYR A  47     1722   1582   2131    344    105    -16       C  
ATOM    242  CD2 TYR A  47       0.479  10.099  20.735  1.00 14.40           C  
ANISOU  242  CD2 TYR A  47     1756   1465   2249    205     35     -6       C  
ATOM    243  CE1 TYR A  47       1.423   8.234  18.972  1.00 13.90           C  
ANISOU  243  CE1 TYR A  47     1706   1588   1989    299    206    -44       C  
ATOM    244  CE2 TYR A  47       1.815   9.737  20.738  1.00 14.24           C  
ANISOU  244  CE2 TYR A  47     1643   1912   1855     14    104     22       C  
ATOM    245  CZ  TYR A  47       2.285   8.801  19.860  1.00 13.79           C  
ANISOU  245  CZ  TYR A  47     1665   1621   1954    185    144    202       C  
ATOM    246  OH  TYR A  47       3.625   8.468  19.850  1.00 16.13           O  
ANISOU  246  OH  TYR A  47     1732   1959   2439    328    115    187       O  
ATOM    247  N   CYS A  48      -2.614  10.078  22.847  1.00 14.42           N  
ANISOU  247  N   CYS A  48     2077   1472   1932    363    169    278       N  
ATOM    248  CA  CYS A  48      -2.161  10.165  24.234  1.00 16.35           C  
ANISOU  248  CA  CYS A  48     2262   1997   1954    401     64    232       C  
ATOM    249  C   CYS A  48      -2.790   9.072  25.078  1.00 17.12           C  
ANISOU  249  C   CYS A  48     2376   2272   1856    418    160    326       C  
ATOM    250  O   CYS A  48      -2.074   8.413  25.854  1.00 18.55           O  
ANISOU  250  O   CYS A  48     2537   2390   2122    441    132    562       O  
ATOM    251  CB  CYS A  48      -2.456  11.543  24.798  1.00 18.94           C  
ANISOU  251  CB  CYS A  48     2956   2279   1962    250    146   -137       C  
ATOM    252  SG  CYS A  48      -1.452  12.879  24.185  1.00 23.29           S  
ANISOU  252  SG  CYS A  48     3961   2178   2710   -265   -846    328       S  
ATOM    253  N   GLU A  49      -4.065   8.859  24.935  1.00 16.45           N  
ANISOU  253  N   GLU A  49     2367   2111   1774    484    311    398       N  
ATOM    254  CA  GLU A  49      -4.789   7.843  25.697  1.00 18.85           C  
ANISOU  254  CA  GLU A  49     2725   2334   2103    199    429    419       C  
ATOM    255  C   GLU A  49      -4.254   6.459  25.378  1.00 19.27           C  
ANISOU  255  C   GLU A  49     2914   2110   2299    140     -5    575       C  
ATOM    256  O   GLU A  49      -3.979   5.633  26.260  1.00 24.43           O  
ANISOU  256  O   GLU A  49     3332   2875   3077    419    484   1400       O  
ATOM    257  CB  GLU A  49      -6.298   7.900  25.441  1.00 21.09           C  
ANISOU  257  CB  GLU A  49     2657   2700   2654    130    543    373       C  
ATOM    258  CG  GLU A  49      -7.178   7.169  26.473  1.00 41.68           C  
ANISOU  258  CG  GLU A  49     4583   4425   6830  -1530   2709    729       C  
ATOM    259  CD  GLU A  49      -8.640   7.581  26.380  1.00 49.43           C  
ANISOU  259  CD  GLU A  49     4554   4308   9918  -1268   3992    136       C  
ATOM    260  OE1 GLU A  49      -8.968   8.704  26.835  1.00 73.69           O  
ANISOU  260  OE1 GLU A  49     9689   3900  14410    948   4681    949       O  
ATOM    261  OE2 GLU A  49      -9.487   6.808  25.867  1.00 62.48           O  
ANISOU  261  OE2 GLU A  49     6233   5452  12053  -1177  -1771   3182       O  
ATOM    262  N   ARG A  50      -4.104   6.119  24.096  1.00 17.79           N  
ANISOU  262  N   ARG A  50     2366   1771   2624   -127     19    235       N  
ATOM    263  CA  ARG A  50      -3.682   4.782  23.703  1.00 19.75           C  
ANISOU  263  CA  ARG A  50     2570   1647   3289      1    335    420       C  
ATOM    264  C   ARG A  50      -2.223   4.518  24.075  1.00 20.74           C  
ANISOU  264  C   ARG A  50     2745   1843   3294     78    -54    731       C  
ATOM    265  O   ARG A  50      -1.821   3.349  24.339  1.00 24.82           O  
ANISOU  265  O   ARG A  50     2953   1981   4494     26      2   1228       O  
ATOM    266  CB  ARG A  50      -3.919   4.585  22.218  1.00 20.55           C  
ANISOU  266  CB  ARG A  50     2548   1707   3555    179   -152   -220       C  
ATOM    267  CG  ARG A  50      -5.346   4.611  21.704  1.00 22.01           C  
ANISOU  267  CG  ARG A  50     2388   1719   4257    266    -27   -326       C  
ATOM    268  CD  ARG A  50      -6.016   3.266  21.797  1.00 28.32           C  
ANISOU  268  CD  ARG A  50     3249   2477   5035   -640  -1107   1111       C  
ATOM    269  NE  ARG A  50      -7.428   3.388  21.440  1.00 23.17           N  
ANISOU  269  NE  ARG A  50     3095   2221   3488   -410   -576    179       N  
ATOM    270  CZ  ARG A  50      -8.230   2.339  21.348  1.00 22.46           C  
ANISOU  270  CZ  ARG A  50     2948   2238   3349   -475   -286    546       C  
ATOM    271  NH1 ARG A  50      -7.746   1.099  21.595  1.00 25.30           N  
ANISOU  271  NH1 ARG A  50     3326   2294   3991   -450   -314    620       N  
ATOM    272  NH2 ARG A  50      -9.508   2.571  21.014  1.00 26.71           N  
ANISOU  272  NH2 ARG A  50     2708   2772   4667   -408    -59    328       N  
ATOM    273  N   GLN A  51      -1.365   5.527  24.106  1.00 19.15           N  
ANISOU  273  N   GLN A  51     2339   1749   3189    367    164    645       N  
ATOM    274  CA  GLN A  51       0.066   5.371  24.304  1.00 19.01           C  
ANISOU  274  CA  GLN A  51     2388   1821   3014    407     52    482       C  
ATOM    275  C   GLN A  51       0.484   5.650  25.735  1.00 23.14           C  
ANISOU  275  C   GLN A  51     3073   2598   3122    885   -232    377       C  
ATOM    276  O   GLN A  51       1.667   5.490  26.058  1.00 23.50           O  
ANISOU  276  O   GLN A  51     3129   2647   3151    851   -399    328       O  
ATOM    277  CB  GLN A  51       0.833   6.292  23.351  1.00 20.42           C  
ANISOU  277  CB  GLN A  51     2356   1946   3455    215    -55    800       C  
ATOM    278  CG  GLN A  51       0.696   5.979  21.861  1.00 22.79           C  
ANISOU  278  CG  GLN A  51     2636   2687   3335    -66    129    893       C  
ATOM    279  CD  GLN A  51       1.256   4.624  21.495  1.00 26.35           C  
ANISOU  279  CD  GLN A  51     3367   3298   3348    379   1186    591       C  
ATOM    280  OE1 GLN A  51       2.407   4.288  21.817  1.00 34.37           O  
ANISOU  280  OE1 GLN A  51     3584   3163   6311    608    857   1011       O  
ATOM    281  NE2 GLN A  51       0.475   3.788  20.815  1.00 29.79           N  
ANISOU  281  NE2 GLN A  51     5065   3187   3065    674    418    276       N  
ATOM    282  N   GLY A  52      -0.470   6.002  26.601  1.00 22.69           N  
ANISOU  282  N   GLY A  52     3038   2930   2652    688   -250    658       N  
ATOM    283  CA  GLY A  52      -0.203   6.304  27.980  1.00 26.21           C  
ANISOU  283  CA  GLY A  52     4236   3029   2694   1124   -662    573       C  
ATOM    284  C   GLY A  52       0.686   7.539  28.152  1.00 28.36           C  
ANISOU  284  C   GLY A  52     4836   3680   2259    539  -1027    631       C  
ATOM    285  O   GLY A  52       1.570   7.562  29.019  1.00 33.97           O  
ANISOU  285  O   GLY A  52     5792   3833   3283    856  -2040    420       O  
ATOM    286  N   LEU A  53       0.482   8.544  27.319  1.00 23.67           N  
ANISOU  286  N   LEU A  53     3495   3138   2359    601   -764    261       N  
ATOM    287  CA  LEU A  53       1.222   9.793  27.322  1.00 25.35           C  
ANISOU  287  CA  LEU A  53     4312   3043   2276    414   -686   -480       C  
ATOM    288  C   LEU A  53       0.327  10.968  27.662  1.00 29.24           C  
ANISOU  288  C   LEU A  53     4622   3580   2906    690   -934  -1315       C  
ATOM    289  O   LEU A  53      -0.889  10.875  27.591  1.00 29.52           O  
ANISOU  289  O   LEU A  53     4667   2748   3800    814  -1282   -517       O  
ATOM    290  CB  LEU A  53       1.868  10.047  25.960  1.00 24.39           C  
ANISOU  290  CB  LEU A  53     4417   2308   2542    288   -514   -169       C  
ATOM    291  CG  LEU A  53       2.934   8.951  25.668  1.00 24.13           C  
ANISOU  291  CG  LEU A  53     4256   2707   2205    413   -556      2       C  
ATOM    292  CD1 LEU A  53       3.404   9.159  24.235  1.00 30.14           C  
ANISOU  292  CD1 LEU A  53     5375   2964   3114   -805    933   -103       C  
ATOM    293  CD2 LEU A  53       4.031   9.005  26.691  1.00 32.35           C  
ANISOU  293  CD2 LEU A  53     3947   3815   4531   -390  -1474    190       C  
ATOM    294  N   SER A  54       0.989  12.063  28.019  1.00 32.42           N  
ANISOU  294  N   SER A  54     4510   3647   4162    402     25  -1613       N  
ATOM    295  CA  SER A  54       0.338  13.272  28.411  1.00 30.94           C  
ANISOU  295  CA  SER A  54     3989   3575   4192    295     68  -1475       C  
ATOM    296  C   SER A  54       0.548  14.436  27.461  1.00 34.90           C  
ANISOU  296  C   SER A  54     6201   3909   3151   1028    269  -1527       C  
ATOM    297  O   SER A  54       1.699  14.626  27.050  1.00 34.04           O  
ANISOU  297  O   SER A  54     6478   4633   1824    903    201   -416       O  
ATOM    298  CB  SER A  54       0.906  13.679  29.791  1.00 32.66           C  
ANISOU  298  CB  SER A  54     5515   3521   3372    359    464  -1106       C  
ATOM    299  OG  SER A  54       0.230  14.834  30.209  1.00 30.14           O  
ANISOU  299  OG  SER A  54     6161   2942   2350    508    647    -73       O  
ATOM    300  N   MET A  55      -0.504  15.211  27.198  1.00 38.78           N  
ANISOU  300  N   MET A  55     6999   4520   3215   1824    326  -1556       N  
ATOM    301  CA  MET A  55      -0.341  16.414  26.387  1.00 43.44           C  
ANISOU  301  CA  MET A  55     8395   5254   2855   2343    245  -1009       C  
ATOM    302  C   MET A  55       0.630  17.359  27.082  1.00 39.27           C  
ANISOU  302  C   MET A  55     8394   4481   2047   1678   1084   -104       C  
ATOM    303  O   MET A  55       1.230  18.225  26.446  1.00 42.52           O  
ANISOU  303  O   MET A  55     6749   6441   2968   2263   1367   1390       O  
ATOM    304  CB  MET A  55      -1.636  17.182  26.169  1.00 45.14           C  
ANISOU  304  CB  MET A  55     8690   5593   2868   2792    413  -1171       C  
ATOM    305  CG  MET A  55      -2.624  16.638  25.179  1.00 48.08           C  
ANISOU  305  CG  MET A  55     6855   7506   3908   2258   1302  -2025       C  
ATOM    306  SD  MET A  55      -2.159  16.411  23.439  1.00 59.69           S  
ANISOU  306  SD  MET A  55    15038   5137   2506   3052    194   -765       S  
ATOM    307  CE  MET A  55      -3.778  15.735  22.962  1.00 65.46           C  
ANISOU  307  CE  MET A  55    16973   2277   5623   3595  -3280  -1259       C  
ATOM    308  N   ARG A  56       0.764  17.198  28.402  1.00 37.17           N  
ANISOU  308  N   ARG A  56     8543   3617   1963   1298   1204   -378       N  
ATOM    309  CA  ARG A  56       1.664  18.122  29.083  1.00 38.83           C  
ANISOU  309  CA  ARG A  56     9307   3192   2256    661    773    474       C  
ATOM    310  C   ARG A  56       3.092  17.982  28.571  1.00 42.09           C  
ANISOU  310  C   ARG A  56     9539   4075   2376   -363   1429    394       C  
ATOM    311  O   ARG A  56       3.859  18.945  28.637  1.00 55.81           O  
ANISOU  311  O   ARG A  56    11834   4412   4960  -1656   3334    795       O  
ATOM    312  CB  ARG A  56       1.661  17.894  30.592  1.00 39.22           C  
ANISOU  312  CB  ARG A  56     9539   3305   2058   -270   1249   -132       C  
ATOM    313  CG  ARG A  56       0.324  18.026  31.290  1.00 38.51           C  
ANISOU  313  CG  ARG A  56     9021   3219   2392   1014    740    877       C  
ATOM    314  CD  ARG A  56       0.496  17.686  32.781  1.00 36.61           C  
ANISOU  314  CD  ARG A  56     9259   2496   2156    753   1185    525       C  
ATOM    315  NE  ARG A  56       0.859  16.264  32.949  1.00 33.07           N  
ANISOU  315  NE  ARG A  56     7477   2918   2169   1521   1204    504       N  
ATOM    316  CZ  ARG A  56       0.819  15.594  34.083  1.00 29.83           C  
ANISOU  316  CZ  ARG A  56     5822   2524   2987    443   2476    952       C  
ATOM    317  NH1 ARG A  56       0.420  16.178  35.188  1.00 20.91           N  
ANISOU  317  NH1 ARG A  56     3307   2526   2110    259    432    593       N  
ATOM    318  NH2 ARG A  56       1.168  14.326  34.108  1.00 31.39           N  
ANISOU  318  NH2 ARG A  56     7072   2424   2432    382   1450    527       N  
ATOM    319  N   GLN A  57       3.406  16.792  28.074  1.00 40.98           N  
ANISOU  319  N   GLN A  57     8154   5062   2356    -33    848   -563       N  
ATOM    320  CA  GLN A  57       4.787  16.431  27.774  1.00 39.79           C  
ANISOU  320  CA  GLN A  57     7299   5468   2351   -520   -570   -892       C  
ATOM    321  C   GLN A  57       5.095  16.222  26.303  1.00 38.03           C  
ANISOU  321  C   GLN A  57     5410   6347   2693    -88   -496  -1476       C  
ATOM    322  O   GLN A  57       6.271  16.105  25.917  1.00 47.65           O  
ANISOU  322  O   GLN A  57     5168   9011   3925   -225   -575  -1630       O  
ATOM    323  CB  GLN A  57       5.111  15.118  28.504  1.00 43.45           C  
ANISOU  323  CB  GLN A  57     7496   5300   3714   -807  -1609   -760       C  
ATOM    324  CG  GLN A  57       3.877  14.226  28.647  1.00 62.80           C  
ANISOU  324  CG  GLN A  57    11348   6937   5576  -3992  -1097   -919       C  
ATOM    325  CD  GLN A  57       4.288  12.875  29.221  1.00 66.43           C  
ANISOU  325  CD  GLN A  57    11033   8240   5970  -5021  -3289    753       C  
ATOM    326  OE1 GLN A  57       3.728  11.839  28.865  1.00 46.30           O  
ANISOU  326  OE1 GLN A  57     3296   6545   7749  -1234   -601  -1234       O  
ATOM    327  NE2 GLN A  57       5.285  12.943  30.104  1.00 80.86           N  
ANISOU  327  NE2 GLN A  57    12637  12036   6050  -8609  -4172   3342       N  
ATOM    328  N   ILE A  58       4.069  16.150  25.454  1.00 31.04           N  
ANISOU  328  N   ILE A  58     5094   4507   2194   -153   -195   -515       N  
ATOM    329  CA  ILE A  58       4.378  15.909  24.041  1.00 25.19           C  
ANISOU  329  CA  ILE A  58     4151   3197   2224   -116     -5   -210       C  
ATOM    330  C   ILE A  58       3.733  17.023  23.202  1.00 22.69           C  
ANISOU  330  C   ILE A  58     3379   2748   2493   -109    335   -342       C  
ATOM    331  O   ILE A  58       2.815  17.715  23.638  1.00 26.90           O  
ANISOU  331  O   ILE A  58     3884   3631   2705    276    657   -648       O  
ATOM    332  CB  ILE A  58       4.004  14.502  23.554  1.00 27.23           C  
ANISOU  332  CB  ILE A  58     4525   2923   2898    394   -886   -111       C  
ATOM    333  CG1 ILE A  58       2.510  14.306  23.644  1.00 31.22           C  
ANISOU  333  CG1 ILE A  58     4763   3524   3575   -540   -595   -209       C  
ATOM    334  CG2 ILE A  58       4.774  13.368  24.237  1.00 38.65           C  
ANISOU  334  CG2 ILE A  58     7058   3723   3903   1483  -1723     99       C  
ATOM    335  CD1 ILE A  58       2.115  13.000  22.974  1.00 29.46           C  
ANISOU  335  CD1 ILE A  58     4791   3719   2683     27   -729   -566       C  
ATOM    336  N   ARG A  59       4.277  17.173  21.983  1.00 19.63           N  
ANISOU  336  N   ARG A  59     2701   2607   2150    256   -137   -429       N  
ATOM    337  CA  ARG A  59       3.842  18.119  20.978  1.00 19.51           C  
ANISOU  337  CA  ARG A  59     2906   2043   2464    118   -305   -486       C  
ATOM    338  C   ARG A  59       3.761  17.422  19.632  1.00 16.07           C  
ANISOU  338  C   ARG A  59     2197   1744   2166    114    -10   -199       C  
ATOM    339  O   ARG A  59       4.562  16.536  19.366  1.00 17.57           O  
ANISOU  339  O   ARG A  59     2338   2055   2284    462   -412   -221       O  
ATOM    340  CB  ARG A  59       4.824  19.301  20.778  1.00 24.66           C  
ANISOU  340  CB  ARG A  59     3858   2106   3405   -435   -399   -735       C  
ATOM    341  CG  ARG A  59       5.492  19.744  22.043  1.00 40.58           C  
ANISOU  341  CG  ARG A  59     5882   5429   4108  -2500   -835  -1245       C  
ATOM    342  CD  ARG A  59       4.489  20.163  23.081  1.00 57.95           C  
ANISOU  342  CD  ARG A  59    11058   6023   4936  -2906   1473  -3244       C  
ATOM    343  NE  ARG A  59       5.090  21.249  23.857  1.00 69.50           N  
ANISOU  343  NE  ARG A  59    13907   6465   6035  -2879  -1072  -3195       N  
ATOM    344  CZ  ARG A  59       5.917  21.095  24.877  1.00 72.20           C  
ANISOU  344  CZ  ARG A  59    13663   6767   7002  -1640  -1455  -3510       C  
ATOM    345  NH1 ARG A  59       6.279  19.901  25.313  1.00 91.76           N  
ANISOU  345  NH1 ARG A  59    20471   6724   7667  -4091  -3865  -1319       N  
ATOM    346  NH2 ARG A  59       6.385  22.184  25.468  1.00 59.44           N  
ANISOU  346  NH2 ARG A  59     6249   6768   9567    571  -1061  -4834       N  
ATOM    347  N   PHE A  60       2.801  17.849  18.806  1.00 14.65           N  
ANISOU  347  N   PHE A  60     1842   1392   2332     63     37   -215       N  
ATOM    348  CA  PHE A  60       2.570  17.274  17.484  1.00 14.11           C  
ANISOU  348  CA  PHE A  60     1664   1448   2248      9     48    -73       C  
ATOM    349  C   PHE A  60       2.841  18.335  16.406  1.00 14.14           C  
ANISOU  349  C   PHE A  60     1750   1284   2340     39   -133    -56       C  
ATOM    350  O   PHE A  60       2.440  19.498  16.537  1.00 17.26           O  
ANISOU  350  O   PHE A  60     2509   1401   2646    438   -180   -132       O  
ATOM    351  CB  PHE A  60       1.137  16.787  17.314  1.00 14.66           C  
ANISOU  351  CB  PHE A  60     1575   1549   2447     90   -116     37       C  
ATOM    352  CG  PHE A  60       0.726  15.707  18.295  1.00 13.56           C  
ANISOU  352  CG  PHE A  60     1473   1454   2225    142    -20   -146       C  
ATOM    353  CD1 PHE A  60       0.335  16.005  19.585  1.00 15.30           C  
ANISOU  353  CD1 PHE A  60     1852   1671   2289    300     92   -258       C  
ATOM    354  CD2 PHE A  60       0.689  14.386  17.919  1.00 14.36           C  
ANISOU  354  CD2 PHE A  60     1719   1467   2270    -22     82   -211       C  
ATOM    355  CE1 PHE A  60      -0.070  15.016  20.448  1.00 15.92           C  
ANISOU  355  CE1 PHE A  60     1896   2029   2124    254    296   -295       C  
ATOM    356  CE2 PHE A  60       0.272  13.377  18.770  1.00 15.34           C  
ANISOU  356  CE2 PHE A  60     2035   1488   2306    170    153    -86       C  
ATOM    357  CZ  PHE A  60      -0.134  13.706  20.049  1.00 15.59           C  
ANISOU  357  CZ  PHE A  60     1757   1782   2384    309    254      9       C  
ATOM    358  N   ARG A  61       3.532  17.901  15.354  1.00 13.50           N  
ANISOU  358  N   ARG A  61     1568   1236   2325     77    -73    112       N  
ATOM    359  CA  ARG A  61       3.851  18.783  14.239  1.00 15.26           C  
ANISOU  359  CA  ARG A  61     1850   1342   2606   -192      7    306       C  
ATOM    360  C   ARG A  61       3.536  18.078  12.926  1.00 14.10           C  
ANISOU  360  C   ARG A  61     1569   1380   2408   -139    217    336       C  
ATOM    361  O   ARG A  61       3.635  16.855  12.822  1.00 14.82           O  
ANISOU  361  O   ARG A  61     1934   1409   2289     34    -24    333       O  
ATOM    362  CB  ARG A  61       5.301  19.278  14.256  1.00 18.74           C  
ANISOU  362  CB  ARG A  61     1885   2231   3003   -497   -235    582       C  
ATOM    363  CG  ARG A  61       5.670  20.109  15.480  1.00 25.90           C  
ANISOU  363  CG  ARG A  61     2299   4190   3351   -677   -792    -38       C  
ATOM    364  CD  ARG A  61       7.059  20.731  15.348  1.00 42.38           C  
ANISOU  364  CD  ARG A  61     4468   6745   4888  -3611   -830    138       C  
ATOM    365  NE  ARG A  61       7.359  21.875  16.139  1.00 65.32           N  
ANISOU  365  NE  ARG A  61     9304   8673   6840  -5869  -1132  -1250       N  
ATOM    366  CZ  ARG A  61       7.024  22.516  17.231  1.00 75.54           C  
ANISOU  366  CZ  ARG A  61    12231   7757   8714  -5014   -760  -2369       C  
ATOM    367  NH1 ARG A  61       6.051  22.086  18.041  1.00 63.32           N  
ANISOU  367  NH1 ARG A  61     9233   5662   9162  -1627   -323  -3483       N  
ATOM    368  NH2 ARG A  61       7.690  23.650  17.541  1.00 73.27           N  
ANISOU  368  NH2 ARG A  61    13155   4267  10417  -2828  -2510   -399       N  
ATOM    369  N   PHE A  62       3.206  18.863  11.912  1.00 15.21           N  
ANISOU  369  N   PHE A  62     1783   1389   2607   -204      6    397       N  
ATOM    370  CA  PHE A  62       3.026  18.385  10.550  1.00 15.22           C  
ANISOU  370  CA  PHE A  62     1748   1544   2490   -201    185    442       C  
ATOM    371  C   PHE A  62       3.826  19.256   9.592  1.00 18.40           C  
ANISOU  371  C   PHE A  62     2163   1975   2851   -314     88    865       C  
ATOM    372  O   PHE A  62       3.588  20.468   9.571  1.00 21.16           O  
ANISOU  372  O   PHE A  62     2177   1939   3925   -455   -262   1356       O  
ATOM    373  CB  PHE A  62       1.559  18.377  10.102  1.00 15.82           C  
ANISOU  373  CB  PHE A  62     1905   1515   2593   -173    -77    305       C  
ATOM    374  CG  PHE A  62       1.438  17.868   8.676  1.00 15.07           C  
ANISOU  374  CG  PHE A  62     1560   1634   2532    -52    115    438       C  
ATOM    375  CD1 PHE A  62       0.976  18.690   7.675  1.00 15.94           C  
ANISOU  375  CD1 PHE A  62     1794   1763   2498    -56    -41    453       C  
ATOM    376  CD2 PHE A  62       1.845  16.580   8.363  1.00 16.09           C  
ANISOU  376  CD2 PHE A  62     1757   1709   2649     50    147    263       C  
ATOM    377  CE1 PHE A  62       0.939  18.267   6.347  1.00 18.05           C  
ANISOU  377  CE1 PHE A  62     2258   2160   2440     34    101    282       C  
ATOM    378  CE2 PHE A  62       1.759  16.159   7.061  1.00 16.80           C  
ANISOU  378  CE2 PHE A  62     1698   1978   2707   -238    153    161       C  
ATOM    379  CZ  PHE A  62       1.304  16.988   6.056  1.00 18.44           C  
ANISOU  379  CZ  PHE A  62     2120   2152   2733   -176   -272     57       C  
ATOM    380  N   ASP A  63       4.787  18.643   8.947  1.00 20.81           N  
ANISOU  380  N   ASP A  63     1978   2918   3009   -665    587    485       N  
ATOM    381  CA  ASP A  63       5.674  19.379   8.050  1.00 29.23           C  
ANISOU  381  CA  ASP A  63     3600   3984   3522  -1705   1032    608       C  
ATOM    382  C   ASP A  63       6.171  20.673   8.717  1.00 26.73           C  
ANISOU  382  C   ASP A  63     3058   2912   4185   -910    647   1008       C  
ATOM    383  O   ASP A  63       6.208  21.779   8.172  1.00 31.20           O  
ANISOU  383  O   ASP A  63     2974   3272   5610   -309    889   1776       O  
ATOM    384  CB  ASP A  63       4.940  19.613   6.723  1.00 38.93           C  
ANISOU  384  CB  ASP A  63     5400   6191   3202  -2583    726   1229       C  
ATOM    385  CG  ASP A  63       5.824  20.015   5.574  1.00 50.10           C  
ANISOU  385  CG  ASP A  63     7866   7617   3554  -3392   1922    745       C  
ATOM    386  OD1 ASP A  63       5.270  20.419   4.514  1.00 64.45           O  
ANISOU  386  OD1 ASP A  63    12287   9110   3091  -5094    814   1330       O  
ATOM    387  OD2 ASP A  63       7.059  19.921   5.776  1.00 67.05           O  
ANISOU  387  OD2 ASP A  63     7209  11104   7162  -3764   3368   1214       O  
ATOM    388  N   GLY A  64       6.578  20.492   9.975  1.00 25.61           N  
ANISOU  388  N   GLY A  64     2147   3044   4541  -1201    128    798       N  
ATOM    389  CA  GLY A  64       7.263  21.507  10.767  1.00 30.35           C  
ANISOU  389  CA  GLY A  64     2738   3024   5768  -1216   -429    646       C  
ATOM    390  C   GLY A  64       6.365  22.494  11.476  1.00 29.18           C  
ANISOU  390  C   GLY A  64     3280   3111   4696  -1734    171    585       C  
ATOM    391  O   GLY A  64       6.786  23.352  12.249  1.00 44.37           O  
ANISOU  391  O   GLY A  64     4256   4531   8069  -2070   -207  -1484       O  
ATOM    392  N   GLN A  65       5.064  22.374  11.263  1.00 25.69           N  
ANISOU  392  N   GLN A  65     3205   2298   4258  -1076    103    803       N  
ATOM    393  CA  GLN A  65       4.173  23.374  11.855  1.00 27.17           C  
ANISOU  393  CA  GLN A  65     4059   1917   4347   -755   -506    475       C  
ATOM    394  C   GLN A  65       3.470  22.748  13.032  1.00 23.09           C  
ANISOU  394  C   GLN A  65     2502   1631   4640   -326   -313     75       C  
ATOM    395  O   GLN A  65       3.025  21.592  12.988  1.00 21.44           O  
ANISOU  395  O   GLN A  65     2783   1472   3890   -174   -466    227       O  
ATOM    396  CB  GLN A  65       3.259  23.914  10.774  1.00 34.25           C  
ANISOU  396  CB  GLN A  65     5158   3174   4681    233  -1090    231       C  
ATOM    397  CG  GLN A  65       2.279  23.016  10.111  1.00 36.13           C  
ANISOU  397  CG  GLN A  65     5660   3512   4558   -416  -1644   1279       C  
ATOM    398  CD  GLN A  65       1.917  23.400   8.691  1.00 31.84           C  
ANISOU  398  CD  GLN A  65     3403   4384   4309   1737   -892    820       C  
ATOM    399  OE1 GLN A  65       1.422  24.511   8.352  1.00 30.11           O  
ANISOU  399  OE1 GLN A  65     3538   3366   4538    288   -816   1156       O  
ATOM    400  NE2 GLN A  65       2.146  22.362   7.879  1.00 43.88           N  
ANISOU  400  NE2 GLN A  65     9690   2366   4616   -171  -1220   1212       N  
ATOM    401  N   PRO A  66       3.345  23.464  14.120  1.00 24.92           N  
ANISOU  401  N   PRO A  66     3455   1677   4338   -919   -542    157       N  
ATOM    402  CA  PRO A  66       2.594  22.918  15.273  1.00 23.97           C  
ANISOU  402  CA  PRO A  66     3032   1531   4545   -536   -353    137       C  
ATOM    403  C   PRO A  66       1.140  22.727  14.862  1.00 23.79           C  
ANISOU  403  C   PRO A  66     3040   1618   4383   -338   -547    343       C  
ATOM    404  O   PRO A  66       0.570  23.458  14.045  1.00 26.25           O  
ANISOU  404  O   PRO A  66     3147   2063   4765    202    -24    843       O  
ATOM    405  CB  PRO A  66       2.743  23.951  16.358  1.00 32.28           C  
ANISOU  405  CB  PRO A  66     5208   2951   4107  -1730   -526   -120       C  
ATOM    406  CG  PRO A  66       3.963  24.730  15.917  1.00 46.61           C  
ANISOU  406  CG  PRO A  66     8016   4973   4722  -4376    322   -902       C  
ATOM    407  CD  PRO A  66       3.817  24.820  14.406  1.00 36.18           C  
ANISOU  407  CD  PRO A  66     6159   2783   4806  -2667    230   -448       C  
ATOM    408  N   ILE A  67       0.537  21.673  15.415  1.00 20.55           N  
ANISOU  408  N   ILE A  67     2720   1421   3665   -312   -686    -16       N  
ATOM    409  CA  ILE A  67      -0.901  21.444  15.200  1.00 18.68           C  
ANISOU  409  CA  ILE A  67     2618   1608   2873    -79   -725     -6       C  
ATOM    410  C   ILE A  67      -1.676  21.961  16.405  1.00 19.96           C  
ANISOU  410  C   ILE A  67     2793   1956   2834    200  -1010   -469       C  
ATOM    411  O   ILE A  67      -1.410  21.542  17.534  1.00 21.33           O  
ANISOU  411  O   ILE A  67     2905   2326   2872    191   -720   -122       O  
ATOM    412  CB  ILE A  67      -1.113  19.921  15.014  1.00 17.49           C  
ANISOU  412  CB  ILE A  67     2120   1672   2852    -64   -563   -258       C  
ATOM    413  CG1 ILE A  67      -0.254  19.367  13.878  1.00 17.03           C  
ANISOU  413  CG1 ILE A  67     2024   1607   2839     70   -302    289       C  
ATOM    414  CG2 ILE A  67      -2.611  19.621  14.866  1.00 17.65           C  
ANISOU  414  CG2 ILE A  67     2044   1989   2673   -132   -305    -98       C  
ATOM    415  CD1 ILE A  67      -0.344  17.905  13.674  1.00 17.36           C  
ANISOU  415  CD1 ILE A  67     2112   1616   2868    265   -387      4       C  
ATOM    416  N   ASN A  68      -2.622  22.854  16.190  1.00 19.25           N  
ANISOU  416  N   ASN A  68     2401   1701   3210   -197   -542     74       N  
ATOM    417  CA  ASN A  68      -3.486  23.457  17.188  1.00 20.97           C  
ANISOU  417  CA  ASN A  68     2273   2005   3689   -103   -671   -446       C  
ATOM    418  C   ASN A  68      -4.780  22.678  17.351  1.00 23.09           C  
ANISOU  418  C   ASN A  68     2594   2253   3928   -417   -168   -508       C  
ATOM    419  O   ASN A  68      -5.083  21.807  16.547  1.00 20.39           O  
ANISOU  419  O   ASN A  68     2043   1954   3751   -178    -95   -283       O  
ATOM    420  CB  ASN A  68      -3.750  24.914  16.833  1.00 27.19           C  
ANISOU  420  CB  ASN A  68     3479   1844   5007    -26    208   -315       C  
ATOM    421  CG  ASN A  68      -2.457  25.734  16.846  1.00 39.86           C  
ANISOU  421  CG  ASN A  68     5664   3104   6376  -2125   -664   -571       C  
ATOM    422  OD1 ASN A  68      -1.590  25.513  17.716  1.00 66.48           O  
ANISOU  422  OD1 ASN A  68     7310   7439  10508  -3281  -3907   -179       O  
ATOM    423  ND2 ASN A  68      -2.307  26.670  15.908  1.00 72.38           N  
ANISOU  423  ND2 ASN A  68    12624   9286   5589  -7519   -143   1275       N  
ATOM    424  N   GLU A  69      -5.547  23.011  18.389  1.00 23.36           N  
ANISOU  424  N   GLU A  69     2812   3104   2961   -671   -609   -388       N  
ATOM    425  CA  GLU A  69      -6.718  22.254  18.815  1.00 24.23           C  
ANISOU  425  CA  GLU A  69     2566   3621   3018   -266   -602    297       C  
ATOM    426  C   GLU A  69      -7.765  22.096  17.752  1.00 22.61           C  
ANISOU  426  C   GLU A  69     2709   3042   2840   -896   -555    872       C  
ATOM    427  O   GLU A  69      -8.520  21.113  17.693  1.00 44.52           O  
ANISOU  427  O   GLU A  69     4964   5670   6280  -3518  -3396   4308       O  
ATOM    428  CB  GLU A  69      -7.374  22.939  20.051  1.00 31.80           C  
ANISOU  428  CB  GLU A  69     2882   5911   3288   -119   -406   -507       C  
ATOM    429  CG  GLU A  69      -7.243  22.145  21.308  1.00 43.32           C  
ANISOU  429  CG  GLU A  69     7203   5887   3369    171    706   -284       C  
ATOM    430  CD  GLU A  69      -7.617  22.747  22.643  1.00 51.53           C  
ANISOU  430  CD  GLU A  69     9636   6345   3597  -2027   1609   -982       C  
ATOM    431  OE1 GLU A  69      -7.247  23.916  22.935  1.00 49.13           O  
ANISOU  431  OE1 GLU A  69     5455   5937   7276   -138   1110  -2059       O  
ATOM    432  OE2 GLU A  69      -8.272  22.051  23.449  1.00 42.24           O  
ANISOU  432  OE2 GLU A  69     3611   7551   4888    115   1368    -21       O  
ATOM    433  N   THR A  70      -7.929  23.088  16.900  1.00 15.96           N  
ANISOU  433  N   THR A  70     2099   1825   2142    -91    184    -83       N  
ATOM    434  CA  THR A  70      -9.023  23.050  15.970  1.00 15.56           C  
ANISOU  434  CA  THR A  70     1894   1680   2337    118    156   -220       C  
ATOM    435  C   THR A  70      -8.538  22.818  14.539  1.00 13.98           C  
ANISOU  435  C   THR A  70     1823   1306   2183    212     29    -18       C  
ATOM    436  O   THR A  70      -9.389  22.737  13.655  1.00 16.38           O  
ANISOU  436  O   THR A  70     1835   2151   2237    265     33    117       O  
ATOM    437  CB  THR A  70      -9.905  24.325  15.974  1.00 17.65           C  
ANISOU  437  CB  THR A  70     2395   1764   2546    393    553     21       C  
ATOM    438  OG1 THR A  70      -9.135  25.416  15.465  1.00 20.78           O  
ANISOU  438  OG1 THR A  70     3173   1814   2908     80    647     30       O  
ATOM    439  CG2 THR A  70     -10.447  24.619  17.376  1.00 19.65           C  
ANISOU  439  CG2 THR A  70     2447   2420   2599    177    587   -394       C  
ATOM    440  N   ASP A  71      -7.242  22.699  14.303  1.00 13.71           N  
ANISOU  440  N   ASP A  71     1862   1321   2026     57     18    -15       N  
ATOM    441  CA  ASP A  71      -6.786  22.413  12.948  1.00 12.67           C  
ANISOU  441  CA  ASP A  71     1811   1110   1894    156    -77    172       C  
ATOM    442  C   ASP A  71      -7.309  21.083  12.453  1.00 12.12           C  
ANISOU  442  C   ASP A  71     1591   1091   1925    209     33    165       C  
ATOM    443  O   ASP A  71      -7.243  20.090  13.186  1.00 13.14           O  
ANISOU  443  O   ASP A  71     1905   1208   1879    -31     37    259       O  
ATOM    444  CB  ASP A  71      -5.254  22.343  12.938  1.00 13.88           C  
ANISOU  444  CB  ASP A  71     1801   1292   2182   -111     51    299       C  
ATOM    445  CG  ASP A  71      -4.539  23.670  13.099  1.00 17.07           C  
ANISOU  445  CG  ASP A  71     2328   1454   2703   -405   -161    259       C  
ATOM    446  OD1 ASP A  71      -3.374  23.653  13.489  1.00 19.20           O  
ANISOU  446  OD1 ASP A  71     2291   1987   3016   -594   -108    195       O  
ATOM    447  OD2 ASP A  71      -5.142  24.702  12.803  1.00 21.10           O  
ANISOU  447  OD2 ASP A  71     2935   1323   3759   -289   -109    487       O  
ATOM    448  N   THR A  72      -7.721  21.038  11.208  1.00 12.12           N  
ANISOU  448  N   THR A  72     1587   1221   1798     45    150    174       N  
ATOM    449  CA  THR A  72      -8.211  19.842  10.590  1.00 11.83           C  
ANISOU  449  CA  THR A  72     1413   1215   1867     84    194    137       C  
ATOM    450  C   THR A  72      -7.204  19.321   9.545  1.00 11.31           C  
ANISOU  450  C   THR A  72     1450   1155   1692    116    124    315       C  
ATOM    451  O   THR A  72      -6.378  20.086   9.068  1.00 12.26           O  
ANISOU  451  O   THR A  72     1383   1215   2061     78    225    364       O  
ATOM    452  CB  THR A  72      -9.555  20.087   9.895  1.00 12.62           C  
ANISOU  452  CB  THR A  72     1480   1401   1915    136    138    276       C  
ATOM    453  OG1 THR A  72      -9.308  20.957   8.775  1.00 13.63           O  
ANISOU  453  OG1 THR A  72     1662   1555   1962    239    322    328       O  
ATOM    454  CG2 THR A  72     -10.582  20.669  10.842  1.00 13.44           C  
ANISOU  454  CG2 THR A  72     1477   1620   2011    340    210    282       C  
ATOM    455  N   PRO A  73      -7.304  18.049   9.180  1.00 11.07           N  
ANISOU  455  N   PRO A  73     1355   1106   1744    152    256    314       N  
ATOM    456  CA  PRO A  73      -6.442  17.549   8.106  1.00 11.39           C  
ANISOU  456  CA  PRO A  73     1432   1167   1731     54    181    178       C  
ATOM    457  C   PRO A  73      -6.587  18.372   6.814  1.00 11.26           C  
ANISOU  457  C   PRO A  73     1433   1191   1652    -24    117    133       C  
ATOM    458  O   PRO A  73      -5.558  18.663   6.165  1.00 12.92           O  
ANISOU  458  O   PRO A  73     1532   1317   2060    117    382    324       O  
ATOM    459  CB  PRO A  73      -6.915  16.108   7.948  1.00 11.90           C  
ANISOU  459  CB  PRO A  73     1352   1175   1993     80    216    237       C  
ATOM    460  CG  PRO A  73      -7.435  15.728   9.299  1.00 12.16           C  
ANISOU  460  CG  PRO A  73     1429   1157   2035    -50    210    240       C  
ATOM    461  CD  PRO A  73      -8.112  16.977   9.781  1.00 11.87           C  
ANISOU  461  CD  PRO A  73     1356   1240   1913    -41    190    195       C  
ATOM    462  N   ALA A  74      -7.786  18.756   6.475  1.00 11.46           N  
ANISOU  462  N   ALA A  74     1445   1226   1682     19    201    317       N  
ATOM    463  CA  ALA A  74      -7.967  19.552   5.236  1.00 11.76           C  
ANISOU  463  CA  ALA A  74     1607   1301   1561     69    129    164       C  
ATOM    464  C   ALA A  74      -7.298  20.897   5.333  1.00 12.64           C  
ANISOU  464  C   ALA A  74     1676   1283   1844     84     49    358       C  
ATOM    465  O   ALA A  74      -6.669  21.381   4.386  1.00 12.99           O  
ANISOU  465  O   ALA A  74     1528   1404   2002     69    112    413       O  
ATOM    466  CB  ALA A  74      -9.456  19.681   4.928  1.00 12.98           C  
ANISOU  466  CB  ALA A  74     1697   1472   1763     85    -52    292       C  
ATOM    467  N   GLN A  75      -7.417  21.566   6.474  1.00 12.32           N  
ANISOU  467  N   GLN A  75     1632   1089   1961    105    161    221       N  
ATOM    468  CA  GLN A  75      -6.747  22.860   6.648  1.00 12.28           C  
ANISOU  468  CA  GLN A  75     1604   1208   1855     74     56    404       C  
ATOM    469  C   GLN A  75      -5.229  22.764   6.518  1.00 13.20           C  
ANISOU  469  C   GLN A  75     1671   1203   2143      1     58    334       C  
ATOM    470  O   GLN A  75      -4.601  23.686   6.025  1.00 14.66           O  
ANISOU  470  O   GLN A  75     1766   1345   2458    -62     70    611       O  
ATOM    471  CB  GLN A  75      -7.151  23.438   8.005  1.00 12.94           C  
ANISOU  471  CB  GLN A  75     1792   1052   2074    129     -1    172       C  
ATOM    472  CG  GLN A  75      -8.563  23.955   8.107  1.00 14.64           C  
ANISOU  472  CG  GLN A  75     1931   1397   2234    287    308    391       C  
ATOM    473  CD  GLN A  75      -8.978  24.252   9.536  1.00 14.99           C  
ANISOU  473  CD  GLN A  75     2129   1333   2235    286    182    201       C  
ATOM    474  OE1 GLN A  75      -8.248  23.934  10.469  1.00 18.87           O  
ANISOU  474  OE1 GLN A  75     2765   2075   2330    844    -57    182       O  
ATOM    475  NE2 GLN A  75     -10.191  24.757   9.680  1.00 17.88           N  
ANISOU  475  NE2 GLN A  75     2105   2465   2224    522    365    181       N  
ATOM    476  N   LEU A  76      -4.688  21.647   7.062  1.00 12.40           N  
ANISOU  476  N   LEU A  76     1461   1277   1973    166    109    285       N  
ATOM    477  CA  LEU A  76      -3.243  21.430   6.989  1.00 13.13           C  
ANISOU  477  CA  LEU A  76     1457   1539   1993     94    250    483       C  
ATOM    478  C   LEU A  76      -2.820  20.710   5.712  1.00 13.66           C  
ANISOU  478  C   LEU A  76     1521   1635   2032    122    303    413       C  
ATOM    479  O   LEU A  76      -1.628  20.369   5.564  1.00 15.23           O  
ANISOU  479  O   LEU A  76     1528   2003   2256    173    372    375       O  
ATOM    480  CB  LEU A  76      -2.754  20.757   8.247  1.00 13.84           C  
ANISOU  480  CB  LEU A  76     1486   1699   2072     53   -105    362       C  
ATOM    481  CG  LEU A  76      -2.954  21.529   9.524  1.00 16.01           C  
ANISOU  481  CG  LEU A  76     2346   1712   2026     43     28    440       C  
ATOM    482  CD1 LEU A  76      -2.333  20.814  10.717  1.00 16.04           C  
ANISOU  482  CD1 LEU A  76     1997   2044   2052    297   -109    208       C  
ATOM    483  CD2 LEU A  76      -2.390  22.956   9.428  1.00 22.71           C  
ANISOU  483  CD2 LEU A  76     4051   1831   2748   -555   -495    238       C  
ATOM    484  N   GLU A  77      -3.715  20.488   4.761  1.00 13.95           N  
ANISOU  484  N   GLU A  77     1644   1459   2199    156    265    201       N  
ATOM    485  CA  GLU A  77      -3.394  19.895   3.482  1.00 14.60           C  
ANISOU  485  CA  GLU A  77     1927   1630   1989    148    434    294       C  
ATOM    486  C   GLU A  77      -2.764  18.510   3.612  1.00 15.10           C  
ANISOU  486  C   GLU A  77     1867   1636   2235    245    591    324       C  
ATOM    487  O   GLU A  77      -1.884  18.121   2.874  1.00 17.30           O  
ANISOU  487  O   GLU A  77     2470   1970   2133    519    809    449       O  
ATOM    488  CB  GLU A  77      -2.512  20.868   2.678  1.00 16.24           C  
ANISOU  488  CB  GLU A  77     2148   1663   2358     69    293    466       C  
ATOM    489  CG  GLU A  77      -3.345  22.120   2.361  1.00 17.13           C  
ANISOU  489  CG  GLU A  77     1917   1705   2888     42    202    571       C  
ATOM    490  CD  GLU A  77      -2.592  23.230   1.726  1.00 17.73           C  
ANISOU  490  CD  GLU A  77     2007   1845   2885   -182   -113    619       C  
ATOM    491  OE1 GLU A  77      -3.260  24.104   1.123  1.00 18.43           O  
ANISOU  491  OE1 GLU A  77     2256   1795   2951    -25   -243    601       O  
ATOM    492  OE2 GLU A  77      -1.362  23.319   1.810  1.00 21.00           O  
ANISOU  492  OE2 GLU A  77     1805   2994   3178   -398    -66    997       O  
ATOM    493  N   MET A  78      -3.303  17.758   4.559  1.00 13.63           N  
ANISOU  493  N   MET A  78     1663   1601   1916    240    295    243       N  
ATOM    494  CA  MET A  78      -2.877  16.378   4.752  1.00 14.35           C  
ANISOU  494  CA  MET A  78     1858   1559   2035    207    294    205       C  
ATOM    495  C   MET A  78      -3.606  15.450   3.795  1.00 14.69           C  
ANISOU  495  C   MET A  78     1996   1675   1913    129    327    180       C  
ATOM    496  O   MET A  78      -4.753  15.697   3.396  1.00 17.72           O  
ANISOU  496  O   MET A  78     1984   2191   2556     96     -5     -1       O  
ATOM    497  CB  MET A  78      -3.220  15.951   6.171  1.00 13.83           C  
ANISOU  497  CB  MET A  78     1772   1544   1938    193    363    188       C  
ATOM    498  CG  MET A  78      -2.410  16.653   7.213  1.00 15.30           C  
ANISOU  498  CG  MET A  78     1898   1834   2081    214    243    175       C  
ATOM    499  SD  MET A  78      -2.935  16.143   8.867  1.00 15.33           S  
ANISOU  499  SD  MET A  78     1873   1992   1959    249    169    142       S  
ATOM    500  CE  MET A  78      -1.721  16.909   9.864  1.00 17.00           C  
ANISOU  500  CE  MET A  78     2098   1963   2398    -67     18     41       C  
ATOM    501  N   GLU A  79      -2.883  14.392   3.438  1.00 15.19           N  
ANISOU  501  N   GLU A  79     2194   1801   1777    225    313    102       N  
ATOM    502  CA  GLU A  79      -3.392  13.367   2.529  1.00 16.57           C  
ANISOU  502  CA  GLU A  79     2471   1992   1830    330     74    -59       C  
ATOM    503  C   GLU A  79      -3.217  11.976   3.147  1.00 14.95           C  
ANISOU  503  C   GLU A  79     2314   1916   1450     86    243    -90       C  
ATOM    504  O   GLU A  79      -2.450  11.830   4.106  1.00 14.58           O  
ANISOU  504  O   GLU A  79     2183   1754   1604      9    193    -70       O  
ATOM    505  CB  GLU A  79      -2.663  13.384   1.164  1.00 18.91           C  
ANISOU  505  CB  GLU A  79     3421   2267   1498    -83    -15    169       C  
ATOM    506  CG  GLU A  79      -2.887  14.725   0.522  1.00 24.17           C  
ANISOU  506  CG  GLU A  79     4530   2342   2310   -170   -397    472       C  
ATOM    507  CD  GLU A  79      -2.269  14.804  -0.845  1.00 33.34           C  
ANISOU  507  CD  GLU A  79     7529   3259   1879   -298   -184    805       C  
ATOM    508  OE1 GLU A  79      -1.962  13.757  -1.445  1.00 38.78           O  
ANISOU  508  OE1 GLU A  79     7605   3929   3200    -76   1676    510       O  
ATOM    509  OE2 GLU A  79      -2.157  15.962  -1.300  1.00 43.65           O  
ANISOU  509  OE2 GLU A  79    10544   3513   2530  -1710    -92    861       O  
ATOM    510  N   ASP A  80      -3.982  11.049   2.617  1.00 16.72           N  
ANISOU  510  N   ASP A  80     2343   2200   1812     -3    -19    -96       N  
ATOM    511  CA  ASP A  80      -3.867   9.659   3.081  1.00 17.08           C  
ANISOU  511  CA  ASP A  80     2750   2112   1628   -199    -81   -214       C  
ATOM    512  C   ASP A  80      -2.414   9.222   3.138  1.00 16.31           C  
ANISOU  512  C   ASP A  80     2865   1619   1714   -118    131   -163       C  
ATOM    513  O   ASP A  80      -1.658   9.411   2.185  1.00 19.36           O  
ANISOU  513  O   ASP A  80     3231   2263   1861    357    481    -67       O  
ATOM    514  CB  ASP A  80      -4.681   8.849   2.080  1.00 21.84           C  
ANISOU  514  CB  ASP A  80     3704   2679   1915   -472   -672   -278       C  
ATOM    515  CG  ASP A  80      -5.044   7.465   2.531  1.00 24.23           C  
ANISOU  515  CG  ASP A  80     4383   2853   1972  -1173    352   -783       C  
ATOM    516  OD1 ASP A  80      -5.587   7.418   3.620  1.00 32.34           O  
ANISOU  516  OD1 ASP A  80     4609   5485   2193  -2643    709   -872       O  
ATOM    517  OD2 ASP A  80      -4.784   6.493   1.839  1.00 38.99           O  
ANISOU  517  OD2 ASP A  80     7560   3176   4080  -1512    969  -1866       O  
ATOM    518  N   GLU A  81      -2.060   8.614   4.276  1.00 17.51           N  
ANISOU  518  N   GLU A  81     3144   1801   1708    339    107   -171       N  
ATOM    519  CA  GLU A  81      -0.767   8.040   4.571  1.00 19.44           C  
ANISOU  519  CA  GLU A  81     3343   1771   2270    359    -34   -219       C  
ATOM    520  C   GLU A  81       0.295   9.089   4.875  1.00 16.92           C  
ANISOU  520  C   GLU A  81     2847   1745   1836    420    438     -3       C  
ATOM    521  O   GLU A  81       1.487   8.768   5.050  1.00 19.95           O  
ANISOU  521  O   GLU A  81     3010   2129   2442    753    286   -102       O  
ATOM    522  CB  GLU A  81      -0.289   7.009   3.514  1.00 25.36           C  
ANISOU  522  CB  GLU A  81     3064   2703   3867    519    -30  -1367       C  
ATOM    523  CG  GLU A  81      -1.316   5.883   3.306  1.00 31.28           C  
ANISOU  523  CG  GLU A  81     3998   2604   5283    378   -864  -1692       C  
ATOM    524  CD  GLU A  81      -1.462   4.935   4.472  1.00 34.37           C  
ANISOU  524  CD  GLU A  81     3114   2730   7214     55  -1145   -466       C  
ATOM    525  OE1 GLU A  81      -2.360   4.060   4.501  1.00 42.38           O  
ANISOU  525  OE1 GLU A  81     3878   3333   8891   -645   -994   -846       O  
ATOM    526  OE2 GLU A  81      -0.680   4.992   5.455  1.00 54.79           O  
ANISOU  526  OE2 GLU A  81     6253   3866  10697  -1923  -4738   3228       O  
ATOM    527  N   ASP A  82      -0.109  10.342   5.075  1.00 14.43           N  
ANISOU  527  N   ASP A  82     2251   1719   1514    277     88    136       N  
ATOM    528  CA  ASP A  82       0.829  11.302   5.652  1.00 13.62           C  
ANISOU  528  CA  ASP A  82     1800   1769   1606    166    379    233       C  
ATOM    529  C   ASP A  82       1.196  10.986   7.092  1.00 13.33           C  
ANISOU  529  C   ASP A  82     1607   1728   1732    149    193    238       C  
ATOM    530  O   ASP A  82       0.503  10.278   7.806  1.00 14.00           O  
ANISOU  530  O   ASP A  82     1827   1798   1694    -77    214    290       O  
ATOM    531  CB  ASP A  82       0.299  12.751   5.577  1.00 14.10           C  
ANISOU  531  CB  ASP A  82     1897   1697   1765    116    268    316       C  
ATOM    532  CG  ASP A  82       0.411  13.403   4.206  1.00 16.11           C  
ANISOU  532  CG  ASP A  82     2131   2152   1838    343    347    504       C  
ATOM    533  OD1 ASP A  82       1.163  12.845   3.361  1.00 19.47           O  
ANISOU  533  OD1 ASP A  82     2902   2450   2045    625    844    677       O  
ATOM    534  OD2 ASP A  82      -0.201  14.466   4.024  1.00 16.15           O  
ANISOU  534  OD2 ASP A  82     2332   1902   1904    247    225    443       O  
ATOM    535  N   THR A  83       2.308  11.599   7.537  1.00 13.69           N  
ANISOU  535  N   THR A  83     1578   1832   1790     19    287    364       N  
ATOM    536  CA  THR A  83       2.859  11.415   8.873  1.00 13.06           C  
ANISOU  536  CA  THR A  83     1557   1688   1718    148    284    210       C  
ATOM    537  C   THR A  83       2.882  12.692   9.688  1.00 12.39           C  
ANISOU  537  C   THR A  83     1294   1522   1893     49    154    340       C  
ATOM    538  O   THR A  83       3.304  13.743   9.217  1.00 15.21           O  
ANISOU  538  O   THR A  83     1953   1667   2161    -92    313    384       O  
ATOM    539  CB  THR A  83       4.295  10.902   8.759  1.00 16.00           C  
ANISOU  539  CB  THR A  83     1583   2176   2318    326     93    -88       C  
ATOM    540  OG1 THR A  83       4.286   9.598   8.123  1.00 17.83           O  
ANISOU  540  OG1 THR A  83     2232   2189   2353    577    316   -119       O  
ATOM    541  CG2 THR A  83       4.939  10.697  10.121  1.00 18.06           C  
ANISOU  541  CG2 THR A  83     1681   2893   2288    701     57   -165       C  
ATOM    542  N   ILE A  84       2.382  12.594  10.907  1.00 11.86           N  
ANISOU  542  N   ILE A  84     1369   1267   1873    -38    106    174       N  
ATOM    543  CA  ILE A  84       2.496  13.568  11.977  1.00 11.83           C  
ANISOU  543  CA  ILE A  84     1259   1286   1951    -45     93    189       C  
ATOM    544  C   ILE A  84       3.656  13.173  12.864  1.00 11.49           C  
ANISOU  544  C   ILE A  84     1242   1255   1870   -119    191    186       C  
ATOM    545  O   ILE A  84       3.735  12.029  13.263  1.00 13.00           O  
ANISOU  545  O   ILE A  84     1486   1211   2242    -17    -20    322       O  
ATOM    546  CB  ILE A  84       1.179  13.635  12.781  1.00 12.11           C  
ANISOU  546  CB  ILE A  84     1320   1397   1883      5    139     93       C  
ATOM    547  CG1 ILE A  84       0.036  14.136  11.897  1.00 13.30           C  
ANISOU  547  CG1 ILE A  84     1360   1506   2186    150     -1     56       C  
ATOM    548  CG2 ILE A  84       1.352  14.450  14.049  1.00 13.00           C  
ANISOU  548  CG2 ILE A  84     1426   1394   2119     66     16    -82       C  
ATOM    549  CD1 ILE A  84      -1.340  13.970  12.503  1.00 15.82           C  
ANISOU  549  CD1 ILE A  84     1358   1890   2764    114    191     81       C  
ATOM    550  N   ASP A  85       4.514  14.140  13.198  1.00 12.44           N  
ANISOU  550  N   ASP A  85     1330   1316   2082   -163     74    145       N  
ATOM    551  CA  ASP A  85       5.667  13.896  14.054  1.00 12.87           C  
ANISOU  551  CA  ASP A  85     1278   1435   2178    -57    -17     47       C  
ATOM    552  C   ASP A  85       5.335  14.270  15.476  1.00 13.41           C  
ANISOU  552  C   ASP A  85     1638   1243   2213    -70   -114    -46       C  
ATOM    553  O   ASP A  85       4.752  15.341  15.719  1.00 15.52           O  
ANISOU  553  O   ASP A  85     2289   1378   2230    183   -201   -112       O  
ATOM    554  CB  ASP A  85       6.848  14.709  13.522  1.00 16.43           C  
ANISOU  554  CB  ASP A  85     1588   2108   2545   -605    -67     14       C  
ATOM    555  CG  ASP A  85       7.175  14.324  12.085  1.00 17.91           C  
ANISOU  555  CG  ASP A  85     1574   2732   2498   -208    218    309       C  
ATOM    556  OD1 ASP A  85       7.201  15.246  11.234  1.00 23.74           O  
ANISOU  556  OD1 ASP A  85     2530   3548   2940   -541     85    852       O  
ATOM    557  OD2 ASP A  85       7.416  13.148  11.837  1.00 21.59           O  
ANISOU  557  OD2 ASP A  85     2259   3095   2850    219    330   -245       O  
ATOM    558  N   VAL A  86       5.676  13.430  16.443  1.00 13.25           N  
ANISOU  558  N   VAL A  86     1548   1377   2111    103     -7    -80       N  
ATOM    559  CA  VAL A  86       5.494  13.720  17.854  1.00 15.35           C  
ANISOU  559  CA  VAL A  86     2168   1537   2127    237    134   -181       C  
ATOM    560  C   VAL A  86       6.863  13.897  18.516  1.00 17.93           C  
ANISOU  560  C   VAL A  86     2629   1963   2222    674   -421   -332       C  
ATOM    561  O   VAL A  86       7.813  13.168  18.229  1.00 19.26           O  
ANISOU  561  O   VAL A  86     2583   2388   2346    768   -274   -512       O  
ATOM    562  CB  VAL A  86       4.538  12.683  18.494  1.00 20.48           C  
ANISOU  562  CB  VAL A  86     3607   1817   2358   -105    959    -84       C  
ATOM    563  CG1 VAL A  86       4.987  11.265  18.432  1.00 22.39           C  
ANISOU  563  CG1 VAL A  86     3089   1920   3498     75    429    170       C  
ATOM    564  CG2 VAL A  86       4.257  13.096  19.935  1.00 30.85           C  
ANISOU  564  CG2 VAL A  86     6818   2480   2424  -1715   1411   -602       C  
ATOM    565  N   PHE A  87       6.937  14.925  19.352  1.00 19.25           N  
ANISOU  565  N   PHE A  87     2387   2216   2713    656   -481   -672       N  
ATOM    566  CA  PHE A  87       8.134  15.291  20.112  1.00 22.37           C  
ANISOU  566  CA  PHE A  87     2868   2728   2903    798  -1004   -704       C  
ATOM    567  C   PHE A  87       7.820  15.471  21.570  1.00 26.81           C  
ANISOU  567  C   PHE A  87     3386   3875   2926    976  -1017   -774       C  
ATOM    568  O   PHE A  87       6.703  15.774  21.989  1.00 24.23           O  
ANISOU  568  O   PHE A  87     3360   3259   2588    649   -861   -568       O  
ATOM    569  CB  PHE A  87       8.652  16.647  19.582  1.00 24.16           C  
ANISOU  569  CB  PHE A  87     2693   2892   3594    269   -972   -951       C  
ATOM    570  CG  PHE A  87       8.968  16.560  18.107  1.00 23.46           C  
ANISOU  570  CG  PHE A  87     2678   2604   3633     11   -787   -633       C  
ATOM    571  CD1 PHE A  87       8.046  16.971  17.157  1.00 24.45           C  
ANISOU  571  CD1 PHE A  87     2938   2710   3641    179   -904   -644       C  
ATOM    572  CD2 PHE A  87      10.183  16.039  17.687  1.00 23.86           C  
ANISOU  572  CD2 PHE A  87     2546   2704   3818   -145   -676   -618       C  
ATOM    573  CE1 PHE A  87       8.335  16.890  15.803  1.00 28.30           C  
ANISOU  573  CE1 PHE A  87     3190   3940   3624   -415   -917   -593       C  
ATOM    574  CE2 PHE A  87      10.450  15.959  16.346  1.00 29.12           C  
ANISOU  574  CE2 PHE A  87     3031   4124   3907   -119   -601  -1364       C  
ATOM    575  CZ  PHE A  87       9.552  16.357  15.373  1.00 29.98           C  
ANISOU  575  CZ  PHE A  87     2918   4890   3584   -893   -646  -1082       C  
ATOM    576  N   GLN A  88       8.856  15.336  22.372  1.00 34.55           N  
ANISOU  576  N   GLN A  88     3591   6603   2933   1276  -1198  -1191       N  
ATOM    577  CA  GLN A  88       8.812  15.673  23.791  1.00 46.46           C  
ANISOU  577  CA  GLN A  88     5431   8979   3244   -297  -1309  -2364       C  
ATOM    578  C   GLN A  88       8.834  17.168  24.071  1.00 50.91           C  
ANISOU  578  C   GLN A  88     6142   9278   3922  -1416  -1896  -3135       C  
ATOM    579  O   GLN A  88       8.304  17.548  25.131  1.00 60.47           O  
ANISOU  579  O   GLN A  88    10540   8428   4008   -941   -554  -2536       O  
ATOM    580  CB  GLN A  88      10.027  15.051  24.503  1.00 55.98           C  
ANISOU  580  CB  GLN A  88     7107  10417   3746  -1348  -3179   -498       C  
ATOM    581  CG  GLN A  88       9.754  14.669  25.943  1.00 62.74           C  
ANISOU  581  CG  GLN A  88     8619  11114   4105  -1768  -2115   -450       C  
ATOM    582  CD  GLN A  88      10.247  15.643  26.991  1.00 62.94           C  
ANISOU  582  CD  GLN A  88     8928  11422   3563  -1668  -1608   -687       C  
ATOM    583  OE1 GLN A  88       9.808  16.797  27.066  1.00 73.21           O  
ANISOU  583  OE1 GLN A  88     8720  11116   7983  -2150  -2290  -1439       O  
ATOM    584  NE2 GLN A  88      11.171  15.185  27.824  1.00 69.14           N  
ANISOU  584  NE2 GLN A  88    10435  11739   4096  -2801  -2827    366       N  
TER     585      GLN A  88                                                      
HETATM  586  O   HOH   201       0.000   0.000   1.971  0.33 46.67           O  
ANISOU  586  O   HOH   201     6303   6303   5127      0      0      0       O  
HETATM  587  O   HOH   202       0.000   0.000  19.020  0.33 36.85           O  
ANISOU  587  O   HOH   202     4999   4999   4006      0      0      0       O  
HETATM  588  O   HOH   203       0.000   0.000  12.190  0.33 38.88           O  
ANISOU  588  O   HOH   203     5056   5056   4661      0      0      0       O  
HETATM  589  O   HOH   204       0.000   0.000  16.340  0.33 22.83           O  
ANISOU  589  O   HOH   204     2411   2411   3852      0      0      0       O  
HETATM  590  O   HOH   205       0.000   0.000  20.585  0.33 34.93           O  
ANISOU  590  O   HOH   205     5183   5183   2906      0      0      0       O  
HETATM  591  O   HOH   206      -5.870  11.769   0.598  1.00 31.70           O  
ANISOU  591  O   HOH   206     3790   4342   3914   -694  -1542    874       O  
HETATM  592  O   HOH   207       3.983   9.446   5.448  1.00 26.34           O  
ANISOU  592  O   HOH   207     2968   4291   2749    946    615   -716       O  
HETATM  593  O   HOH   208       4.358   6.931  17.648  1.00 17.35           O  
ANISOU  593  O   HOH   208     1921   2204   2466    513    238     49       O  
HETATM  594  O   HOH   209       8.637  11.173  20.015  1.00 27.90           O  
ANISOU  594  O   HOH   209     4110   2905   3588    993   -938   -930       O  
HETATM  595  O   HOH   210       5.198  15.765   9.438  1.00 20.98           O  
ANISOU  595  O   HOH   210     2189   2271   3511    -14    449    426       O  
HETATM  596  O   HOH   211       9.814   8.462  21.106  1.00 33.28           O  
ANISOU  596  O   HOH   211     4338   2667   5639    779   1052     10       O  
HETATM  597  O   HOH   212       4.803   1.315  16.958  1.00 20.99           O  
ANISOU  597  O   HOH   212     2686   2461   2826   -276    374   -159       O  
HETATM  598  O   HOH   213       2.246   0.489  15.109  1.00 29.05           O  
ANISOU  598  O   HOH   213     3456   1598   5984    852   2529    547       O  
HETATM  599  O   HOH   214     -11.162   9.619  13.792  1.00 24.16           O  
ANISOU  599  O   HOH   214     3223   2591   3367    817    768    563       O  
HETATM  600  O   HOH   215     -12.798  11.103  11.986  1.00 18.87           O  
ANISOU  600  O   HOH   215     2007   2748   2414    303    127    597       O  
HETATM  601  O   HOH   216     -14.949  15.457   6.943  1.00 25.72           O  
ANISOU  601  O   HOH   216     2631   2651   4490     45   -740   1055       O  
HETATM  602  O   HOH   217     -14.020  20.960  12.318  1.00 28.80           O  
ANISOU  602  O   HOH   217     3499   3637   3808    756    572   -935       O  
HETATM  603  O   HOH   218     -11.590  21.558   7.420  1.00 16.56           O  
ANISOU  603  O   HOH   218     1697   2059   2538    281    173    596       O  
HETATM  604  O   HOH   219     -12.857  10.552  19.819  1.00 22.13           O  
ANISOU  604  O   HOH   219     2476   2748   3185   -313    450    212       O  
HETATM  605  O   HOH   220     -10.292  11.343  20.733  1.00 26.09           O  
ANISOU  605  O   HOH   220     2218   4274   3421   -226    610   1529       O  
HETATM  606  O   HOH   221      -7.006  20.087  15.913  1.00 23.24           O  
ANISOU  606  O   HOH   221     3324   2385   3120   -253    394   -584       O  
HETATM  607  O   HOH   222       0.718  19.781  19.552  1.00 31.82           O  
ANISOU  607  O   HOH   222     3362   2315   6413    501    655  -1374       O  
HETATM  608  O   HOH   223       7.189  18.059  11.612  1.00 31.24           O  
ANISOU  608  O   HOH   223     3450   3618   4803    285    226    916       O  
HETATM  609  O   HOH   224       3.874  13.087   5.585  1.00 26.06           O  
ANISOU  609  O   HOH   224     3063   3966   2872   -365   1178    872       O  
HETATM  610  O   HOH   225       0.525  21.870   5.883  1.00 26.95           O  
ANISOU  610  O   HOH   225     3057   2903   4281   -940   -641   1107       O  
HETATM  611  O   HOH   226       0.778  10.734   1.799  1.00 28.18           O  
ANISOU  611  O   HOH   226     4232   3800   2674    145   1115   -265       O  
HETATM  612  O   HOH   227       0.812  19.337   2.635  1.00 24.46           O  
ANISOU  612  O   HOH   227     3101   2979   3212    628    361    287       O  
HETATM  613  O   HOH   228     -11.266  24.600  12.505  1.00 27.32           O  
ANISOU  613  O   HOH   228     3576   3530   3275   -541    693    549       O  
HETATM  614  O   HOH   229      -5.776  25.884  10.208  1.00 25.70           O  
ANISOU  614  O   HOH   229     3391   3149   3227   -805   -363    -34       O  
HETATM  615  O   HOH   230      -6.865  20.481   1.797  1.00 28.07           O  
ANISOU  615  O   HOH   230     4302   4093   2269    765    164    127       O  
HETATM  616  O   HOH   231       6.073   7.691   9.201  1.00 27.35           O  
ANISOU  616  O   HOH   231     3155   2733   4502    395   -710   -272       O  
HETATM  617  O   HOH   232       6.051   5.407   7.720  1.00 35.96           O  
ANISOU  617  O   HOH   232     4222   4267   5173   1816    -73  -1525       O  
HETATM  618  O   HOH   233     -15.885  15.637   9.657  1.00 32.62           O  
ANISOU  618  O   HOH   233     2701   4157   5535    650   -490    448       O  
HETATM  619  O   HOH   234     -18.320  13.927   9.887  1.00 27.22           O  
ANISOU  619  O   HOH   234     3260   3849   3234    941    361   -242       O  
HETATM  620  O   HOH   235     -15.350   8.702  12.532  1.00 28.46           O  
ANISOU  620  O   HOH   235     3236   2417   5159    336    977    272       O  
HETATM  621  O   HOH   236      -5.771  17.864   2.021  1.00 35.50           O  
ANISOU  621  O   HOH   236     4983   3400   5107    977  -2055    -81       O  
HETATM  622  O   HOH   237      -6.911  14.535   2.070  1.00 35.70           O  
ANISOU  622  O   HOH   237     3883   3690   5990    304  -1172    403       O  
HETATM  623  O   HOH   238      -2.508  18.077   0.057  1.00 29.95           O  
ANISOU  623  O   HOH   238     5272   3032   3077   -236    364    561       O  
HETATM  624  O   HOH   239       2.516  21.311   4.632  1.00 39.71           O  
ANISOU  624  O   HOH   239     3803   4941   6343    150    965   1489       O  
HETATM  625  O   HOH   240      -0.846  24.163   4.523  1.00 44.40           O  
ANISOU  625  O   HOH   240     5173   6261   5437     49  -2387    237       O  
HETATM  626  O   HOH   241       9.033  12.429  15.752  1.00 24.01           O  
ANISOU  626  O   HOH   241     2945   2596   3582    -18    447     25       O  
HETATM  627  O   HOH   242       8.751  11.773  13.647  1.00 38.78           O  
ANISOU  627  O   HOH   242     3394   5952   5387   -658   -650    212       O  
HETATM  628  O   HOH   243      10.355  12.806  21.553  1.00 39.53           O  
ANISOU  628  O   HOH   243     5801   4306   4911   -844  -1039    -44       O  
HETATM  629  O   HOH   244      13.368   7.613  14.343  1.00 29.26           O  
ANISOU  629  O   HOH   244     3110   3379   4628   -154   -264   -604       O  
HETATM  630  O   HOH   245      13.257   2.429  15.448  1.00 24.29           O  
ANISOU  630  O   HOH   245     3738   2203   3289    550    749    166       O  
HETATM  631  O   HOH   246     -16.017  21.460   9.668  1.00 39.74           O  
ANISOU  631  O   HOH   246     7099   4970   3031     85    700   -528       O  
HETATM  632  O   HOH   247     -13.588  22.850   9.041  1.00 38.43           O  
ANISOU  632  O   HOH   247     3459   7039   4102   1120    223   -831       O  
HETATM  633  O   HOH   248     -10.125  10.126  23.121  1.00 35.53           O  
ANISOU  633  O   HOH   248     6416   4046   3036     94    860   1222       O  
HETATM  634  O   HOH   249      -5.962  11.978  26.030  1.00 36.51           O  
ANISOU  634  O   HOH   249     6598   3574   3699   1150   2195    395       O  
HETATM  635  O   HOH   250      -2.937  14.526  27.900  1.00 41.76           O  
ANISOU  635  O   HOH   250     4780   6186   4901    282   -191  -1970       O  
HETATM  636  O   HOH   251       3.792   4.654  24.631  1.00 36.72           O  
ANISOU  636  O   HOH   251     4378   5277   4295    951    373   -568       O  
HETATM  637  O   HOH   252      -2.674   9.302  28.788  1.00 45.34           O  
ANISOU  637  O   HOH   252     5081   6800   5348   -818   2038  -2032       O  
HETATM  638  O   HOH   253      -4.860  10.901  28.105  1.00 40.22           O  
ANISOU  638  O   HOH   253     5416   5638   4226   1461     23    475       O  
HETATM  639  O   HOH   254       3.111  21.558  18.337  1.00 37.80           O  
ANISOU  639  O   HOH   254     7097   3554   3712  -1740     76   -430       O  
HETATM  640  O   HOH   255      -1.149  25.014  12.660  1.00 31.55           O  
ANISOU  640  O   HOH   255     3278   4317   4394   -686   -196   1449       O  
HETATM  641  O   HOH   256      -0.601  26.084  10.227  1.00 37.30           O  
ANISOU  641  O   HOH   256     5095   4487   4590   -886  -2198   2040       O  
HETATM  642  O   HOH   257      -7.030  25.719  17.546  1.00 39.90           O  
ANISOU  642  O   HOH   257     4020   4344   6796    545    134   -993       O  
HETATM  643  O   HOH   258       5.843  14.696   6.940  1.00 41.28           O  
ANISOU  643  O   HOH   258     4900   6470   4315   -177   1315   -532       O  
HETATM  644  O   HOH   259      -7.802  16.620  26.604  1.00 49.93           O  
ANISOU  644  O   HOH   259     6649   6787   5536    671   -116   -574       O  
HETATM  645  O   HOH   260     -12.744   5.170  13.340  1.00 40.43           O  
ANISOU  645  O   HOH   260     4278   6758   4325    506   -439  -1709       O  
HETATM  646  O   HOH   261       6.056   9.649  21.333  1.00 32.98           O  
ANISOU  646  O   HOH   261     5721   2746   4063   1234    180    160       O  
HETATM  647  O   HOH   262      11.669  16.103  21.427  1.00 38.47           O  
ANISOU  647  O   HOH   262     2850   6370   5396      2   -748  -1060       O  
HETATM  648  O   HOH   263      -5.015  25.570  20.079  1.00 54.15           O  
ANISOU  648  O   HOH   263    10357   5498   4722  -1543   -418  -1467       O  
HETATM  649  O   HOH   264      -3.579   6.469  29.099  1.00 45.86           O  
ANISOU  649  O   HOH   264     6463   7991   2973    378    191    857       O  
HETATM  650  O   HOH   265      -8.892   6.986  23.211  1.00 35.43           O  
ANISOU  650  O   HOH   265     5412   5621   2428  -1336    397   -779       O  
HETATM  651  O   HOH   266       2.686   2.559  24.005  1.00 42.37           O  
ANISOU  651  O   HOH   266     3423   4883   7791   1421   1170    389       O  
HETATM  652  O   HOH   267       5.817  19.130   2.250  1.00 59.04           O  
ANISOU  652  O   HOH   267     8716   9199   4517  -1462    553     55       O  
HETATM  653  O   HOH   268     -13.029  12.891   5.023  1.00 43.40           O  
ANISOU  653  O   HOH   268     7848   5762   2878  -3564   -622    -52       O  
HETATM  654  O   HOH   269      -4.155   4.062   2.665  1.00 38.79           O  
ANISOU  654  O   HOH   269     5565   4097   5075   -155    741   -948       O  
HETATM  655  O   HOH   270     -12.004  22.800  12.947  1.00 34.51           O  
ANISOU  655  O   HOH   270     3291   4654   5166    513    965   -454       O  
HETATM  656  O   HOH   271      -5.864  17.782  21.836  1.00 39.05           O  
ANISOU  656  O   HOH   271     5247   5026   4566    727   -424   -444       O  
HETATM  657  O   HOH   272      -5.104  19.791  21.492  1.00 57.45           O  
ANISOU  657  O   HOH   272     8906   5659   7264   1281     -6  -1961       O  
HETATM  658  O   HOH   273      -1.969  23.587  21.213  1.00 51.52           O  
ANISOU  658  O   HOH   273     4872   6938   7764   1138  -1367  -2619       O  
HETATM  659  O   HOH   274      -9.372  11.205  25.371  1.00 43.07           O  
ANISOU  659  O   HOH   274     5165   5438   5763   -739   1748   -329       O  
HETATM  660  O   HOH   275     -13.120  10.570   5.179  1.00 35.00           O  
ANISOU  660  O   HOH   275     4035   4873   4391    427  -1939    535       O  
HETATM  661  O   HOH   276      -3.379   1.857   6.008  1.00 51.69           O  
ANISOU  661  O   HOH   276     9398   3686   6556  -1032     49   1123       O  
HETATM  662  O   HOH   277       7.361  10.247   7.052  1.00 50.14           O  
ANISOU  662  O   HOH   277     6345   7393   5313    222   1504     86       O  
HETATM  663  O   HOH   278     -15.330  13.234   4.941  1.00 43.22           O  
ANISOU  663  O   HOH   278     4914   6827   4683    708   -864   -429       O  
HETATM  664  O   HOH   279       4.229  24.093   4.579  1.00 53.63           O  
ANISOU  664  O   HOH   279     5966   7869   6544   -703   -188   -493       O  
HETATM  665  O   HOH   280     -12.887   9.817   1.339  1.00 66.81           O  
ANISOU  665  O   HOH   280     7922   8512   8951    526   -777    789       O  
HETATM  666  O   HOH   281      -0.079  24.550   5.980  1.00 34.90           O  
ANISOU  666  O   HOH   281     2807   4425   6027    823    276    744       O  
HETATM  667  O   HOH   282      -4.057  27.003  13.629  1.00 40.71           O  
ANISOU  667  O   HOH   282     6364   2958   6146   -110  -2273   -419       O  
HETATM  668  O   HOH   283     -12.060   8.542  13.206  1.00 35.57           O  
ANISOU  668  O   HOH   283     2786   4985   5745    903     -5   -133       O  
HETATM  669  O   HOH   284       3.372   6.802   3.489  1.00 52.35           O  
ANISOU  669  O   HOH   284     5544   6640   7705   -691   -544   1164       O  
HETATM  670  O   HOH   285      10.924  17.038   2.606  1.00 65.25           O  
ANISOU  670  O   HOH   285     8783   8120   7889   -211  -1660    564       O  
HETATM  671  O   HOH   286      -2.636  16.971  29.618  1.00 45.55           O  
ANISOU  671  O   HOH   286     8737   5285   3285    494   1449   -831       O  
HETATM  672  O   HOH   287      -3.064  19.339  29.303  1.00 38.74           O  
ANISOU  672  O   HOH   287     5301   4222   5198   2260    180    -52       O  
HETATM  673  O   HOH   288       7.737  20.662  18.581  1.00 57.73           O  
ANISOU  673  O   HOH   288     8774   4914   8248    863    380    127       O  
HETATM  674  O   HOH   289     -10.990  11.805   1.815  1.00 53.53           O  
ANISOU  674  O   HOH   289     6109   6784   7445    852    260   -213       O  
HETATM  675  O   HOH   290     -13.110   4.366   6.929  1.00 47.59           O  
ANISOU  675  O   HOH   290     8044   4113   5927    815   -512     57       O  
HETATM  676  O   HOH   291     -21.713   8.245  10.787  1.00 55.55           O  
ANISOU  676  O   HOH   291     7762   6206   7138    433   -326   -771       O  
HETATM  677  O   HOH   292      -5.036   4.081   9.305  1.00 39.30           O  
ANISOU  677  O   HOH   292     4334   5164   5435    363   -509   -308       O  
HETATM  678  O   HOH   293       8.863   7.260  13.567  1.00 37.11           O  
ANISOU  678  O   HOH   293     4183   5103   4815  -1454   -229   -448       O  
HETATM  679  O   HOH   294      12.525   8.827  22.018  1.00 41.95           O  
ANISOU  679  O   HOH   294     5290   5626   5023   1060   -967  -1280       O  
HETATM  680  O   HOH   295      -2.285   3.113  19.593  1.00 53.29           O  
ANISOU  680  O   HOH   295     6952   8199   5096  -1418   2506   -436       O  
HETATM  681  O   HOH   296      -8.869   9.169  24.450  1.00 46.30           O  
ANISOU  681  O   HOH   296     6608   5839   5144    837    764    677       O  
HETATM  682  O   HOH   297      10.088  12.999   5.378  1.00 75.46           O  
ANISOU  682  O   HOH   297     9738   8949   9985    601   1813  -1246       O  
HETATM  683  O   HOH   298       9.364  20.513   5.208  1.00 58.60           O  
ANISOU  683  O   HOH   298     6612   7390   8262    393    717   -162       O  
HETATM  684  O   HOH   299      -5.543  27.752  15.923  1.00 47.66           O  
ANISOU  684  O   HOH   299     4987   6974   6148  -1201    252  -2518       O  
HETATM  685  O   HOH   300     -10.548  21.551  22.378  1.00 37.56           O  
ANISOU  685  O   HOH   300     3906   6080   4283    965   -563    481       O  
HETATM  686  O   HOH   301       4.027  24.333  21.243  1.00 59.25           O  
ANISOU  686  O   HOH   301     8996   6163   7354   -415    666  -1241       O  
HETATM  687  O   HOH   302       6.826  23.683  25.316  1.00 62.53           O  
ANISOU  687  O   HOH   302    10454   5745   7558  -1205   -157   2083       O  
HETATM  688  O   HOH   303     -17.045  20.612   8.949  1.00 48.62           O  
ANISOU  688  O   HOH   303     5961   6708   5804    844   1340  -1736       O  
HETATM  689  O   HOH   304       6.956  21.534  21.791  1.00103.59           O  
ANISOU  689  O   HOH   304    12772  13062  13527    719    566   -299       O  
HETATM  690  O   HOH   305       5.791   7.945  29.997  1.00 61.12           O  
ANISOU  690  O   HOH   305     8761   8104   6358   -282  -1396  -1199       O  
HETATM  691  O   HOH   306     -19.284  10.510  12.222  1.00 42.72           O  
ANISOU  691  O   HOH   306     3691   4763   7776    -74    324  -3235       O  
HETATM  692  O   HOH   307       2.761  17.987   2.944  1.00 41.47           O  
ANISOU  692  O   HOH   307     5243   5311   5202    430   1209     23       O  
HETATM  693  O   HOH   308      10.368  10.567  12.182  1.00 46.25           O  
ANISOU  693  O   HOH   308     7980   4194   5398    975   2815    985       O  
HETATM  694  O   HOH   309       0.681  11.624  32.507  1.00 44.40           O  
ANISOU  694  O   HOH   309     7528   4340   5001    360    719    373       O  
HETATM  695  O   HOH   310      -8.361   6.860   2.864  1.00 61.23           O  
ANISOU  695  O   HOH   310     8012   9281   5973  -2371   3206  -3159       O  
HETATM  696  O   HOH   311       5.283  11.149   2.457  1.00 81.43           O  
ANISOU  696  O   HOH   311    10893   9234  10814    678    935  -1131       O  
HETATM  697  O   HOH   312      -1.807  28.388  16.558  1.00 54.66           O  
ANISOU  697  O   HOH   312     8933   5852   5986     -9   1596     -1       O  
HETATM  698  O   HOH   313      -1.900   9.463  -0.569  1.00 48.52           O  
ANISOU  698  O   HOH   313     7275   7150   4009  -2186   2034  -1376       O  
HETATM  699  O   HOH   314      -9.382  10.665  -2.209  1.00 63.48           O  
ANISOU  699  O   HOH   314     8642   8651   6825   -879  -1017   -454       O  
HETATM  700  O   HOH   315     -17.531  16.738   6.222  1.00 62.38           O  
ANISOU  700  O   HOH   315     7864   7149   8687   1320  -2222   3281       O  
HETATM  701  O   HOH   316     -15.125   3.400   8.661  1.00 69.84           O  
ANISOU  701  O   HOH   316     9930   8632   7973    174    865   -414       O  
HETATM  702  O   HOH   317     -17.079   5.311  -0.345  1.00 57.15           O  
ANISOU  702  O   HOH   317     5315   7617   8782   -767   1506  -1136       O  
HETATM  703  O   HOH   318       7.376  12.771   6.871  1.00 50.88           O  
ANISOU  703  O   HOH   318     5950   7393   5989  -1534   1073   -303       O  
HETATM  704  O   HOH   319       9.297  15.699   9.817  1.00 54.50           O  
ANISOU  704  O   HOH   319     4169   8573   7967    528   1836    868       O  
HETATM  705  O   HOH   320       8.216  18.001  27.497  1.00 54.33           O  
ANISOU  705  O   HOH   320     6983   6848   6812    470   1461  -1641       O  
HETATM  706  O   HOH   321       9.741  23.132   8.180  1.00 56.29           O  
ANISOU  706  O   HOH   321     7304   6854   7229    210   1001   -418       O  
HETATM  707  O   HOH   322       8.488  22.650   6.265  1.00 60.46           O  
ANISOU  707  O   HOH   322     7555   7166   8250    -53    564    727       O  
HETATM  708  O   HOH   323     -19.980   8.635   9.117  1.00 61.53           O  
ANISOU  708  O   HOH   323     7833   6058   9487    593    780   1110       O  
HETATM  709  O   HOH   324      16.150  18.045   8.274  1.00 70.95           O  
ANISOU  709  O   HOH   324     9609   8752   8598    -97   -141     15       O  
HETATM  710  O   HOH   325      -6.310   3.447  29.244  1.00 92.89           O  
ANISOU  710  O   HOH   325    11542  11547  12203    212   -844    660       O  
HETATM  711  O   HOH   326       8.321  11.873   9.706  1.00 49.27           O  
ANISOU  711  O   HOH   326     5420   7985   5317  -1416   2336  -2466       O  
HETATM  712  O   HOH   327       1.633   1.745   7.507  1.00 86.50           O  
ANISOU  712  O   HOH   327    11656  10205  11005    324    273    279       O  
MASTER      317    0    0    1    5    0    0    6  711    1    0    6          
END                                                                             
