# Supplementary material for: Flexible mapping of homology onto structure with Homolmapper
Source: BMC Bioinformatics. 2007 Apr 11;8:123. doi: 10.1186/1471-2105-8-123 (PMC1955750; doi:10.1186/1471-2105-8-123)
Supplement: Additional file 3 — Additional documentation for homolmapper, including the PDF User Guide and example structure, alignment, and accessory files, current as of March 2007. [file 1471-2105-8-123-S3.gz › user_guide/ubiquitin/botch.aln]

CLUSTAL W (1.81) multiple sequence alignment after editing


1UBQ         -MQIFVKTLTGKTITLEVEPSDTIENVKAKIQDKEGIPPDQQRLIFAGKQLEDGRTLSDY------
1BT0         ----MLIKVKTLTG---KEIEIDIEPTDTIDRIKERVEEKEGIPPVQQRLIYAGKQLADDKTAKDY
1WM3         ---HINLKVAGQDGSVVQFKIKRHTPLSKLMKAYCERQGLSMRQIRFRFDGQPINETDTPAQL---


1UBQ         NIQKESTLHLVLRLRGG----------------------------------
1BT0         -----------------NIEGGSVLHLVLAL--------------------
1WM3         ----------------------------------EMEDEDTIDVFQ-----
