# Supplementary material for: Flexible mapping of homology onto structure with Homolmapper
Source: BMC Bioinformatics. 2007 Apr 11;8:123. doi: 10.1186/1471-2105-8-123 (PMC1955750; doi:10.1186/1471-2105-8-123)
Supplement: Additional file 3 — Additional documentation for homolmapper, including the PDF User Guide and example structure, alignment, and accessory files, current as of March 2007. [file 1471-2105-8-123-S3.gz › user_guide/ubiquitin/pssm.hmset]

# REMARK  This file generated by	 homolmapper version 16.3.2 
# REMARK  using 1BT0.pdb, 1BT0.pssm	  
# REMARK  1BT0.pssm: 1 sequences. Matched: query. 
# REMARK  occupancy: PSSM	(log-odds of query residue)		
# REMARK  B-factor: PSSM	(information at PSSM position)		
# REMARK  SegID:  (PSSM relative weight vs. pseudocount)
# REMARK	
# REMARK	
# REMARK	Tue Feb 20 22:03:27 2007
# REMARK	
# REMARK	
# REMARK	Element: PSSM (observed-percentage consensus)
1BT0.data
 1BT0.pdb
 1BT0.pssm
--out=pssm
--Seg=info
