# Supplementary material for: Flexible mapping of homology onto structure with Homolmapper
Source: BMC Bioinformatics. 2007 Apr 11;8:123. doi: 10.1186/1471-2105-8-123 (PMC1955750; doi:10.1186/1471-2105-8-123)
Supplement: Additional file 3 — Additional documentation for homolmapper, including the PDF User Guide and example structure, alignment, and accessory files, current as of March 2007. [file 1471-2105-8-123-S3.gz › user_guide/ubiquitin/ref_cons.hmset]

# REMARK  This file generated by	 homolmapper version 11.4.4 
# REMARK  using 1WM3.pdb, ubiqs.aln	   
# REMARK  ubiqs.aln: 3 sequences. Matched with 1WM3.pdb.
# REMARK  occupancy: gap	len		structure
# REMARK  B-factor: sim	ID		structure
# REMARK	Wed Oct 18 21:44:59 2006
 1UBQ.pdb
 ubiqs.aln
--B=consensus
--out=ref_cons
--no_gap_penalty
