# Supplementary material for: Flexible mapping of homology onto structure with Homolmapper
Source: BMC Bioinformatics. 2007 Apr 11;8:123. doi: 10.1186/1471-2105-8-123 (PMC1955750; doi:10.1186/1471-2105-8-123)
Supplement: Additional file 3 — Additional documentation for homolmapper, including the PDF User Guide and example structure, alignment, and accessory files, current as of March 2007. [file 1471-2105-8-123-S3.gz › user_guide/ubiquitin/ubiqs.aln]

CLUSTAL W (1.81) multiple sequence alignment


1UBQ            -MQIFVKTLTGKTITLEVEPSDTIENVKAKIQDKEGIPPDQQRLIFAGKQLEDGRTLSDY
1BT0            -MLIKVKTLTGKEIEIDIEPTDTIDRIKERVEEKEGIPPVQQRLIYAGKQLADDKTAKDY
1WM3            HINLKVAGQDGSVVQFKIKRHTPLSKLMKAYCERQGLSMRQIRFRFDGQPINETDTPAQL
                 : : *    *. : :.::   .:..:     :::*:.  * *: : *: : :  *  : 

1UBQ            NIQKESTLHLVLRLRGG
1BT0            NIEGGSVLHLVLAL---
1WM3            EMEDEDTIDVFQ-----
                :::  ..:.:.      
